# Supplementary material for: Inhibitory medial zona incerta pathway drives exploratory behavior by inhibiting glutamatergic cuneiform neurons
Source: Nat Commun. 2024 Feb 7;15:1160. doi: 10.1038/s41467-024-45288-x (PMC10850156; doi:10.1038/s41467-024-45288-x)
Supplement: Supplementary file 4 — Supplementary Software [file 41467_2024_45288_MOESM4_ESM.zip]

Archive with 848 entries (807 files):
- Microscope scripts/
- __MACOSX/._Microscope scripts
- Microscope scripts/Working_Process_Image.ijm
- __MACOSX/Microscope scripts/._Working_Process_Image.ijm
- Microscope scripts/.DS_Store
- __MACOSX/Microscope scripts/._.DS_Store
- Microscope scripts/condenseandcount_working3.m
- __MACOSX/Microscope scripts/._condenseandcount_working3.m
- Microscope scripts/excelwrite_working.m
- __MACOSX/Microscope scripts/._excelwrite_working.m
- Microscope scripts/Working_DAPIexport+tif2hdf5.ijm
- __MACOSX/Microscope scripts/._Working_DAPIexport+tif2hdf5.ijm
- Microscope scripts/working_hdf52tiff+merge_segmentations.ijm
- __MACOSX/Microscope scripts/._working_hdf52tiff+merge_segmentations.ijm
- Microscope scripts/Batch Process_working.groovy
- __MACOSX/Microscope scripts/._Batch Process_working.groovy
- Microscope scripts/README_microscopy_analysis.txt
- __MACOSX/Microscope scripts/._README_microscopy_analysis.txt
- Microscope scripts/sample/
- __MACOSX/Microscope scripts/._sample
- Microscope scripts/sample/Ilastik output/
- __MACOSX/Microscope scripts/sample/._Ilastik output
- Microscope scripts/sample/.DS_Store
- __MACOSX/Microscope scripts/sample/._.DS_Store
- Microscope scripts/sample/MATLAB output/
- __MACOSX/Microscope scripts/sample/._MATLAB output
- Microscope scripts/sample/Nd2/
- __MACOSX/Microscope scripts/sample/._Nd2
- Microscope scripts/sample/original tif/
- __MACOSX/Microscope scripts/sample/._original tif
- Microscope scripts/sample/Detections(renamed)/
- __MACOSX/Microscope scripts/sample/._Detections(renamed)
- Microscope scripts/sample/DAPI only/
- __MACOSX/Microscope scripts/sample/._DAPI only
- Microscope scripts/sample/Qupath input/
- __MACOSX/Microscope scripts/sample/._Qupath input
- Microscope scripts/sample/Summary/
- __MACOSX/Microscope scripts/sample/._Summary
- Microscope scripts/sample/hdf2tif/
- __MACOSX/Microscope scripts/sample/._hdf2tif
- Microscope scripts/sample/Ilastik output/C2-210521_0811_1_1_slide1pt4_vglut2_018_DAPI.h5
- __MACOSX/Microscope scripts/sample/Ilastik output/._C2-210521_0811_1_1_slide1pt4_vglut2_018_DAPI.h5
- Microscope scripts/sample/MATLAB output/210521_0811_1_1_slide1pt4_vglut2_018_Merged_finalDetections_overlap.mat
- __MACOSX/Microscope scripts/sample/MATLAB output/._210521_0811_1_1_slide1pt4_vglut2_018_Merged_finalDetections_overlap.mat
- Microscope scripts/sample/Nd2/210521_0811_1_1_slide1pt4_vglut2_018.nd2
- __MACOSX/Microscope scripts/sample/Nd2/._210521_0811_1_1_slide1pt4_vglut2_018.nd2
- Microscope scripts/sample/Detections(renamed)/210521_0811_1_1_slide1pt4_vglut2_018_Merged_finalDetections.txt
- __MACOSX/Microscope scripts/sample/Detections(renamed)/._210521_0811_1_1_slide1pt4_vglut2_018_Merged_finalDetections.txt
- Microscope scripts/sample/DAPI only/C2-210521_0811_1_1_slide1pt4_vglut2_018_DAPI.h5
- __MACOSX/Microscope scripts/sample/DAPI only/._C2-210521_0811_1_1_slide1pt4_vglut2_018_DAPI.h5
- Microscope scripts/sample/Qupath input/210521_0811_1_1_slide1pt4_vglut2_018_Merged_final.tif
- __MACOSX/Microscope scripts/sample/Qupath input/._210521_0811_1_1_slide1pt4_vglut2_018_Merged_final.tif
- Microscope scripts/sample/Summary/210521_0811_1_1_summary_sample.xlsx
- __MACOSX/Microscope scripts/sample/Summary/._210521_0811_1_1_summary_sample.xlsx
- Microscope scripts/sample/hdf2tif/210521_0811_1_1_slide1pt4_vglut2_018_Merged.tif
- __MACOSX/Microscope scripts/sample/hdf2tif/._210521_0811_1_1_slide1pt4_vglut2_018_Merged.tif
- Behavior Software/
- __MACOSX/._Behavior Software
- Behavior Software/.DS_Store
- __MACOSX/Behavior Software/._.DS_Store
- Behavior Software/EZEthogram/
- __MACOSX/Behavior Software/._EZEthogram
- Behavior Software/EZEthogram/out_samples/
- __MACOSX/Behavior Software/EZEthogram/._out_samples
- Behavior Software/EZEthogram/input2.txt
- __MACOSX/Behavior Software/EZEthogram/._input2.txt
- Behavior Software/EZEthogram/input3.txt
- __MACOSX/Behavior Software/EZEthogram/._input3.txt
- Behavior Software/EZEthogram/.DS_Store
- __MACOSX/Behavior Software/EZEthogram/._.DS_Store
- Behavior Software/EZEthogram/README.md
- __MACOSX/Behavior Software/EZEthogram/._README.md
- Behavior Software/EZEthogram/input.txt
- __MACOSX/Behavior Software/EZEthogram/._input.txt
- Behavior Software/EZEthogram/ganttChartDrawer.py
- __MACOSX/Behavior Software/EZEthogram/._ganttChartDrawer.py
- Behavior Software/EZEthogram/cleversys_events/
- __MACOSX/Behavior Software/EZEthogram/._cleversys_events
- Behavior Software/EZEthogram/ganttChartTrials.py
- __MACOSX/Behavior Software/EZEthogram/._ganttChartTrials.py
- Behavior Software/EZEthogram/countAlternations.py
- __MACOSX/Behavior Software/EZEthogram/._countAlternations.py
- Behavior Software/EZEthogram/ganttChartEvents.py
- __MACOSX/Behavior Software/EZEthogram/._ganttChartEvents.py
- Behavior Software/EZEthogram/out_samples/alternation_count.xlsx
- __MACOSX/Behavior Software/EZEthogram/out_samples/._alternation_count.xlsx
- Behavior Software/EZEthogram/out_samples/trials1-14_ganttchart.svg
- __MACOSX/Behavior Software/EZEthogram/out_samples/._trials1-14_ganttchart.svg
- Behavior Software/EZEthogram/out_samples/sorted_events.xlsx
- __MACOSX/Behavior Software/EZEthogram/out_samples/._sorted_events.xlsx
- Behavior Software/EZEthogram/out_samples/output_trials.txt
- __MACOSX/Behavior Software/EZEthogram/out_samples/._output_trials.txt
- Behavior Software/EZEthogram/out_samples/trials4-17_ganttchart.svg
- __MACOSX/Behavior Software/EZEthogram/out_samples/._trials4-17_ganttchart.svg
- Behavior Software/EZEthogram/out_samples/0620 OFT 3min epochs_3_ganttchart.svg
- __MACOSX/Behavior Software/EZEthogram/out_samples/._0620 OFT 3min epochs_3_ganttchart.svg
- Behavior Software/EZEthogram/out_samples/0620 OFT 3min epochs_2_ganttchart.svg
- __MACOSX/Behavior Software/EZEthogram/out_samples/._0620 OFT 3min epochs_2_ganttchart.svg
- Behavior Software/EZEthogram/out_samples/0620 OFT 3min epochs_5_ganttchart.svg
- __MACOSX/Behavior Software/EZEthogram/out_samples/._0620 OFT 3min epochs_5_ganttchart.svg
- Behavior Software/EZEthogram/out_samples/output_events.txt
- __MACOSX/Behavior Software/EZEthogram/out_samples/._output_events.txt
- Behavior Software/EZEthogram/out_samples/0620 OFT 3min epochs_1_ganttchart.svg
- __MACOSX/Behavior Software/EZEthogram/out_samples/._0620 OFT 3min epochs_1_ganttchart.svg
- Behavior Software/EZEthogram/cleversys_events/Trial event export RTTPA_8.xlsx
- __MACOSX/Behavior Software/EZEthogram/cleversys_events/._Trial event export RTTPA_8.xlsx
- Behavior Software/EZEthogram/cleversys_events/Trial event export 0620 OFT 3min epochs_5.xlsx
- __MACOSX/Behavior Software/EZEthogram/cleversys_events/._Trial event export 0620 OFT 3min epochs_5.xlsx
- Behavior Software/EZEthogram/cleversys_events/Trial event export ZIMLR vGAT OFT_1.xlsx
- __MACOSX/Behavior Software/EZEthogram/cleversys_events/._Trial event export ZIMLR vGAT OFT_1.xlsx
- Behavior Software/EZEthogram/cleversys_events/Trial event export 0620 OFT 3min epochs_9.xlsx
- __MACOSX/Behavior Software/EZEthogram/cleversys_events/._Trial event export 0620 OFT 3min epochs_9.xlsx
- Behavior Software/EZEthogram/cleversys_events/Trial event export 0620 OFT 3min epochs_2.xlsx
- __MACOSX/Behavior Software/EZEthogram/cleversys_events/._Trial event export 0620 OFT 3min epochs_2.xlsx
- Behavior Software/EZEthogram/cleversys_events/Trial event export ZIMLR vGAT OFT1219_5.xlsx
- __MACOSX/Behavior Software/EZEthogram/cleversys_events/._Trial event export ZIMLR vGAT OFT1219_5.xlsx
- Behavior Software/EZEthogram/cleversys_events/Trial event export 0620 OFT 3min epochs_3.xlsx
- __MACOSX/Behavior Software/EZEthogram/cleversys_events/._Trial event export 0620 OFT 3min epochs_3.xlsx
- Behavior Software/EZEthogram/cleversys_events/Trial event export ZIMLR vGAT OFT_4.xlsx
- __MACOSX/Behavior Software/EZEthogram/cleversys_events/._Trial event export ZIMLR vGAT OFT_4.xlsx
- Behavior Software/EZEthogram/cleversys_events/Trial event export CSIVideo_2019_11_22_17_7_25.xlsx
- __MACOSX/Behavior Software/EZEthogram/cleversys_events/._Trial event export CSIVideo_2019_11_22_17_7_25.xlsx
- Behavior Software/EZEthogram/cleversys_events/Trial event export ZIMLR vGAT OFT1219_7.xlsx
- __MACOSX/Behavior Software/EZEthogram/cleversys_events/._Trial event export ZIMLR vGAT OFT1219_7.xlsx
- Behavior Software/EZEthogram/cleversys_events/Trial event export ZIMLR vGAT OFT1219_6.xlsx
- __MACOSX/Behavior Software/EZEthogram/cleversys_events/._Trial event export ZIMLR vGAT OFT1219_6.xlsx
- Behavior Software/EZEthogram/cleversys_events/Trial event export ZIMLR vGAT OFT_5.xlsx
- __MACOSX/Behavior Software/EZEthogram/cleversys_events/._Trial event export ZIMLR vGAT OFT_5.xlsx
- Behavior Software/EZEthogram/cleversys_events/Trial event export 0620 OFT 3min epochs_1.xlsx
- __MACOSX/Behavior Software/EZEthogram/cleversys_events/._Trial event export 0620 OFT 3min epochs_1.xlsx
- Behavior Software/EZEthogram/cleversys_events/Trial event export RTTPA_7.xlsx
- __MACOSX/Behavior Software/EZEthogram/cleversys_events/._Trial event export RTTPA_7.xlsx
- Behavior Software/EZEthogram/cleversys_events/Trial event export ZIMLR vGAT OFT_2.xlsx
- __MACOSX/Behavior Software/EZEthogram/cleversys_events/._Trial event export ZIMLR vGAT OFT_2.xlsx
- Behavior Software/EZEthogram/cleversys_events/Trial event export.xlsx
- __MACOSX/Behavior Software/EZEthogram/cleversys_events/._Trial event export.xlsx
- Behavior Software/EZEthogram/cleversys_events/Trial event export 0620 OFT 3min epochs_6.xlsx
- __MACOSX/Behavior Software/EZEthogram/cleversys_events/._Trial event export 0620 OFT 3min epochs_6.xlsx
- Behavior Software/EZEthogram/cleversys_events/Trial event export ZIMLR vGAT OFT_3.xlsx
- __MACOSX/Behavior Software/EZEthogram/cleversys_events/._Trial event export ZIMLR vGAT OFT_3.xlsx
- Fiber Photometry Software/
- __MACOSX/._Fiber Photometry Software
- Fiber Photometry Software/MATLAB Scripts/
- __MACOSX/Fiber Photometry Software/._MATLAB Scripts
- Fiber Photometry Software/.DS_Store
- __MACOSX/Fiber Photometry Software/._.DS_Store
- Fiber Photometry Software/Dependencies/
- __MACOSX/Fiber Photometry Software/._Dependencies
- Fiber Photometry Software/Outputs - from Sample Data/
- __MACOSX/Fiber Photometry Software/._Outputs - from Sample Data
- Fiber Photometry Software/README.txt
- __MACOSX/Fiber Photometry Software/._README.txt
- Fiber Photometry Software/MATLAB Scripts/vid_tracker_processed.m
- __MACOSX/Fiber Photometry Software/MATLAB Scripts/._vid_tracker_processed.m
- Fiber Photometry Software/MATLAB Scripts/batchProcessCB_noeventfile.m
- __MACOSX/Fiber Photometry Software/MATLAB Scripts/._batchProcessCB_noeventfile.m
- Fiber Photometry Software/MATLAB Scripts/EPMAnalyzer_FP1_1R.m
- __MACOSX/Fiber Photometry Software/MATLAB Scripts/._EPMAnalyzer_FP1_1R.m
- Fiber Photometry Software/MATLAB Scripts/CB_OFT.m
- __MACOSX/Fiber Photometry Software/MATLAB Scripts/._CB_OFT.m
- Fiber Photometry Software/MATLAB Scripts/holeboard_photometry_pauses_demo.m
- __MACOSX/Fiber Photometry Software/MATLAB Scripts/._holeboard_photometry_pauses_demo.m
- Fiber Photometry Software/MATLAB Scripts/batchProcessCB.m
- __MACOSX/Fiber Photometry Software/MATLAB Scripts/._batchProcessCB.m
- Fiber Photometry Software/MATLAB Scripts/photometry_tracking_demo.m
- __MACOSX/Fiber Photometry Software/MATLAB Scripts/._photometry_tracking_demo.m
- Fiber Photometry Software/MATLAB Scripts/holeboard_photometry_foraging_demo.m
- __MACOSX/Fiber Photometry Software/MATLAB Scripts/._holeboard_photometry_foraging_demo.m
- Fiber Photometry Software/MATLAB Scripts/CB_holeboardanalysis_withBORIS.m
- __MACOSX/Fiber Photometry Software/MATLAB Scripts/._CB_holeboardanalysis_withBORIS.m
- Fiber Photometry Software/MATLAB Scripts/vid_mask.m
- __MACOSX/Fiber Photometry Software/MATLAB Scripts/._vid_mask.m
- Fiber Photometry Software/MATLAB Scripts/oft_photometry_pauses_demo.m
- __MACOSX/Fiber Photometry Software/MATLAB Scripts/._oft_photometry_pauses_demo.m
- Fiber Photometry Software/MATLAB Scripts/CB_holeboardanalysis_cleversys.m
- __MACOSX/Fiber Photometry Software/MATLAB Scripts/._CB_holeboardanalysis_cleversys.m
- Fiber Photometry Software/Dependencies/FPA-master.zip
- __MACOSX/Fiber Photometry Software/Dependencies/._FPA-master.zip
- Fiber Photometry Software/Outputs - from Sample Data/.DS_Store
- __MACOSX/Fiber Photometry Software/Outputs - from Sample Data/._.DS_Store
- Fiber Photometry Software/Outputs - from Sample Data/Holeboard outputs/
- __MACOSX/Fiber Photometry Software/Outputs - from Sample Data/._Holeboard outputs
- Fiber Photometry Software/Outputs - from Sample Data/OFT outputs/
- __MACOSX/Fiber Photometry Software/Outputs - from Sample Data/._OFT outputs
- Fiber Photometry Software/Outputs - from Sample Data/EPM outputs/
- __MACOSX/Fiber Photometry Software/Outputs - from Sample Data/._EPM outputs
- Fiber Photometry Software/Outputs - from Sample Data/Holeboard outputs/HoleBoard_BORIS/
- __MACOSX/Fiber Photometry Software/Outputs - from Sample Data/Holeboard outputs/._HoleBoard_BORIS
- Fiber Photometry Software/Outputs - from Sample Data/Holeboard outputs/.DS_Store
- __MACOSX/Fiber Photometry Software/Outputs - from Sample Data/Holeboard outputs/._.DS_Store
- Fiber Photometry Software/Outputs - from Sample Data/Holeboard outputs/Holeboard_cleversys/
- __MACOSX/Fiber Photometry Software/Outputs - from Sample Data/Holeboard outputs/._Holeboard_cleversys
- Fiber Photometry Software/Outputs - from Sample Data/OFT outputs/.DS_Store
- __MACOSX/Fiber Photometry Software/Outputs - from Sample Data/OFT outputs/._.DS_Store
- Fiber Photometry Software/Outputs - from Sample Data/OFT outputs/mZ1FP1-1L_2_OFT - exported/
- __MACOSX/Fiber Photometry Software/Outputs - from Sample Data/OFT outputs/._mZ1FP1-1L_2_OFT - exported
- Fiber Photometry Software/Outputs - from Sample Data/EPM outputs/Peaktrigger heatmap.png
- __MACOSX/Fiber Photometry Software/Outputs - from Sample Data/EPM outputs/._Peaktrigger heatmap.png
- Fiber Photometry Software/Outputs - from Sample Data/EPM outputs/Stoptriggered heatmap.png
- __MACOSX/Fiber Photometry Software/Outputs - from Sample Data/EPM outputs/._Stoptriggered heatmap.png
- Fiber Photometry Software/Outputs - from Sample Data/EPM outputs/mZi FP1 1R_3_full - peak-triggered averaged.csv
- __MACOSX/Fiber Photometry Software/Outputs - from Sample Data/EPM outputs/._mZi FP1 1R_3_full - peak-triggered averaged.csv
- Fiber Photometry Software/Outputs - from Sample Data/EPM outputs/mZi FP1 1R_3_full - stop-triggered.csv
- __MACOSX/Fiber Photometry Software/Outputs - from Sample Data/EPM outputs/._mZi FP1 1R_3_full - stop-triggered.csv
- Fiber Photometry Software/Outputs - from Sample Data/EPM outputs/mZi FP1 1R_3_full - peak-triggered.csv
- __MACOSX/Fiber Photometry Software/Outputs - from Sample Data/EPM outputs/._mZi FP1 1R_3_full - peak-triggered.csv
- Fiber Photometry Software/Outputs - from Sample Data/EPM outputs/FPA Boxplot.png
- __MACOSX/Fiber Photometry Software/Outputs - from Sample Data/EPM outputs/._FPA Boxplot.png
- Fiber Photometry Software/Outputs - from Sample Data/EPM outputs/Peaktrigger heatmap.fig
- __MACOSX/Fiber Photometry Software/Outputs - from Sample Data/EPM outputs/._Peaktrigger heatmap.fig
- Fiber Photometry Software/Outputs - from Sample Data/EPM outputs/Stoptriggered heatmap.fig
- __MACOSX/Fiber Photometry Software/Outputs - from Sample Data/EPM outputs/._Stoptriggered heatmap.fig
- Fiber Photometry Software/Outputs - from Sample Data/EPM outputs/mZi FP1 1R_3_full - start-triggered averaged.csv
- __MACOSX/Fiber Photometry Software/Outputs - from Sample Data/EPM outputs/._mZi FP1 1R_3_full - start-triggered averaged.csv
- Fiber Photometry Software/Outputs - from Sample Data/EPM outputs/FPA Boxplot.fig
- __MACOSX/Fiber Photometry Software/Outputs - from Sample Data/EPM outputs/._FPA Boxplot.fig
- Fiber Photometry Software/Outputs - from Sample Data/EPM outputs/mZi FP1 1R_3_full - dff.csv
- __MACOSX/Fiber Photometry Software/Outputs - from Sample Data/EPM outputs/._mZi FP1 1R_3_full - dff.csv
- Fiber Photometry Software/Outputs - from Sample Data/EPM outputs/mZi FP1 1R_3_full - AUC.csv
- __MACOSX/Fiber Photometry Software/Outputs - from Sample Data/EPM outputs/._mZi FP1 1R_3_full - AUC.csv
- Fiber Photometry Software/Outputs - from Sample Data/EPM outputs/Starttriggered heatmap.fig
- __MACOSX/Fiber Photometry Software/Outputs - from Sample Data/EPM outputs/._Starttriggered heatmap.fig
- Fiber Photometry Software/Outputs - from Sample Data/EPM outputs/FPA dff.png
- __MACOSX/Fiber Photometry Software/Outputs - from Sample Data/EPM outputs/._FPA dff.png
- Fiber Photometry Software/Outputs - from Sample Data/EPM outputs/FPA starttriggered average.fig
- __MACOSX/Fiber Photometry Software/Outputs - from Sample Data/EPM outputs/._FPA starttriggered average.fig
- Fiber Photometry Software/Outputs - from Sample Data/EPM outputs/FPA Normalized area under the curve.png
- __MACOSX/Fiber Photometry Software/Outputs - from Sample Data/EPM outputs/._FPA Normalized area under the curve.png
- Fiber Photometry Software/Outputs - from Sample Data/EPM outputs/mZi FP1 1R_3_full - start-triggered.csv
- __MACOSX/Fiber Photometry Software/Outputs - from Sample Data/EPM outputs/._mZi FP1 1R_3_full - start-triggered.csv
- Fiber Photometry Software/Outputs - from Sample Data/EPM outputs/FPA stoptriggered average.png
- __MACOSX/Fiber Photometry Software/Outputs - from Sample Data/EPM outputs/._FPA stoptriggered average.png
- Fiber Photometry Software/Outputs - from Sample Data/EPM outputs/mZi FP1 1R_3_full - stop-triggered averaged.csv
- __MACOSX/Fiber Photometry Software/Outputs - from Sample Data/EPM outputs/._mZi FP1 1R_3_full - stop-triggered averaged.csv
- Fiber Photometry Software/Outputs - from Sample Data/EPM outputs/FPA stoptriggered average.fig
- __MACOSX/Fiber Photometry Software/Outputs - from Sample Data/EPM outputs/._FPA stoptriggered average.fig
- Fiber Photometry Software/Outputs - from Sample Data/EPM outputs/Starttriggered heatmap.png
- __MACOSX/Fiber Photometry Software/Outputs - from Sample Data/EPM outputs/._Starttriggered heatmap.png
- Fiber Photometry Software/Outputs - from Sample Data/EPM outputs/FPA dff.fig
- __MACOSX/Fiber Photometry Software/Outputs - from Sample Data/EPM outputs/._FPA dff.fig
- Fiber Photometry Software/Outputs - from Sample Data/EPM outputs/FPA starttriggered average.png
- __MACOSX/Fiber Photometry Software/Outputs - from Sample Data/EPM outputs/._FPA starttriggered average.png
- Fiber Photometry Software/Outputs - from Sample Data/EPM outputs/FPA Normalized area under the curve.fig
- __MACOSX/Fiber Photometry Software/Outputs - from Sample Data/EPM outputs/._FPA Normalized area under the curve.fig
- Fiber Photometry Software/Outputs - from Sample Data/Holeboard outputs/HoleBoard_BORIS/HoleBoard_Full - dff.csv
- __MACOSX/Fiber Photometry Software/Outputs - from Sample Data/Holeboard outputs/HoleBoard_BORIS/._HoleBoard_Full - dff.csv
- Fiber Photometry Software/Outputs - from Sample Data/Holeboard outputs/HoleBoard_BORIS/HoleBoard_Full - AUC.csv
- __MACOSX/Fiber Photometry Software/Outputs - from Sample Data/Holeboard outputs/HoleBoard_BORIS/._HoleBoard_Full - AUC.csv
- Fiber Photometry Software/Outputs - from Sample Data/Holeboard outputs/HoleBoard_BORIS/Peaktrigger heatmap.png
- __MACOSX/Fiber Photometry Software/Outputs - from Sample Data/Holeboard outputs/HoleBoard_BORIS/._Peaktrigger heatmap.png
- Fiber Photometry Software/Outputs - from Sample Data/Holeboard outputs/HoleBoard_BORIS/configuration.mat
- __MACOSX/Fiber Photometry Software/Outputs - from Sample Data/Holeboard outputs/HoleBoard_BORIS/._configuration.mat
- Fiber Photometry Software/Outputs - from Sample Data/Holeboard outputs/HoleBoard_BORIS/Stoptriggered heatmap.png
- __MACOSX/Fiber Photometry Software/Outputs - from Sample Data/Holeboard outputs/HoleBoard_BORIS/._Stoptriggered heatmap.png
- Fiber Photometry Software/Outputs - from Sample Data/Holeboard outputs/HoleBoard_BORIS/HoleBoard_Full - stop-triggered averaged.csv
- __MACOSX/Fiber Photometry Software/Outputs - from Sample Data/Holeboard outputs/HoleBoard_BORIS/._HoleBoard_Full - stop-triggered averaged.csv
- Fiber Photometry Software/Outputs - from Sample Data/Holeboard outputs/HoleBoard_BORIS/HoleBoard_Full - start-triggered.csv
- __MACOSX/Fiber Photometry Software/Outputs - from Sample Data/Holeboard outputs/HoleBoard_BORIS/._HoleBoard_Full - start-triggered.csv
- Fiber Photometry Software/Outputs - from Sample Data/Holeboard outputs/HoleBoard_BORIS/HoleBoard_Full - start-triggered averaged.csv
- __MACOSX/Fiber Photometry Software/Outputs - from Sample Data/Holeboard outputs/HoleBoard_BORIS/._HoleBoard_Full - start-triggered averaged.csv
- Fiber Photometry Software/Outputs - from Sample Data/Holeboard outputs/HoleBoard_BORIS/FPA Boxplot.png
- __MACOSX/Fiber Photometry Software/Outputs - from Sample Data/Holeboard outputs/HoleBoard_BORIS/._FPA Boxplot.png
- Fiber Photometry Software/Outputs - from Sample Data/Holeboard outputs/HoleBoard_BORIS/Peaktrigger heatmap.fig
- __MACOSX/Fiber Photometry Software/Outputs - from Sample Data/Holeboard outputs/HoleBoard_BORIS/._Peaktrigger heatmap.fig
- Fiber Photometry Software/Outputs - from Sample Data/Holeboard outputs/HoleBoard_BORIS/Stoptriggered heatmap.fig
- __MACOSX/Fiber Photometry Software/Outputs - from Sample Data/Holeboard outputs/HoleBoard_BORIS/._Stoptriggered heatmap.fig
- Fiber Photometry Software/Outputs - from Sample Data/Holeboard outputs/HoleBoard_BORIS/FPA Boxplot.fig
- __MACOSX/Fiber Photometry Software/Outputs - from Sample Data/Holeboard outputs/HoleBoard_BORIS/._FPA Boxplot.fig
- Fiber Photometry Software/Outputs - from Sample Data/Holeboard outputs/HoleBoard_BORIS/Starttriggered heatmap.fig
- __MACOSX/Fiber Photometry Software/Outputs - from Sample Data/Holeboard outputs/HoleBoard_BORIS/._Starttriggered heatmap.fig
- Fiber Photometry Software/Outputs - from Sample Data/Holeboard outputs/HoleBoard_BORIS/FPA dff.png
- __MACOSX/Fiber Photometry Software/Outputs - from Sample Data/Holeboard outputs/HoleBoard_BORIS/._FPA dff.png
- Fiber Photometry Software/Outputs - from Sample Data/Holeboard outputs/HoleBoard_BORIS/FPA starttriggered average.fig
- __MACOSX/Fiber Photometry Software/Outputs - from Sample Data/Holeboard outputs/HoleBoard_BORIS/._FPA starttriggered average.fig
- Fiber Photometry Software/Outputs - from Sample Data/Holeboard outputs/HoleBoard_BORIS/FPA Normalized area under the curve.png
- __MACOSX/Fiber Photometry Software/Outputs - from Sample Data/Holeboard outputs/HoleBoard_BORIS/._FPA Normalized area under the curve.png
- Fiber Photometry Software/Outputs - from Sample Data/Holeboard outputs/HoleBoard_BORIS/FPA stoptriggered average.png
- __MACOSX/Fiber Photometry Software/Outputs - from Sample Data/Holeboard outputs/HoleBoard_BORIS/._FPA stoptriggered average.png
- Fiber Photometry Software/Outputs - from Sample Data/Holeboard outputs/HoleBoard_BORIS/HoleBoard_Full - peak-triggered averaged.csv
- __MACOSX/Fiber Photometry Software/Outputs - from Sample Data/Holeboard outputs/HoleBoard_BORIS/._HoleBoard_Full - peak-triggered averaged.csv
- Fiber Photometry Software/Outputs - from Sample Data/Holeboard outputs/HoleBoard_BORIS/HoleBoard_Full - stop-triggered.csv
- __MACOSX/Fiber Photometry Software/Outputs - from Sample Data/Holeboard outputs/HoleBoard_BORIS/._HoleBoard_Full - stop-triggered.csv
- Fiber Photometry Software/Outputs - from Sample Data/Holeboard outputs/HoleBoard_BORIS/HoleBoard_Full - peak-triggered.csv
- __MACOSX/Fiber Photometry Software/Outputs - from Sample Data/Holeboard outputs/HoleBoard_BORIS/._HoleBoard_Full - peak-triggered.csv
- Fiber Photometry Software/Outputs - from Sample Data/Holeboard outputs/HoleBoard_BORIS/FPA stoptriggered average.fig
- __MACOSX/Fiber Photometry Software/Outputs - from Sample Data/Holeboard outputs/HoleBoard_BORIS/._FPA stoptriggered average.fig
- Fiber Photometry Software/Outputs - from Sample Data/Holeboard outputs/HoleBoard_BORIS/Starttriggered heatmap.png
- __MACOSX/Fiber Photometry Software/Outputs - from Sample Data/Holeboard outputs/HoleBoard_BORIS/._Starttriggered heatmap.png
- Fiber Photometry Software/Outputs - from Sample Data/Holeboard outputs/HoleBoard_BORIS/FPA dff.fig
- __MACOSX/Fiber Photometry Software/Outputs - from Sample Data/Holeboard outputs/HoleBoard_BORIS/._FPA dff.fig
- Fiber Photometry Software/Outputs - from Sample Data/Holeboard outputs/HoleBoard_BORIS/FPA starttriggered average.png
- __MACOSX/Fiber Photometry Software/Outputs - from Sample Data/Holeboard outputs/HoleBoard_BORIS/._FPA starttriggered average.png
- Fiber Photometry Software/Outputs - from Sample Data/Holeboard outputs/HoleBoard_BORIS/FPA Normalized area under the curve.fig
- __MACOSX/Fiber Photometry Software/Outputs - from Sample Data/Holeboard outputs/HoleBoard_BORIS/._FPA Normalized area under the curve.fig
- Fiber Photometry Software/Outputs - from Sample Data/Holeboard outputs/Holeboard_cleversys/HoleBoard_Full - dff.csv
- __MACOSX/Fiber Photometry Software/Outputs - from Sample Data/Holeboard outputs/Holeboard_cleversys/._HoleBoard_Full - dff.csv
- Fiber Photometry Software/Outputs - from Sample Data/Holeboard outputs/Holeboard_cleversys/HoleBoard_Full - AUC.csv
- __MACOSX/Fiber Photometry Software/Outputs - from Sample Data/Holeboard outputs/Holeboard_cleversys/._HoleBoard_Full - AUC.csv
- Fiber Photometry Software/Outputs - from Sample Data/Holeboard outputs/Holeboard_cleversys/configuration.mat
- __MACOSX/Fiber Photometry Software/Outputs - from Sample Data/Holeboard outputs/Holeboard_cleversys/._configuration.mat
[truncated: 548 more entries]
