# Supplementary material for: Inhibitory medial zona incerta pathway drives exploratory behavior by inhibiting glutamatergic cuneiform neurons
Source: Nat Commun. 2024 Feb 7;15:1160. doi: 10.1038/s41467-024-45288-x (PMC10850156; doi:10.1038/s41467-024-45288-x)
Supplement: Supplementary file 4 — Supplementary Software [file 41467_2024_45288_MOESM4_ESM.zip › Microscope scripts/Working_Process_Image.ijm]

//Stephanie Script for batch processing Nd2 to tifs for vgat-synaptophysin+ RNAscope experiments

 dir = getDirectory("Choose image folder to merge");
 outputdir = getDirectory("Choose an output folder");
 setBatchMode(true);
{list = getFileList(dir);
 for (i=0; i<list.length; i++) {
        if (endsWith(list[i], "nd2"))//can coment this out if you are using it as a function in batch processing script-note from Cecelia, not releveant
        filename = dir+list[i];
run("Bio-Formats Importer", "open=[" + filename +"] autoscale color_mode=Default rois_import=[ROI manager] view=Hyperstack stack_order=XYCZT");
getDimensions(width, height, channels, slices, frames); //get channels important for when accidentally imaged green channel as well, this channel had cross-talk with synaptophysin signal 

if (channels > 3)  //to remove green channel from images that have 4 channels instead of only 3, Green RNAscope channel not used because of cross-talk
{run("Split Channels");
selectWindow("C2-"+list[i]);
close();
selectWindow("C1-"+list[i]);
run("Z Project...", "projection=[Max Intensity]");
selectWindow("C3-"+list[i]);
run("Z Project...", "projection=[Max Intensity]");
selectWindow("C4-"+list[i]);
run("Z Project...", "projection=[Max Intensity]");

selectWindow("MAX_C1-"+list[i]);
Blue = "MAX_C1-"+list[i]; //dapi channel, make grey for visibility
run("Subtract Background...", "rolling=20");
selectWindow("MAX_C3-"+list[i]);
Red = "MAX_C3-"+list[i]; //synaptophysin channel, make magenta for visibility
run("Subtract Background...", "rolling=20");
selectWindow("MAX_C4-"+list[i]);
Magenta = "MAX_C4-"+list[i]; //RNAscope channel, make green for visibility 
run("Subtract Background...", "rolling=20");
run("Merge Channels...", "c2=[" + Magenta +"] c4=[" + Blue +"] c6=[" + Red + "] create ignore");
}

else
{run("Split Channels");
selectWindow("C1-"+list[i]);
run("Z Project...", "projection=[Max Intensity]");
selectWindow("C2-"+list[i]);
run("Z Project...", "projection=[Max Intensity]");
selectWindow("C3-"+list[i]);
run("Z Project...", "projection=[Max Intensity]");

selectWindow("MAX_C1-"+list[i]);
Blue = "MAX_C1-"+list[i]; //dapi channel, make grey for visibility
run("Subtract Background...", "rolling=20");
selectWindow("MAX_C2-"+list[i]);
Red = "MAX_C2-"+list[i]; //synaptophysin channel, make magenta for visibility
run("Subtract Background...", "rolling=20");
selectWindow("MAX_C3-"+list[i]);
Magenta = "MAX_C3-"+list[i]; //RNAscope channel, make green for visibility
run("Subtract Background...", "rolling=20");
run("Merge Channels...", "c2=[" + Magenta +"] c4=[" + Blue +"] c6=[" + Red + "] create ignore");
}

selectWindow("Composite");
t1 = replace(list[i],"\\.nd2","_Merged");
outputFile1 = outputdir+ t1;
saveAs("Tiff", outputFile1);

close("*");  // Closes all images 
}
}
