# Supplementary material for: Inhibitory medial zona incerta pathway drives exploratory behavior by inhibiting glutamatergic cuneiform neurons
Source: Nat Commun. 2024 Feb 7;15:1160. doi: 10.1038/s41467-024-45288-x (PMC10850156; doi:10.1038/s41467-024-45288-x)
Supplement: Supplementary file 4 — Supplementary Software [file 41467_2024_45288_MOESM4_ESM.zip › Microscope scripts/condenseandcount_working3.m]

%%SD Feb 28-22 complete 

%get input path for detection results
myFolder = uigetdir('E',"Select folder to process"); 
%set output path for output files (google drive)
savepath= uigetdir('P', "Select folder for output files");

summarypath = uigetdir('W', "Select folder for summary excel files");

fds2 = fileDatastore(summarypath, "ReadFcn", @importdata, 'FileExtensions','.xlsx');
fullFileNames_export = fds2.Files;

num_brains = length(fullFileNames_export);
brains = cell(1,num_brains);
for q = 1 : num_brains

     [pathstr,name,ext] = fileparts(fullFileNames_export(q));

     brains(1,q) = cellstr(strcat(name(1:15)));
end


path = [myFolder];
% Get list of all txt files in the input folder, or subfolders of it.

fds = fileDatastore(myFolder,"ReadFcn",@importdata);
fullFileNames = fds.Files;

numFiles = length(fullFileNames);

% Loop over all files reading them in and performing sorting of data

for k = 1 : numFiles

    [pathstr,name,ext] = fileparts(fullFileNames(k));

    filename= strcat(name,ext);
    
    fprintf('Now reading file %s\n', name);

%read data in as table
warning('off','MATLAB:table:ModifiedAndSavedVarnames');
detection_table=readtable(filename);

%new table created with the columns of data wanted
condensed=detection_table(:,[2 63:73]);
num_rows = size(condensed,1);

%column 2 and 5 of condensed table have number of spots estimated/path cell object for
%channel 1 and 3
%remove rows in specified columns with 'NaN'

   %condense column two for Channel 1(rnascope)
   count_ch1=condensed(:,2); 
   rnascope_count=table2array(count_ch1);
   rows1 = any(isnan(rnascope_count),2);%removes rows of table with NaN as each number is one ROI
   rnascope_count(rows1,:) = [];
      
   %condense column 5 for Channel 3(synaptophysin)
   count_ch3=condensed(:,5); 
   synaptophysin_count=table2array(count_ch3);
   rows3 = any(isnan(synaptophysin_count),2);%remove++s rows of table with NaN as each number is one ROI
   synaptophysin_count(rows3,:) = [];


%create new variable to score overlap in
num_rows2=size(rnascope_count,1);
rnascope_score = zeros(num_rows2,1);
synap_score = zeros(num_rows2,1);
overlap_score = zeros(num_rows2,1);
%create array with third column to mark yes or no for overlap of both channels
overlap = [rnascope_count , synaptophysin_count, rnascope_score, synap_score, overlap_score]; 

%variable of ALL cells detected, use this for percentages at the
%end for proper proportions 
names=table2array(detection_table(:,2));
objects= string(names);
A = count(objects,"PathCellObject");
num_cells=sum(A(:));%total cells detected

%mark for overlap (overlap(g,3))=rnascope score: based on vglut2 expression, low(4-9), med(10-24), high(25+),  min 10 dots
% -Erben, L 2019, used this minimum threshold for vglut1 RNAscope probe.

for g=1:1:num_rows2
    if (overlap(g,1)>=25) %high vglut2
        overlap(g,3)= 3;
    elseif (overlap(g,1)>=10) && (overlap(g,1)<25) %med vglut2 
            overlap(g,3)= 2;
    elseif (overlap(g,1)>=4) && (overlap(g,1)<10) %low vglut2
            overlap(g,3)= 1;
    else 
        overlap(g,3)= 0; %vglut2 negative
    end
end

%mark for synaptophysin scores (overlap(g,4)), threshold 4, give high score
%for sorting later
for b=1:1:num_rows2
    if (overlap(b,2)>=4) %synaptophysin positive
        overlap(b,4)= 10; 
    end
end

%add conditions in fifth column of overlap
for d=1:1:num_rows2
overlap(d,5) = overlap(d,3)+overlap(d,4);
end

%count conditions
lowvglut = numel(find(overlap(:,3)==1));
medvglut = numel(find(overlap(:,3)==2));
highvglut = numel(find(overlap(:,3)==3));
vglutpos = medvglut + highvglut; %new variable to only count med and high vglut cells.
vglutneg = numel(find(overlap(:,3)==0)) + lowvglut; %new variable, counts vglut neg (less than 4 dots, and also the low vglut #s)

synappos = numel(find(overlap(:,4)>0));

%overlap conditions, column 5, min 11 (low vglut=1, synap pos=10) to be
%considered overlap
double = numel(find(overlap(:,5)>=12));% changed to 12 because low vlgut not included in positive counts. 


%proportions
vglut_pospercent = (vglutpos/num_cells)*100;
vglut_negpercent = (vglutneg/num_cells)*100;

double_percent = (double/vglutpos)*100;

%create summary table to export to excel sheet,**must have a table, use array2table
%%function, change input to proportion table

namestr= convertCharsToStrings(name);

sum_table= [namestr, vglutpos, vglut_pospercent, lowvglut, medvglut, highvglut, vglutneg, vglut_negpercent, synappos,...
    double, double_percent, num_cells];
endtable = array2table(sum_table,'VariableNames',{'image','num_vglut+','percent_vglut+','num_vglut(4-9)', 'num_vglut(10-24)',...
   'num_vglut(25+)', 'num_vglut-', 'percent_vglut-', 'num_synap+' ,'num_double+','percent_double+', 'total cells detected'});  

%save matlab output-overlap table with all scores and raw #s of counts of
%dots
save(strcat(savepath, '\', namestr , '_overlap.mat'),'overlap');


%%new export table  needs to match ID with IDs in excel created. change for
%%different cohort, sorts info into correct summary excel
brainid = filename(1:15); %brain ID from image of the current detection table being run

for w = 1:num_brains
    if strcmp(brainid, brains(w)) ==1  %strcmp compares two strings and returns logical answer "1" if true/yes
       %write to excel table with matching brainID
       [status,sheets] = xlsfinfo(convertCharsToStrings((fullFileNames_export(w))));
       c = length(sheets);
       writetable(endtable,strcat(summarypath,'\',brainid,'_summary.xlsx'),'Sheet',c+1);
    end

end


%deletes all variables except those needed in workspace to complete loop
%for all images
clearvars -except k myFolder path savepath numFiles fullFileNames num_brains brains summarypath fullFileNames_export  

end

clear all 

disp 'done!'
