# Supplementary material for: Inhibitory medial zona incerta pathway drives exploratory behavior by inhibiting glutamatergic cuneiform neurons
Source: Nat Commun. 2024 Feb 7;15:1160. doi: 10.1038/s41467-024-45288-x (PMC10850156; doi:10.1038/s41467-024-45288-x)
Supplement: Supplementary file 4 — Supplementary Software [file 41467_2024_45288_MOESM4_ESM.zip › Microscope scripts/excelwrite_working.m]

%%quick code to get brain ID excels for cohort 2 specifically, will add to
%%this for cohort 1 as well 
%%WORKS


savepath= uigetdir('P', "Select folder for output files");
BrainIDs = ["210521_0811_1_1_summary", "210521_0811_2_1_summary", "210521_0811_3_1_summary",...
"210521_0811_4_1_summary", "210521_0811_5_1_summary"];

num = numel(BrainIDs);
for p = 1 : num 
    T = table;
    writetable(T,strcat(savepath,'\',BrainIDs(p),'.xlsx'));
    
end
