# Supplementary material for: Inhibitory medial zona incerta pathway drives exploratory behavior by inhibiting glutamatergic cuneiform neurons
Source: Nat Commun. 2024 Feb 7;15:1160. doi: 10.1038/s41467-024-45288-x (PMC10850156; doi:10.1038/s41467-024-45288-x)
Supplement: Supplementary file 4 — Supplementary Software [file 41467_2024_45288_MOESM4_ESM.zip › Microscope scripts/Working_DAPIexport+tif2hdf5.ijm]

//Script author Linda Kim
//Modified by CB
//SD-modified Script for exporting only DAPI channel for ilastik processing
//Altered and copied from tiff2hdf5 macro

dir1 = getDirectory("Choose input folder");
dir2 = getDirectory("Select an output folder");
list = getFileList(dir1);
setBatchMode(true);
	for (i=0; i<list.length; i++) 
		{
		filename = dir1 + list[i];
		name = list[i];
 		if (endsWith(list[i], "tif")){     
		open(filename);
selectWindow(list[i]);
{run("Split Channels");
selectWindow("C1-"+list[i]);
close();
selectWindow("C3-"+list[i]);
close();
}
selectWindow("C2-"+list[i]);
t = getTitle();
t = replace(t, "_Merged.tif", "_DAPI.h5");
run("Duplicate...", " ");
run("Export HDF5", "select=["+dir2 + t +"] exportpath=["+dir2 + t +"] datasetname=data compressionlevel=0 ");
 					}
 			}
 close("*");
