# Supplementary material for: Inhibitory medial zona incerta pathway drives exploratory behavior by inhibiting glutamatergic cuneiform neurons
Source: Nat Commun. 2024 Feb 7;15:1160. doi: 10.1038/s41467-024-45288-x (PMC10850156; doi:10.1038/s41467-024-45288-x)
Supplement: Supplementary file 4 — Supplementary Software [file 41467_2024_45288_MOESM4_ESM.zip › Microscope scripts/working_hdf52tiff+merge_segmentations.ijm]

//Author Linda Kim
//modified by CB
//can bug out - check files to ensure the outputs are all unique-ET
//Modified by SD to also re-merge segmentations into RNAscope files

hdf5Dir = getDirectory("select Ilastik output"); //Exported ILASTIK HDF5 files
hdf5outputDir = getDirectory("output location: Hdf52tif") //Directory for tiff ILASTIK files
OGimageDir = getDirectory("select corresponding original tifs"); //Directory for copy of Original tifs to replace DAPI channel
outputdirfinal = getDirectory("output :final merged location ");//Directory for output of final merged files, with DAPI(binary) segmentations 

//section for hdf5 to tif conversion, renaming to match OG, and saving. 
inputDataset = "exported_data";
axisOrder = "tzyxc";

fileList = getFileList(hdf5Dir);
setBatchMode(true);

for (i = 0; i < fileList.length; i++) {
	// import image from the H5
	fileName = hdf5Dir + fileList[i];
	//importArgs = "select=" [+ fileName +] " datasetname=" + inputDataset + "axisorder=" + axisOrder;
	run("Import HDF5", "select=["+ fileName +"] datasetname=/exported_data axisorder=tzyxc");
	setOption("BlackBackground", false);
	run("Convert to Mask");
	run("Erode");
	run("Dilate");
	run("Convert to Mask");//this is for the images that for some reason the first convert to mask gives black bkd white cells, want reversed. works 
	run("16-bit");
	t = replace(fileList[i], "_DAPI.h5", "_Merged.tif");
	t2 = replace(t, "C2-", "");
	outputFileTif = hdf5outputDir + t2;
	saveAs("Tiff", outputFileTif);
	}
close("*");//closes all images

//new section for opening up original images, splitting and then inputting segmented image into DAPI channel instead
list = getFileList(OGimageDir);

	for (k = 0; k < list.length; k++) {
		filename2 = OGimageDir + list[k];
		filename3 = hdf5outputDir + list[k];
		open(filename2);
		run("Split Channels");
		selectWindow("C1-"+list[k]);
		Green = "C1-"+list[k]; //keep green
		selectWindow("C2-"+list[k]); //original DAPI channel-close
		close();
		selectWindow("C3-"+list[k]);
		Magenta = "C3-"+list[k]; //keep magenta
		//open segmented DAPI tif, merge and save
		open(filename3);
		selectWindow(list[k]);
		Dapi = list[k];
		//merge and save tif
		run("Merge Channels...", "c2=[" + Green +"] c4=[" + Dapi +"] c6=[" + Magenta + "] create");
		selectWindow(list[k]);
		t3 = replace(list[k], ".tif", "_final.tif");
		outputFileTif2 = outputdirfinal + t3;
		saveAs("Tiff", outputFileTif2);
		close("*");//closes all images
}
