# Supplementary material for: Inhibitory medial zona incerta pathway drives exploratory behavior by inhibiting glutamatergic cuneiform neurons
Source: Nat Commun. 2024 Feb 7;15:1160. doi: 10.1038/s41467-024-45288-x (PMC10850156; doi:10.1038/s41467-024-45288-x)
Supplement: Supplementary file 4 — Supplementary Software [file 41467_2024_45288_MOESM4_ESM.zip › Microscope scripts/Batch Process_working.groovy]

//changed to accomodate for changing of LUTs in FIJI 
//original: dapi= blue (ch2), synaptophysin=red (ch1), rnascope= magenta (ch3) -changed in qupath to gray (dapi), teal(synaptophysin), rnascope(yellow)
//new: from FIJI import-> dapi=grey (binary segmentations from ilastik) (ch2), rnascope=green (ch1), synaptophysin=magenta (ch3)

setImageType('FLUORESCENCE');
setChannelNames("RNAscope", "Dapi","Synaptophysin");

selectAnnotations();
runPlugin('qupath.imagej.detect.cells.WatershedCellDetection', '{"detectionImage": "Dapi",  "requestedPixelSizeMicrons": 0.5,  "backgroundRadiusMicrons": 0.0,  "medianRadiusMicrons": 0.0,  "sigmaMicrons": 1.5,  "minAreaMicrons": 20.0,  "maxAreaMicrons": 200.0,  "threshold": 100.0,  "watershedPostProcess": true,  "cellExpansionMicrons": 5.0,  "includeNuclei": true,  "smoothBoundaries": true,  "makeMeasurements": true}');
runPlugin('qupath.imagej.detect.cells.SubcellularDetection', '{"detection[Channel 1]": 260.0,  "detection[Channel 2]": -1.0,  "detection[Channel 3]": 320.0,  "doSmoothing": true,  "splitByIntensity": true,  "splitByShape": true,  "spotSizeMicrons": 1.0,  "minSpotSizeMicrons": 0.5,  "maxSpotSizeMicrons": 2.25,  "includeClusters": true}');

// Get the 'project image entry' corresponding to the image
// currently being processed by the script
def entry = getProjectEntry()

// Get the name for the image & append a suitable file extension
// (here, .txt)
def name = entry.getImageName() + '.txt'

def path = buildFilePath(PROJECT_BASE_DIR, 'detections')
saveDetectionMeasurements(path)
