# Supplementary material for: Inhibitory medial zona incerta pathway drives exploratory behavior by inhibiting glutamatergic cuneiform neurons
Source: Nat Commun. 2024 Feb 7;15:1160. doi: 10.1038/s41467-024-45288-x (PMC10850156; doi:10.1038/s41467-024-45288-x)
Supplement: Supplementary file 4 — Supplementary Software [file 41467_2024_45288_MOESM4_ESM.zip › Microscope scripts/README_microscopy_analysis.txt]

System Requirements:
All software used are available to download for Mac or Windows, please follow system requirements for software used listed on their respective websites. 

Installation Guide:
Most software used are open-source and available for download at their respective sites (note: MATLAB is a propreitary software developed by Mathworks). 
Softwares used include: 
Fiji(ImageJ)1.53f51
Ilastik1.3.3post3  
Qupath0.2.3
MATLAB2021b (or more recent)
Typical install time for all of these softwares ~1.5 hrs. 

Instructions for use:
This is to process confocal fluorescent images of brain tissue with RNAscope and Synaptophysin punctate signal and analyze it in a semi-automated way. Images were taken as z-stacks on a Nikon A1R confocal microscope at 20X with a 2.25 optical zoom.
*note: image names are identified with a unique BrainID that is used throughout the analysis process to ensure the correct association of data*

1. Run 'Working_Process_Image.ijm' script in FIJI 
2. Select import folder as .nd2 files and create output folder to save tifs in (original tifs)
- This script will flatten the z-stacks of each channel via Max intensity projection, perform background subtraction and merge the individual channels as following: DAPI = grey, Synaptophysin(mCherry) = magenta, RNAscope(Atto647)= green. The tifs will be saved as "(imagename)_Merged.tif" in the selected output folder (original tif)
3. Next, the nuclear channel will be processed in Ilastik (which runs smoother with hdf5 files compared to tifs). To do this, the 'Working_DAPIexport+tif2hdf5.ijm' script in FIJI will be run.
4. Select inupt folder as the output folder from step 2. Create new output folder for Hdf5 files(DAPI only). 
 -This script will open each tif, split the channels and only save the grey-scale Dapi image in the Hdf5 format. The Hdf5 files will be saved as "C2-(imagename)_DAPI.h5" in the selected output folder (DAPI only)
5. Then the Hdf5 files are run through a trained Ilastik model for Pixel classification to segment the nuclear stain from the background. Simple segmentations of Dapi are exported into a folder (Ilastik output)
6. The binary Dapi segmentations will be merged back with its corresponding target signal channels using 'working_hdf2tiff+merge_segmentations.ijm'
7. Create 2 output folders named "Hdf2tif" and "Qupath_import" and run 'working_hdf2tiff_merge_segmentations.ijm' script. Select directories based on prompts: Ilastik segmented images (Ilastik output), output location: Hdf2tif (Hdf2tif), corresponding original tifs (original tifs), output: final merged location (Qupath_import)
-This script will first import the segmented images from Ilastik and convert them back into tifs and rename them to match the original image file name (*note: the matching and re-merge of binary DAPI image to Original tif will not work if the filenames are not the same), files will be saved in "Hdf2tif" as "(imagename)_Merged.tif". Then the script will open the original tif, remove the DAPI channel, open the corresponding ilastik segmented tif file (in Hdf2tif folder) and merge the channels and saved as "(imagename)_final.tif" in the "Qupath_import" folder
8. Create a project in Qupath in an empty folder, add images to project from Qupath_import folder, select "ImageJ builder" as the image provider and import. 
9. Using rectangle annotation tool draw selected ROI for analysis (here, the full image was selected) for each image and save (if ROI will be the same for all images can select annotation, ctrl+c and ctrl+E to paste on other image)
10. In the folder where Qupath project is saved there will be two folders called "classifiers" and "data", create a new folder named "detections", this is where output will be saved. 
11. Open "Batch Process_working.groovy" in Qupath by dragging the file into the software window. Select "run for project" 
-This script will first run cell detection on the binary DAPI channel and then run subcellular spot detection on the other two channels. The detection measurements for each image are exported as a .txt file in the "detections" folder saved as "(imagename)_final.tif Detections"
12. The next step will use MATLAB, however the files need to be renamed to remove the ".tif " from the filename so MATLAB can recognize the files as .txt. This can be done in any fashion comfortable to the user, depending on the amount of files to rename. 
13. In MATLAB, run "excelwrite_working.m" to create an empty sheet in a specfied output folder for the summary of each brain. (*note: this step is not mandatory, user can create the sheets themselves and organize into a folder. Analyzed data table for each image will be written to the sheets) Also create a folder for the MATLAB outputs that will also be created. 
14. In MATLAB, run "condenseandcount_working3.m", select folder containing "detections" .txt data as input folder, select output folder for MATLAB outputs, and also select output folder for summary excel files (from "excelwrite_working.m" script). 
- This script will read in the .txt data and select the appropriate columns with data of interest for colocalization of nuclear signal and punctate signals in both channels. The script will score each nuclear roi based on thresholds for positive punctate signals. The raw colocalization data and scores are saved into a MATLAB array for each image. A summary table (2 rows) with the image name, and corresponding colocalization data will be saved to a new sheet in the document matching the image's BrainID. Once the script is complete users can merge the second row of data into one sheet and perform statistical analysis. 

Demo data: 
Folder named "sample" in "Microscopy Analysis Software and Scripts" contains files during processing steps for 1 nd2 image (also uploaded). Runtime for demo ~30 mins. 
