# Supplementary material for: Inhibitory medial zona incerta pathway drives exploratory behavior by inhibiting glutamatergic cuneiform neurons
Source: Nat Commun. 2024 Feb 7;15:1160. doi: 10.1038/s41467-024-45288-x (PMC10850156; doi:10.1038/s41467-024-45288-x)
Supplement: Supplementary file 4 — Supplementary Software [file 41467_2024_45288_MOESM4_ESM.zip › Microscope scripts/sample/Detections(renamed)/210521_0811_1_1_slide1pt4_vglut2_018_Merged_finalDetections.txt]

Image	Name	Class	Parent	ROI	Centroid X µm	Centroid Y µm	Nucleus: Area	Nucleus: Perimeter	Nucleus: Circularity	Nucleus: Max caliper	Nucleus: Min caliper	Nucleus: Eccentricity	Nucleus: RNAscope mean	Nucleus: RNAscope sum	Nucleus: RNAscope std dev	Nucleus: RNAscope max	Nucleus: RNAscope min	Nucleus: RNAscope range	Nucleus: Dapi mean	Nucleus: Dapi sum	Nucleus: Dapi std dev	Nucleus: Dapi max	Nucleus: Dapi min	Nucleus: Dapi range	Nucleus: Synaptophysin mean	Nucleus: Synaptophysin sum	Nucleus: Synaptophysin std dev	Nucleus: Synaptophysin max	Nucleus: Synaptophysin min	Nucleus: Synaptophysin range	Cell: Area	Cell: Perimeter	Cell: Circularity	Cell: Max caliper	Cell: Min caliper	Cell: Eccentricity	Cell: RNAscope mean	Cell: RNAscope std dev	Cell: RNAscope max	Cell: RNAscope min	Cell: Dapi mean	Cell: Dapi std dev	Cell: Dapi max	Cell: Dapi min	Cell: Synaptophysin mean	Cell: Synaptophysin std dev	Cell: Synaptophysin max	Cell: Synaptophysin min	Cytoplasm: RNAscope mean
210521_0811_1_1_slide1pt4_vglut2_018_Merged_final.tif	PathCellObject		PathAnnotationObject	Polygon	8.332	4.182	38.75	25.5587	0.7454	10.3108	4.5	0.907	40.3057	6328	61.7989	415	4	411	242.6624	38098	34.1222	255	64	191	17.758	2788	15.3445	91	2	89	142	47.771	0.7819	18.513	9	0.8609	33.3678	45.64	415	3	68.6988	109.311	255	0	22.7303	16.2937	123	2	30.7367
210521_0811_1_1_slide1pt4_vglut2_018_Merged_final.tif	Subcellular spot: Channel 1 object	Subcellular spot: Channel 1 object	PathCellObject	Geometry	5.381	3.864	NaN	NaN	NaN	NaN	NaN	NaN	NaN	NaN	NaN	NaN	NaN	NaN	NaN	NaN	NaN	NaN	NaN	NaN	NaN	NaN	NaN	NaN	NaN	NaN	NaN	NaN	NaN	NaN	NaN	NaN	NaN	NaN	NaN	NaN	NaN	NaN	NaN	NaN	NaN	NaN	NaN	NaN	NaN
210521_0811_1_1_slide1pt4_vglut2_018_Merged_final.tif	Subcellular spot: Channel 1 object	Subcellular spot: Channel 1 object	PathCellObject	Geometry	2.039	4.738	NaN	NaN	NaN	NaN	NaN	NaN	NaN	NaN	NaN	NaN	NaN	NaN	NaN	NaN	NaN	NaN	NaN	NaN	NaN	NaN	NaN	NaN	NaN	NaN	NaN	NaN	NaN	NaN	NaN	NaN	NaN	NaN	NaN	NaN	NaN	NaN	NaN	NaN	NaN	NaN	NaN	NaN	NaN
210521_0811_1_1_slide1pt4_vglut2_018_Merged_final.tif	PathCellObject		PathAnnotationObject	Polygon	26.7	5.582	63.5	30.0749	0.8822	10.9453	7.4803	0.6527	60.4574	15598	65.5476	464	8	456	246.3023	63546	27.3371	255	79	176	33.845	8732	27.8084	151	3	148	188.5	52.8864	0.8469	18.9551	12	0.7167	66.4802	62.3665	489	8	85.8232	117.0963	255	0	55.1359	31.1148	161	3	69.588
210521_0811_1_1_slide1pt4_vglut2_018_Merged_final.tif	Subcellular spot: Channel 1 object	Subcellular spot: Channel 1 object	PathCellObject	Geometry	24.23	0.2567	NaN	NaN	NaN	NaN	NaN	NaN	NaN	NaN	NaN	NaN	NaN	NaN	NaN	NaN	NaN	NaN	NaN	NaN	NaN	NaN	NaN	NaN	NaN	NaN	NaN	NaN	NaN	NaN	NaN	NaN	NaN	NaN	NaN	NaN	NaN	NaN	NaN	NaN	NaN	NaN	NaN	NaN	NaN
210521_0811_1_1_slide1pt4_vglut2_018_Merged_final.tif	Subcellular spot: Channel 1 object	Subcellular spot: Channel 1 object	PathCellObject	Geometry	22.41	3.174	NaN	NaN	NaN	NaN	NaN	NaN	NaN	NaN	NaN	NaN	NaN	NaN	NaN	NaN	NaN	NaN	NaN	NaN	NaN	NaN	NaN	NaN	NaN	NaN	NaN	NaN	NaN	NaN	NaN	NaN	NaN	NaN	NaN	NaN	NaN	NaN	NaN	NaN	NaN	NaN	NaN	NaN	NaN
210521_0811_1_1_slide1pt4_vglut2_018_Merged_final.tif	Subcellular spot: Channel 1 object	Subcellular spot: Channel 1 object	PathCellObject	Geometry	30.49	6.623	NaN	NaN	NaN	NaN	NaN	NaN	NaN	NaN	NaN	NaN	NaN	NaN	NaN	NaN	NaN	NaN	NaN	NaN	NaN	NaN	NaN	NaN	NaN	NaN	NaN	NaN	NaN	NaN	NaN	NaN	NaN	NaN	NaN	NaN	NaN	NaN	NaN	NaN	NaN	NaN	NaN	NaN	NaN
210521_0811_1_1_slide1pt4_vglut2_018_Merged_final.tif	Subcellular spot: Channel 1 object	Subcellular spot: Channel 1 object	PathCellObject	Geometry	31.92	8.367	NaN	NaN	NaN	NaN	NaN	NaN	NaN	NaN	NaN	NaN	NaN	NaN	NaN	NaN	NaN	NaN	NaN	NaN	NaN	NaN	NaN	NaN	NaN	NaN	NaN	NaN	NaN	NaN	NaN	NaN	NaN	NaN	NaN	NaN	NaN	NaN	NaN	NaN	NaN	NaN	NaN	NaN	NaN
210521_0811_1_1_slide1pt4_vglut2_018_Merged_final.tif	Subcellular spot: Channel 1 object	Subcellular spot: Channel 1 object	PathCellObject	Geometry	29.61	10.1	NaN	NaN	NaN	NaN	NaN	NaN	NaN	NaN	NaN	NaN	NaN	NaN	NaN	NaN	NaN	NaN	NaN	NaN	NaN	NaN	NaN	NaN	NaN	NaN	NaN	NaN	NaN	NaN	NaN	NaN	NaN	NaN	NaN	NaN	NaN	NaN	NaN	NaN	NaN	NaN	NaN	NaN	NaN
210521_0811_1_1_slide1pt4_vglut2_018_Merged_final.tif	Subcellular spot: Channel 1 object	Subcellular spot: Channel 1 object	PathCellObject	Geometry	25.06	11.89	NaN	NaN	NaN	NaN	NaN	NaN	NaN	NaN	NaN	NaN	NaN	NaN	NaN	NaN	NaN	NaN	NaN	NaN	NaN	NaN	NaN	NaN	NaN	NaN	NaN	NaN	NaN	NaN	NaN	NaN	NaN	NaN	NaN	NaN	NaN	NaN	NaN	NaN	NaN	NaN	NaN	NaN	NaN
210521_0811_1_1_slide1pt4_vglut2_018_Merged_final.tif	PathCellObject		PathAnnotationObject	Polygon	41.37	5.797	49.75	25.8984	0.9321	8.8936	7.5904	0.5092	72.7402	14839	68.6948	478	5	473	247.1863	50426	25.483	255	79	176	42.5882	8688	24.7364	138	2	136	135.5	43.8747	0.8845	15.307	12.5	0.4018	69.3493	73.8565	643	5	98.8585	119.4326	255	0	50.614	28.5845	197	2	67.3147
210521_0811_1_1_slide1pt4_vglut2_018_Merged_final.tif	Subcellular spot: Channel 1 object	Subcellular spot: Channel 1 object	PathCellObject	Geometry	47.27	1.932	NaN	NaN	NaN	NaN	NaN	NaN	NaN	NaN	NaN	NaN	NaN	NaN	NaN	NaN	NaN	NaN	NaN	NaN	NaN	NaN	NaN	NaN	NaN	NaN	NaN	NaN	NaN	NaN	NaN	NaN	NaN	NaN	NaN	NaN	NaN	NaN	NaN	NaN	NaN	NaN	NaN	NaN	NaN
210521_0811_1_1_slide1pt4_vglut2_018_Merged_final.tif	Subcellular spot: Channel 1 object	Subcellular spot: Channel 1 object	PathCellObject	Geometry	38.04	4.059	NaN	NaN	NaN	NaN	NaN	NaN	NaN	NaN	NaN	NaN	NaN	NaN	NaN	NaN	NaN	NaN	NaN	NaN	NaN	NaN	NaN	NaN	NaN	NaN	NaN	NaN	NaN	NaN	NaN	NaN	NaN	NaN	NaN	NaN	NaN	NaN	NaN	NaN	NaN	NaN	NaN	NaN	NaN
210521_0811_1_1_slide1pt4_vglut2_018_Merged_final.tif	Subcellular spot: Channel 1 object	Subcellular spot: Channel 1 object	PathCellObject	Geometry	35.86	5.185	NaN	NaN	NaN	NaN	NaN	NaN	NaN	NaN	NaN	NaN	NaN	NaN	NaN	NaN	NaN	NaN	NaN	NaN	NaN	NaN	NaN	NaN	NaN	NaN	NaN	NaN	NaN	NaN	NaN	NaN	NaN	NaN	NaN	NaN	NaN	NaN	NaN	NaN	NaN	NaN	NaN	NaN	NaN
210521_0811_1_1_slide1pt4_vglut2_018_Merged_final.tif	Subcellular spot: Channel 1 object	Subcellular spot: Channel 1 object	PathCellObject	Geometry	43.32	5.616	NaN	NaN	NaN	NaN	NaN	NaN	NaN	NaN	NaN	NaN	NaN	NaN	NaN	NaN	NaN	NaN	NaN	NaN	NaN	NaN	NaN	NaN	NaN	NaN	NaN	NaN	NaN	NaN	NaN	NaN	NaN	NaN	NaN	NaN	NaN	NaN	NaN	NaN	NaN	NaN	NaN	NaN	NaN
210521_0811_1_1_slide1pt4_vglut2_018_Merged_final.tif	PathCellObject		PathAnnotationObject	Polygon	54.1	6.616	68.5	31.8745	0.8473	12.4029	8.0667	0.7159	53.278	14758	70.3642	612	4	608	246.8339	68373	26.0507	255	74	181	29.4549	8159	21.5686	121	1	120	186.5	53.2958	0.8251	20.3977	14	0.695	62.385	83.3698	932	2	95.1243	119.2884	255	0	40.5281	28.4614	232	1	67.741
210521_0811_1_1_slide1pt4_vglut2_018_Merged_final.tif	Subcellular spot: Channel 1 object	Subcellular spot: Channel 1 object	PathCellObject	Geometry	61.72	0.8169	NaN	NaN	NaN	NaN	NaN	NaN	NaN	NaN	NaN	NaN	NaN	NaN	NaN	NaN	NaN	NaN	NaN	NaN	NaN	NaN	NaN	NaN	NaN	NaN	NaN	NaN	NaN	NaN	NaN	NaN	NaN	NaN	NaN	NaN	NaN	NaN	NaN	NaN	NaN	NaN	NaN	NaN	NaN
210521_0811_1_1_slide1pt4_vglut2_018_Merged_final.tif	Subcellular spot: Channel 1 object	Subcellular spot: Channel 1 object	PathCellObject	Geometry	54.86	3.726	NaN	NaN	NaN	NaN	NaN	NaN	NaN	NaN	NaN	NaN	NaN	NaN	NaN	NaN	NaN	NaN	NaN	NaN	NaN	NaN	NaN	NaN	NaN	NaN	NaN	NaN	NaN	NaN	NaN	NaN	NaN	NaN	NaN	NaN	NaN	NaN	NaN	NaN	NaN	NaN	NaN	NaN	NaN
210521_0811_1_1_slide1pt4_vglut2_018_Merged_final.tif	Subcellular spot: Channel 1 object	Subcellular spot: Channel 1 object	PathCellObject	Geometry	56.23	4.813	NaN	NaN	NaN	NaN	NaN	NaN	NaN	NaN	NaN	NaN	NaN	NaN	NaN	NaN	NaN	NaN	NaN	NaN	NaN	NaN	NaN	NaN	NaN	NaN	NaN	NaN	NaN	NaN	NaN	NaN	NaN	NaN	NaN	NaN	NaN	NaN	NaN	NaN	NaN	NaN	NaN	NaN	NaN
210521_0811_1_1_slide1pt4_vglut2_018_Merged_final.tif	Subcellular spot: Channel 1 object	Subcellular spot: Channel 1 object	PathCellObject	Geometry	57.07	6.496	NaN	NaN	NaN	NaN	NaN	NaN	NaN	NaN	NaN	NaN	NaN	NaN	NaN	NaN	NaN	NaN	NaN	NaN	NaN	NaN	NaN	NaN	NaN	NaN	NaN	NaN	NaN	NaN	NaN	NaN	NaN	NaN	NaN	NaN	NaN	NaN	NaN	NaN	NaN	NaN	NaN	NaN	NaN
210521_0811_1_1_slide1pt4_vglut2_018_Merged_final.tif	PathCellObject		PathAnnotationObject	Polygon	159.13	3.997	67.75	31.0927	0.8806	11.1788	7.9343	0.7108	78.4281	21803	164.9097	1197	6	1191	250.518	69644	18.3086	255	120	135	86.2806	23986	214.9746	1642	4	1638	154	52.0927	0.7131	20.8758	8.5	0.9144	148.315	288.9046	1270	1	120.4103	123.5081	255	0	176.1551	374.8195	1701	4	205.2903
210521_0811_1_1_slide1pt4_vglut2_018_Merged_final.tif	Subcellular spot: Channel 1 object	Subcellular spot: Channel 1 object	PathCellObject	Geometry	167.85	1.242	NaN	NaN	NaN	NaN	NaN	NaN	NaN	NaN	NaN	NaN	NaN	NaN	NaN	NaN	NaN	NaN	NaN	NaN	NaN	NaN	NaN	NaN	NaN	NaN	NaN	NaN	NaN	NaN	NaN	NaN	NaN	NaN	NaN	NaN	NaN	NaN	NaN	NaN	NaN	NaN	NaN	NaN	NaN
210521_0811_1_1_slide1pt4_vglut2_018_Merged_final.tif	Subcellular cluster: Channel 1 object	Subcellular cluster: Channel 1 object	PathCellObject	Geometry	149.52	3.383	NaN	NaN	NaN	NaN	NaN	NaN	NaN	NaN	NaN	NaN	NaN	NaN	NaN	NaN	NaN	NaN	NaN	NaN	NaN	NaN	NaN	NaN	NaN	NaN	NaN	NaN	NaN	NaN	NaN	NaN	NaN	NaN	NaN	NaN	NaN	NaN	NaN	NaN	NaN	NaN	NaN	NaN	NaN
210521_0811_1_1_slide1pt4_vglut2_018_Merged_final.tif	Subcellular cluster: Channel 1 object	Subcellular cluster: Channel 1 object	PathCellObject	Geometry	150.67	3.516	NaN	NaN	NaN	NaN	NaN	NaN	NaN	NaN	NaN	NaN	NaN	NaN	NaN	NaN	NaN	NaN	NaN	NaN	NaN	NaN	NaN	NaN	NaN	NaN	NaN	NaN	NaN	NaN	NaN	NaN	NaN	NaN	NaN	NaN	NaN	NaN	NaN	NaN	NaN	NaN	NaN	NaN	NaN
210521_0811_1_1_slide1pt4_vglut2_018_Merged_final.tif	Subcellular cluster: Channel 1 object	Subcellular cluster: Channel 1 object	PathCellObject	Geometry	152.32	3.792	NaN	NaN	NaN	NaN	NaN	NaN	NaN	NaN	NaN	NaN	NaN	NaN	NaN	NaN	NaN	NaN	NaN	NaN	NaN	NaN	NaN	NaN	NaN	NaN	NaN	NaN	NaN	NaN	NaN	NaN	NaN	NaN	NaN	NaN	NaN	NaN	NaN	NaN	NaN	NaN	NaN	NaN	NaN
210521_0811_1_1_slide1pt4_vglut2_018_Merged_final.tif	Subcellular cluster: Channel 1 object	Subcellular cluster: Channel 1 object	PathCellObject	Geometry	154.25	3.924	NaN	NaN	NaN	NaN	NaN	NaN	NaN	NaN	NaN	NaN	NaN	NaN	NaN	NaN	NaN	NaN	NaN	NaN	NaN	NaN	NaN	NaN	NaN	NaN	NaN	NaN	NaN	NaN	NaN	NaN	NaN	NaN	NaN	NaN	NaN	NaN	NaN	NaN	NaN	NaN	NaN	NaN	NaN
210521_0811_1_1_slide1pt4_vglut2_018_Merged_final.tif	Subcellular spot: Channel 1 object	Subcellular spot: Channel 1 object	PathCellObject	Geometry	154.9	7.617	NaN	NaN	NaN	NaN	NaN	NaN	NaN	NaN	NaN	NaN	NaN	NaN	NaN	NaN	NaN	NaN	NaN	NaN	NaN	NaN	NaN	NaN	NaN	NaN	NaN	NaN	NaN	NaN	NaN	NaN	NaN	NaN	NaN	NaN	NaN	NaN	NaN	NaN	NaN	NaN	NaN	NaN	NaN
210521_0811_1_1_slide1pt4_vglut2_018_Merged_final.tif	Subcellular cluster: Channel 3 object	Subcellular cluster: Channel 3 object	PathCellObject	Geometry	149.99	3.51	NaN	NaN	NaN	NaN	NaN	NaN	NaN	NaN	NaN	NaN	NaN	NaN	NaN	NaN	NaN	NaN	NaN	NaN	NaN	NaN	NaN	NaN	NaN	NaN	NaN	NaN	NaN	NaN	NaN	NaN	NaN	NaN	NaN	NaN	NaN	NaN	NaN	NaN	NaN	NaN	NaN	NaN	NaN
210521_0811_1_1_slide1pt4_vglut2_018_Merged_final.tif	Subcellular cluster: Channel 3 object	Subcellular cluster: Channel 3 object	PathCellObject	Geometry	151.58	3.982	NaN	NaN	NaN	NaN	NaN	NaN	NaN	NaN	NaN	NaN	NaN	NaN	NaN	NaN	NaN	NaN	NaN	NaN	NaN	NaN	NaN	NaN	NaN	NaN	NaN	NaN	NaN	NaN	NaN	NaN	NaN	NaN	NaN	NaN	NaN	NaN	NaN	NaN	NaN	NaN	NaN	NaN	NaN
210521_0811_1_1_slide1pt4_vglut2_018_Merged_final.tif	Subcellular cluster: Channel 3 object	Subcellular cluster: Channel 3 object	PathCellObject	Geometry	152.75	3.864	NaN	NaN	NaN	NaN	NaN	NaN	NaN	NaN	NaN	NaN	NaN	NaN	NaN	NaN	NaN	NaN	NaN	NaN	NaN	NaN	NaN	NaN	NaN	NaN	NaN	NaN	NaN	NaN	NaN	NaN	NaN	NaN	NaN	NaN	NaN	NaN	NaN	NaN	NaN	NaN	NaN	NaN	NaN
210521_0811_1_1_slide1pt4_vglut2_018_Merged_final.tif	Subcellular cluster: Channel 3 object	Subcellular cluster: Channel 3 object	PathCellObject	Geometry	154.24	4.035	NaN	NaN	NaN	NaN	NaN	NaN	NaN	NaN	NaN	NaN	NaN	NaN	NaN	NaN	NaN	NaN	NaN	NaN	NaN	NaN	NaN	NaN	NaN	NaN	NaN	NaN	NaN	NaN	NaN	NaN	NaN	NaN	NaN	NaN	NaN	NaN	NaN	NaN	NaN	NaN	NaN	NaN	NaN
210521_0811_1_1_slide1pt4_vglut2_018_Merged_final.tif	PathCellObject		PathAnnotationObject	Polygon	241.57	3.537	22	19.4643	0.7297	7.5821	4.3865	0.7414	96.3297	8766	113.2191	582	5	577	241.8352	22007	32.9283	255	111	144	38.8462	3535	27.9988	152	5	147	87	38.3003	0.7453	14.4751	9	0.7311	140.9543	192.9801	1747	5	66.0171	106.9157	255	0	48.9486	26.9519	225	5	156.6332
210521_0811_1_1_slide1pt4_vglut2_018_Merged_final.tif	Subcellular spot: Channel 1 object	Subcellular spot: Channel 1 object	PathCellObject	Geometry	238.57	0.6347	NaN	NaN	NaN	NaN	NaN	NaN	NaN	NaN	NaN	NaN	NaN	NaN	NaN	NaN	NaN	NaN	NaN	NaN	NaN	NaN	NaN	NaN	NaN	NaN	NaN	NaN	NaN	NaN	NaN	NaN	NaN	NaN	NaN	NaN	NaN	NaN	NaN	NaN	NaN	NaN	NaN	NaN	NaN
210521_0811_1_1_slide1pt4_vglut2_018_Merged_final.tif	Subcellular spot: Channel 1 object	Subcellular spot: Channel 1 object	PathCellObject	Geometry	234.35	0.9935	NaN	NaN	NaN	NaN	NaN	NaN	NaN	NaN	NaN	NaN	NaN	NaN	NaN	NaN	NaN	NaN	NaN	NaN	NaN	NaN	NaN	NaN	NaN	NaN	NaN	NaN	NaN	NaN	NaN	NaN	NaN	NaN	NaN	NaN	NaN	NaN	NaN	NaN	NaN	NaN	NaN	NaN	NaN
210521_0811_1_1_slide1pt4_vglut2_018_Merged_final.tif	Subcellular spot: Channel 1 object	Subcellular spot: Channel 1 object	PathCellObject	Geometry	235.57	2.467	NaN	NaN	NaN	NaN	NaN	NaN	NaN	NaN	NaN	NaN	NaN	NaN	NaN	NaN	NaN	NaN	NaN	NaN	NaN	NaN	NaN	NaN	NaN	NaN	NaN	NaN	NaN	NaN	NaN	NaN	NaN	NaN	NaN	NaN	NaN	NaN	NaN	NaN	NaN	NaN	NaN	NaN	NaN
210521_0811_1_1_slide1pt4_vglut2_018_Merged_final.tif	Subcellular spot: Channel 1 object	Subcellular spot: Channel 1 object	PathCellObject	Geometry	242.53	3.143	NaN	NaN	NaN	NaN	NaN	NaN	NaN	NaN	NaN	NaN	NaN	NaN	NaN	NaN	NaN	NaN	NaN	NaN	NaN	NaN	NaN	NaN	NaN	NaN	NaN	NaN	NaN	NaN	NaN	NaN	NaN	NaN	NaN	NaN	NaN	NaN	NaN	NaN	NaN	NaN	NaN	NaN	NaN
210521_0811_1_1_slide1pt4_vglut2_018_Merged_final.tif	Subcellular spot: Channel 1 object	Subcellular spot: Channel 1 object	PathCellObject	Geometry	243.78	3.45	NaN	NaN	NaN	NaN	NaN	NaN	NaN	NaN	NaN	NaN	NaN	NaN	NaN	NaN	NaN	NaN	NaN	NaN	NaN	NaN	NaN	NaN	NaN	NaN	NaN	NaN	NaN	NaN	NaN	NaN	NaN	NaN	NaN	NaN	NaN	NaN	NaN	NaN	NaN	NaN	NaN	NaN	NaN
210521_0811_1_1_slide1pt4_vglut2_018_Merged_final.tif	Subcellular spot: Channel 1 object	Subcellular spot: Channel 1 object	PathCellObject	Geometry	237.29	4.186	NaN	NaN	NaN	NaN	NaN	NaN	NaN	NaN	NaN	NaN	NaN	NaN	NaN	NaN	NaN	NaN	NaN	NaN	NaN	NaN	NaN	NaN	NaN	NaN	NaN	NaN	NaN	NaN	NaN	NaN	NaN	NaN	NaN	NaN	NaN	NaN	NaN	NaN	NaN	NaN	NaN	NaN	NaN
210521_0811_1_1_slide1pt4_vglut2_018_Merged_final.tif	Subcellular spot: Channel 1 object	Subcellular spot: Channel 1 object	PathCellObject	Geometry	238.38	4.14	NaN	NaN	NaN	NaN	NaN	NaN	NaN	NaN	NaN	NaN	NaN	NaN	NaN	NaN	NaN	NaN	NaN	NaN	NaN	NaN	NaN	NaN	NaN	NaN	NaN	NaN	NaN	NaN	NaN	NaN	NaN	NaN	NaN	NaN	NaN	NaN	NaN	NaN	NaN	NaN	NaN	NaN	NaN
210521_0811_1_1_slide1pt4_vglut2_018_Merged_final.tif	Subcellular spot: Channel 1 object	Subcellular spot: Channel 1 object	PathCellObject	Geometry	240.68	4.658	NaN	NaN	NaN	NaN	NaN	NaN	NaN	NaN	NaN	NaN	NaN	NaN	NaN	NaN	NaN	NaN	NaN	NaN	NaN	NaN	NaN	NaN	NaN	NaN	NaN	NaN	NaN	NaN	NaN	NaN	NaN	NaN	NaN	NaN	NaN	NaN	NaN	NaN	NaN	NaN	NaN	NaN	NaN
210521_0811_1_1_slide1pt4_vglut2_018_Merged_final.tif	Subcellular spot: Channel 1 object	Subcellular spot: Channel 1 object	PathCellObject	Geometry	245.37	7.073	NaN	NaN	NaN	NaN	NaN	NaN	NaN	NaN	NaN	NaN	NaN	NaN	NaN	NaN	NaN	NaN	NaN	NaN	NaN	NaN	NaN	NaN	NaN	NaN	NaN	NaN	NaN	NaN	NaN	NaN	NaN	NaN	NaN	NaN	NaN	NaN	NaN	NaN	NaN	NaN	NaN	NaN	NaN
210521_0811_1_1_slide1pt4_vglut2_018_Merged_final.tif	Subcellular spot: Channel 1 object	Subcellular spot: Channel 1 object	PathCellObject	Geometry	239.95	7.468	NaN	NaN	NaN	NaN	NaN	NaN	NaN	NaN	NaN	NaN	NaN	NaN	NaN	NaN	NaN	NaN	NaN	NaN	NaN	NaN	NaN	NaN	NaN	NaN	NaN	NaN	NaN	NaN	NaN	NaN	NaN	NaN	NaN	NaN	NaN	NaN	NaN	NaN	NaN	NaN	NaN	NaN	NaN
210521_0811_1_1_slide1pt4_vglut2_018_Merged_final.tif	Subcellular spot: Channel 1 object	Subcellular spot: Channel 1 object	PathCellObject	Geometry	240.97	7.987	NaN	NaN	NaN	NaN	NaN	NaN	NaN	NaN	NaN	NaN	NaN	NaN	NaN	NaN	NaN	NaN	NaN	NaN	NaN	NaN	NaN	NaN	NaN	NaN	NaN	NaN	NaN	NaN	NaN	NaN	NaN	NaN	NaN	NaN	NaN	NaN	NaN	NaN	NaN	NaN	NaN	NaN	NaN
210521_0811_1_1_slide1pt4_vglut2_018_Merged_final.tif	Subcellular spot: Channel 1 object	Subcellular spot: Channel 1 object	PathCellObject	Geometry	242.3	8.497	NaN	NaN	NaN	NaN	NaN	NaN	NaN	NaN	NaN	NaN	NaN	NaN	NaN	NaN	NaN	NaN	NaN	NaN	NaN	NaN	NaN	NaN	NaN	NaN	NaN	NaN	NaN	NaN	NaN	NaN	NaN	NaN	NaN	NaN	NaN	NaN	NaN	NaN	NaN	NaN	NaN	NaN	NaN
210521_0811_1_1_slide1pt4_vglut2_018_Merged_final.tif	PathCellObject		PathAnnotationObject	Polygon	97.9	7.541	92.5	35.1846	0.939	11.7237	10.1255	0.4889	409.6845	153222	410.7465	2330	5	2325	247.5455	92582	23.2299	255	115	140	57.3476	21448	72.3603	757	6	751	259	60.0182	0.9035	21.1503	16.9668	0.4984	441.1788	528.4156	3650	2	98.5635	118.9748	255	0	64.4798	77.6526	1044	3	458.8649
210521_0811_1_1_slide1pt4_vglut2_018_Merged_final.tif	Subcellular spot: Channel 1 object	Subcellular spot: Channel 1 object	PathCellObject	Geometry	98.38	0.5519	NaN	NaN	NaN	NaN	NaN	NaN	NaN	NaN	NaN	NaN	NaN	NaN	NaN	NaN	NaN	NaN	NaN	NaN	NaN	NaN	NaN	NaN	NaN	NaN	NaN	NaN	NaN	NaN	NaN	NaN	NaN	NaN	NaN	NaN	NaN	NaN	NaN	NaN	NaN	NaN	NaN	NaN	NaN
210521_0811_1_1_slide1pt4_vglut2_018_Merged_final.tif	Subcellular spot: Channel 1 object	Subcellular spot: Channel 1 object	PathCellObject	Geometry	99.91	0.4278	NaN	NaN	NaN	NaN	NaN	NaN	NaN	NaN	NaN	NaN	NaN	NaN	NaN	NaN	NaN	NaN	NaN	NaN	NaN	NaN	NaN	NaN	NaN	NaN	NaN	NaN	NaN	NaN	NaN	NaN	NaN	NaN	NaN	NaN	NaN	NaN	NaN	NaN	NaN	NaN	NaN	NaN	NaN
210521_0811_1_1_slide1pt4_vglut2_018_Merged_final.tif	Subcellular spot: Channel 1 object	Subcellular spot: Channel 1 object	PathCellObject	Geometry	96.89	1.131	NaN	NaN	NaN	NaN	NaN	NaN	NaN	NaN	NaN	NaN	NaN	NaN	NaN	NaN	NaN	NaN	NaN	NaN	NaN	NaN	NaN	NaN	NaN	NaN	NaN	NaN	NaN	NaN	NaN	NaN	NaN	NaN	NaN	NaN	NaN	NaN	NaN	NaN	NaN	NaN	NaN	NaN	NaN
210521_0811_1_1_slide1pt4_vglut2_018_Merged_final.tif	Subcellular cluster: Channel 1 object	Subcellular cluster: Channel 1 object	PathCellObject	Geometry	100.93	1.932	NaN	NaN	NaN	NaN	NaN	NaN	NaN	NaN	NaN	NaN	NaN	NaN	NaN	NaN	NaN	NaN	NaN	NaN	NaN	NaN	NaN	NaN	NaN	NaN	NaN	NaN	NaN	NaN	NaN	NaN	NaN	NaN	NaN	NaN	NaN	NaN	NaN	NaN	NaN	NaN	NaN	NaN	NaN
210521_0811_1_1_slide1pt4_vglut2_018_Merged_final.tif	Subcellular spot: Channel 1 object	Subcellular spot: Channel 1 object	PathCellObject	Geometry	92.27	1.711	NaN	NaN	NaN	NaN	NaN	NaN	NaN	NaN	NaN	NaN	NaN	NaN	NaN	NaN	NaN	NaN	NaN	NaN	NaN	NaN	NaN	NaN	NaN	NaN	NaN	NaN	NaN	NaN	NaN	NaN	NaN	NaN	NaN	NaN	NaN	NaN	NaN	NaN	NaN	NaN	NaN	NaN	NaN
210521_0811_1_1_slide1pt4_vglut2_018_Merged_final.tif	Subcellular cluster: Channel 1 object	Subcellular cluster: Channel 1 object	PathCellObject	Geometry	98.67	2.285	NaN	NaN	NaN	NaN	NaN	NaN	NaN	NaN	NaN	NaN	NaN	NaN	NaN	NaN	NaN	NaN	NaN	NaN	NaN	NaN	NaN	NaN	NaN	NaN	NaN	NaN	NaN	NaN	NaN	NaN	NaN	NaN	NaN	NaN	NaN	NaN	NaN	NaN	NaN	NaN	NaN	NaN	NaN
210521_0811_1_1_slide1pt4_vglut2_018_Merged_final.tif	Subcellular cluster: Channel 1 object	Subcellular cluster: Channel 1 object	PathCellObject	Geometry	93.8	3.502	NaN	NaN	NaN	NaN	NaN	NaN	NaN	NaN	NaN	NaN	NaN	NaN	NaN	NaN	NaN	NaN	NaN	NaN	NaN	NaN	NaN	NaN	NaN	NaN	NaN	NaN	NaN	NaN	NaN	NaN	NaN	NaN	NaN	NaN	NaN	NaN	NaN	NaN	NaN	NaN	NaN	NaN	NaN
210521_0811_1_1_slide1pt4_vglut2_018_Merged_final.tif	Subcellular cluster: Channel 1 object	Subcellular cluster: Channel 1 object	PathCellObject	Geometry	96.01	2.743	NaN	NaN	NaN	NaN	NaN	NaN	NaN	NaN	NaN	NaN	NaN	NaN	NaN	NaN	NaN	NaN	NaN	NaN	NaN	NaN	NaN	NaN	NaN	NaN	NaN	NaN	NaN	NaN	NaN	NaN	NaN	NaN	NaN	NaN	NaN	NaN	NaN	NaN	NaN	NaN	NaN	NaN	NaN
210521_0811_1_1_slide1pt4_vglut2_018_Merged_final.tif	Subcellular spot: Channel 1 object	Subcellular spot: Channel 1 object	PathCellObject	Geometry	103.63	2.401	NaN	NaN	NaN	NaN	NaN	NaN	NaN	NaN	NaN	NaN	NaN	NaN	NaN	NaN	NaN	NaN	NaN	NaN	NaN	NaN	NaN	NaN	NaN	NaN	NaN	NaN	NaN	NaN	NaN	NaN	NaN	NaN	NaN	NaN	NaN	NaN	NaN	NaN	NaN	NaN	NaN	NaN	NaN
210521_0811_1_1_slide1pt4_vglut2_018_Merged_final.tif	Subcellular spot: Channel 1 object	Subcellular spot: Channel 1 object	PathCellObject	Geometry	98.44	3.991	NaN	NaN	NaN	NaN	NaN	NaN	NaN	NaN	NaN	NaN	NaN	NaN	NaN	NaN	NaN	NaN	NaN	NaN	NaN	NaN	NaN	NaN	NaN	NaN	NaN	NaN	NaN	NaN	NaN	NaN	NaN	NaN	NaN	NaN	NaN	NaN	NaN	NaN	NaN	NaN	NaN	NaN	NaN
210521_0811_1_1_slide1pt4_vglut2_018_Merged_final.tif	Subcellular cluster: Channel 1 object	Subcellular cluster: Channel 1 object	PathCellObject	Geometry	90.62	5.05	NaN	NaN	NaN	NaN	NaN	NaN	NaN	NaN	NaN	NaN	NaN	NaN	NaN	NaN	NaN	NaN	NaN	NaN	NaN	NaN	NaN	NaN	NaN	NaN	NaN	NaN	NaN	NaN	NaN	NaN	NaN	NaN	NaN	NaN	NaN	NaN	NaN	NaN	NaN	NaN	NaN	NaN	NaN
210521_0811_1_1_slide1pt4_vglut2_018_Merged_final.tif	Subcellular spot: Channel 1 object	Subcellular spot: Channel 1 object	PathCellObject	Geometry	102.19	5.039	NaN	NaN	NaN	NaN	NaN	NaN	NaN	NaN	NaN	NaN	NaN	NaN	NaN	NaN	NaN	NaN	NaN	NaN	NaN	NaN	NaN	NaN	NaN	NaN	NaN	NaN	NaN	NaN	NaN	NaN	NaN	NaN	NaN	NaN	NaN	NaN	NaN	NaN	NaN	NaN	NaN	NaN	NaN
210521_0811_1_1_slide1pt4_vglut2_018_Merged_final.tif	Subcellular cluster: Channel 1 object	Subcellular cluster: Channel 1 object	PathCellObject	Geometry	92.43	6.259	NaN	NaN	NaN	NaN	NaN	NaN	NaN	NaN	NaN	NaN	NaN	NaN	NaN	NaN	NaN	NaN	NaN	NaN	NaN	NaN	NaN	NaN	NaN	NaN	NaN	NaN	NaN	NaN	NaN	NaN	NaN	NaN	NaN	NaN	NaN	NaN	NaN	NaN	NaN	NaN	NaN	NaN	NaN
210521_0811_1_1_slide1pt4_vglut2_018_Merged_final.tif	Subcellular spot: Channel 1 object	Subcellular spot: Channel 1 object	PathCellObject	Geometry	95.82	4.829	NaN	NaN	NaN	NaN	NaN	NaN	NaN	NaN	NaN	NaN	NaN	NaN	NaN	NaN	NaN	NaN	NaN	NaN	NaN	NaN	NaN	NaN	NaN	NaN	NaN	NaN	NaN	NaN	NaN	NaN	NaN	NaN	NaN	NaN	NaN	NaN	NaN	NaN	NaN	NaN	NaN	NaN	NaN
210521_0811_1_1_slide1pt4_vglut2_018_Merged_final.tif	Subcellular spot: Channel 1 object	Subcellular spot: Channel 1 object	PathCellObject	Geometry	100.51	4.829	NaN	NaN	NaN	NaN	NaN	NaN	NaN	NaN	NaN	NaN	NaN	NaN	NaN	NaN	NaN	NaN	NaN	NaN	NaN	NaN	NaN	NaN	NaN	NaN	NaN	NaN	NaN	NaN	NaN	NaN	NaN	NaN	NaN	NaN	NaN	NaN	NaN	NaN	NaN	NaN	NaN	NaN	NaN
210521_0811_1_1_slide1pt4_vglut2_018_Merged_final.tif	Subcellular cluster: Channel 1 object	Subcellular cluster: Channel 1 object	PathCellObject	Geometry	99.05	5.823	NaN	NaN	NaN	NaN	NaN	NaN	NaN	NaN	NaN	NaN	NaN	NaN	NaN	NaN	NaN	NaN	NaN	NaN	NaN	NaN	NaN	NaN	NaN	NaN	NaN	NaN	NaN	NaN	NaN	NaN	NaN	NaN	NaN	NaN	NaN	NaN	NaN	NaN	NaN	NaN	NaN	NaN	NaN
210521_0811_1_1_slide1pt4_vglut2_018_Merged_final.tif	Subcellular spot: Channel 1 object	Subcellular spot: Channel 1 object	PathCellObject	Geometry	103.04	6.452	NaN	NaN	NaN	NaN	NaN	NaN	NaN	NaN	NaN	NaN	NaN	NaN	NaN	NaN	NaN	NaN	NaN	NaN	NaN	NaN	NaN	NaN	NaN	NaN	NaN	NaN	NaN	NaN	NaN	NaN	NaN	NaN	NaN	NaN	NaN	NaN	NaN	NaN	NaN	NaN	NaN	NaN	NaN
210521_0811_1_1_slide1pt4_vglut2_018_Merged_final.tif	Subcellular cluster: Channel 1 object	Subcellular cluster: Channel 1 object	PathCellObject	Geometry	96.55	7.738	NaN	NaN	NaN	NaN	NaN	NaN	NaN	NaN	NaN	NaN	NaN	NaN	NaN	NaN	NaN	NaN	NaN	NaN	NaN	NaN	NaN	NaN	NaN	NaN	NaN	NaN	NaN	NaN	NaN	NaN	NaN	NaN	NaN	NaN	NaN	NaN	NaN	NaN	NaN	NaN	NaN	NaN	NaN
210521_0811_1_1_slide1pt4_vglut2_018_Merged_final.tif	Subcellular cluster: Channel 1 object	Subcellular cluster: Channel 1 object	PathCellObject	Geometry	103.76	8.732	NaN	NaN	NaN	NaN	NaN	NaN	NaN	NaN	NaN	NaN	NaN	NaN	NaN	NaN	NaN	NaN	NaN	NaN	NaN	NaN	NaN	NaN	NaN	NaN	NaN	NaN	NaN	NaN	NaN	NaN	NaN	NaN	NaN	NaN	NaN	NaN	NaN	NaN	NaN	NaN	NaN	NaN	NaN
210521_0811_1_1_slide1pt4_vglut2_018_Merged_final.tif	Subcellular cluster: Channel 1 object	Subcellular cluster: Channel 1 object	PathCellObject	Geometry	93.11	8.74	NaN	NaN	NaN	NaN	NaN	NaN	NaN	NaN	NaN	NaN	NaN	NaN	NaN	NaN	NaN	NaN	NaN	NaN	NaN	NaN	NaN	NaN	NaN	NaN	NaN	NaN	NaN	NaN	NaN	NaN	NaN	NaN	NaN	NaN	NaN	NaN	NaN	NaN	NaN	NaN	NaN	NaN	NaN
210521_0811_1_1_slide1pt4_vglut2_018_Merged_final.tif	Subcellular cluster: Channel 1 object	Subcellular cluster: Channel 1 object	PathCellObject	Geometry	90.66	8.792	NaN	NaN	NaN	NaN	NaN	NaN	NaN	NaN	NaN	NaN	NaN	NaN	NaN	NaN	NaN	NaN	NaN	NaN	NaN	NaN	NaN	NaN	NaN	NaN	NaN	NaN	NaN	NaN	NaN	NaN	NaN	NaN	NaN	NaN	NaN	NaN	NaN	NaN	NaN	NaN	NaN	NaN	NaN
210521_0811_1_1_slide1pt4_vglut2_018_Merged_final.tif	Subcellular spot: Channel 1 object	Subcellular spot: Channel 1 object	PathCellObject	Geometry	92.04	7.97	NaN	NaN	NaN	NaN	NaN	NaN	NaN	NaN	NaN	NaN	NaN	NaN	NaN	NaN	NaN	NaN	NaN	NaN	NaN	NaN	NaN	NaN	NaN	NaN	NaN	NaN	NaN	NaN	NaN	NaN	NaN	NaN	NaN	NaN	NaN	NaN	NaN	NaN	NaN	NaN	NaN	NaN	NaN
210521_0811_1_1_slide1pt4_vglut2_018_Merged_final.tif	Subcellular spot: Channel 1 object	Subcellular spot: Channel 1 object	PathCellObject	Geometry	101.97	8.141	NaN	NaN	NaN	NaN	NaN	NaN	NaN	NaN	NaN	NaN	NaN	NaN	NaN	NaN	NaN	NaN	NaN	NaN	NaN	NaN	NaN	NaN	NaN	NaN	NaN	NaN	NaN	NaN	NaN	NaN	NaN	NaN	NaN	NaN	NaN	NaN	NaN	NaN	NaN	NaN	NaN	NaN	NaN
210521_0811_1_1_slide1pt4_vglut2_018_Merged_final.tif	Subcellular spot: Channel 1 object	Subcellular spot: Channel 1 object	PathCellObject	Geometry	101.77	9.446	NaN	NaN	NaN	NaN	NaN	NaN	NaN	NaN	NaN	NaN	NaN	NaN	NaN	NaN	NaN	NaN	NaN	NaN	NaN	NaN	NaN	NaN	NaN	NaN	NaN	NaN	NaN	NaN	NaN	NaN	NaN	NaN	NaN	NaN	NaN	NaN	NaN	NaN	NaN	NaN	NaN	NaN	NaN
210521_0811_1_1_slide1pt4_vglut2_018_Merged_final.tif	Subcellular cluster: Channel 1 object	Subcellular cluster: Channel 1 object	PathCellObject	Geometry	93.63	11.23	NaN	NaN	NaN	NaN	NaN	NaN	NaN	NaN	NaN	NaN	NaN	NaN	NaN	NaN	NaN	NaN	NaN	NaN	NaN	NaN	NaN	NaN	NaN	NaN	NaN	NaN	NaN	NaN	NaN	NaN	NaN	NaN	NaN	NaN	NaN	NaN	NaN	NaN	NaN	NaN	NaN	NaN	NaN
210521_0811_1_1_slide1pt4_vglut2_018_Merged_final.tif	Subcellular spot: Channel 1 object	Subcellular spot: Channel 1 object	PathCellObject	Geometry	96.73	9.717	NaN	NaN	NaN	NaN	NaN	NaN	NaN	NaN	NaN	NaN	NaN	NaN	NaN	NaN	NaN	NaN	NaN	NaN	NaN	NaN	NaN	NaN	NaN	NaN	NaN	NaN	NaN	NaN	NaN	NaN	NaN	NaN	NaN	NaN	NaN	NaN	NaN	NaN	NaN	NaN	NaN	NaN	NaN
210521_0811_1_1_slide1pt4_vglut2_018_Merged_final.tif	Subcellular cluster: Channel 1 object	Subcellular cluster: Channel 1 object	PathCellObject	Geometry	91.64	11	NaN	NaN	NaN	NaN	NaN	NaN	NaN	NaN	NaN	NaN	NaN	NaN	NaN	NaN	NaN	NaN	NaN	NaN	NaN	NaN	NaN	NaN	NaN	NaN	NaN	NaN	NaN	NaN	NaN	NaN	NaN	NaN	NaN	NaN	NaN	NaN	NaN	NaN	NaN	NaN	NaN	NaN	NaN
210521_0811_1_1_slide1pt4_vglut2_018_Merged_final.tif	Subcellular spot: Channel 1 object	Subcellular spot: Channel 1 object	PathCellObject	Geometry	99.21	10.07	NaN	NaN	NaN	NaN	NaN	NaN	NaN	NaN	NaN	NaN	NaN	NaN	NaN	NaN	NaN	NaN	NaN	NaN	NaN	NaN	NaN	NaN	NaN	NaN	NaN	NaN	NaN	NaN	NaN	NaN	NaN	NaN	NaN	NaN	NaN	NaN	NaN	NaN	NaN	NaN	NaN	NaN	NaN
210521_0811_1_1_slide1pt4_vglut2_018_Merged_final.tif	Subcellular cluster: Channel 1 object	Subcellular cluster: Channel 1 object	PathCellObject	Geometry	100.49	11.5	NaN	NaN	NaN	NaN	NaN	NaN	NaN	NaN	NaN	NaN	NaN	NaN	NaN	NaN	NaN	NaN	NaN	NaN	NaN	NaN	NaN	NaN	NaN	NaN	NaN	NaN	NaN	NaN	NaN	NaN	NaN	NaN	NaN	NaN	NaN	NaN	NaN	NaN	NaN	NaN	NaN	NaN	NaN
210521_0811_1_1_slide1pt4_vglut2_018_Merged_final.tif	Subcellular spot: Channel 1 object	Subcellular spot: Channel 1 object	PathCellObject	Geometry	90.37	11.07	NaN	NaN	NaN	NaN	NaN	NaN	NaN	NaN	NaN	NaN	NaN	NaN	NaN	NaN	NaN	NaN	NaN	NaN	NaN	NaN	NaN	NaN	NaN	NaN	NaN	NaN	NaN	NaN	NaN	NaN	NaN	NaN	NaN	NaN	NaN	NaN	NaN	NaN	NaN	NaN	NaN	NaN	NaN
210521_0811_1_1_slide1pt4_vglut2_018_Merged_final.tif	Subcellular spot: Channel 1 object	Subcellular spot: Channel 1 object	PathCellObject	Geometry	97.33	11.2	NaN	NaN	NaN	NaN	NaN	NaN	NaN	NaN	NaN	NaN	NaN	NaN	NaN	NaN	NaN	NaN	NaN	NaN	NaN	NaN	NaN	NaN	NaN	NaN	NaN	NaN	NaN	NaN	NaN	NaN	NaN	NaN	NaN	NaN	NaN	NaN	NaN	NaN	NaN	NaN	NaN	NaN	NaN
210521_0811_1_1_slide1pt4_vglut2_018_Merged_final.tif	Subcellular cluster: Channel 1 object	Subcellular cluster: Channel 1 object	PathCellObject	Geometry	98.42	11.99	NaN	NaN	NaN	NaN	NaN	NaN	NaN	NaN	NaN	NaN	NaN	NaN	NaN	NaN	NaN	NaN	NaN	NaN	NaN	NaN	NaN	NaN	NaN	NaN	NaN	NaN	NaN	NaN	NaN	NaN	NaN	NaN	NaN	NaN	NaN	NaN	NaN	NaN	NaN	NaN	NaN	NaN	NaN
210521_0811_1_1_slide1pt4_vglut2_018_Merged_final.tif	Subcellular cluster: Channel 1 object	Subcellular cluster: Channel 1 object	PathCellObject	Geometry	95.86	12.76	NaN	NaN	NaN	NaN	NaN	NaN	NaN	NaN	NaN	NaN	NaN	NaN	NaN	NaN	NaN	NaN	NaN	NaN	NaN	NaN	NaN	NaN	NaN	NaN	NaN	NaN	NaN	NaN	NaN	NaN	NaN	NaN	NaN	NaN	NaN	NaN	NaN	NaN	NaN	NaN	NaN	NaN	NaN
210521_0811_1_1_slide1pt4_vglut2_018_Merged_final.tif	Subcellular spot: Channel 1 object	Subcellular spot: Channel 1 object	PathCellObject	Geometry	94.44	13.55	NaN	NaN	NaN	NaN	NaN	NaN	NaN	NaN	NaN	NaN	NaN	NaN	NaN	NaN	NaN	NaN	NaN	NaN	NaN	NaN	NaN	NaN	NaN	NaN	NaN	NaN	NaN	NaN	NaN	NaN	NaN	NaN	NaN	NaN	NaN	NaN	NaN	NaN	NaN	NaN	NaN	NaN	NaN
210521_0811_1_1_slide1pt4_vglut2_018_Merged_final.tif	Subcellular cluster: Channel 1 object	Subcellular cluster: Channel 1 object	PathCellObject	Geometry	102.08	13.55	NaN	NaN	NaN	NaN	NaN	NaN	NaN	NaN	NaN	NaN	NaN	NaN	NaN	NaN	NaN	NaN	NaN	NaN	NaN	NaN	NaN	NaN	NaN	NaN	NaN	NaN	NaN	NaN	NaN	NaN	NaN	NaN	NaN	NaN	NaN	NaN	NaN	NaN	NaN	NaN	NaN	NaN	NaN
210521_0811_1_1_slide1pt4_vglut2_018_Merged_final.tif	Subcellular spot: Channel 1 object	Subcellular spot: Channel 1 object	PathCellObject	Geometry	92.47	13.51	NaN	NaN	NaN	NaN	NaN	NaN	NaN	NaN	NaN	NaN	NaN	NaN	NaN	NaN	NaN	NaN	NaN	NaN	NaN	NaN	NaN	NaN	NaN	NaN	NaN	NaN	NaN	NaN	NaN	NaN	NaN	NaN	NaN	NaN	NaN	NaN	NaN	NaN	NaN	NaN	NaN	NaN	NaN
210521_0811_1_1_slide1pt4_vglut2_018_Merged_final.tif	Subcellular spot: Channel 1 object	Subcellular spot: Channel 1 object	PathCellObject	Geometry	100.49	13.41	NaN	NaN	NaN	NaN	NaN	NaN	NaN	NaN	NaN	NaN	NaN	NaN	NaN	NaN	NaN	NaN	NaN	NaN	NaN	NaN	NaN	NaN	NaN	NaN	NaN	NaN	NaN	NaN	NaN	NaN	NaN	NaN	NaN	NaN	NaN	NaN	NaN	NaN	NaN	NaN	NaN	NaN	NaN
210521_0811_1_1_slide1pt4_vglut2_018_Merged_final.tif	Subcellular spot: Channel 1 object	Subcellular spot: Channel 1 object	PathCellObject	Geometry	98.93	14.01	NaN	NaN	NaN	NaN	NaN	NaN	NaN	NaN	NaN	NaN	NaN	NaN	NaN	NaN	NaN	NaN	NaN	NaN	NaN	NaN	NaN	NaN	NaN	NaN	NaN	NaN	NaN	NaN	NaN	NaN	NaN	NaN	NaN	NaN	NaN	NaN	NaN	NaN	NaN	NaN	NaN	NaN	NaN
210521_0811_1_1_slide1pt4_vglut2_018_Merged_final.tif	Subcellular cluster: Channel 1 object	Subcellular cluster: Channel 1 object	PathCellObject	Geometry	97.64	14.68	NaN	NaN	NaN	NaN	NaN	NaN	NaN	NaN	NaN	NaN	NaN	NaN	NaN	NaN	NaN	NaN	NaN	NaN	NaN	NaN	NaN	NaN	NaN	NaN	NaN	NaN	NaN	NaN	NaN	NaN	NaN	NaN	NaN	NaN	NaN	NaN	NaN	NaN	NaN	NaN	NaN	NaN	NaN
210521_0811_1_1_slide1pt4_vglut2_018_Merged_final.tif	Subcellular spot: Channel 1 object	Subcellular spot: Channel 1 object	PathCellObject	Geometry	100.97	14.81	NaN	NaN	NaN	NaN	NaN	NaN	NaN	NaN	NaN	NaN	NaN	NaN	NaN	NaN	NaN	NaN	NaN	NaN	NaN	NaN	NaN	NaN	NaN	NaN	NaN	NaN	NaN	NaN	NaN	NaN	NaN	NaN	NaN	NaN	NaN	NaN	NaN	NaN	NaN	NaN	NaN	NaN	NaN
210521_0811_1_1_slide1pt4_vglut2_018_Merged_final.tif	Subcellular spot: Channel 1 object	Subcellular spot: Channel 1 object	PathCellObject	Geometry	95.9	15.41	NaN	NaN	NaN	NaN	NaN	NaN	NaN	NaN	NaN	NaN	NaN	NaN	NaN	NaN	NaN	NaN	NaN	NaN	NaN	NaN	NaN	NaN	NaN	NaN	NaN	NaN	NaN	NaN	NaN	NaN	NaN	NaN	NaN	NaN	NaN	NaN	NaN	NaN	NaN	NaN	NaN	NaN	NaN
210521_0811_1_1_slide1pt4_vglut2_018_Merged_final.tif	Subcellular spot: Channel 1 object	Subcellular spot: Channel 1 object	PathCellObject	Geometry	93.35	15.47	NaN	NaN	NaN	NaN	NaN	NaN	NaN	NaN	NaN	NaN	NaN	NaN	NaN	NaN	NaN	NaN	NaN	NaN	NaN	NaN	NaN	NaN	NaN	NaN	NaN	NaN	NaN	NaN	NaN	NaN	NaN	NaN	NaN	NaN	NaN	NaN	NaN	NaN	NaN	NaN	NaN	NaN	NaN
210521_0811_1_1_slide1pt4_vglut2_018_Merged_final.tif	Subcellular spot: Channel 1 object	Subcellular spot: Channel 1 object	PathCellObject	Geometry	94.58	15.76	NaN	NaN	NaN	NaN	NaN	NaN	NaN	NaN	NaN	NaN	NaN	NaN	NaN	NaN	NaN	NaN	NaN	NaN	NaN	NaN	NaN	NaN	NaN	NaN	NaN	NaN	NaN	NaN	NaN	NaN	NaN	NaN	NaN	NaN	NaN	NaN	NaN	NaN	NaN	NaN	NaN	NaN	NaN
210521_0811_1_1_slide1pt4_vglut2_018_Merged_final.tif	Subcellular spot: Channel 1 object	Subcellular spot: Channel 1 object	PathCellObject	Geometry	98.35	16.11	NaN	NaN	NaN	NaN	NaN	NaN	NaN	NaN	NaN	NaN	NaN	NaN	NaN	NaN	NaN	NaN	NaN	NaN	NaN	NaN	NaN	NaN	NaN	NaN	NaN	NaN	NaN	NaN	NaN	NaN	NaN	NaN	NaN	NaN	NaN	NaN	NaN	NaN	NaN	NaN	NaN	NaN	NaN
210521_0811_1_1_slide1pt4_vglut2_018_Merged_final.tif	Subcellular spot: Channel 3 object	Subcellular spot: Channel 3 object	PathCellObject	Geometry	99.73	0.3808	NaN	NaN	NaN	NaN	NaN	NaN	NaN	NaN	NaN	NaN	NaN	NaN	NaN	NaN	NaN	NaN	NaN	NaN	NaN	NaN	NaN	NaN	NaN	NaN	NaN	NaN	NaN	NaN	NaN	NaN	NaN	NaN	NaN	NaN	NaN	NaN	NaN	NaN	NaN	NaN	NaN	NaN	NaN
210521_0811_1_1_slide1pt4_vglut2_018_Merged_final.tif	Subcellular spot: Channel 3 object	Subcellular spot: Channel 3 object	PathCellObject	Geometry	89.85	3.11	NaN	NaN	NaN	NaN	NaN	NaN	NaN	NaN	NaN	NaN	NaN	NaN	NaN	NaN	NaN	NaN	NaN	NaN	NaN	NaN	NaN	NaN	NaN	NaN	NaN	NaN	NaN	NaN	NaN	NaN	NaN	NaN	NaN	NaN	NaN	NaN	NaN	NaN	NaN	NaN	NaN	NaN	NaN
210521_0811_1_1_slide1pt4_vglut2_018_Merged_final.tif	Subcellular spot: Channel 3 object	Subcellular spot: Channel 3 object	PathCellObject	Geometry	97.83	10.35	NaN	NaN	NaN	NaN	NaN	NaN	NaN	NaN	NaN	NaN	NaN	NaN	NaN	NaN	NaN	NaN	NaN	NaN	NaN	NaN	NaN	NaN	NaN	NaN	NaN	NaN	NaN	NaN	NaN	NaN	NaN	NaN	NaN	NaN	NaN	NaN	NaN	NaN	NaN	NaN	NaN	NaN	NaN
210521_0811_1_1_slide1pt4_vglut2_018_Merged_final.tif	Subcellular spot: Channel 3 object	Subcellular spot: Channel 3 object	PathCellObject	Geometry	100.07	12.87	NaN	NaN	NaN	NaN	NaN	NaN	NaN	NaN	NaN	NaN	NaN	NaN	NaN	NaN	NaN	NaN	NaN	NaN	NaN	NaN	NaN	NaN	NaN	NaN	NaN	NaN	NaN	NaN	NaN	NaN	NaN	NaN	NaN	NaN	NaN	NaN	NaN	NaN	NaN	NaN	NaN	NaN	NaN
210521_0811_1_1_slide1pt4_vglut2_018_Merged_final.tif	PathCellObject		PathAnnotationObject	Polygon	230.7	7.314	85.25	37.9152	0.7452	13.1035	9.1239	0.6884	325.8761	113079	323.4119	2020	9	2011	241.3516	83749	38.7449	255	30	225	74.9049	25992	204.988	1926	4	1922	207.75	58.2181	0.7703	22.7604	12.8178	0.8272	315.825	397.3804	3339	9	106.2578	119.538	255	0	73.494	165.5673	2370	4	308.6632
210521_0811_1_1_slide1pt4_vglut2_018_Merged_final.tif	Subcellular spot: Channel 1 object	Subcellular spot: Channel 1 object	PathCellObject	Geometry	233.25	1.545	NaN	NaN	NaN	NaN	NaN	NaN	NaN	NaN	NaN	NaN	NaN	NaN	NaN	NaN	NaN	NaN	NaN	NaN	NaN	NaN	NaN	NaN	NaN	NaN	NaN	NaN	NaN	NaN	NaN	NaN	NaN	NaN	NaN	NaN	NaN	NaN	NaN	NaN	NaN	NaN	NaN	NaN	NaN
210521_0811_1_1_slide1pt4_vglut2_018_Merged_final.tif	Subcellular spot: Channel 1 object	Subcellular spot: Channel 1 object	PathCellObject	Geometry	229.88	1.518	NaN	NaN	NaN	NaN	NaN	NaN	NaN	NaN	NaN	NaN	NaN	NaN	NaN	NaN	NaN	NaN	NaN	NaN	NaN	NaN	NaN	NaN	NaN	NaN	NaN	NaN	NaN	NaN	NaN	NaN	NaN	NaN	NaN	NaN	NaN	NaN	NaN	NaN	NaN	NaN	NaN	NaN	NaN
210521_0811_1_1_slide1pt4_vglut2_018_Merged_final.tif	Subcellular spot: Channel 1 object	Subcellular spot: Channel 1 object	PathCellObject	Geometry	231.98	2.086	NaN	NaN	NaN	NaN	NaN	NaN	NaN	NaN	NaN	NaN	NaN	NaN	NaN	NaN	NaN	NaN	NaN	NaN	NaN	NaN	NaN	NaN	NaN	NaN	NaN	NaN	NaN	NaN	NaN	NaN	NaN	NaN	NaN	NaN	NaN	NaN	NaN	NaN	NaN	NaN	NaN	NaN	NaN
210521_0811_1_1_slide1pt4_vglut2_018_Merged_final.tif	Subcellular cluster: Channel 1 object	Subcellular cluster: Channel 1 object	PathCellObject	Geometry	224.64	2.989	NaN	NaN	NaN	NaN	NaN	NaN	NaN	NaN	NaN	NaN	NaN	NaN	NaN	NaN	NaN	NaN	NaN	NaN	NaN	NaN	NaN	NaN	NaN	NaN	NaN	NaN	NaN	NaN	NaN	NaN	NaN	NaN	NaN	NaN	NaN	NaN	NaN	NaN	NaN	NaN	NaN	NaN	NaN
210521_0811_1_1_slide1pt4_vglut2_018_Merged_final.tif	Subcellular spot: Channel 1 object	Subcellular spot: Channel 1 object	PathCellObject	Geometry	228.48	2.82	NaN	NaN	NaN	NaN	NaN	NaN	NaN	NaN	NaN	NaN	NaN	NaN	NaN	NaN	NaN	NaN	NaN	NaN	NaN	NaN	NaN	NaN	NaN	NaN	NaN	NaN	NaN	NaN	NaN	NaN	NaN	NaN	NaN	NaN	NaN	NaN	NaN	NaN	NaN	NaN	NaN	NaN	NaN
210521_0811_1_1_slide1pt4_vglut2_018_Merged_final.tif	Subcellular spot: Channel 1 object	Subcellular spot: Channel 1 object	PathCellObject	Geometry	221.99	2.798	NaN	NaN	NaN	NaN	NaN	NaN	NaN	NaN	NaN	NaN	NaN	NaN	NaN	NaN	NaN	NaN	NaN	NaN	NaN	NaN	NaN	NaN	NaN	NaN	NaN	NaN	NaN	NaN	NaN	NaN	NaN	NaN	NaN	NaN	NaN	NaN	NaN	NaN	NaN	NaN	NaN	NaN	NaN
210521_0811_1_1_slide1pt4_vglut2_018_Merged_final.tif	Subcellular spot: Channel 1 object	Subcellular spot: Channel 1 object	PathCellObject	Geometry	227.02	2.934	NaN	NaN	NaN	NaN	NaN	NaN	NaN	NaN	NaN	NaN	NaN	NaN	NaN	NaN	NaN	NaN	NaN	NaN	NaN	NaN	NaN	NaN	NaN	NaN	NaN	NaN	NaN	NaN	NaN	NaN	NaN	NaN	NaN	NaN	NaN	NaN	NaN	NaN	NaN	NaN	NaN	NaN	NaN
210521_0811_1_1_slide1pt4_vglut2_018_Merged_final.tif	Subcellular cluster: Channel 1 object	Subcellular cluster: Channel 1 object	PathCellObject	Geometry	233.86	3.298	NaN	NaN	NaN	NaN	NaN	NaN	NaN	NaN	NaN	NaN	NaN	NaN	NaN	NaN	NaN	NaN	NaN	NaN	NaN	NaN	NaN	NaN	NaN	NaN	NaN	NaN	NaN	NaN	NaN	NaN	NaN	NaN	NaN	NaN	NaN	NaN	NaN	NaN	NaN	NaN	NaN	NaN	NaN
210521_0811_1_1_slide1pt4_vglut2_018_Merged_final.tif	Subcellular spot: Channel 1 object	Subcellular spot: Channel 1 object	PathCellObject	Geometry	232.14	3.778	NaN	NaN	NaN	NaN	NaN	NaN	NaN	NaN	NaN	NaN	NaN	NaN	NaN	NaN	NaN	NaN	NaN	NaN	NaN	NaN	NaN	NaN	NaN	NaN	NaN	NaN	NaN	NaN	NaN	NaN	NaN	NaN	NaN	NaN	NaN	NaN	NaN	NaN	NaN	NaN	NaN	NaN	NaN
210521_0811_1_1_slide1pt4_vglut2_018_Merged_final.tif	Subcellular spot: Channel 1 object	Subcellular spot: Channel 1 object	PathCellObject	Geometry	229.48	4.211	NaN	NaN	NaN	NaN	NaN	NaN	NaN	NaN	NaN	NaN	NaN	NaN	NaN	NaN	NaN	NaN	NaN	NaN	NaN	NaN	NaN	NaN	NaN	NaN	NaN	NaN	NaN	NaN	NaN	NaN	NaN	NaN	NaN	NaN	NaN	NaN	NaN	NaN	NaN	NaN	NaN	NaN	NaN
210521_0811_1_1_slide1pt4_vglut2_018_Merged_final.tif	Subcellular spot: Channel 1 object	Subcellular spot: Channel 1 object	PathCellObject	Geometry	235.14	4.449	NaN	NaN	NaN	NaN	NaN	NaN	NaN	NaN	NaN	NaN	NaN	NaN	NaN	NaN	NaN	NaN	NaN	NaN	NaN	NaN	NaN	NaN	NaN	NaN	NaN	NaN	NaN	NaN	NaN	NaN	NaN	NaN	NaN	NaN	NaN	NaN	NaN	NaN	NaN	NaN	NaN	NaN	NaN
210521_0811_1_1_slide1pt4_vglut2_018_Merged_final.tif	Subcellular spot: Channel 1 object	Subcellular spot: Channel 1 object	PathCellObject	Geometry	231.34	4.967	NaN	NaN	NaN	NaN	NaN	NaN	NaN	NaN	NaN	NaN	NaN	NaN	NaN	NaN	NaN	NaN	NaN	NaN	NaN	NaN	NaN	NaN	NaN	NaN	NaN	NaN	NaN	NaN	NaN	NaN	NaN	NaN	NaN	NaN	NaN	NaN	NaN	NaN	NaN	NaN	NaN	NaN	NaN
210521_0811_1_1_slide1pt4_vglut2_018_Merged_final.tif	Subcellular spot: Channel 1 object	Subcellular spot: Channel 1 object	PathCellObject	Geometry	233.73	5.185	NaN	NaN	NaN	NaN	NaN	NaN	NaN	NaN	NaN	NaN	NaN	NaN	NaN	NaN	NaN	NaN	NaN	NaN	NaN	NaN	NaN	NaN	NaN	NaN	NaN	NaN	NaN	NaN	NaN	NaN	NaN	NaN	NaN	NaN	NaN	NaN	NaN	NaN	NaN	NaN	NaN	NaN	NaN
210521_0811_1_1_slide1pt4_vglut2_018_Merged_final.tif	Subcellular cluster: Channel 1 object	Subcellular cluster: Channel 1 object	PathCellObject	Geometry	235.71	5.759	NaN	NaN	NaN	NaN	NaN	NaN	NaN	NaN	NaN	NaN	NaN	NaN	NaN	NaN	NaN	NaN	NaN	NaN	NaN	NaN	NaN	NaN	NaN	NaN	NaN	NaN	NaN	NaN	NaN	NaN	NaN	NaN	NaN	NaN	NaN	NaN	NaN	NaN	NaN	NaN	NaN	NaN	NaN
210521_0811_1_1_slide1pt4_vglut2_018_Merged_final.tif	Subcellular spot: Channel 1 object	Subcellular spot: Channel 1 object	PathCellObject	Geometry	229.82	5.544	NaN	NaN	NaN	NaN	NaN	NaN	NaN	NaN	NaN	NaN	NaN	NaN	NaN	NaN	NaN	NaN	NaN	NaN	NaN	NaN	NaN	NaN	NaN	NaN	NaN	NaN	NaN	NaN	NaN	NaN	NaN	NaN	NaN	NaN	NaN	NaN	NaN	NaN	NaN	NaN	NaN	NaN	NaN
210521_0811_1_1_slide1pt4_vglut2_018_Merged_final.tif	Subcellular spot: Channel 1 object	Subcellular spot: Channel 1 object	PathCellObject	Geometry	232.32	6.452	NaN	NaN	NaN	NaN	NaN	NaN	NaN	NaN	NaN	NaN	NaN	NaN	NaN	NaN	NaN	NaN	NaN	NaN	NaN	NaN	NaN	NaN	NaN	NaN	NaN	NaN	NaN	NaN	NaN	NaN	NaN	NaN	NaN	NaN	NaN	NaN	NaN	NaN	NaN	NaN	NaN	NaN	NaN
210521_0811_1_1_slide1pt4_vglut2_018_Merged_final.tif	Subcellular spot: Channel 1 object	Subcellular spot: Channel 1 object	PathCellObject	Geometry	228.48	6.932	NaN	NaN	NaN	NaN	NaN	NaN	NaN	NaN	NaN	NaN	NaN	NaN	NaN	NaN	NaN	NaN	NaN	NaN	NaN	NaN	NaN	NaN	NaN	NaN	NaN	NaN	NaN	NaN	NaN	NaN	NaN	NaN	NaN	NaN	NaN	NaN	NaN	NaN	NaN	NaN	NaN	NaN	NaN
210521_0811_1_1_slide1pt4_vglut2_018_Merged_final.tif	Subcellular spot: Channel 1 object	Subcellular spot: Channel 1 object	PathCellObject	Geometry	224.6	6.885	NaN	NaN	NaN	NaN	NaN	NaN	NaN	NaN	NaN	NaN	NaN	NaN	NaN	NaN	NaN	NaN	NaN	NaN	NaN	NaN	NaN	NaN	NaN	NaN	NaN	NaN	NaN	NaN	NaN	NaN	NaN	NaN	NaN	NaN	NaN	NaN	NaN	NaN	NaN	NaN	NaN	NaN	NaN
210521_0811_1_1_slide1pt4_vglut2_018_Merged_final.tif	Subcellular spot: Channel 1 object	Subcellular spot: Channel 1 object	PathCellObject	Geometry	230.02	7.156	NaN	NaN	NaN	NaN	NaN	NaN	NaN	NaN	NaN	NaN	NaN	NaN	NaN	NaN	NaN	NaN	NaN	NaN	NaN	NaN	NaN	NaN	NaN	NaN	NaN	NaN	NaN	NaN	NaN	NaN	NaN	NaN	NaN	NaN	NaN	NaN	NaN	NaN	NaN	NaN	NaN	NaN	NaN
210521_0811_1_1_slide1pt4_vglut2_018_Merged_final.tif	Subcellular spot: Channel 1 object	Subcellular spot: Channel 1 object	PathCellObject	Geometry	238.09	7.294	NaN	NaN	NaN	NaN	NaN	NaN	NaN	NaN	NaN	NaN	NaN	NaN	NaN	NaN	NaN	NaN	NaN	NaN	NaN	NaN	NaN	NaN	NaN	NaN	NaN	NaN	NaN	NaN	NaN	NaN	NaN	NaN	NaN	NaN	NaN	NaN	NaN	NaN	NaN	NaN	NaN	NaN	NaN
210521_0811_1_1_slide1pt4_vglut2_018_Merged_final.tif	Subcellular spot: Channel 1 object	Subcellular spot: Channel 1 object	PathCellObject	Geometry	225.57	8.003	NaN	NaN	NaN	NaN	NaN	NaN	NaN	NaN	NaN	NaN	NaN	NaN	NaN	NaN	NaN	NaN	NaN	NaN	NaN	NaN	NaN	NaN	NaN	NaN	NaN	NaN	NaN	NaN	NaN	NaN	NaN	NaN	NaN	NaN	NaN	NaN	NaN	NaN	NaN	NaN	NaN	NaN	NaN
210521_0811_1_1_slide1pt4_vglut2_018_Merged_final.tif	Subcellular cluster: Channel 1 object	Subcellular cluster: Channel 1 object	PathCellObject	Geometry	232.9	8.296	NaN	NaN	NaN	NaN	NaN	NaN	NaN	NaN	NaN	NaN	NaN	NaN	NaN	NaN	NaN	NaN	NaN	NaN	NaN	NaN	NaN	NaN	NaN	NaN	NaN	NaN	NaN	NaN	NaN	NaN	NaN	NaN	NaN	NaN	NaN	NaN	NaN	NaN	NaN	NaN	NaN	NaN	NaN
210521_0811_1_1_slide1pt4_vglut2_018_Merged_final.tif	Subcellular cluster: Channel 1 object	Subcellular cluster: Channel 1 object	PathCellObject	Geometry	236.32	8.119	NaN	NaN	NaN	NaN	NaN	NaN	NaN	NaN	NaN	NaN	NaN	NaN	NaN	NaN	NaN	NaN	NaN	NaN	NaN	NaN	NaN	NaN	NaN	NaN	NaN	NaN	NaN	NaN	NaN	NaN	NaN	NaN	NaN	NaN	NaN	NaN	NaN	NaN	NaN	NaN	NaN	NaN	NaN
210521_0811_1_1_slide1pt4_vglut2_018_Merged_final.tif	Subcellular spot: Channel 1 object	Subcellular spot: Channel 1 object	PathCellObject	Geometry	239.46	8.387	NaN	NaN	NaN	NaN	NaN	NaN	NaN	NaN	NaN	NaN	NaN	NaN	NaN	NaN	NaN	NaN	NaN	NaN	NaN	NaN	NaN	NaN	NaN	NaN	NaN	NaN	NaN	NaN	NaN	NaN	NaN	NaN	NaN	NaN	NaN	NaN	NaN	NaN	NaN	NaN	NaN	NaN	NaN
210521_0811_1_1_slide1pt4_vglut2_018_Merged_final.tif	Subcellular spot: Channel 1 object	Subcellular spot: Channel 1 object	PathCellObject	Geometry	227.99	8.718	NaN	NaN	NaN	NaN	NaN	NaN	NaN	NaN	NaN	NaN	NaN	NaN	NaN	NaN	NaN	NaN	NaN	NaN	NaN	NaN	NaN	NaN	NaN	NaN	NaN	NaN	NaN	NaN	NaN	NaN	NaN	NaN	NaN	NaN	NaN	NaN	NaN	NaN	NaN	NaN	NaN	NaN	NaN
210521_0811_1_1_slide1pt4_vglut2_018_Merged_final.tif	Subcellular cluster: Channel 1 object	Subcellular cluster: Channel 1 object	PathCellObject	Geometry	235.94	10.06	NaN	NaN	NaN	NaN	NaN	NaN	NaN	NaN	NaN	NaN	NaN	NaN	NaN	NaN	NaN	NaN	NaN	NaN	NaN	NaN	NaN	NaN	NaN	NaN	NaN	NaN	NaN	NaN	NaN	NaN	NaN	NaN	NaN	NaN	NaN	NaN	NaN	NaN	NaN	NaN	NaN	NaN	NaN
210521_0811_1_1_slide1pt4_vglut2_018_Merged_final.tif	Subcellular spot: Channel 1 object	Subcellular spot: Channel 1 object	PathCellObject	Geometry	227.64	10.29	NaN	NaN	NaN	NaN	NaN	NaN	NaN	NaN	NaN	NaN	NaN	NaN	NaN	NaN	NaN	NaN	NaN	NaN	NaN	NaN	NaN	NaN	NaN	NaN	NaN	NaN	NaN	NaN	NaN	NaN	NaN	NaN	NaN	NaN	NaN	NaN	NaN	NaN	NaN	NaN	NaN	NaN	NaN
210521_0811_1_1_slide1pt4_vglut2_018_Merged_final.tif	Subcellular spot: Channel 1 object	Subcellular spot: Channel 1 object	PathCellObject	Geometry	231.47	10.32	NaN	NaN	NaN	NaN	NaN	NaN	NaN	NaN	NaN	NaN	NaN	NaN	NaN	NaN	NaN	NaN	NaN	NaN	NaN	NaN	NaN	NaN	NaN	NaN	NaN	NaN	NaN	NaN	NaN	NaN	NaN	NaN	NaN	NaN	NaN	NaN	NaN	NaN	NaN	NaN	NaN	NaN	NaN
210521_0811_1_1_slide1pt4_vglut2_018_Merged_final.tif	Subcellular cluster: Channel 1 object	Subcellular cluster: Channel 1 object	PathCellObject	Geometry	230.07	11.11	NaN	NaN	NaN	NaN	NaN	NaN	NaN	NaN	NaN	NaN	NaN	NaN	NaN	NaN	NaN	NaN	NaN	NaN	NaN	NaN	NaN	NaN	NaN	NaN	NaN	NaN	NaN	NaN	NaN	NaN	NaN	NaN	NaN	NaN	NaN	NaN	NaN	NaN	NaN	NaN	NaN	NaN	NaN
210521_0811_1_1_slide1pt4_vglut2_018_Merged_final.tif	Subcellular cluster: Channel 1 object	Subcellular cluster: Channel 1 object	PathCellObject	Geometry	233.36	11.82	NaN	NaN	NaN	NaN	NaN	NaN	NaN	NaN	NaN	NaN	NaN	NaN	NaN	NaN	NaN	NaN	NaN	NaN	NaN	NaN	NaN	NaN	NaN	NaN	NaN	NaN	NaN	NaN	NaN	NaN	NaN	NaN	NaN	NaN	NaN	NaN	NaN	NaN	NaN	NaN	NaN	NaN	NaN
210521_0811_1_1_slide1pt4_vglut2_018_Merged_final.tif	Subcellular spot: Channel 1 object	Subcellular spot: Channel 1 object	PathCellObject	Geometry	239.93	11.28	NaN	NaN	NaN	NaN	NaN	NaN	NaN	NaN	NaN	NaN	NaN	NaN	NaN	NaN	NaN	NaN	NaN	NaN	NaN	NaN	NaN	NaN	NaN	NaN	NaN	NaN	NaN	NaN	NaN	NaN	NaN	NaN	NaN	NaN	NaN	NaN	NaN	NaN	NaN	NaN	NaN	NaN	NaN
210521_0811_1_1_slide1pt4_vglut2_018_Merged_final.tif	Subcellular spot: Channel 1 object	Subcellular spot: Channel 1 object	PathCellObject	Geometry	228.99	12.25	NaN	NaN	NaN	NaN	NaN	NaN	NaN	NaN	NaN	NaN	NaN	NaN	NaN	NaN	NaN	NaN	NaN	NaN	NaN	NaN	NaN	NaN	NaN	NaN	NaN	NaN	NaN	NaN	NaN	NaN	NaN	NaN	NaN	NaN	NaN	NaN	NaN	NaN	NaN	NaN	NaN	NaN	NaN
210521_0811_1_1_slide1pt4_vglut2_018_Merged_final.tif	Subcellular cluster: Channel 1 object	Subcellular cluster: Channel 1 object	PathCellObject	Geometry	229.68	13.49	NaN	NaN	NaN	NaN	NaN	NaN	NaN	NaN	NaN	NaN	NaN	NaN	NaN	NaN	NaN	NaN	NaN	NaN	NaN	NaN	NaN	NaN	NaN	NaN	NaN	NaN	NaN	NaN	NaN	NaN	NaN	NaN	NaN	NaN	NaN	NaN	NaN	NaN	NaN	NaN	NaN	NaN	NaN
210521_0811_1_1_slide1pt4_vglut2_018_Merged_final.tif	Subcellular cluster: Channel 1 object	Subcellular cluster: Channel 1 object	PathCellObject	Geometry	233.35	13.61	NaN	NaN	NaN	NaN	NaN	NaN	NaN	NaN	NaN	NaN	NaN	NaN	NaN	NaN	NaN	NaN	NaN	NaN	NaN	NaN	NaN	NaN	NaN	NaN	NaN	NaN	NaN	NaN	NaN	NaN	NaN	NaN	NaN	NaN	NaN	NaN	NaN	NaN	NaN	NaN	NaN	NaN	NaN
210521_0811_1_1_slide1pt4_vglut2_018_Merged_final.tif	Subcellular spot: Channel 1 object	Subcellular spot: Channel 1 object	PathCellObject	Geometry	237.17	13.76	NaN	NaN	NaN	NaN	NaN	NaN	NaN	NaN	NaN	NaN	NaN	NaN	NaN	NaN	NaN	NaN	NaN	NaN	NaN	NaN	NaN	NaN	NaN	NaN	NaN	NaN	NaN	NaN	NaN	NaN	NaN	NaN	NaN	NaN	NaN	NaN	NaN	NaN	NaN	NaN	NaN	NaN	NaN
210521_0811_1_1_slide1pt4_vglut2_018_Merged_final.tif	Subcellular spot: Channel 1 object	Subcellular spot: Channel 1 object	PathCellObject	Geometry	230	15.29	NaN	NaN	NaN	NaN	NaN	NaN	NaN	NaN	NaN	NaN	NaN	NaN	NaN	NaN	NaN	NaN	NaN	NaN	NaN	NaN	NaN	NaN	NaN	NaN	NaN	NaN	NaN	NaN	NaN	NaN	NaN	NaN	NaN	NaN	NaN	NaN	NaN	NaN	NaN	NaN	NaN	NaN	NaN
210521_0811_1_1_slide1pt4_vglut2_018_Merged_final.tif	Subcellular cluster: Channel 3 object	Subcellular cluster: Channel 3 object	PathCellObject	Geometry	228.17	2.961	NaN	NaN	NaN	NaN	NaN	NaN	NaN	NaN	NaN	NaN	NaN	NaN	NaN	NaN	NaN	NaN	NaN	NaN	NaN	NaN	NaN	NaN	NaN	NaN	NaN	NaN	NaN	NaN	NaN	NaN	NaN	NaN	NaN	NaN	NaN	NaN	NaN	NaN	NaN	NaN	NaN	NaN	NaN
210521_0811_1_1_slide1pt4_vglut2_018_Merged_final.tif	PathCellObject		PathAnnotationObject	Polygon	69.78	9.841	78	38.0672	0.6764	14.5008	7.6981	0.8362	315.879	99186	356.14	2132	6	2126	246.7834	77490	23.2025	255	119	136	34.6019	10865	26.8461	189	3	186	226.25	61.2603	0.7576	22.0179	14.3557	0.7691	188.4301	291.0639	2132	2	92.0528	117.6408	255	0	40.3883	24.9154	189	2	121.1714
210521_0811_1_1_slide1pt4_vglut2_018_Merged_final.tif	Subcellular spot: Channel 1 object	Subcellular spot: Channel 1 object	PathCellObject	Geometry	71.96	0.6375	NaN	NaN	NaN	NaN	NaN	NaN	NaN	NaN	NaN	NaN	NaN	NaN	NaN	NaN	NaN	NaN	NaN	NaN	NaN	NaN	NaN	NaN	NaN	NaN	NaN	NaN	NaN	NaN	NaN	NaN	NaN	NaN	NaN	NaN	NaN	NaN	NaN	NaN	NaN	NaN	NaN	NaN	NaN
210521_0811_1_1_slide1pt4_vglut2_018_Merged_final.tif	Subcellular spot: Channel 1 object	Subcellular spot: Channel 1 object	PathCellObject	Geometry	76.55	3.712	NaN	NaN	NaN	NaN	NaN	NaN	NaN	NaN	NaN	NaN	NaN	NaN	NaN	NaN	NaN	NaN	NaN	NaN	NaN	NaN	NaN	NaN	NaN	NaN	NaN	NaN	NaN	NaN	NaN	NaN	NaN	NaN	NaN	NaN	NaN	NaN	NaN	NaN	NaN	NaN	NaN	NaN	NaN
210521_0811_1_1_slide1pt4_vglut2_018_Merged_final.tif	Subcellular spot: Channel 1 object	Subcellular spot: Channel 1 object	PathCellObject	Geometry	65.3	5.196	NaN	NaN	NaN	NaN	NaN	NaN	NaN	NaN	NaN	NaN	NaN	NaN	NaN	NaN	NaN	NaN	NaN	NaN	NaN	NaN	NaN	NaN	NaN	NaN	NaN	NaN	NaN	NaN	NaN	NaN	NaN	NaN	NaN	NaN	NaN	NaN	NaN	NaN	NaN	NaN	NaN	NaN	NaN
210521_0811_1_1_slide1pt4_vglut2_018_Merged_final.tif	Subcellular spot: Channel 1 object	Subcellular spot: Channel 1 object	PathCellObject	Geometry	73.52	5.757	NaN	NaN	NaN	NaN	NaN	NaN	NaN	NaN	NaN	NaN	NaN	NaN	NaN	NaN	NaN	NaN	NaN	NaN	NaN	NaN	NaN	NaN	NaN	NaN	NaN	NaN	NaN	NaN	NaN	NaN	NaN	NaN	NaN	NaN	NaN	NaN	NaN	NaN	NaN	NaN	NaN	NaN	NaN
210521_0811_1_1_slide1pt4_vglut2_018_Merged_final.tif	Subcellular cluster: Channel 1 object	Subcellular cluster: Channel 1 object	PathCellObject	Geometry	72.47	7.368	NaN	NaN	NaN	NaN	NaN	NaN	NaN	NaN	NaN	NaN	NaN	NaN	NaN	NaN	NaN	NaN	NaN	NaN	NaN	NaN	NaN	NaN	NaN	NaN	NaN	NaN	NaN	NaN	NaN	NaN	NaN	NaN	NaN	NaN	NaN	NaN	NaN	NaN	NaN	NaN	NaN	NaN	NaN
210521_0811_1_1_slide1pt4_vglut2_018_Merged_final.tif	Subcellular spot: Channel 1 object	Subcellular spot: Channel 1 object	PathCellObject	Geometry	74.37	6.761	NaN	NaN	NaN	NaN	NaN	NaN	NaN	NaN	NaN	NaN	NaN	NaN	NaN	NaN	NaN	NaN	NaN	NaN	NaN	NaN	NaN	NaN	NaN	NaN	NaN	NaN	NaN	NaN	NaN	NaN	NaN	NaN	NaN	NaN	NaN	NaN	NaN	NaN	NaN	NaN	NaN	NaN	NaN
210521_0811_1_1_slide1pt4_vglut2_018_Merged_final.tif	Subcellular spot: Channel 1 object	Subcellular spot: Channel 1 object	PathCellObject	Geometry	70.26	7.346	NaN	NaN	NaN	NaN	NaN	NaN	NaN	NaN	NaN	NaN	NaN	NaN	NaN	NaN	NaN	NaN	NaN	NaN	NaN	NaN	NaN	NaN	NaN	NaN	NaN	NaN	NaN	NaN	NaN	NaN	NaN	NaN	NaN	NaN	NaN	NaN	NaN	NaN	NaN	NaN	NaN	NaN	NaN
210521_0811_1_1_slide1pt4_vglut2_018_Merged_final.tif	Subcellular spot: Channel 1 object	Subcellular spot: Channel 1 object	PathCellObject	Geometry	65.9	7.589	NaN	NaN	NaN	NaN	NaN	NaN	NaN	NaN	NaN	NaN	NaN	NaN	NaN	NaN	NaN	NaN	NaN	NaN	NaN	NaN	NaN	NaN	NaN	NaN	NaN	NaN	NaN	NaN	NaN	NaN	NaN	NaN	NaN	NaN	NaN	NaN	NaN	NaN	NaN	NaN	NaN	NaN	NaN
210521_0811_1_1_slide1pt4_vglut2_018_Merged_final.tif	Subcellular spot: Channel 1 object	Subcellular spot: Channel 1 object	PathCellObject	Geometry	71.1	8.561	NaN	NaN	NaN	NaN	NaN	NaN	NaN	NaN	NaN	NaN	NaN	NaN	NaN	NaN	NaN	NaN	NaN	NaN	NaN	NaN	NaN	NaN	NaN	NaN	NaN	NaN	NaN	NaN	NaN	NaN	NaN	NaN	NaN	NaN	NaN	NaN	NaN	NaN	NaN	NaN	NaN	NaN	NaN
210521_0811_1_1_slide1pt4_vglut2_018_Merged_final.tif	Subcellular spot: Channel 1 object	Subcellular spot: Channel 1 object	PathCellObject	Geometry	67.34	8.613	NaN	NaN	NaN	NaN	NaN	NaN	NaN	NaN	NaN	NaN	NaN	NaN	NaN	NaN	NaN	NaN	NaN	NaN	NaN	NaN	NaN	NaN	NaN	NaN	NaN	NaN	NaN	NaN	NaN	NaN	NaN	NaN	NaN	NaN	NaN	NaN	NaN	NaN	NaN	NaN	NaN	NaN	NaN
210521_0811_1_1_slide1pt4_vglut2_018_Merged_final.tif	Subcellular spot: Channel 1 object	Subcellular spot: Channel 1 object	PathCellObject	Geometry	68.6	8.602	NaN	NaN	NaN	NaN	NaN	NaN	NaN	NaN	NaN	NaN	NaN	NaN	NaN	NaN	NaN	NaN	NaN	NaN	NaN	NaN	NaN	NaN	NaN	NaN	NaN	NaN	NaN	NaN	NaN	NaN	NaN	NaN	NaN	NaN	NaN	NaN	NaN	NaN	NaN	NaN	NaN	NaN	NaN
210521_0811_1_1_slide1pt4_vglut2_018_Merged_final.tif	Subcellular cluster: Channel 1 object	Subcellular cluster: Channel 1 object	PathCellObject	Geometry	68.07	11.36	NaN	NaN	NaN	NaN	NaN	NaN	NaN	NaN	NaN	NaN	NaN	NaN	NaN	NaN	NaN	NaN	NaN	NaN	NaN	NaN	NaN	NaN	NaN	NaN	NaN	NaN	NaN	NaN	NaN	NaN	NaN	NaN	NaN	NaN	NaN	NaN	NaN	NaN	NaN	NaN	NaN	NaN	NaN
210521_0811_1_1_slide1pt4_vglut2_018_Merged_final.tif	Subcellular spot: Channel 1 object	Subcellular spot: Channel 1 object	PathCellObject	Geometry	73.41	11.59	NaN	NaN	NaN	NaN	NaN	NaN	NaN	NaN	NaN	NaN	NaN	NaN	NaN	NaN	NaN	NaN	NaN	NaN	NaN	NaN	NaN	NaN	NaN	NaN	NaN	NaN	NaN	NaN	NaN	NaN	NaN	NaN	NaN	NaN	NaN	NaN	NaN	NaN	NaN	NaN	NaN	NaN	NaN
210521_0811_1_1_slide1pt4_vglut2_018_Merged_final.tif	Subcellular cluster: Channel 1 object	Subcellular cluster: Channel 1 object	PathCellObject	Geometry	70.6	12.02	NaN	NaN	NaN	NaN	NaN	NaN	NaN	NaN	NaN	NaN	NaN	NaN	NaN	NaN	NaN	NaN	NaN	NaN	NaN	NaN	NaN	NaN	NaN	NaN	NaN	NaN	NaN	NaN	NaN	NaN	NaN	NaN	NaN	NaN	NaN	NaN	NaN	NaN	NaN	NaN	NaN	NaN	NaN
210521_0811_1_1_slide1pt4_vglut2_018_Merged_final.tif	Subcellular cluster: Channel 1 object	Subcellular cluster: Channel 1 object	PathCellObject	Geometry	68.23	13.36	NaN	NaN	NaN	NaN	NaN	NaN	NaN	NaN	NaN	NaN	NaN	NaN	NaN	NaN	NaN	NaN	NaN	NaN	NaN	NaN	NaN	NaN	NaN	NaN	NaN	NaN	NaN	NaN	NaN	NaN	NaN	NaN	NaN	NaN	NaN	NaN	NaN	NaN	NaN	NaN	NaN	NaN	NaN
210521_0811_1_1_slide1pt4_vglut2_018_Merged_final.tif	Subcellular spot: Channel 1 object	Subcellular spot: Channel 1 object	PathCellObject	Geometry	70.48	14.04	NaN	NaN	NaN	NaN	NaN	NaN	NaN	NaN	NaN	NaN	NaN	NaN	NaN	NaN	NaN	NaN	NaN	NaN	NaN	NaN	NaN	NaN	NaN	NaN	NaN	NaN	NaN	NaN	NaN	NaN	NaN	NaN	NaN	NaN	NaN	NaN	NaN	NaN	NaN	NaN	NaN	NaN	NaN
210521_0811_1_1_slide1pt4_vglut2_018_Merged_final.tif	Subcellular spot: Channel 1 object	Subcellular spot: Channel 1 object	PathCellObject	Geometry	71.82	14.67	NaN	NaN	NaN	NaN	NaN	NaN	NaN	NaN	NaN	NaN	NaN	NaN	NaN	NaN	NaN	NaN	NaN	NaN	NaN	NaN	NaN	NaN	NaN	NaN	NaN	NaN	NaN	NaN	NaN	NaN	NaN	NaN	NaN	NaN	NaN	NaN	NaN	NaN	NaN	NaN	NaN	NaN	NaN
210521_0811_1_1_slide1pt4_vglut2_018_Merged_final.tif	Subcellular cluster: Channel 1 object	Subcellular cluster: Channel 1 object	PathCellObject	Geometry	68.24	15.17	NaN	NaN	NaN	NaN	NaN	NaN	NaN	NaN	NaN	NaN	NaN	NaN	NaN	NaN	NaN	NaN	NaN	NaN	NaN	NaN	NaN	NaN	NaN	NaN	NaN	NaN	NaN	NaN	NaN	NaN	NaN	NaN	NaN	NaN	NaN	NaN	NaN	NaN	NaN	NaN	NaN	NaN	NaN
210521_0811_1_1_slide1pt4_vglut2_018_Merged_final.tif	Subcellular cluster: Channel 1 object	Subcellular cluster: Channel 1 object	PathCellObject	Geometry	70.01	16.54	NaN	NaN	NaN	NaN	NaN	NaN	NaN	NaN	NaN	NaN	NaN	NaN	NaN	NaN	NaN	NaN	NaN	NaN	NaN	NaN	NaN	NaN	NaN	NaN	NaN	NaN	NaN	NaN	NaN	NaN	NaN	NaN	NaN	NaN	NaN	NaN	NaN	NaN	NaN	NaN	NaN	NaN	NaN
210521_0811_1_1_slide1pt4_vglut2_018_Merged_final.tif	Subcellular cluster: Channel 1 object	Subcellular cluster: Channel 1 object	PathCellObject	Geometry	65.59	16.06	NaN	NaN	NaN	NaN	NaN	NaN	NaN	NaN	NaN	NaN	NaN	NaN	NaN	NaN	NaN	NaN	NaN	NaN	NaN	NaN	NaN	NaN	NaN	NaN	NaN	NaN	NaN	NaN	NaN	NaN	NaN	NaN	NaN	NaN	NaN	NaN	NaN	NaN	NaN	NaN	NaN	NaN	NaN
210521_0811_1_1_slide1pt4_vglut2_018_Merged_final.tif	Subcellular spot: Channel 1 object	Subcellular spot: Channel 1 object	PathCellObject	Geometry	71.38	17.14	NaN	NaN	NaN	NaN	NaN	NaN	NaN	NaN	NaN	NaN	NaN	NaN	NaN	NaN	NaN	NaN	NaN	NaN	NaN	NaN	NaN	NaN	NaN	NaN	NaN	NaN	NaN	NaN	NaN	NaN	NaN	NaN	NaN	NaN	NaN	NaN	NaN	NaN	NaN	NaN	NaN	NaN	NaN
210521_0811_1_1_slide1pt4_vglut2_018_Merged_final.tif	Subcellular spot: Channel 1 object	Subcellular spot: Channel 1 object	PathCellObject	Geometry	72.39	18.44	NaN	NaN	NaN	NaN	NaN	NaN	NaN	NaN	NaN	NaN	NaN	NaN	NaN	NaN	NaN	NaN	NaN	NaN	NaN	NaN	NaN	NaN	NaN	NaN	NaN	NaN	NaN	NaN	NaN	NaN	NaN	NaN	NaN	NaN	NaN	NaN	NaN	NaN	NaN	NaN	NaN	NaN	NaN
210521_0811_1_1_slide1pt4_vglut2_018_Merged_final.tif	Subcellular spot: Channel 1 object	Subcellular spot: Channel 1 object	PathCellObject	Geometry	68.26	19.72	NaN	NaN	NaN	NaN	NaN	NaN	NaN	NaN	NaN	NaN	NaN	NaN	NaN	NaN	NaN	NaN	NaN	NaN	NaN	NaN	NaN	NaN	NaN	NaN	NaN	NaN	NaN	NaN	NaN	NaN	NaN	NaN	NaN	NaN	NaN	NaN	NaN	NaN	NaN	NaN	NaN	NaN	NaN
210521_0811_1_1_slide1pt4_vglut2_018_Merged_final.tif	PathCellObject		PathAnnotationObject	Polygon	82.78	12.45	131.5	45.757	0.7893	16.8234	10.3539	0.8028	174.3609	92760	285.6033	2264	2	2262	247.5714	131708	24.7265	255	84	171	35.3233	18792	31.105	224	2	222	277.5	64.5281	0.8375	24.1145	15.6741	0.7587	228.8713	354.4603	3081	1	123.3717	122.7537	255	0	53.6679	66.4238	867	2	278.9568
210521_0811_1_1_slide1pt4_vglut2_018_Merged_final.tif	Subcellular cluster: Channel 1 object	Subcellular cluster: Channel 1 object	PathCellObject	Geometry	79.04	3.623	NaN	NaN	NaN	NaN	NaN	NaN	NaN	NaN	NaN	NaN	NaN	NaN	NaN	NaN	NaN	NaN	NaN	NaN	NaN	NaN	NaN	NaN	NaN	NaN	NaN	NaN	NaN	NaN	NaN	NaN	NaN	NaN	NaN	NaN	NaN	NaN	NaN	NaN	NaN	NaN	NaN	NaN	NaN
210521_0811_1_1_slide1pt4_vglut2_018_Merged_final.tif	Subcellular spot: Channel 1 object	Subcellular spot: Channel 1 object	PathCellObject	Geometry	86.63	2.936	NaN	NaN	NaN	NaN	NaN	NaN	NaN	NaN	NaN	NaN	NaN	NaN	NaN	NaN	NaN	NaN	NaN	NaN	NaN	NaN	NaN	NaN	NaN	NaN	NaN	NaN	NaN	NaN	NaN	NaN	NaN	NaN	NaN	NaN	NaN	NaN	NaN	NaN	NaN	NaN	NaN	NaN	NaN
210521_0811_1_1_slide1pt4_vglut2_018_Merged_final.tif	Subcellular cluster: Channel 1 object	Subcellular cluster: Channel 1 object	PathCellObject	Geometry	82.01	4.01	NaN	NaN	NaN	NaN	NaN	NaN	NaN	NaN	NaN	NaN	NaN	NaN	NaN	NaN	NaN	NaN	NaN	NaN	NaN	NaN	NaN	NaN	NaN	NaN	NaN	NaN	NaN	NaN	NaN	NaN	NaN	NaN	NaN	NaN	NaN	NaN	NaN	NaN	NaN	NaN	NaN	NaN	NaN
210521_0811_1_1_slide1pt4_vglut2_018_Merged_final.tif	Subcellular spot: Channel 1 object	Subcellular spot: Channel 1 object	PathCellObject	Geometry	77.08	5.086	NaN	NaN	NaN	NaN	NaN	NaN	NaN	NaN	NaN	NaN	NaN	NaN	NaN	NaN	NaN	NaN	NaN	NaN	NaN	NaN	NaN	NaN	NaN	NaN	NaN	NaN	NaN	NaN	NaN	NaN	NaN	NaN	NaN	NaN	NaN	NaN	NaN	NaN	NaN	NaN	NaN	NaN	NaN
210521_0811_1_1_slide1pt4_vglut2_018_Merged_final.tif	Subcellular cluster: Channel 1 object	Subcellular cluster: Channel 1 object	PathCellObject	Geometry	83.38	5.787	NaN	NaN	NaN	NaN	NaN	NaN	NaN	NaN	NaN	NaN	NaN	NaN	NaN	NaN	NaN	NaN	NaN	NaN	NaN	NaN	NaN	NaN	NaN	NaN	NaN	NaN	NaN	NaN	NaN	NaN	NaN	NaN	NaN	NaN	NaN	NaN	NaN	NaN	NaN	NaN	NaN	NaN	NaN
210521_0811_1_1_slide1pt4_vglut2_018_Merged_final.tif	Subcellular spot: Channel 1 object	Subcellular spot: Channel 1 object	PathCellObject	Geometry	80.9	5.506	NaN	NaN	NaN	NaN	NaN	NaN	NaN	NaN	NaN	NaN	NaN	NaN	NaN	NaN	NaN	NaN	NaN	NaN	NaN	NaN	NaN	NaN	NaN	NaN	NaN	NaN	NaN	NaN	NaN	NaN	NaN	NaN	NaN	NaN	NaN	NaN	NaN	NaN	NaN	NaN	NaN	NaN	NaN
210521_0811_1_1_slide1pt4_vglut2_018_Merged_final.tif	Subcellular spot: Channel 1 object	Subcellular spot: Channel 1 object	PathCellObject	Geometry	88.09	6.783	NaN	NaN	NaN	NaN	NaN	NaN	NaN	NaN	NaN	NaN	NaN	NaN	NaN	NaN	NaN	NaN	NaN	NaN	NaN	NaN	NaN	NaN	NaN	NaN	NaN	NaN	NaN	NaN	NaN	NaN	NaN	NaN	NaN	NaN	NaN	NaN	NaN	NaN	NaN	NaN	NaN	NaN	NaN
210521_0811_1_1_slide1pt4_vglut2_018_Merged_final.tif	Subcellular spot: Channel 1 object	Subcellular spot: Channel 1 object	PathCellObject	Geometry	84.61	7.051	NaN	NaN	NaN	NaN	NaN	NaN	NaN	NaN	NaN	NaN	NaN	NaN	NaN	NaN	NaN	NaN	NaN	NaN	NaN	NaN	NaN	NaN	NaN	NaN	NaN	NaN	NaN	NaN	NaN	NaN	NaN	NaN	NaN	NaN	NaN	NaN	NaN	NaN	NaN	NaN	NaN	NaN	NaN
210521_0811_1_1_slide1pt4_vglut2_018_Merged_final.tif	Subcellular spot: Channel 1 object	Subcellular spot: Channel 1 object	PathCellObject	Geometry	80.77	7.47	NaN	NaN	NaN	NaN	NaN	NaN	NaN	NaN	NaN	NaN	NaN	NaN	NaN	NaN	NaN	NaN	NaN	NaN	NaN	NaN	NaN	NaN	NaN	NaN	NaN	NaN	NaN	NaN	NaN	NaN	NaN	NaN	NaN	NaN	NaN	NaN	NaN	NaN	NaN	NaN	NaN	NaN	NaN
210521_0811_1_1_slide1pt4_vglut2_018_Merged_final.tif	Subcellular spot: Channel 1 object	Subcellular spot: Channel 1 object	PathCellObject	Geometry	76.97	7.78	NaN	NaN	NaN	NaN	NaN	NaN	NaN	NaN	NaN	NaN	NaN	NaN	NaN	NaN	NaN	NaN	NaN	NaN	NaN	NaN	NaN	NaN	NaN	NaN	NaN	NaN	NaN	NaN	NaN	NaN	NaN	NaN	NaN	NaN	NaN	NaN	NaN	NaN	NaN	NaN	NaN	NaN	NaN
210521_0811_1_1_slide1pt4_vglut2_018_Merged_final.tif	Subcellular spot: Channel 1 object	Subcellular spot: Channel 1 object	PathCellObject	Geometry	85.29	8.188	NaN	NaN	NaN	NaN	NaN	NaN	NaN	NaN	NaN	NaN	NaN	NaN	NaN	NaN	NaN	NaN	NaN	NaN	NaN	NaN	NaN	NaN	NaN	NaN	NaN	NaN	NaN	NaN	NaN	NaN	NaN	NaN	NaN	NaN	NaN	NaN	NaN	NaN	NaN	NaN	NaN	NaN	NaN
210521_0811_1_1_slide1pt4_vglut2_018_Merged_final.tif	Subcellular cluster: Channel 1 object	Subcellular cluster: Channel 1 object	PathCellObject	Geometry	82.92	8.834	NaN	NaN	NaN	NaN	NaN	NaN	NaN	NaN	NaN	NaN	NaN	NaN	NaN	NaN	NaN	NaN	NaN	NaN	NaN	NaN	NaN	NaN	NaN	NaN	NaN	NaN	NaN	NaN	NaN	NaN	NaN	NaN	NaN	NaN	NaN	NaN	NaN	NaN	NaN	NaN	NaN	NaN	NaN
210521_0811_1_1_slide1pt4_vglut2_018_Merged_final.tif	Subcellular spot: Channel 1 object	Subcellular spot: Channel 1 object	PathCellObject	Geometry	79.95	8.784	NaN	NaN	NaN	NaN	NaN	NaN	NaN	NaN	NaN	NaN	NaN	NaN	NaN	NaN	NaN	NaN	NaN	NaN	NaN	NaN	NaN	NaN	NaN	NaN	NaN	NaN	NaN	NaN	NaN	NaN	NaN	NaN	NaN	NaN	NaN	NaN	NaN	NaN	NaN	NaN	NaN	NaN	NaN
210521_0811_1_1_slide1pt4_vglut2_018_Merged_final.tif	Subcellular cluster: Channel 1 object	Subcellular cluster: Channel 1 object	PathCellObject	Geometry	86.37	10	NaN	NaN	NaN	NaN	NaN	NaN	NaN	NaN	NaN	NaN	NaN	NaN	NaN	NaN	NaN	NaN	NaN	NaN	NaN	NaN	NaN	NaN	NaN	NaN	NaN	NaN	NaN	NaN	NaN	NaN	NaN	NaN	NaN	NaN	NaN	NaN	NaN	NaN	NaN	NaN	NaN	NaN	NaN
210521_0811_1_1_slide1pt4_vglut2_018_Merged_final.tif	Subcellular spot: Channel 1 object	Subcellular spot: Channel 1 object	PathCellObject	Geometry	84.45	11.42	NaN	NaN	NaN	NaN	NaN	NaN	NaN	NaN	NaN	NaN	NaN	NaN	NaN	NaN	NaN	NaN	NaN	NaN	NaN	NaN	NaN	NaN	NaN	NaN	NaN	NaN	NaN	NaN	NaN	NaN	NaN	NaN	NaN	NaN	NaN	NaN	NaN	NaN	NaN	NaN	NaN	NaN	NaN
210521_0811_1_1_slide1pt4_vglut2_018_Merged_final.tif	Subcellular spot: Channel 1 object	Subcellular spot: Channel 1 object	PathCellObject	Geometry	87.98	12.41	NaN	NaN	NaN	NaN	NaN	NaN	NaN	NaN	NaN	NaN	NaN	NaN	NaN	NaN	NaN	NaN	NaN	NaN	NaN	NaN	NaN	NaN	NaN	NaN	NaN	NaN	NaN	NaN	NaN	NaN	NaN	NaN	NaN	NaN	NaN	NaN	NaN	NaN	NaN	NaN	NaN	NaN	NaN
210521_0811_1_1_slide1pt4_vglut2_018_Merged_final.tif	Subcellular cluster: Channel 1 object	Subcellular cluster: Channel 1 object	PathCellObject	Geometry	89.3	12.47	NaN	NaN	NaN	NaN	NaN	NaN	NaN	NaN	NaN	NaN	NaN	NaN	NaN	NaN	NaN	NaN	NaN	NaN	NaN	NaN	NaN	NaN	NaN	NaN	NaN	NaN	NaN	NaN	NaN	NaN	NaN	NaN	NaN	NaN	NaN	NaN	NaN	NaN	NaN	NaN	NaN	NaN	NaN
210521_0811_1_1_slide1pt4_vglut2_018_Merged_final.tif	Subcellular spot: Channel 1 object	Subcellular spot: Channel 1 object	PathCellObject	Geometry	85.96	13.52	NaN	NaN	NaN	NaN	NaN	NaN	NaN	NaN	NaN	NaN	NaN	NaN	NaN	NaN	NaN	NaN	NaN	NaN	NaN	NaN	NaN	NaN	NaN	NaN	NaN	NaN	NaN	NaN	NaN	NaN	NaN	NaN	NaN	NaN	NaN	NaN	NaN	NaN	NaN	NaN	NaN	NaN	NaN
210521_0811_1_1_slide1pt4_vglut2_018_Merged_final.tif	Subcellular cluster: Channel 1 object	Subcellular cluster: Channel 1 object	PathCellObject	Geometry	90.16	14.52	NaN	NaN	NaN	NaN	NaN	NaN	NaN	NaN	NaN	NaN	NaN	NaN	NaN	NaN	NaN	NaN	NaN	NaN	NaN	NaN	NaN	NaN	NaN	NaN	NaN	NaN	NaN	NaN	NaN	NaN	NaN	NaN	NaN	NaN	NaN	NaN	NaN	NaN	NaN	NaN	NaN	NaN	NaN
210521_0811_1_1_slide1pt4_vglut2_018_Merged_final.tif	Subcellular spot: Channel 1 object	Subcellular spot: Channel 1 object	PathCellObject	Geometry	79.62	15.04	NaN	NaN	NaN	NaN	NaN	NaN	NaN	NaN	NaN	NaN	NaN	NaN	NaN	NaN	NaN	NaN	NaN	NaN	NaN	NaN	NaN	NaN	NaN	NaN	NaN	NaN	NaN	NaN	NaN	NaN	NaN	NaN	NaN	NaN	NaN	NaN	NaN	NaN	NaN	NaN	NaN	NaN	NaN
210521_0811_1_1_slide1pt4_vglut2_018_Merged_final.tif	Subcellular spot: Channel 1 object	Subcellular spot: Channel 1 object	PathCellObject	Geometry	88.25	15.24	NaN	NaN	NaN	NaN	NaN	NaN	NaN	NaN	NaN	NaN	NaN	NaN	NaN	NaN	NaN	NaN	NaN	NaN	NaN	NaN	NaN	NaN	NaN	NaN	NaN	NaN	NaN	NaN	NaN	NaN	NaN	NaN	NaN	NaN	NaN	NaN	NaN	NaN	NaN	NaN	NaN	NaN	NaN
210521_0811_1_1_slide1pt4_vglut2_018_Merged_final.tif	Subcellular cluster: Channel 1 object	Subcellular cluster: Channel 1 object	PathCellObject	Geometry	90.86	16.48	NaN	NaN	NaN	NaN	NaN	NaN	NaN	NaN	NaN	NaN	NaN	NaN	NaN	NaN	NaN	NaN	NaN	NaN	NaN	NaN	NaN	NaN	NaN	NaN	NaN	NaN	NaN	NaN	NaN	NaN	NaN	NaN	NaN	NaN	NaN	NaN	NaN	NaN	NaN	NaN	NaN	NaN	NaN
210521_0811_1_1_slide1pt4_vglut2_018_Merged_final.tif	Subcellular spot: Channel 1 object	Subcellular spot: Channel 1 object	PathCellObject	Geometry	89.25	16.2	NaN	NaN	NaN	NaN	NaN	NaN	NaN	NaN	NaN	NaN	NaN	NaN	NaN	NaN	NaN	NaN	NaN	NaN	NaN	NaN	NaN	NaN	NaN	NaN	NaN	NaN	NaN	NaN	NaN	NaN	NaN	NaN	NaN	NaN	NaN	NaN	NaN	NaN	NaN	NaN	NaN	NaN	NaN
210521_0811_1_1_slide1pt4_vglut2_018_Merged_final.tif	Subcellular spot: Channel 1 object	Subcellular spot: Channel 1 object	PathCellObject	Geometry	86.82	17.42	NaN	NaN	NaN	NaN	NaN	NaN	NaN	NaN	NaN	NaN	NaN	NaN	NaN	NaN	NaN	NaN	NaN	NaN	NaN	NaN	NaN	NaN	NaN	NaN	NaN	NaN	NaN	NaN	NaN	NaN	NaN	NaN	NaN	NaN	NaN	NaN	NaN	NaN	NaN	NaN	NaN	NaN	NaN
210521_0811_1_1_slide1pt4_vglut2_018_Merged_final.tif	Subcellular cluster: Channel 1 object	Subcellular cluster: Channel 1 object	PathCellObject	Geometry	88.17	18.03	NaN	NaN	NaN	NaN	NaN	NaN	NaN	NaN	NaN	NaN	NaN	NaN	NaN	NaN	NaN	NaN	NaN	NaN	NaN	NaN	NaN	NaN	NaN	NaN	NaN	NaN	NaN	NaN	NaN	NaN	NaN	NaN	NaN	NaN	NaN	NaN	NaN	NaN	NaN	NaN	NaN	NaN	NaN
210521_0811_1_1_slide1pt4_vglut2_018_Merged_final.tif	Subcellular spot: Channel 1 object	Subcellular spot: Channel 1 object	PathCellObject	Geometry	89.63	18.06	NaN	NaN	NaN	NaN	NaN	NaN	NaN	NaN	NaN	NaN	NaN	NaN	NaN	NaN	NaN	NaN	NaN	NaN	NaN	NaN	NaN	NaN	NaN	NaN	NaN	NaN	NaN	NaN	NaN	NaN	NaN	NaN	NaN	NaN	NaN	NaN	NaN	NaN	NaN	NaN	NaN	NaN	NaN
210521_0811_1_1_slide1pt4_vglut2_018_Merged_final.tif	Subcellular spot: Channel 1 object	Subcellular spot: Channel 1 object	PathCellObject	Geometry	81.85	18.72	NaN	NaN	NaN	NaN	NaN	NaN	NaN	NaN	NaN	NaN	NaN	NaN	NaN	NaN	NaN	NaN	NaN	NaN	NaN	NaN	NaN	NaN	NaN	NaN	NaN	NaN	NaN	NaN	NaN	NaN	NaN	NaN	NaN	NaN	NaN	NaN	NaN	NaN	NaN	NaN	NaN	NaN	NaN
210521_0811_1_1_slide1pt4_vglut2_018_Merged_final.tif	Subcellular spot: Channel 1 object	Subcellular spot: Channel 1 object	PathCellObject	Geometry	84.61	21.13	NaN	NaN	NaN	NaN	NaN	NaN	NaN	NaN	NaN	NaN	NaN	NaN	NaN	NaN	NaN	NaN	NaN	NaN	NaN	NaN	NaN	NaN	NaN	NaN	NaN	NaN	NaN	NaN	NaN	NaN	NaN	NaN	NaN	NaN	NaN	NaN	NaN	NaN	NaN	NaN	NaN	NaN	NaN
210521_0811_1_1_slide1pt4_vglut2_018_Merged_final.tif	Subcellular spot: Channel 3 object	Subcellular spot: Channel 3 object	PathCellObject	Geometry	85.99	2.765	NaN	NaN	NaN	NaN	NaN	NaN	NaN	NaN	NaN	NaN	NaN	NaN	NaN	NaN	NaN	NaN	NaN	NaN	NaN	NaN	NaN	NaN	NaN	NaN	NaN	NaN	NaN	NaN	NaN	NaN	NaN	NaN	NaN	NaN	NaN	NaN	NaN	NaN	NaN	NaN	NaN	NaN	NaN
210521_0811_1_1_slide1pt4_vglut2_018_Merged_final.tif	Subcellular spot: Channel 3 object	Subcellular spot: Channel 3 object	PathCellObject	Geometry	88.72	8.969	NaN	NaN	NaN	NaN	NaN	NaN	NaN	NaN	NaN	NaN	NaN	NaN	NaN	NaN	NaN	NaN	NaN	NaN	NaN	NaN	NaN	NaN	NaN	NaN	NaN	NaN	NaN	NaN	NaN	NaN	NaN	NaN	NaN	NaN	NaN	NaN	NaN	NaN	NaN	NaN	NaN	NaN	NaN
210521_0811_1_1_slide1pt4_vglut2_018_Merged_final.tif	PathCellObject		PathAnnotationObject	Polygon	220.49	15.9	105.5	40.4053	0.8121	15.3744	9.4452	0.7936	127.1509	53912	177.0305	1508	7	1501	246.2028	104390	27.3891	255	104	151	94.158	39923	117.2449	853	6	847	255.75	64.0462	0.7835	24.712	15.4438	0.805	114.8921	170.2639	1508	3	106.1225	120.5042	255	0	79.1254	98.5302	870	4	106.3008
210521_0811_1_1_slide1pt4_vglut2_018_Merged_final.tif	Subcellular spot: Channel 1 object	Subcellular spot: Channel 1 object	PathCellObject	Geometry	219.53	4.278	NaN	NaN	NaN	NaN	NaN	NaN	NaN	NaN	NaN	NaN	NaN	NaN	NaN	NaN	NaN	NaN	NaN	NaN	NaN	NaN	NaN	NaN	NaN	NaN	NaN	NaN	NaN	NaN	NaN	NaN	NaN	NaN	NaN	NaN	NaN	NaN	NaN	NaN	NaN	NaN	NaN	NaN	NaN
210521_0811_1_1_slide1pt4_vglut2_018_Merged_final.tif	Subcellular spot: Channel 1 object	Subcellular spot: Channel 1 object	PathCellObject	Geometry	217.8	5.409	NaN	NaN	NaN	NaN	NaN	NaN	NaN	NaN	NaN	NaN	NaN	NaN	NaN	NaN	NaN	NaN	NaN	NaN	NaN	NaN	NaN	NaN	NaN	NaN	NaN	NaN	NaN	NaN	NaN	NaN	NaN	NaN	NaN	NaN	NaN	NaN	NaN	NaN	NaN	NaN	NaN	NaN	NaN
210521_0811_1_1_slide1pt4_vglut2_018_Merged_final.tif	Subcellular spot: Channel 1 object	Subcellular spot: Channel 1 object	PathCellObject	Geometry	223.81	8.37	NaN	NaN	NaN	NaN	NaN	NaN	NaN	NaN	NaN	NaN	NaN	NaN	NaN	NaN	NaN	NaN	NaN	NaN	NaN	NaN	NaN	NaN	NaN	NaN	NaN	NaN	NaN	NaN	NaN	NaN	NaN	NaN	NaN	NaN	NaN	NaN	NaN	NaN	NaN	NaN	NaN	NaN	NaN
210521_0811_1_1_slide1pt4_vglut2_018_Merged_final.tif	Subcellular cluster: Channel 1 object	Subcellular cluster: Channel 1 object	PathCellObject	Geometry	224.61	10.38	NaN	NaN	NaN	NaN	NaN	NaN	NaN	NaN	NaN	NaN	NaN	NaN	NaN	NaN	NaN	NaN	NaN	NaN	NaN	NaN	NaN	NaN	NaN	NaN	NaN	NaN	NaN	NaN	NaN	NaN	NaN	NaN	NaN	NaN	NaN	NaN	NaN	NaN	NaN	NaN	NaN	NaN	NaN
210521_0811_1_1_slide1pt4_vglut2_018_Merged_final.tif	Subcellular spot: Channel 1 object	Subcellular spot: Channel 1 object	PathCellObject	Geometry	214.51	11.04	NaN	NaN	NaN	NaN	NaN	NaN	NaN	NaN	NaN	NaN	NaN	NaN	NaN	NaN	NaN	NaN	NaN	NaN	NaN	NaN	NaN	NaN	NaN	NaN	NaN	NaN	NaN	NaN	NaN	NaN	NaN	NaN	NaN	NaN	NaN	NaN	NaN	NaN	NaN	NaN	NaN	NaN	NaN
210521_0811_1_1_slide1pt4_vglut2_018_Merged_final.tif	Subcellular spot: Channel 1 object	Subcellular spot: Channel 1 object	PathCellObject	Geometry	225.33	12.69	NaN	NaN	NaN	NaN	NaN	NaN	NaN	NaN	NaN	NaN	NaN	NaN	NaN	NaN	NaN	NaN	NaN	NaN	NaN	NaN	NaN	NaN	NaN	NaN	NaN	NaN	NaN	NaN	NaN	NaN	NaN	NaN	NaN	NaN	NaN	NaN	NaN	NaN	NaN	NaN	NaN	NaN	NaN
210521_0811_1_1_slide1pt4_vglut2_018_Merged_final.tif	Subcellular spot: Channel 1 object	Subcellular spot: Channel 1 object	PathCellObject	Geometry	226.76	13.84	NaN	NaN	NaN	NaN	NaN	NaN	NaN	NaN	NaN	NaN	NaN	NaN	NaN	NaN	NaN	NaN	NaN	NaN	NaN	NaN	NaN	NaN	NaN	NaN	NaN	NaN	NaN	NaN	NaN	NaN	NaN	NaN	NaN	NaN	NaN	NaN	NaN	NaN	NaN	NaN	NaN	NaN	NaN
210521_0811_1_1_slide1pt4_vglut2_018_Merged_final.tif	Subcellular spot: Channel 1 object	Subcellular spot: Channel 1 object	PathCellObject	Geometry	216.12	14.87	NaN	NaN	NaN	NaN	NaN	NaN	NaN	NaN	NaN	NaN	NaN	NaN	NaN	NaN	NaN	NaN	NaN	NaN	NaN	NaN	NaN	NaN	NaN	NaN	NaN	NaN	NaN	NaN	NaN	NaN	NaN	NaN	NaN	NaN	NaN	NaN	NaN	NaN	NaN	NaN	NaN	NaN	NaN
210521_0811_1_1_slide1pt4_vglut2_018_Merged_final.tif	Subcellular cluster: Channel 1 object	Subcellular cluster: Channel 1 object	PathCellObject	Geometry	219.4	16.67	NaN	NaN	NaN	NaN	NaN	NaN	NaN	NaN	NaN	NaN	NaN	NaN	NaN	NaN	NaN	NaN	NaN	NaN	NaN	NaN	NaN	NaN	NaN	NaN	NaN	NaN	NaN	NaN	NaN	NaN	NaN	NaN	NaN	NaN	NaN	NaN	NaN	NaN	NaN	NaN	NaN	NaN	NaN
210521_0811_1_1_slide1pt4_vglut2_018_Merged_final.tif	Subcellular spot: Channel 1 object	Subcellular spot: Channel 1 object	PathCellObject	Geometry	223.98	15.79	NaN	NaN	NaN	NaN	NaN	NaN	NaN	NaN	NaN	NaN	NaN	NaN	NaN	NaN	NaN	NaN	NaN	NaN	NaN	NaN	NaN	NaN	NaN	NaN	NaN	NaN	NaN	NaN	NaN	NaN	NaN	NaN	NaN	NaN	NaN	NaN	NaN	NaN	NaN	NaN	NaN	NaN	NaN
210521_0811_1_1_slide1pt4_vglut2_018_Merged_final.tif	Subcellular cluster: Channel 1 object	Subcellular cluster: Channel 1 object	PathCellObject	Geometry	217.83	16.81	NaN	NaN	NaN	NaN	NaN	NaN	NaN	NaN	NaN	NaN	NaN	NaN	NaN	NaN	NaN	NaN	NaN	NaN	NaN	NaN	NaN	NaN	NaN	NaN	NaN	NaN	NaN	NaN	NaN	NaN	NaN	NaN	NaN	NaN	NaN	NaN	NaN	NaN	NaN	NaN	NaN	NaN	NaN
210521_0811_1_1_slide1pt4_vglut2_018_Merged_final.tif	Subcellular spot: Channel 1 object	Subcellular spot: Channel 1 object	PathCellObject	Geometry	228.06	16.6	NaN	NaN	NaN	NaN	NaN	NaN	NaN	NaN	NaN	NaN	NaN	NaN	NaN	NaN	NaN	NaN	NaN	NaN	NaN	NaN	NaN	NaN	NaN	NaN	NaN	NaN	NaN	NaN	NaN	NaN	NaN	NaN	NaN	NaN	NaN	NaN	NaN	NaN	NaN	NaN	NaN	NaN	NaN
210521_0811_1_1_slide1pt4_vglut2_018_Merged_final.tif	Subcellular spot: Channel 1 object	Subcellular spot: Channel 1 object	PathCellObject	Geometry	218.81	19.15	NaN	NaN	NaN	NaN	NaN	NaN	NaN	NaN	NaN	NaN	NaN	NaN	NaN	NaN	NaN	NaN	NaN	NaN	NaN	NaN	NaN	NaN	NaN	NaN	NaN	NaN	NaN	NaN	NaN	NaN	NaN	NaN	NaN	NaN	NaN	NaN	NaN	NaN	NaN	NaN	NaN	NaN	NaN
210521_0811_1_1_slide1pt4_vglut2_018_Merged_final.tif	Subcellular spot: Channel 1 object	Subcellular spot: Channel 1 object	PathCellObject	Geometry	222.02	18.9	NaN	NaN	NaN	NaN	NaN	NaN	NaN	NaN	NaN	NaN	NaN	NaN	NaN	NaN	NaN	NaN	NaN	NaN	NaN	NaN	NaN	NaN	NaN	NaN	NaN	NaN	NaN	NaN	NaN	NaN	NaN	NaN	NaN	NaN	NaN	NaN	NaN	NaN	NaN	NaN	NaN	NaN	NaN
210521_0811_1_1_slide1pt4_vglut2_018_Merged_final.tif	Subcellular spot: Channel 1 object	Subcellular spot: Channel 1 object	PathCellObject	Geometry	216.26	25.17	NaN	NaN	NaN	NaN	NaN	NaN	NaN	NaN	NaN	NaN	NaN	NaN	NaN	NaN	NaN	NaN	NaN	NaN	NaN	NaN	NaN	NaN	NaN	NaN	NaN	NaN	NaN	NaN	NaN	NaN	NaN	NaN	NaN	NaN	NaN	NaN	NaN	NaN	NaN	NaN	NaN	NaN	NaN
210521_0811_1_1_slide1pt4_vglut2_018_Merged_final.tif	Subcellular spot: Channel 1 object	Subcellular spot: Channel 1 object	PathCellObject	Geometry	222.46	26.5	NaN	NaN	NaN	NaN	NaN	NaN	NaN	NaN	NaN	NaN	NaN	NaN	NaN	NaN	NaN	NaN	NaN	NaN	NaN	NaN	NaN	NaN	NaN	NaN	NaN	NaN	NaN	NaN	NaN	NaN	NaN	NaN	NaN	NaN	NaN	NaN	NaN	NaN	NaN	NaN	NaN	NaN	NaN
210521_0811_1_1_slide1pt4_vglut2_018_Merged_final.tif	Subcellular spot: Channel 3 object	Subcellular spot: Channel 3 object	PathCellObject	Geometry	223.43	10.11	NaN	NaN	NaN	NaN	NaN	NaN	NaN	NaN	NaN	NaN	NaN	NaN	NaN	NaN	NaN	NaN	NaN	NaN	NaN	NaN	NaN	NaN	NaN	NaN	NaN	NaN	NaN	NaN	NaN	NaN	NaN	NaN	NaN	NaN	NaN	NaN	NaN	NaN	NaN	NaN	NaN	NaN	NaN
210521_0811_1_1_slide1pt4_vglut2_018_Merged_final.tif	Subcellular cluster: Channel 3 object	Subcellular cluster: Channel 3 object	PathCellObject	Geometry	218.57	17.06	NaN	NaN	NaN	NaN	NaN	NaN	NaN	NaN	NaN	NaN	NaN	NaN	NaN	NaN	NaN	NaN	NaN	NaN	NaN	NaN	NaN	NaN	NaN	NaN	NaN	NaN	NaN	NaN	NaN	NaN	NaN	NaN	NaN	NaN	NaN	NaN	NaN	NaN	NaN	NaN	NaN	NaN	NaN
210521_0811_1_1_slide1pt4_vglut2_018_Merged_final.tif	Subcellular spot: Channel 3 object	Subcellular spot: Channel 3 object	PathCellObject	Geometry	223.12	24.18	NaN	NaN	NaN	NaN	NaN	NaN	NaN	NaN	NaN	NaN	NaN	NaN	NaN	NaN	NaN	NaN	NaN	NaN	NaN	NaN	NaN	NaN	NaN	NaN	NaN	NaN	NaN	NaN	NaN	NaN	NaN	NaN	NaN	NaN	NaN	NaN	NaN	NaN	NaN	NaN	NaN	NaN	NaN
210521_0811_1_1_slide1pt4_vglut2_018_Merged_final.tif	PathCellObject		PathAnnotationObject	Polygon	156.78	13.39	105.25	39.2037	0.8606	13.9507	9.9493	0.6883	117.9929	49793	293.8676	2703	6	2697	250.5948	105751	18.9189	255	108	147	36.2299	15289	26.4418	124	2	122	220.75	63.7838	0.6819	23.2963	14.9696	0.8567	74.866	209.1162	2703	1	126.0845	124.4311	255	0	39.5619	37.7136	459	2	35.8112
210521_0811_1_1_slide1pt4_vglut2_018_Merged_final.tif	Subcellular spot: Channel 1 object	Subcellular spot: Channel 1 object	PathCellObject	Geometry	154.05	8.944	NaN	NaN	NaN	NaN	NaN	NaN	NaN	NaN	NaN	NaN	NaN	NaN	NaN	NaN	NaN	NaN	NaN	NaN	NaN	NaN	NaN	NaN	NaN	NaN	NaN	NaN	NaN	NaN	NaN	NaN	NaN	NaN	NaN	NaN	NaN	NaN	NaN	NaN	NaN	NaN	NaN	NaN	NaN
210521_0811_1_1_slide1pt4_vglut2_018_Merged_final.tif	Subcellular spot: Channel 1 object	Subcellular spot: Channel 1 object	PathCellObject	Geometry	162.9	11.39	NaN	NaN	NaN	NaN	NaN	NaN	NaN	NaN	NaN	NaN	NaN	NaN	NaN	NaN	NaN	NaN	NaN	NaN	NaN	NaN	NaN	NaN	NaN	NaN	NaN	NaN	NaN	NaN	NaN	NaN	NaN	NaN	NaN	NaN	NaN	NaN	NaN	NaN	NaN	NaN	NaN	NaN	NaN
210521_0811_1_1_slide1pt4_vglut2_018_Merged_final.tif	Subcellular cluster: Channel 1 object	Subcellular cluster: Channel 1 object	PathCellObject	Geometry	163.2	13.64	NaN	NaN	NaN	NaN	NaN	NaN	NaN	NaN	NaN	NaN	NaN	NaN	NaN	NaN	NaN	NaN	NaN	NaN	NaN	NaN	NaN	NaN	NaN	NaN	NaN	NaN	NaN	NaN	NaN	NaN	NaN	NaN	NaN	NaN	NaN	NaN	NaN	NaN	NaN	NaN	NaN	NaN	NaN
210521_0811_1_1_slide1pt4_vglut2_018_Merged_final.tif	Subcellular spot: Channel 1 object	Subcellular spot: Channel 1 object	PathCellObject	Geometry	157.14	15.42	NaN	NaN	NaN	NaN	NaN	NaN	NaN	NaN	NaN	NaN	NaN	NaN	NaN	NaN	NaN	NaN	NaN	NaN	NaN	NaN	NaN	NaN	NaN	NaN	NaN	NaN	NaN	NaN	NaN	NaN	NaN	NaN	NaN	NaN	NaN	NaN	NaN	NaN	NaN	NaN	NaN	NaN	NaN
210521_0811_1_1_slide1pt4_vglut2_018_Merged_final.tif	Subcellular cluster: Channel 1 object	Subcellular cluster: Channel 1 object	PathCellObject	Geometry	161.31	16.77	NaN	NaN	NaN	NaN	NaN	NaN	NaN	NaN	NaN	NaN	NaN	NaN	NaN	NaN	NaN	NaN	NaN	NaN	NaN	NaN	NaN	NaN	NaN	NaN	NaN	NaN	NaN	NaN	NaN	NaN	NaN	NaN	NaN	NaN	NaN	NaN	NaN	NaN	NaN	NaN	NaN	NaN	NaN
210521_0811_1_1_slide1pt4_vglut2_018_Merged_final.tif	Subcellular spot: Channel 3 object	Subcellular spot: Channel 3 object	PathCellObject	Geometry	166.57	9.19	NaN	NaN	NaN	NaN	NaN	NaN	NaN	NaN	NaN	NaN	NaN	NaN	NaN	NaN	NaN	NaN	NaN	NaN	NaN	NaN	NaN	NaN	NaN	NaN	NaN	NaN	NaN	NaN	NaN	NaN	NaN	NaN	NaN	NaN	NaN	NaN	NaN	NaN	NaN	NaN	NaN	NaN	NaN
210521_0811_1_1_slide1pt4_vglut2_018_Merged_final.tif	PathCellObject		PathAnnotationObject	Polygon	206.62	14.45	96.5	36.8953	0.8908	12.961	9.8995	0.622	88.5872	34549	134.3404	1026	9	1017	246.5872	96169	26.4705	255	115	140	57.7436	22520	52.025	616	8	608	246.75	59.8848	0.8646	21.7627	15.0804	0.7131	96.001	136.3356	1482	4	102.3885	121.1729	255	0	60.0272	45.7624	616	4	100.812
210521_0811_1_1_slide1pt4_vglut2_018_Merged_final.tif	Subcellular spot: Channel 1 object	Subcellular spot: Channel 1 object	PathCellObject	Geometry	201.36	7.44	NaN	NaN	NaN	NaN	NaN	NaN	NaN	NaN	NaN	NaN	NaN	NaN	NaN	NaN	NaN	NaN	NaN	NaN	NaN	NaN	NaN	NaN	NaN	NaN	NaN	NaN	NaN	NaN	NaN	NaN	NaN	NaN	NaN	NaN	NaN	NaN	NaN	NaN	NaN	NaN	NaN	NaN	NaN
210521_0811_1_1_slide1pt4_vglut2_018_Merged_final.tif	Subcellular spot: Channel 1 object	Subcellular spot: Channel 1 object	PathCellObject	Geometry	211.85	8.939	NaN	NaN	NaN	NaN	NaN	NaN	NaN	NaN	NaN	NaN	NaN	NaN	NaN	NaN	NaN	NaN	NaN	NaN	NaN	NaN	NaN	NaN	NaN	NaN	NaN	NaN	NaN	NaN	NaN	NaN	NaN	NaN	NaN	NaN	NaN	NaN	NaN	NaN	NaN	NaN	NaN	NaN	NaN
210521_0811_1_1_slide1pt4_vglut2_018_Merged_final.tif	Subcellular spot: Channel 1 object	Subcellular spot: Channel 1 object	PathCellObject	Geometry	207.11	9.576	NaN	NaN	NaN	NaN	NaN	NaN	NaN	NaN	NaN	NaN	NaN	NaN	NaN	NaN	NaN	NaN	NaN	NaN	NaN	NaN	NaN	NaN	NaN	NaN	NaN	NaN	NaN	NaN	NaN	NaN	NaN	NaN	NaN	NaN	NaN	NaN	NaN	NaN	NaN	NaN	NaN	NaN	NaN
210521_0811_1_1_slide1pt4_vglut2_018_Merged_final.tif	Subcellular spot: Channel 1 object	Subcellular spot: Channel 1 object	PathCellObject	Geometry	198.97	10.21	NaN	NaN	NaN	NaN	NaN	NaN	NaN	NaN	NaN	NaN	NaN	NaN	NaN	NaN	NaN	NaN	NaN	NaN	NaN	NaN	NaN	NaN	NaN	NaN	NaN	NaN	NaN	NaN	NaN	NaN	NaN	NaN	NaN	NaN	NaN	NaN	NaN	NaN	NaN	NaN	NaN	NaN	NaN
210521_0811_1_1_slide1pt4_vglut2_018_Merged_final.tif	Subcellular spot: Channel 1 object	Subcellular spot: Channel 1 object	PathCellObject	Geometry	208.15	15	NaN	NaN	NaN	NaN	NaN	NaN	NaN	NaN	NaN	NaN	NaN	NaN	NaN	NaN	NaN	NaN	NaN	NaN	NaN	NaN	NaN	NaN	NaN	NaN	NaN	NaN	NaN	NaN	NaN	NaN	NaN	NaN	NaN	NaN	NaN	NaN	NaN	NaN	NaN	NaN	NaN	NaN	NaN
210521_0811_1_1_slide1pt4_vglut2_018_Merged_final.tif	Subcellular cluster: Channel 1 object	Subcellular cluster: Channel 1 object	PathCellObject	Geometry	211.49	18.59	NaN	NaN	NaN	NaN	NaN	NaN	NaN	NaN	NaN	NaN	NaN	NaN	NaN	NaN	NaN	NaN	NaN	NaN	NaN	NaN	NaN	NaN	NaN	NaN	NaN	NaN	NaN	NaN	NaN	NaN	NaN	NaN	NaN	NaN	NaN	NaN	NaN	NaN	NaN	NaN	NaN	NaN	NaN
210521_0811_1_1_slide1pt4_vglut2_018_Merged_final.tif	Subcellular spot: Channel 1 object	Subcellular spot: Channel 1 object	PathCellObject	Geometry	213.15	18.59	NaN	NaN	NaN	NaN	NaN	NaN	NaN	NaN	NaN	NaN	NaN	NaN	NaN	NaN	NaN	NaN	NaN	NaN	NaN	NaN	NaN	NaN	NaN	NaN	NaN	NaN	NaN	NaN	NaN	NaN	NaN	NaN	NaN	NaN	NaN	NaN	NaN	NaN	NaN	NaN	NaN	NaN	NaN
210521_0811_1_1_slide1pt4_vglut2_018_Merged_final.tif	Subcellular spot: Channel 1 object	Subcellular spot: Channel 1 object	PathCellObject	Geometry	204.88	20.47	NaN	NaN	NaN	NaN	NaN	NaN	NaN	NaN	NaN	NaN	NaN	NaN	NaN	NaN	NaN	NaN	NaN	NaN	NaN	NaN	NaN	NaN	NaN	NaN	NaN	NaN	NaN	NaN	NaN	NaN	NaN	NaN	NaN	NaN	NaN	NaN	NaN	NaN	NaN	NaN	NaN	NaN	NaN
210521_0811_1_1_slide1pt4_vglut2_018_Merged_final.tif	Subcellular spot: Channel 1 object	Subcellular spot: Channel 1 object	PathCellObject	Geometry	213.49	20.4	NaN	NaN	NaN	NaN	NaN	NaN	NaN	NaN	NaN	NaN	NaN	NaN	NaN	NaN	NaN	NaN	NaN	NaN	NaN	NaN	NaN	NaN	NaN	NaN	NaN	NaN	NaN	NaN	NaN	NaN	NaN	NaN	NaN	NaN	NaN	NaN	NaN	NaN	NaN	NaN	NaN	NaN	NaN
210521_0811_1_1_slide1pt4_vglut2_018_Merged_final.tif	Subcellular spot: Channel 1 object	Subcellular spot: Channel 1 object	PathCellObject	Geometry	207.97	21.61	NaN	NaN	NaN	NaN	NaN	NaN	NaN	NaN	NaN	NaN	NaN	NaN	NaN	NaN	NaN	NaN	NaN	NaN	NaN	NaN	NaN	NaN	NaN	NaN	NaN	NaN	NaN	NaN	NaN	NaN	NaN	NaN	NaN	NaN	NaN	NaN	NaN	NaN	NaN	NaN	NaN	NaN	NaN
210521_0811_1_1_slide1pt4_vglut2_018_Merged_final.tif	Subcellular spot: Channel 1 object	Subcellular spot: Channel 1 object	PathCellObject	Geometry	206.51	22.82	NaN	NaN	NaN	NaN	NaN	NaN	NaN	NaN	NaN	NaN	NaN	NaN	NaN	NaN	NaN	NaN	NaN	NaN	NaN	NaN	NaN	NaN	NaN	NaN	NaN	NaN	NaN	NaN	NaN	NaN	NaN	NaN	NaN	NaN	NaN	NaN	NaN	NaN	NaN	NaN	NaN	NaN	NaN
210521_0811_1_1_slide1pt4_vglut2_018_Merged_final.tif	Subcellular spot: Channel 1 object	Subcellular spot: Channel 1 object	PathCellObject	Geometry	208.17	23.04	NaN	NaN	NaN	NaN	NaN	NaN	NaN	NaN	NaN	NaN	NaN	NaN	NaN	NaN	NaN	NaN	NaN	NaN	NaN	NaN	NaN	NaN	NaN	NaN	NaN	NaN	NaN	NaN	NaN	NaN	NaN	NaN	NaN	NaN	NaN	NaN	NaN	NaN	NaN	NaN	NaN	NaN	NaN
210521_0811_1_1_slide1pt4_vglut2_018_Merged_final.tif	Subcellular cluster: Channel 1 object	Subcellular cluster: Channel 1 object	PathCellObject	Geometry	211.09	24.73	NaN	NaN	NaN	NaN	NaN	NaN	NaN	NaN	NaN	NaN	NaN	NaN	NaN	NaN	NaN	NaN	NaN	NaN	NaN	NaN	NaN	NaN	NaN	NaN	NaN	NaN	NaN	NaN	NaN	NaN	NaN	NaN	NaN	NaN	NaN	NaN	NaN	NaN	NaN	NaN	NaN	NaN	NaN
210521_0811_1_1_slide1pt4_vglut2_018_Merged_final.tif	Subcellular spot: Channel 3 object	Subcellular spot: Channel 3 object	PathCellObject	Geometry	212.6	8.878	NaN	NaN	NaN	NaN	NaN	NaN	NaN	NaN	NaN	NaN	NaN	NaN	NaN	NaN	NaN	NaN	NaN	NaN	NaN	NaN	NaN	NaN	NaN	NaN	NaN	NaN	NaN	NaN	NaN	NaN	NaN	NaN	NaN	NaN	NaN	NaN	NaN	NaN	NaN	NaN	NaN	NaN	NaN
210521_0811_1_1_slide1pt4_vglut2_018_Merged_final.tif	Subcellular spot: Channel 3 object	Subcellular spot: Channel 3 object	PathCellObject	Geometry	206.49	14.33	NaN	NaN	NaN	NaN	NaN	NaN	NaN	NaN	NaN	NaN	NaN	NaN	NaN	NaN	NaN	NaN	NaN	NaN	NaN	NaN	NaN	NaN	NaN	NaN	NaN	NaN	NaN	NaN	NaN	NaN	NaN	NaN	NaN	NaN	NaN	NaN	NaN	NaN	NaN	NaN	NaN	NaN	NaN
210521_0811_1_1_slide1pt4_vglut2_018_Merged_final.tif	PathCellObject		PathAnnotationObject	Polygon	97.9	23.6	153.75	51.9487	0.7159	19.7556	10.8265	0.8643	139.4515	86181	203.7921	2071	4	2067	248.1699	153369	21.3447	255	112	143	43.0793	26623	26.001	199	4	195	346.5	74.9162	0.7758	27.8512	16.3732	0.8291	141.0468	223.3728	2408	2	115.1978	121.9989	255	0	54.9353	35.0567	320	4	142.3238
210521_0811_1_1_slide1pt4_vglut2_018_Merged_final.tif	Subcellular spot: Channel 1 object	Subcellular spot: Channel 1 object	PathCellObject	Geometry	102.74	14.86	NaN	NaN	NaN	NaN	NaN	NaN	NaN	NaN	NaN	NaN	NaN	NaN	NaN	NaN	NaN	NaN	NaN	NaN	NaN	NaN	NaN	NaN	NaN	NaN	NaN	NaN	NaN	NaN	NaN	NaN	NaN	NaN	NaN	NaN	NaN	NaN	NaN	NaN	NaN	NaN	NaN	NaN	NaN
210521_0811_1_1_slide1pt4_vglut2_018_Merged_final.tif	Subcellular spot: Channel 1 object	Subcellular spot: Channel 1 object	PathCellObject	Geometry	100.18	16.36	NaN	NaN	NaN	NaN	NaN	NaN	NaN	NaN	NaN	NaN	NaN	NaN	NaN	NaN	NaN	NaN	NaN	NaN	NaN	NaN	NaN	NaN	NaN	NaN	NaN	NaN	NaN	NaN	NaN	NaN	NaN	NaN	NaN	NaN	NaN	NaN	NaN	NaN	NaN	NaN	NaN	NaN	NaN
210521_0811_1_1_slide1pt4_vglut2_018_Merged_final.tif	Subcellular spot: Channel 1 object	Subcellular spot: Channel 1 object	PathCellObject	Geometry	101.59	16.81	NaN	NaN	NaN	NaN	NaN	NaN	NaN	NaN	NaN	NaN	NaN	NaN	NaN	NaN	NaN	NaN	NaN	NaN	NaN	NaN	NaN	NaN	NaN	NaN	NaN	NaN	NaN	NaN	NaN	NaN	NaN	NaN	NaN	NaN	NaN	NaN	NaN	NaN	NaN	NaN	NaN	NaN	NaN
210521_0811_1_1_slide1pt4_vglut2_018_Merged_final.tif	Subcellular spot: Channel 1 object	Subcellular spot: Channel 1 object	PathCellObject	Geometry	93.91	16.97	NaN	NaN	NaN	NaN	NaN	NaN	NaN	NaN	NaN	NaN	NaN	NaN	NaN	NaN	NaN	NaN	NaN	NaN	NaN	NaN	NaN	NaN	NaN	NaN	NaN	NaN	NaN	NaN	NaN	NaN	NaN	NaN	NaN	NaN	NaN	NaN	NaN	NaN	NaN	NaN	NaN	NaN	NaN
210521_0811_1_1_slide1pt4_vglut2_018_Merged_final.tif	Subcellular cluster: Channel 1 object	Subcellular cluster: Channel 1 object	PathCellObject	Geometry	92.33	18.38	NaN	NaN	NaN	NaN	NaN	NaN	NaN	NaN	NaN	NaN	NaN	NaN	NaN	NaN	NaN	NaN	NaN	NaN	NaN	NaN	NaN	NaN	NaN	NaN	NaN	NaN	NaN	NaN	NaN	NaN	NaN	NaN	NaN	NaN	NaN	NaN	NaN	NaN	NaN	NaN	NaN	NaN	NaN
210521_0811_1_1_slide1pt4_vglut2_018_Merged_final.tif	Subcellular spot: Channel 1 object	Subcellular spot: Channel 1 object	PathCellObject	Geometry	98.22	19.26	NaN	NaN	NaN	NaN	NaN	NaN	NaN	NaN	NaN	NaN	NaN	NaN	NaN	NaN	NaN	NaN	NaN	NaN	NaN	NaN	NaN	NaN	NaN	NaN	NaN	NaN	NaN	NaN	NaN	NaN	NaN	NaN	NaN	NaN	NaN	NaN	NaN	NaN	NaN	NaN	NaN	NaN	NaN
210521_0811_1_1_slide1pt4_vglut2_018_Merged_final.tif	Subcellular spot: Channel 1 object	Subcellular spot: Channel 1 object	PathCellObject	Geometry	96.04	19.32	NaN	NaN	NaN	NaN	NaN	NaN	NaN	NaN	NaN	NaN	NaN	NaN	NaN	NaN	NaN	NaN	NaN	NaN	NaN	NaN	NaN	NaN	NaN	NaN	NaN	NaN	NaN	NaN	NaN	NaN	NaN	NaN	NaN	NaN	NaN	NaN	NaN	NaN	NaN	NaN	NaN	NaN	NaN
210521_0811_1_1_slide1pt4_vglut2_018_Merged_final.tif	Subcellular spot: Channel 1 object	Subcellular spot: Channel 1 object	PathCellObject	Geometry	91.27	19.56	NaN	NaN	NaN	NaN	NaN	NaN	NaN	NaN	NaN	NaN	NaN	NaN	NaN	NaN	NaN	NaN	NaN	NaN	NaN	NaN	NaN	NaN	NaN	NaN	NaN	NaN	NaN	NaN	NaN	NaN	NaN	NaN	NaN	NaN	NaN	NaN	NaN	NaN	NaN	NaN	NaN	NaN	NaN
210521_0811_1_1_slide1pt4_vglut2_018_Merged_final.tif	Subcellular spot: Channel 1 object	Subcellular spot: Channel 1 object	PathCellObject	Geometry	93.05	20.03	NaN	NaN	NaN	NaN	NaN	NaN	NaN	NaN	NaN	NaN	NaN	NaN	NaN	NaN	NaN	NaN	NaN	NaN	NaN	NaN	NaN	NaN	NaN	NaN	NaN	NaN	NaN	NaN	NaN	NaN	NaN	NaN	NaN	NaN	NaN	NaN	NaN	NaN	NaN	NaN	NaN	NaN	NaN
210521_0811_1_1_slide1pt4_vglut2_018_Merged_final.tif	Subcellular cluster: Channel 1 object	Subcellular cluster: Channel 1 object	PathCellObject	Geometry	94.49	20.38	NaN	NaN	NaN	NaN	NaN	NaN	NaN	NaN	NaN	NaN	NaN	NaN	NaN	NaN	NaN	NaN	NaN	NaN	NaN	NaN	NaN	NaN	NaN	NaN	NaN	NaN	NaN	NaN	NaN	NaN	NaN	NaN	NaN	NaN	NaN	NaN	NaN	NaN	NaN	NaN	NaN	NaN	NaN
210521_0811_1_1_slide1pt4_vglut2_018_Merged_final.tif	Subcellular cluster: Channel 1 object	Subcellular cluster: Channel 1 object	PathCellObject	Geometry	108.58	20.65	NaN	NaN	NaN	NaN	NaN	NaN	NaN	NaN	NaN	NaN	NaN	NaN	NaN	NaN	NaN	NaN	NaN	NaN	NaN	NaN	NaN	NaN	NaN	NaN	NaN	NaN	NaN	NaN	NaN	NaN	NaN	NaN	NaN	NaN	NaN	NaN	NaN	NaN	NaN	NaN	NaN	NaN	NaN
210521_0811_1_1_slide1pt4_vglut2_018_Merged_final.tif	Subcellular spot: Channel 1 object	Subcellular spot: Channel 1 object	PathCellObject	Geometry	89.28	20.42	NaN	NaN	NaN	NaN	NaN	NaN	NaN	NaN	NaN	NaN	NaN	NaN	NaN	NaN	NaN	NaN	NaN	NaN	NaN	NaN	NaN	NaN	NaN	NaN	NaN	NaN	NaN	NaN	NaN	NaN	NaN	NaN	NaN	NaN	NaN	NaN	NaN	NaN	NaN	NaN	NaN	NaN	NaN
210521_0811_1_1_slide1pt4_vglut2_018_Merged_final.tif	Subcellular cluster: Channel 1 object	Subcellular cluster: Channel 1 object	PathCellObject	Geometry	91.27	22.22	NaN	NaN	NaN	NaN	NaN	NaN	NaN	NaN	NaN	NaN	NaN	NaN	NaN	NaN	NaN	NaN	NaN	NaN	NaN	NaN	NaN	NaN	NaN	NaN	NaN	NaN	NaN	NaN	NaN	NaN	NaN	NaN	NaN	NaN	NaN	NaN	NaN	NaN	NaN	NaN	NaN	NaN	NaN
210521_0811_1_1_slide1pt4_vglut2_018_Merged_final.tif	Subcellular spot: Channel 1 object	Subcellular spot: Channel 1 object	PathCellObject	Geometry	99.82	21.9	NaN	NaN	NaN	NaN	NaN	NaN	NaN	NaN	NaN	NaN	NaN	NaN	NaN	NaN	NaN	NaN	NaN	NaN	NaN	NaN	NaN	NaN	NaN	NaN	NaN	NaN	NaN	NaN	NaN	NaN	NaN	NaN	NaN	NaN	NaN	NaN	NaN	NaN	NaN	NaN	NaN	NaN	NaN
210521_0811_1_1_slide1pt4_vglut2_018_Merged_final.tif	Subcellular spot: Channel 1 object	Subcellular spot: Channel 1 object	PathCellObject	Geometry	89.73	22.35	NaN	NaN	NaN	NaN	NaN	NaN	NaN	NaN	NaN	NaN	NaN	NaN	NaN	NaN	NaN	NaN	NaN	NaN	NaN	NaN	NaN	NaN	NaN	NaN	NaN	NaN	NaN	NaN	NaN	NaN	NaN	NaN	NaN	NaN	NaN	NaN	NaN	NaN	NaN	NaN	NaN	NaN	NaN
210521_0811_1_1_slide1pt4_vglut2_018_Merged_final.tif	Subcellular spot: Channel 1 object	Subcellular spot: Channel 1 object	PathCellObject	Geometry	101.52	23.17	NaN	NaN	NaN	NaN	NaN	NaN	NaN	NaN	NaN	NaN	NaN	NaN	NaN	NaN	NaN	NaN	NaN	NaN	NaN	NaN	NaN	NaN	NaN	NaN	NaN	NaN	NaN	NaN	NaN	NaN	NaN	NaN	NaN	NaN	NaN	NaN	NaN	NaN	NaN	NaN	NaN	NaN	NaN
210521_0811_1_1_slide1pt4_vglut2_018_Merged_final.tif	Subcellular spot: Channel 1 object	Subcellular spot: Channel 1 object	PathCellObject	Geometry	92.2	23.56	NaN	NaN	NaN	NaN	NaN	NaN	NaN	NaN	NaN	NaN	NaN	NaN	NaN	NaN	NaN	NaN	NaN	NaN	NaN	NaN	NaN	NaN	NaN	NaN	NaN	NaN	NaN	NaN	NaN	NaN	NaN	NaN	NaN	NaN	NaN	NaN	NaN	NaN	NaN	NaN	NaN	NaN	NaN
210521_0811_1_1_slide1pt4_vglut2_018_Merged_final.tif	Subcellular spot: Channel 1 object	Subcellular spot: Channel 1 object	PathCellObject	Geometry	86.61	23.63	NaN	NaN	NaN	NaN	NaN	NaN	NaN	NaN	NaN	NaN	NaN	NaN	NaN	NaN	NaN	NaN	NaN	NaN	NaN	NaN	NaN	NaN	NaN	NaN	NaN	NaN	NaN	NaN	NaN	NaN	NaN	NaN	NaN	NaN	NaN	NaN	NaN	NaN	NaN	NaN	NaN	NaN	NaN
210521_0811_1_1_slide1pt4_vglut2_018_Merged_final.tif	Subcellular spot: Channel 1 object	Subcellular spot: Channel 1 object	PathCellObject	Geometry	88.34	24.38	NaN	NaN	NaN	NaN	NaN	NaN	NaN	NaN	NaN	NaN	NaN	NaN	NaN	NaN	NaN	NaN	NaN	NaN	NaN	NaN	NaN	NaN	NaN	NaN	NaN	NaN	NaN	NaN	NaN	NaN	NaN	NaN	NaN	NaN	NaN	NaN	NaN	NaN	NaN	NaN	NaN	NaN	NaN
210521_0811_1_1_slide1pt4_vglut2_018_Merged_final.tif	Subcellular spot: Channel 1 object	Subcellular spot: Channel 1 object	PathCellObject	Geometry	98.66	24.23	NaN	NaN	NaN	NaN	NaN	NaN	NaN	NaN	NaN	NaN	NaN	NaN	NaN	NaN	NaN	NaN	NaN	NaN	NaN	NaN	NaN	NaN	NaN	NaN	NaN	NaN	NaN	NaN	NaN	NaN	NaN	NaN	NaN	NaN	NaN	NaN	NaN	NaN	NaN	NaN	NaN	NaN	NaN
210521_0811_1_1_slide1pt4_vglut2_018_Merged_final.tif	Subcellular cluster: Channel 1 object	Subcellular cluster: Channel 1 object	PathCellObject	Geometry	87.44	25.92	NaN	NaN	NaN	NaN	NaN	NaN	NaN	NaN	NaN	NaN	NaN	NaN	NaN	NaN	NaN	NaN	NaN	NaN	NaN	NaN	NaN	NaN	NaN	NaN	NaN	NaN	NaN	NaN	NaN	NaN	NaN	NaN	NaN	NaN	NaN	NaN	NaN	NaN	NaN	NaN	NaN	NaN	NaN
210521_0811_1_1_slide1pt4_vglut2_018_Merged_final.tif	Subcellular spot: Channel 1 object	Subcellular spot: Channel 1 object	PathCellObject	Geometry	89.1	26.04	NaN	NaN	NaN	NaN	NaN	NaN	NaN	NaN	NaN	NaN	NaN	NaN	NaN	NaN	NaN	NaN	NaN	NaN	NaN	NaN	NaN	NaN	NaN	NaN	NaN	NaN	NaN	NaN	NaN	NaN	NaN	NaN	NaN	NaN	NaN	NaN	NaN	NaN	NaN	NaN	NaN	NaN	NaN
210521_0811_1_1_slide1pt4_vglut2_018_Merged_final.tif	Subcellular spot: Channel 1 object	Subcellular spot: Channel 1 object	PathCellObject	Geometry	92.34	26.26	NaN	NaN	NaN	NaN	NaN	NaN	NaN	NaN	NaN	NaN	NaN	NaN	NaN	NaN	NaN	NaN	NaN	NaN	NaN	NaN	NaN	NaN	NaN	NaN	NaN	NaN	NaN	NaN	NaN	NaN	NaN	NaN	NaN	NaN	NaN	NaN	NaN	NaN	NaN	NaN	NaN	NaN	NaN
210521_0811_1_1_slide1pt4_vglut2_018_Merged_final.tif	Subcellular spot: Channel 1 object	Subcellular spot: Channel 1 object	PathCellObject	Geometry	96.45	27.18	NaN	NaN	NaN	NaN	NaN	NaN	NaN	NaN	NaN	NaN	NaN	NaN	NaN	NaN	NaN	NaN	NaN	NaN	NaN	NaN	NaN	NaN	NaN	NaN	NaN	NaN	NaN	NaN	NaN	NaN	NaN	NaN	NaN	NaN	NaN	NaN	NaN	NaN	NaN	NaN	NaN	NaN	NaN
210521_0811_1_1_slide1pt4_vglut2_018_Merged_final.tif	Subcellular spot: Channel 1 object	Subcellular spot: Channel 1 object	PathCellObject	Geometry	86.65	28.23	NaN	NaN	NaN	NaN	NaN	NaN	NaN	NaN	NaN	NaN	NaN	NaN	NaN	NaN	NaN	NaN	NaN	NaN	NaN	NaN	NaN	NaN	NaN	NaN	NaN	NaN	NaN	NaN	NaN	NaN	NaN	NaN	NaN	NaN	NaN	NaN	NaN	NaN	NaN	NaN	NaN	NaN	NaN
210521_0811_1_1_slide1pt4_vglut2_018_Merged_final.tif	Subcellular spot: Channel 1 object	Subcellular spot: Channel 1 object	PathCellObject	Geometry	94.21	27.98	NaN	NaN	NaN	NaN	NaN	NaN	NaN	NaN	NaN	NaN	NaN	NaN	NaN	NaN	NaN	NaN	NaN	NaN	NaN	NaN	NaN	NaN	NaN	NaN	NaN	NaN	NaN	NaN	NaN	NaN	NaN	NaN	NaN	NaN	NaN	NaN	NaN	NaN	NaN	NaN	NaN	NaN	NaN
210521_0811_1_1_slide1pt4_vglut2_018_Merged_final.tif	Subcellular spot: Channel 1 object	Subcellular spot: Channel 1 object	PathCellObject	Geometry	87.9	28.29	NaN	NaN	NaN	NaN	NaN	NaN	NaN	NaN	NaN	NaN	NaN	NaN	NaN	NaN	NaN	NaN	NaN	NaN	NaN	NaN	NaN	NaN	NaN	NaN	NaN	NaN	NaN	NaN	NaN	NaN	NaN	NaN	NaN	NaN	NaN	NaN	NaN	NaN	NaN	NaN	NaN	NaN	NaN
210521_0811_1_1_slide1pt4_vglut2_018_Merged_final.tif	Subcellular spot: Channel 1 object	Subcellular spot: Channel 1 object	PathCellObject	Geometry	96.81	28.42	NaN	NaN	NaN	NaN	NaN	NaN	NaN	NaN	NaN	NaN	NaN	NaN	NaN	NaN	NaN	NaN	NaN	NaN	NaN	NaN	NaN	NaN	NaN	NaN	NaN	NaN	NaN	NaN	NaN	NaN	NaN	NaN	NaN	NaN	NaN	NaN	NaN	NaN	NaN	NaN	NaN	NaN	NaN
210521_0811_1_1_slide1pt4_vglut2_018_Merged_final.tif	Subcellular spot: Channel 1 object	Subcellular spot: Channel 1 object	PathCellObject	Geometry	99.74	28.39	NaN	NaN	NaN	NaN	NaN	NaN	NaN	NaN	NaN	NaN	NaN	NaN	NaN	NaN	NaN	NaN	NaN	NaN	NaN	NaN	NaN	NaN	NaN	NaN	NaN	NaN	NaN	NaN	NaN	NaN	NaN	NaN	NaN	NaN	NaN	NaN	NaN	NaN	NaN	NaN	NaN	NaN	NaN
210521_0811_1_1_slide1pt4_vglut2_018_Merged_final.tif	Subcellular spot: Channel 1 object	Subcellular spot: Channel 1 object	PathCellObject	Geometry	101	28.42	NaN	NaN	NaN	NaN	NaN	NaN	NaN	NaN	NaN	NaN	NaN	NaN	NaN	NaN	NaN	NaN	NaN	NaN	NaN	NaN	NaN	NaN	NaN	NaN	NaN	NaN	NaN	NaN	NaN	NaN	NaN	NaN	NaN	NaN	NaN	NaN	NaN	NaN	NaN	NaN	NaN	NaN	NaN
210521_0811_1_1_slide1pt4_vglut2_018_Merged_final.tif	Subcellular spot: Channel 1 object	Subcellular spot: Channel 1 object	PathCellObject	Geometry	100.12	30.14	NaN	NaN	NaN	NaN	NaN	NaN	NaN	NaN	NaN	NaN	NaN	NaN	NaN	NaN	NaN	NaN	NaN	NaN	NaN	NaN	NaN	NaN	NaN	NaN	NaN	NaN	NaN	NaN	NaN	NaN	NaN	NaN	NaN	NaN	NaN	NaN	NaN	NaN	NaN	NaN	NaN	NaN	NaN
210521_0811_1_1_slide1pt4_vglut2_018_Merged_final.tif	Subcellular spot: Channel 1 object	Subcellular spot: Channel 1 object	PathCellObject	Geometry	90.21	32.74	NaN	NaN	NaN	NaN	NaN	NaN	NaN	NaN	NaN	NaN	NaN	NaN	NaN	NaN	NaN	NaN	NaN	NaN	NaN	NaN	NaN	NaN	NaN	NaN	NaN	NaN	NaN	NaN	NaN	NaN	NaN	NaN	NaN	NaN	NaN	NaN	NaN	NaN	NaN	NaN	NaN	NaN	NaN
210521_0811_1_1_slide1pt4_vglut2_018_Merged_final.tif	Subcellular spot: Channel 1 object	Subcellular spot: Channel 1 object	PathCellObject	Geometry	94.57	32.7	NaN	NaN	NaN	NaN	NaN	NaN	NaN	NaN	NaN	NaN	NaN	NaN	NaN	NaN	NaN	NaN	NaN	NaN	NaN	NaN	NaN	NaN	NaN	NaN	NaN	NaN	NaN	NaN	NaN	NaN	NaN	NaN	NaN	NaN	NaN	NaN	NaN	NaN	NaN	NaN	NaN	NaN	NaN
210521_0811_1_1_slide1pt4_vglut2_018_Merged_final.tif	PathCellObject		PathAnnotationObject	Polygon	274.52	22.58	74.5	38.1648	0.6427	13.0674	9.834	0.6768	143.2517	43262	326.2668	3084	5	3079	244.7848	73925	28.4072	255	83	172	52.1325	15744	27.8936	159	8	151	240.75	60.846	0.8172	20.8442	16	0.6516	104.5621	235.9827	3084	5	80.3437	113.908	255	0	51.8965	25.357	159	5	86.9654
210521_0811_1_1_slide1pt4_vglut2_018_Merged_final.tif	Subcellular cluster: Channel 1 object	Subcellular cluster: Channel 1 object	PathCellObject	Geometry	279.78	19.27	NaN	NaN	NaN	NaN	NaN	NaN	NaN	NaN	NaN	NaN	NaN	NaN	NaN	NaN	NaN	NaN	NaN	NaN	NaN	NaN	NaN	NaN	NaN	NaN	NaN	NaN	NaN	NaN	NaN	NaN	NaN	NaN	NaN	NaN	NaN	NaN	NaN	NaN	NaN	NaN	NaN	NaN	NaN
210521_0811_1_1_slide1pt4_vglut2_018_Merged_final.tif	Subcellular spot: Channel 1 object	Subcellular spot: Channel 1 object	PathCellObject	Geometry	276.38	19.73	NaN	NaN	NaN	NaN	NaN	NaN	NaN	NaN	NaN	NaN	NaN	NaN	NaN	NaN	NaN	NaN	NaN	NaN	NaN	NaN	NaN	NaN	NaN	NaN	NaN	NaN	NaN	NaN	NaN	NaN	NaN	NaN	NaN	NaN	NaN	NaN	NaN	NaN	NaN	NaN	NaN	NaN	NaN
210521_0811_1_1_slide1pt4_vglut2_018_Merged_final.tif	Subcellular spot: Channel 1 object	Subcellular spot: Channel 1 object	PathCellObject	Geometry	280.8	22.91	NaN	NaN	NaN	NaN	NaN	NaN	NaN	NaN	NaN	NaN	NaN	NaN	NaN	NaN	NaN	NaN	NaN	NaN	NaN	NaN	NaN	NaN	NaN	NaN	NaN	NaN	NaN	NaN	NaN	NaN	NaN	NaN	NaN	NaN	NaN	NaN	NaN	NaN	NaN	NaN	NaN	NaN	NaN
210521_0811_1_1_slide1pt4_vglut2_018_Merged_final.tif	Subcellular spot: Channel 1 object	Subcellular spot: Channel 1 object	PathCellObject	Geometry	274.59	22.63	NaN	NaN	NaN	NaN	NaN	NaN	NaN	NaN	NaN	NaN	NaN	NaN	NaN	NaN	NaN	NaN	NaN	NaN	NaN	NaN	NaN	NaN	NaN	NaN	NaN	NaN	NaN	NaN	NaN	NaN	NaN	NaN	NaN	NaN	NaN	NaN	NaN	NaN	NaN	NaN	NaN	NaN	NaN
210521_0811_1_1_slide1pt4_vglut2_018_Merged_final.tif	Subcellular spot: Channel 1 object	Subcellular spot: Channel 1 object	PathCellObject	Geometry	272.6	23.1	NaN	NaN	NaN	NaN	NaN	NaN	NaN	NaN	NaN	NaN	NaN	NaN	NaN	NaN	NaN	NaN	NaN	NaN	NaN	NaN	NaN	NaN	NaN	NaN	NaN	NaN	NaN	NaN	NaN	NaN	NaN	NaN	NaN	NaN	NaN	NaN	NaN	NaN	NaN	NaN	NaN	NaN	NaN
210521_0811_1_1_slide1pt4_vglut2_018_Merged_final.tif	Subcellular spot: Channel 1 object	Subcellular spot: Channel 1 object	PathCellObject	Geometry	271.06	23.37	NaN	NaN	NaN	NaN	NaN	NaN	NaN	NaN	NaN	NaN	NaN	NaN	NaN	NaN	NaN	NaN	NaN	NaN	NaN	NaN	NaN	NaN	NaN	NaN	NaN	NaN	NaN	NaN	NaN	NaN	NaN	NaN	NaN	NaN	NaN	NaN	NaN	NaN	NaN	NaN	NaN	NaN	NaN
210521_0811_1_1_slide1pt4_vglut2_018_Merged_final.tif	Subcellular spot: Channel 1 object	Subcellular spot: Channel 1 object	PathCellObject	Geometry	269.6	24.14	NaN	NaN	NaN	NaN	NaN	NaN	NaN	NaN	NaN	NaN	NaN	NaN	NaN	NaN	NaN	NaN	NaN	NaN	NaN	NaN	NaN	NaN	NaN	NaN	NaN	NaN	NaN	NaN	NaN	NaN	NaN	NaN	NaN	NaN	NaN	NaN	NaN	NaN	NaN	NaN	NaN	NaN	NaN
210521_0811_1_1_slide1pt4_vglut2_018_Merged_final.tif	Subcellular cluster: Channel 1 object	Subcellular cluster: Channel 1 object	PathCellObject	Geometry	268.18	25.3	NaN	NaN	NaN	NaN	NaN	NaN	NaN	NaN	NaN	NaN	NaN	NaN	NaN	NaN	NaN	NaN	NaN	NaN	NaN	NaN	NaN	NaN	NaN	NaN	NaN	NaN	NaN	NaN	NaN	NaN	NaN	NaN	NaN	NaN	NaN	NaN	NaN	NaN	NaN	NaN	NaN	NaN	NaN
210521_0811_1_1_slide1pt4_vglut2_018_Merged_final.tif	Subcellular spot: Channel 1 object	Subcellular spot: Channel 1 object	PathCellObject	Geometry	280.28	25.56	NaN	NaN	NaN	NaN	NaN	NaN	NaN	NaN	NaN	NaN	NaN	NaN	NaN	NaN	NaN	NaN	NaN	NaN	NaN	NaN	NaN	NaN	NaN	NaN	NaN	NaN	NaN	NaN	NaN	NaN	NaN	NaN	NaN	NaN	NaN	NaN	NaN	NaN	NaN	NaN	NaN	NaN	NaN
210521_0811_1_1_slide1pt4_vglut2_018_Merged_final.tif	Subcellular spot: Channel 1 object	Subcellular spot: Channel 1 object	PathCellObject	Geometry	271.81	29.9	NaN	NaN	NaN	NaN	NaN	NaN	NaN	NaN	NaN	NaN	NaN	NaN	NaN	NaN	NaN	NaN	NaN	NaN	NaN	NaN	NaN	NaN	NaN	NaN	NaN	NaN	NaN	NaN	NaN	NaN	NaN	NaN	NaN	NaN	NaN	NaN	NaN	NaN	NaN	NaN	NaN	NaN	NaN
210521_0811_1_1_slide1pt4_vglut2_018_Merged_final.tif	Subcellular spot: Channel 1 object	Subcellular spot: Channel 1 object	PathCellObject	Geometry	280.84	30.06	NaN	NaN	NaN	NaN	NaN	NaN	NaN	NaN	NaN	NaN	NaN	NaN	NaN	NaN	NaN	NaN	NaN	NaN	NaN	NaN	NaN	NaN	NaN	NaN	NaN	NaN	NaN	NaN	NaN	NaN	NaN	NaN	NaN	NaN	NaN	NaN	NaN	NaN	NaN	NaN	NaN	NaN	NaN
210521_0811_1_1_slide1pt4_vglut2_018_Merged_final.tif	PathCellObject		PathAnnotationObject	Polygon	34.66	21.38	76.75	33.1603	0.8771	12.3882	8.1896	0.731	147.0667	46326	240.5718	1602	5	1597	244.054	76877	30.9044	255	63	192	32.2095	10146	31.2152	227	3	224	308	63.7516	0.9523	22.2769	17.7416	0.6071	88.7296	167.7727	1602	1	64.5117	107.0955	255	0	37.7547	43.159	674	2	68.7554
210521_0811_1_1_slide1pt4_vglut2_018_Merged_final.tif	Subcellular spot: Channel 1 object	Subcellular spot: Channel 1 object	PathCellObject	Geometry	35.71	14.59	NaN	NaN	NaN	NaN	NaN	NaN	NaN	NaN	NaN	NaN	NaN	NaN	NaN	NaN	NaN	NaN	NaN	NaN	NaN	NaN	NaN	NaN	NaN	NaN	NaN	NaN	NaN	NaN	NaN	NaN	NaN	NaN	NaN	NaN	NaN	NaN	NaN	NaN	NaN	NaN	NaN	NaN	NaN
210521_0811_1_1_slide1pt4_vglut2_018_Merged_final.tif	Subcellular spot: Channel 1 object	Subcellular spot: Channel 1 object	PathCellObject	Geometry	30.75	14.94	NaN	NaN	NaN	NaN	NaN	NaN	NaN	NaN	NaN	NaN	NaN	NaN	NaN	NaN	NaN	NaN	NaN	NaN	NaN	NaN	NaN	NaN	NaN	NaN	NaN	NaN	NaN	NaN	NaN	NaN	NaN	NaN	NaN	NaN	NaN	NaN	NaN	NaN	NaN	NaN	NaN	NaN	NaN
210521_0811_1_1_slide1pt4_vglut2_018_Merged_final.tif	Subcellular cluster: Channel 1 object	Subcellular cluster: Channel 1 object	PathCellObject	Geometry	32.24	16.01	NaN	NaN	NaN	NaN	NaN	NaN	NaN	NaN	NaN	NaN	NaN	NaN	NaN	NaN	NaN	NaN	NaN	NaN	NaN	NaN	NaN	NaN	NaN	NaN	NaN	NaN	NaN	NaN	NaN	NaN	NaN	NaN	NaN	NaN	NaN	NaN	NaN	NaN	NaN	NaN	NaN	NaN	NaN
210521_0811_1_1_slide1pt4_vglut2_018_Merged_final.tif	Subcellular spot: Channel 1 object	Subcellular spot: Channel 1 object	PathCellObject	Geometry	36.72	15.69	NaN	NaN	NaN	NaN	NaN	NaN	NaN	NaN	NaN	NaN	NaN	NaN	NaN	NaN	NaN	NaN	NaN	NaN	NaN	NaN	NaN	NaN	NaN	NaN	NaN	NaN	NaN	NaN	NaN	NaN	NaN	NaN	NaN	NaN	NaN	NaN	NaN	NaN	NaN	NaN	NaN	NaN	NaN
210521_0811_1_1_slide1pt4_vglut2_018_Merged_final.tif	Subcellular spot: Channel 1 object	Subcellular spot: Channel 1 object	PathCellObject	Geometry	38.51	16.21	NaN	NaN	NaN	NaN	NaN	NaN	NaN	NaN	NaN	NaN	NaN	NaN	NaN	NaN	NaN	NaN	NaN	NaN	NaN	NaN	NaN	NaN	NaN	NaN	NaN	NaN	NaN	NaN	NaN	NaN	NaN	NaN	NaN	NaN	NaN	NaN	NaN	NaN	NaN	NaN	NaN	NaN	NaN
210521_0811_1_1_slide1pt4_vglut2_018_Merged_final.tif	Subcellular spot: Channel 1 object	Subcellular spot: Channel 1 object	PathCellObject	Geometry	35.73	16.91	NaN	NaN	NaN	NaN	NaN	NaN	NaN	NaN	NaN	NaN	NaN	NaN	NaN	NaN	NaN	NaN	NaN	NaN	NaN	NaN	NaN	NaN	NaN	NaN	NaN	NaN	NaN	NaN	NaN	NaN	NaN	NaN	NaN	NaN	NaN	NaN	NaN	NaN	NaN	NaN	NaN	NaN	NaN
210521_0811_1_1_slide1pt4_vglut2_018_Merged_final.tif	Subcellular spot: Channel 1 object	Subcellular spot: Channel 1 object	PathCellObject	Geometry	37.27	16.93	NaN	NaN	NaN	NaN	NaN	NaN	NaN	NaN	NaN	NaN	NaN	NaN	NaN	NaN	NaN	NaN	NaN	NaN	NaN	NaN	NaN	NaN	NaN	NaN	NaN	NaN	NaN	NaN	NaN	NaN	NaN	NaN	NaN	NaN	NaN	NaN	NaN	NaN	NaN	NaN	NaN	NaN	NaN
210521_0811_1_1_slide1pt4_vglut2_018_Merged_final.tif	Subcellular cluster: Channel 1 object	Subcellular cluster: Channel 1 object	PathCellObject	Geometry	37.64	18.68	NaN	NaN	NaN	NaN	NaN	NaN	NaN	NaN	NaN	NaN	NaN	NaN	NaN	NaN	NaN	NaN	NaN	NaN	NaN	NaN	NaN	NaN	NaN	NaN	NaN	NaN	NaN	NaN	NaN	NaN	NaN	NaN	NaN	NaN	NaN	NaN	NaN	NaN	NaN	NaN	NaN	NaN	NaN
210521_0811_1_1_slide1pt4_vglut2_018_Merged_final.tif	Subcellular spot: Channel 1 object	Subcellular spot: Channel 1 object	PathCellObject	Geometry	39.57	21.91	NaN	NaN	NaN	NaN	NaN	NaN	NaN	NaN	NaN	NaN	NaN	NaN	NaN	NaN	NaN	NaN	NaN	NaN	NaN	NaN	NaN	NaN	NaN	NaN	NaN	NaN	NaN	NaN	NaN	NaN	NaN	NaN	NaN	NaN	NaN	NaN	NaN	NaN	NaN	NaN	NaN	NaN	NaN
210521_0811_1_1_slide1pt4_vglut2_018_Merged_final.tif	Subcellular cluster: Channel 1 object	Subcellular cluster: Channel 1 object	PathCellObject	Geometry	37.39	22.89	NaN	NaN	NaN	NaN	NaN	NaN	NaN	NaN	NaN	NaN	NaN	NaN	NaN	NaN	NaN	NaN	NaN	NaN	NaN	NaN	NaN	NaN	NaN	NaN	NaN	NaN	NaN	NaN	NaN	NaN	NaN	NaN	NaN	NaN	NaN	NaN	NaN	NaN	NaN	NaN	NaN	NaN	NaN
210521_0811_1_1_slide1pt4_vglut2_018_Merged_final.tif	Subcellular spot: Channel 1 object	Subcellular spot: Channel 1 object	PathCellObject	Geometry	29.58	22.52	NaN	NaN	NaN	NaN	NaN	NaN	NaN	NaN	NaN	NaN	NaN	NaN	NaN	NaN	NaN	NaN	NaN	NaN	NaN	NaN	NaN	NaN	NaN	NaN	NaN	NaN	NaN	NaN	NaN	NaN	NaN	NaN	NaN	NaN	NaN	NaN	NaN	NaN	NaN	NaN	NaN	NaN	NaN
210521_0811_1_1_slide1pt4_vglut2_018_Merged_final.tif	Subcellular spot: Channel 1 object	Subcellular spot: Channel 1 object	PathCellObject	Geometry	33.43	23.2	NaN	NaN	NaN	NaN	NaN	NaN	NaN	NaN	NaN	NaN	NaN	NaN	NaN	NaN	NaN	NaN	NaN	NaN	NaN	NaN	NaN	NaN	NaN	NaN	NaN	NaN	NaN	NaN	NaN	NaN	NaN	NaN	NaN	NaN	NaN	NaN	NaN	NaN	NaN	NaN	NaN	NaN	NaN
210521_0811_1_1_slide1pt4_vglut2_018_Merged_final.tif	Subcellular cluster: Channel 1 object	Subcellular cluster: Channel 1 object	PathCellObject	Geometry	35.76	24.69	NaN	NaN	NaN	NaN	NaN	NaN	NaN	NaN	NaN	NaN	NaN	NaN	NaN	NaN	NaN	NaN	NaN	NaN	NaN	NaN	NaN	NaN	NaN	NaN	NaN	NaN	NaN	NaN	NaN	NaN	NaN	NaN	NaN	NaN	NaN	NaN	NaN	NaN	NaN	NaN	NaN	NaN	NaN
210521_0811_1_1_slide1pt4_vglut2_018_Merged_final.tif	Subcellular spot: Channel 3 object	Subcellular spot: Channel 3 object	PathCellObject	Geometry	25.56	19.73	NaN	NaN	NaN	NaN	NaN	NaN	NaN	NaN	NaN	NaN	NaN	NaN	NaN	NaN	NaN	NaN	NaN	NaN	NaN	NaN	NaN	NaN	NaN	NaN	NaN	NaN	NaN	NaN	NaN	NaN	NaN	NaN	NaN	NaN	NaN	NaN	NaN	NaN	NaN	NaN	NaN	NaN	NaN
210521_0811_1_1_slide1pt4_vglut2_018_Merged_final.tif	PathCellObject		PathAnnotationObject	Polygon	164.17	24.48	111	41.5622	0.8075	15.1245	10.1519	0.7254	50.364	22412	72.1345	783	7	776	248.3798	110529	21.9267	255	123	132	31.8719	14183	18.0571	131	3	128	275.25	64.9488	0.82	22.554	17.8245	0.5601	47.9211	82.4001	1305	4	103.7096	121.5442	255	0	41.3829	44.5761	588	3	46.2664
210521_0811_1_1_slide1pt4_vglut2_018_Merged_final.tif	Subcellular spot: Channel 1 object	Subcellular spot: Channel 1 object	PathCellObject	Geometry	168.55	17.87	NaN	NaN	NaN	NaN	NaN	NaN	NaN	NaN	NaN	NaN	NaN	NaN	NaN	NaN	NaN	NaN	NaN	NaN	NaN	NaN	NaN	NaN	NaN	NaN	NaN	NaN	NaN	NaN	NaN	NaN	NaN	NaN	NaN	NaN	NaN	NaN	NaN	NaN	NaN	NaN	NaN	NaN	NaN
210521_0811_1_1_slide1pt4_vglut2_018_Merged_final.tif	Subcellular spot: Channel 1 object	Subcellular spot: Channel 1 object	PathCellObject	Geometry	158.82	22.77	NaN	NaN	NaN	NaN	NaN	NaN	NaN	NaN	NaN	NaN	NaN	NaN	NaN	NaN	NaN	NaN	NaN	NaN	NaN	NaN	NaN	NaN	NaN	NaN	NaN	NaN	NaN	NaN	NaN	NaN	NaN	NaN	NaN	NaN	NaN	NaN	NaN	NaN	NaN	NaN	NaN	NaN	NaN
210521_0811_1_1_slide1pt4_vglut2_018_Merged_final.tif	Subcellular spot: Channel 1 object	Subcellular spot: Channel 1 object	PathCellObject	Geometry	168.03	25.7	NaN	NaN	NaN	NaN	NaN	NaN	NaN	NaN	NaN	NaN	NaN	NaN	NaN	NaN	NaN	NaN	NaN	NaN	NaN	NaN	NaN	NaN	NaN	NaN	NaN	NaN	NaN	NaN	NaN	NaN	NaN	NaN	NaN	NaN	NaN	NaN	NaN	NaN	NaN	NaN	NaN	NaN	NaN
210521_0811_1_1_slide1pt4_vglut2_018_Merged_final.tif	Subcellular spot: Channel 3 object	Subcellular spot: Channel 3 object	PathCellObject	Geometry	165.59	16.82	NaN	NaN	NaN	NaN	NaN	NaN	NaN	NaN	NaN	NaN	NaN	NaN	NaN	NaN	NaN	NaN	NaN	NaN	NaN	NaN	NaN	NaN	NaN	NaN	NaN	NaN	NaN	NaN	NaN	NaN	NaN	NaN	NaN	NaN	NaN	NaN	NaN	NaN	NaN	NaN	NaN	NaN	NaN
210521_0811_1_1_slide1pt4_vglut2_018_Merged_final.tif	PathCellObject		PathAnnotationObject	Polygon	197.91	25.13	91.25	36.0037	0.8846	12.2401	9.6006	0.6189	205.7493	75510	272.8204	1642	9	1633	247.2779	90751	25.4587	255	44	211	49.7929	18274	30.8995	225	7	218	253.5	60.0603	0.8831	20.5939	16.233	0.5705	129.333	195.1019	1642	6	92.6788	118.7891	255	0	57.6916	33.828	282	4	86.054
210521_0811_1_1_slide1pt4_vglut2_018_Merged_final.tif	Subcellular spot: Channel 1 object	Subcellular spot: Channel 1 object	PathCellObject	Geometry	197.36	19.42	NaN	NaN	NaN	NaN	NaN	NaN	NaN	NaN	NaN	NaN	NaN	NaN	NaN	NaN	NaN	NaN	NaN	NaN	NaN	NaN	NaN	NaN	NaN	NaN	NaN	NaN	NaN	NaN	NaN	NaN	NaN	NaN	NaN	NaN	NaN	NaN	NaN	NaN	NaN	NaN	NaN	NaN	NaN
210521_0811_1_1_slide1pt4_vglut2_018_Merged_final.tif	Subcellular cluster: Channel 1 object	Subcellular cluster: Channel 1 object	PathCellObject	Geometry	200.69	20.2	NaN	NaN	NaN	NaN	NaN	NaN	NaN	NaN	NaN	NaN	NaN	NaN	NaN	NaN	NaN	NaN	NaN	NaN	NaN	NaN	NaN	NaN	NaN	NaN	NaN	NaN	NaN	NaN	NaN	NaN	NaN	NaN	NaN	NaN	NaN	NaN	NaN	NaN	NaN	NaN	NaN	NaN	NaN
210521_0811_1_1_slide1pt4_vglut2_018_Merged_final.tif	Subcellular spot: Channel 1 object	Subcellular spot: Channel 1 object	PathCellObject	Geometry	202.7	20.97	NaN	NaN	NaN	NaN	NaN	NaN	NaN	NaN	NaN	NaN	NaN	NaN	NaN	NaN	NaN	NaN	NaN	NaN	NaN	NaN	NaN	NaN	NaN	NaN	NaN	NaN	NaN	NaN	NaN	NaN	NaN	NaN	NaN	NaN	NaN	NaN	NaN	NaN	NaN	NaN	NaN	NaN	NaN
210521_0811_1_1_slide1pt4_vglut2_018_Merged_final.tif	Subcellular spot: Channel 1 object	Subcellular spot: Channel 1 object	PathCellObject	Geometry	194.28	22.4	NaN	NaN	NaN	NaN	NaN	NaN	NaN	NaN	NaN	NaN	NaN	NaN	NaN	NaN	NaN	NaN	NaN	NaN	NaN	NaN	NaN	NaN	NaN	NaN	NaN	NaN	NaN	NaN	NaN	NaN	NaN	NaN	NaN	NaN	NaN	NaN	NaN	NaN	NaN	NaN	NaN	NaN	NaN
210521_0811_1_1_slide1pt4_vglut2_018_Merged_final.tif	Subcellular spot: Channel 1 object	Subcellular spot: Channel 1 object	PathCellObject	Geometry	202.19	23.1	NaN	NaN	NaN	NaN	NaN	NaN	NaN	NaN	NaN	NaN	NaN	NaN	NaN	NaN	NaN	NaN	NaN	NaN	NaN	NaN	NaN	NaN	NaN	NaN	NaN	NaN	NaN	NaN	NaN	NaN	NaN	NaN	NaN	NaN	NaN	NaN	NaN	NaN	NaN	NaN	NaN	NaN	NaN
210521_0811_1_1_slide1pt4_vglut2_018_Merged_final.tif	Subcellular spot: Channel 1 object	Subcellular spot: Channel 1 object	PathCellObject	Geometry	198.44	23.8	NaN	NaN	NaN	NaN	NaN	NaN	NaN	NaN	NaN	NaN	NaN	NaN	NaN	NaN	NaN	NaN	NaN	NaN	NaN	NaN	NaN	NaN	NaN	NaN	NaN	NaN	NaN	NaN	NaN	NaN	NaN	NaN	NaN	NaN	NaN	NaN	NaN	NaN	NaN	NaN	NaN	NaN	NaN
210521_0811_1_1_slide1pt4_vglut2_018_Merged_final.tif	Subcellular spot: Channel 1 object	Subcellular spot: Channel 1 object	PathCellObject	Geometry	194.3	25.46	NaN	NaN	NaN	NaN	NaN	NaN	NaN	NaN	NaN	NaN	NaN	NaN	NaN	NaN	NaN	NaN	NaN	NaN	NaN	NaN	NaN	NaN	NaN	NaN	NaN	NaN	NaN	NaN	NaN	NaN	NaN	NaN	NaN	NaN	NaN	NaN	NaN	NaN	NaN	NaN	NaN	NaN	NaN
210521_0811_1_1_slide1pt4_vglut2_018_Merged_final.tif	Subcellular cluster: Channel 1 object	Subcellular cluster: Channel 1 object	PathCellObject	Geometry	202.62	26.59	NaN	NaN	NaN	NaN	NaN	NaN	NaN	NaN	NaN	NaN	NaN	NaN	NaN	NaN	NaN	NaN	NaN	NaN	NaN	NaN	NaN	NaN	NaN	NaN	NaN	NaN	NaN	NaN	NaN	NaN	NaN	NaN	NaN	NaN	NaN	NaN	NaN	NaN	NaN	NaN	NaN	NaN	NaN
210521_0811_1_1_slide1pt4_vglut2_018_Merged_final.tif	Subcellular cluster: Channel 1 object	Subcellular cluster: Channel 1 object	PathCellObject	Geometry	196.25	26.07	NaN	NaN	NaN	NaN	NaN	NaN	NaN	NaN	NaN	NaN	NaN	NaN	NaN	NaN	NaN	NaN	NaN	NaN	NaN	NaN	NaN	NaN	NaN	NaN	NaN	NaN	NaN	NaN	NaN	NaN	NaN	NaN	NaN	NaN	NaN	NaN	NaN	NaN	NaN	NaN	NaN	NaN	NaN
210521_0811_1_1_slide1pt4_vglut2_018_Merged_final.tif	Subcellular cluster: Channel 1 object	Subcellular cluster: Channel 1 object	PathCellObject	Geometry	199.86	26.84	NaN	NaN	NaN	NaN	NaN	NaN	NaN	NaN	NaN	NaN	NaN	NaN	NaN	NaN	NaN	NaN	NaN	NaN	NaN	NaN	NaN	NaN	NaN	NaN	NaN	NaN	NaN	NaN	NaN	NaN	NaN	NaN	NaN	NaN	NaN	NaN	NaN	NaN	NaN	NaN	NaN	NaN	NaN
210521_0811_1_1_slide1pt4_vglut2_018_Merged_final.tif	Subcellular spot: Channel 1 object	Subcellular spot: Channel 1 object	PathCellObject	Geometry	194.65	28.44	NaN	NaN	NaN	NaN	NaN	NaN	NaN	NaN	NaN	NaN	NaN	NaN	NaN	NaN	NaN	NaN	NaN	NaN	NaN	NaN	NaN	NaN	NaN	NaN	NaN	NaN	NaN	NaN	NaN	NaN	NaN	NaN	NaN	NaN	NaN	NaN	NaN	NaN	NaN	NaN	NaN	NaN	NaN
210521_0811_1_1_slide1pt4_vglut2_018_Merged_final.tif	Subcellular spot: Channel 1 object	Subcellular spot: Channel 1 object	PathCellObject	Geometry	199.94	28.64	NaN	NaN	NaN	NaN	NaN	NaN	NaN	NaN	NaN	NaN	NaN	NaN	NaN	NaN	NaN	NaN	NaN	NaN	NaN	NaN	NaN	NaN	NaN	NaN	NaN	NaN	NaN	NaN	NaN	NaN	NaN	NaN	NaN	NaN	NaN	NaN	NaN	NaN	NaN	NaN	NaN	NaN	NaN
210521_0811_1_1_slide1pt4_vglut2_018_Merged_final.tif	Subcellular spot: Channel 1 object	Subcellular spot: Channel 1 object	PathCellObject	Geometry	199.94	29.98	NaN	NaN	NaN	NaN	NaN	NaN	NaN	NaN	NaN	NaN	NaN	NaN	NaN	NaN	NaN	NaN	NaN	NaN	NaN	NaN	NaN	NaN	NaN	NaN	NaN	NaN	NaN	NaN	NaN	NaN	NaN	NaN	NaN	NaN	NaN	NaN	NaN	NaN	NaN	NaN	NaN	NaN	NaN
210521_0811_1_1_slide1pt4_vglut2_018_Merged_final.tif	Subcellular spot: Channel 1 object	Subcellular spot: Channel 1 object	PathCellObject	Geometry	202.15	30.22	NaN	NaN	NaN	NaN	NaN	NaN	NaN	NaN	NaN	NaN	NaN	NaN	NaN	NaN	NaN	NaN	NaN	NaN	NaN	NaN	NaN	NaN	NaN	NaN	NaN	NaN	NaN	NaN	NaN	NaN	NaN	NaN	NaN	NaN	NaN	NaN	NaN	NaN	NaN	NaN	NaN	NaN	NaN
210521_0811_1_1_slide1pt4_vglut2_018_Merged_final.tif	Subcellular spot: Channel 1 object	Subcellular spot: Channel 1 object	PathCellObject	Geometry	197.1	31.31	NaN	NaN	NaN	NaN	NaN	NaN	NaN	NaN	NaN	NaN	NaN	NaN	NaN	NaN	NaN	NaN	NaN	NaN	NaN	NaN	NaN	NaN	NaN	NaN	NaN	NaN	NaN	NaN	NaN	NaN	NaN	NaN	NaN	NaN	NaN	NaN	NaN	NaN	NaN	NaN	NaN	NaN	NaN
210521_0811_1_1_slide1pt4_vglut2_018_Merged_final.tif	Subcellular spot: Channel 1 object	Subcellular spot: Channel 1 object	PathCellObject	Geometry	198.91	31.14	NaN	NaN	NaN	NaN	NaN	NaN	NaN	NaN	NaN	NaN	NaN	NaN	NaN	NaN	NaN	NaN	NaN	NaN	NaN	NaN	NaN	NaN	NaN	NaN	NaN	NaN	NaN	NaN	NaN	NaN	NaN	NaN	NaN	NaN	NaN	NaN	NaN	NaN	NaN	NaN	NaN	NaN	NaN
210521_0811_1_1_slide1pt4_vglut2_018_Merged_final.tif	Subcellular spot: Channel 1 object	Subcellular spot: Channel 1 object	PathCellObject	Geometry	194.45	31.14	NaN	NaN	NaN	NaN	NaN	NaN	NaN	NaN	NaN	NaN	NaN	NaN	NaN	NaN	NaN	NaN	NaN	NaN	NaN	NaN	NaN	NaN	NaN	NaN	NaN	NaN	NaN	NaN	NaN	NaN	NaN	NaN	NaN	NaN	NaN	NaN	NaN	NaN	NaN	NaN	NaN	NaN	NaN
210521_0811_1_1_slide1pt4_vglut2_018_Merged_final.tif	PathCellObject		PathAnnotationObject	Polygon	236.93	22.85	106.75	38.1499	0.9217	13.167	10.7461	0.5813	63.6868	27449	79.4972	901	9	892	248.0093	106892	23.8025	255	102	153	54.1462	23337	26.7314	186	10	176	262.5	61.803	0.8636	22.3756	15.8649	0.7074	69.8186	112.2494	1516	7	104.7749	121.5617	255	0	54.8594	29.268	460	6	74.0675
210521_0811_1_1_slide1pt4_vglut2_018_Merged_final.tif	Subcellular spot: Channel 1 object	Subcellular spot: Channel 1 object	PathCellObject	Geometry	240.53	15.77	NaN	NaN	NaN	NaN	NaN	NaN	NaN	NaN	NaN	NaN	NaN	NaN	NaN	NaN	NaN	NaN	NaN	NaN	NaN	NaN	NaN	NaN	NaN	NaN	NaN	NaN	NaN	NaN	NaN	NaN	NaN	NaN	NaN	NaN	NaN	NaN	NaN	NaN	NaN	NaN	NaN	NaN	NaN
210521_0811_1_1_slide1pt4_vglut2_018_Merged_final.tif	Subcellular spot: Channel 1 object	Subcellular spot: Channel 1 object	PathCellObject	Geometry	239.1	18.45	NaN	NaN	NaN	NaN	NaN	NaN	NaN	NaN	NaN	NaN	NaN	NaN	NaN	NaN	NaN	NaN	NaN	NaN	NaN	NaN	NaN	NaN	NaN	NaN	NaN	NaN	NaN	NaN	NaN	NaN	NaN	NaN	NaN	NaN	NaN	NaN	NaN	NaN	NaN	NaN	NaN	NaN	NaN
210521_0811_1_1_slide1pt4_vglut2_018_Merged_final.tif	Subcellular spot: Channel 1 object	Subcellular spot: Channel 1 object	PathCellObject	Geometry	244.07	18.73	NaN	NaN	NaN	NaN	NaN	NaN	NaN	NaN	NaN	NaN	NaN	NaN	NaN	NaN	NaN	NaN	NaN	NaN	NaN	NaN	NaN	NaN	NaN	NaN	NaN	NaN	NaN	NaN	NaN	NaN	NaN	NaN	NaN	NaN	NaN	NaN	NaN	NaN	NaN	NaN	NaN	NaN	NaN
210521_0811_1_1_slide1pt4_vglut2_018_Merged_final.tif	Subcellular spot: Channel 1 object	Subcellular spot: Channel 1 object	PathCellObject	Geometry	242	19.39	NaN	NaN	NaN	NaN	NaN	NaN	NaN	NaN	NaN	NaN	NaN	NaN	NaN	NaN	NaN	NaN	NaN	NaN	NaN	NaN	NaN	NaN	NaN	NaN	NaN	NaN	NaN	NaN	NaN	NaN	NaN	NaN	NaN	NaN	NaN	NaN	NaN	NaN	NaN	NaN	NaN	NaN	NaN
210521_0811_1_1_slide1pt4_vglut2_018_Merged_final.tif	Subcellular cluster: Channel 1 object	Subcellular cluster: Channel 1 object	PathCellObject	Geometry	230.88	20.2	NaN	NaN	NaN	NaN	NaN	NaN	NaN	NaN	NaN	NaN	NaN	NaN	NaN	NaN	NaN	NaN	NaN	NaN	NaN	NaN	NaN	NaN	NaN	NaN	NaN	NaN	NaN	NaN	NaN	NaN	NaN	NaN	NaN	NaN	NaN	NaN	NaN	NaN	NaN	NaN	NaN	NaN	NaN
210521_0811_1_1_slide1pt4_vglut2_018_Merged_final.tif	Subcellular cluster: Channel 1 object	Subcellular cluster: Channel 1 object	PathCellObject	Geometry	226.71	23.15	NaN	NaN	NaN	NaN	NaN	NaN	NaN	NaN	NaN	NaN	NaN	NaN	NaN	NaN	NaN	NaN	NaN	NaN	NaN	NaN	NaN	NaN	NaN	NaN	NaN	NaN	NaN	NaN	NaN	NaN	NaN	NaN	NaN	NaN	NaN	NaN	NaN	NaN	NaN	NaN	NaN	NaN	NaN
210521_0811_1_1_slide1pt4_vglut2_018_Merged_final.tif	Subcellular spot: Channel 1 object	Subcellular spot: Channel 1 object	PathCellObject	Geometry	228.89	22.68	NaN	NaN	NaN	NaN	NaN	NaN	NaN	NaN	NaN	NaN	NaN	NaN	NaN	NaN	NaN	NaN	NaN	NaN	NaN	NaN	NaN	NaN	NaN	NaN	NaN	NaN	NaN	NaN	NaN	NaN	NaN	NaN	NaN	NaN	NaN	NaN	NaN	NaN	NaN	NaN	NaN	NaN	NaN
210521_0811_1_1_slide1pt4_vglut2_018_Merged_final.tif	Subcellular spot: Channel 1 object	Subcellular spot: Channel 1 object	PathCellObject	Geometry	237.77	24.88	NaN	NaN	NaN	NaN	NaN	NaN	NaN	NaN	NaN	NaN	NaN	NaN	NaN	NaN	NaN	NaN	NaN	NaN	NaN	NaN	NaN	NaN	NaN	NaN	NaN	NaN	NaN	NaN	NaN	NaN	NaN	NaN	NaN	NaN	NaN	NaN	NaN	NaN	NaN	NaN	NaN	NaN	NaN
210521_0811_1_1_slide1pt4_vglut2_018_Merged_final.tif	PathCellObject		PathAnnotationObject	Polygon	57.55	27.6	121	46.6543	0.6986	16.2071	10.1809	0.7664	296.365	143737	369.0627	2826	10	2816	245.0186	118834	29.7199	255	60	195	37.4433	18160	30.7367	395	2	393	349.5	71.2215	0.8658	25.8965	18.0072	0.7278	216.0679	308.5712	2826	7	88.465	116.921	255	0	67.5221	88.8586	1279	2	173.506
210521_0811_1_1_slide1pt4_vglut2_018_Merged_final.tif	Subcellular spot: Channel 1 object	Subcellular spot: Channel 1 object	PathCellObject	Geometry	61.54	17.52	NaN	NaN	NaN	NaN	NaN	NaN	NaN	NaN	NaN	NaN	NaN	NaN	NaN	NaN	NaN	NaN	NaN	NaN	NaN	NaN	NaN	NaN	NaN	NaN	NaN	NaN	NaN	NaN	NaN	NaN	NaN	NaN	NaN	NaN	NaN	NaN	NaN	NaN	NaN	NaN	NaN	NaN	NaN
210521_0811_1_1_slide1pt4_vglut2_018_Merged_final.tif	Subcellular cluster: Channel 1 object	Subcellular cluster: Channel 1 object	PathCellObject	Geometry	60.67	19.17	NaN	NaN	NaN	NaN	NaN	NaN	NaN	NaN	NaN	NaN	NaN	NaN	NaN	NaN	NaN	NaN	NaN	NaN	NaN	NaN	NaN	NaN	NaN	NaN	NaN	NaN	NaN	NaN	NaN	NaN	NaN	NaN	NaN	NaN	NaN	NaN	NaN	NaN	NaN	NaN	NaN	NaN	NaN
210521_0811_1_1_slide1pt4_vglut2_018_Merged_final.tif	Subcellular spot: Channel 1 object	Subcellular spot: Channel 1 object	PathCellObject	Geometry	65.37	19.76	NaN	NaN	NaN	NaN	NaN	NaN	NaN	NaN	NaN	NaN	NaN	NaN	NaN	NaN	NaN	NaN	NaN	NaN	NaN	NaN	NaN	NaN	NaN	NaN	NaN	NaN	NaN	NaN	NaN	NaN	NaN	NaN	NaN	NaN	NaN	NaN	NaN	NaN	NaN	NaN	NaN	NaN	NaN
210521_0811_1_1_slide1pt4_vglut2_018_Merged_final.tif	Subcellular spot: Channel 1 object	Subcellular spot: Channel 1 object	PathCellObject	Geometry	62.17	20.44	NaN	NaN	NaN	NaN	NaN	NaN	NaN	NaN	NaN	NaN	NaN	NaN	NaN	NaN	NaN	NaN	NaN	NaN	NaN	NaN	NaN	NaN	NaN	NaN	NaN	NaN	NaN	NaN	NaN	NaN	NaN	NaN	NaN	NaN	NaN	NaN	NaN	NaN	NaN	NaN	NaN	NaN	NaN
210521_0811_1_1_slide1pt4_vglut2_018_Merged_final.tif	Subcellular spot: Channel 1 object	Subcellular spot: Channel 1 object	PathCellObject	Geometry	61.07	21.26	NaN	NaN	NaN	NaN	NaN	NaN	NaN	NaN	NaN	NaN	NaN	NaN	NaN	NaN	NaN	NaN	NaN	NaN	NaN	NaN	NaN	NaN	NaN	NaN	NaN	NaN	NaN	NaN	NaN	NaN	NaN	NaN	NaN	NaN	NaN	NaN	NaN	NaN	NaN	NaN	NaN	NaN	NaN
210521_0811_1_1_slide1pt4_vglut2_018_Merged_final.tif	Subcellular cluster: Channel 1 object	Subcellular cluster: Channel 1 object	PathCellObject	Geometry	63.95	22.04	NaN	NaN	NaN	NaN	NaN	NaN	NaN	NaN	NaN	NaN	NaN	NaN	NaN	NaN	NaN	NaN	NaN	NaN	NaN	NaN	NaN	NaN	NaN	NaN	NaN	NaN	NaN	NaN	NaN	NaN	NaN	NaN	NaN	NaN	NaN	NaN	NaN	NaN	NaN	NaN	NaN	NaN	NaN
210521_0811_1_1_slide1pt4_vglut2_018_Merged_final.tif	Subcellular spot: Channel 1 object	Subcellular spot: Channel 1 object	PathCellObject	Geometry	65.8	21.04	NaN	NaN	NaN	NaN	NaN	NaN	NaN	NaN	NaN	NaN	NaN	NaN	NaN	NaN	NaN	NaN	NaN	NaN	NaN	NaN	NaN	NaN	NaN	NaN	NaN	NaN	NaN	NaN	NaN	NaN	NaN	NaN	NaN	NaN	NaN	NaN	NaN	NaN	NaN	NaN	NaN	NaN	NaN
210521_0811_1_1_slide1pt4_vglut2_018_Merged_final.tif	Subcellular spot: Channel 1 object	Subcellular spot: Channel 1 object	PathCellObject	Geometry	52.33	21.85	NaN	NaN	NaN	NaN	NaN	NaN	NaN	NaN	NaN	NaN	NaN	NaN	NaN	NaN	NaN	NaN	NaN	NaN	NaN	NaN	NaN	NaN	NaN	NaN	NaN	NaN	NaN	NaN	NaN	NaN	NaN	NaN	NaN	NaN	NaN	NaN	NaN	NaN	NaN	NaN	NaN	NaN	NaN
210521_0811_1_1_slide1pt4_vglut2_018_Merged_final.tif	Subcellular spot: Channel 1 object	Subcellular spot: Channel 1 object	PathCellObject	Geometry	58.97	21.89	NaN	NaN	NaN	NaN	NaN	NaN	NaN	NaN	NaN	NaN	NaN	NaN	NaN	NaN	NaN	NaN	NaN	NaN	NaN	NaN	NaN	NaN	NaN	NaN	NaN	NaN	NaN	NaN	NaN	NaN	NaN	NaN	NaN	NaN	NaN	NaN	NaN	NaN	NaN	NaN	NaN	NaN	NaN
210521_0811_1_1_slide1pt4_vglut2_018_Merged_final.tif	Subcellular spot: Channel 1 object	Subcellular spot: Channel 1 object	PathCellObject	Geometry	62.37	22.35	NaN	NaN	NaN	NaN	NaN	NaN	NaN	NaN	NaN	NaN	NaN	NaN	NaN	NaN	NaN	NaN	NaN	NaN	NaN	NaN	NaN	NaN	NaN	NaN	NaN	NaN	NaN	NaN	NaN	NaN	NaN	NaN	NaN	NaN	NaN	NaN	NaN	NaN	NaN	NaN	NaN	NaN	NaN
210521_0811_1_1_slide1pt4_vglut2_018_Merged_final.tif	Subcellular spot: Channel 1 object	Subcellular spot: Channel 1 object	PathCellObject	Geometry	54.2	22.87	NaN	NaN	NaN	NaN	NaN	NaN	NaN	NaN	NaN	NaN	NaN	NaN	NaN	NaN	NaN	NaN	NaN	NaN	NaN	NaN	NaN	NaN	NaN	NaN	NaN	NaN	NaN	NaN	NaN	NaN	NaN	NaN	NaN	NaN	NaN	NaN	NaN	NaN	NaN	NaN	NaN	NaN	NaN
210521_0811_1_1_slide1pt4_vglut2_018_Merged_final.tif	Subcellular spot: Channel 1 object	Subcellular spot: Channel 1 object	PathCellObject	Geometry	61.24	23.01	NaN	NaN	NaN	NaN	NaN	NaN	NaN	NaN	NaN	NaN	NaN	NaN	NaN	NaN	NaN	NaN	NaN	NaN	NaN	NaN	NaN	NaN	NaN	NaN	NaN	NaN	NaN	NaN	NaN	NaN	NaN	NaN	NaN	NaN	NaN	NaN	NaN	NaN	NaN	NaN	NaN	NaN	NaN
210521_0811_1_1_slide1pt4_vglut2_018_Merged_final.tif	Subcellular spot: Channel 1 object	Subcellular spot: Channel 1 object	PathCellObject	Geometry	58.88	23.37	NaN	NaN	NaN	NaN	NaN	NaN	NaN	NaN	NaN	NaN	NaN	NaN	NaN	NaN	NaN	NaN	NaN	NaN	NaN	NaN	NaN	NaN	NaN	NaN	NaN	NaN	NaN	NaN	NaN	NaN	NaN	NaN	NaN	NaN	NaN	NaN	NaN	NaN	NaN	NaN	NaN	NaN	NaN
210521_0811_1_1_slide1pt4_vglut2_018_Merged_final.tif	Subcellular spot: Channel 1 object	Subcellular spot: Channel 1 object	PathCellObject	Geometry	66.49	23.4	NaN	NaN	NaN	NaN	NaN	NaN	NaN	NaN	NaN	NaN	NaN	NaN	NaN	NaN	NaN	NaN	NaN	NaN	NaN	NaN	NaN	NaN	NaN	NaN	NaN	NaN	NaN	NaN	NaN	NaN	NaN	NaN	NaN	NaN	NaN	NaN	NaN	NaN	NaN	NaN	NaN	NaN	NaN
210521_0811_1_1_slide1pt4_vglut2_018_Merged_final.tif	Subcellular cluster: Channel 1 object	Subcellular cluster: Channel 1 object	PathCellObject	Geometry	65.03	24.33	NaN	NaN	NaN	NaN	NaN	NaN	NaN	NaN	NaN	NaN	NaN	NaN	NaN	NaN	NaN	NaN	NaN	NaN	NaN	NaN	NaN	NaN	NaN	NaN	NaN	NaN	NaN	NaN	NaN	NaN	NaN	NaN	NaN	NaN	NaN	NaN	NaN	NaN	NaN	NaN	NaN	NaN	NaN
210521_0811_1_1_slide1pt4_vglut2_018_Merged_final.tif	Subcellular spot: Channel 1 object	Subcellular spot: Channel 1 object	PathCellObject	Geometry	54.73	24.43	NaN	NaN	NaN	NaN	NaN	NaN	NaN	NaN	NaN	NaN	NaN	NaN	NaN	NaN	NaN	NaN	NaN	NaN	NaN	NaN	NaN	NaN	NaN	NaN	NaN	NaN	NaN	NaN	NaN	NaN	NaN	NaN	NaN	NaN	NaN	NaN	NaN	NaN	NaN	NaN	NaN	NaN	NaN
210521_0811_1_1_slide1pt4_vglut2_018_Merged_final.tif	Subcellular spot: Channel 1 object	Subcellular spot: Channel 1 object	PathCellObject	Geometry	60.54	24.24	NaN	NaN	NaN	NaN	NaN	NaN	NaN	NaN	NaN	NaN	NaN	NaN	NaN	NaN	NaN	NaN	NaN	NaN	NaN	NaN	NaN	NaN	NaN	NaN	NaN	NaN	NaN	NaN	NaN	NaN	NaN	NaN	NaN	NaN	NaN	NaN	NaN	NaN	NaN	NaN	NaN	NaN	NaN
210521_0811_1_1_slide1pt4_vglut2_018_Merged_final.tif	Subcellular spot: Channel 1 object	Subcellular spot: Channel 1 object	PathCellObject	Geometry	63.24	24.42	NaN	NaN	NaN	NaN	NaN	NaN	NaN	NaN	NaN	NaN	NaN	NaN	NaN	NaN	NaN	NaN	NaN	NaN	NaN	NaN	NaN	NaN	NaN	NaN	NaN	NaN	NaN	NaN	NaN	NaN	NaN	NaN	NaN	NaN	NaN	NaN	NaN	NaN	NaN	NaN	NaN	NaN	NaN
210521_0811_1_1_slide1pt4_vglut2_018_Merged_final.tif	Subcellular spot: Channel 1 object	Subcellular spot: Channel 1 object	PathCellObject	Geometry	58.85	24.84	NaN	NaN	NaN	NaN	NaN	NaN	NaN	NaN	NaN	NaN	NaN	NaN	NaN	NaN	NaN	NaN	NaN	NaN	NaN	NaN	NaN	NaN	NaN	NaN	NaN	NaN	NaN	NaN	NaN	NaN	NaN	NaN	NaN	NaN	NaN	NaN	NaN	NaN	NaN	NaN	NaN	NaN	NaN
210521_0811_1_1_slide1pt4_vglut2_018_Merged_final.tif	Subcellular spot: Channel 1 object	Subcellular spot: Channel 1 object	PathCellObject	Geometry	54.42	25.94	NaN	NaN	NaN	NaN	NaN	NaN	NaN	NaN	NaN	NaN	NaN	NaN	NaN	NaN	NaN	NaN	NaN	NaN	NaN	NaN	NaN	NaN	NaN	NaN	NaN	NaN	NaN	NaN	NaN	NaN	NaN	NaN	NaN	NaN	NaN	NaN	NaN	NaN	NaN	NaN	NaN	NaN	NaN
210521_0811_1_1_slide1pt4_vglut2_018_Merged_final.tif	Subcellular spot: Channel 1 object	Subcellular spot: Channel 1 object	PathCellObject	Geometry	58.37	26.22	NaN	NaN	NaN	NaN	NaN	NaN	NaN	NaN	NaN	NaN	NaN	NaN	NaN	NaN	NaN	NaN	NaN	NaN	NaN	NaN	NaN	NaN	NaN	NaN	NaN	NaN	NaN	NaN	NaN	NaN	NaN	NaN	NaN	NaN	NaN	NaN	NaN	NaN	NaN	NaN	NaN	NaN	NaN
210521_0811_1_1_slide1pt4_vglut2_018_Merged_final.tif	Subcellular cluster: Channel 1 object	Subcellular cluster: Channel 1 object	PathCellObject	Geometry	61.7	27.47	NaN	NaN	NaN	NaN	NaN	NaN	NaN	NaN	NaN	NaN	NaN	NaN	NaN	NaN	NaN	NaN	NaN	NaN	NaN	NaN	NaN	NaN	NaN	NaN	NaN	NaN	NaN	NaN	NaN	NaN	NaN	NaN	NaN	NaN	NaN	NaN	NaN	NaN	NaN	NaN	NaN	NaN	NaN
210521_0811_1_1_slide1pt4_vglut2_018_Merged_final.tif	Subcellular cluster: Channel 1 object	Subcellular cluster: Channel 1 object	PathCellObject	Geometry	65	26.53	NaN	NaN	NaN	NaN	NaN	NaN	NaN	NaN	NaN	NaN	NaN	NaN	NaN	NaN	NaN	NaN	NaN	NaN	NaN	NaN	NaN	NaN	NaN	NaN	NaN	NaN	NaN	NaN	NaN	NaN	NaN	NaN	NaN	NaN	NaN	NaN	NaN	NaN	NaN	NaN	NaN	NaN	NaN
210521_0811_1_1_slide1pt4_vglut2_018_Merged_final.tif	Subcellular spot: Channel 1 object	Subcellular spot: Channel 1 object	PathCellObject	Geometry	50.92	26.27	NaN	NaN	NaN	NaN	NaN	NaN	NaN	NaN	NaN	NaN	NaN	NaN	NaN	NaN	NaN	NaN	NaN	NaN	NaN	NaN	NaN	NaN	NaN	NaN	NaN	NaN	NaN	NaN	NaN	NaN	NaN	NaN	NaN	NaN	NaN	NaN	NaN	NaN	NaN	NaN	NaN	NaN	NaN
210521_0811_1_1_slide1pt4_vglut2_018_Merged_final.tif	Subcellular spot: Channel 1 object	Subcellular spot: Channel 1 object	PathCellObject	Geometry	52.57	26.27	NaN	NaN	NaN	NaN	NaN	NaN	NaN	NaN	NaN	NaN	NaN	NaN	NaN	NaN	NaN	NaN	NaN	NaN	NaN	NaN	NaN	NaN	NaN	NaN	NaN	NaN	NaN	NaN	NaN	NaN	NaN	NaN	NaN	NaN	NaN	NaN	NaN	NaN	NaN	NaN	NaN	NaN	NaN
210521_0811_1_1_slide1pt4_vglut2_018_Merged_final.tif	Subcellular spot: Channel 1 object	Subcellular spot: Channel 1 object	PathCellObject	Geometry	53.85	27.17	NaN	NaN	NaN	NaN	NaN	NaN	NaN	NaN	NaN	NaN	NaN	NaN	NaN	NaN	NaN	NaN	NaN	NaN	NaN	NaN	NaN	NaN	NaN	NaN	NaN	NaN	NaN	NaN	NaN	NaN	NaN	NaN	NaN	NaN	NaN	NaN	NaN	NaN	NaN	NaN	NaN	NaN	NaN
210521_0811_1_1_slide1pt4_vglut2_018_Merged_final.tif	Subcellular spot: Channel 1 object	Subcellular spot: Channel 1 object	PathCellObject	Geometry	55.57	27.07	NaN	NaN	NaN	NaN	NaN	NaN	NaN	NaN	NaN	NaN	NaN	NaN	NaN	NaN	NaN	NaN	NaN	NaN	NaN	NaN	NaN	NaN	NaN	NaN	NaN	NaN	NaN	NaN	NaN	NaN	NaN	NaN	NaN	NaN	NaN	NaN	NaN	NaN	NaN	NaN	NaN	NaN	NaN
210521_0811_1_1_slide1pt4_vglut2_018_Merged_final.tif	Subcellular spot: Channel 1 object	Subcellular spot: Channel 1 object	PathCellObject	Geometry	57.7	27.57	NaN	NaN	NaN	NaN	NaN	NaN	NaN	NaN	NaN	NaN	NaN	NaN	NaN	NaN	NaN	NaN	NaN	NaN	NaN	NaN	NaN	NaN	NaN	NaN	NaN	NaN	NaN	NaN	NaN	NaN	NaN	NaN	NaN	NaN	NaN	NaN	NaN	NaN	NaN	NaN	NaN	NaN	NaN
210521_0811_1_1_slide1pt4_vglut2_018_Merged_final.tif	Subcellular spot: Channel 1 object	Subcellular spot: Channel 1 object	PathCellObject	Geometry	55.09	28.45	NaN	NaN	NaN	NaN	NaN	NaN	NaN	NaN	NaN	NaN	NaN	NaN	NaN	NaN	NaN	NaN	NaN	NaN	NaN	NaN	NaN	NaN	NaN	NaN	NaN	NaN	NaN	NaN	NaN	NaN	NaN	NaN	NaN	NaN	NaN	NaN	NaN	NaN	NaN	NaN	NaN	NaN	NaN
210521_0811_1_1_slide1pt4_vglut2_018_Merged_final.tif	Subcellular spot: Channel 1 object	Subcellular spot: Channel 1 object	PathCellObject	Geometry	65.58	29.02	NaN	NaN	NaN	NaN	NaN	NaN	NaN	NaN	NaN	NaN	NaN	NaN	NaN	NaN	NaN	NaN	NaN	NaN	NaN	NaN	NaN	NaN	NaN	NaN	NaN	NaN	NaN	NaN	NaN	NaN	NaN	NaN	NaN	NaN	NaN	NaN	NaN	NaN	NaN	NaN	NaN	NaN	NaN
210521_0811_1_1_slide1pt4_vglut2_018_Merged_final.tif	Subcellular spot: Channel 1 object	Subcellular spot: Channel 1 object	PathCellObject	Geometry	54.78	29.64	NaN	NaN	NaN	NaN	NaN	NaN	NaN	NaN	NaN	NaN	NaN	NaN	NaN	NaN	NaN	NaN	NaN	NaN	NaN	NaN	NaN	NaN	NaN	NaN	NaN	NaN	NaN	NaN	NaN	NaN	NaN	NaN	NaN	NaN	NaN	NaN	NaN	NaN	NaN	NaN	NaN	NaN	NaN
210521_0811_1_1_slide1pt4_vglut2_018_Merged_final.tif	Subcellular cluster: Channel 1 object	Subcellular cluster: Channel 1 object	PathCellObject	Geometry	64.84	30.83	NaN	NaN	NaN	NaN	NaN	NaN	NaN	NaN	NaN	NaN	NaN	NaN	NaN	NaN	NaN	NaN	NaN	NaN	NaN	NaN	NaN	NaN	NaN	NaN	NaN	NaN	NaN	NaN	NaN	NaN	NaN	NaN	NaN	NaN	NaN	NaN	NaN	NaN	NaN	NaN	NaN	NaN	NaN
210521_0811_1_1_slide1pt4_vglut2_018_Merged_final.tif	Subcellular spot: Channel 1 object	Subcellular spot: Channel 1 object	PathCellObject	Geometry	63.65	30.67	NaN	NaN	NaN	NaN	NaN	NaN	NaN	NaN	NaN	NaN	NaN	NaN	NaN	NaN	NaN	NaN	NaN	NaN	NaN	NaN	NaN	NaN	NaN	NaN	NaN	NaN	NaN	NaN	NaN	NaN	NaN	NaN	NaN	NaN	NaN	NaN	NaN	NaN	NaN	NaN	NaN	NaN	NaN
210521_0811_1_1_slide1pt4_vglut2_018_Merged_final.tif	Subcellular cluster: Channel 1 object	Subcellular cluster: Channel 1 object	PathCellObject	Geometry	56.53	30.89	NaN	NaN	NaN	NaN	NaN	NaN	NaN	NaN	NaN	NaN	NaN	NaN	NaN	NaN	NaN	NaN	NaN	NaN	NaN	NaN	NaN	NaN	NaN	NaN	NaN	NaN	NaN	NaN	NaN	NaN	NaN	NaN	NaN	NaN	NaN	NaN	NaN	NaN	NaN	NaN	NaN	NaN	NaN
210521_0811_1_1_slide1pt4_vglut2_018_Merged_final.tif	Subcellular spot: Channel 1 object	Subcellular spot: Channel 1 object	PathCellObject	Geometry	61.65	30.98	NaN	NaN	NaN	NaN	NaN	NaN	NaN	NaN	NaN	NaN	NaN	NaN	NaN	NaN	NaN	NaN	NaN	NaN	NaN	NaN	NaN	NaN	NaN	NaN	NaN	NaN	NaN	NaN	NaN	NaN	NaN	NaN	NaN	NaN	NaN	NaN	NaN	NaN	NaN	NaN	NaN	NaN	NaN
210521_0811_1_1_slide1pt4_vglut2_018_Merged_final.tif	Subcellular spot: Channel 1 object	Subcellular spot: Channel 1 object	PathCellObject	Geometry	58.67	31.68	NaN	NaN	NaN	NaN	NaN	NaN	NaN	NaN	NaN	NaN	NaN	NaN	NaN	NaN	NaN	NaN	NaN	NaN	NaN	NaN	NaN	NaN	NaN	NaN	NaN	NaN	NaN	NaN	NaN	NaN	NaN	NaN	NaN	NaN	NaN	NaN	NaN	NaN	NaN	NaN	NaN	NaN	NaN
210521_0811_1_1_slide1pt4_vglut2_018_Merged_final.tif	Subcellular cluster: Channel 1 object	Subcellular cluster: Channel 1 object	PathCellObject	Geometry	62.41	32.8	NaN	NaN	NaN	NaN	NaN	NaN	NaN	NaN	NaN	NaN	NaN	NaN	NaN	NaN	NaN	NaN	NaN	NaN	NaN	NaN	NaN	NaN	NaN	NaN	NaN	NaN	NaN	NaN	NaN	NaN	NaN	NaN	NaN	NaN	NaN	NaN	NaN	NaN	NaN	NaN	NaN	NaN	NaN
210521_0811_1_1_slide1pt4_vglut2_018_Merged_final.tif	Subcellular spot: Channel 1 object	Subcellular spot: Channel 1 object	PathCellObject	Geometry	56.85	32.61	NaN	NaN	NaN	NaN	NaN	NaN	NaN	NaN	NaN	NaN	NaN	NaN	NaN	NaN	NaN	NaN	NaN	NaN	NaN	NaN	NaN	NaN	NaN	NaN	NaN	NaN	NaN	NaN	NaN	NaN	NaN	NaN	NaN	NaN	NaN	NaN	NaN	NaN	NaN	NaN	NaN	NaN	NaN
210521_0811_1_1_slide1pt4_vglut2_018_Merged_final.tif	Subcellular spot: Channel 1 object	Subcellular spot: Channel 1 object	PathCellObject	Geometry	64.89	33.27	NaN	NaN	NaN	NaN	NaN	NaN	NaN	NaN	NaN	NaN	NaN	NaN	NaN	NaN	NaN	NaN	NaN	NaN	NaN	NaN	NaN	NaN	NaN	NaN	NaN	NaN	NaN	NaN	NaN	NaN	NaN	NaN	NaN	NaN	NaN	NaN	NaN	NaN	NaN	NaN	NaN	NaN	NaN
210521_0811_1_1_slide1pt4_vglut2_018_Merged_final.tif	Subcellular cluster: Channel 1 object	Subcellular cluster: Channel 1 object	PathCellObject	Geometry	59.27	33.5	NaN	NaN	NaN	NaN	NaN	NaN	NaN	NaN	NaN	NaN	NaN	NaN	NaN	NaN	NaN	NaN	NaN	NaN	NaN	NaN	NaN	NaN	NaN	NaN	NaN	NaN	NaN	NaN	NaN	NaN	NaN	NaN	NaN	NaN	NaN	NaN	NaN	NaN	NaN	NaN	NaN	NaN	NaN
210521_0811_1_1_slide1pt4_vglut2_018_Merged_final.tif	Subcellular spot: Channel 1 object	Subcellular spot: Channel 1 object	PathCellObject	Geometry	60.23	34.75	NaN	NaN	NaN	NaN	NaN	NaN	NaN	NaN	NaN	NaN	NaN	NaN	NaN	NaN	NaN	NaN	NaN	NaN	NaN	NaN	NaN	NaN	NaN	NaN	NaN	NaN	NaN	NaN	NaN	NaN	NaN	NaN	NaN	NaN	NaN	NaN	NaN	NaN	NaN	NaN	NaN	NaN	NaN
210521_0811_1_1_slide1pt4_vglut2_018_Merged_final.tif	Subcellular spot: Channel 1 object	Subcellular spot: Channel 1 object	PathCellObject	Geometry	54.64	37.17	NaN	NaN	NaN	NaN	NaN	NaN	NaN	NaN	NaN	NaN	NaN	NaN	NaN	NaN	NaN	NaN	NaN	NaN	NaN	NaN	NaN	NaN	NaN	NaN	NaN	NaN	NaN	NaN	NaN	NaN	NaN	NaN	NaN	NaN	NaN	NaN	NaN	NaN	NaN	NaN	NaN	NaN	NaN
210521_0811_1_1_slide1pt4_vglut2_018_Merged_final.tif	Subcellular spot: Channel 1 object	Subcellular spot: Channel 1 object	PathCellObject	Geometry	55.04	38.8	NaN	NaN	NaN	NaN	NaN	NaN	NaN	NaN	NaN	NaN	NaN	NaN	NaN	NaN	NaN	NaN	NaN	NaN	NaN	NaN	NaN	NaN	NaN	NaN	NaN	NaN	NaN	NaN	NaN	NaN	NaN	NaN	NaN	NaN	NaN	NaN	NaN	NaN	NaN	NaN	NaN	NaN	NaN
210521_0811_1_1_slide1pt4_vglut2_018_Merged_final.tif	Subcellular cluster: Channel 1 object	Subcellular cluster: Channel 1 object	PathCellObject	Geometry	53.2	39.09	NaN	NaN	NaN	NaN	NaN	NaN	NaN	NaN	NaN	NaN	NaN	NaN	NaN	NaN	NaN	NaN	NaN	NaN	NaN	NaN	NaN	NaN	NaN	NaN	NaN	NaN	NaN	NaN	NaN	NaN	NaN	NaN	NaN	NaN	NaN	NaN	NaN	NaN	NaN	NaN	NaN	NaN	NaN
210521_0811_1_1_slide1pt4_vglut2_018_Merged_final.tif	Subcellular spot: Channel 3 object	Subcellular spot: Channel 3 object	PathCellObject	Geometry	52.11	22.15	NaN	NaN	NaN	NaN	NaN	NaN	NaN	NaN	NaN	NaN	NaN	NaN	NaN	NaN	NaN	NaN	NaN	NaN	NaN	NaN	NaN	NaN	NaN	NaN	NaN	NaN	NaN	NaN	NaN	NaN	NaN	NaN	NaN	NaN	NaN	NaN	NaN	NaN	NaN	NaN	NaN	NaN	NaN
210521_0811_1_1_slide1pt4_vglut2_018_Merged_final.tif	Subcellular spot: Channel 3 object	Subcellular spot: Channel 3 object	PathCellObject	Geometry	53.97	28.31	NaN	NaN	NaN	NaN	NaN	NaN	NaN	NaN	NaN	NaN	NaN	NaN	NaN	NaN	NaN	NaN	NaN	NaN	NaN	NaN	NaN	NaN	NaN	NaN	NaN	NaN	NaN	NaN	NaN	NaN	NaN	NaN	NaN	NaN	NaN	NaN	NaN	NaN	NaN	NaN	NaN	NaN	NaN
210521_0811_1_1_slide1pt4_vglut2_018_Merged_final.tif	Subcellular spot: Channel 3 object	Subcellular spot: Channel 3 object	PathCellObject	Geometry	64.36	33.6	NaN	NaN	NaN	NaN	NaN	NaN	NaN	NaN	NaN	NaN	NaN	NaN	NaN	NaN	NaN	NaN	NaN	NaN	NaN	NaN	NaN	NaN	NaN	NaN	NaN	NaN	NaN	NaN	NaN	NaN	NaN	NaN	NaN	NaN	NaN	NaN	NaN	NaN	NaN	NaN	NaN	NaN	NaN
210521_0811_1_1_slide1pt4_vglut2_018_Merged_final.tif	Subcellular spot: Channel 3 object	Subcellular spot: Channel 3 object	PathCellObject	Geometry	56.69	37.85	NaN	NaN	NaN	NaN	NaN	NaN	NaN	NaN	NaN	NaN	NaN	NaN	NaN	NaN	NaN	NaN	NaN	NaN	NaN	NaN	NaN	NaN	NaN	NaN	NaN	NaN	NaN	NaN	NaN	NaN	NaN	NaN	NaN	NaN	NaN	NaN	NaN	NaN	NaN	NaN	NaN	NaN	NaN
210521_0811_1_1_slide1pt4_vglut2_018_Merged_final.tif	PathCellObject		PathAnnotationObject	Polygon	74.08	23.77	38.5	23.7925	0.8547	8.412	6.1235	0.6908	114.538	18097	149.8117	940	4	936	245.7722	38832	27.7741	255	102	153	65.1772	10298	33.4339	168	5	163	88.5	38.1282	0.765	14.9483	8.6995	0.8255	108.5084	144.1668	999	3	120.4691	120.7535	255	0	67.4213	36.9563	218	2	103.697
210521_0811_1_1_slide1pt4_vglut2_018_Merged_final.tif	Subcellular spot: Channel 1 object	Subcellular spot: Channel 1 object	PathCellObject	Geometry	67.92	21.27	NaN	NaN	NaN	NaN	NaN	NaN	NaN	NaN	NaN	NaN	NaN	NaN	NaN	NaN	NaN	NaN	NaN	NaN	NaN	NaN	NaN	NaN	NaN	NaN	NaN	NaN	NaN	NaN	NaN	NaN	NaN	NaN	NaN	NaN	NaN	NaN	NaN	NaN	NaN	NaN	NaN	NaN	NaN
210521_0811_1_1_slide1pt4_vglut2_018_Merged_final.tif	Subcellular spot: Channel 1 object	Subcellular spot: Channel 1 object	PathCellObject	Geometry	76.17	21.94	NaN	NaN	NaN	NaN	NaN	NaN	NaN	NaN	NaN	NaN	NaN	NaN	NaN	NaN	NaN	NaN	NaN	NaN	NaN	NaN	NaN	NaN	NaN	NaN	NaN	NaN	NaN	NaN	NaN	NaN	NaN	NaN	NaN	NaN	NaN	NaN	NaN	NaN	NaN	NaN	NaN	NaN	NaN
210521_0811_1_1_slide1pt4_vglut2_018_Merged_final.tif	Subcellular spot: Channel 1 object	Subcellular spot: Channel 1 object	PathCellObject	Geometry	75.02	22.88	NaN	NaN	NaN	NaN	NaN	NaN	NaN	NaN	NaN	NaN	NaN	NaN	NaN	NaN	NaN	NaN	NaN	NaN	NaN	NaN	NaN	NaN	NaN	NaN	NaN	NaN	NaN	NaN	NaN	NaN	NaN	NaN	NaN	NaN	NaN	NaN	NaN	NaN	NaN	NaN	NaN	NaN	NaN
210521_0811_1_1_slide1pt4_vglut2_018_Merged_final.tif	Subcellular spot: Channel 1 object	Subcellular spot: Channel 1 object	PathCellObject	Geometry	78.95	22.71	NaN	NaN	NaN	NaN	NaN	NaN	NaN	NaN	NaN	NaN	NaN	NaN	NaN	NaN	NaN	NaN	NaN	NaN	NaN	NaN	NaN	NaN	NaN	NaN	NaN	NaN	NaN	NaN	NaN	NaN	NaN	NaN	NaN	NaN	NaN	NaN	NaN	NaN	NaN	NaN	NaN	NaN	NaN
210521_0811_1_1_slide1pt4_vglut2_018_Merged_final.tif	Subcellular spot: Channel 1 object	Subcellular spot: Channel 1 object	PathCellObject	Geometry	70.32	23.95	NaN	NaN	NaN	NaN	NaN	NaN	NaN	NaN	NaN	NaN	NaN	NaN	NaN	NaN	NaN	NaN	NaN	NaN	NaN	NaN	NaN	NaN	NaN	NaN	NaN	NaN	NaN	NaN	NaN	NaN	NaN	NaN	NaN	NaN	NaN	NaN	NaN	NaN	NaN	NaN	NaN	NaN	NaN
210521_0811_1_1_slide1pt4_vglut2_018_Merged_final.tif	Subcellular spot: Channel 1 object	Subcellular spot: Channel 1 object	PathCellObject	Geometry	72.96	24.9	NaN	NaN	NaN	NaN	NaN	NaN	NaN	NaN	NaN	NaN	NaN	NaN	NaN	NaN	NaN	NaN	NaN	NaN	NaN	NaN	NaN	NaN	NaN	NaN	NaN	NaN	NaN	NaN	NaN	NaN	NaN	NaN	NaN	NaN	NaN	NaN	NaN	NaN	NaN	NaN	NaN	NaN	NaN
210521_0811_1_1_slide1pt4_vglut2_018_Merged_final.tif	Subcellular spot: Channel 1 object	Subcellular spot: Channel 1 object	PathCellObject	Geometry	77.22	28.72	NaN	NaN	NaN	NaN	NaN	NaN	NaN	NaN	NaN	NaN	NaN	NaN	NaN	NaN	NaN	NaN	NaN	NaN	NaN	NaN	NaN	NaN	NaN	NaN	NaN	NaN	NaN	NaN	NaN	NaN	NaN	NaN	NaN	NaN	NaN	NaN	NaN	NaN	NaN	NaN	NaN	NaN	NaN
210521_0811_1_1_slide1pt4_vglut2_018_Merged_final.tif	PathCellObject		PathAnnotationObject	Polygon	70.62	32.82	52	26.9092	0.9024	9.2303	7.9402	0.3762	106.8565	22333	120.7092	644	4	640	249.1053	52063	20.1859	255	136	119	53.9713	11280	45.157	302	3	299	112.25	41.3516	0.8249	15.1232	10.649	0.6106	95.3858	130.2316	1160	3	124.4656	122.6819	255	0	56.8537	48.142	302	3	85.4793
210521_0811_1_1_slide1pt4_vglut2_018_Merged_final.tif	Subcellular spot: Channel 1 object	Subcellular spot: Channel 1 object	PathCellObject	Geometry	69.07	26.82	NaN	NaN	NaN	NaN	NaN	NaN	NaN	NaN	NaN	NaN	NaN	NaN	NaN	NaN	NaN	NaN	NaN	NaN	NaN	NaN	NaN	NaN	NaN	NaN	NaN	NaN	NaN	NaN	NaN	NaN	NaN	NaN	NaN	NaN	NaN	NaN	NaN	NaN	NaN	NaN	NaN	NaN	NaN
210521_0811_1_1_slide1pt4_vglut2_018_Merged_final.tif	Subcellular spot: Channel 1 object	Subcellular spot: Channel 1 object	PathCellObject	Geometry	66.53	30.88	NaN	NaN	NaN	NaN	NaN	NaN	NaN	NaN	NaN	NaN	NaN	NaN	NaN	NaN	NaN	NaN	NaN	NaN	NaN	NaN	NaN	NaN	NaN	NaN	NaN	NaN	NaN	NaN	NaN	NaN	NaN	NaN	NaN	NaN	NaN	NaN	NaN	NaN	NaN	NaN	NaN	NaN	NaN
210521_0811_1_1_slide1pt4_vglut2_018_Merged_final.tif	Subcellular spot: Channel 1 object	Subcellular spot: Channel 1 object	PathCellObject	Geometry	72.41	30.35	NaN	NaN	NaN	NaN	NaN	NaN	NaN	NaN	NaN	NaN	NaN	NaN	NaN	NaN	NaN	NaN	NaN	NaN	NaN	NaN	NaN	NaN	NaN	NaN	NaN	NaN	NaN	NaN	NaN	NaN	NaN	NaN	NaN	NaN	NaN	NaN	NaN	NaN	NaN	NaN	NaN	NaN	NaN
210521_0811_1_1_slide1pt4_vglut2_018_Merged_final.tif	Subcellular spot: Channel 1 object	Subcellular spot: Channel 1 object	PathCellObject	Geometry	68.72	31.05	NaN	NaN	NaN	NaN	NaN	NaN	NaN	NaN	NaN	NaN	NaN	NaN	NaN	NaN	NaN	NaN	NaN	NaN	NaN	NaN	NaN	NaN	NaN	NaN	NaN	NaN	NaN	NaN	NaN	NaN	NaN	NaN	NaN	NaN	NaN	NaN	NaN	NaN	NaN	NaN	NaN	NaN	NaN
210521_0811_1_1_slide1pt4_vglut2_018_Merged_final.tif	Subcellular cluster: Channel 1 object	Subcellular cluster: Channel 1 object	PathCellObject	Geometry	68.6	32.73	NaN	NaN	NaN	NaN	NaN	NaN	NaN	NaN	NaN	NaN	NaN	NaN	NaN	NaN	NaN	NaN	NaN	NaN	NaN	NaN	NaN	NaN	NaN	NaN	NaN	NaN	NaN	NaN	NaN	NaN	NaN	NaN	NaN	NaN	NaN	NaN	NaN	NaN	NaN	NaN	NaN	NaN	NaN
210521_0811_1_1_slide1pt4_vglut2_018_Merged_final.tif	Subcellular spot: Channel 1 object	Subcellular spot: Channel 1 object	PathCellObject	Geometry	73.29	32.88	NaN	NaN	NaN	NaN	NaN	NaN	NaN	NaN	NaN	NaN	NaN	NaN	NaN	NaN	NaN	NaN	NaN	NaN	NaN	NaN	NaN	NaN	NaN	NaN	NaN	NaN	NaN	NaN	NaN	NaN	NaN	NaN	NaN	NaN	NaN	NaN	NaN	NaN	NaN	NaN	NaN	NaN	NaN
210521_0811_1_1_slide1pt4_vglut2_018_Merged_final.tif	PathCellObject		PathAnnotationObject	Polygon	175.57	34.98	101.75	41.1257	0.756	15.1434	8.4548	0.8529	87.9419	36320	135.9717	1027	5	1022	245.2518	101289	28.5864	255	100	155	39.6295	16367	23.3849	138	2	136	338	69.8401	0.8708	25.0626	17.1301	0.755	73.9327	134.1829	1580	2	77.1855	113.3158	255	0	50.9084	100.7039	2452	2	67.7777
210521_0811_1_1_slide1pt4_vglut2_018_Merged_final.tif	Subcellular spot: Channel 1 object	Subcellular spot: Channel 1 object	PathCellObject	Geometry	177.37	25.14	NaN	NaN	NaN	NaN	NaN	NaN	NaN	NaN	NaN	NaN	NaN	NaN	NaN	NaN	NaN	NaN	NaN	NaN	NaN	NaN	NaN	NaN	NaN	NaN	NaN	NaN	NaN	NaN	NaN	NaN	NaN	NaN	NaN	NaN	NaN	NaN	NaN	NaN	NaN	NaN	NaN	NaN	NaN
210521_0811_1_1_slide1pt4_vglut2_018_Merged_final.tif	Subcellular cluster: Channel 1 object	Subcellular cluster: Channel 1 object	PathCellObject	Geometry	177.62	26.73	NaN	NaN	NaN	NaN	NaN	NaN	NaN	NaN	NaN	NaN	NaN	NaN	NaN	NaN	NaN	NaN	NaN	NaN	NaN	NaN	NaN	NaN	NaN	NaN	NaN	NaN	NaN	NaN	NaN	NaN	NaN	NaN	NaN	NaN	NaN	NaN	NaN	NaN	NaN	NaN	NaN	NaN	NaN
210521_0811_1_1_slide1pt4_vglut2_018_Merged_final.tif	Subcellular spot: Channel 1 object	Subcellular spot: Channel 1 object	PathCellObject	Geometry	172.8	27.35	NaN	NaN	NaN	NaN	NaN	NaN	NaN	NaN	NaN	NaN	NaN	NaN	NaN	NaN	NaN	NaN	NaN	NaN	NaN	NaN	NaN	NaN	NaN	NaN	NaN	NaN	NaN	NaN	NaN	NaN	NaN	NaN	NaN	NaN	NaN	NaN	NaN	NaN	NaN	NaN	NaN	NaN	NaN
210521_0811_1_1_slide1pt4_vglut2_018_Merged_final.tif	Subcellular spot: Channel 1 object	Subcellular spot: Channel 1 object	PathCellObject	Geometry	182.48	28.08	NaN	NaN	NaN	NaN	NaN	NaN	NaN	NaN	NaN	NaN	NaN	NaN	NaN	NaN	NaN	NaN	NaN	NaN	NaN	NaN	NaN	NaN	NaN	NaN	NaN	NaN	NaN	NaN	NaN	NaN	NaN	NaN	NaN	NaN	NaN	NaN	NaN	NaN	NaN	NaN	NaN	NaN	NaN
210521_0811_1_1_slide1pt4_vglut2_018_Merged_final.tif	Subcellular spot: Channel 1 object	Subcellular spot: Channel 1 object	PathCellObject	Geometry	183.83	28.36	NaN	NaN	NaN	NaN	NaN	NaN	NaN	NaN	NaN	NaN	NaN	NaN	NaN	NaN	NaN	NaN	NaN	NaN	NaN	NaN	NaN	NaN	NaN	NaN	NaN	NaN	NaN	NaN	NaN	NaN	NaN	NaN	NaN	NaN	NaN	NaN	NaN	NaN	NaN	NaN	NaN	NaN	NaN
210521_0811_1_1_slide1pt4_vglut2_018_Merged_final.tif	Subcellular cluster: Channel 1 object	Subcellular cluster: Channel 1 object	PathCellObject	Geometry	177.14	29.16	NaN	NaN	NaN	NaN	NaN	NaN	NaN	NaN	NaN	NaN	NaN	NaN	NaN	NaN	NaN	NaN	NaN	NaN	NaN	NaN	NaN	NaN	NaN	NaN	NaN	NaN	NaN	NaN	NaN	NaN	NaN	NaN	NaN	NaN	NaN	NaN	NaN	NaN	NaN	NaN	NaN	NaN	NaN
210521_0811_1_1_slide1pt4_vglut2_018_Merged_final.tif	Subcellular spot: Channel 1 object	Subcellular spot: Channel 1 object	PathCellObject	Geometry	175.31	30.98	NaN	NaN	NaN	NaN	NaN	NaN	NaN	NaN	NaN	NaN	NaN	NaN	NaN	NaN	NaN	NaN	NaN	NaN	NaN	NaN	NaN	NaN	NaN	NaN	NaN	NaN	NaN	NaN	NaN	NaN	NaN	NaN	NaN	NaN	NaN	NaN	NaN	NaN	NaN	NaN	NaN	NaN	NaN
210521_0811_1_1_slide1pt4_vglut2_018_Merged_final.tif	Subcellular spot: Channel 1 object	Subcellular spot: Channel 1 object	PathCellObject	Geometry	176.17	31.94	NaN	NaN	NaN	NaN	NaN	NaN	NaN	NaN	NaN	NaN	NaN	NaN	NaN	NaN	NaN	NaN	NaN	NaN	NaN	NaN	NaN	NaN	NaN	NaN	NaN	NaN	NaN	NaN	NaN	NaN	NaN	NaN	NaN	NaN	NaN	NaN	NaN	NaN	NaN	NaN	NaN	NaN	NaN
210521_0811_1_1_slide1pt4_vglut2_018_Merged_final.tif	Subcellular spot: Channel 1 object	Subcellular spot: Channel 1 object	PathCellObject	Geometry	181.22	31.92	NaN	NaN	NaN	NaN	NaN	NaN	NaN	NaN	NaN	NaN	NaN	NaN	NaN	NaN	NaN	NaN	NaN	NaN	NaN	NaN	NaN	NaN	NaN	NaN	NaN	NaN	NaN	NaN	NaN	NaN	NaN	NaN	NaN	NaN	NaN	NaN	NaN	NaN	NaN	NaN	NaN	NaN	NaN
210521_0811_1_1_slide1pt4_vglut2_018_Merged_final.tif	Subcellular spot: Channel 1 object	Subcellular spot: Channel 1 object	PathCellObject	Geometry	174.75	32.51	NaN	NaN	NaN	NaN	NaN	NaN	NaN	NaN	NaN	NaN	NaN	NaN	NaN	NaN	NaN	NaN	NaN	NaN	NaN	NaN	NaN	NaN	NaN	NaN	NaN	NaN	NaN	NaN	NaN	NaN	NaN	NaN	NaN	NaN	NaN	NaN	NaN	NaN	NaN	NaN	NaN	NaN	NaN
210521_0811_1_1_slide1pt4_vglut2_018_Merged_final.tif	Subcellular spot: Channel 1 object	Subcellular spot: Channel 1 object	PathCellObject	Geometry	178.18	32.75	NaN	NaN	NaN	NaN	NaN	NaN	NaN	NaN	NaN	NaN	NaN	NaN	NaN	NaN	NaN	NaN	NaN	NaN	NaN	NaN	NaN	NaN	NaN	NaN	NaN	NaN	NaN	NaN	NaN	NaN	NaN	NaN	NaN	NaN	NaN	NaN	NaN	NaN	NaN	NaN	NaN	NaN	NaN
210521_0811_1_1_slide1pt4_vglut2_018_Merged_final.tif	Subcellular spot: Channel 1 object	Subcellular spot: Channel 1 object	PathCellObject	Geometry	168.55	33.41	NaN	NaN	NaN	NaN	NaN	NaN	NaN	NaN	NaN	NaN	NaN	NaN	NaN	NaN	NaN	NaN	NaN	NaN	NaN	NaN	NaN	NaN	NaN	NaN	NaN	NaN	NaN	NaN	NaN	NaN	NaN	NaN	NaN	NaN	NaN	NaN	NaN	NaN	NaN	NaN	NaN	NaN	NaN
210521_0811_1_1_slide1pt4_vglut2_018_Merged_final.tif	Subcellular spot: Channel 1 object	Subcellular spot: Channel 1 object	PathCellObject	Geometry	166.24	35.92	NaN	NaN	NaN	NaN	NaN	NaN	NaN	NaN	NaN	NaN	NaN	NaN	NaN	NaN	NaN	NaN	NaN	NaN	NaN	NaN	NaN	NaN	NaN	NaN	NaN	NaN	NaN	NaN	NaN	NaN	NaN	NaN	NaN	NaN	NaN	NaN	NaN	NaN	NaN	NaN	NaN	NaN	NaN
210521_0811_1_1_slide1pt4_vglut2_018_Merged_final.tif	Subcellular cluster: Channel 3 object	Subcellular cluster: Channel 3 object	PathCellObject	Geometry	167.73	38.12	NaN	NaN	NaN	NaN	NaN	NaN	NaN	NaN	NaN	NaN	NaN	NaN	NaN	NaN	NaN	NaN	NaN	NaN	NaN	NaN	NaN	NaN	NaN	NaN	NaN	NaN	NaN	NaN	NaN	NaN	NaN	NaN	NaN	NaN	NaN	NaN	NaN	NaN	NaN	NaN	NaN	NaN	NaN
210521_0811_1_1_slide1pt4_vglut2_018_Merged_final.tif	PathCellObject		PathAnnotationObject	Polygon	81.78	35.34	59	28.7435	0.8974	9.6306	8.4555	0.52	154.5125	37083	157.3773	803	7	796	248.5625	59655	22.6945	255	88	167	50.6375	12153	59.7432	450	3	447	189	51.9456	0.8802	17.8418	13.6151	0.5731	97.3106	122.1116	874	7	106.7916	119.2965	255	0	47.1193	40.0451	450	3	71.0612
210521_0811_1_1_slide1pt4_vglut2_018_Merged_final.tif	Subcellular spot: Channel 1 object	Subcellular spot: Channel 1 object	PathCellObject	Geometry	82.73	28.7	NaN	NaN	NaN	NaN	NaN	NaN	NaN	NaN	NaN	NaN	NaN	NaN	NaN	NaN	NaN	NaN	NaN	NaN	NaN	NaN	NaN	NaN	NaN	NaN	NaN	NaN	NaN	NaN	NaN	NaN	NaN	NaN	NaN	NaN	NaN	NaN	NaN	NaN	NaN	NaN	NaN	NaN	NaN
210521_0811_1_1_slide1pt4_vglut2_018_Merged_final.tif	Subcellular spot: Channel 1 object	Subcellular spot: Channel 1 object	PathCellObject	Geometry	80.8	29.78	NaN	NaN	NaN	NaN	NaN	NaN	NaN	NaN	NaN	NaN	NaN	NaN	NaN	NaN	NaN	NaN	NaN	NaN	NaN	NaN	NaN	NaN	NaN	NaN	NaN	NaN	NaN	NaN	NaN	NaN	NaN	NaN	NaN	NaN	NaN	NaN	NaN	NaN	NaN	NaN	NaN	NaN	NaN
210521_0811_1_1_slide1pt4_vglut2_018_Merged_final.tif	Subcellular cluster: Channel 1 object	Subcellular cluster: Channel 1 object	PathCellObject	Geometry	83	31.72	NaN	NaN	NaN	NaN	NaN	NaN	NaN	NaN	NaN	NaN	NaN	NaN	NaN	NaN	NaN	NaN	NaN	NaN	NaN	NaN	NaN	NaN	NaN	NaN	NaN	NaN	NaN	NaN	NaN	NaN	NaN	NaN	NaN	NaN	NaN	NaN	NaN	NaN	NaN	NaN	NaN	NaN	NaN
210521_0811_1_1_slide1pt4_vglut2_018_Merged_final.tif	Subcellular spot: Channel 1 object	Subcellular spot: Channel 1 object	PathCellObject	Geometry	77.5	31.82	NaN	NaN	NaN	NaN	NaN	NaN	NaN	NaN	NaN	NaN	NaN	NaN	NaN	NaN	NaN	NaN	NaN	NaN	NaN	NaN	NaN	NaN	NaN	NaN	NaN	NaN	NaN	NaN	NaN	NaN	NaN	NaN	NaN	NaN	NaN	NaN	NaN	NaN	NaN	NaN	NaN	NaN	NaN
210521_0811_1_1_slide1pt4_vglut2_018_Merged_final.tif	Subcellular spot: Channel 1 object	Subcellular spot: Channel 1 object	PathCellObject	Geometry	78.14	32.95	NaN	NaN	NaN	NaN	NaN	NaN	NaN	NaN	NaN	NaN	NaN	NaN	NaN	NaN	NaN	NaN	NaN	NaN	NaN	NaN	NaN	NaN	NaN	NaN	NaN	NaN	NaN	NaN	NaN	NaN	NaN	NaN	NaN	NaN	NaN	NaN	NaN	NaN	NaN	NaN	NaN	NaN	NaN
210521_0811_1_1_slide1pt4_vglut2_018_Merged_final.tif	Subcellular spot: Channel 1 object	Subcellular spot: Channel 1 object	PathCellObject	Geometry	83.48	33.59	NaN	NaN	NaN	NaN	NaN	NaN	NaN	NaN	NaN	NaN	NaN	NaN	NaN	NaN	NaN	NaN	NaN	NaN	NaN	NaN	NaN	NaN	NaN	NaN	NaN	NaN	NaN	NaN	NaN	NaN	NaN	NaN	NaN	NaN	NaN	NaN	NaN	NaN	NaN	NaN	NaN	NaN	NaN
210521_0811_1_1_slide1pt4_vglut2_018_Merged_final.tif	Subcellular cluster: Channel 1 object	Subcellular cluster: Channel 1 object	PathCellObject	Geometry	78.45	34.91	NaN	NaN	NaN	NaN	NaN	NaN	NaN	NaN	NaN	NaN	NaN	NaN	NaN	NaN	NaN	NaN	NaN	NaN	NaN	NaN	NaN	NaN	NaN	NaN	NaN	NaN	NaN	NaN	NaN	NaN	NaN	NaN	NaN	NaN	NaN	NaN	NaN	NaN	NaN	NaN	NaN	NaN	NaN
210521_0811_1_1_slide1pt4_vglut2_018_Merged_final.tif	Subcellular spot: Channel 1 object	Subcellular spot: Channel 1 object	PathCellObject	Geometry	76.72	35.02	NaN	NaN	NaN	NaN	NaN	NaN	NaN	NaN	NaN	NaN	NaN	NaN	NaN	NaN	NaN	NaN	NaN	NaN	NaN	NaN	NaN	NaN	NaN	NaN	NaN	NaN	NaN	NaN	NaN	NaN	NaN	NaN	NaN	NaN	NaN	NaN	NaN	NaN	NaN	NaN	NaN	NaN	NaN
210521_0811_1_1_slide1pt4_vglut2_018_Merged_final.tif	Subcellular spot: Channel 1 object	Subcellular spot: Channel 1 object	PathCellObject	Geometry	79.48	37.88	NaN	NaN	NaN	NaN	NaN	NaN	NaN	NaN	NaN	NaN	NaN	NaN	NaN	NaN	NaN	NaN	NaN	NaN	NaN	NaN	NaN	NaN	NaN	NaN	NaN	NaN	NaN	NaN	NaN	NaN	NaN	NaN	NaN	NaN	NaN	NaN	NaN	NaN	NaN	NaN	NaN	NaN	NaN
210521_0811_1_1_slide1pt4_vglut2_018_Merged_final.tif	Subcellular spot: Channel 1 object	Subcellular spot: Channel 1 object	PathCellObject	Geometry	86.35	40.19	NaN	NaN	NaN	NaN	NaN	NaN	NaN	NaN	NaN	NaN	NaN	NaN	NaN	NaN	NaN	NaN	NaN	NaN	NaN	NaN	NaN	NaN	NaN	NaN	NaN	NaN	NaN	NaN	NaN	NaN	NaN	NaN	NaN	NaN	NaN	NaN	NaN	NaN	NaN	NaN	NaN	NaN	NaN
210521_0811_1_1_slide1pt4_vglut2_018_Merged_final.tif	Subcellular spot: Channel 3 object	Subcellular spot: Channel 3 object	PathCellObject	Geometry	82.62	36.6	NaN	NaN	NaN	NaN	NaN	NaN	NaN	NaN	NaN	NaN	NaN	NaN	NaN	NaN	NaN	NaN	NaN	NaN	NaN	NaN	NaN	NaN	NaN	NaN	NaN	NaN	NaN	NaN	NaN	NaN	NaN	NaN	NaN	NaN	NaN	NaN	NaN	NaN	NaN	NaN	NaN	NaN	NaN
210521_0811_1_1_slide1pt4_vglut2_018_Merged_final.tif	PathCellObject		PathAnnotationObject	Polygon	214.05	32.81	54.75	26.9277	0.9488	9.3814	7.3645	0.6242	60.819	13441	62.2408	417	7	410	242.9548	53693	30.5791	255	104	151	134.7059	29770	205.7687	1539	9	1530	192.75	51.6938	0.9064	17.5182	14.5854	0.4206	63.5349	77.5373	856	4	72.562	110.3219	255	0	80.031	119.4972	1539	9	64.6203
210521_0811_1_1_slide1pt4_vglut2_018_Merged_final.tif	Subcellular spot: Channel 1 object	Subcellular spot: Channel 1 object	PathCellObject	Geometry	215.12	27.73	NaN	NaN	NaN	NaN	NaN	NaN	NaN	NaN	NaN	NaN	NaN	NaN	NaN	NaN	NaN	NaN	NaN	NaN	NaN	NaN	NaN	NaN	NaN	NaN	NaN	NaN	NaN	NaN	NaN	NaN	NaN	NaN	NaN	NaN	NaN	NaN	NaN	NaN	NaN	NaN	NaN	NaN	NaN
210521_0811_1_1_slide1pt4_vglut2_018_Merged_final.tif	Subcellular spot: Channel 1 object	Subcellular spot: Channel 1 object	PathCellObject	Geometry	209.54	29.8	NaN	NaN	NaN	NaN	NaN	NaN	NaN	NaN	NaN	NaN	NaN	NaN	NaN	NaN	NaN	NaN	NaN	NaN	NaN	NaN	NaN	NaN	NaN	NaN	NaN	NaN	NaN	NaN	NaN	NaN	NaN	NaN	NaN	NaN	NaN	NaN	NaN	NaN	NaN	NaN	NaN	NaN	NaN
210521_0811_1_1_slide1pt4_vglut2_018_Merged_final.tif	Subcellular spot: Channel 1 object	Subcellular spot: Channel 1 object	PathCellObject	Geometry	216.67	34.53	NaN	NaN	NaN	NaN	NaN	NaN	NaN	NaN	NaN	NaN	NaN	NaN	NaN	NaN	NaN	NaN	NaN	NaN	NaN	NaN	NaN	NaN	NaN	NaN	NaN	NaN	NaN	NaN	NaN	NaN	NaN	NaN	NaN	NaN	NaN	NaN	NaN	NaN	NaN	NaN	NaN	NaN	NaN
210521_0811_1_1_slide1pt4_vglut2_018_Merged_final.tif	Subcellular spot: Channel 1 object	Subcellular spot: Channel 1 object	PathCellObject	Geometry	210.68	38.26	NaN	NaN	NaN	NaN	NaN	NaN	NaN	NaN	NaN	NaN	NaN	NaN	NaN	NaN	NaN	NaN	NaN	NaN	NaN	NaN	NaN	NaN	NaN	NaN	NaN	NaN	NaN	NaN	NaN	NaN	NaN	NaN	NaN	NaN	NaN	NaN	NaN	NaN	NaN	NaN	NaN	NaN	NaN
210521_0811_1_1_slide1pt4_vglut2_018_Merged_final.tif	Subcellular spot: Channel 3 object	Subcellular spot: Channel 3 object	PathCellObject	Geometry	215.88	32.01	NaN	NaN	NaN	NaN	NaN	NaN	NaN	NaN	NaN	NaN	NaN	NaN	NaN	NaN	NaN	NaN	NaN	NaN	NaN	NaN	NaN	NaN	NaN	NaN	NaN	NaN	NaN	NaN	NaN	NaN	NaN	NaN	NaN	NaN	NaN	NaN	NaN	NaN	NaN	NaN	NaN	NaN	NaN
210521_0811_1_1_slide1pt4_vglut2_018_Merged_final.tif	Subcellular spot: Channel 3 object	Subcellular spot: Channel 3 object	PathCellObject	Geometry	209.01	32.98	NaN	NaN	NaN	NaN	NaN	NaN	NaN	NaN	NaN	NaN	NaN	NaN	NaN	NaN	NaN	NaN	NaN	NaN	NaN	NaN	NaN	NaN	NaN	NaN	NaN	NaN	NaN	NaN	NaN	NaN	NaN	NaN	NaN	NaN	NaN	NaN	NaN	NaN	NaN	NaN	NaN	NaN	NaN
210521_0811_1_1_slide1pt4_vglut2_018_Merged_final.tif	Subcellular cluster: Channel 3 object	Subcellular cluster: Channel 3 object	PathCellObject	Geometry	210.91	33.63	NaN	NaN	NaN	NaN	NaN	NaN	NaN	NaN	NaN	NaN	NaN	NaN	NaN	NaN	NaN	NaN	NaN	NaN	NaN	NaN	NaN	NaN	NaN	NaN	NaN	NaN	NaN	NaN	NaN	NaN	NaN	NaN	NaN	NaN	NaN	NaN	NaN	NaN	NaN	NaN	NaN	NaN	NaN
210521_0811_1_1_slide1pt4_vglut2_018_Merged_final.tif	PathCellObject		PathAnnotationObject	Polygon	229.87	36.81	110.75	40.3005	0.8569	15.9934	9.3308	0.8187	47.8604	21250	26.8711	186	6	180	248.3356	110261	21.9339	255	129	126	53.6059	23801	31.1495	220	8	212	285	63.7374	0.8816	23.0926	17.6492	0.6146	59.6795	144.6894	2621	4	99.4098	120.6499	255	0	46.4562	34.3847	400	3	67.1977
210521_0811_1_1_slide1pt4_vglut2_018_Merged_final.tif	Subcellular spot: Channel 1 object	Subcellular spot: Channel 1 object	PathCellObject	Geometry	223.37	30.87	NaN	NaN	NaN	NaN	NaN	NaN	NaN	NaN	NaN	NaN	NaN	NaN	NaN	NaN	NaN	NaN	NaN	NaN	NaN	NaN	NaN	NaN	NaN	NaN	NaN	NaN	NaN	NaN	NaN	NaN	NaN	NaN	NaN	NaN	NaN	NaN	NaN	NaN	NaN	NaN	NaN	NaN	NaN
210521_0811_1_1_slide1pt4_vglut2_018_Merged_final.tif	Subcellular spot: Channel 1 object	Subcellular spot: Channel 1 object	PathCellObject	Geometry	227.81	30.91	NaN	NaN	NaN	NaN	NaN	NaN	NaN	NaN	NaN	NaN	NaN	NaN	NaN	NaN	NaN	NaN	NaN	NaN	NaN	NaN	NaN	NaN	NaN	NaN	NaN	NaN	NaN	NaN	NaN	NaN	NaN	NaN	NaN	NaN	NaN	NaN	NaN	NaN	NaN	NaN	NaN	NaN	NaN
210521_0811_1_1_slide1pt4_vglut2_018_Merged_final.tif	Subcellular cluster: Channel 1 object	Subcellular cluster: Channel 1 object	PathCellObject	Geometry	221.81	41.87	NaN	NaN	NaN	NaN	NaN	NaN	NaN	NaN	NaN	NaN	NaN	NaN	NaN	NaN	NaN	NaN	NaN	NaN	NaN	NaN	NaN	NaN	NaN	NaN	NaN	NaN	NaN	NaN	NaN	NaN	NaN	NaN	NaN	NaN	NaN	NaN	NaN	NaN	NaN	NaN	NaN	NaN	NaN
210521_0811_1_1_slide1pt4_vglut2_018_Merged_final.tif	Subcellular spot: Channel 3 object	Subcellular spot: Channel 3 object	PathCellObject	Geometry	227.62	30.93	NaN	NaN	NaN	NaN	NaN	NaN	NaN	NaN	NaN	NaN	NaN	NaN	NaN	NaN	NaN	NaN	NaN	NaN	NaN	NaN	NaN	NaN	NaN	NaN	NaN	NaN	NaN	NaN	NaN	NaN	NaN	NaN	NaN	NaN	NaN	NaN	NaN	NaN	NaN	NaN	NaN	NaN	NaN
210521_0811_1_1_slide1pt4_vglut2_018_Merged_final.tif	PathCellObject		PathAnnotationObject	Polygon	259.22	34.62	115.5	41.2498	0.853	16.2097	9.5	0.7972	288.5659	133606	313.0113	1895	4	1891	247.8078	114735	22.5027	255	100	155	24.5313	11358	15.786	96	2	94	357	69.9724	0.9163	25.2529	18.5	0.6131	182.4085	278.4387	2295	2	82.5873	115.6998	255	0	33.0468	26.7771	343	1	131.6852
210521_0811_1_1_slide1pt4_vglut2_018_Merged_final.tif	Subcellular spot: Channel 1 object	Subcellular spot: Channel 1 object	PathCellObject	Geometry	256.24	28.29	NaN	NaN	NaN	NaN	NaN	NaN	NaN	NaN	NaN	NaN	NaN	NaN	NaN	NaN	NaN	NaN	NaN	NaN	NaN	NaN	NaN	NaN	NaN	NaN	NaN	NaN	NaN	NaN	NaN	NaN	NaN	NaN	NaN	NaN	NaN	NaN	NaN	NaN	NaN	NaN	NaN	NaN	NaN
210521_0811_1_1_slide1pt4_vglut2_018_Merged_final.tif	Subcellular cluster: Channel 1 object	Subcellular cluster: Channel 1 object	PathCellObject	Geometry	260.96	29.24	NaN	NaN	NaN	NaN	NaN	NaN	NaN	NaN	NaN	NaN	NaN	NaN	NaN	NaN	NaN	NaN	NaN	NaN	NaN	NaN	NaN	NaN	NaN	NaN	NaN	NaN	NaN	NaN	NaN	NaN	NaN	NaN	NaN	NaN	NaN	NaN	NaN	NaN	NaN	NaN	NaN	NaN	NaN
210521_0811_1_1_slide1pt4_vglut2_018_Merged_final.tif	Subcellular spot: Channel 1 object	Subcellular spot: Channel 1 object	PathCellObject	Geometry	265.34	28.78	NaN	NaN	NaN	NaN	NaN	NaN	NaN	NaN	NaN	NaN	NaN	NaN	NaN	NaN	NaN	NaN	NaN	NaN	NaN	NaN	NaN	NaN	NaN	NaN	NaN	NaN	NaN	NaN	NaN	NaN	NaN	NaN	NaN	NaN	NaN	NaN	NaN	NaN	NaN	NaN	NaN	NaN	NaN
210521_0811_1_1_slide1pt4_vglut2_018_Merged_final.tif	Subcellular cluster: Channel 1 object	Subcellular cluster: Channel 1 object	PathCellObject	Geometry	258.83	29.77	NaN	NaN	NaN	NaN	NaN	NaN	NaN	NaN	NaN	NaN	NaN	NaN	NaN	NaN	NaN	NaN	NaN	NaN	NaN	NaN	NaN	NaN	NaN	NaN	NaN	NaN	NaN	NaN	NaN	NaN	NaN	NaN	NaN	NaN	NaN	NaN	NaN	NaN	NaN	NaN	NaN	NaN	NaN
210521_0811_1_1_slide1pt4_vglut2_018_Merged_final.tif	Subcellular cluster: Channel 1 object	Subcellular cluster: Channel 1 object	PathCellObject	Geometry	255.43	30.16	NaN	NaN	NaN	NaN	NaN	NaN	NaN	NaN	NaN	NaN	NaN	NaN	NaN	NaN	NaN	NaN	NaN	NaN	NaN	NaN	NaN	NaN	NaN	NaN	NaN	NaN	NaN	NaN	NaN	NaN	NaN	NaN	NaN	NaN	NaN	NaN	NaN	NaN	NaN	NaN	NaN	NaN	NaN
210521_0811_1_1_slide1pt4_vglut2_018_Merged_final.tif	Subcellular spot: Channel 1 object	Subcellular spot: Channel 1 object	PathCellObject	Geometry	257.17	30.38	NaN	NaN	NaN	NaN	NaN	NaN	NaN	NaN	NaN	NaN	NaN	NaN	NaN	NaN	NaN	NaN	NaN	NaN	NaN	NaN	NaN	NaN	NaN	NaN	NaN	NaN	NaN	NaN	NaN	NaN	NaN	NaN	NaN	NaN	NaN	NaN	NaN	NaN	NaN	NaN	NaN	NaN	NaN
210521_0811_1_1_slide1pt4_vglut2_018_Merged_final.tif	Subcellular cluster: Channel 1 object	Subcellular cluster: Channel 1 object	PathCellObject	Geometry	267.87	30.99	NaN	NaN	NaN	NaN	NaN	NaN	NaN	NaN	NaN	NaN	NaN	NaN	NaN	NaN	NaN	NaN	NaN	NaN	NaN	NaN	NaN	NaN	NaN	NaN	NaN	NaN	NaN	NaN	NaN	NaN	NaN	NaN	NaN	NaN	NaN	NaN	NaN	NaN	NaN	NaN	NaN	NaN	NaN
210521_0811_1_1_slide1pt4_vglut2_018_Merged_final.tif	Subcellular spot: Channel 1 object	Subcellular spot: Channel 1 object	PathCellObject	Geometry	262.51	31.03	NaN	NaN	NaN	NaN	NaN	NaN	NaN	NaN	NaN	NaN	NaN	NaN	NaN	NaN	NaN	NaN	NaN	NaN	NaN	NaN	NaN	NaN	NaN	NaN	NaN	NaN	NaN	NaN	NaN	NaN	NaN	NaN	NaN	NaN	NaN	NaN	NaN	NaN	NaN	NaN	NaN	NaN	NaN
210521_0811_1_1_slide1pt4_vglut2_018_Merged_final.tif	Subcellular spot: Channel 1 object	Subcellular spot: Channel 1 object	PathCellObject	Geometry	271.06	31.7	NaN	NaN	NaN	NaN	NaN	NaN	NaN	NaN	NaN	NaN	NaN	NaN	NaN	NaN	NaN	NaN	NaN	NaN	NaN	NaN	NaN	NaN	NaN	NaN	NaN	NaN	NaN	NaN	NaN	NaN	NaN	NaN	NaN	NaN	NaN	NaN	NaN	NaN	NaN	NaN	NaN	NaN	NaN
210521_0811_1_1_slide1pt4_vglut2_018_Merged_final.tif	Subcellular cluster: Channel 1 object	Subcellular cluster: Channel 1 object	PathCellObject	Geometry	258.82	32.01	NaN	NaN	NaN	NaN	NaN	NaN	NaN	NaN	NaN	NaN	NaN	NaN	NaN	NaN	NaN	NaN	NaN	NaN	NaN	NaN	NaN	NaN	NaN	NaN	NaN	NaN	NaN	NaN	NaN	NaN	NaN	NaN	NaN	NaN	NaN	NaN	NaN	NaN	NaN	NaN	NaN	NaN	NaN
210521_0811_1_1_slide1pt4_vglut2_018_Merged_final.tif	Subcellular spot: Channel 1 object	Subcellular spot: Channel 1 object	PathCellObject	Geometry	269.31	32.11	NaN	NaN	NaN	NaN	NaN	NaN	NaN	NaN	NaN	NaN	NaN	NaN	NaN	NaN	NaN	NaN	NaN	NaN	NaN	NaN	NaN	NaN	NaN	NaN	NaN	NaN	NaN	NaN	NaN	NaN	NaN	NaN	NaN	NaN	NaN	NaN	NaN	NaN	NaN	NaN	NaN	NaN	NaN
210521_0811_1_1_slide1pt4_vglut2_018_Merged_final.tif	Subcellular spot: Channel 1 object	Subcellular spot: Channel 1 object	PathCellObject	Geometry	252.77	31.94	NaN	NaN	NaN	NaN	NaN	NaN	NaN	NaN	NaN	NaN	NaN	NaN	NaN	NaN	NaN	NaN	NaN	NaN	NaN	NaN	NaN	NaN	NaN	NaN	NaN	NaN	NaN	NaN	NaN	NaN	NaN	NaN	NaN	NaN	NaN	NaN	NaN	NaN	NaN	NaN	NaN	NaN	NaN
210521_0811_1_1_slide1pt4_vglut2_018_Merged_final.tif	Subcellular spot: Channel 1 object	Subcellular spot: Channel 1 object	PathCellObject	Geometry	254.03	31.87	NaN	NaN	NaN	NaN	NaN	NaN	NaN	NaN	NaN	NaN	NaN	NaN	NaN	NaN	NaN	NaN	NaN	NaN	NaN	NaN	NaN	NaN	NaN	NaN	NaN	NaN	NaN	NaN	NaN	NaN	NaN	NaN	NaN	NaN	NaN	NaN	NaN	NaN	NaN	NaN	NaN	NaN	NaN
210521_0811_1_1_slide1pt4_vglut2_018_Merged_final.tif	Subcellular spot: Channel 1 object	Subcellular spot: Channel 1 object	PathCellObject	Geometry	265.07	31.87	NaN	NaN	NaN	NaN	NaN	NaN	NaN	NaN	NaN	NaN	NaN	NaN	NaN	NaN	NaN	NaN	NaN	NaN	NaN	NaN	NaN	NaN	NaN	NaN	NaN	NaN	NaN	NaN	NaN	NaN	NaN	NaN	NaN	NaN	NaN	NaN	NaN	NaN	NaN	NaN	NaN	NaN	NaN
210521_0811_1_1_slide1pt4_vglut2_018_Merged_final.tif	Subcellular cluster: Channel 1 object	Subcellular cluster: Channel 1 object	PathCellObject	Geometry	251.43	32.79	NaN	NaN	NaN	NaN	NaN	NaN	NaN	NaN	NaN	NaN	NaN	NaN	NaN	NaN	NaN	NaN	NaN	NaN	NaN	NaN	NaN	NaN	NaN	NaN	NaN	NaN	NaN	NaN	NaN	NaN	NaN	NaN	NaN	NaN	NaN	NaN	NaN	NaN	NaN	NaN	NaN	NaN	NaN
210521_0811_1_1_slide1pt4_vglut2_018_Merged_final.tif	Subcellular cluster: Channel 1 object	Subcellular cluster: Channel 1 object	PathCellObject	Geometry	255.09	33.1	NaN	NaN	NaN	NaN	NaN	NaN	NaN	NaN	NaN	NaN	NaN	NaN	NaN	NaN	NaN	NaN	NaN	NaN	NaN	NaN	NaN	NaN	NaN	NaN	NaN	NaN	NaN	NaN	NaN	NaN	NaN	NaN	NaN	NaN	NaN	NaN	NaN	NaN	NaN	NaN	NaN	NaN	NaN
210521_0811_1_1_slide1pt4_vglut2_018_Merged_final.tif	Subcellular spot: Channel 1 object	Subcellular spot: Channel 1 object	PathCellObject	Geometry	257.62	33.12	NaN	NaN	NaN	NaN	NaN	NaN	NaN	NaN	NaN	NaN	NaN	NaN	NaN	NaN	NaN	NaN	NaN	NaN	NaN	NaN	NaN	NaN	NaN	NaN	NaN	NaN	NaN	NaN	NaN	NaN	NaN	NaN	NaN	NaN	NaN	NaN	NaN	NaN	NaN	NaN	NaN	NaN	NaN
210521_0811_1_1_slide1pt4_vglut2_018_Merged_final.tif	Subcellular cluster: Channel 1 object	Subcellular cluster: Channel 1 object	PathCellObject	Geometry	262.95	33.62	NaN	NaN	NaN	NaN	NaN	NaN	NaN	NaN	NaN	NaN	NaN	NaN	NaN	NaN	NaN	NaN	NaN	NaN	NaN	NaN	NaN	NaN	NaN	NaN	NaN	NaN	NaN	NaN	NaN	NaN	NaN	NaN	NaN	NaN	NaN	NaN	NaN	NaN	NaN	NaN	NaN	NaN	NaN
210521_0811_1_1_slide1pt4_vglut2_018_Merged_final.tif	Subcellular cluster: Channel 1 object	Subcellular cluster: Channel 1 object	PathCellObject	Geometry	259.56	34.06	NaN	NaN	NaN	NaN	NaN	NaN	NaN	NaN	NaN	NaN	NaN	NaN	NaN	NaN	NaN	NaN	NaN	NaN	NaN	NaN	NaN	NaN	NaN	NaN	NaN	NaN	NaN	NaN	NaN	NaN	NaN	NaN	NaN	NaN	NaN	NaN	NaN	NaN	NaN	NaN	NaN	NaN	NaN
210521_0811_1_1_slide1pt4_vglut2_018_Merged_final.tif	Subcellular spot: Channel 1 object	Subcellular spot: Channel 1 object	PathCellObject	Geometry	249.15	33.96	NaN	NaN	NaN	NaN	NaN	NaN	NaN	NaN	NaN	NaN	NaN	NaN	NaN	NaN	NaN	NaN	NaN	NaN	NaN	NaN	NaN	NaN	NaN	NaN	NaN	NaN	NaN	NaN	NaN	NaN	NaN	NaN	NaN	NaN	NaN	NaN	NaN	NaN	NaN	NaN	NaN	NaN	NaN
210521_0811_1_1_slide1pt4_vglut2_018_Merged_final.tif	Subcellular spot: Channel 1 object	Subcellular spot: Channel 1 object	PathCellObject	Geometry	250.17	34.08	NaN	NaN	NaN	NaN	NaN	NaN	NaN	NaN	NaN	NaN	NaN	NaN	NaN	NaN	NaN	NaN	NaN	NaN	NaN	NaN	NaN	NaN	NaN	NaN	NaN	NaN	NaN	NaN	NaN	NaN	NaN	NaN	NaN	NaN	NaN	NaN	NaN	NaN	NaN	NaN	NaN	NaN	NaN
210521_0811_1_1_slide1pt4_vglut2_018_Merged_final.tif	Subcellular spot: Channel 1 object	Subcellular spot: Channel 1 object	PathCellObject	Geometry	260.77	33.89	NaN	NaN	NaN	NaN	NaN	NaN	NaN	NaN	NaN	NaN	NaN	NaN	NaN	NaN	NaN	NaN	NaN	NaN	NaN	NaN	NaN	NaN	NaN	NaN	NaN	NaN	NaN	NaN	NaN	NaN	NaN	NaN	NaN	NaN	NaN	NaN	NaN	NaN	NaN	NaN	NaN	NaN	NaN
210521_0811_1_1_slide1pt4_vglut2_018_Merged_final.tif	Subcellular spot: Channel 1 object	Subcellular spot: Channel 1 object	PathCellObject	Geometry	256.15	34.56	NaN	NaN	NaN	NaN	NaN	NaN	NaN	NaN	NaN	NaN	NaN	NaN	NaN	NaN	NaN	NaN	NaN	NaN	NaN	NaN	NaN	NaN	NaN	NaN	NaN	NaN	NaN	NaN	NaN	NaN	NaN	NaN	NaN	NaN	NaN	NaN	NaN	NaN	NaN	NaN	NaN	NaN	NaN
210521_0811_1_1_slide1pt4_vglut2_018_Merged_final.tif	Subcellular spot: Channel 1 object	Subcellular spot: Channel 1 object	PathCellObject	Geometry	251.25	34.78	NaN	NaN	NaN	NaN	NaN	NaN	NaN	NaN	NaN	NaN	NaN	NaN	NaN	NaN	NaN	NaN	NaN	NaN	NaN	NaN	NaN	NaN	NaN	NaN	NaN	NaN	NaN	NaN	NaN	NaN	NaN	NaN	NaN	NaN	NaN	NaN	NaN	NaN	NaN	NaN	NaN	NaN	NaN
210521_0811_1_1_slide1pt4_vglut2_018_Merged_final.tif	Subcellular spot: Channel 1 object	Subcellular spot: Channel 1 object	PathCellObject	Geometry	258.03	34.22	NaN	NaN	NaN	NaN	NaN	NaN	NaN	NaN	NaN	NaN	NaN	NaN	NaN	NaN	NaN	NaN	NaN	NaN	NaN	NaN	NaN	NaN	NaN	NaN	NaN	NaN	NaN	NaN	NaN	NaN	NaN	NaN	NaN	NaN	NaN	NaN	NaN	NaN	NaN	NaN	NaN	NaN	NaN
210521_0811_1_1_slide1pt4_vglut2_018_Merged_final.tif	Subcellular spot: Channel 1 object	Subcellular spot: Channel 1 object	PathCellObject	Geometry	264.29	34.57	NaN	NaN	NaN	NaN	NaN	NaN	NaN	NaN	NaN	NaN	NaN	NaN	NaN	NaN	NaN	NaN	NaN	NaN	NaN	NaN	NaN	NaN	NaN	NaN	NaN	NaN	NaN	NaN	NaN	NaN	NaN	NaN	NaN	NaN	NaN	NaN	NaN	NaN	NaN	NaN	NaN	NaN	NaN
210521_0811_1_1_slide1pt4_vglut2_018_Merged_final.tif	Subcellular spot: Channel 1 object	Subcellular spot: Channel 1 object	PathCellObject	Geometry	258.17	35.11	NaN	NaN	NaN	NaN	NaN	NaN	NaN	NaN	NaN	NaN	NaN	NaN	NaN	NaN	NaN	NaN	NaN	NaN	NaN	NaN	NaN	NaN	NaN	NaN	NaN	NaN	NaN	NaN	NaN	NaN	NaN	NaN	NaN	NaN	NaN	NaN	NaN	NaN	NaN	NaN	NaN	NaN	NaN
210521_0811_1_1_slide1pt4_vglut2_018_Merged_final.tif	Subcellular cluster: Channel 1 object	Subcellular cluster: Channel 1 object	PathCellObject	Geometry	261.09	35.88	NaN	NaN	NaN	NaN	NaN	NaN	NaN	NaN	NaN	NaN	NaN	NaN	NaN	NaN	NaN	NaN	NaN	NaN	NaN	NaN	NaN	NaN	NaN	NaN	NaN	NaN	NaN	NaN	NaN	NaN	NaN	NaN	NaN	NaN	NaN	NaN	NaN	NaN	NaN	NaN	NaN	NaN	NaN
210521_0811_1_1_slide1pt4_vglut2_018_Merged_final.tif	Subcellular spot: Channel 1 object	Subcellular spot: Channel 1 object	PathCellObject	Geometry	263.21	35.89	NaN	NaN	NaN	NaN	NaN	NaN	NaN	NaN	NaN	NaN	NaN	NaN	NaN	NaN	NaN	NaN	NaN	NaN	NaN	NaN	NaN	NaN	NaN	NaN	NaN	NaN	NaN	NaN	NaN	NaN	NaN	NaN	NaN	NaN	NaN	NaN	NaN	NaN	NaN	NaN	NaN	NaN	NaN
210521_0811_1_1_slide1pt4_vglut2_018_Merged_final.tif	Subcellular cluster: Channel 1 object	Subcellular cluster: Channel 1 object	PathCellObject	Geometry	258.17	37.13	NaN	NaN	NaN	NaN	NaN	NaN	NaN	NaN	NaN	NaN	NaN	NaN	NaN	NaN	NaN	NaN	NaN	NaN	NaN	NaN	NaN	NaN	NaN	NaN	NaN	NaN	NaN	NaN	NaN	NaN	NaN	NaN	NaN	NaN	NaN	NaN	NaN	NaN	NaN	NaN	NaN	NaN	NaN
210521_0811_1_1_slide1pt4_vglut2_018_Merged_final.tif	Subcellular cluster: Channel 1 object	Subcellular cluster: Channel 1 object	PathCellObject	Geometry	260.67	37.96	NaN	NaN	NaN	NaN	NaN	NaN	NaN	NaN	NaN	NaN	NaN	NaN	NaN	NaN	NaN	NaN	NaN	NaN	NaN	NaN	NaN	NaN	NaN	NaN	NaN	NaN	NaN	NaN	NaN	NaN	NaN	NaN	NaN	NaN	NaN	NaN	NaN	NaN	NaN	NaN	NaN	NaN	NaN
210521_0811_1_1_slide1pt4_vglut2_018_Merged_final.tif	Subcellular spot: Channel 1 object	Subcellular spot: Channel 1 object	PathCellObject	Geometry	268.38	36.98	NaN	NaN	NaN	NaN	NaN	NaN	NaN	NaN	NaN	NaN	NaN	NaN	NaN	NaN	NaN	NaN	NaN	NaN	NaN	NaN	NaN	NaN	NaN	NaN	NaN	NaN	NaN	NaN	NaN	NaN	NaN	NaN	NaN	NaN	NaN	NaN	NaN	NaN	NaN	NaN	NaN	NaN	NaN
210521_0811_1_1_slide1pt4_vglut2_018_Merged_final.tif	Subcellular spot: Channel 1 object	Subcellular spot: Channel 1 object	PathCellObject	Geometry	256.27	37.21	NaN	NaN	NaN	NaN	NaN	NaN	NaN	NaN	NaN	NaN	NaN	NaN	NaN	NaN	NaN	NaN	NaN	NaN	NaN	NaN	NaN	NaN	NaN	NaN	NaN	NaN	NaN	NaN	NaN	NaN	NaN	NaN	NaN	NaN	NaN	NaN	NaN	NaN	NaN	NaN	NaN	NaN	NaN
210521_0811_1_1_slide1pt4_vglut2_018_Merged_final.tif	Subcellular cluster: Channel 1 object	Subcellular cluster: Channel 1 object	PathCellObject	Geometry	263.99	38.54	NaN	NaN	NaN	NaN	NaN	NaN	NaN	NaN	NaN	NaN	NaN	NaN	NaN	NaN	NaN	NaN	NaN	NaN	NaN	NaN	NaN	NaN	NaN	NaN	NaN	NaN	NaN	NaN	NaN	NaN	NaN	NaN	NaN	NaN	NaN	NaN	NaN	NaN	NaN	NaN	NaN	NaN	NaN
210521_0811_1_1_slide1pt4_vglut2_018_Merged_final.tif	Subcellular spot: Channel 1 object	Subcellular spot: Channel 1 object	PathCellObject	Geometry	257.66	38.94	NaN	NaN	NaN	NaN	NaN	NaN	NaN	NaN	NaN	NaN	NaN	NaN	NaN	NaN	NaN	NaN	NaN	NaN	NaN	NaN	NaN	NaN	NaN	NaN	NaN	NaN	NaN	NaN	NaN	NaN	NaN	NaN	NaN	NaN	NaN	NaN	NaN	NaN	NaN	NaN	NaN	NaN	NaN
210521_0811_1_1_slide1pt4_vglut2_018_Merged_final.tif	Subcellular cluster: Channel 1 object	Subcellular cluster: Channel 1 object	PathCellObject	Geometry	256.21	39.6	NaN	NaN	NaN	NaN	NaN	NaN	NaN	NaN	NaN	NaN	NaN	NaN	NaN	NaN	NaN	NaN	NaN	NaN	NaN	NaN	NaN	NaN	NaN	NaN	NaN	NaN	NaN	NaN	NaN	NaN	NaN	NaN	NaN	NaN	NaN	NaN	NaN	NaN	NaN	NaN	NaN	NaN	NaN
210521_0811_1_1_slide1pt4_vglut2_018_Merged_final.tif	Subcellular spot: Channel 1 object	Subcellular spot: Channel 1 object	PathCellObject	Geometry	259.62	39.58	NaN	NaN	NaN	NaN	NaN	NaN	NaN	NaN	NaN	NaN	NaN	NaN	NaN	NaN	NaN	NaN	NaN	NaN	NaN	NaN	NaN	NaN	NaN	NaN	NaN	NaN	NaN	NaN	NaN	NaN	NaN	NaN	NaN	NaN	NaN	NaN	NaN	NaN	NaN	NaN	NaN	NaN	NaN
210521_0811_1_1_slide1pt4_vglut2_018_Merged_final.tif	Subcellular spot: Channel 1 object	Subcellular spot: Channel 1 object	PathCellObject	Geometry	262.99	42.05	NaN	NaN	NaN	NaN	NaN	NaN	NaN	NaN	NaN	NaN	NaN	NaN	NaN	NaN	NaN	NaN	NaN	NaN	NaN	NaN	NaN	NaN	NaN	NaN	NaN	NaN	NaN	NaN	NaN	NaN	NaN	NaN	NaN	NaN	NaN	NaN	NaN	NaN	NaN	NaN	NaN	NaN	NaN
210521_0811_1_1_slide1pt4_vglut2_018_Merged_final.tif	PathCellObject		PathAnnotationObject	Polygon	103.05	36.21	72.5	31.3651	0.9261	11.4439	8.9466	0.6139	339.9898	100297	404.5603	2149	5	2144	245.1186	72310	28.2283	255	95	160	38.5729	11379	27.6629	157	4	153	211.75	55.9481	0.8501	21.206	13.9075	0.7535	285.8954	418.271	3034	2	88.2738	116.6332	255	0	42.691	29.5011	181	1	257.1942
210521_0811_1_1_slide1pt4_vglut2_018_Merged_final.tif	Subcellular cluster: Channel 1 object	Subcellular cluster: Channel 1 object	PathCellObject	Geometry	107.3	30.48	NaN	NaN	NaN	NaN	NaN	NaN	NaN	NaN	NaN	NaN	NaN	NaN	NaN	NaN	NaN	NaN	NaN	NaN	NaN	NaN	NaN	NaN	NaN	NaN	NaN	NaN	NaN	NaN	NaN	NaN	NaN	NaN	NaN	NaN	NaN	NaN	NaN	NaN	NaN	NaN	NaN	NaN	NaN
210521_0811_1_1_slide1pt4_vglut2_018_Merged_final.tif	Subcellular spot: Channel 1 object	Subcellular spot: Channel 1 object	PathCellObject	Geometry	104.59	32.1	NaN	NaN	NaN	NaN	NaN	NaN	NaN	NaN	NaN	NaN	NaN	NaN	NaN	NaN	NaN	NaN	NaN	NaN	NaN	NaN	NaN	NaN	NaN	NaN	NaN	NaN	NaN	NaN	NaN	NaN	NaN	NaN	NaN	NaN	NaN	NaN	NaN	NaN	NaN	NaN	NaN	NaN	NaN
210521_0811_1_1_slide1pt4_vglut2_018_Merged_final.tif	Subcellular cluster: Channel 1 object	Subcellular cluster: Channel 1 object	PathCellObject	Geometry	102.96	33.54	NaN	NaN	NaN	NaN	NaN	NaN	NaN	NaN	NaN	NaN	NaN	NaN	NaN	NaN	NaN	NaN	NaN	NaN	NaN	NaN	NaN	NaN	NaN	NaN	NaN	NaN	NaN	NaN	NaN	NaN	NaN	NaN	NaN	NaN	NaN	NaN	NaN	NaN	NaN	NaN	NaN	NaN	NaN
210521_0811_1_1_slide1pt4_vglut2_018_Merged_final.tif	Subcellular spot: Channel 1 object	Subcellular spot: Channel 1 object	PathCellObject	Geometry	106.69	33.55	NaN	NaN	NaN	NaN	NaN	NaN	NaN	NaN	NaN	NaN	NaN	NaN	NaN	NaN	NaN	NaN	NaN	NaN	NaN	NaN	NaN	NaN	NaN	NaN	NaN	NaN	NaN	NaN	NaN	NaN	NaN	NaN	NaN	NaN	NaN	NaN	NaN	NaN	NaN	NaN	NaN	NaN	NaN
210521_0811_1_1_slide1pt4_vglut2_018_Merged_final.tif	Subcellular cluster: Channel 1 object	Subcellular cluster: Channel 1 object	PathCellObject	Geometry	101.66	34.88	NaN	NaN	NaN	NaN	NaN	NaN	NaN	NaN	NaN	NaN	NaN	NaN	NaN	NaN	NaN	NaN	NaN	NaN	NaN	NaN	NaN	NaN	NaN	NaN	NaN	NaN	NaN	NaN	NaN	NaN	NaN	NaN	NaN	NaN	NaN	NaN	NaN	NaN	NaN	NaN	NaN	NaN	NaN
210521_0811_1_1_slide1pt4_vglut2_018_Merged_final.tif	Subcellular cluster: Channel 1 object	Subcellular cluster: Channel 1 object	PathCellObject	Geometry	108.54	34.79	NaN	NaN	NaN	NaN	NaN	NaN	NaN	NaN	NaN	NaN	NaN	NaN	NaN	NaN	NaN	NaN	NaN	NaN	NaN	NaN	NaN	NaN	NaN	NaN	NaN	NaN	NaN	NaN	NaN	NaN	NaN	NaN	NaN	NaN	NaN	NaN	NaN	NaN	NaN	NaN	NaN	NaN	NaN
210521_0811_1_1_slide1pt4_vglut2_018_Merged_final.tif	Subcellular spot: Channel 1 object	Subcellular spot: Channel 1 object	PathCellObject	Geometry	109.97	33.91	NaN	NaN	NaN	NaN	NaN	NaN	NaN	NaN	NaN	NaN	NaN	NaN	NaN	NaN	NaN	NaN	NaN	NaN	NaN	NaN	NaN	NaN	NaN	NaN	NaN	NaN	NaN	NaN	NaN	NaN	NaN	NaN	NaN	NaN	NaN	NaN	NaN	NaN	NaN	NaN	NaN	NaN	NaN
210521_0811_1_1_slide1pt4_vglut2_018_Merged_final.tif	Subcellular spot: Channel 1 object	Subcellular spot: Channel 1 object	PathCellObject	Geometry	100.47	34.34	NaN	NaN	NaN	NaN	NaN	NaN	NaN	NaN	NaN	NaN	NaN	NaN	NaN	NaN	NaN	NaN	NaN	NaN	NaN	NaN	NaN	NaN	NaN	NaN	NaN	NaN	NaN	NaN	NaN	NaN	NaN	NaN	NaN	NaN	NaN	NaN	NaN	NaN	NaN	NaN	NaN	NaN	NaN
210521_0811_1_1_slide1pt4_vglut2_018_Merged_final.tif	Subcellular spot: Channel 1 object	Subcellular spot: Channel 1 object	PathCellObject	Geometry	103.81	35.29	NaN	NaN	NaN	NaN	NaN	NaN	NaN	NaN	NaN	NaN	NaN	NaN	NaN	NaN	NaN	NaN	NaN	NaN	NaN	NaN	NaN	NaN	NaN	NaN	NaN	NaN	NaN	NaN	NaN	NaN	NaN	NaN	NaN	NaN	NaN	NaN	NaN	NaN	NaN	NaN	NaN	NaN	NaN
210521_0811_1_1_slide1pt4_vglut2_018_Merged_final.tif	Subcellular spot: Channel 1 object	Subcellular spot: Channel 1 object	PathCellObject	Geometry	97.04	35.44	NaN	NaN	NaN	NaN	NaN	NaN	NaN	NaN	NaN	NaN	NaN	NaN	NaN	NaN	NaN	NaN	NaN	NaN	NaN	NaN	NaN	NaN	NaN	NaN	NaN	NaN	NaN	NaN	NaN	NaN	NaN	NaN	NaN	NaN	NaN	NaN	NaN	NaN	NaN	NaN	NaN	NaN	NaN
210521_0811_1_1_slide1pt4_vglut2_018_Merged_final.tif	Subcellular spot: Channel 1 object	Subcellular spot: Channel 1 object	PathCellObject	Geometry	98.29	35.5	NaN	NaN	NaN	NaN	NaN	NaN	NaN	NaN	NaN	NaN	NaN	NaN	NaN	NaN	NaN	NaN	NaN	NaN	NaN	NaN	NaN	NaN	NaN	NaN	NaN	NaN	NaN	NaN	NaN	NaN	NaN	NaN	NaN	NaN	NaN	NaN	NaN	NaN	NaN	NaN	NaN	NaN	NaN
210521_0811_1_1_slide1pt4_vglut2_018_Merged_final.tif	Subcellular spot: Channel 1 object	Subcellular spot: Channel 1 object	PathCellObject	Geometry	99.41	35.58	NaN	NaN	NaN	NaN	NaN	NaN	NaN	NaN	NaN	NaN	NaN	NaN	NaN	NaN	NaN	NaN	NaN	NaN	NaN	NaN	NaN	NaN	NaN	NaN	NaN	NaN	NaN	NaN	NaN	NaN	NaN	NaN	NaN	NaN	NaN	NaN	NaN	NaN	NaN	NaN	NaN	NaN	NaN
210521_0811_1_1_slide1pt4_vglut2_018_Merged_final.tif	Subcellular spot: Channel 1 object	Subcellular spot: Channel 1 object	PathCellObject	Geometry	100.64	36.43	NaN	NaN	NaN	NaN	NaN	NaN	NaN	NaN	NaN	NaN	NaN	NaN	NaN	NaN	NaN	NaN	NaN	NaN	NaN	NaN	NaN	NaN	NaN	NaN	NaN	NaN	NaN	NaN	NaN	NaN	NaN	NaN	NaN	NaN	NaN	NaN	NaN	NaN	NaN	NaN	NaN	NaN	NaN
210521_0811_1_1_slide1pt4_vglut2_018_Merged_final.tif	Subcellular spot: Channel 1 object	Subcellular spot: Channel 1 object	PathCellObject	Geometry	109.53	36.32	NaN	NaN	NaN	NaN	NaN	NaN	NaN	NaN	NaN	NaN	NaN	NaN	NaN	NaN	NaN	NaN	NaN	NaN	NaN	NaN	NaN	NaN	NaN	NaN	NaN	NaN	NaN	NaN	NaN	NaN	NaN	NaN	NaN	NaN	NaN	NaN	NaN	NaN	NaN	NaN	NaN	NaN	NaN
210521_0811_1_1_slide1pt4_vglut2_018_Merged_final.tif	Subcellular spot: Channel 1 object	Subcellular spot: Channel 1 object	PathCellObject	Geometry	95.3	37.07	NaN	NaN	NaN	NaN	NaN	NaN	NaN	NaN	NaN	NaN	NaN	NaN	NaN	NaN	NaN	NaN	NaN	NaN	NaN	NaN	NaN	NaN	NaN	NaN	NaN	NaN	NaN	NaN	NaN	NaN	NaN	NaN	NaN	NaN	NaN	NaN	NaN	NaN	NaN	NaN	NaN	NaN	NaN
210521_0811_1_1_slide1pt4_vglut2_018_Merged_final.tif	Subcellular cluster: Channel 1 object	Subcellular cluster: Channel 1 object	PathCellObject	Geometry	97.06	37.71	NaN	NaN	NaN	NaN	NaN	NaN	NaN	NaN	NaN	NaN	NaN	NaN	NaN	NaN	NaN	NaN	NaN	NaN	NaN	NaN	NaN	NaN	NaN	NaN	NaN	NaN	NaN	NaN	NaN	NaN	NaN	NaN	NaN	NaN	NaN	NaN	NaN	NaN	NaN	NaN	NaN	NaN	NaN
210521_0811_1_1_slide1pt4_vglut2_018_Merged_final.tif	Subcellular cluster: Channel 1 object	Subcellular cluster: Channel 1 object	PathCellObject	Geometry	104.18	37.92	NaN	NaN	NaN	NaN	NaN	NaN	NaN	NaN	NaN	NaN	NaN	NaN	NaN	NaN	NaN	NaN	NaN	NaN	NaN	NaN	NaN	NaN	NaN	NaN	NaN	NaN	NaN	NaN	NaN	NaN	NaN	NaN	NaN	NaN	NaN	NaN	NaN	NaN	NaN	NaN	NaN	NaN	NaN
210521_0811_1_1_slide1pt4_vglut2_018_Merged_final.tif	Subcellular cluster: Channel 1 object	Subcellular cluster: Channel 1 object	PathCellObject	Geometry	95.06	38.94	NaN	NaN	NaN	NaN	NaN	NaN	NaN	NaN	NaN	NaN	NaN	NaN	NaN	NaN	NaN	NaN	NaN	NaN	NaN	NaN	NaN	NaN	NaN	NaN	NaN	NaN	NaN	NaN	NaN	NaN	NaN	NaN	NaN	NaN	NaN	NaN	NaN	NaN	NaN	NaN	NaN	NaN	NaN
210521_0811_1_1_slide1pt4_vglut2_018_Merged_final.tif	Subcellular spot: Channel 1 object	Subcellular spot: Channel 1 object	PathCellObject	Geometry	106.1	38.71	NaN	NaN	NaN	NaN	NaN	NaN	NaN	NaN	NaN	NaN	NaN	NaN	NaN	NaN	NaN	NaN	NaN	NaN	NaN	NaN	NaN	NaN	NaN	NaN	NaN	NaN	NaN	NaN	NaN	NaN	NaN	NaN	NaN	NaN	NaN	NaN	NaN	NaN	NaN	NaN	NaN	NaN	NaN
210521_0811_1_1_slide1pt4_vglut2_018_Merged_final.tif	Subcellular spot: Channel 1 object	Subcellular spot: Channel 1 object	PathCellObject	Geometry	101.69	38.14	NaN	NaN	NaN	NaN	NaN	NaN	NaN	NaN	NaN	NaN	NaN	NaN	NaN	NaN	NaN	NaN	NaN	NaN	NaN	NaN	NaN	NaN	NaN	NaN	NaN	NaN	NaN	NaN	NaN	NaN	NaN	NaN	NaN	NaN	NaN	NaN	NaN	NaN	NaN	NaN	NaN	NaN	NaN
210521_0811_1_1_slide1pt4_vglut2_018_Merged_final.tif	Subcellular spot: Channel 1 object	Subcellular spot: Channel 1 object	PathCellObject	Geometry	98.63	39.05	NaN	NaN	NaN	NaN	NaN	NaN	NaN	NaN	NaN	NaN	NaN	NaN	NaN	NaN	NaN	NaN	NaN	NaN	NaN	NaN	NaN	NaN	NaN	NaN	NaN	NaN	NaN	NaN	NaN	NaN	NaN	NaN	NaN	NaN	NaN	NaN	NaN	NaN	NaN	NaN	NaN	NaN	NaN
210521_0811_1_1_slide1pt4_vglut2_018_Merged_final.tif	Subcellular cluster: Channel 1 object	Subcellular cluster: Channel 1 object	PathCellObject	Geometry	96.58	40.48	NaN	NaN	NaN	NaN	NaN	NaN	NaN	NaN	NaN	NaN	NaN	NaN	NaN	NaN	NaN	NaN	NaN	NaN	NaN	NaN	NaN	NaN	NaN	NaN	NaN	NaN	NaN	NaN	NaN	NaN	NaN	NaN	NaN	NaN	NaN	NaN	NaN	NaN	NaN	NaN	NaN	NaN	NaN
210521_0811_1_1_slide1pt4_vglut2_018_Merged_final.tif	Subcellular cluster: Channel 1 object	Subcellular cluster: Channel 1 object	PathCellObject	Geometry	102.91	40.23	NaN	NaN	NaN	NaN	NaN	NaN	NaN	NaN	NaN	NaN	NaN	NaN	NaN	NaN	NaN	NaN	NaN	NaN	NaN	NaN	NaN	NaN	NaN	NaN	NaN	NaN	NaN	NaN	NaN	NaN	NaN	NaN	NaN	NaN	NaN	NaN	NaN	NaN	NaN	NaN	NaN	NaN	NaN
210521_0811_1_1_slide1pt4_vglut2_018_Merged_final.tif	Subcellular spot: Channel 1 object	Subcellular spot: Channel 1 object	PathCellObject	Geometry	99.9	40.29	NaN	NaN	NaN	NaN	NaN	NaN	NaN	NaN	NaN	NaN	NaN	NaN	NaN	NaN	NaN	NaN	NaN	NaN	NaN	NaN	NaN	NaN	NaN	NaN	NaN	NaN	NaN	NaN	NaN	NaN	NaN	NaN	NaN	NaN	NaN	NaN	NaN	NaN	NaN	NaN	NaN	NaN	NaN
210521_0811_1_1_slide1pt4_vglut2_018_Merged_final.tif	Subcellular spot: Channel 1 object	Subcellular spot: Channel 1 object	PathCellObject	Geometry	97.83	40.84	NaN	NaN	NaN	NaN	NaN	NaN	NaN	NaN	NaN	NaN	NaN	NaN	NaN	NaN	NaN	NaN	NaN	NaN	NaN	NaN	NaN	NaN	NaN	NaN	NaN	NaN	NaN	NaN	NaN	NaN	NaN	NaN	NaN	NaN	NaN	NaN	NaN	NaN	NaN	NaN	NaN	NaN	NaN
210521_0811_1_1_slide1pt4_vglut2_018_Merged_final.tif	Subcellular spot: Channel 1 object	Subcellular spot: Channel 1 object	PathCellObject	Geometry	103.91	42.02	NaN	NaN	NaN	NaN	NaN	NaN	NaN	NaN	NaN	NaN	NaN	NaN	NaN	NaN	NaN	NaN	NaN	NaN	NaN	NaN	NaN	NaN	NaN	NaN	NaN	NaN	NaN	NaN	NaN	NaN	NaN	NaN	NaN	NaN	NaN	NaN	NaN	NaN	NaN	NaN	NaN	NaN	NaN
210521_0811_1_1_slide1pt4_vglut2_018_Merged_final.tif	Subcellular spot: Channel 1 object	Subcellular spot: Channel 1 object	PathCellObject	Geometry	97.04	42.61	NaN	NaN	NaN	NaN	NaN	NaN	NaN	NaN	NaN	NaN	NaN	NaN	NaN	NaN	NaN	NaN	NaN	NaN	NaN	NaN	NaN	NaN	NaN	NaN	NaN	NaN	NaN	NaN	NaN	NaN	NaN	NaN	NaN	NaN	NaN	NaN	NaN	NaN	NaN	NaN	NaN	NaN	NaN
210521_0811_1_1_slide1pt4_vglut2_018_Merged_final.tif	PathCellObject		PathAnnotationObject	Polygon	39.47	40.34	107.25	37.8256	0.942	13.2124	10.3944	0.586	168.4699	72779	316.4593	2536	4	2532	248.6736	107427	22.0068	255	106	149	50.1111	21648	30.7455	200	6	194	357.75	68.0362	0.9712	23.121	20	0.4553	159.3694	296.971	2691	3	92.9218	117.995	255	0	45.1194	27.7628	200	2	155.438
210521_0811_1_1_slide1pt4_vglut2_018_Merged_final.tif	Subcellular cluster: Channel 1 object	Subcellular cluster: Channel 1 object	PathCellObject	Geometry	41.48	30.46	NaN	NaN	NaN	NaN	NaN	NaN	NaN	NaN	NaN	NaN	NaN	NaN	NaN	NaN	NaN	NaN	NaN	NaN	NaN	NaN	NaN	NaN	NaN	NaN	NaN	NaN	NaN	NaN	NaN	NaN	NaN	NaN	NaN	NaN	NaN	NaN	NaN	NaN	NaN	NaN	NaN	NaN	NaN
210521_0811_1_1_slide1pt4_vglut2_018_Merged_final.tif	Subcellular cluster: Channel 1 object	Subcellular cluster: Channel 1 object	PathCellObject	Geometry	38.46	31.05	NaN	NaN	NaN	NaN	NaN	NaN	NaN	NaN	NaN	NaN	NaN	NaN	NaN	NaN	NaN	NaN	NaN	NaN	NaN	NaN	NaN	NaN	NaN	NaN	NaN	NaN	NaN	NaN	NaN	NaN	NaN	NaN	NaN	NaN	NaN	NaN	NaN	NaN	NaN	NaN	NaN	NaN	NaN
210521_0811_1_1_slide1pt4_vglut2_018_Merged_final.tif	Subcellular cluster: Channel 1 object	Subcellular cluster: Channel 1 object	PathCellObject	Geometry	43.31	31.11	NaN	NaN	NaN	NaN	NaN	NaN	NaN	NaN	NaN	NaN	NaN	NaN	NaN	NaN	NaN	NaN	NaN	NaN	NaN	NaN	NaN	NaN	NaN	NaN	NaN	NaN	NaN	NaN	NaN	NaN	NaN	NaN	NaN	NaN	NaN	NaN	NaN	NaN	NaN	NaN	NaN	NaN	NaN
210521_0811_1_1_slide1pt4_vglut2_018_Merged_final.tif	Subcellular cluster: Channel 1 object	Subcellular cluster: Channel 1 object	PathCellObject	Geometry	37.39	33.75	NaN	NaN	NaN	NaN	NaN	NaN	NaN	NaN	NaN	NaN	NaN	NaN	NaN	NaN	NaN	NaN	NaN	NaN	NaN	NaN	NaN	NaN	NaN	NaN	NaN	NaN	NaN	NaN	NaN	NaN	NaN	NaN	NaN	NaN	NaN	NaN	NaN	NaN	NaN	NaN	NaN	NaN	NaN
210521_0811_1_1_slide1pt4_vglut2_018_Merged_final.tif	Subcellular cluster: Channel 1 object	Subcellular cluster: Channel 1 object	PathCellObject	Geometry	39.4	34.11	NaN	NaN	NaN	NaN	NaN	NaN	NaN	NaN	NaN	NaN	NaN	NaN	NaN	NaN	NaN	NaN	NaN	NaN	NaN	NaN	NaN	NaN	NaN	NaN	NaN	NaN	NaN	NaN	NaN	NaN	NaN	NaN	NaN	NaN	NaN	NaN	NaN	NaN	NaN	NaN	NaN	NaN	NaN
210521_0811_1_1_slide1pt4_vglut2_018_Merged_final.tif	Subcellular spot: Channel 1 object	Subcellular spot: Channel 1 object	PathCellObject	Geometry	44.4	33.98	NaN	NaN	NaN	NaN	NaN	NaN	NaN	NaN	NaN	NaN	NaN	NaN	NaN	NaN	NaN	NaN	NaN	NaN	NaN	NaN	NaN	NaN	NaN	NaN	NaN	NaN	NaN	NaN	NaN	NaN	NaN	NaN	NaN	NaN	NaN	NaN	NaN	NaN	NaN	NaN	NaN	NaN	NaN
210521_0811_1_1_slide1pt4_vglut2_018_Merged_final.tif	Subcellular cluster: Channel 1 object	Subcellular cluster: Channel 1 object	PathCellObject	Geometry	46.06	34.83	NaN	NaN	NaN	NaN	NaN	NaN	NaN	NaN	NaN	NaN	NaN	NaN	NaN	NaN	NaN	NaN	NaN	NaN	NaN	NaN	NaN	NaN	NaN	NaN	NaN	NaN	NaN	NaN	NaN	NaN	NaN	NaN	NaN	NaN	NaN	NaN	NaN	NaN	NaN	NaN	NaN	NaN	NaN
210521_0811_1_1_slide1pt4_vglut2_018_Merged_final.tif	Subcellular spot: Channel 1 object	Subcellular spot: Channel 1 object	PathCellObject	Geometry	42.88	34.82	NaN	NaN	NaN	NaN	NaN	NaN	NaN	NaN	NaN	NaN	NaN	NaN	NaN	NaN	NaN	NaN	NaN	NaN	NaN	NaN	NaN	NaN	NaN	NaN	NaN	NaN	NaN	NaN	NaN	NaN	NaN	NaN	NaN	NaN	NaN	NaN	NaN	NaN	NaN	NaN	NaN	NaN	NaN
210521_0811_1_1_slide1pt4_vglut2_018_Merged_final.tif	Subcellular spot: Channel 1 object	Subcellular spot: Channel 1 object	PathCellObject	Geometry	38.21	35.47	NaN	NaN	NaN	NaN	NaN	NaN	NaN	NaN	NaN	NaN	NaN	NaN	NaN	NaN	NaN	NaN	NaN	NaN	NaN	NaN	NaN	NaN	NaN	NaN	NaN	NaN	NaN	NaN	NaN	NaN	NaN	NaN	NaN	NaN	NaN	NaN	NaN	NaN	NaN	NaN	NaN	NaN	NaN
210521_0811_1_1_slide1pt4_vglut2_018_Merged_final.tif	Subcellular spot: Channel 1 object	Subcellular spot: Channel 1 object	PathCellObject	Geometry	36.47	35.49	NaN	NaN	NaN	NaN	NaN	NaN	NaN	NaN	NaN	NaN	NaN	NaN	NaN	NaN	NaN	NaN	NaN	NaN	NaN	NaN	NaN	NaN	NaN	NaN	NaN	NaN	NaN	NaN	NaN	NaN	NaN	NaN	NaN	NaN	NaN	NaN	NaN	NaN	NaN	NaN	NaN	NaN	NaN
210521_0811_1_1_slide1pt4_vglut2_018_Merged_final.tif	Subcellular spot: Channel 1 object	Subcellular spot: Channel 1 object	PathCellObject	Geometry	40.61	35.86	NaN	NaN	NaN	NaN	NaN	NaN	NaN	NaN	NaN	NaN	NaN	NaN	NaN	NaN	NaN	NaN	NaN	NaN	NaN	NaN	NaN	NaN	NaN	NaN	NaN	NaN	NaN	NaN	NaN	NaN	NaN	NaN	NaN	NaN	NaN	NaN	NaN	NaN	NaN	NaN	NaN	NaN	NaN
210521_0811_1_1_slide1pt4_vglut2_018_Merged_final.tif	Subcellular spot: Channel 1 object	Subcellular spot: Channel 1 object	PathCellObject	Geometry	43.49	35.91	NaN	NaN	NaN	NaN	NaN	NaN	NaN	NaN	NaN	NaN	NaN	NaN	NaN	NaN	NaN	NaN	NaN	NaN	NaN	NaN	NaN	NaN	NaN	NaN	NaN	NaN	NaN	NaN	NaN	NaN	NaN	NaN	NaN	NaN	NaN	NaN	NaN	NaN	NaN	NaN	NaN	NaN	NaN
210521_0811_1_1_slide1pt4_vglut2_018_Merged_final.tif	Subcellular spot: Channel 1 object	Subcellular spot: Channel 1 object	PathCellObject	Geometry	34.06	36.8	NaN	NaN	NaN	NaN	NaN	NaN	NaN	NaN	NaN	NaN	NaN	NaN	NaN	NaN	NaN	NaN	NaN	NaN	NaN	NaN	NaN	NaN	NaN	NaN	NaN	NaN	NaN	NaN	NaN	NaN	NaN	NaN	NaN	NaN	NaN	NaN	NaN	NaN	NaN	NaN	NaN	NaN	NaN
210521_0811_1_1_slide1pt4_vglut2_018_Merged_final.tif	Subcellular cluster: Channel 1 object	Subcellular cluster: Channel 1 object	PathCellObject	Geometry	37.07	37.01	NaN	NaN	NaN	NaN	NaN	NaN	NaN	NaN	NaN	NaN	NaN	NaN	NaN	NaN	NaN	NaN	NaN	NaN	NaN	NaN	NaN	NaN	NaN	NaN	NaN	NaN	NaN	NaN	NaN	NaN	NaN	NaN	NaN	NaN	NaN	NaN	NaN	NaN	NaN	NaN	NaN	NaN	NaN
210521_0811_1_1_slide1pt4_vglut2_018_Merged_final.tif	Subcellular spot: Channel 1 object	Subcellular spot: Channel 1 object	PathCellObject	Geometry	32.88	37.2	NaN	NaN	NaN	NaN	NaN	NaN	NaN	NaN	NaN	NaN	NaN	NaN	NaN	NaN	NaN	NaN	NaN	NaN	NaN	NaN	NaN	NaN	NaN	NaN	NaN	NaN	NaN	NaN	NaN	NaN	NaN	NaN	NaN	NaN	NaN	NaN	NaN	NaN	NaN	NaN	NaN	NaN	NaN
210521_0811_1_1_slide1pt4_vglut2_018_Merged_final.tif	Subcellular spot: Channel 1 object	Subcellular spot: Channel 1 object	PathCellObject	Geometry	43.78	37.24	NaN	NaN	NaN	NaN	NaN	NaN	NaN	NaN	NaN	NaN	NaN	NaN	NaN	NaN	NaN	NaN	NaN	NaN	NaN	NaN	NaN	NaN	NaN	NaN	NaN	NaN	NaN	NaN	NaN	NaN	NaN	NaN	NaN	NaN	NaN	NaN	NaN	NaN	NaN	NaN	NaN	NaN	NaN
210521_0811_1_1_slide1pt4_vglut2_018_Merged_final.tif	Subcellular spot: Channel 1 object	Subcellular spot: Channel 1 object	PathCellObject	Geometry	31.49	37.73	NaN	NaN	NaN	NaN	NaN	NaN	NaN	NaN	NaN	NaN	NaN	NaN	NaN	NaN	NaN	NaN	NaN	NaN	NaN	NaN	NaN	NaN	NaN	NaN	NaN	NaN	NaN	NaN	NaN	NaN	NaN	NaN	NaN	NaN	NaN	NaN	NaN	NaN	NaN	NaN	NaN	NaN	NaN
210521_0811_1_1_slide1pt4_vglut2_018_Merged_final.tif	Subcellular spot: Channel 1 object	Subcellular spot: Channel 1 object	PathCellObject	Geometry	40.57	37.53	NaN	NaN	NaN	NaN	NaN	NaN	NaN	NaN	NaN	NaN	NaN	NaN	NaN	NaN	NaN	NaN	NaN	NaN	NaN	NaN	NaN	NaN	NaN	NaN	NaN	NaN	NaN	NaN	NaN	NaN	NaN	NaN	NaN	NaN	NaN	NaN	NaN	NaN	NaN	NaN	NaN	NaN	NaN
210521_0811_1_1_slide1pt4_vglut2_018_Merged_final.tif	Subcellular spot: Channel 1 object	Subcellular spot: Channel 1 object	PathCellObject	Geometry	44.95	37.64	NaN	NaN	NaN	NaN	NaN	NaN	NaN	NaN	NaN	NaN	NaN	NaN	NaN	NaN	NaN	NaN	NaN	NaN	NaN	NaN	NaN	NaN	NaN	NaN	NaN	NaN	NaN	NaN	NaN	NaN	NaN	NaN	NaN	NaN	NaN	NaN	NaN	NaN	NaN	NaN	NaN	NaN	NaN
210521_0811_1_1_slide1pt4_vglut2_018_Merged_final.tif	Subcellular spot: Channel 1 object	Subcellular spot: Channel 1 object	PathCellObject	Geometry	45.89	38.13	NaN	NaN	NaN	NaN	NaN	NaN	NaN	NaN	NaN	NaN	NaN	NaN	NaN	NaN	NaN	NaN	NaN	NaN	NaN	NaN	NaN	NaN	NaN	NaN	NaN	NaN	NaN	NaN	NaN	NaN	NaN	NaN	NaN	NaN	NaN	NaN	NaN	NaN	NaN	NaN	NaN	NaN	NaN
210521_0811_1_1_slide1pt4_vglut2_018_Merged_final.tif	Subcellular cluster: Channel 1 object	Subcellular cluster: Channel 1 object	PathCellObject	Geometry	31.71	39.45	NaN	NaN	NaN	NaN	NaN	NaN	NaN	NaN	NaN	NaN	NaN	NaN	NaN	NaN	NaN	NaN	NaN	NaN	NaN	NaN	NaN	NaN	NaN	NaN	NaN	NaN	NaN	NaN	NaN	NaN	NaN	NaN	NaN	NaN	NaN	NaN	NaN	NaN	NaN	NaN	NaN	NaN	NaN
210521_0811_1_1_slide1pt4_vglut2_018_Merged_final.tif	Subcellular spot: Channel 1 object	Subcellular spot: Channel 1 object	PathCellObject	Geometry	33.66	38.95	NaN	NaN	NaN	NaN	NaN	NaN	NaN	NaN	NaN	NaN	NaN	NaN	NaN	NaN	NaN	NaN	NaN	NaN	NaN	NaN	NaN	NaN	NaN	NaN	NaN	NaN	NaN	NaN	NaN	NaN	NaN	NaN	NaN	NaN	NaN	NaN	NaN	NaN	NaN	NaN	NaN	NaN	NaN
210521_0811_1_1_slide1pt4_vglut2_018_Merged_final.tif	Subcellular spot: Channel 1 object	Subcellular spot: Channel 1 object	PathCellObject	Geometry	44.11	39.39	NaN	NaN	NaN	NaN	NaN	NaN	NaN	NaN	NaN	NaN	NaN	NaN	NaN	NaN	NaN	NaN	NaN	NaN	NaN	NaN	NaN	NaN	NaN	NaN	NaN	NaN	NaN	NaN	NaN	NaN	NaN	NaN	NaN	NaN	NaN	NaN	NaN	NaN	NaN	NaN	NaN	NaN	NaN
210521_0811_1_1_slide1pt4_vglut2_018_Merged_final.tif	Subcellular spot: Channel 1 object	Subcellular spot: Channel 1 object	PathCellObject	Geometry	34.08	40.43	NaN	NaN	NaN	NaN	NaN	NaN	NaN	NaN	NaN	NaN	NaN	NaN	NaN	NaN	NaN	NaN	NaN	NaN	NaN	NaN	NaN	NaN	NaN	NaN	NaN	NaN	NaN	NaN	NaN	NaN	NaN	NaN	NaN	NaN	NaN	NaN	NaN	NaN	NaN	NaN	NaN	NaN	NaN
210521_0811_1_1_slide1pt4_vglut2_018_Merged_final.tif	Subcellular spot: Channel 1 object	Subcellular spot: Channel 1 object	PathCellObject	Geometry	44.82	46.05	NaN	NaN	NaN	NaN	NaN	NaN	NaN	NaN	NaN	NaN	NaN	NaN	NaN	NaN	NaN	NaN	NaN	NaN	NaN	NaN	NaN	NaN	NaN	NaN	NaN	NaN	NaN	NaN	NaN	NaN	NaN	NaN	NaN	NaN	NaN	NaN	NaN	NaN	NaN	NaN	NaN	NaN	NaN
210521_0811_1_1_slide1pt4_vglut2_018_Merged_final.tif	Subcellular spot: Channel 1 object	Subcellular spot: Channel 1 object	PathCellObject	Geometry	37.24	46.86	NaN	NaN	NaN	NaN	NaN	NaN	NaN	NaN	NaN	NaN	NaN	NaN	NaN	NaN	NaN	NaN	NaN	NaN	NaN	NaN	NaN	NaN	NaN	NaN	NaN	NaN	NaN	NaN	NaN	NaN	NaN	NaN	NaN	NaN	NaN	NaN	NaN	NaN	NaN	NaN	NaN	NaN	NaN
210521_0811_1_1_slide1pt4_vglut2_018_Merged_final.tif	Subcellular spot: Channel 1 object	Subcellular spot: Channel 1 object	PathCellObject	Geometry	39.39	47.84	NaN	NaN	NaN	NaN	NaN	NaN	NaN	NaN	NaN	NaN	NaN	NaN	NaN	NaN	NaN	NaN	NaN	NaN	NaN	NaN	NaN	NaN	NaN	NaN	NaN	NaN	NaN	NaN	NaN	NaN	NaN	NaN	NaN	NaN	NaN	NaN	NaN	NaN	NaN	NaN	NaN	NaN	NaN
210521_0811_1_1_slide1pt4_vglut2_018_Merged_final.tif	PathCellObject		PathAnnotationObject	Polygon	117.57	37.35	68.25	29.8173	0.9647	10.0723	8.8021	0.4106	271.5766	74412	430.4237	2430	8	2422	245.1788	67179	26.4377	255	117	138	52.8321	14476	47.0258	403	5	398	212.75	53.3213	0.9403	18.3874	14.9467	0.4615	175.4215	317.0745	2430	1	81.3618	114.527	255	0	64.9813	58.5443	675	3	129.9966
210521_0811_1_1_slide1pt4_vglut2_018_Merged_final.tif	Subcellular spot: Channel 1 object	Subcellular spot: Channel 1 object	PathCellObject	Geometry	118.99	32.27	NaN	NaN	NaN	NaN	NaN	NaN	NaN	NaN	NaN	NaN	NaN	NaN	NaN	NaN	NaN	NaN	NaN	NaN	NaN	NaN	NaN	NaN	NaN	NaN	NaN	NaN	NaN	NaN	NaN	NaN	NaN	NaN	NaN	NaN	NaN	NaN	NaN	NaN	NaN	NaN	NaN	NaN	NaN
210521_0811_1_1_slide1pt4_vglut2_018_Merged_final.tif	Subcellular spot: Channel 1 object	Subcellular spot: Channel 1 object	PathCellObject	Geometry	117.12	32.65	NaN	NaN	NaN	NaN	NaN	NaN	NaN	NaN	NaN	NaN	NaN	NaN	NaN	NaN	NaN	NaN	NaN	NaN	NaN	NaN	NaN	NaN	NaN	NaN	NaN	NaN	NaN	NaN	NaN	NaN	NaN	NaN	NaN	NaN	NaN	NaN	NaN	NaN	NaN	NaN	NaN	NaN	NaN
210521_0811_1_1_slide1pt4_vglut2_018_Merged_final.tif	Subcellular spot: Channel 1 object	Subcellular spot: Channel 1 object	PathCellObject	Geometry	114.38	33.19	NaN	NaN	NaN	NaN	NaN	NaN	NaN	NaN	NaN	NaN	NaN	NaN	NaN	NaN	NaN	NaN	NaN	NaN	NaN	NaN	NaN	NaN	NaN	NaN	NaN	NaN	NaN	NaN	NaN	NaN	NaN	NaN	NaN	NaN	NaN	NaN	NaN	NaN	NaN	NaN	NaN	NaN	NaN
210521_0811_1_1_slide1pt4_vglut2_018_Merged_final.tif	Subcellular spot: Channel 1 object	Subcellular spot: Channel 1 object	PathCellObject	Geometry	124.19	34.05	NaN	NaN	NaN	NaN	NaN	NaN	NaN	NaN	NaN	NaN	NaN	NaN	NaN	NaN	NaN	NaN	NaN	NaN	NaN	NaN	NaN	NaN	NaN	NaN	NaN	NaN	NaN	NaN	NaN	NaN	NaN	NaN	NaN	NaN	NaN	NaN	NaN	NaN	NaN	NaN	NaN	NaN	NaN
210521_0811_1_1_slide1pt4_vglut2_018_Merged_final.tif	Subcellular spot: Channel 1 object	Subcellular spot: Channel 1 object	PathCellObject	Geometry	120.13	37.39	NaN	NaN	NaN	NaN	NaN	NaN	NaN	NaN	NaN	NaN	NaN	NaN	NaN	NaN	NaN	NaN	NaN	NaN	NaN	NaN	NaN	NaN	NaN	NaN	NaN	NaN	NaN	NaN	NaN	NaN	NaN	NaN	NaN	NaN	NaN	NaN	NaN	NaN	NaN	NaN	NaN	NaN	NaN
210521_0811_1_1_slide1pt4_vglut2_018_Merged_final.tif	Subcellular cluster: Channel 1 object	Subcellular cluster: Channel 1 object	PathCellObject	Geometry	122.51	37.96	NaN	NaN	NaN	NaN	NaN	NaN	NaN	NaN	NaN	NaN	NaN	NaN	NaN	NaN	NaN	NaN	NaN	NaN	NaN	NaN	NaN	NaN	NaN	NaN	NaN	NaN	NaN	NaN	NaN	NaN	NaN	NaN	NaN	NaN	NaN	NaN	NaN	NaN	NaN	NaN	NaN	NaN	NaN
210521_0811_1_1_slide1pt4_vglut2_018_Merged_final.tif	Subcellular spot: Channel 1 object	Subcellular spot: Channel 1 object	PathCellObject	Geometry	112.85	38.25	NaN	NaN	NaN	NaN	NaN	NaN	NaN	NaN	NaN	NaN	NaN	NaN	NaN	NaN	NaN	NaN	NaN	NaN	NaN	NaN	NaN	NaN	NaN	NaN	NaN	NaN	NaN	NaN	NaN	NaN	NaN	NaN	NaN	NaN	NaN	NaN	NaN	NaN	NaN	NaN	NaN	NaN	NaN
210521_0811_1_1_slide1pt4_vglut2_018_Merged_final.tif	Subcellular cluster: Channel 1 object	Subcellular cluster: Channel 1 object	PathCellObject	Geometry	114.89	38.88	NaN	NaN	NaN	NaN	NaN	NaN	NaN	NaN	NaN	NaN	NaN	NaN	NaN	NaN	NaN	NaN	NaN	NaN	NaN	NaN	NaN	NaN	NaN	NaN	NaN	NaN	NaN	NaN	NaN	NaN	NaN	NaN	NaN	NaN	NaN	NaN	NaN	NaN	NaN	NaN	NaN	NaN	NaN
210521_0811_1_1_slide1pt4_vglut2_018_Merged_final.tif	Subcellular spot: Channel 1 object	Subcellular spot: Channel 1 object	PathCellObject	Geometry	113.53	39.93	NaN	NaN	NaN	NaN	NaN	NaN	NaN	NaN	NaN	NaN	NaN	NaN	NaN	NaN	NaN	NaN	NaN	NaN	NaN	NaN	NaN	NaN	NaN	NaN	NaN	NaN	NaN	NaN	NaN	NaN	NaN	NaN	NaN	NaN	NaN	NaN	NaN	NaN	NaN	NaN	NaN	NaN	NaN
210521_0811_1_1_slide1pt4_vglut2_018_Merged_final.tif	Subcellular cluster: Channel 1 object	Subcellular cluster: Channel 1 object	PathCellObject	Geometry	115.75	41.43	NaN	NaN	NaN	NaN	NaN	NaN	NaN	NaN	NaN	NaN	NaN	NaN	NaN	NaN	NaN	NaN	NaN	NaN	NaN	NaN	NaN	NaN	NaN	NaN	NaN	NaN	NaN	NaN	NaN	NaN	NaN	NaN	NaN	NaN	NaN	NaN	NaN	NaN	NaN	NaN	NaN	NaN	NaN
210521_0811_1_1_slide1pt4_vglut2_018_Merged_final.tif	Subcellular cluster: Channel 1 object	Subcellular cluster: Channel 1 object	PathCellObject	Geometry	113.89	41.82	NaN	NaN	NaN	NaN	NaN	NaN	NaN	NaN	NaN	NaN	NaN	NaN	NaN	NaN	NaN	NaN	NaN	NaN	NaN	NaN	NaN	NaN	NaN	NaN	NaN	NaN	NaN	NaN	NaN	NaN	NaN	NaN	NaN	NaN	NaN	NaN	NaN	NaN	NaN	NaN	NaN	NaN	NaN
210521_0811_1_1_slide1pt4_vglut2_018_Merged_final.tif	Subcellular spot: Channel 1 object	Subcellular spot: Channel 1 object	PathCellObject	Geometry	118.94	42.5	NaN	NaN	NaN	NaN	NaN	NaN	NaN	NaN	NaN	NaN	NaN	NaN	NaN	NaN	NaN	NaN	NaN	NaN	NaN	NaN	NaN	NaN	NaN	NaN	NaN	NaN	NaN	NaN	NaN	NaN	NaN	NaN	NaN	NaN	NaN	NaN	NaN	NaN	NaN	NaN	NaN	NaN	NaN
210521_0811_1_1_slide1pt4_vglut2_018_Merged_final.tif	Subcellular cluster: Channel 1 object	Subcellular cluster: Channel 1 object	PathCellObject	Geometry	116.95	43.11	NaN	NaN	NaN	NaN	NaN	NaN	NaN	NaN	NaN	NaN	NaN	NaN	NaN	NaN	NaN	NaN	NaN	NaN	NaN	NaN	NaN	NaN	NaN	NaN	NaN	NaN	NaN	NaN	NaN	NaN	NaN	NaN	NaN	NaN	NaN	NaN	NaN	NaN	NaN	NaN	NaN	NaN	NaN
210521_0811_1_1_slide1pt4_vglut2_018_Merged_final.tif	Subcellular spot: Channel 1 object	Subcellular spot: Channel 1 object	PathCellObject	Geometry	115.45	44.53	NaN	NaN	NaN	NaN	NaN	NaN	NaN	NaN	NaN	NaN	NaN	NaN	NaN	NaN	NaN	NaN	NaN	NaN	NaN	NaN	NaN	NaN	NaN	NaN	NaN	NaN	NaN	NaN	NaN	NaN	NaN	NaN	NaN	NaN	NaN	NaN	NaN	NaN	NaN	NaN	NaN	NaN	NaN
210521_0811_1_1_slide1pt4_vglut2_018_Merged_final.tif	Subcellular spot: Channel 1 object	Subcellular spot: Channel 1 object	PathCellObject	Geometry	116.57	45.37	NaN	NaN	NaN	NaN	NaN	NaN	NaN	NaN	NaN	NaN	NaN	NaN	NaN	NaN	NaN	NaN	NaN	NaN	NaN	NaN	NaN	NaN	NaN	NaN	NaN	NaN	NaN	NaN	NaN	NaN	NaN	NaN	NaN	NaN	NaN	NaN	NaN	NaN	NaN	NaN	NaN	NaN	NaN
210521_0811_1_1_slide1pt4_vglut2_018_Merged_final.tif	Subcellular spot: Channel 3 object	Subcellular spot: Channel 3 object	PathCellObject	Geometry	113.99	32.93	NaN	NaN	NaN	NaN	NaN	NaN	NaN	NaN	NaN	NaN	NaN	NaN	NaN	NaN	NaN	NaN	NaN	NaN	NaN	NaN	NaN	NaN	NaN	NaN	NaN	NaN	NaN	NaN	NaN	NaN	NaN	NaN	NaN	NaN	NaN	NaN	NaN	NaN	NaN	NaN	NaN	NaN	NaN
210521_0811_1_1_slide1pt4_vglut2_018_Merged_final.tif	Subcellular spot: Channel 3 object	Subcellular spot: Channel 3 object	PathCellObject	Geometry	119.49	42.83	NaN	NaN	NaN	NaN	NaN	NaN	NaN	NaN	NaN	NaN	NaN	NaN	NaN	NaN	NaN	NaN	NaN	NaN	NaN	NaN	NaN	NaN	NaN	NaN	NaN	NaN	NaN	NaN	NaN	NaN	NaN	NaN	NaN	NaN	NaN	NaN	NaN	NaN	NaN	NaN	NaN	NaN	NaN
210521_0811_1_1_slide1pt4_vglut2_018_Merged_final.tif	PathCellObject		PathAnnotationObject	Polygon	274.19	40.07	32.5	22.284	0.8224	8.6399	5.1457	0.7921	187.6439	24769	275.2726	1472	8	1464	244.2197	32237	28.8204	255	125	130	34.1667	4510	20.8858	151	7	144	133	47.4549	0.7422	18.2241	9.6443	0.8597	116.9832	208.3353	1561	2	63.8358	106.1859	255	0	33.8545	20.4358	151	4	93.896
210521_0811_1_1_slide1pt4_vglut2_018_Merged_final.tif	Subcellular spot: Channel 1 object	Subcellular spot: Channel 1 object	PathCellObject	Geometry	273.28	35.17	NaN	NaN	NaN	NaN	NaN	NaN	NaN	NaN	NaN	NaN	NaN	NaN	NaN	NaN	NaN	NaN	NaN	NaN	NaN	NaN	NaN	NaN	NaN	NaN	NaN	NaN	NaN	NaN	NaN	NaN	NaN	NaN	NaN	NaN	NaN	NaN	NaN	NaN	NaN	NaN	NaN	NaN	NaN
210521_0811_1_1_slide1pt4_vglut2_018_Merged_final.tif	Subcellular spot: Channel 1 object	Subcellular spot: Channel 1 object	PathCellObject	Geometry	275.83	36.74	NaN	NaN	NaN	NaN	NaN	NaN	NaN	NaN	NaN	NaN	NaN	NaN	NaN	NaN	NaN	NaN	NaN	NaN	NaN	NaN	NaN	NaN	NaN	NaN	NaN	NaN	NaN	NaN	NaN	NaN	NaN	NaN	NaN	NaN	NaN	NaN	NaN	NaN	NaN	NaN	NaN	NaN	NaN
210521_0811_1_1_slide1pt4_vglut2_018_Merged_final.tif	Subcellular spot: Channel 1 object	Subcellular spot: Channel 1 object	PathCellObject	Geometry	273.87	37.48	NaN	NaN	NaN	NaN	NaN	NaN	NaN	NaN	NaN	NaN	NaN	NaN	NaN	NaN	NaN	NaN	NaN	NaN	NaN	NaN	NaN	NaN	NaN	NaN	NaN	NaN	NaN	NaN	NaN	NaN	NaN	NaN	NaN	NaN	NaN	NaN	NaN	NaN	NaN	NaN	NaN	NaN	NaN
210521_0811_1_1_slide1pt4_vglut2_018_Merged_final.tif	Subcellular spot: Channel 1 object	Subcellular spot: Channel 1 object	PathCellObject	Geometry	278.07	37.61	NaN	NaN	NaN	NaN	NaN	NaN	NaN	NaN	NaN	NaN	NaN	NaN	NaN	NaN	NaN	NaN	NaN	NaN	NaN	NaN	NaN	NaN	NaN	NaN	NaN	NaN	NaN	NaN	NaN	NaN	NaN	NaN	NaN	NaN	NaN	NaN	NaN	NaN	NaN	NaN	NaN	NaN	NaN
210521_0811_1_1_slide1pt4_vglut2_018_Merged_final.tif	Subcellular cluster: Channel 1 object	Subcellular cluster: Channel 1 object	PathCellObject	Geometry	275.22	39.68	NaN	NaN	NaN	NaN	NaN	NaN	NaN	NaN	NaN	NaN	NaN	NaN	NaN	NaN	NaN	NaN	NaN	NaN	NaN	NaN	NaN	NaN	NaN	NaN	NaN	NaN	NaN	NaN	NaN	NaN	NaN	NaN	NaN	NaN	NaN	NaN	NaN	NaN	NaN	NaN	NaN	NaN	NaN
210521_0811_1_1_slide1pt4_vglut2_018_Merged_final.tif	Subcellular cluster: Channel 1 object	Subcellular cluster: Channel 1 object	PathCellObject	Geometry	273.05	41.15	NaN	NaN	NaN	NaN	NaN	NaN	NaN	NaN	NaN	NaN	NaN	NaN	NaN	NaN	NaN	NaN	NaN	NaN	NaN	NaN	NaN	NaN	NaN	NaN	NaN	NaN	NaN	NaN	NaN	NaN	NaN	NaN	NaN	NaN	NaN	NaN	NaN	NaN	NaN	NaN	NaN	NaN	NaN
210521_0811_1_1_slide1pt4_vglut2_018_Merged_final.tif	Subcellular spot: Channel 1 object	Subcellular spot: Channel 1 object	PathCellObject	Geometry	271.55	43.39	NaN	NaN	NaN	NaN	NaN	NaN	NaN	NaN	NaN	NaN	NaN	NaN	NaN	NaN	NaN	NaN	NaN	NaN	NaN	NaN	NaN	NaN	NaN	NaN	NaN	NaN	NaN	NaN	NaN	NaN	NaN	NaN	NaN	NaN	NaN	NaN	NaN	NaN	NaN	NaN	NaN	NaN	NaN
210521_0811_1_1_slide1pt4_vglut2_018_Merged_final.tif	Subcellular spot: Channel 1 object	Subcellular spot: Channel 1 object	PathCellObject	Geometry	274.03	45.36	NaN	NaN	NaN	NaN	NaN	NaN	NaN	NaN	NaN	NaN	NaN	NaN	NaN	NaN	NaN	NaN	NaN	NaN	NaN	NaN	NaN	NaN	NaN	NaN	NaN	NaN	NaN	NaN	NaN	NaN	NaN	NaN	NaN	NaN	NaN	NaN	NaN	NaN	NaN	NaN	NaN	NaN	NaN
210521_0811_1_1_slide1pt4_vglut2_018_Merged_final.tif	PathCellObject		PathAnnotationObject	Polygon	202.06	42.98	102.5	40.1176	0.8003	15.3236	9.4965	0.7769	391.9034	162248	419.1422	3206	10	3196	245.2657	101540	29.5373	255	49	206	44.0845	18251	55.7045	706	3	703	320	67.1356	0.8922	24.7117	17.5959	0.7034	229.5677	341.3901	3206	4	82.6765	114.9803	255	0	86.1229	172.317	1413	3	152.4954
210521_0811_1_1_slide1pt4_vglut2_018_Merged_final.tif	Subcellular cluster: Channel 1 object	Subcellular cluster: Channel 1 object	PathCellObject	Geometry	206.08	36.96	NaN	NaN	NaN	NaN	NaN	NaN	NaN	NaN	NaN	NaN	NaN	NaN	NaN	NaN	NaN	NaN	NaN	NaN	NaN	NaN	NaN	NaN	NaN	NaN	NaN	NaN	NaN	NaN	NaN	NaN	NaN	NaN	NaN	NaN	NaN	NaN	NaN	NaN	NaN	NaN	NaN	NaN	NaN
210521_0811_1_1_slide1pt4_vglut2_018_Merged_final.tif	Subcellular spot: Channel 1 object	Subcellular spot: Channel 1 object	PathCellObject	Geometry	195.2	36.27	NaN	NaN	NaN	NaN	NaN	NaN	NaN	NaN	NaN	NaN	NaN	NaN	NaN	NaN	NaN	NaN	NaN	NaN	NaN	NaN	NaN	NaN	NaN	NaN	NaN	NaN	NaN	NaN	NaN	NaN	NaN	NaN	NaN	NaN	NaN	NaN	NaN	NaN	NaN	NaN	NaN	NaN	NaN
210521_0811_1_1_slide1pt4_vglut2_018_Merged_final.tif	Subcellular spot: Channel 1 object	Subcellular spot: Channel 1 object	PathCellObject	Geometry	204.29	37.14	NaN	NaN	NaN	NaN	NaN	NaN	NaN	NaN	NaN	NaN	NaN	NaN	NaN	NaN	NaN	NaN	NaN	NaN	NaN	NaN	NaN	NaN	NaN	NaN	NaN	NaN	NaN	NaN	NaN	NaN	NaN	NaN	NaN	NaN	NaN	NaN	NaN	NaN	NaN	NaN	NaN	NaN	NaN
210521_0811_1_1_slide1pt4_vglut2_018_Merged_final.tif	Subcellular cluster: Channel 1 object	Subcellular cluster: Channel 1 object	PathCellObject	Geometry	193.45	38.03	NaN	NaN	NaN	NaN	NaN	NaN	NaN	NaN	NaN	NaN	NaN	NaN	NaN	NaN	NaN	NaN	NaN	NaN	NaN	NaN	NaN	NaN	NaN	NaN	NaN	NaN	NaN	NaN	NaN	NaN	NaN	NaN	NaN	NaN	NaN	NaN	NaN	NaN	NaN	NaN	NaN	NaN	NaN
210521_0811_1_1_slide1pt4_vglut2_018_Merged_final.tif	Subcellular cluster: Channel 1 object	Subcellular cluster: Channel 1 object	PathCellObject	Geometry	202.51	38.46	NaN	NaN	NaN	NaN	NaN	NaN	NaN	NaN	NaN	NaN	NaN	NaN	NaN	NaN	NaN	NaN	NaN	NaN	NaN	NaN	NaN	NaN	NaN	NaN	NaN	NaN	NaN	NaN	NaN	NaN	NaN	NaN	NaN	NaN	NaN	NaN	NaN	NaN	NaN	NaN	NaN	NaN	NaN
210521_0811_1_1_slide1pt4_vglut2_018_Merged_final.tif	Subcellular spot: Channel 1 object	Subcellular spot: Channel 1 object	PathCellObject	Geometry	198.87	38.86	NaN	NaN	NaN	NaN	NaN	NaN	NaN	NaN	NaN	NaN	NaN	NaN	NaN	NaN	NaN	NaN	NaN	NaN	NaN	NaN	NaN	NaN	NaN	NaN	NaN	NaN	NaN	NaN	NaN	NaN	NaN	NaN	NaN	NaN	NaN	NaN	NaN	NaN	NaN	NaN	NaN	NaN	NaN
210521_0811_1_1_slide1pt4_vglut2_018_Merged_final.tif	Subcellular spot: Channel 1 object	Subcellular spot: Channel 1 object	PathCellObject	Geometry	207.64	38.87	NaN	NaN	NaN	NaN	NaN	NaN	NaN	NaN	NaN	NaN	NaN	NaN	NaN	NaN	NaN	NaN	NaN	NaN	NaN	NaN	NaN	NaN	NaN	NaN	NaN	NaN	NaN	NaN	NaN	NaN	NaN	NaN	NaN	NaN	NaN	NaN	NaN	NaN	NaN	NaN	NaN	NaN	NaN
210521_0811_1_1_slide1pt4_vglut2_018_Merged_final.tif	Subcellular cluster: Channel 1 object	Subcellular cluster: Channel 1 object	PathCellObject	Geometry	191.82	39.82	NaN	NaN	NaN	NaN	NaN	NaN	NaN	NaN	NaN	NaN	NaN	NaN	NaN	NaN	NaN	NaN	NaN	NaN	NaN	NaN	NaN	NaN	NaN	NaN	NaN	NaN	NaN	NaN	NaN	NaN	NaN	NaN	NaN	NaN	NaN	NaN	NaN	NaN	NaN	NaN	NaN	NaN	NaN
210521_0811_1_1_slide1pt4_vglut2_018_Merged_final.tif	Subcellular cluster: Channel 1 object	Subcellular cluster: Channel 1 object	PathCellObject	Geometry	200.32	39.54	NaN	NaN	NaN	NaN	NaN	NaN	NaN	NaN	NaN	NaN	NaN	NaN	NaN	NaN	NaN	NaN	NaN	NaN	NaN	NaN	NaN	NaN	NaN	NaN	NaN	NaN	NaN	NaN	NaN	NaN	NaN	NaN	NaN	NaN	NaN	NaN	NaN	NaN	NaN	NaN	NaN	NaN	NaN
210521_0811_1_1_slide1pt4_vglut2_018_Merged_final.tif	Subcellular spot: Channel 1 object	Subcellular spot: Channel 1 object	PathCellObject	Geometry	210.15	39.17	NaN	NaN	NaN	NaN	NaN	NaN	NaN	NaN	NaN	NaN	NaN	NaN	NaN	NaN	NaN	NaN	NaN	NaN	NaN	NaN	NaN	NaN	NaN	NaN	NaN	NaN	NaN	NaN	NaN	NaN	NaN	NaN	NaN	NaN	NaN	NaN	NaN	NaN	NaN	NaN	NaN	NaN	NaN
210521_0811_1_1_slide1pt4_vglut2_018_Merged_final.tif	Subcellular cluster: Channel 1 object	Subcellular cluster: Channel 1 object	PathCellObject	Geometry	204.28	40.3	NaN	NaN	NaN	NaN	NaN	NaN	NaN	NaN	NaN	NaN	NaN	NaN	NaN	NaN	NaN	NaN	NaN	NaN	NaN	NaN	NaN	NaN	NaN	NaN	NaN	NaN	NaN	NaN	NaN	NaN	NaN	NaN	NaN	NaN	NaN	NaN	NaN	NaN	NaN	NaN	NaN	NaN	NaN
210521_0811_1_1_slide1pt4_vglut2_018_Merged_final.tif	Subcellular cluster: Channel 1 object	Subcellular cluster: Channel 1 object	PathCellObject	Geometry	209.58	40.9	NaN	NaN	NaN	NaN	NaN	NaN	NaN	NaN	NaN	NaN	NaN	NaN	NaN	NaN	NaN	NaN	NaN	NaN	NaN	NaN	NaN	NaN	NaN	NaN	NaN	NaN	NaN	NaN	NaN	NaN	NaN	NaN	NaN	NaN	NaN	NaN	NaN	NaN	NaN	NaN	NaN	NaN	NaN
210521_0811_1_1_slide1pt4_vglut2_018_Merged_final.tif	Subcellular cluster: Channel 1 object	Subcellular cluster: Channel 1 object	PathCellObject	Geometry	198.56	41.58	NaN	NaN	NaN	NaN	NaN	NaN	NaN	NaN	NaN	NaN	NaN	NaN	NaN	NaN	NaN	NaN	NaN	NaN	NaN	NaN	NaN	NaN	NaN	NaN	NaN	NaN	NaN	NaN	NaN	NaN	NaN	NaN	NaN	NaN	NaN	NaN	NaN	NaN	NaN	NaN	NaN	NaN	NaN
210521_0811_1_1_slide1pt4_vglut2_018_Merged_final.tif	Subcellular cluster: Channel 1 object	Subcellular cluster: Channel 1 object	PathCellObject	Geometry	201.62	41.12	NaN	NaN	NaN	NaN	NaN	NaN	NaN	NaN	NaN	NaN	NaN	NaN	NaN	NaN	NaN	NaN	NaN	NaN	NaN	NaN	NaN	NaN	NaN	NaN	NaN	NaN	NaN	NaN	NaN	NaN	NaN	NaN	NaN	NaN	NaN	NaN	NaN	NaN	NaN	NaN	NaN	NaN	NaN
210521_0811_1_1_slide1pt4_vglut2_018_Merged_final.tif	Subcellular spot: Channel 1 object	Subcellular spot: Channel 1 object	PathCellObject	Geometry	202.94	41.02	NaN	NaN	NaN	NaN	NaN	NaN	NaN	NaN	NaN	NaN	NaN	NaN	NaN	NaN	NaN	NaN	NaN	NaN	NaN	NaN	NaN	NaN	NaN	NaN	NaN	NaN	NaN	NaN	NaN	NaN	NaN	NaN	NaN	NaN	NaN	NaN	NaN	NaN	NaN	NaN	NaN	NaN	NaN
210521_0811_1_1_slide1pt4_vglut2_018_Merged_final.tif	Subcellular spot: Channel 1 object	Subcellular spot: Channel 1 object	PathCellObject	Geometry	206.18	40.81	NaN	NaN	NaN	NaN	NaN	NaN	NaN	NaN	NaN	NaN	NaN	NaN	NaN	NaN	NaN	NaN	NaN	NaN	NaN	NaN	NaN	NaN	NaN	NaN	NaN	NaN	NaN	NaN	NaN	NaN	NaN	NaN	NaN	NaN	NaN	NaN	NaN	NaN	NaN	NaN	NaN	NaN	NaN
210521_0811_1_1_slide1pt4_vglut2_018_Merged_final.tif	Subcellular cluster: Channel 1 object	Subcellular cluster: Channel 1 object	PathCellObject	Geometry	206.98	41.99	NaN	NaN	NaN	NaN	NaN	NaN	NaN	NaN	NaN	NaN	NaN	NaN	NaN	NaN	NaN	NaN	NaN	NaN	NaN	NaN	NaN	NaN	NaN	NaN	NaN	NaN	NaN	NaN	NaN	NaN	NaN	NaN	NaN	NaN	NaN	NaN	NaN	NaN	NaN	NaN	NaN	NaN	NaN
210521_0811_1_1_slide1pt4_vglut2_018_Merged_final.tif	Subcellular spot: Channel 1 object	Subcellular spot: Channel 1 object	PathCellObject	Geometry	196.18	42.2	NaN	NaN	NaN	NaN	NaN	NaN	NaN	NaN	NaN	NaN	NaN	NaN	NaN	NaN	NaN	NaN	NaN	NaN	NaN	NaN	NaN	NaN	NaN	NaN	NaN	NaN	NaN	NaN	NaN	NaN	NaN	NaN	NaN	NaN	NaN	NaN	NaN	NaN	NaN	NaN	NaN	NaN	NaN
210521_0811_1_1_slide1pt4_vglut2_018_Merged_final.tif	Subcellular spot: Channel 1 object	Subcellular spot: Channel 1 object	PathCellObject	Geometry	210.63	42.21	NaN	NaN	NaN	NaN	NaN	NaN	NaN	NaN	NaN	NaN	NaN	NaN	NaN	NaN	NaN	NaN	NaN	NaN	NaN	NaN	NaN	NaN	NaN	NaN	NaN	NaN	NaN	NaN	NaN	NaN	NaN	NaN	NaN	NaN	NaN	NaN	NaN	NaN	NaN	NaN	NaN	NaN	NaN
210521_0811_1_1_slide1pt4_vglut2_018_Merged_final.tif	Subcellular cluster: Channel 1 object	Subcellular cluster: Channel 1 object	PathCellObject	Geometry	203	42.65	NaN	NaN	NaN	NaN	NaN	NaN	NaN	NaN	NaN	NaN	NaN	NaN	NaN	NaN	NaN	NaN	NaN	NaN	NaN	NaN	NaN	NaN	NaN	NaN	NaN	NaN	NaN	NaN	NaN	NaN	NaN	NaN	NaN	NaN	NaN	NaN	NaN	NaN	NaN	NaN	NaN	NaN	NaN
210521_0811_1_1_slide1pt4_vglut2_018_Merged_final.tif	Subcellular spot: Channel 1 object	Subcellular spot: Channel 1 object	PathCellObject	Geometry	199.88	42.57	NaN	NaN	NaN	NaN	NaN	NaN	NaN	NaN	NaN	NaN	NaN	NaN	NaN	NaN	NaN	NaN	NaN	NaN	NaN	NaN	NaN	NaN	NaN	NaN	NaN	NaN	NaN	NaN	NaN	NaN	NaN	NaN	NaN	NaN	NaN	NaN	NaN	NaN	NaN	NaN	NaN	NaN	NaN
210521_0811_1_1_slide1pt4_vglut2_018_Merged_final.tif	Subcellular cluster: Channel 1 object	Subcellular cluster: Channel 1 object	PathCellObject	Geometry	203.91	43.7	NaN	NaN	NaN	NaN	NaN	NaN	NaN	NaN	NaN	NaN	NaN	NaN	NaN	NaN	NaN	NaN	NaN	NaN	NaN	NaN	NaN	NaN	NaN	NaN	NaN	NaN	NaN	NaN	NaN	NaN	NaN	NaN	NaN	NaN	NaN	NaN	NaN	NaN	NaN	NaN	NaN	NaN	NaN
210521_0811_1_1_slide1pt4_vglut2_018_Merged_final.tif	Subcellular cluster: Channel 1 object	Subcellular cluster: Channel 1 object	PathCellObject	Geometry	208.43	43.66	NaN	NaN	NaN	NaN	NaN	NaN	NaN	NaN	NaN	NaN	NaN	NaN	NaN	NaN	NaN	NaN	NaN	NaN	NaN	NaN	NaN	NaN	NaN	NaN	NaN	NaN	NaN	NaN	NaN	NaN	NaN	NaN	NaN	NaN	NaN	NaN	NaN	NaN	NaN	NaN	NaN	NaN	NaN
210521_0811_1_1_slide1pt4_vglut2_018_Merged_final.tif	Subcellular spot: Channel 1 object	Subcellular spot: Channel 1 object	PathCellObject	Geometry	201.85	44.62	NaN	NaN	NaN	NaN	NaN	NaN	NaN	NaN	NaN	NaN	NaN	NaN	NaN	NaN	NaN	NaN	NaN	NaN	NaN	NaN	NaN	NaN	NaN	NaN	NaN	NaN	NaN	NaN	NaN	NaN	NaN	NaN	NaN	NaN	NaN	NaN	NaN	NaN	NaN	NaN	NaN	NaN	NaN
210521_0811_1_1_slide1pt4_vglut2_018_Merged_final.tif	Subcellular spot: Channel 1 object	Subcellular spot: Channel 1 object	PathCellObject	Geometry	197.1	45.12	NaN	NaN	NaN	NaN	NaN	NaN	NaN	NaN	NaN	NaN	NaN	NaN	NaN	NaN	NaN	NaN	NaN	NaN	NaN	NaN	NaN	NaN	NaN	NaN	NaN	NaN	NaN	NaN	NaN	NaN	NaN	NaN	NaN	NaN	NaN	NaN	NaN	NaN	NaN	NaN	NaN	NaN	NaN
210521_0811_1_1_slide1pt4_vglut2_018_Merged_final.tif	Subcellular cluster: Channel 1 object	Subcellular cluster: Channel 1 object	PathCellObject	Geometry	200.04	45.44	NaN	NaN	NaN	NaN	NaN	NaN	NaN	NaN	NaN	NaN	NaN	NaN	NaN	NaN	NaN	NaN	NaN	NaN	NaN	NaN	NaN	NaN	NaN	NaN	NaN	NaN	NaN	NaN	NaN	NaN	NaN	NaN	NaN	NaN	NaN	NaN	NaN	NaN	NaN	NaN	NaN	NaN	NaN
210521_0811_1_1_slide1pt4_vglut2_018_Merged_final.tif	Subcellular spot: Channel 1 object	Subcellular spot: Channel 1 object	PathCellObject	Geometry	204.63	46.09	NaN	NaN	NaN	NaN	NaN	NaN	NaN	NaN	NaN	NaN	NaN	NaN	NaN	NaN	NaN	NaN	NaN	NaN	NaN	NaN	NaN	NaN	NaN	NaN	NaN	NaN	NaN	NaN	NaN	NaN	NaN	NaN	NaN	NaN	NaN	NaN	NaN	NaN	NaN	NaN	NaN	NaN	NaN
210521_0811_1_1_slide1pt4_vglut2_018_Merged_final.tif	Subcellular spot: Channel 1 object	Subcellular spot: Channel 1 object	PathCellObject	Geometry	195.94	46.42	NaN	NaN	NaN	NaN	NaN	NaN	NaN	NaN	NaN	NaN	NaN	NaN	NaN	NaN	NaN	NaN	NaN	NaN	NaN	NaN	NaN	NaN	NaN	NaN	NaN	NaN	NaN	NaN	NaN	NaN	NaN	NaN	NaN	NaN	NaN	NaN	NaN	NaN	NaN	NaN	NaN	NaN	NaN
210521_0811_1_1_slide1pt4_vglut2_018_Merged_final.tif	Subcellular spot: Channel 1 object	Subcellular spot: Channel 1 object	PathCellObject	Geometry	207.25	46.88	NaN	NaN	NaN	NaN	NaN	NaN	NaN	NaN	NaN	NaN	NaN	NaN	NaN	NaN	NaN	NaN	NaN	NaN	NaN	NaN	NaN	NaN	NaN	NaN	NaN	NaN	NaN	NaN	NaN	NaN	NaN	NaN	NaN	NaN	NaN	NaN	NaN	NaN	NaN	NaN	NaN	NaN	NaN
210521_0811_1_1_slide1pt4_vglut2_018_Merged_final.tif	Subcellular cluster: Channel 1 object	Subcellular cluster: Channel 1 object	PathCellObject	Geometry	199.83	47.24	NaN	NaN	NaN	NaN	NaN	NaN	NaN	NaN	NaN	NaN	NaN	NaN	NaN	NaN	NaN	NaN	NaN	NaN	NaN	NaN	NaN	NaN	NaN	NaN	NaN	NaN	NaN	NaN	NaN	NaN	NaN	NaN	NaN	NaN	NaN	NaN	NaN	NaN	NaN	NaN	NaN	NaN	NaN
210521_0811_1_1_slide1pt4_vglut2_018_Merged_final.tif	Subcellular cluster: Channel 1 object	Subcellular cluster: Channel 1 object	PathCellObject	Geometry	201.48	47.5	NaN	NaN	NaN	NaN	NaN	NaN	NaN	NaN	NaN	NaN	NaN	NaN	NaN	NaN	NaN	NaN	NaN	NaN	NaN	NaN	NaN	NaN	NaN	NaN	NaN	NaN	NaN	NaN	NaN	NaN	NaN	NaN	NaN	NaN	NaN	NaN	NaN	NaN	NaN	NaN	NaN	NaN	NaN
210521_0811_1_1_slide1pt4_vglut2_018_Merged_final.tif	Subcellular spot: Channel 1 object	Subcellular spot: Channel 1 object	PathCellObject	Geometry	203.24	47.14	NaN	NaN	NaN	NaN	NaN	NaN	NaN	NaN	NaN	NaN	NaN	NaN	NaN	NaN	NaN	NaN	NaN	NaN	NaN	NaN	NaN	NaN	NaN	NaN	NaN	NaN	NaN	NaN	NaN	NaN	NaN	NaN	NaN	NaN	NaN	NaN	NaN	NaN	NaN	NaN	NaN	NaN	NaN
210521_0811_1_1_slide1pt4_vglut2_018_Merged_final.tif	Subcellular spot: Channel 1 object	Subcellular spot: Channel 1 object	PathCellObject	Geometry	209.78	46.75	NaN	NaN	NaN	NaN	NaN	NaN	NaN	NaN	NaN	NaN	NaN	NaN	NaN	NaN	NaN	NaN	NaN	NaN	NaN	NaN	NaN	NaN	NaN	NaN	NaN	NaN	NaN	NaN	NaN	NaN	NaN	NaN	NaN	NaN	NaN	NaN	NaN	NaN	NaN	NaN	NaN	NaN	NaN
210521_0811_1_1_slide1pt4_vglut2_018_Merged_final.tif	Subcellular spot: Channel 1 object	Subcellular spot: Channel 1 object	PathCellObject	Geometry	205.9	47.35	NaN	NaN	NaN	NaN	NaN	NaN	NaN	NaN	NaN	NaN	NaN	NaN	NaN	NaN	NaN	NaN	NaN	NaN	NaN	NaN	NaN	NaN	NaN	NaN	NaN	NaN	NaN	NaN	NaN	NaN	NaN	NaN	NaN	NaN	NaN	NaN	NaN	NaN	NaN	NaN	NaN	NaN	NaN
210521_0811_1_1_slide1pt4_vglut2_018_Merged_final.tif	Subcellular spot: Channel 1 object	Subcellular spot: Channel 1 object	PathCellObject	Geometry	204.13	48.29	NaN	NaN	NaN	NaN	NaN	NaN	NaN	NaN	NaN	NaN	NaN	NaN	NaN	NaN	NaN	NaN	NaN	NaN	NaN	NaN	NaN	NaN	NaN	NaN	NaN	NaN	NaN	NaN	NaN	NaN	NaN	NaN	NaN	NaN	NaN	NaN	NaN	NaN	NaN	NaN	NaN	NaN	NaN
210521_0811_1_1_slide1pt4_vglut2_018_Merged_final.tif	Subcellular spot: Channel 1 object	Subcellular spot: Channel 1 object	PathCellObject	Geometry	202.3	48.66	NaN	NaN	NaN	NaN	NaN	NaN	NaN	NaN	NaN	NaN	NaN	NaN	NaN	NaN	NaN	NaN	NaN	NaN	NaN	NaN	NaN	NaN	NaN	NaN	NaN	NaN	NaN	NaN	NaN	NaN	NaN	NaN	NaN	NaN	NaN	NaN	NaN	NaN	NaN	NaN	NaN	NaN	NaN
210521_0811_1_1_slide1pt4_vglut2_018_Merged_final.tif	Subcellular cluster: Channel 1 object	Subcellular cluster: Channel 1 object	PathCellObject	Geometry	203.92	49.94	NaN	NaN	NaN	NaN	NaN	NaN	NaN	NaN	NaN	NaN	NaN	NaN	NaN	NaN	NaN	NaN	NaN	NaN	NaN	NaN	NaN	NaN	NaN	NaN	NaN	NaN	NaN	NaN	NaN	NaN	NaN	NaN	NaN	NaN	NaN	NaN	NaN	NaN	NaN	NaN	NaN	NaN	NaN
210521_0811_1_1_slide1pt4_vglut2_018_Merged_final.tif	Subcellular cluster: Channel 3 object	Subcellular cluster: Channel 3 object	PathCellObject	Geometry	193.84	37.63	NaN	NaN	NaN	NaN	NaN	NaN	NaN	NaN	NaN	NaN	NaN	NaN	NaN	NaN	NaN	NaN	NaN	NaN	NaN	NaN	NaN	NaN	NaN	NaN	NaN	NaN	NaN	NaN	NaN	NaN	NaN	NaN	NaN	NaN	NaN	NaN	NaN	NaN	NaN	NaN	NaN	NaN	NaN
210521_0811_1_1_slide1pt4_vglut2_018_Merged_final.tif	Subcellular cluster: Channel 3 object	Subcellular cluster: Channel 3 object	PathCellObject	Geometry	191.84	39.88	NaN	NaN	NaN	NaN	NaN	NaN	NaN	NaN	NaN	NaN	NaN	NaN	NaN	NaN	NaN	NaN	NaN	NaN	NaN	NaN	NaN	NaN	NaN	NaN	NaN	NaN	NaN	NaN	NaN	NaN	NaN	NaN	NaN	NaN	NaN	NaN	NaN	NaN	NaN	NaN	NaN	NaN	NaN
210521_0811_1_1_slide1pt4_vglut2_018_Merged_final.tif	Subcellular spot: Channel 3 object	Subcellular spot: Channel 3 object	PathCellObject	Geometry	210.44	39.95	NaN	NaN	NaN	NaN	NaN	NaN	NaN	NaN	NaN	NaN	NaN	NaN	NaN	NaN	NaN	NaN	NaN	NaN	NaN	NaN	NaN	NaN	NaN	NaN	NaN	NaN	NaN	NaN	NaN	NaN	NaN	NaN	NaN	NaN	NaN	NaN	NaN	NaN	NaN	NaN	NaN	NaN	NaN
210521_0811_1_1_slide1pt4_vglut2_018_Merged_final.tif	Subcellular spot: Channel 3 object	Subcellular spot: Channel 3 object	PathCellObject	Geometry	210.33	43.52	NaN	NaN	NaN	NaN	NaN	NaN	NaN	NaN	NaN	NaN	NaN	NaN	NaN	NaN	NaN	NaN	NaN	NaN	NaN	NaN	NaN	NaN	NaN	NaN	NaN	NaN	NaN	NaN	NaN	NaN	NaN	NaN	NaN	NaN	NaN	NaN	NaN	NaN	NaN	NaN	NaN	NaN	NaN
210521_0811_1_1_slide1pt4_vglut2_018_Merged_final.tif	Subcellular spot: Channel 3 object	Subcellular spot: Channel 3 object	PathCellObject	Geometry	208.97	44.19	NaN	NaN	NaN	NaN	NaN	NaN	NaN	NaN	NaN	NaN	NaN	NaN	NaN	NaN	NaN	NaN	NaN	NaN	NaN	NaN	NaN	NaN	NaN	NaN	NaN	NaN	NaN	NaN	NaN	NaN	NaN	NaN	NaN	NaN	NaN	NaN	NaN	NaN	NaN	NaN	NaN	NaN	NaN
210521_0811_1_1_slide1pt4_vglut2_018_Merged_final.tif	PathCellObject		PathAnnotationObject	Polygon	279.05	45.66	22.75	23.0713	0.5371	10.4108	2.5	0.966	216.4737	20565	205.8407	1168	19	1149	248.9474	23650	23.4844	255	113	142	54.8947	5215	20.9373	117	17	100	56.25	38.9344	0.4663	16.6717	5.8216	0.9593	208.5419	222.1763	1168	11	108.9427	122.4673	255	0	52.3745	21.6373	117	12	202.8333
210521_0811_1_1_slide1pt4_vglut2_018_Merged_final.tif	Subcellular spot: Channel 1 object	Subcellular spot: Channel 1 object	PathCellObject	Geometry	280.81	39.01	NaN	NaN	NaN	NaN	NaN	NaN	NaN	NaN	NaN	NaN	NaN	NaN	NaN	NaN	NaN	NaN	NaN	NaN	NaN	NaN	NaN	NaN	NaN	NaN	NaN	NaN	NaN	NaN	NaN	NaN	NaN	NaN	NaN	NaN	NaN	NaN	NaN	NaN	NaN	NaN	NaN	NaN	NaN
210521_0811_1_1_slide1pt4_vglut2_018_Merged_final.tif	Subcellular spot: Channel 1 object	Subcellular spot: Channel 1 object	PathCellObject	Geometry	280.18	41.85	NaN	NaN	NaN	NaN	NaN	NaN	NaN	NaN	NaN	NaN	NaN	NaN	NaN	NaN	NaN	NaN	NaN	NaN	NaN	NaN	NaN	NaN	NaN	NaN	NaN	NaN	NaN	NaN	NaN	NaN	NaN	NaN	NaN	NaN	NaN	NaN	NaN	NaN	NaN	NaN	NaN	NaN	NaN
210521_0811_1_1_slide1pt4_vglut2_018_Merged_final.tif	Subcellular cluster: Channel 1 object	Subcellular cluster: Channel 1 object	PathCellObject	Geometry	279.93	45.08	NaN	NaN	NaN	NaN	NaN	NaN	NaN	NaN	NaN	NaN	NaN	NaN	NaN	NaN	NaN	NaN	NaN	NaN	NaN	NaN	NaN	NaN	NaN	NaN	NaN	NaN	NaN	NaN	NaN	NaN	NaN	NaN	NaN	NaN	NaN	NaN	NaN	NaN	NaN	NaN	NaN	NaN	NaN
210521_0811_1_1_slide1pt4_vglut2_018_Merged_final.tif	Subcellular cluster: Channel 1 object	Subcellular cluster: Channel 1 object	PathCellObject	Geometry	279.73	47.04	NaN	NaN	NaN	NaN	NaN	NaN	NaN	NaN	NaN	NaN	NaN	NaN	NaN	NaN	NaN	NaN	NaN	NaN	NaN	NaN	NaN	NaN	NaN	NaN	NaN	NaN	NaN	NaN	NaN	NaN	NaN	NaN	NaN	NaN	NaN	NaN	NaN	NaN	NaN	NaN	NaN	NaN	NaN
210521_0811_1_1_slide1pt4_vglut2_018_Merged_final.tif	Subcellular spot: Channel 1 object	Subcellular spot: Channel 1 object	PathCellObject	Geometry	277.24	48.61	NaN	NaN	NaN	NaN	NaN	NaN	NaN	NaN	NaN	NaN	NaN	NaN	NaN	NaN	NaN	NaN	NaN	NaN	NaN	NaN	NaN	NaN	NaN	NaN	NaN	NaN	NaN	NaN	NaN	NaN	NaN	NaN	NaN	NaN	NaN	NaN	NaN	NaN	NaN	NaN	NaN	NaN	NaN
210521_0811_1_1_slide1pt4_vglut2_018_Merged_final.tif	Subcellular spot: Channel 1 object	Subcellular spot: Channel 1 object	PathCellObject	Geometry	278.13	50.02	NaN	NaN	NaN	NaN	NaN	NaN	NaN	NaN	NaN	NaN	NaN	NaN	NaN	NaN	NaN	NaN	NaN	NaN	NaN	NaN	NaN	NaN	NaN	NaN	NaN	NaN	NaN	NaN	NaN	NaN	NaN	NaN	NaN	NaN	NaN	NaN	NaN	NaN	NaN	NaN	NaN	NaN	NaN
210521_0811_1_1_slide1pt4_vglut2_018_Merged_final.tif	Subcellular spot: Channel 1 object	Subcellular spot: Channel 1 object	PathCellObject	Geometry	279.33	50.91	NaN	NaN	NaN	NaN	NaN	NaN	NaN	NaN	NaN	NaN	NaN	NaN	NaN	NaN	NaN	NaN	NaN	NaN	NaN	NaN	NaN	NaN	NaN	NaN	NaN	NaN	NaN	NaN	NaN	NaN	NaN	NaN	NaN	NaN	NaN	NaN	NaN	NaN	NaN	NaN	NaN	NaN	NaN
210521_0811_1_1_slide1pt4_vglut2_018_Merged_final.tif	Subcellular spot: Channel 1 object	Subcellular spot: Channel 1 object	PathCellObject	Geometry	279.87	52.22	NaN	NaN	NaN	NaN	NaN	NaN	NaN	NaN	NaN	NaN	NaN	NaN	NaN	NaN	NaN	NaN	NaN	NaN	NaN	NaN	NaN	NaN	NaN	NaN	NaN	NaN	NaN	NaN	NaN	NaN	NaN	NaN	NaN	NaN	NaN	NaN	NaN	NaN	NaN	NaN	NaN	NaN	NaN
210521_0811_1_1_slide1pt4_vglut2_018_Merged_final.tif	PathCellObject		PathAnnotationObject	Polygon	62.78	46.87	114	39.0339	0.9402	13.8495	11.2525	0.4949	293.1656	134563	434.3412	3096	9	3087	247.3181	113519	25.4367	255	93	162	56.0327	25719	56.7536	627	3	624	318.25	65.4784	0.9328	21.8156	18.5896	0.4583	189.4424	326.4923	3096	6	91.4949	118.5365	255	0	70.0125	75.3324	819	3	131.2408
210521_0811_1_1_slide1pt4_vglut2_018_Merged_final.tif	Subcellular spot: Channel 1 object	Subcellular spot: Channel 1 object	PathCellObject	Geometry	60.38	39.74	NaN	NaN	NaN	NaN	NaN	NaN	NaN	NaN	NaN	NaN	NaN	NaN	NaN	NaN	NaN	NaN	NaN	NaN	NaN	NaN	NaN	NaN	NaN	NaN	NaN	NaN	NaN	NaN	NaN	NaN	NaN	NaN	NaN	NaN	NaN	NaN	NaN	NaN	NaN	NaN	NaN	NaN	NaN
210521_0811_1_1_slide1pt4_vglut2_018_Merged_final.tif	Subcellular spot: Channel 1 object	Subcellular spot: Channel 1 object	PathCellObject	Geometry	62.51	40.43	NaN	NaN	NaN	NaN	NaN	NaN	NaN	NaN	NaN	NaN	NaN	NaN	NaN	NaN	NaN	NaN	NaN	NaN	NaN	NaN	NaN	NaN	NaN	NaN	NaN	NaN	NaN	NaN	NaN	NaN	NaN	NaN	NaN	NaN	NaN	NaN	NaN	NaN	NaN	NaN	NaN	NaN	NaN
210521_0811_1_1_slide1pt4_vglut2_018_Merged_final.tif	Subcellular cluster: Channel 1 object	Subcellular cluster: Channel 1 object	PathCellObject	Geometry	62.16	44.06	NaN	NaN	NaN	NaN	NaN	NaN	NaN	NaN	NaN	NaN	NaN	NaN	NaN	NaN	NaN	NaN	NaN	NaN	NaN	NaN	NaN	NaN	NaN	NaN	NaN	NaN	NaN	NaN	NaN	NaN	NaN	NaN	NaN	NaN	NaN	NaN	NaN	NaN	NaN	NaN	NaN	NaN	NaN
210521_0811_1_1_slide1pt4_vglut2_018_Merged_final.tif	Subcellular spot: Channel 1 object	Subcellular spot: Channel 1 object	PathCellObject	Geometry	68.68	43.36	NaN	NaN	NaN	NaN	NaN	NaN	NaN	NaN	NaN	NaN	NaN	NaN	NaN	NaN	NaN	NaN	NaN	NaN	NaN	NaN	NaN	NaN	NaN	NaN	NaN	NaN	NaN	NaN	NaN	NaN	NaN	NaN	NaN	NaN	NaN	NaN	NaN	NaN	NaN	NaN	NaN	NaN	NaN
210521_0811_1_1_slide1pt4_vglut2_018_Merged_final.tif	Subcellular spot: Channel 1 object	Subcellular spot: Channel 1 object	PathCellObject	Geometry	66.85	43.93	NaN	NaN	NaN	NaN	NaN	NaN	NaN	NaN	NaN	NaN	NaN	NaN	NaN	NaN	NaN	NaN	NaN	NaN	NaN	NaN	NaN	NaN	NaN	NaN	NaN	NaN	NaN	NaN	NaN	NaN	NaN	NaN	NaN	NaN	NaN	NaN	NaN	NaN	NaN	NaN	NaN	NaN	NaN
210521_0811_1_1_slide1pt4_vglut2_018_Merged_final.tif	Subcellular spot: Channel 1 object	Subcellular spot: Channel 1 object	PathCellObject	Geometry	60.02	44.35	NaN	NaN	NaN	NaN	NaN	NaN	NaN	NaN	NaN	NaN	NaN	NaN	NaN	NaN	NaN	NaN	NaN	NaN	NaN	NaN	NaN	NaN	NaN	NaN	NaN	NaN	NaN	NaN	NaN	NaN	NaN	NaN	NaN	NaN	NaN	NaN	NaN	NaN	NaN	NaN	NaN	NaN	NaN
210521_0811_1_1_slide1pt4_vglut2_018_Merged_final.tif	Subcellular cluster: Channel 1 object	Subcellular cluster: Channel 1 object	PathCellObject	Geometry	57.9	45.11	NaN	NaN	NaN	NaN	NaN	NaN	NaN	NaN	NaN	NaN	NaN	NaN	NaN	NaN	NaN	NaN	NaN	NaN	NaN	NaN	NaN	NaN	NaN	NaN	NaN	NaN	NaN	NaN	NaN	NaN	NaN	NaN	NaN	NaN	NaN	NaN	NaN	NaN	NaN	NaN	NaN	NaN	NaN
210521_0811_1_1_slide1pt4_vglut2_018_Merged_final.tif	Subcellular spot: Channel 1 object	Subcellular spot: Channel 1 object	PathCellObject	Geometry	68.41	44.91	NaN	NaN	NaN	NaN	NaN	NaN	NaN	NaN	NaN	NaN	NaN	NaN	NaN	NaN	NaN	NaN	NaN	NaN	NaN	NaN	NaN	NaN	NaN	NaN	NaN	NaN	NaN	NaN	NaN	NaN	NaN	NaN	NaN	NaN	NaN	NaN	NaN	NaN	NaN	NaN	NaN	NaN	NaN
210521_0811_1_1_slide1pt4_vglut2_018_Merged_final.tif	Subcellular spot: Channel 1 object	Subcellular spot: Channel 1 object	PathCellObject	Geometry	64.65	45.66	NaN	NaN	NaN	NaN	NaN	NaN	NaN	NaN	NaN	NaN	NaN	NaN	NaN	NaN	NaN	NaN	NaN	NaN	NaN	NaN	NaN	NaN	NaN	NaN	NaN	NaN	NaN	NaN	NaN	NaN	NaN	NaN	NaN	NaN	NaN	NaN	NaN	NaN	NaN	NaN	NaN	NaN	NaN
210521_0811_1_1_slide1pt4_vglut2_018_Merged_final.tif	Subcellular spot: Channel 1 object	Subcellular spot: Channel 1 object	PathCellObject	Geometry	59.33	46.22	NaN	NaN	NaN	NaN	NaN	NaN	NaN	NaN	NaN	NaN	NaN	NaN	NaN	NaN	NaN	NaN	NaN	NaN	NaN	NaN	NaN	NaN	NaN	NaN	NaN	NaN	NaN	NaN	NaN	NaN	NaN	NaN	NaN	NaN	NaN	NaN	NaN	NaN	NaN	NaN	NaN	NaN	NaN
210521_0811_1_1_slide1pt4_vglut2_018_Merged_final.tif	Subcellular cluster: Channel 1 object	Subcellular cluster: Channel 1 object	PathCellObject	Geometry	71.54	47	NaN	NaN	NaN	NaN	NaN	NaN	NaN	NaN	NaN	NaN	NaN	NaN	NaN	NaN	NaN	NaN	NaN	NaN	NaN	NaN	NaN	NaN	NaN	NaN	NaN	NaN	NaN	NaN	NaN	NaN	NaN	NaN	NaN	NaN	NaN	NaN	NaN	NaN	NaN	NaN	NaN	NaN	NaN
210521_0811_1_1_slide1pt4_vglut2_018_Merged_final.tif	Subcellular spot: Channel 1 object	Subcellular spot: Channel 1 object	PathCellObject	Geometry	67.96	46.89	NaN	NaN	NaN	NaN	NaN	NaN	NaN	NaN	NaN	NaN	NaN	NaN	NaN	NaN	NaN	NaN	NaN	NaN	NaN	NaN	NaN	NaN	NaN	NaN	NaN	NaN	NaN	NaN	NaN	NaN	NaN	NaN	NaN	NaN	NaN	NaN	NaN	NaN	NaN	NaN	NaN	NaN	NaN
210521_0811_1_1_slide1pt4_vglut2_018_Merged_final.tif	Subcellular cluster: Channel 1 object	Subcellular cluster: Channel 1 object	PathCellObject	Geometry	61.38	48.24	NaN	NaN	NaN	NaN	NaN	NaN	NaN	NaN	NaN	NaN	NaN	NaN	NaN	NaN	NaN	NaN	NaN	NaN	NaN	NaN	NaN	NaN	NaN	NaN	NaN	NaN	NaN	NaN	NaN	NaN	NaN	NaN	NaN	NaN	NaN	NaN	NaN	NaN	NaN	NaN	NaN	NaN	NaN
210521_0811_1_1_slide1pt4_vglut2_018_Merged_final.tif	Subcellular cluster: Channel 1 object	Subcellular cluster: Channel 1 object	PathCellObject	Geometry	58.49	48.29	NaN	NaN	NaN	NaN	NaN	NaN	NaN	NaN	NaN	NaN	NaN	NaN	NaN	NaN	NaN	NaN	NaN	NaN	NaN	NaN	NaN	NaN	NaN	NaN	NaN	NaN	NaN	NaN	NaN	NaN	NaN	NaN	NaN	NaN	NaN	NaN	NaN	NaN	NaN	NaN	NaN	NaN	NaN
210521_0811_1_1_slide1pt4_vglut2_018_Merged_final.tif	Subcellular spot: Channel 1 object	Subcellular spot: Channel 1 object	PathCellObject	Geometry	67.93	48.16	NaN	NaN	NaN	NaN	NaN	NaN	NaN	NaN	NaN	NaN	NaN	NaN	NaN	NaN	NaN	NaN	NaN	NaN	NaN	NaN	NaN	NaN	NaN	NaN	NaN	NaN	NaN	NaN	NaN	NaN	NaN	NaN	NaN	NaN	NaN	NaN	NaN	NaN	NaN	NaN	NaN	NaN	NaN
210521_0811_1_1_slide1pt4_vglut2_018_Merged_final.tif	Subcellular cluster: Channel 1 object	Subcellular cluster: Channel 1 object	PathCellObject	Geometry	64.25	48.89	NaN	NaN	NaN	NaN	NaN	NaN	NaN	NaN	NaN	NaN	NaN	NaN	NaN	NaN	NaN	NaN	NaN	NaN	NaN	NaN	NaN	NaN	NaN	NaN	NaN	NaN	NaN	NaN	NaN	NaN	NaN	NaN	NaN	NaN	NaN	NaN	NaN	NaN	NaN	NaN	NaN	NaN	NaN
210521_0811_1_1_slide1pt4_vglut2_018_Merged_final.tif	Subcellular spot: Channel 1 object	Subcellular spot: Channel 1 object	PathCellObject	Geometry	67.68	49.47	NaN	NaN	NaN	NaN	NaN	NaN	NaN	NaN	NaN	NaN	NaN	NaN	NaN	NaN	NaN	NaN	NaN	NaN	NaN	NaN	NaN	NaN	NaN	NaN	NaN	NaN	NaN	NaN	NaN	NaN	NaN	NaN	NaN	NaN	NaN	NaN	NaN	NaN	NaN	NaN	NaN	NaN	NaN
210521_0811_1_1_slide1pt4_vglut2_018_Merged_final.tif	Subcellular spot: Channel 1 object	Subcellular spot: Channel 1 object	PathCellObject	Geometry	71.14	49.73	NaN	NaN	NaN	NaN	NaN	NaN	NaN	NaN	NaN	NaN	NaN	NaN	NaN	NaN	NaN	NaN	NaN	NaN	NaN	NaN	NaN	NaN	NaN	NaN	NaN	NaN	NaN	NaN	NaN	NaN	NaN	NaN	NaN	NaN	NaN	NaN	NaN	NaN	NaN	NaN	NaN	NaN	NaN
210521_0811_1_1_slide1pt4_vglut2_018_Merged_final.tif	Subcellular cluster: Channel 1 object	Subcellular cluster: Channel 1 object	PathCellObject	Geometry	57.39	50.84	NaN	NaN	NaN	NaN	NaN	NaN	NaN	NaN	NaN	NaN	NaN	NaN	NaN	NaN	NaN	NaN	NaN	NaN	NaN	NaN	NaN	NaN	NaN	NaN	NaN	NaN	NaN	NaN	NaN	NaN	NaN	NaN	NaN	NaN	NaN	NaN	NaN	NaN	NaN	NaN	NaN	NaN	NaN
210521_0811_1_1_slide1pt4_vglut2_018_Merged_final.tif	Subcellular spot: Channel 1 object	Subcellular spot: Channel 1 object	PathCellObject	Geometry	59.55	50.26	NaN	NaN	NaN	NaN	NaN	NaN	NaN	NaN	NaN	NaN	NaN	NaN	NaN	NaN	NaN	NaN	NaN	NaN	NaN	NaN	NaN	NaN	NaN	NaN	NaN	NaN	NaN	NaN	NaN	NaN	NaN	NaN	NaN	NaN	NaN	NaN	NaN	NaN	NaN	NaN	NaN	NaN	NaN
210521_0811_1_1_slide1pt4_vglut2_018_Merged_final.tif	Subcellular spot: Channel 1 object	Subcellular spot: Channel 1 object	PathCellObject	Geometry	68.72	50.46	NaN	NaN	NaN	NaN	NaN	NaN	NaN	NaN	NaN	NaN	NaN	NaN	NaN	NaN	NaN	NaN	NaN	NaN	NaN	NaN	NaN	NaN	NaN	NaN	NaN	NaN	NaN	NaN	NaN	NaN	NaN	NaN	NaN	NaN	NaN	NaN	NaN	NaN	NaN	NaN	NaN	NaN	NaN
210521_0811_1_1_slide1pt4_vglut2_018_Merged_final.tif	Subcellular spot: Channel 1 object	Subcellular spot: Channel 1 object	PathCellObject	Geometry	61.38	50.46	NaN	NaN	NaN	NaN	NaN	NaN	NaN	NaN	NaN	NaN	NaN	NaN	NaN	NaN	NaN	NaN	NaN	NaN	NaN	NaN	NaN	NaN	NaN	NaN	NaN	NaN	NaN	NaN	NaN	NaN	NaN	NaN	NaN	NaN	NaN	NaN	NaN	NaN	NaN	NaN	NaN	NaN	NaN
210521_0811_1_1_slide1pt4_vglut2_018_Merged_final.tif	Subcellular spot: Channel 1 object	Subcellular spot: Channel 1 object	PathCellObject	Geometry	69.93	50.46	NaN	NaN	NaN	NaN	NaN	NaN	NaN	NaN	NaN	NaN	NaN	NaN	NaN	NaN	NaN	NaN	NaN	NaN	NaN	NaN	NaN	NaN	NaN	NaN	NaN	NaN	NaN	NaN	NaN	NaN	NaN	NaN	NaN	NaN	NaN	NaN	NaN	NaN	NaN	NaN	NaN	NaN	NaN
210521_0811_1_1_slide1pt4_vglut2_018_Merged_final.tif	Subcellular spot: Channel 1 object	Subcellular spot: Channel 1 object	PathCellObject	Geometry	67.47	51.47	NaN	NaN	NaN	NaN	NaN	NaN	NaN	NaN	NaN	NaN	NaN	NaN	NaN	NaN	NaN	NaN	NaN	NaN	NaN	NaN	NaN	NaN	NaN	NaN	NaN	NaN	NaN	NaN	NaN	NaN	NaN	NaN	NaN	NaN	NaN	NaN	NaN	NaN	NaN	NaN	NaN	NaN	NaN
210521_0811_1_1_slide1pt4_vglut2_018_Merged_final.tif	Subcellular spot: Channel 1 object	Subcellular spot: Channel 1 object	PathCellObject	Geometry	54.67	51.85	NaN	NaN	NaN	NaN	NaN	NaN	NaN	NaN	NaN	NaN	NaN	NaN	NaN	NaN	NaN	NaN	NaN	NaN	NaN	NaN	NaN	NaN	NaN	NaN	NaN	NaN	NaN	NaN	NaN	NaN	NaN	NaN	NaN	NaN	NaN	NaN	NaN	NaN	NaN	NaN	NaN	NaN	NaN
210521_0811_1_1_slide1pt4_vglut2_018_Merged_final.tif	Subcellular spot: Channel 1 object	Subcellular spot: Channel 1 object	PathCellObject	Geometry	65.52	52.63	NaN	NaN	NaN	NaN	NaN	NaN	NaN	NaN	NaN	NaN	NaN	NaN	NaN	NaN	NaN	NaN	NaN	NaN	NaN	NaN	NaN	NaN	NaN	NaN	NaN	NaN	NaN	NaN	NaN	NaN	NaN	NaN	NaN	NaN	NaN	NaN	NaN	NaN	NaN	NaN	NaN	NaN	NaN
210521_0811_1_1_slide1pt4_vglut2_018_Merged_final.tif	Subcellular spot: Channel 1 object	Subcellular spot: Channel 1 object	PathCellObject	Geometry	57.48	53.12	NaN	NaN	NaN	NaN	NaN	NaN	NaN	NaN	NaN	NaN	NaN	NaN	NaN	NaN	NaN	NaN	NaN	NaN	NaN	NaN	NaN	NaN	NaN	NaN	NaN	NaN	NaN	NaN	NaN	NaN	NaN	NaN	NaN	NaN	NaN	NaN	NaN	NaN	NaN	NaN	NaN	NaN	NaN
210521_0811_1_1_slide1pt4_vglut2_018_Merged_final.tif	Subcellular cluster: Channel 1 object	Subcellular cluster: Channel 1 object	PathCellObject	Geometry	64.24	54.24	NaN	NaN	NaN	NaN	NaN	NaN	NaN	NaN	NaN	NaN	NaN	NaN	NaN	NaN	NaN	NaN	NaN	NaN	NaN	NaN	NaN	NaN	NaN	NaN	NaN	NaN	NaN	NaN	NaN	NaN	NaN	NaN	NaN	NaN	NaN	NaN	NaN	NaN	NaN	NaN	NaN	NaN	NaN
210521_0811_1_1_slide1pt4_vglut2_018_Merged_final.tif	Subcellular spot: Channel 1 object	Subcellular spot: Channel 1 object	PathCellObject	Geometry	60.61	54.53	NaN	NaN	NaN	NaN	NaN	NaN	NaN	NaN	NaN	NaN	NaN	NaN	NaN	NaN	NaN	NaN	NaN	NaN	NaN	NaN	NaN	NaN	NaN	NaN	NaN	NaN	NaN	NaN	NaN	NaN	NaN	NaN	NaN	NaN	NaN	NaN	NaN	NaN	NaN	NaN	NaN	NaN	NaN
210521_0811_1_1_slide1pt4_vglut2_018_Merged_final.tif	Subcellular spot: Channel 1 object	Subcellular spot: Channel 1 object	PathCellObject	Geometry	68.4	55.36	NaN	NaN	NaN	NaN	NaN	NaN	NaN	NaN	NaN	NaN	NaN	NaN	NaN	NaN	NaN	NaN	NaN	NaN	NaN	NaN	NaN	NaN	NaN	NaN	NaN	NaN	NaN	NaN	NaN	NaN	NaN	NaN	NaN	NaN	NaN	NaN	NaN	NaN	NaN	NaN	NaN	NaN	NaN
210521_0811_1_1_slide1pt4_vglut2_018_Merged_final.tif	Subcellular spot: Channel 3 object	Subcellular spot: Channel 3 object	PathCellObject	Geometry	62.96	38.63	NaN	NaN	NaN	NaN	NaN	NaN	NaN	NaN	NaN	NaN	NaN	NaN	NaN	NaN	NaN	NaN	NaN	NaN	NaN	NaN	NaN	NaN	NaN	NaN	NaN	NaN	NaN	NaN	NaN	NaN	NaN	NaN	NaN	NaN	NaN	NaN	NaN	NaN	NaN	NaN	NaN	NaN	NaN
210521_0811_1_1_slide1pt4_vglut2_018_Merged_final.tif	Subcellular spot: Channel 3 object	Subcellular spot: Channel 3 object	PathCellObject	Geometry	67.03	40.82	NaN	NaN	NaN	NaN	NaN	NaN	NaN	NaN	NaN	NaN	NaN	NaN	NaN	NaN	NaN	NaN	NaN	NaN	NaN	NaN	NaN	NaN	NaN	NaN	NaN	NaN	NaN	NaN	NaN	NaN	NaN	NaN	NaN	NaN	NaN	NaN	NaN	NaN	NaN	NaN	NaN	NaN	NaN
210521_0811_1_1_slide1pt4_vglut2_018_Merged_final.tif	Subcellular spot: Channel 3 object	Subcellular spot: Channel 3 object	PathCellObject	Geometry	71.45	50.95	NaN	NaN	NaN	NaN	NaN	NaN	NaN	NaN	NaN	NaN	NaN	NaN	NaN	NaN	NaN	NaN	NaN	NaN	NaN	NaN	NaN	NaN	NaN	NaN	NaN	NaN	NaN	NaN	NaN	NaN	NaN	NaN	NaN	NaN	NaN	NaN	NaN	NaN	NaN	NaN	NaN	NaN	NaN
210521_0811_1_1_slide1pt4_vglut2_018_Merged_final.tif	Subcellular spot: Channel 3 object	Subcellular spot: Channel 3 object	PathCellObject	Geometry	60.7	52.09	NaN	NaN	NaN	NaN	NaN	NaN	NaN	NaN	NaN	NaN	NaN	NaN	NaN	NaN	NaN	NaN	NaN	NaN	NaN	NaN	NaN	NaN	NaN	NaN	NaN	NaN	NaN	NaN	NaN	NaN	NaN	NaN	NaN	NaN	NaN	NaN	NaN	NaN	NaN	NaN	NaN	NaN	NaN
210521_0811_1_1_slide1pt4_vglut2_018_Merged_final.tif	PathCellObject		PathAnnotationObject	Polygon	139.49	43.04	23.5	17.6436	0.9486	6.0643	5.1333	0.4496	123.4286	12096	227.1149	1452	9	1443	231.2449	22662	44.4439	255	84	171	52.6837	5163	30.7161	174	5	169	180.5	48.1503	0.9783	15.805	14.5	0.2761	120.3131	277.4154	2531	5	32.4069	80.6938	255	0	49.091	24.7328	174	5	119.8262
210521_0811_1_1_slide1pt4_vglut2_018_Merged_final.tif	Subcellular spot: Channel 1 object	Subcellular spot: Channel 1 object	PathCellObject	Geometry	138.57	39.48	NaN	NaN	NaN	NaN	NaN	NaN	NaN	NaN	NaN	NaN	NaN	NaN	NaN	NaN	NaN	NaN	NaN	NaN	NaN	NaN	NaN	NaN	NaN	NaN	NaN	NaN	NaN	NaN	NaN	NaN	NaN	NaN	NaN	NaN	NaN	NaN	NaN	NaN	NaN	NaN	NaN	NaN	NaN
210521_0811_1_1_slide1pt4_vglut2_018_Merged_final.tif	Subcellular spot: Channel 1 object	Subcellular spot: Channel 1 object	PathCellObject	Geometry	137.19	41.01	NaN	NaN	NaN	NaN	NaN	NaN	NaN	NaN	NaN	NaN	NaN	NaN	NaN	NaN	NaN	NaN	NaN	NaN	NaN	NaN	NaN	NaN	NaN	NaN	NaN	NaN	NaN	NaN	NaN	NaN	NaN	NaN	NaN	NaN	NaN	NaN	NaN	NaN	NaN	NaN	NaN	NaN	NaN
210521_0811_1_1_slide1pt4_vglut2_018_Merged_final.tif	Subcellular spot: Channel 1 object	Subcellular spot: Channel 1 object	PathCellObject	Geometry	136.74	42.22	NaN	NaN	NaN	NaN	NaN	NaN	NaN	NaN	NaN	NaN	NaN	NaN	NaN	NaN	NaN	NaN	NaN	NaN	NaN	NaN	NaN	NaN	NaN	NaN	NaN	NaN	NaN	NaN	NaN	NaN	NaN	NaN	NaN	NaN	NaN	NaN	NaN	NaN	NaN	NaN	NaN	NaN	NaN
210521_0811_1_1_slide1pt4_vglut2_018_Merged_final.tif	Subcellular cluster: Channel 1 object	Subcellular cluster: Channel 1 object	PathCellObject	Geometry	134.72	43.79	NaN	NaN	NaN	NaN	NaN	NaN	NaN	NaN	NaN	NaN	NaN	NaN	NaN	NaN	NaN	NaN	NaN	NaN	NaN	NaN	NaN	NaN	NaN	NaN	NaN	NaN	NaN	NaN	NaN	NaN	NaN	NaN	NaN	NaN	NaN	NaN	NaN	NaN	NaN	NaN	NaN	NaN	NaN
210521_0811_1_1_slide1pt4_vglut2_018_Merged_final.tif	Subcellular spot: Channel 1 object	Subcellular spot: Channel 1 object	PathCellObject	Geometry	136.58	43.95	NaN	NaN	NaN	NaN	NaN	NaN	NaN	NaN	NaN	NaN	NaN	NaN	NaN	NaN	NaN	NaN	NaN	NaN	NaN	NaN	NaN	NaN	NaN	NaN	NaN	NaN	NaN	NaN	NaN	NaN	NaN	NaN	NaN	NaN	NaN	NaN	NaN	NaN	NaN	NaN	NaN	NaN	NaN
210521_0811_1_1_slide1pt4_vglut2_018_Merged_final.tif	Subcellular spot: Channel 1 object	Subcellular spot: Channel 1 object	PathCellObject	Geometry	137.8	44.06	NaN	NaN	NaN	NaN	NaN	NaN	NaN	NaN	NaN	NaN	NaN	NaN	NaN	NaN	NaN	NaN	NaN	NaN	NaN	NaN	NaN	NaN	NaN	NaN	NaN	NaN	NaN	NaN	NaN	NaN	NaN	NaN	NaN	NaN	NaN	NaN	NaN	NaN	NaN	NaN	NaN	NaN	NaN
210521_0811_1_1_slide1pt4_vglut2_018_Merged_final.tif	Subcellular cluster: Channel 1 object	Subcellular cluster: Channel 1 object	PathCellObject	Geometry	140.04	47.2	NaN	NaN	NaN	NaN	NaN	NaN	NaN	NaN	NaN	NaN	NaN	NaN	NaN	NaN	NaN	NaN	NaN	NaN	NaN	NaN	NaN	NaN	NaN	NaN	NaN	NaN	NaN	NaN	NaN	NaN	NaN	NaN	NaN	NaN	NaN	NaN	NaN	NaN	NaN	NaN	NaN	NaN	NaN
210521_0811_1_1_slide1pt4_vglut2_018_Merged_final.tif	PathCellObject		PathAnnotationObject	Polygon	9.998	47.46	109.75	40.537	0.8393	15.6207	10.2209	0.7682	70.2365	31185	76.4498	503	8	495	248.2027	110202	22.3507	255	110	145	49.6622	22050	32.836	211	3	208	315	67.299	0.874	25.4564	16.131	0.7794	64.5111	81.1207	1041	3	90.8025	118.4938	255	0	54.8728	75.9223	1615	3	61.4185
210521_0811_1_1_slide1pt4_vglut2_018_Merged_final.tif	Subcellular spot: Channel 1 object	Subcellular spot: Channel 1 object	PathCellObject	Geometry	5.014	37.61	NaN	NaN	NaN	NaN	NaN	NaN	NaN	NaN	NaN	NaN	NaN	NaN	NaN	NaN	NaN	NaN	NaN	NaN	NaN	NaN	NaN	NaN	NaN	NaN	NaN	NaN	NaN	NaN	NaN	NaN	NaN	NaN	NaN	NaN	NaN	NaN	NaN	NaN	NaN	NaN	NaN	NaN	NaN
210521_0811_1_1_slide1pt4_vglut2_018_Merged_final.tif	Subcellular spot: Channel 1 object	Subcellular spot: Channel 1 object	PathCellObject	Geometry	11.73	43.33	NaN	NaN	NaN	NaN	NaN	NaN	NaN	NaN	NaN	NaN	NaN	NaN	NaN	NaN	NaN	NaN	NaN	NaN	NaN	NaN	NaN	NaN	NaN	NaN	NaN	NaN	NaN	NaN	NaN	NaN	NaN	NaN	NaN	NaN	NaN	NaN	NaN	NaN	NaN	NaN	NaN	NaN	NaN
210521_0811_1_1_slide1pt4_vglut2_018_Merged_final.tif	Subcellular spot: Channel 1 object	Subcellular spot: Channel 1 object	PathCellObject	Geometry	9.584	43.7	NaN	NaN	NaN	NaN	NaN	NaN	NaN	NaN	NaN	NaN	NaN	NaN	NaN	NaN	NaN	NaN	NaN	NaN	NaN	NaN	NaN	NaN	NaN	NaN	NaN	NaN	NaN	NaN	NaN	NaN	NaN	NaN	NaN	NaN	NaN	NaN	NaN	NaN	NaN	NaN	NaN	NaN	NaN
210521_0811_1_1_slide1pt4_vglut2_018_Merged_final.tif	Subcellular spot: Channel 1 object	Subcellular spot: Channel 1 object	PathCellObject	Geometry	1.402	47.29	NaN	NaN	NaN	NaN	NaN	NaN	NaN	NaN	NaN	NaN	NaN	NaN	NaN	NaN	NaN	NaN	NaN	NaN	NaN	NaN	NaN	NaN	NaN	NaN	NaN	NaN	NaN	NaN	NaN	NaN	NaN	NaN	NaN	NaN	NaN	NaN	NaN	NaN	NaN	NaN	NaN	NaN	NaN
210521_0811_1_1_slide1pt4_vglut2_018_Merged_final.tif	Subcellular spot: Channel 1 object	Subcellular spot: Channel 1 object	PathCellObject	Geometry	6.168	49.54	NaN	NaN	NaN	NaN	NaN	NaN	NaN	NaN	NaN	NaN	NaN	NaN	NaN	NaN	NaN	NaN	NaN	NaN	NaN	NaN	NaN	NaN	NaN	NaN	NaN	NaN	NaN	NaN	NaN	NaN	NaN	NaN	NaN	NaN	NaN	NaN	NaN	NaN	NaN	NaN	NaN	NaN	NaN
210521_0811_1_1_slide1pt4_vglut2_018_Merged_final.tif	Subcellular spot: Channel 1 object	Subcellular spot: Channel 1 object	PathCellObject	Geometry	10.07	49.26	NaN	NaN	NaN	NaN	NaN	NaN	NaN	NaN	NaN	NaN	NaN	NaN	NaN	NaN	NaN	NaN	NaN	NaN	NaN	NaN	NaN	NaN	NaN	NaN	NaN	NaN	NaN	NaN	NaN	NaN	NaN	NaN	NaN	NaN	NaN	NaN	NaN	NaN	NaN	NaN	NaN	NaN	NaN
210521_0811_1_1_slide1pt4_vglut2_018_Merged_final.tif	Subcellular spot: Channel 1 object	Subcellular spot: Channel 1 object	PathCellObject	Geometry	1.076	50.07	NaN	NaN	NaN	NaN	NaN	NaN	NaN	NaN	NaN	NaN	NaN	NaN	NaN	NaN	NaN	NaN	NaN	NaN	NaN	NaN	NaN	NaN	NaN	NaN	NaN	NaN	NaN	NaN	NaN	NaN	NaN	NaN	NaN	NaN	NaN	NaN	NaN	NaN	NaN	NaN	NaN	NaN	NaN
210521_0811_1_1_slide1pt4_vglut2_018_Merged_final.tif	Subcellular spot: Channel 1 object	Subcellular spot: Channel 1 object	PathCellObject	Geometry	7.639	52.7	NaN	NaN	NaN	NaN	NaN	NaN	NaN	NaN	NaN	NaN	NaN	NaN	NaN	NaN	NaN	NaN	NaN	NaN	NaN	NaN	NaN	NaN	NaN	NaN	NaN	NaN	NaN	NaN	NaN	NaN	NaN	NaN	NaN	NaN	NaN	NaN	NaN	NaN	NaN	NaN	NaN	NaN	NaN
210521_0811_1_1_slide1pt4_vglut2_018_Merged_final.tif	Subcellular spot: Channel 1 object	Subcellular spot: Channel 1 object	PathCellObject	Geometry	8.177	53.71	NaN	NaN	NaN	NaN	NaN	NaN	NaN	NaN	NaN	NaN	NaN	NaN	NaN	NaN	NaN	NaN	NaN	NaN	NaN	NaN	NaN	NaN	NaN	NaN	NaN	NaN	NaN	NaN	NaN	NaN	NaN	NaN	NaN	NaN	NaN	NaN	NaN	NaN	NaN	NaN	NaN	NaN	NaN
210521_0811_1_1_slide1pt4_vglut2_018_Merged_final.tif	Subcellular spot: Channel 3 object	Subcellular spot: Channel 3 object	PathCellObject	Geometry	19.72	51.31	NaN	NaN	NaN	NaN	NaN	NaN	NaN	NaN	NaN	NaN	NaN	NaN	NaN	NaN	NaN	NaN	NaN	NaN	NaN	NaN	NaN	NaN	NaN	NaN	NaN	NaN	NaN	NaN	NaN	NaN	NaN	NaN	NaN	NaN	NaN	NaN	NaN	NaN	NaN	NaN	NaN	NaN	NaN
210521_0811_1_1_slide1pt4_vglut2_018_Merged_final.tif	PathCellObject		PathAnnotationObject	Polygon	110.07	53.77	171.75	51.8389	0.8031	17.5736	14.472	0.4273	657.2363	456122	563.0662	3147	4	3143	247.8631	172017	24.3682	255	95	160	44.8069	31096	28.2318	183	4	179	449	79.7587	0.887	27.4905	22.7376	0.5689	539.4991	663.0903	3706	4	98.259	120.5083	255	0	56.3752	52.4912	907	2	465.5538
210521_0811_1_1_slide1pt4_vglut2_018_Merged_final.tif	Subcellular spot: Channel 1 object	Subcellular spot: Channel 1 object	PathCellObject	Geometry	109.7	44.02	NaN	NaN	NaN	NaN	NaN	NaN	NaN	NaN	NaN	NaN	NaN	NaN	NaN	NaN	NaN	NaN	NaN	NaN	NaN	NaN	NaN	NaN	NaN	NaN	NaN	NaN	NaN	NaN	NaN	NaN	NaN	NaN	NaN	NaN	NaN	NaN	NaN	NaN	NaN	NaN	NaN	NaN	NaN
210521_0811_1_1_slide1pt4_vglut2_018_Merged_final.tif	Subcellular cluster: Channel 1 object	Subcellular cluster: Channel 1 object	PathCellObject	Geometry	111.69	45.11	NaN	NaN	NaN	NaN	NaN	NaN	NaN	NaN	NaN	NaN	NaN	NaN	NaN	NaN	NaN	NaN	NaN	NaN	NaN	NaN	NaN	NaN	NaN	NaN	NaN	NaN	NaN	NaN	NaN	NaN	NaN	NaN	NaN	NaN	NaN	NaN	NaN	NaN	NaN	NaN	NaN	NaN	NaN
210521_0811_1_1_slide1pt4_vglut2_018_Merged_final.tif	Subcellular cluster: Channel 1 object	Subcellular cluster: Channel 1 object	PathCellObject	Geometry	107.91	45.4	NaN	NaN	NaN	NaN	NaN	NaN	NaN	NaN	NaN	NaN	NaN	NaN	NaN	NaN	NaN	NaN	NaN	NaN	NaN	NaN	NaN	NaN	NaN	NaN	NaN	NaN	NaN	NaN	NaN	NaN	NaN	NaN	NaN	NaN	NaN	NaN	NaN	NaN	NaN	NaN	NaN	NaN	NaN
210521_0811_1_1_slide1pt4_vglut2_018_Merged_final.tif	Subcellular spot: Channel 1 object	Subcellular spot: Channel 1 object	PathCellObject	Geometry	103.33	45.42	NaN	NaN	NaN	NaN	NaN	NaN	NaN	NaN	NaN	NaN	NaN	NaN	NaN	NaN	NaN	NaN	NaN	NaN	NaN	NaN	NaN	NaN	NaN	NaN	NaN	NaN	NaN	NaN	NaN	NaN	NaN	NaN	NaN	NaN	NaN	NaN	NaN	NaN	NaN	NaN	NaN	NaN	NaN
210521_0811_1_1_slide1pt4_vglut2_018_Merged_final.tif	Subcellular cluster: Channel 1 object	Subcellular cluster: Channel 1 object	PathCellObject	Geometry	109.44	46.51	NaN	NaN	NaN	NaN	NaN	NaN	NaN	NaN	NaN	NaN	NaN	NaN	NaN	NaN	NaN	NaN	NaN	NaN	NaN	NaN	NaN	NaN	NaN	NaN	NaN	NaN	NaN	NaN	NaN	NaN	NaN	NaN	NaN	NaN	NaN	NaN	NaN	NaN	NaN	NaN	NaN	NaN	NaN
210521_0811_1_1_slide1pt4_vglut2_018_Merged_final.tif	Subcellular spot: Channel 1 object	Subcellular spot: Channel 1 object	PathCellObject	Geometry	106.02	45.67	NaN	NaN	NaN	NaN	NaN	NaN	NaN	NaN	NaN	NaN	NaN	NaN	NaN	NaN	NaN	NaN	NaN	NaN	NaN	NaN	NaN	NaN	NaN	NaN	NaN	NaN	NaN	NaN	NaN	NaN	NaN	NaN	NaN	NaN	NaN	NaN	NaN	NaN	NaN	NaN	NaN	NaN	NaN
210521_0811_1_1_slide1pt4_vglut2_018_Merged_final.tif	Subcellular spot: Channel 1 object	Subcellular spot: Channel 1 object	PathCellObject	Geometry	114.04	45.9	NaN	NaN	NaN	NaN	NaN	NaN	NaN	NaN	NaN	NaN	NaN	NaN	NaN	NaN	NaN	NaN	NaN	NaN	NaN	NaN	NaN	NaN	NaN	NaN	NaN	NaN	NaN	NaN	NaN	NaN	NaN	NaN	NaN	NaN	NaN	NaN	NaN	NaN	NaN	NaN	NaN	NaN	NaN
210521_0811_1_1_slide1pt4_vglut2_018_Merged_final.tif	Subcellular cluster: Channel 1 object	Subcellular cluster: Channel 1 object	PathCellObject	Geometry	105.06	47.34	NaN	NaN	NaN	NaN	NaN	NaN	NaN	NaN	NaN	NaN	NaN	NaN	NaN	NaN	NaN	NaN	NaN	NaN	NaN	NaN	NaN	NaN	NaN	NaN	NaN	NaN	NaN	NaN	NaN	NaN	NaN	NaN	NaN	NaN	NaN	NaN	NaN	NaN	NaN	NaN	NaN	NaN	NaN
210521_0811_1_1_slide1pt4_vglut2_018_Merged_final.tif	Subcellular spot: Channel 1 object	Subcellular spot: Channel 1 object	PathCellObject	Geometry	106.74	47.24	NaN	NaN	NaN	NaN	NaN	NaN	NaN	NaN	NaN	NaN	NaN	NaN	NaN	NaN	NaN	NaN	NaN	NaN	NaN	NaN	NaN	NaN	NaN	NaN	NaN	NaN	NaN	NaN	NaN	NaN	NaN	NaN	NaN	NaN	NaN	NaN	NaN	NaN	NaN	NaN	NaN	NaN	NaN
210521_0811_1_1_slide1pt4_vglut2_018_Merged_final.tif	Subcellular cluster: Channel 1 object	Subcellular cluster: Channel 1 object	PathCellObject	Geometry	113.19	47.97	NaN	NaN	NaN	NaN	NaN	NaN	NaN	NaN	NaN	NaN	NaN	NaN	NaN	NaN	NaN	NaN	NaN	NaN	NaN	NaN	NaN	NaN	NaN	NaN	NaN	NaN	NaN	NaN	NaN	NaN	NaN	NaN	NaN	NaN	NaN	NaN	NaN	NaN	NaN	NaN	NaN	NaN	NaN
210521_0811_1_1_slide1pt4_vglut2_018_Merged_final.tif	Subcellular spot: Channel 1 object	Subcellular spot: Channel 1 object	PathCellObject	Geometry	114.99	47.69	NaN	NaN	NaN	NaN	NaN	NaN	NaN	NaN	NaN	NaN	NaN	NaN	NaN	NaN	NaN	NaN	NaN	NaN	NaN	NaN	NaN	NaN	NaN	NaN	NaN	NaN	NaN	NaN	NaN	NaN	NaN	NaN	NaN	NaN	NaN	NaN	NaN	NaN	NaN	NaN	NaN	NaN	NaN
210521_0811_1_1_slide1pt4_vglut2_018_Merged_final.tif	Subcellular spot: Channel 1 object	Subcellular spot: Channel 1 object	PathCellObject	Geometry	111.1	47.78	NaN	NaN	NaN	NaN	NaN	NaN	NaN	NaN	NaN	NaN	NaN	NaN	NaN	NaN	NaN	NaN	NaN	NaN	NaN	NaN	NaN	NaN	NaN	NaN	NaN	NaN	NaN	NaN	NaN	NaN	NaN	NaN	NaN	NaN	NaN	NaN	NaN	NaN	NaN	NaN	NaN	NaN	NaN
210521_0811_1_1_slide1pt4_vglut2_018_Merged_final.tif	Subcellular cluster: Channel 1 object	Subcellular cluster: Channel 1 object	PathCellObject	Geometry	109.12	49.27	NaN	NaN	NaN	NaN	NaN	NaN	NaN	NaN	NaN	NaN	NaN	NaN	NaN	NaN	NaN	NaN	NaN	NaN	NaN	NaN	NaN	NaN	NaN	NaN	NaN	NaN	NaN	NaN	NaN	NaN	NaN	NaN	NaN	NaN	NaN	NaN	NaN	NaN	NaN	NaN	NaN	NaN	NaN
210521_0811_1_1_slide1pt4_vglut2_018_Merged_final.tif	Subcellular cluster: Channel 1 object	Subcellular cluster: Channel 1 object	PathCellObject	Geometry	101.86	49.19	NaN	NaN	NaN	NaN	NaN	NaN	NaN	NaN	NaN	NaN	NaN	NaN	NaN	NaN	NaN	NaN	NaN	NaN	NaN	NaN	NaN	NaN	NaN	NaN	NaN	NaN	NaN	NaN	NaN	NaN	NaN	NaN	NaN	NaN	NaN	NaN	NaN	NaN	NaN	NaN	NaN	NaN	NaN
210521_0811_1_1_slide1pt4_vglut2_018_Merged_final.tif	Subcellular spot: Channel 1 object	Subcellular spot: Channel 1 object	PathCellObject	Geometry	104.23	49.11	NaN	NaN	NaN	NaN	NaN	NaN	NaN	NaN	NaN	NaN	NaN	NaN	NaN	NaN	NaN	NaN	NaN	NaN	NaN	NaN	NaN	NaN	NaN	NaN	NaN	NaN	NaN	NaN	NaN	NaN	NaN	NaN	NaN	NaN	NaN	NaN	NaN	NaN	NaN	NaN	NaN	NaN	NaN
210521_0811_1_1_slide1pt4_vglut2_018_Merged_final.tif	Subcellular spot: Channel 1 object	Subcellular spot: Channel 1 object	PathCellObject	Geometry	106.46	49.37	NaN	NaN	NaN	NaN	NaN	NaN	NaN	NaN	NaN	NaN	NaN	NaN	NaN	NaN	NaN	NaN	NaN	NaN	NaN	NaN	NaN	NaN	NaN	NaN	NaN	NaN	NaN	NaN	NaN	NaN	NaN	NaN	NaN	NaN	NaN	NaN	NaN	NaN	NaN	NaN	NaN	NaN	NaN
210521_0811_1_1_slide1pt4_vglut2_018_Merged_final.tif	Subcellular cluster: Channel 1 object	Subcellular cluster: Channel 1 object	PathCellObject	Geometry	111.02	49.73	NaN	NaN	NaN	NaN	NaN	NaN	NaN	NaN	NaN	NaN	NaN	NaN	NaN	NaN	NaN	NaN	NaN	NaN	NaN	NaN	NaN	NaN	NaN	NaN	NaN	NaN	NaN	NaN	NaN	NaN	NaN	NaN	NaN	NaN	NaN	NaN	NaN	NaN	NaN	NaN	NaN	NaN	NaN
210521_0811_1_1_slide1pt4_vglut2_018_Merged_final.tif	Subcellular cluster: Channel 1 object	Subcellular cluster: Channel 1 object	PathCellObject	Geometry	113.72	49.94	NaN	NaN	NaN	NaN	NaN	NaN	NaN	NaN	NaN	NaN	NaN	NaN	NaN	NaN	NaN	NaN	NaN	NaN	NaN	NaN	NaN	NaN	NaN	NaN	NaN	NaN	NaN	NaN	NaN	NaN	NaN	NaN	NaN	NaN	NaN	NaN	NaN	NaN	NaN	NaN	NaN	NaN	NaN
210521_0811_1_1_slide1pt4_vglut2_018_Merged_final.tif	Subcellular cluster: Channel 1 object	Subcellular cluster: Channel 1 object	PathCellObject	Geometry	115.54	49.85	NaN	NaN	NaN	NaN	NaN	NaN	NaN	NaN	NaN	NaN	NaN	NaN	NaN	NaN	NaN	NaN	NaN	NaN	NaN	NaN	NaN	NaN	NaN	NaN	NaN	NaN	NaN	NaN	NaN	NaN	NaN	NaN	NaN	NaN	NaN	NaN	NaN	NaN	NaN	NaN	NaN	NaN	NaN
210521_0811_1_1_slide1pt4_vglut2_018_Merged_final.tif	Subcellular cluster: Channel 1 object	Subcellular cluster: Channel 1 object	PathCellObject	Geometry	105.25	50.75	NaN	NaN	NaN	NaN	NaN	NaN	NaN	NaN	NaN	NaN	NaN	NaN	NaN	NaN	NaN	NaN	NaN	NaN	NaN	NaN	NaN	NaN	NaN	NaN	NaN	NaN	NaN	NaN	NaN	NaN	NaN	NaN	NaN	NaN	NaN	NaN	NaN	NaN	NaN	NaN	NaN	NaN	NaN
210521_0811_1_1_slide1pt4_vglut2_018_Merged_final.tif	Subcellular spot: Channel 1 object	Subcellular spot: Channel 1 object	PathCellObject	Geometry	117.15	50.18	NaN	NaN	NaN	NaN	NaN	NaN	NaN	NaN	NaN	NaN	NaN	NaN	NaN	NaN	NaN	NaN	NaN	NaN	NaN	NaN	NaN	NaN	NaN	NaN	NaN	NaN	NaN	NaN	NaN	NaN	NaN	NaN	NaN	NaN	NaN	NaN	NaN	NaN	NaN	NaN	NaN	NaN	NaN
210521_0811_1_1_slide1pt4_vglut2_018_Merged_final.tif	Subcellular spot: Channel 1 object	Subcellular spot: Channel 1 object	PathCellObject	Geometry	99.86	50.31	NaN	NaN	NaN	NaN	NaN	NaN	NaN	NaN	NaN	NaN	NaN	NaN	NaN	NaN	NaN	NaN	NaN	NaN	NaN	NaN	NaN	NaN	NaN	NaN	NaN	NaN	NaN	NaN	NaN	NaN	NaN	NaN	NaN	NaN	NaN	NaN	NaN	NaN	NaN	NaN	NaN	NaN	NaN
210521_0811_1_1_slide1pt4_vglut2_018_Merged_final.tif	Subcellular spot: Channel 1 object	Subcellular spot: Channel 1 object	PathCellObject	Geometry	103.41	50.32	NaN	NaN	NaN	NaN	NaN	NaN	NaN	NaN	NaN	NaN	NaN	NaN	NaN	NaN	NaN	NaN	NaN	NaN	NaN	NaN	NaN	NaN	NaN	NaN	NaN	NaN	NaN	NaN	NaN	NaN	NaN	NaN	NaN	NaN	NaN	NaN	NaN	NaN	NaN	NaN	NaN	NaN	NaN
210521_0811_1_1_slide1pt4_vglut2_018_Merged_final.tif	Subcellular spot: Channel 1 object	Subcellular spot: Channel 1 object	PathCellObject	Geometry	107.64	50.44	NaN	NaN	NaN	NaN	NaN	NaN	NaN	NaN	NaN	NaN	NaN	NaN	NaN	NaN	NaN	NaN	NaN	NaN	NaN	NaN	NaN	NaN	NaN	NaN	NaN	NaN	NaN	NaN	NaN	NaN	NaN	NaN	NaN	NaN	NaN	NaN	NaN	NaN	NaN	NaN	NaN	NaN	NaN
210521_0811_1_1_slide1pt4_vglut2_018_Merged_final.tif	Subcellular spot: Channel 1 object	Subcellular spot: Channel 1 object	PathCellObject	Geometry	112.2	51.24	NaN	NaN	NaN	NaN	NaN	NaN	NaN	NaN	NaN	NaN	NaN	NaN	NaN	NaN	NaN	NaN	NaN	NaN	NaN	NaN	NaN	NaN	NaN	NaN	NaN	NaN	NaN	NaN	NaN	NaN	NaN	NaN	NaN	NaN	NaN	NaN	NaN	NaN	NaN	NaN	NaN	NaN	NaN
210521_0811_1_1_slide1pt4_vglut2_018_Merged_final.tif	Subcellular cluster: Channel 1 object	Subcellular cluster: Channel 1 object	PathCellObject	Geometry	119.2	51.19	NaN	NaN	NaN	NaN	NaN	NaN	NaN	NaN	NaN	NaN	NaN	NaN	NaN	NaN	NaN	NaN	NaN	NaN	NaN	NaN	NaN	NaN	NaN	NaN	NaN	NaN	NaN	NaN	NaN	NaN	NaN	NaN	NaN	NaN	NaN	NaN	NaN	NaN	NaN	NaN	NaN	NaN	NaN
210521_0811_1_1_slide1pt4_vglut2_018_Merged_final.tif	Subcellular cluster: Channel 1 object	Subcellular cluster: Channel 1 object	PathCellObject	Geometry	102.14	52.13	NaN	NaN	NaN	NaN	NaN	NaN	NaN	NaN	NaN	NaN	NaN	NaN	NaN	NaN	NaN	NaN	NaN	NaN	NaN	NaN	NaN	NaN	NaN	NaN	NaN	NaN	NaN	NaN	NaN	NaN	NaN	NaN	NaN	NaN	NaN	NaN	NaN	NaN	NaN	NaN	NaN	NaN	NaN
210521_0811_1_1_slide1pt4_vglut2_018_Merged_final.tif	Subcellular cluster: Channel 1 object	Subcellular cluster: Channel 1 object	PathCellObject	Geometry	117.76	51.98	NaN	NaN	NaN	NaN	NaN	NaN	NaN	NaN	NaN	NaN	NaN	NaN	NaN	NaN	NaN	NaN	NaN	NaN	NaN	NaN	NaN	NaN	NaN	NaN	NaN	NaN	NaN	NaN	NaN	NaN	NaN	NaN	NaN	NaN	NaN	NaN	NaN	NaN	NaN	NaN	NaN	NaN	NaN
210521_0811_1_1_slide1pt4_vglut2_018_Merged_final.tif	Subcellular cluster: Channel 1 object	Subcellular cluster: Channel 1 object	PathCellObject	Geometry	106.78	52.28	NaN	NaN	NaN	NaN	NaN	NaN	NaN	NaN	NaN	NaN	NaN	NaN	NaN	NaN	NaN	NaN	NaN	NaN	NaN	NaN	NaN	NaN	NaN	NaN	NaN	NaN	NaN	NaN	NaN	NaN	NaN	NaN	NaN	NaN	NaN	NaN	NaN	NaN	NaN	NaN	NaN	NaN	NaN
210521_0811_1_1_slide1pt4_vglut2_018_Merged_final.tif	Subcellular spot: Channel 1 object	Subcellular spot: Channel 1 object	PathCellObject	Geometry	109.01	51.47	NaN	NaN	NaN	NaN	NaN	NaN	NaN	NaN	NaN	NaN	NaN	NaN	NaN	NaN	NaN	NaN	NaN	NaN	NaN	NaN	NaN	NaN	NaN	NaN	NaN	NaN	NaN	NaN	NaN	NaN	NaN	NaN	NaN	NaN	NaN	NaN	NaN	NaN	NaN	NaN	NaN	NaN	NaN
210521_0811_1_1_slide1pt4_vglut2_018_Merged_final.tif	Subcellular spot: Channel 1 object	Subcellular spot: Channel 1 object	PathCellObject	Geometry	110.66	51.72	NaN	NaN	NaN	NaN	NaN	NaN	NaN	NaN	NaN	NaN	NaN	NaN	NaN	NaN	NaN	NaN	NaN	NaN	NaN	NaN	NaN	NaN	NaN	NaN	NaN	NaN	NaN	NaN	NaN	NaN	NaN	NaN	NaN	NaN	NaN	NaN	NaN	NaN	NaN	NaN	NaN	NaN	NaN
210521_0811_1_1_slide1pt4_vglut2_018_Merged_final.tif	Subcellular spot: Channel 1 object	Subcellular spot: Channel 1 object	PathCellObject	Geometry	113.38	51.91	NaN	NaN	NaN	NaN	NaN	NaN	NaN	NaN	NaN	NaN	NaN	NaN	NaN	NaN	NaN	NaN	NaN	NaN	NaN	NaN	NaN	NaN	NaN	NaN	NaN	NaN	NaN	NaN	NaN	NaN	NaN	NaN	NaN	NaN	NaN	NaN	NaN	NaN	NaN	NaN	NaN	NaN	NaN
210521_0811_1_1_slide1pt4_vglut2_018_Merged_final.tif	Subcellular spot: Channel 1 object	Subcellular spot: Channel 1 object	PathCellObject	Geometry	123.08	52.02	NaN	NaN	NaN	NaN	NaN	NaN	NaN	NaN	NaN	NaN	NaN	NaN	NaN	NaN	NaN	NaN	NaN	NaN	NaN	NaN	NaN	NaN	NaN	NaN	NaN	NaN	NaN	NaN	NaN	NaN	NaN	NaN	NaN	NaN	NaN	NaN	NaN	NaN	NaN	NaN	NaN	NaN	NaN
210521_0811_1_1_slide1pt4_vglut2_018_Merged_final.tif	Subcellular spot: Channel 1 object	Subcellular spot: Channel 1 object	PathCellObject	Geometry	108.73	52.76	NaN	NaN	NaN	NaN	NaN	NaN	NaN	NaN	NaN	NaN	NaN	NaN	NaN	NaN	NaN	NaN	NaN	NaN	NaN	NaN	NaN	NaN	NaN	NaN	NaN	NaN	NaN	NaN	NaN	NaN	NaN	NaN	NaN	NaN	NaN	NaN	NaN	NaN	NaN	NaN	NaN	NaN	NaN
210521_0811_1_1_slide1pt4_vglut2_018_Merged_final.tif	Subcellular cluster: Channel 1 object	Subcellular cluster: Channel 1 object	PathCellObject	Geometry	104.27	53.98	NaN	NaN	NaN	NaN	NaN	NaN	NaN	NaN	NaN	NaN	NaN	NaN	NaN	NaN	NaN	NaN	NaN	NaN	NaN	NaN	NaN	NaN	NaN	NaN	NaN	NaN	NaN	NaN	NaN	NaN	NaN	NaN	NaN	NaN	NaN	NaN	NaN	NaN	NaN	NaN	NaN	NaN	NaN
210521_0811_1_1_slide1pt4_vglut2_018_Merged_final.tif	Subcellular spot: Channel 1 object	Subcellular spot: Channel 1 object	PathCellObject	Geometry	116.43	53.05	NaN	NaN	NaN	NaN	NaN	NaN	NaN	NaN	NaN	NaN	NaN	NaN	NaN	NaN	NaN	NaN	NaN	NaN	NaN	NaN	NaN	NaN	NaN	NaN	NaN	NaN	NaN	NaN	NaN	NaN	NaN	NaN	NaN	NaN	NaN	NaN	NaN	NaN	NaN	NaN	NaN	NaN	NaN
210521_0811_1_1_slide1pt4_vglut2_018_Merged_final.tif	Subcellular spot: Channel 1 object	Subcellular spot: Channel 1 object	PathCellObject	Geometry	113.37	53.19	NaN	NaN	NaN	NaN	NaN	NaN	NaN	NaN	NaN	NaN	NaN	NaN	NaN	NaN	NaN	NaN	NaN	NaN	NaN	NaN	NaN	NaN	NaN	NaN	NaN	NaN	NaN	NaN	NaN	NaN	NaN	NaN	NaN	NaN	NaN	NaN	NaN	NaN	NaN	NaN	NaN	NaN	NaN
210521_0811_1_1_slide1pt4_vglut2_018_Merged_final.tif	Subcellular spot: Channel 1 object	Subcellular spot: Channel 1 object	PathCellObject	Geometry	99.76	54.02	NaN	NaN	NaN	NaN	NaN	NaN	NaN	NaN	NaN	NaN	NaN	NaN	NaN	NaN	NaN	NaN	NaN	NaN	NaN	NaN	NaN	NaN	NaN	NaN	NaN	NaN	NaN	NaN	NaN	NaN	NaN	NaN	NaN	NaN	NaN	NaN	NaN	NaN	NaN	NaN	NaN	NaN	NaN
210521_0811_1_1_slide1pt4_vglut2_018_Merged_final.tif	Subcellular cluster: Channel 1 object	Subcellular cluster: Channel 1 object	PathCellObject	Geometry	101	54.72	NaN	NaN	NaN	NaN	NaN	NaN	NaN	NaN	NaN	NaN	NaN	NaN	NaN	NaN	NaN	NaN	NaN	NaN	NaN	NaN	NaN	NaN	NaN	NaN	NaN	NaN	NaN	NaN	NaN	NaN	NaN	NaN	NaN	NaN	NaN	NaN	NaN	NaN	NaN	NaN	NaN	NaN	NaN
210521_0811_1_1_slide1pt4_vglut2_018_Merged_final.tif	Subcellular spot: Channel 1 object	Subcellular spot: Channel 1 object	PathCellObject	Geometry	109.38	54.17	NaN	NaN	NaN	NaN	NaN	NaN	NaN	NaN	NaN	NaN	NaN	NaN	NaN	NaN	NaN	NaN	NaN	NaN	NaN	NaN	NaN	NaN	NaN	NaN	NaN	NaN	NaN	NaN	NaN	NaN	NaN	NaN	NaN	NaN	NaN	NaN	NaN	NaN	NaN	NaN	NaN	NaN	NaN
210521_0811_1_1_slide1pt4_vglut2_018_Merged_final.tif	Subcellular spot: Channel 1 object	Subcellular spot: Channel 1 object	PathCellObject	Geometry	110.96	54.3	NaN	NaN	NaN	NaN	NaN	NaN	NaN	NaN	NaN	NaN	NaN	NaN	NaN	NaN	NaN	NaN	NaN	NaN	NaN	NaN	NaN	NaN	NaN	NaN	NaN	NaN	NaN	NaN	NaN	NaN	NaN	NaN	NaN	NaN	NaN	NaN	NaN	NaN	NaN	NaN	NaN	NaN	NaN
210521_0811_1_1_slide1pt4_vglut2_018_Merged_final.tif	Subcellular spot: Channel 1 object	Subcellular spot: Channel 1 object	PathCellObject	Geometry	115.39	54.25	NaN	NaN	NaN	NaN	NaN	NaN	NaN	NaN	NaN	NaN	NaN	NaN	NaN	NaN	NaN	NaN	NaN	NaN	NaN	NaN	NaN	NaN	NaN	NaN	NaN	NaN	NaN	NaN	NaN	NaN	NaN	NaN	NaN	NaN	NaN	NaN	NaN	NaN	NaN	NaN	NaN	NaN	NaN
210521_0811_1_1_slide1pt4_vglut2_018_Merged_final.tif	Subcellular cluster: Channel 1 object	Subcellular cluster: Channel 1 object	PathCellObject	Geometry	117.86	54.74	NaN	NaN	NaN	NaN	NaN	NaN	NaN	NaN	NaN	NaN	NaN	NaN	NaN	NaN	NaN	NaN	NaN	NaN	NaN	NaN	NaN	NaN	NaN	NaN	NaN	NaN	NaN	NaN	NaN	NaN	NaN	NaN	NaN	NaN	NaN	NaN	NaN	NaN	NaN	NaN	NaN	NaN	NaN
210521_0811_1_1_slide1pt4_vglut2_018_Merged_final.tif	Subcellular cluster: Channel 1 object	Subcellular cluster: Channel 1 object	PathCellObject	Geometry	116.22	55.68	NaN	NaN	NaN	NaN	NaN	NaN	NaN	NaN	NaN	NaN	NaN	NaN	NaN	NaN	NaN	NaN	NaN	NaN	NaN	NaN	NaN	NaN	NaN	NaN	NaN	NaN	NaN	NaN	NaN	NaN	NaN	NaN	NaN	NaN	NaN	NaN	NaN	NaN	NaN	NaN	NaN	NaN	NaN
210521_0811_1_1_slide1pt4_vglut2_018_Merged_final.tif	Subcellular cluster: Channel 1 object	Subcellular cluster: Channel 1 object	PathCellObject	Geometry	107.36	55.97	NaN	NaN	NaN	NaN	NaN	NaN	NaN	NaN	NaN	NaN	NaN	NaN	NaN	NaN	NaN	NaN	NaN	NaN	NaN	NaN	NaN	NaN	NaN	NaN	NaN	NaN	NaN	NaN	NaN	NaN	NaN	NaN	NaN	NaN	NaN	NaN	NaN	NaN	NaN	NaN	NaN	NaN	NaN
210521_0811_1_1_slide1pt4_vglut2_018_Merged_final.tif	Subcellular cluster: Channel 1 object	Subcellular cluster: Channel 1 object	PathCellObject	Geometry	105.19	55.8	NaN	NaN	NaN	NaN	NaN	NaN	NaN	NaN	NaN	NaN	NaN	NaN	NaN	NaN	NaN	NaN	NaN	NaN	NaN	NaN	NaN	NaN	NaN	NaN	NaN	NaN	NaN	NaN	NaN	NaN	NaN	NaN	NaN	NaN	NaN	NaN	NaN	NaN	NaN	NaN	NaN	NaN	NaN
210521_0811_1_1_slide1pt4_vglut2_018_Merged_final.tif	Subcellular cluster: Channel 1 object	Subcellular cluster: Channel 1 object	PathCellObject	Geometry	102.99	56.51	NaN	NaN	NaN	NaN	NaN	NaN	NaN	NaN	NaN	NaN	NaN	NaN	NaN	NaN	NaN	NaN	NaN	NaN	NaN	NaN	NaN	NaN	NaN	NaN	NaN	NaN	NaN	NaN	NaN	NaN	NaN	NaN	NaN	NaN	NaN	NaN	NaN	NaN	NaN	NaN	NaN	NaN	NaN
210521_0811_1_1_slide1pt4_vglut2_018_Merged_final.tif	Subcellular spot: Channel 1 object	Subcellular spot: Channel 1 object	PathCellObject	Geometry	110.23	56.25	NaN	NaN	NaN	NaN	NaN	NaN	NaN	NaN	NaN	NaN	NaN	NaN	NaN	NaN	NaN	NaN	NaN	NaN	NaN	NaN	NaN	NaN	NaN	NaN	NaN	NaN	NaN	NaN	NaN	NaN	NaN	NaN	NaN	NaN	NaN	NaN	NaN	NaN	NaN	NaN	NaN	NaN	NaN
210521_0811_1_1_slide1pt4_vglut2_018_Merged_final.tif	Subcellular spot: Channel 1 object	Subcellular spot: Channel 1 object	PathCellObject	Geometry	114.24	55.85	NaN	NaN	NaN	NaN	NaN	NaN	NaN	NaN	NaN	NaN	NaN	NaN	NaN	NaN	NaN	NaN	NaN	NaN	NaN	NaN	NaN	NaN	NaN	NaN	NaN	NaN	NaN	NaN	NaN	NaN	NaN	NaN	NaN	NaN	NaN	NaN	NaN	NaN	NaN	NaN	NaN	NaN	NaN
210521_0811_1_1_slide1pt4_vglut2_018_Merged_final.tif	Subcellular cluster: Channel 1 object	Subcellular cluster: Channel 1 object	PathCellObject	Geometry	112.17	56.36	NaN	NaN	NaN	NaN	NaN	NaN	NaN	NaN	NaN	NaN	NaN	NaN	NaN	NaN	NaN	NaN	NaN	NaN	NaN	NaN	NaN	NaN	NaN	NaN	NaN	NaN	NaN	NaN	NaN	NaN	NaN	NaN	NaN	NaN	NaN	NaN	NaN	NaN	NaN	NaN	NaN	NaN	NaN
210521_0811_1_1_slide1pt4_vglut2_018_Merged_final.tif	Subcellular cluster: Channel 1 object	Subcellular cluster: Channel 1 object	PathCellObject	Geometry	115.86	57.3	NaN	NaN	NaN	NaN	NaN	NaN	NaN	NaN	NaN	NaN	NaN	NaN	NaN	NaN	NaN	NaN	NaN	NaN	NaN	NaN	NaN	NaN	NaN	NaN	NaN	NaN	NaN	NaN	NaN	NaN	NaN	NaN	NaN	NaN	NaN	NaN	NaN	NaN	NaN	NaN	NaN	NaN	NaN
210521_0811_1_1_slide1pt4_vglut2_018_Merged_final.tif	Subcellular spot: Channel 1 object	Subcellular spot: Channel 1 object	PathCellObject	Geometry	105.23	57.5	NaN	NaN	NaN	NaN	NaN	NaN	NaN	NaN	NaN	NaN	NaN	NaN	NaN	NaN	NaN	NaN	NaN	NaN	NaN	NaN	NaN	NaN	NaN	NaN	NaN	NaN	NaN	NaN	NaN	NaN	NaN	NaN	NaN	NaN	NaN	NaN	NaN	NaN	NaN	NaN	NaN	NaN	NaN
210521_0811_1_1_slide1pt4_vglut2_018_Merged_final.tif	Subcellular cluster: Channel 1 object	Subcellular cluster: Channel 1 object	PathCellObject	Geometry	109.62	58.64	NaN	NaN	NaN	NaN	NaN	NaN	NaN	NaN	NaN	NaN	NaN	NaN	NaN	NaN	NaN	NaN	NaN	NaN	NaN	NaN	NaN	NaN	NaN	NaN	NaN	NaN	NaN	NaN	NaN	NaN	NaN	NaN	NaN	NaN	NaN	NaN	NaN	NaN	NaN	NaN	NaN	NaN	NaN
210521_0811_1_1_slide1pt4_vglut2_018_Merged_final.tif	Subcellular spot: Channel 1 object	Subcellular spot: Channel 1 object	PathCellObject	Geometry	111.91	57.77	NaN	NaN	NaN	NaN	NaN	NaN	NaN	NaN	NaN	NaN	NaN	NaN	NaN	NaN	NaN	NaN	NaN	NaN	NaN	NaN	NaN	NaN	NaN	NaN	NaN	NaN	NaN	NaN	NaN	NaN	NaN	NaN	NaN	NaN	NaN	NaN	NaN	NaN	NaN	NaN	NaN	NaN	NaN
210521_0811_1_1_slide1pt4_vglut2_018_Merged_final.tif	Subcellular cluster: Channel 1 object	Subcellular cluster: Channel 1 object	PathCellObject	Geometry	113.01	60.19	NaN	NaN	NaN	NaN	NaN	NaN	NaN	NaN	NaN	NaN	NaN	NaN	NaN	NaN	NaN	NaN	NaN	NaN	NaN	NaN	NaN	NaN	NaN	NaN	NaN	NaN	NaN	NaN	NaN	NaN	NaN	NaN	NaN	NaN	NaN	NaN	NaN	NaN	NaN	NaN	NaN	NaN	NaN
210521_0811_1_1_slide1pt4_vglut2_018_Merged_final.tif	Subcellular spot: Channel 1 object	Subcellular spot: Channel 1 object	PathCellObject	Geometry	106.56	58.4	NaN	NaN	NaN	NaN	NaN	NaN	NaN	NaN	NaN	NaN	NaN	NaN	NaN	NaN	NaN	NaN	NaN	NaN	NaN	NaN	NaN	NaN	NaN	NaN	NaN	NaN	NaN	NaN	NaN	NaN	NaN	NaN	NaN	NaN	NaN	NaN	NaN	NaN	NaN	NaN	NaN	NaN	NaN
210521_0811_1_1_slide1pt4_vglut2_018_Merged_final.tif	Subcellular cluster: Channel 1 object	Subcellular cluster: Channel 1 object	PathCellObject	Geometry	116.16	58.89	NaN	NaN	NaN	NaN	NaN	NaN	NaN	NaN	NaN	NaN	NaN	NaN	NaN	NaN	NaN	NaN	NaN	NaN	NaN	NaN	NaN	NaN	NaN	NaN	NaN	NaN	NaN	NaN	NaN	NaN	NaN	NaN	NaN	NaN	NaN	NaN	NaN	NaN	NaN	NaN	NaN	NaN	NaN
210521_0811_1_1_slide1pt4_vglut2_018_Merged_final.tif	Subcellular cluster: Channel 1 object	Subcellular cluster: Channel 1 object	PathCellObject	Geometry	103.42	59.46	NaN	NaN	NaN	NaN	NaN	NaN	NaN	NaN	NaN	NaN	NaN	NaN	NaN	NaN	NaN	NaN	NaN	NaN	NaN	NaN	NaN	NaN	NaN	NaN	NaN	NaN	NaN	NaN	NaN	NaN	NaN	NaN	NaN	NaN	NaN	NaN	NaN	NaN	NaN	NaN	NaN	NaN	NaN
210521_0811_1_1_slide1pt4_vglut2_018_Merged_final.tif	Subcellular cluster: Channel 1 object	Subcellular cluster: Channel 1 object	PathCellObject	Geometry	105.22	59.86	NaN	NaN	NaN	NaN	NaN	NaN	NaN	NaN	NaN	NaN	NaN	NaN	NaN	NaN	NaN	NaN	NaN	NaN	NaN	NaN	NaN	NaN	NaN	NaN	NaN	NaN	NaN	NaN	NaN	NaN	NaN	NaN	NaN	NaN	NaN	NaN	NaN	NaN	NaN	NaN	NaN	NaN	NaN
210521_0811_1_1_slide1pt4_vglut2_018_Merged_final.tif	Subcellular spot: Channel 1 object	Subcellular spot: Channel 1 object	PathCellObject	Geometry	107.67	59.38	NaN	NaN	NaN	NaN	NaN	NaN	NaN	NaN	NaN	NaN	NaN	NaN	NaN	NaN	NaN	NaN	NaN	NaN	NaN	NaN	NaN	NaN	NaN	NaN	NaN	NaN	NaN	NaN	NaN	NaN	NaN	NaN	NaN	NaN	NaN	NaN	NaN	NaN	NaN	NaN	NaN	NaN	NaN
210521_0811_1_1_slide1pt4_vglut2_018_Merged_final.tif	Subcellular cluster: Channel 1 object	Subcellular cluster: Channel 1 object	PathCellObject	Geometry	101.99	60.46	NaN	NaN	NaN	NaN	NaN	NaN	NaN	NaN	NaN	NaN	NaN	NaN	NaN	NaN	NaN	NaN	NaN	NaN	NaN	NaN	NaN	NaN	NaN	NaN	NaN	NaN	NaN	NaN	NaN	NaN	NaN	NaN	NaN	NaN	NaN	NaN	NaN	NaN	NaN	NaN	NaN	NaN	NaN
210521_0811_1_1_slide1pt4_vglut2_018_Merged_final.tif	Subcellular cluster: Channel 1 object	Subcellular cluster: Channel 1 object	PathCellObject	Geometry	109.45	60.85	NaN	NaN	NaN	NaN	NaN	NaN	NaN	NaN	NaN	NaN	NaN	NaN	NaN	NaN	NaN	NaN	NaN	NaN	NaN	NaN	NaN	NaN	NaN	NaN	NaN	NaN	NaN	NaN	NaN	NaN	NaN	NaN	NaN	NaN	NaN	NaN	NaN	NaN	NaN	NaN	NaN	NaN	NaN
210521_0811_1_1_slide1pt4_vglut2_018_Merged_final.tif	Subcellular cluster: Channel 1 object	Subcellular cluster: Channel 1 object	PathCellObject	Geometry	106.67	62.15	NaN	NaN	NaN	NaN	NaN	NaN	NaN	NaN	NaN	NaN	NaN	NaN	NaN	NaN	NaN	NaN	NaN	NaN	NaN	NaN	NaN	NaN	NaN	NaN	NaN	NaN	NaN	NaN	NaN	NaN	NaN	NaN	NaN	NaN	NaN	NaN	NaN	NaN	NaN	NaN	NaN	NaN	NaN
210521_0811_1_1_slide1pt4_vglut2_018_Merged_final.tif	Subcellular spot: Channel 1 object	Subcellular spot: Channel 1 object	PathCellObject	Geometry	103.95	61.67	NaN	NaN	NaN	NaN	NaN	NaN	NaN	NaN	NaN	NaN	NaN	NaN	NaN	NaN	NaN	NaN	NaN	NaN	NaN	NaN	NaN	NaN	NaN	NaN	NaN	NaN	NaN	NaN	NaN	NaN	NaN	NaN	NaN	NaN	NaN	NaN	NaN	NaN	NaN	NaN	NaN	NaN	NaN
210521_0811_1_1_slide1pt4_vglut2_018_Merged_final.tif	Subcellular spot: Channel 1 object	Subcellular spot: Channel 1 object	PathCellObject	Geometry	108.32	62.23	NaN	NaN	NaN	NaN	NaN	NaN	NaN	NaN	NaN	NaN	NaN	NaN	NaN	NaN	NaN	NaN	NaN	NaN	NaN	NaN	NaN	NaN	NaN	NaN	NaN	NaN	NaN	NaN	NaN	NaN	NaN	NaN	NaN	NaN	NaN	NaN	NaN	NaN	NaN	NaN	NaN	NaN	NaN
210521_0811_1_1_slide1pt4_vglut2_018_Merged_final.tif	Subcellular spot: Channel 1 object	Subcellular spot: Channel 1 object	PathCellObject	Geometry	115.47	61.5	NaN	NaN	NaN	NaN	NaN	NaN	NaN	NaN	NaN	NaN	NaN	NaN	NaN	NaN	NaN	NaN	NaN	NaN	NaN	NaN	NaN	NaN	NaN	NaN	NaN	NaN	NaN	NaN	NaN	NaN	NaN	NaN	NaN	NaN	NaN	NaN	NaN	NaN	NaN	NaN	NaN	NaN	NaN
210521_0811_1_1_slide1pt4_vglut2_018_Merged_final.tif	Subcellular spot: Channel 1 object	Subcellular spot: Channel 1 object	PathCellObject	Geometry	116.73	62.1	NaN	NaN	NaN	NaN	NaN	NaN	NaN	NaN	NaN	NaN	NaN	NaN	NaN	NaN	NaN	NaN	NaN	NaN	NaN	NaN	NaN	NaN	NaN	NaN	NaN	NaN	NaN	NaN	NaN	NaN	NaN	NaN	NaN	NaN	NaN	NaN	NaN	NaN	NaN	NaN	NaN	NaN	NaN
210521_0811_1_1_slide1pt4_vglut2_018_Merged_final.tif	Subcellular cluster: Channel 1 object	Subcellular cluster: Channel 1 object	PathCellObject	Geometry	110.22	63.4	NaN	NaN	NaN	NaN	NaN	NaN	NaN	NaN	NaN	NaN	NaN	NaN	NaN	NaN	NaN	NaN	NaN	NaN	NaN	NaN	NaN	NaN	NaN	NaN	NaN	NaN	NaN	NaN	NaN	NaN	NaN	NaN	NaN	NaN	NaN	NaN	NaN	NaN	NaN	NaN	NaN	NaN	NaN
210521_0811_1_1_slide1pt4_vglut2_018_Merged_final.tif	Subcellular spot: Channel 1 object	Subcellular spot: Channel 1 object	PathCellObject	Geometry	112.1	62.56	NaN	NaN	NaN	NaN	NaN	NaN	NaN	NaN	NaN	NaN	NaN	NaN	NaN	NaN	NaN	NaN	NaN	NaN	NaN	NaN	NaN	NaN	NaN	NaN	NaN	NaN	NaN	NaN	NaN	NaN	NaN	NaN	NaN	NaN	NaN	NaN	NaN	NaN	NaN	NaN	NaN	NaN	NaN
210521_0811_1_1_slide1pt4_vglut2_018_Merged_final.tif	Subcellular spot: Channel 1 object	Subcellular spot: Channel 1 object	PathCellObject	Geometry	104.42	63.24	NaN	NaN	NaN	NaN	NaN	NaN	NaN	NaN	NaN	NaN	NaN	NaN	NaN	NaN	NaN	NaN	NaN	NaN	NaN	NaN	NaN	NaN	NaN	NaN	NaN	NaN	NaN	NaN	NaN	NaN	NaN	NaN	NaN	NaN	NaN	NaN	NaN	NaN	NaN	NaN	NaN	NaN	NaN
210521_0811_1_1_slide1pt4_vglut2_018_Merged_final.tif	Subcellular cluster: Channel 1 object	Subcellular cluster: Channel 1 object	PathCellObject	Geometry	113.61	63.41	NaN	NaN	NaN	NaN	NaN	NaN	NaN	NaN	NaN	NaN	NaN	NaN	NaN	NaN	NaN	NaN	NaN	NaN	NaN	NaN	NaN	NaN	NaN	NaN	NaN	NaN	NaN	NaN	NaN	NaN	NaN	NaN	NaN	NaN	NaN	NaN	NaN	NaN	NaN	NaN	NaN	NaN	NaN
210521_0811_1_1_slide1pt4_vglut2_018_Merged_final.tif	Subcellular spot: Channel 1 object	Subcellular spot: Channel 1 object	PathCellObject	Geometry	111.7	64.15	NaN	NaN	NaN	NaN	NaN	NaN	NaN	NaN	NaN	NaN	NaN	NaN	NaN	NaN	NaN	NaN	NaN	NaN	NaN	NaN	NaN	NaN	NaN	NaN	NaN	NaN	NaN	NaN	NaN	NaN	NaN	NaN	NaN	NaN	NaN	NaN	NaN	NaN	NaN	NaN	NaN	NaN	NaN
210521_0811_1_1_slide1pt4_vglut2_018_Merged_final.tif	Subcellular spot: Channel 1 object	Subcellular spot: Channel 1 object	PathCellObject	Geometry	108.57	63.99	NaN	NaN	NaN	NaN	NaN	NaN	NaN	NaN	NaN	NaN	NaN	NaN	NaN	NaN	NaN	NaN	NaN	NaN	NaN	NaN	NaN	NaN	NaN	NaN	NaN	NaN	NaN	NaN	NaN	NaN	NaN	NaN	NaN	NaN	NaN	NaN	NaN	NaN	NaN	NaN	NaN	NaN	NaN
210521_0811_1_1_slide1pt4_vglut2_018_Merged_final.tif	Subcellular spot: Channel 3 object	Subcellular spot: Channel 3 object	PathCellObject	Geometry	107.02	63.91	NaN	NaN	NaN	NaN	NaN	NaN	NaN	NaN	NaN	NaN	NaN	NaN	NaN	NaN	NaN	NaN	NaN	NaN	NaN	NaN	NaN	NaN	NaN	NaN	NaN	NaN	NaN	NaN	NaN	NaN	NaN	NaN	NaN	NaN	NaN	NaN	NaN	NaN	NaN	NaN	NaN	NaN	NaN
210521_0811_1_1_slide1pt4_vglut2_018_Merged_final.tif	PathCellObject		PathAnnotationObject	Polygon	237.35	54.76	110.25	42.778	0.7571	15.2012	10.4928	0.7542	431.6086	190771	534.9097	3164	10	3154	248.2059	109707	21.4756	255	122	133	65.0249	28741	45.0198	327	8	319	317.25	69.9686	0.8143	24.8694	17.5488	0.7559	216.3833	396.996	3164	5	91.7416	118.2053	255	0	74.7746	113.288	1912	8	101.9073
210521_0811_1_1_slide1pt4_vglut2_018_Merged_final.tif	Subcellular spot: Channel 1 object	Subcellular spot: Channel 1 object	PathCellObject	Geometry	236.21	43.43	NaN	NaN	NaN	NaN	NaN	NaN	NaN	NaN	NaN	NaN	NaN	NaN	NaN	NaN	NaN	NaN	NaN	NaN	NaN	NaN	NaN	NaN	NaN	NaN	NaN	NaN	NaN	NaN	NaN	NaN	NaN	NaN	NaN	NaN	NaN	NaN	NaN	NaN	NaN	NaN	NaN	NaN	NaN
210521_0811_1_1_slide1pt4_vglut2_018_Merged_final.tif	Subcellular spot: Channel 1 object	Subcellular spot: Channel 1 object	PathCellObject	Geometry	235.13	48.16	NaN	NaN	NaN	NaN	NaN	NaN	NaN	NaN	NaN	NaN	NaN	NaN	NaN	NaN	NaN	NaN	NaN	NaN	NaN	NaN	NaN	NaN	NaN	NaN	NaN	NaN	NaN	NaN	NaN	NaN	NaN	NaN	NaN	NaN	NaN	NaN	NaN	NaN	NaN	NaN	NaN	NaN	NaN
210521_0811_1_1_slide1pt4_vglut2_018_Merged_final.tif	Subcellular spot: Channel 1 object	Subcellular spot: Channel 1 object	PathCellObject	Geometry	236.92	48.02	NaN	NaN	NaN	NaN	NaN	NaN	NaN	NaN	NaN	NaN	NaN	NaN	NaN	NaN	NaN	NaN	NaN	NaN	NaN	NaN	NaN	NaN	NaN	NaN	NaN	NaN	NaN	NaN	NaN	NaN	NaN	NaN	NaN	NaN	NaN	NaN	NaN	NaN	NaN	NaN	NaN	NaN	NaN
210521_0811_1_1_slide1pt4_vglut2_018_Merged_final.tif	Subcellular cluster: Channel 1 object	Subcellular cluster: Channel 1 object	PathCellObject	Geometry	235.93	49.62	NaN	NaN	NaN	NaN	NaN	NaN	NaN	NaN	NaN	NaN	NaN	NaN	NaN	NaN	NaN	NaN	NaN	NaN	NaN	NaN	NaN	NaN	NaN	NaN	NaN	NaN	NaN	NaN	NaN	NaN	NaN	NaN	NaN	NaN	NaN	NaN	NaN	NaN	NaN	NaN	NaN	NaN	NaN
210521_0811_1_1_slide1pt4_vglut2_018_Merged_final.tif	Subcellular spot: Channel 1 object	Subcellular spot: Channel 1 object	PathCellObject	Geometry	234.04	50.06	NaN	NaN	NaN	NaN	NaN	NaN	NaN	NaN	NaN	NaN	NaN	NaN	NaN	NaN	NaN	NaN	NaN	NaN	NaN	NaN	NaN	NaN	NaN	NaN	NaN	NaN	NaN	NaN	NaN	NaN	NaN	NaN	NaN	NaN	NaN	NaN	NaN	NaN	NaN	NaN	NaN	NaN	NaN
210521_0811_1_1_slide1pt4_vglut2_018_Merged_final.tif	Subcellular cluster: Channel 1 object	Subcellular cluster: Channel 1 object	PathCellObject	Geometry	236.73	51.35	NaN	NaN	NaN	NaN	NaN	NaN	NaN	NaN	NaN	NaN	NaN	NaN	NaN	NaN	NaN	NaN	NaN	NaN	NaN	NaN	NaN	NaN	NaN	NaN	NaN	NaN	NaN	NaN	NaN	NaN	NaN	NaN	NaN	NaN	NaN	NaN	NaN	NaN	NaN	NaN	NaN	NaN	NaN
210521_0811_1_1_slide1pt4_vglut2_018_Merged_final.tif	Subcellular cluster: Channel 1 object	Subcellular cluster: Channel 1 object	PathCellObject	Geometry	233.26	51.4	NaN	NaN	NaN	NaN	NaN	NaN	NaN	NaN	NaN	NaN	NaN	NaN	NaN	NaN	NaN	NaN	NaN	NaN	NaN	NaN	NaN	NaN	NaN	NaN	NaN	NaN	NaN	NaN	NaN	NaN	NaN	NaN	NaN	NaN	NaN	NaN	NaN	NaN	NaN	NaN	NaN	NaN	NaN
210521_0811_1_1_slide1pt4_vglut2_018_Merged_final.tif	Subcellular spot: Channel 1 object	Subcellular spot: Channel 1 object	PathCellObject	Geometry	245.61	50.92	NaN	NaN	NaN	NaN	NaN	NaN	NaN	NaN	NaN	NaN	NaN	NaN	NaN	NaN	NaN	NaN	NaN	NaN	NaN	NaN	NaN	NaN	NaN	NaN	NaN	NaN	NaN	NaN	NaN	NaN	NaN	NaN	NaN	NaN	NaN	NaN	NaN	NaN	NaN	NaN	NaN	NaN	NaN
210521_0811_1_1_slide1pt4_vglut2_018_Merged_final.tif	Subcellular spot: Channel 1 object	Subcellular spot: Channel 1 object	PathCellObject	Geometry	239.02	51.49	NaN	NaN	NaN	NaN	NaN	NaN	NaN	NaN	NaN	NaN	NaN	NaN	NaN	NaN	NaN	NaN	NaN	NaN	NaN	NaN	NaN	NaN	NaN	NaN	NaN	NaN	NaN	NaN	NaN	NaN	NaN	NaN	NaN	NaN	NaN	NaN	NaN	NaN	NaN	NaN	NaN	NaN	NaN
210521_0811_1_1_slide1pt4_vglut2_018_Merged_final.tif	Subcellular cluster: Channel 1 object	Subcellular cluster: Channel 1 object	PathCellObject	Geometry	232.14	53.11	NaN	NaN	NaN	NaN	NaN	NaN	NaN	NaN	NaN	NaN	NaN	NaN	NaN	NaN	NaN	NaN	NaN	NaN	NaN	NaN	NaN	NaN	NaN	NaN	NaN	NaN	NaN	NaN	NaN	NaN	NaN	NaN	NaN	NaN	NaN	NaN	NaN	NaN	NaN	NaN	NaN	NaN	NaN
210521_0811_1_1_slide1pt4_vglut2_018_Merged_final.tif	Subcellular spot: Channel 1 object	Subcellular spot: Channel 1 object	PathCellObject	Geometry	233.83	52.95	NaN	NaN	NaN	NaN	NaN	NaN	NaN	NaN	NaN	NaN	NaN	NaN	NaN	NaN	NaN	NaN	NaN	NaN	NaN	NaN	NaN	NaN	NaN	NaN	NaN	NaN	NaN	NaN	NaN	NaN	NaN	NaN	NaN	NaN	NaN	NaN	NaN	NaN	NaN	NaN	NaN	NaN	NaN
210521_0811_1_1_slide1pt4_vglut2_018_Merged_final.tif	Subcellular cluster: Channel 1 object	Subcellular cluster: Channel 1 object	PathCellObject	Geometry	237.77	53.51	NaN	NaN	NaN	NaN	NaN	NaN	NaN	NaN	NaN	NaN	NaN	NaN	NaN	NaN	NaN	NaN	NaN	NaN	NaN	NaN	NaN	NaN	NaN	NaN	NaN	NaN	NaN	NaN	NaN	NaN	NaN	NaN	NaN	NaN	NaN	NaN	NaN	NaN	NaN	NaN	NaN	NaN	NaN
210521_0811_1_1_slide1pt4_vglut2_018_Merged_final.tif	Subcellular spot: Channel 1 object	Subcellular spot: Channel 1 object	PathCellObject	Geometry	235.43	53.62	NaN	NaN	NaN	NaN	NaN	NaN	NaN	NaN	NaN	NaN	NaN	NaN	NaN	NaN	NaN	NaN	NaN	NaN	NaN	NaN	NaN	NaN	NaN	NaN	NaN	NaN	NaN	NaN	NaN	NaN	NaN	NaN	NaN	NaN	NaN	NaN	NaN	NaN	NaN	NaN	NaN	NaN	NaN
210521_0811_1_1_slide1pt4_vglut2_018_Merged_final.tif	Subcellular spot: Channel 1 object	Subcellular spot: Channel 1 object	PathCellObject	Geometry	240.2	53.64	NaN	NaN	NaN	NaN	NaN	NaN	NaN	NaN	NaN	NaN	NaN	NaN	NaN	NaN	NaN	NaN	NaN	NaN	NaN	NaN	NaN	NaN	NaN	NaN	NaN	NaN	NaN	NaN	NaN	NaN	NaN	NaN	NaN	NaN	NaN	NaN	NaN	NaN	NaN	NaN	NaN	NaN	NaN
210521_0811_1_1_slide1pt4_vglut2_018_Merged_final.tif	Subcellular spot: Channel 1 object	Subcellular spot: Channel 1 object	PathCellObject	Geometry	233.36	55.19	NaN	NaN	NaN	NaN	NaN	NaN	NaN	NaN	NaN	NaN	NaN	NaN	NaN	NaN	NaN	NaN	NaN	NaN	NaN	NaN	NaN	NaN	NaN	NaN	NaN	NaN	NaN	NaN	NaN	NaN	NaN	NaN	NaN	NaN	NaN	NaN	NaN	NaN	NaN	NaN	NaN	NaN	NaN
210521_0811_1_1_slide1pt4_vglut2_018_Merged_final.tif	Subcellular cluster: Channel 1 object	Subcellular cluster: Channel 1 object	PathCellObject	Geometry	234.78	55.44	NaN	NaN	NaN	NaN	NaN	NaN	NaN	NaN	NaN	NaN	NaN	NaN	NaN	NaN	NaN	NaN	NaN	NaN	NaN	NaN	NaN	NaN	NaN	NaN	NaN	NaN	NaN	NaN	NaN	NaN	NaN	NaN	NaN	NaN	NaN	NaN	NaN	NaN	NaN	NaN	NaN	NaN	NaN
210521_0811_1_1_slide1pt4_vglut2_018_Merged_final.tif	Subcellular spot: Channel 1 object	Subcellular spot: Channel 1 object	PathCellObject	Geometry	231.99	55.23	NaN	NaN	NaN	NaN	NaN	NaN	NaN	NaN	NaN	NaN	NaN	NaN	NaN	NaN	NaN	NaN	NaN	NaN	NaN	NaN	NaN	NaN	NaN	NaN	NaN	NaN	NaN	NaN	NaN	NaN	NaN	NaN	NaN	NaN	NaN	NaN	NaN	NaN	NaN	NaN	NaN	NaN	NaN
210521_0811_1_1_slide1pt4_vglut2_018_Merged_final.tif	Subcellular spot: Channel 1 object	Subcellular spot: Channel 1 object	PathCellObject	Geometry	237.96	55.15	NaN	NaN	NaN	NaN	NaN	NaN	NaN	NaN	NaN	NaN	NaN	NaN	NaN	NaN	NaN	NaN	NaN	NaN	NaN	NaN	NaN	NaN	NaN	NaN	NaN	NaN	NaN	NaN	NaN	NaN	NaN	NaN	NaN	NaN	NaN	NaN	NaN	NaN	NaN	NaN	NaN	NaN	NaN
210521_0811_1_1_slide1pt4_vglut2_018_Merged_final.tif	Subcellular cluster: Channel 1 object	Subcellular cluster: Channel 1 object	PathCellObject	Geometry	236.78	56.46	NaN	NaN	NaN	NaN	NaN	NaN	NaN	NaN	NaN	NaN	NaN	NaN	NaN	NaN	NaN	NaN	NaN	NaN	NaN	NaN	NaN	NaN	NaN	NaN	NaN	NaN	NaN	NaN	NaN	NaN	NaN	NaN	NaN	NaN	NaN	NaN	NaN	NaN	NaN	NaN	NaN	NaN	NaN
210521_0811_1_1_slide1pt4_vglut2_018_Merged_final.tif	Subcellular spot: Channel 1 object	Subcellular spot: Channel 1 object	PathCellObject	Geometry	239.78	56.01	NaN	NaN	NaN	NaN	NaN	NaN	NaN	NaN	NaN	NaN	NaN	NaN	NaN	NaN	NaN	NaN	NaN	NaN	NaN	NaN	NaN	NaN	NaN	NaN	NaN	NaN	NaN	NaN	NaN	NaN	NaN	NaN	NaN	NaN	NaN	NaN	NaN	NaN	NaN	NaN	NaN	NaN	NaN
210521_0811_1_1_slide1pt4_vglut2_018_Merged_final.tif	Subcellular spot: Channel 1 object	Subcellular spot: Channel 1 object	PathCellObject	Geometry	231.86	56.85	NaN	NaN	NaN	NaN	NaN	NaN	NaN	NaN	NaN	NaN	NaN	NaN	NaN	NaN	NaN	NaN	NaN	NaN	NaN	NaN	NaN	NaN	NaN	NaN	NaN	NaN	NaN	NaN	NaN	NaN	NaN	NaN	NaN	NaN	NaN	NaN	NaN	NaN	NaN	NaN	NaN	NaN	NaN
210521_0811_1_1_slide1pt4_vglut2_018_Merged_final.tif	Subcellular spot: Channel 1 object	Subcellular spot: Channel 1 object	PathCellObject	Geometry	233.57	57.33	NaN	NaN	NaN	NaN	NaN	NaN	NaN	NaN	NaN	NaN	NaN	NaN	NaN	NaN	NaN	NaN	NaN	NaN	NaN	NaN	NaN	NaN	NaN	NaN	NaN	NaN	NaN	NaN	NaN	NaN	NaN	NaN	NaN	NaN	NaN	NaN	NaN	NaN	NaN	NaN	NaN	NaN	NaN
210521_0811_1_1_slide1pt4_vglut2_018_Merged_final.tif	Subcellular cluster: Channel 1 object	Subcellular cluster: Channel 1 object	PathCellObject	Geometry	232.14	58.49	NaN	NaN	NaN	NaN	NaN	NaN	NaN	NaN	NaN	NaN	NaN	NaN	NaN	NaN	NaN	NaN	NaN	NaN	NaN	NaN	NaN	NaN	NaN	NaN	NaN	NaN	NaN	NaN	NaN	NaN	NaN	NaN	NaN	NaN	NaN	NaN	NaN	NaN	NaN	NaN	NaN	NaN	NaN
210521_0811_1_1_slide1pt4_vglut2_018_Merged_final.tif	Subcellular spot: Channel 1 object	Subcellular spot: Channel 1 object	PathCellObject	Geometry	241.21	59.1	NaN	NaN	NaN	NaN	NaN	NaN	NaN	NaN	NaN	NaN	NaN	NaN	NaN	NaN	NaN	NaN	NaN	NaN	NaN	NaN	NaN	NaN	NaN	NaN	NaN	NaN	NaN	NaN	NaN	NaN	NaN	NaN	NaN	NaN	NaN	NaN	NaN	NaN	NaN	NaN	NaN	NaN	NaN
210521_0811_1_1_slide1pt4_vglut2_018_Merged_final.tif	Subcellular spot: Channel 1 object	Subcellular spot: Channel 1 object	PathCellObject	Geometry	233.71	59.79	NaN	NaN	NaN	NaN	NaN	NaN	NaN	NaN	NaN	NaN	NaN	NaN	NaN	NaN	NaN	NaN	NaN	NaN	NaN	NaN	NaN	NaN	NaN	NaN	NaN	NaN	NaN	NaN	NaN	NaN	NaN	NaN	NaN	NaN	NaN	NaN	NaN	NaN	NaN	NaN	NaN	NaN	NaN
210521_0811_1_1_slide1pt4_vglut2_018_Merged_final.tif	Subcellular spot: Channel 1 object	Subcellular spot: Channel 1 object	PathCellObject	Geometry	229.59	60.36	NaN	NaN	NaN	NaN	NaN	NaN	NaN	NaN	NaN	NaN	NaN	NaN	NaN	NaN	NaN	NaN	NaN	NaN	NaN	NaN	NaN	NaN	NaN	NaN	NaN	NaN	NaN	NaN	NaN	NaN	NaN	NaN	NaN	NaN	NaN	NaN	NaN	NaN	NaN	NaN	NaN	NaN	NaN
210521_0811_1_1_slide1pt4_vglut2_018_Merged_final.tif	Subcellular spot: Channel 1 object	Subcellular spot: Channel 1 object	PathCellObject	Geometry	235.29	60.11	NaN	NaN	NaN	NaN	NaN	NaN	NaN	NaN	NaN	NaN	NaN	NaN	NaN	NaN	NaN	NaN	NaN	NaN	NaN	NaN	NaN	NaN	NaN	NaN	NaN	NaN	NaN	NaN	NaN	NaN	NaN	NaN	NaN	NaN	NaN	NaN	NaN	NaN	NaN	NaN	NaN	NaN	NaN
210521_0811_1_1_slide1pt4_vglut2_018_Merged_final.tif	Subcellular spot: Channel 1 object	Subcellular spot: Channel 1 object	PathCellObject	Geometry	229.15	62	NaN	NaN	NaN	NaN	NaN	NaN	NaN	NaN	NaN	NaN	NaN	NaN	NaN	NaN	NaN	NaN	NaN	NaN	NaN	NaN	NaN	NaN	NaN	NaN	NaN	NaN	NaN	NaN	NaN	NaN	NaN	NaN	NaN	NaN	NaN	NaN	NaN	NaN	NaN	NaN	NaN	NaN	NaN
210521_0811_1_1_slide1pt4_vglut2_018_Merged_final.tif	Subcellular cluster: Channel 3 object	Subcellular cluster: Channel 3 object	PathCellObject	Geometry	232.12	57.4	NaN	NaN	NaN	NaN	NaN	NaN	NaN	NaN	NaN	NaN	NaN	NaN	NaN	NaN	NaN	NaN	NaN	NaN	NaN	NaN	NaN	NaN	NaN	NaN	NaN	NaN	NaN	NaN	NaN	NaN	NaN	NaN	NaN	NaN	NaN	NaN	NaN	NaN	NaN	NaN	NaN	NaN	NaN
210521_0811_1_1_slide1pt4_vglut2_018_Merged_final.tif	Subcellular spot: Channel 3 object	Subcellular spot: Channel 3 object	PathCellObject	Geometry	238.77	62.42	NaN	NaN	NaN	NaN	NaN	NaN	NaN	NaN	NaN	NaN	NaN	NaN	NaN	NaN	NaN	NaN	NaN	NaN	NaN	NaN	NaN	NaN	NaN	NaN	NaN	NaN	NaN	NaN	NaN	NaN	NaN	NaN	NaN	NaN	NaN	NaN	NaN	NaN	NaN	NaN	NaN	NaN	NaN
210521_0811_1_1_slide1pt4_vglut2_018_Merged_final.tif	Subcellular spot: Channel 3 object	Subcellular spot: Channel 3 object	PathCellObject	Geometry	236.99	63.62	NaN	NaN	NaN	NaN	NaN	NaN	NaN	NaN	NaN	NaN	NaN	NaN	NaN	NaN	NaN	NaN	NaN	NaN	NaN	NaN	NaN	NaN	NaN	NaN	NaN	NaN	NaN	NaN	NaN	NaN	NaN	NaN	NaN	NaN	NaN	NaN	NaN	NaN	NaN	NaN	NaN	NaN	NaN
210521_0811_1_1_slide1pt4_vglut2_018_Merged_final.tif	PathCellObject		PathAnnotationObject	Polygon	222.99	54.61	81.5	34.7031	0.8504	12.9912	9.0648	0.6887	324.4573	106422	293.4564	1432	5	1427	247.4787	81173	23.7465	255	97	158	21.7805	7144	16.3266	116	2	114	239.25	56.7214	0.9345	20.0807	15.1789	0.6145	236.7555	282.3159	1743	5	89.6379	117.4741	255	0	33.5047	23.2985	152	2	191.3112
210521_0811_1_1_slide1pt4_vglut2_018_Merged_final.tif	Subcellular spot: Channel 1 object	Subcellular spot: Channel 1 object	PathCellObject	Geometry	225.23	46.89	NaN	NaN	NaN	NaN	NaN	NaN	NaN	NaN	NaN	NaN	NaN	NaN	NaN	NaN	NaN	NaN	NaN	NaN	NaN	NaN	NaN	NaN	NaN	NaN	NaN	NaN	NaN	NaN	NaN	NaN	NaN	NaN	NaN	NaN	NaN	NaN	NaN	NaN	NaN	NaN	NaN	NaN	NaN
210521_0811_1_1_slide1pt4_vglut2_018_Merged_final.tif	Subcellular cluster: Channel 1 object	Subcellular cluster: Channel 1 object	PathCellObject	Geometry	226.24	48.61	NaN	NaN	NaN	NaN	NaN	NaN	NaN	NaN	NaN	NaN	NaN	NaN	NaN	NaN	NaN	NaN	NaN	NaN	NaN	NaN	NaN	NaN	NaN	NaN	NaN	NaN	NaN	NaN	NaN	NaN	NaN	NaN	NaN	NaN	NaN	NaN	NaN	NaN	NaN	NaN	NaN	NaN	NaN
210521_0811_1_1_slide1pt4_vglut2_018_Merged_final.tif	Subcellular spot: Channel 1 object	Subcellular spot: Channel 1 object	PathCellObject	Geometry	228.76	48.13	NaN	NaN	NaN	NaN	NaN	NaN	NaN	NaN	NaN	NaN	NaN	NaN	NaN	NaN	NaN	NaN	NaN	NaN	NaN	NaN	NaN	NaN	NaN	NaN	NaN	NaN	NaN	NaN	NaN	NaN	NaN	NaN	NaN	NaN	NaN	NaN	NaN	NaN	NaN	NaN	NaN	NaN	NaN
210521_0811_1_1_slide1pt4_vglut2_018_Merged_final.tif	Subcellular spot: Channel 1 object	Subcellular spot: Channel 1 object	PathCellObject	Geometry	223.81	48.35	NaN	NaN	NaN	NaN	NaN	NaN	NaN	NaN	NaN	NaN	NaN	NaN	NaN	NaN	NaN	NaN	NaN	NaN	NaN	NaN	NaN	NaN	NaN	NaN	NaN	NaN	NaN	NaN	NaN	NaN	NaN	NaN	NaN	NaN	NaN	NaN	NaN	NaN	NaN	NaN	NaN	NaN	NaN
210521_0811_1_1_slide1pt4_vglut2_018_Merged_final.tif	Subcellular cluster: Channel 1 object	Subcellular cluster: Channel 1 object	PathCellObject	Geometry	224.16	50.15	NaN	NaN	NaN	NaN	NaN	NaN	NaN	NaN	NaN	NaN	NaN	NaN	NaN	NaN	NaN	NaN	NaN	NaN	NaN	NaN	NaN	NaN	NaN	NaN	NaN	NaN	NaN	NaN	NaN	NaN	NaN	NaN	NaN	NaN	NaN	NaN	NaN	NaN	NaN	NaN	NaN	NaN	NaN
210521_0811_1_1_slide1pt4_vglut2_018_Merged_final.tif	Subcellular spot: Channel 1 object	Subcellular spot: Channel 1 object	PathCellObject	Geometry	227.26	50.14	NaN	NaN	NaN	NaN	NaN	NaN	NaN	NaN	NaN	NaN	NaN	NaN	NaN	NaN	NaN	NaN	NaN	NaN	NaN	NaN	NaN	NaN	NaN	NaN	NaN	NaN	NaN	NaN	NaN	NaN	NaN	NaN	NaN	NaN	NaN	NaN	NaN	NaN	NaN	NaN	NaN	NaN	NaN
210521_0811_1_1_slide1pt4_vglut2_018_Merged_final.tif	Subcellular spot: Channel 1 object	Subcellular spot: Channel 1 object	PathCellObject	Geometry	230.33	50.18	NaN	NaN	NaN	NaN	NaN	NaN	NaN	NaN	NaN	NaN	NaN	NaN	NaN	NaN	NaN	NaN	NaN	NaN	NaN	NaN	NaN	NaN	NaN	NaN	NaN	NaN	NaN	NaN	NaN	NaN	NaN	NaN	NaN	NaN	NaN	NaN	NaN	NaN	NaN	NaN	NaN	NaN	NaN
210521_0811_1_1_slide1pt4_vglut2_018_Merged_final.tif	Subcellular spot: Channel 1 object	Subcellular spot: Channel 1 object	PathCellObject	Geometry	220.68	50.59	NaN	NaN	NaN	NaN	NaN	NaN	NaN	NaN	NaN	NaN	NaN	NaN	NaN	NaN	NaN	NaN	NaN	NaN	NaN	NaN	NaN	NaN	NaN	NaN	NaN	NaN	NaN	NaN	NaN	NaN	NaN	NaN	NaN	NaN	NaN	NaN	NaN	NaN	NaN	NaN	NaN	NaN	NaN
210521_0811_1_1_slide1pt4_vglut2_018_Merged_final.tif	Subcellular spot: Channel 1 object	Subcellular spot: Channel 1 object	PathCellObject	Geometry	222.57	51.07	NaN	NaN	NaN	NaN	NaN	NaN	NaN	NaN	NaN	NaN	NaN	NaN	NaN	NaN	NaN	NaN	NaN	NaN	NaN	NaN	NaN	NaN	NaN	NaN	NaN	NaN	NaN	NaN	NaN	NaN	NaN	NaN	NaN	NaN	NaN	NaN	NaN	NaN	NaN	NaN	NaN	NaN	NaN
210521_0811_1_1_slide1pt4_vglut2_018_Merged_final.tif	Subcellular spot: Channel 1 object	Subcellular spot: Channel 1 object	PathCellObject	Geometry	227.72	51.48	NaN	NaN	NaN	NaN	NaN	NaN	NaN	NaN	NaN	NaN	NaN	NaN	NaN	NaN	NaN	NaN	NaN	NaN	NaN	NaN	NaN	NaN	NaN	NaN	NaN	NaN	NaN	NaN	NaN	NaN	NaN	NaN	NaN	NaN	NaN	NaN	NaN	NaN	NaN	NaN	NaN	NaN	NaN
210521_0811_1_1_slide1pt4_vglut2_018_Merged_final.tif	Subcellular cluster: Channel 1 object	Subcellular cluster: Channel 1 object	PathCellObject	Geometry	220.13	52.39	NaN	NaN	NaN	NaN	NaN	NaN	NaN	NaN	NaN	NaN	NaN	NaN	NaN	NaN	NaN	NaN	NaN	NaN	NaN	NaN	NaN	NaN	NaN	NaN	NaN	NaN	NaN	NaN	NaN	NaN	NaN	NaN	NaN	NaN	NaN	NaN	NaN	NaN	NaN	NaN	NaN	NaN	NaN
210521_0811_1_1_slide1pt4_vglut2_018_Merged_final.tif	Subcellular cluster: Channel 1 object	Subcellular cluster: Channel 1 object	PathCellObject	Geometry	223.54	52.21	NaN	NaN	NaN	NaN	NaN	NaN	NaN	NaN	NaN	NaN	NaN	NaN	NaN	NaN	NaN	NaN	NaN	NaN	NaN	NaN	NaN	NaN	NaN	NaN	NaN	NaN	NaN	NaN	NaN	NaN	NaN	NaN	NaN	NaN	NaN	NaN	NaN	NaN	NaN	NaN	NaN	NaN	NaN
210521_0811_1_1_slide1pt4_vglut2_018_Merged_final.tif	Subcellular spot: Channel 1 object	Subcellular spot: Channel 1 object	PathCellObject	Geometry	221.69	52.43	NaN	NaN	NaN	NaN	NaN	NaN	NaN	NaN	NaN	NaN	NaN	NaN	NaN	NaN	NaN	NaN	NaN	NaN	NaN	NaN	NaN	NaN	NaN	NaN	NaN	NaN	NaN	NaN	NaN	NaN	NaN	NaN	NaN	NaN	NaN	NaN	NaN	NaN	NaN	NaN	NaN	NaN	NaN
210521_0811_1_1_slide1pt4_vglut2_018_Merged_final.tif	Subcellular spot: Channel 1 object	Subcellular spot: Channel 1 object	PathCellObject	Geometry	227.88	52.8	NaN	NaN	NaN	NaN	NaN	NaN	NaN	NaN	NaN	NaN	NaN	NaN	NaN	NaN	NaN	NaN	NaN	NaN	NaN	NaN	NaN	NaN	NaN	NaN	NaN	NaN	NaN	NaN	NaN	NaN	NaN	NaN	NaN	NaN	NaN	NaN	NaN	NaN	NaN	NaN	NaN	NaN	NaN
210521_0811_1_1_slide1pt4_vglut2_018_Merged_final.tif	Subcellular cluster: Channel 1 object	Subcellular cluster: Channel 1 object	PathCellObject	Geometry	230.33	53.8	NaN	NaN	NaN	NaN	NaN	NaN	NaN	NaN	NaN	NaN	NaN	NaN	NaN	NaN	NaN	NaN	NaN	NaN	NaN	NaN	NaN	NaN	NaN	NaN	NaN	NaN	NaN	NaN	NaN	NaN	NaN	NaN	NaN	NaN	NaN	NaN	NaN	NaN	NaN	NaN	NaN	NaN	NaN
210521_0811_1_1_slide1pt4_vglut2_018_Merged_final.tif	Subcellular cluster: Channel 1 object	Subcellular cluster: Channel 1 object	PathCellObject	Geometry	222.75	54.78	NaN	NaN	NaN	NaN	NaN	NaN	NaN	NaN	NaN	NaN	NaN	NaN	NaN	NaN	NaN	NaN	NaN	NaN	NaN	NaN	NaN	NaN	NaN	NaN	NaN	NaN	NaN	NaN	NaN	NaN	NaN	NaN	NaN	NaN	NaN	NaN	NaN	NaN	NaN	NaN	NaN	NaN	NaN
210521_0811_1_1_slide1pt4_vglut2_018_Merged_final.tif	Subcellular spot: Channel 1 object	Subcellular spot: Channel 1 object	PathCellObject	Geometry	226.46	53.78	NaN	NaN	NaN	NaN	NaN	NaN	NaN	NaN	NaN	NaN	NaN	NaN	NaN	NaN	NaN	NaN	NaN	NaN	NaN	NaN	NaN	NaN	NaN	NaN	NaN	NaN	NaN	NaN	NaN	NaN	NaN	NaN	NaN	NaN	NaN	NaN	NaN	NaN	NaN	NaN	NaN	NaN	NaN
210521_0811_1_1_slide1pt4_vglut2_018_Merged_final.tif	Subcellular spot: Channel 1 object	Subcellular spot: Channel 1 object	PathCellObject	Geometry	219.86	54.66	NaN	NaN	NaN	NaN	NaN	NaN	NaN	NaN	NaN	NaN	NaN	NaN	NaN	NaN	NaN	NaN	NaN	NaN	NaN	NaN	NaN	NaN	NaN	NaN	NaN	NaN	NaN	NaN	NaN	NaN	NaN	NaN	NaN	NaN	NaN	NaN	NaN	NaN	NaN	NaN	NaN	NaN	NaN
210521_0811_1_1_slide1pt4_vglut2_018_Merged_final.tif	Subcellular spot: Channel 1 object	Subcellular spot: Channel 1 object	PathCellObject	Geometry	217.8	54.5	NaN	NaN	NaN	NaN	NaN	NaN	NaN	NaN	NaN	NaN	NaN	NaN	NaN	NaN	NaN	NaN	NaN	NaN	NaN	NaN	NaN	NaN	NaN	NaN	NaN	NaN	NaN	NaN	NaN	NaN	NaN	NaN	NaN	NaN	NaN	NaN	NaN	NaN	NaN	NaN	NaN	NaN	NaN
210521_0811_1_1_slide1pt4_vglut2_018_Merged_final.tif	Subcellular cluster: Channel 1 object	Subcellular cluster: Channel 1 object	PathCellObject	Geometry	225.54	55.35	NaN	NaN	NaN	NaN	NaN	NaN	NaN	NaN	NaN	NaN	NaN	NaN	NaN	NaN	NaN	NaN	NaN	NaN	NaN	NaN	NaN	NaN	NaN	NaN	NaN	NaN	NaN	NaN	NaN	NaN	NaN	NaN	NaN	NaN	NaN	NaN	NaN	NaN	NaN	NaN	NaN	NaN	NaN
210521_0811_1_1_slide1pt4_vglut2_018_Merged_final.tif	Subcellular spot: Channel 1 object	Subcellular spot: Channel 1 object	PathCellObject	Geometry	228.85	55.03	NaN	NaN	NaN	NaN	NaN	NaN	NaN	NaN	NaN	NaN	NaN	NaN	NaN	NaN	NaN	NaN	NaN	NaN	NaN	NaN	NaN	NaN	NaN	NaN	NaN	NaN	NaN	NaN	NaN	NaN	NaN	NaN	NaN	NaN	NaN	NaN	NaN	NaN	NaN	NaN	NaN	NaN	NaN
210521_0811_1_1_slide1pt4_vglut2_018_Merged_final.tif	Subcellular spot: Channel 1 object	Subcellular spot: Channel 1 object	PathCellObject	Geometry	227.6	55.08	NaN	NaN	NaN	NaN	NaN	NaN	NaN	NaN	NaN	NaN	NaN	NaN	NaN	NaN	NaN	NaN	NaN	NaN	NaN	NaN	NaN	NaN	NaN	NaN	NaN	NaN	NaN	NaN	NaN	NaN	NaN	NaN	NaN	NaN	NaN	NaN	NaN	NaN	NaN	NaN	NaN	NaN	NaN
210521_0811_1_1_slide1pt4_vglut2_018_Merged_final.tif	Subcellular spot: Channel 1 object	Subcellular spot: Channel 1 object	PathCellObject	Geometry	218.48	56.85	NaN	NaN	NaN	NaN	NaN	NaN	NaN	NaN	NaN	NaN	NaN	NaN	NaN	NaN	NaN	NaN	NaN	NaN	NaN	NaN	NaN	NaN	NaN	NaN	NaN	NaN	NaN	NaN	NaN	NaN	NaN	NaN	NaN	NaN	NaN	NaN	NaN	NaN	NaN	NaN	NaN	NaN	NaN
210521_0811_1_1_slide1pt4_vglut2_018_Merged_final.tif	Subcellular spot: Channel 1 object	Subcellular spot: Channel 1 object	PathCellObject	Geometry	222.94	56.94	NaN	NaN	NaN	NaN	NaN	NaN	NaN	NaN	NaN	NaN	NaN	NaN	NaN	NaN	NaN	NaN	NaN	NaN	NaN	NaN	NaN	NaN	NaN	NaN	NaN	NaN	NaN	NaN	NaN	NaN	NaN	NaN	NaN	NaN	NaN	NaN	NaN	NaN	NaN	NaN	NaN	NaN	NaN
210521_0811_1_1_slide1pt4_vglut2_018_Merged_final.tif	Subcellular spot: Channel 1 object	Subcellular spot: Channel 1 object	PathCellObject	Geometry	228.1	58.13	NaN	NaN	NaN	NaN	NaN	NaN	NaN	NaN	NaN	NaN	NaN	NaN	NaN	NaN	NaN	NaN	NaN	NaN	NaN	NaN	NaN	NaN	NaN	NaN	NaN	NaN	NaN	NaN	NaN	NaN	NaN	NaN	NaN	NaN	NaN	NaN	NaN	NaN	NaN	NaN	NaN	NaN	NaN
210521_0811_1_1_slide1pt4_vglut2_018_Merged_final.tif	Subcellular spot: Channel 1 object	Subcellular spot: Channel 1 object	PathCellObject	Geometry	222.07	58.18	NaN	NaN	NaN	NaN	NaN	NaN	NaN	NaN	NaN	NaN	NaN	NaN	NaN	NaN	NaN	NaN	NaN	NaN	NaN	NaN	NaN	NaN	NaN	NaN	NaN	NaN	NaN	NaN	NaN	NaN	NaN	NaN	NaN	NaN	NaN	NaN	NaN	NaN	NaN	NaN	NaN	NaN	NaN
210521_0811_1_1_slide1pt4_vglut2_018_Merged_final.tif	Subcellular spot: Channel 1 object	Subcellular spot: Channel 1 object	PathCellObject	Geometry	225.89	58.38	NaN	NaN	NaN	NaN	NaN	NaN	NaN	NaN	NaN	NaN	NaN	NaN	NaN	NaN	NaN	NaN	NaN	NaN	NaN	NaN	NaN	NaN	NaN	NaN	NaN	NaN	NaN	NaN	NaN	NaN	NaN	NaN	NaN	NaN	NaN	NaN	NaN	NaN	NaN	NaN	NaN	NaN	NaN
210521_0811_1_1_slide1pt4_vglut2_018_Merged_final.tif	Subcellular spot: Channel 1 object	Subcellular spot: Channel 1 object	PathCellObject	Geometry	220.36	58.51	NaN	NaN	NaN	NaN	NaN	NaN	NaN	NaN	NaN	NaN	NaN	NaN	NaN	NaN	NaN	NaN	NaN	NaN	NaN	NaN	NaN	NaN	NaN	NaN	NaN	NaN	NaN	NaN	NaN	NaN	NaN	NaN	NaN	NaN	NaN	NaN	NaN	NaN	NaN	NaN	NaN	NaN	NaN
210521_0811_1_1_slide1pt4_vglut2_018_Merged_final.tif	Subcellular spot: Channel 1 object	Subcellular spot: Channel 1 object	PathCellObject	Geometry	224.93	59.53	NaN	NaN	NaN	NaN	NaN	NaN	NaN	NaN	NaN	NaN	NaN	NaN	NaN	NaN	NaN	NaN	NaN	NaN	NaN	NaN	NaN	NaN	NaN	NaN	NaN	NaN	NaN	NaN	NaN	NaN	NaN	NaN	NaN	NaN	NaN	NaN	NaN	NaN	NaN	NaN	NaN	NaN	NaN
210521_0811_1_1_slide1pt4_vglut2_018_Merged_final.tif	Subcellular cluster: Channel 1 object	Subcellular cluster: Channel 1 object	PathCellObject	Geometry	227.68	60.16	NaN	NaN	NaN	NaN	NaN	NaN	NaN	NaN	NaN	NaN	NaN	NaN	NaN	NaN	NaN	NaN	NaN	NaN	NaN	NaN	NaN	NaN	NaN	NaN	NaN	NaN	NaN	NaN	NaN	NaN	NaN	NaN	NaN	NaN	NaN	NaN	NaN	NaN	NaN	NaN	NaN	NaN	NaN
210521_0811_1_1_slide1pt4_vglut2_018_Merged_final.tif	Subcellular spot: Channel 1 object	Subcellular spot: Channel 1 object	PathCellObject	Geometry	219.04	60.8	NaN	NaN	NaN	NaN	NaN	NaN	NaN	NaN	NaN	NaN	NaN	NaN	NaN	NaN	NaN	NaN	NaN	NaN	NaN	NaN	NaN	NaN	NaN	NaN	NaN	NaN	NaN	NaN	NaN	NaN	NaN	NaN	NaN	NaN	NaN	NaN	NaN	NaN	NaN	NaN	NaN	NaN	NaN
210521_0811_1_1_slide1pt4_vglut2_018_Merged_final.tif	Subcellular spot: Channel 1 object	Subcellular spot: Channel 1 object	PathCellObject	Geometry	222.25	60.85	NaN	NaN	NaN	NaN	NaN	NaN	NaN	NaN	NaN	NaN	NaN	NaN	NaN	NaN	NaN	NaN	NaN	NaN	NaN	NaN	NaN	NaN	NaN	NaN	NaN	NaN	NaN	NaN	NaN	NaN	NaN	NaN	NaN	NaN	NaN	NaN	NaN	NaN	NaN	NaN	NaN	NaN	NaN
210521_0811_1_1_slide1pt4_vglut2_018_Merged_final.tif	Subcellular cluster: Channel 1 object	Subcellular cluster: Channel 1 object	PathCellObject	Geometry	225.3	62.05	NaN	NaN	NaN	NaN	NaN	NaN	NaN	NaN	NaN	NaN	NaN	NaN	NaN	NaN	NaN	NaN	NaN	NaN	NaN	NaN	NaN	NaN	NaN	NaN	NaN	NaN	NaN	NaN	NaN	NaN	NaN	NaN	NaN	NaN	NaN	NaN	NaN	NaN	NaN	NaN	NaN	NaN	NaN
210521_0811_1_1_slide1pt4_vglut2_018_Merged_final.tif	Subcellular spot: Channel 1 object	Subcellular spot: Channel 1 object	PathCellObject	Geometry	222.83	62.3	NaN	NaN	NaN	NaN	NaN	NaN	NaN	NaN	NaN	NaN	NaN	NaN	NaN	NaN	NaN	NaN	NaN	NaN	NaN	NaN	NaN	NaN	NaN	NaN	NaN	NaN	NaN	NaN	NaN	NaN	NaN	NaN	NaN	NaN	NaN	NaN	NaN	NaN	NaN	NaN	NaN	NaN	NaN
210521_0811_1_1_slide1pt4_vglut2_018_Merged_final.tif	Subcellular spot: Channel 1 object	Subcellular spot: Channel 1 object	PathCellObject	Geometry	221.59	62.71	NaN	NaN	NaN	NaN	NaN	NaN	NaN	NaN	NaN	NaN	NaN	NaN	NaN	NaN	NaN	NaN	NaN	NaN	NaN	NaN	NaN	NaN	NaN	NaN	NaN	NaN	NaN	NaN	NaN	NaN	NaN	NaN	NaN	NaN	NaN	NaN	NaN	NaN	NaN	NaN	NaN	NaN	NaN
210521_0811_1_1_slide1pt4_vglut2_018_Merged_final.tif	Subcellular spot: Channel 1 object	Subcellular spot: Channel 1 object	PathCellObject	Geometry	223.57	63.64	NaN	NaN	NaN	NaN	NaN	NaN	NaN	NaN	NaN	NaN	NaN	NaN	NaN	NaN	NaN	NaN	NaN	NaN	NaN	NaN	NaN	NaN	NaN	NaN	NaN	NaN	NaN	NaN	NaN	NaN	NaN	NaN	NaN	NaN	NaN	NaN	NaN	NaN	NaN	NaN	NaN	NaN	NaN
210521_0811_1_1_slide1pt4_vglut2_018_Merged_final.tif	PathCellObject		PathAnnotationObject	Polygon	182.76	58.73	95.75	37.8907	0.8381	14.2132	10.2237	0.6684	75.1039	28915	100.398	1076	7	1069	245.8623	94657	26.9625	255	106	149	36.9195	14214	21.9031	130	3	127	352	68.1605	0.9521	23.8787	19.5	0.533	65.1938	70.4423	1076	6	69.3683	109.9337	255	0	56.9659	55.78	1070	3	61.4678
210521_0811_1_1_slide1pt4_vglut2_018_Merged_final.tif	Subcellular spot: Channel 1 object	Subcellular spot: Channel 1 object	PathCellObject	Geometry	188.49	53.16	NaN	NaN	NaN	NaN	NaN	NaN	NaN	NaN	NaN	NaN	NaN	NaN	NaN	NaN	NaN	NaN	NaN	NaN	NaN	NaN	NaN	NaN	NaN	NaN	NaN	NaN	NaN	NaN	NaN	NaN	NaN	NaN	NaN	NaN	NaN	NaN	NaN	NaN	NaN	NaN	NaN	NaN	NaN
210521_0811_1_1_slide1pt4_vglut2_018_Merged_final.tif	Subcellular spot: Channel 1 object	Subcellular spot: Channel 1 object	PathCellObject	Geometry	190.83	55.33	NaN	NaN	NaN	NaN	NaN	NaN	NaN	NaN	NaN	NaN	NaN	NaN	NaN	NaN	NaN	NaN	NaN	NaN	NaN	NaN	NaN	NaN	NaN	NaN	NaN	NaN	NaN	NaN	NaN	NaN	NaN	NaN	NaN	NaN	NaN	NaN	NaN	NaN	NaN	NaN	NaN	NaN	NaN
210521_0811_1_1_slide1pt4_vglut2_018_Merged_final.tif	Subcellular spot: Channel 1 object	Subcellular spot: Channel 1 object	PathCellObject	Geometry	183.99	56.63	NaN	NaN	NaN	NaN	NaN	NaN	NaN	NaN	NaN	NaN	NaN	NaN	NaN	NaN	NaN	NaN	NaN	NaN	NaN	NaN	NaN	NaN	NaN	NaN	NaN	NaN	NaN	NaN	NaN	NaN	NaN	NaN	NaN	NaN	NaN	NaN	NaN	NaN	NaN	NaN	NaN	NaN	NaN
210521_0811_1_1_slide1pt4_vglut2_018_Merged_final.tif	Subcellular spot: Channel 1 object	Subcellular spot: Channel 1 object	PathCellObject	Geometry	173.14	57.17	NaN	NaN	NaN	NaN	NaN	NaN	NaN	NaN	NaN	NaN	NaN	NaN	NaN	NaN	NaN	NaN	NaN	NaN	NaN	NaN	NaN	NaN	NaN	NaN	NaN	NaN	NaN	NaN	NaN	NaN	NaN	NaN	NaN	NaN	NaN	NaN	NaN	NaN	NaN	NaN	NaN	NaN	NaN
210521_0811_1_1_slide1pt4_vglut2_018_Merged_final.tif	Subcellular spot: Channel 1 object	Subcellular spot: Channel 1 object	PathCellObject	Geometry	177.59	58.37	NaN	NaN	NaN	NaN	NaN	NaN	NaN	NaN	NaN	NaN	NaN	NaN	NaN	NaN	NaN	NaN	NaN	NaN	NaN	NaN	NaN	NaN	NaN	NaN	NaN	NaN	NaN	NaN	NaN	NaN	NaN	NaN	NaN	NaN	NaN	NaN	NaN	NaN	NaN	NaN	NaN	NaN	NaN
210521_0811_1_1_slide1pt4_vglut2_018_Merged_final.tif	Subcellular spot: Channel 1 object	Subcellular spot: Channel 1 object	PathCellObject	Geometry	186.32	60.31	NaN	NaN	NaN	NaN	NaN	NaN	NaN	NaN	NaN	NaN	NaN	NaN	NaN	NaN	NaN	NaN	NaN	NaN	NaN	NaN	NaN	NaN	NaN	NaN	NaN	NaN	NaN	NaN	NaN	NaN	NaN	NaN	NaN	NaN	NaN	NaN	NaN	NaN	NaN	NaN	NaN	NaN	NaN
210521_0811_1_1_slide1pt4_vglut2_018_Merged_final.tif	Subcellular spot: Channel 1 object	Subcellular spot: Channel 1 object	PathCellObject	Geometry	189.97	59.99	NaN	NaN	NaN	NaN	NaN	NaN	NaN	NaN	NaN	NaN	NaN	NaN	NaN	NaN	NaN	NaN	NaN	NaN	NaN	NaN	NaN	NaN	NaN	NaN	NaN	NaN	NaN	NaN	NaN	NaN	NaN	NaN	NaN	NaN	NaN	NaN	NaN	NaN	NaN	NaN	NaN	NaN	NaN
210521_0811_1_1_slide1pt4_vglut2_018_Merged_final.tif	Subcellular spot: Channel 1 object	Subcellular spot: Channel 1 object	PathCellObject	Geometry	187.69	60.69	NaN	NaN	NaN	NaN	NaN	NaN	NaN	NaN	NaN	NaN	NaN	NaN	NaN	NaN	NaN	NaN	NaN	NaN	NaN	NaN	NaN	NaN	NaN	NaN	NaN	NaN	NaN	NaN	NaN	NaN	NaN	NaN	NaN	NaN	NaN	NaN	NaN	NaN	NaN	NaN	NaN	NaN	NaN
210521_0811_1_1_slide1pt4_vglut2_018_Merged_final.tif	Subcellular spot: Channel 1 object	Subcellular spot: Channel 1 object	PathCellObject	Geometry	177.31	61.26	NaN	NaN	NaN	NaN	NaN	NaN	NaN	NaN	NaN	NaN	NaN	NaN	NaN	NaN	NaN	NaN	NaN	NaN	NaN	NaN	NaN	NaN	NaN	NaN	NaN	NaN	NaN	NaN	NaN	NaN	NaN	NaN	NaN	NaN	NaN	NaN	NaN	NaN	NaN	NaN	NaN	NaN	NaN
210521_0811_1_1_slide1pt4_vglut2_018_Merged_final.tif	Subcellular spot: Channel 3 object	Subcellular spot: Channel 3 object	PathCellObject	Geometry	188	68.14	NaN	NaN	NaN	NaN	NaN	NaN	NaN	NaN	NaN	NaN	NaN	NaN	NaN	NaN	NaN	NaN	NaN	NaN	NaN	NaN	NaN	NaN	NaN	NaN	NaN	NaN	NaN	NaN	NaN	NaN	NaN	NaN	NaN	NaN	NaN	NaN	NaN	NaN	NaN	NaN	NaN	NaN	NaN
210521_0811_1_1_slide1pt4_vglut2_018_Merged_final.tif	PathCellObject		PathAnnotationObject	Polygon	5.484	58.8	23	18.6227	0.8334	6.715	4.7945	0.6915	410.1856	39788	509.8555	2410	38	2372	247.3711	23995	22.1526	255	125	130	66.5052	6451	30.484	145	7	138	116.25	42.3781	0.8134	15.8	10.4997	0.7094	213.3489	345.9986	2410	4	103.6255	120.1309	255	0	50.3383	26.0969	149	6	162.1609
210521_0811_1_1_slide1pt4_vglut2_018_Merged_final.tif	Subcellular spot: Channel 1 object	Subcellular spot: Channel 1 object	PathCellObject	Geometry	2.106	52.61	NaN	NaN	NaN	NaN	NaN	NaN	NaN	NaN	NaN	NaN	NaN	NaN	NaN	NaN	NaN	NaN	NaN	NaN	NaN	NaN	NaN	NaN	NaN	NaN	NaN	NaN	NaN	NaN	NaN	NaN	NaN	NaN	NaN	NaN	NaN	NaN	NaN	NaN	NaN	NaN	NaN	NaN	NaN
210521_0811_1_1_slide1pt4_vglut2_018_Merged_final.tif	Subcellular cluster: Channel 1 object	Subcellular cluster: Channel 1 object	PathCellObject	Geometry	3.974	54.43	NaN	NaN	NaN	NaN	NaN	NaN	NaN	NaN	NaN	NaN	NaN	NaN	NaN	NaN	NaN	NaN	NaN	NaN	NaN	NaN	NaN	NaN	NaN	NaN	NaN	NaN	NaN	NaN	NaN	NaN	NaN	NaN	NaN	NaN	NaN	NaN	NaN	NaN	NaN	NaN	NaN	NaN	NaN
210521_0811_1_1_slide1pt4_vglut2_018_Merged_final.tif	Subcellular spot: Channel 1 object	Subcellular spot: Channel 1 object	PathCellObject	Geometry	1.581	54	NaN	NaN	NaN	NaN	NaN	NaN	NaN	NaN	NaN	NaN	NaN	NaN	NaN	NaN	NaN	NaN	NaN	NaN	NaN	NaN	NaN	NaN	NaN	NaN	NaN	NaN	NaN	NaN	NaN	NaN	NaN	NaN	NaN	NaN	NaN	NaN	NaN	NaN	NaN	NaN	NaN	NaN	NaN
210521_0811_1_1_slide1pt4_vglut2_018_Merged_final.tif	Subcellular cluster: Channel 1 object	Subcellular cluster: Channel 1 object	PathCellObject	Geometry	3.684	56.47	NaN	NaN	NaN	NaN	NaN	NaN	NaN	NaN	NaN	NaN	NaN	NaN	NaN	NaN	NaN	NaN	NaN	NaN	NaN	NaN	NaN	NaN	NaN	NaN	NaN	NaN	NaN	NaN	NaN	NaN	NaN	NaN	NaN	NaN	NaN	NaN	NaN	NaN	NaN	NaN	NaN	NaN	NaN
210521_0811_1_1_slide1pt4_vglut2_018_Merged_final.tif	Subcellular spot: Channel 1 object	Subcellular spot: Channel 1 object	PathCellObject	Geometry	5.326	56.57	NaN	NaN	NaN	NaN	NaN	NaN	NaN	NaN	NaN	NaN	NaN	NaN	NaN	NaN	NaN	NaN	NaN	NaN	NaN	NaN	NaN	NaN	NaN	NaN	NaN	NaN	NaN	NaN	NaN	NaN	NaN	NaN	NaN	NaN	NaN	NaN	NaN	NaN	NaN	NaN	NaN	NaN	NaN
210521_0811_1_1_slide1pt4_vglut2_018_Merged_final.tif	Subcellular cluster: Channel 1 object	Subcellular cluster: Channel 1 object	PathCellObject	Geometry	1.496	57.84	NaN	NaN	NaN	NaN	NaN	NaN	NaN	NaN	NaN	NaN	NaN	NaN	NaN	NaN	NaN	NaN	NaN	NaN	NaN	NaN	NaN	NaN	NaN	NaN	NaN	NaN	NaN	NaN	NaN	NaN	NaN	NaN	NaN	NaN	NaN	NaN	NaN	NaN	NaN	NaN	NaN	NaN	NaN
210521_0811_1_1_slide1pt4_vglut2_018_Merged_final.tif	Subcellular spot: Channel 1 object	Subcellular spot: Channel 1 object	PathCellObject	Geometry	3.458	58.13	NaN	NaN	NaN	NaN	NaN	NaN	NaN	NaN	NaN	NaN	NaN	NaN	NaN	NaN	NaN	NaN	NaN	NaN	NaN	NaN	NaN	NaN	NaN	NaN	NaN	NaN	NaN	NaN	NaN	NaN	NaN	NaN	NaN	NaN	NaN	NaN	NaN	NaN	NaN	NaN	NaN	NaN	NaN
210521_0811_1_1_slide1pt4_vglut2_018_Merged_final.tif	Subcellular cluster: Channel 1 object	Subcellular cluster: Channel 1 object	PathCellObject	Geometry	5.144	58.8	NaN	NaN	NaN	NaN	NaN	NaN	NaN	NaN	NaN	NaN	NaN	NaN	NaN	NaN	NaN	NaN	NaN	NaN	NaN	NaN	NaN	NaN	NaN	NaN	NaN	NaN	NaN	NaN	NaN	NaN	NaN	NaN	NaN	NaN	NaN	NaN	NaN	NaN	NaN	NaN	NaN	NaN	NaN
210521_0811_1_1_slide1pt4_vglut2_018_Merged_final.tif	Subcellular spot: Channel 1 object	Subcellular spot: Channel 1 object	PathCellObject	Geometry	10.9	60.8	NaN	NaN	NaN	NaN	NaN	NaN	NaN	NaN	NaN	NaN	NaN	NaN	NaN	NaN	NaN	NaN	NaN	NaN	NaN	NaN	NaN	NaN	NaN	NaN	NaN	NaN	NaN	NaN	NaN	NaN	NaN	NaN	NaN	NaN	NaN	NaN	NaN	NaN	NaN	NaN	NaN	NaN	NaN
210521_0811_1_1_slide1pt4_vglut2_018_Merged_final.tif	Subcellular spot: Channel 1 object	Subcellular spot: Channel 1 object	PathCellObject	Geometry	1.656	62.92	NaN	NaN	NaN	NaN	NaN	NaN	NaN	NaN	NaN	NaN	NaN	NaN	NaN	NaN	NaN	NaN	NaN	NaN	NaN	NaN	NaN	NaN	NaN	NaN	NaN	NaN	NaN	NaN	NaN	NaN	NaN	NaN	NaN	NaN	NaN	NaN	NaN	NaN	NaN	NaN	NaN	NaN	NaN
210521_0811_1_1_slide1pt4_vglut2_018_Merged_final.tif	PathCellObject		PathAnnotationObject	Polygon	54.59	61	91.25	38.0789	0.7908	13.2822	10.8048	0.5162	159.773	59116	187.9293	1572	6	1566	247.2622	91487	24.3567	255	126	129	36.9541	13673	22.3866	125	5	120	231.5	61.99	0.757	22.7857	16.0679	0.7197	174.4989	242.8377	1943	6	103.3183	121.1554	255	0	48.8613	30.9255	400	5	184.2286
210521_0811_1_1_slide1pt4_vglut2_018_Merged_final.tif	Subcellular spot: Channel 1 object	Subcellular spot: Channel 1 object	PathCellObject	Geometry	54.85	53.73	NaN	NaN	NaN	NaN	NaN	NaN	NaN	NaN	NaN	NaN	NaN	NaN	NaN	NaN	NaN	NaN	NaN	NaN	NaN	NaN	NaN	NaN	NaN	NaN	NaN	NaN	NaN	NaN	NaN	NaN	NaN	NaN	NaN	NaN	NaN	NaN	NaN	NaN	NaN	NaN	NaN	NaN	NaN
210521_0811_1_1_slide1pt4_vglut2_018_Merged_final.tif	Subcellular cluster: Channel 1 object	Subcellular cluster: Channel 1 object	PathCellObject	Geometry	51.42	54.09	NaN	NaN	NaN	NaN	NaN	NaN	NaN	NaN	NaN	NaN	NaN	NaN	NaN	NaN	NaN	NaN	NaN	NaN	NaN	NaN	NaN	NaN	NaN	NaN	NaN	NaN	NaN	NaN	NaN	NaN	NaN	NaN	NaN	NaN	NaN	NaN	NaN	NaN	NaN	NaN	NaN	NaN	NaN
210521_0811_1_1_slide1pt4_vglut2_018_Merged_final.tif	Subcellular spot: Channel 1 object	Subcellular spot: Channel 1 object	PathCellObject	Geometry	55.32	54.9	NaN	NaN	NaN	NaN	NaN	NaN	NaN	NaN	NaN	NaN	NaN	NaN	NaN	NaN	NaN	NaN	NaN	NaN	NaN	NaN	NaN	NaN	NaN	NaN	NaN	NaN	NaN	NaN	NaN	NaN	NaN	NaN	NaN	NaN	NaN	NaN	NaN	NaN	NaN	NaN	NaN	NaN	NaN
210521_0811_1_1_slide1pt4_vglut2_018_Merged_final.tif	Subcellular spot: Channel 1 object	Subcellular spot: Channel 1 object	PathCellObject	Geometry	56.47	55.3	NaN	NaN	NaN	NaN	NaN	NaN	NaN	NaN	NaN	NaN	NaN	NaN	NaN	NaN	NaN	NaN	NaN	NaN	NaN	NaN	NaN	NaN	NaN	NaN	NaN	NaN	NaN	NaN	NaN	NaN	NaN	NaN	NaN	NaN	NaN	NaN	NaN	NaN	NaN	NaN	NaN	NaN	NaN
210521_0811_1_1_slide1pt4_vglut2_018_Merged_final.tif	Subcellular cluster: Channel 1 object	Subcellular cluster: Channel 1 object	PathCellObject	Geometry	52.32	55.84	NaN	NaN	NaN	NaN	NaN	NaN	NaN	NaN	NaN	NaN	NaN	NaN	NaN	NaN	NaN	NaN	NaN	NaN	NaN	NaN	NaN	NaN	NaN	NaN	NaN	NaN	NaN	NaN	NaN	NaN	NaN	NaN	NaN	NaN	NaN	NaN	NaN	NaN	NaN	NaN	NaN	NaN	NaN
210521_0811_1_1_slide1pt4_vglut2_018_Merged_final.tif	Subcellular spot: Channel 1 object	Subcellular spot: Channel 1 object	PathCellObject	Geometry	58.76	56.21	NaN	NaN	NaN	NaN	NaN	NaN	NaN	NaN	NaN	NaN	NaN	NaN	NaN	NaN	NaN	NaN	NaN	NaN	NaN	NaN	NaN	NaN	NaN	NaN	NaN	NaN	NaN	NaN	NaN	NaN	NaN	NaN	NaN	NaN	NaN	NaN	NaN	NaN	NaN	NaN	NaN	NaN	NaN
210521_0811_1_1_slide1pt4_vglut2_018_Merged_final.tif	Subcellular spot: Channel 1 object	Subcellular spot: Channel 1 object	PathCellObject	Geometry	49.38	56.47	NaN	NaN	NaN	NaN	NaN	NaN	NaN	NaN	NaN	NaN	NaN	NaN	NaN	NaN	NaN	NaN	NaN	NaN	NaN	NaN	NaN	NaN	NaN	NaN	NaN	NaN	NaN	NaN	NaN	NaN	NaN	NaN	NaN	NaN	NaN	NaN	NaN	NaN	NaN	NaN	NaN	NaN	NaN
210521_0811_1_1_slide1pt4_vglut2_018_Merged_final.tif	Subcellular spot: Channel 1 object	Subcellular spot: Channel 1 object	PathCellObject	Geometry	52.26	58.35	NaN	NaN	NaN	NaN	NaN	NaN	NaN	NaN	NaN	NaN	NaN	NaN	NaN	NaN	NaN	NaN	NaN	NaN	NaN	NaN	NaN	NaN	NaN	NaN	NaN	NaN	NaN	NaN	NaN	NaN	NaN	NaN	NaN	NaN	NaN	NaN	NaN	NaN	NaN	NaN	NaN	NaN	NaN
210521_0811_1_1_slide1pt4_vglut2_018_Merged_final.tif	Subcellular spot: Channel 1 object	Subcellular spot: Channel 1 object	PathCellObject	Geometry	63.33	57.82	NaN	NaN	NaN	NaN	NaN	NaN	NaN	NaN	NaN	NaN	NaN	NaN	NaN	NaN	NaN	NaN	NaN	NaN	NaN	NaN	NaN	NaN	NaN	NaN	NaN	NaN	NaN	NaN	NaN	NaN	NaN	NaN	NaN	NaN	NaN	NaN	NaN	NaN	NaN	NaN	NaN	NaN	NaN
210521_0811_1_1_slide1pt4_vglut2_018_Merged_final.tif	Subcellular spot: Channel 1 object	Subcellular spot: Channel 1 object	PathCellObject	Geometry	48.71	58.15	NaN	NaN	NaN	NaN	NaN	NaN	NaN	NaN	NaN	NaN	NaN	NaN	NaN	NaN	NaN	NaN	NaN	NaN	NaN	NaN	NaN	NaN	NaN	NaN	NaN	NaN	NaN	NaN	NaN	NaN	NaN	NaN	NaN	NaN	NaN	NaN	NaN	NaN	NaN	NaN	NaN	NaN	NaN
210521_0811_1_1_slide1pt4_vglut2_018_Merged_final.tif	Subcellular cluster: Channel 1 object	Subcellular cluster: Channel 1 object	PathCellObject	Geometry	57.34	58.87	NaN	NaN	NaN	NaN	NaN	NaN	NaN	NaN	NaN	NaN	NaN	NaN	NaN	NaN	NaN	NaN	NaN	NaN	NaN	NaN	NaN	NaN	NaN	NaN	NaN	NaN	NaN	NaN	NaN	NaN	NaN	NaN	NaN	NaN	NaN	NaN	NaN	NaN	NaN	NaN	NaN	NaN	NaN
210521_0811_1_1_slide1pt4_vglut2_018_Merged_final.tif	Subcellular spot: Channel 1 object	Subcellular spot: Channel 1 object	PathCellObject	Geometry	60.3	58.37	NaN	NaN	NaN	NaN	NaN	NaN	NaN	NaN	NaN	NaN	NaN	NaN	NaN	NaN	NaN	NaN	NaN	NaN	NaN	NaN	NaN	NaN	NaN	NaN	NaN	NaN	NaN	NaN	NaN	NaN	NaN	NaN	NaN	NaN	NaN	NaN	NaN	NaN	NaN	NaN	NaN	NaN	NaN
210521_0811_1_1_slide1pt4_vglut2_018_Merged_final.tif	Subcellular spot: Channel 1 object	Subcellular spot: Channel 1 object	PathCellObject	Geometry	62.22	58.73	NaN	NaN	NaN	NaN	NaN	NaN	NaN	NaN	NaN	NaN	NaN	NaN	NaN	NaN	NaN	NaN	NaN	NaN	NaN	NaN	NaN	NaN	NaN	NaN	NaN	NaN	NaN	NaN	NaN	NaN	NaN	NaN	NaN	NaN	NaN	NaN	NaN	NaN	NaN	NaN	NaN	NaN	NaN
210521_0811_1_1_slide1pt4_vglut2_018_Merged_final.tif	Subcellular cluster: Channel 1 object	Subcellular cluster: Channel 1 object	PathCellObject	Geometry	54.02	59.72	NaN	NaN	NaN	NaN	NaN	NaN	NaN	NaN	NaN	NaN	NaN	NaN	NaN	NaN	NaN	NaN	NaN	NaN	NaN	NaN	NaN	NaN	NaN	NaN	NaN	NaN	NaN	NaN	NaN	NaN	NaN	NaN	NaN	NaN	NaN	NaN	NaN	NaN	NaN	NaN	NaN	NaN	NaN
210521_0811_1_1_slide1pt4_vglut2_018_Merged_final.tif	Subcellular cluster: Channel 1 object	Subcellular cluster: Channel 1 object	PathCellObject	Geometry	63.42	59.98	NaN	NaN	NaN	NaN	NaN	NaN	NaN	NaN	NaN	NaN	NaN	NaN	NaN	NaN	NaN	NaN	NaN	NaN	NaN	NaN	NaN	NaN	NaN	NaN	NaN	NaN	NaN	NaN	NaN	NaN	NaN	NaN	NaN	NaN	NaN	NaN	NaN	NaN	NaN	NaN	NaN	NaN	NaN
210521_0811_1_1_slide1pt4_vglut2_018_Merged_final.tif	Subcellular spot: Channel 1 object	Subcellular spot: Channel 1 object	PathCellObject	Geometry	61.26	60.47	NaN	NaN	NaN	NaN	NaN	NaN	NaN	NaN	NaN	NaN	NaN	NaN	NaN	NaN	NaN	NaN	NaN	NaN	NaN	NaN	NaN	NaN	NaN	NaN	NaN	NaN	NaN	NaN	NaN	NaN	NaN	NaN	NaN	NaN	NaN	NaN	NaN	NaN	NaN	NaN	NaN	NaN	NaN
210521_0811_1_1_slide1pt4_vglut2_018_Merged_final.tif	Subcellular spot: Channel 1 object	Subcellular spot: Channel 1 object	PathCellObject	Geometry	55.64	61.92	NaN	NaN	NaN	NaN	NaN	NaN	NaN	NaN	NaN	NaN	NaN	NaN	NaN	NaN	NaN	NaN	NaN	NaN	NaN	NaN	NaN	NaN	NaN	NaN	NaN	NaN	NaN	NaN	NaN	NaN	NaN	NaN	NaN	NaN	NaN	NaN	NaN	NaN	NaN	NaN	NaN	NaN	NaN
210521_0811_1_1_slide1pt4_vglut2_018_Merged_final.tif	Subcellular spot: Channel 1 object	Subcellular spot: Channel 1 object	PathCellObject	Geometry	62.11	62.46	NaN	NaN	NaN	NaN	NaN	NaN	NaN	NaN	NaN	NaN	NaN	NaN	NaN	NaN	NaN	NaN	NaN	NaN	NaN	NaN	NaN	NaN	NaN	NaN	NaN	NaN	NaN	NaN	NaN	NaN	NaN	NaN	NaN	NaN	NaN	NaN	NaN	NaN	NaN	NaN	NaN	NaN	NaN
210521_0811_1_1_slide1pt4_vglut2_018_Merged_final.tif	Subcellular spot: Channel 1 object	Subcellular spot: Channel 1 object	PathCellObject	Geometry	57.03	62.55	NaN	NaN	NaN	NaN	NaN	NaN	NaN	NaN	NaN	NaN	NaN	NaN	NaN	NaN	NaN	NaN	NaN	NaN	NaN	NaN	NaN	NaN	NaN	NaN	NaN	NaN	NaN	NaN	NaN	NaN	NaN	NaN	NaN	NaN	NaN	NaN	NaN	NaN	NaN	NaN	NaN	NaN	NaN
210521_0811_1_1_slide1pt4_vglut2_018_Merged_final.tif	Subcellular spot: Channel 1 object	Subcellular spot: Channel 1 object	PathCellObject	Geometry	59.06	62.64	NaN	NaN	NaN	NaN	NaN	NaN	NaN	NaN	NaN	NaN	NaN	NaN	NaN	NaN	NaN	NaN	NaN	NaN	NaN	NaN	NaN	NaN	NaN	NaN	NaN	NaN	NaN	NaN	NaN	NaN	NaN	NaN	NaN	NaN	NaN	NaN	NaN	NaN	NaN	NaN	NaN	NaN	NaN
210521_0811_1_1_slide1pt4_vglut2_018_Merged_final.tif	Subcellular spot: Channel 1 object	Subcellular spot: Channel 1 object	PathCellObject	Geometry	55.55	63.2	NaN	NaN	NaN	NaN	NaN	NaN	NaN	NaN	NaN	NaN	NaN	NaN	NaN	NaN	NaN	NaN	NaN	NaN	NaN	NaN	NaN	NaN	NaN	NaN	NaN	NaN	NaN	NaN	NaN	NaN	NaN	NaN	NaN	NaN	NaN	NaN	NaN	NaN	NaN	NaN	NaN	NaN	NaN
210521_0811_1_1_slide1pt4_vglut2_018_Merged_final.tif	Subcellular spot: Channel 1 object	Subcellular spot: Channel 1 object	PathCellObject	Geometry	61.1	63.29	NaN	NaN	NaN	NaN	NaN	NaN	NaN	NaN	NaN	NaN	NaN	NaN	NaN	NaN	NaN	NaN	NaN	NaN	NaN	NaN	NaN	NaN	NaN	NaN	NaN	NaN	NaN	NaN	NaN	NaN	NaN	NaN	NaN	NaN	NaN	NaN	NaN	NaN	NaN	NaN	NaN	NaN	NaN
210521_0811_1_1_slide1pt4_vglut2_018_Merged_final.tif	Subcellular spot: Channel 1 object	Subcellular spot: Channel 1 object	PathCellObject	Geometry	62.81	63.99	NaN	NaN	NaN	NaN	NaN	NaN	NaN	NaN	NaN	NaN	NaN	NaN	NaN	NaN	NaN	NaN	NaN	NaN	NaN	NaN	NaN	NaN	NaN	NaN	NaN	NaN	NaN	NaN	NaN	NaN	NaN	NaN	NaN	NaN	NaN	NaN	NaN	NaN	NaN	NaN	NaN	NaN	NaN
210521_0811_1_1_slide1pt4_vglut2_018_Merged_final.tif	Subcellular spot: Channel 1 object	Subcellular spot: Channel 1 object	PathCellObject	Geometry	54.23	64.71	NaN	NaN	NaN	NaN	NaN	NaN	NaN	NaN	NaN	NaN	NaN	NaN	NaN	NaN	NaN	NaN	NaN	NaN	NaN	NaN	NaN	NaN	NaN	NaN	NaN	NaN	NaN	NaN	NaN	NaN	NaN	NaN	NaN	NaN	NaN	NaN	NaN	NaN	NaN	NaN	NaN	NaN	NaN
210521_0811_1_1_slide1pt4_vglut2_018_Merged_final.tif	Subcellular spot: Channel 1 object	Subcellular spot: Channel 1 object	PathCellObject	Geometry	59.17	65.02	NaN	NaN	NaN	NaN	NaN	NaN	NaN	NaN	NaN	NaN	NaN	NaN	NaN	NaN	NaN	NaN	NaN	NaN	NaN	NaN	NaN	NaN	NaN	NaN	NaN	NaN	NaN	NaN	NaN	NaN	NaN	NaN	NaN	NaN	NaN	NaN	NaN	NaN	NaN	NaN	NaN	NaN	NaN
210521_0811_1_1_slide1pt4_vglut2_018_Merged_final.tif	Subcellular spot: Channel 1 object	Subcellular spot: Channel 1 object	PathCellObject	Geometry	62.09	65.37	NaN	NaN	NaN	NaN	NaN	NaN	NaN	NaN	NaN	NaN	NaN	NaN	NaN	NaN	NaN	NaN	NaN	NaN	NaN	NaN	NaN	NaN	NaN	NaN	NaN	NaN	NaN	NaN	NaN	NaN	NaN	NaN	NaN	NaN	NaN	NaN	NaN	NaN	NaN	NaN	NaN	NaN	NaN
210521_0811_1_1_slide1pt4_vglut2_018_Merged_final.tif	Subcellular spot: Channel 1 object	Subcellular spot: Channel 1 object	PathCellObject	Geometry	57.79	65.18	NaN	NaN	NaN	NaN	NaN	NaN	NaN	NaN	NaN	NaN	NaN	NaN	NaN	NaN	NaN	NaN	NaN	NaN	NaN	NaN	NaN	NaN	NaN	NaN	NaN	NaN	NaN	NaN	NaN	NaN	NaN	NaN	NaN	NaN	NaN	NaN	NaN	NaN	NaN	NaN	NaN	NaN	NaN
210521_0811_1_1_slide1pt4_vglut2_018_Merged_final.tif	Subcellular spot: Channel 1 object	Subcellular spot: Channel 1 object	PathCellObject	Geometry	45.6	66.67	NaN	NaN	NaN	NaN	NaN	NaN	NaN	NaN	NaN	NaN	NaN	NaN	NaN	NaN	NaN	NaN	NaN	NaN	NaN	NaN	NaN	NaN	NaN	NaN	NaN	NaN	NaN	NaN	NaN	NaN	NaN	NaN	NaN	NaN	NaN	NaN	NaN	NaN	NaN	NaN	NaN	NaN	NaN
210521_0811_1_1_slide1pt4_vglut2_018_Merged_final.tif	Subcellular spot: Channel 1 object	Subcellular spot: Channel 1 object	PathCellObject	Geometry	45.91	68.28	NaN	NaN	NaN	NaN	NaN	NaN	NaN	NaN	NaN	NaN	NaN	NaN	NaN	NaN	NaN	NaN	NaN	NaN	NaN	NaN	NaN	NaN	NaN	NaN	NaN	NaN	NaN	NaN	NaN	NaN	NaN	NaN	NaN	NaN	NaN	NaN	NaN	NaN	NaN	NaN	NaN	NaN	NaN
210521_0811_1_1_slide1pt4_vglut2_018_Merged_final.tif	PathCellObject		PathAnnotationObject	Polygon	253.93	62.68	91.25	38.5819	0.7703	14.8538	8.5497	0.8061	67.0272	24666	101.8775	967	4	963	248.3234	91383	24.1856	255	108	147	35.1087	12920	30.7192	267	3	264	270.5	62.3935	0.8732	21.4553	16.6797	0.6424	65.3661	87.912	967	4	90.2787	117.9438	255	0	55.0948	61.0807	940	3	64.516
210521_0811_1_1_slide1pt4_vglut2_018_Merged_final.tif	Subcellular spot: Channel 1 object	Subcellular spot: Channel 1 object	PathCellObject	Geometry	255.46	53.95	NaN	NaN	NaN	NaN	NaN	NaN	NaN	NaN	NaN	NaN	NaN	NaN	NaN	NaN	NaN	NaN	NaN	NaN	NaN	NaN	NaN	NaN	NaN	NaN	NaN	NaN	NaN	NaN	NaN	NaN	NaN	NaN	NaN	NaN	NaN	NaN	NaN	NaN	NaN	NaN	NaN	NaN	NaN
210521_0811_1_1_slide1pt4_vglut2_018_Merged_final.tif	Subcellular spot: Channel 1 object	Subcellular spot: Channel 1 object	PathCellObject	Geometry	251.96	57.68	NaN	NaN	NaN	NaN	NaN	NaN	NaN	NaN	NaN	NaN	NaN	NaN	NaN	NaN	NaN	NaN	NaN	NaN	NaN	NaN	NaN	NaN	NaN	NaN	NaN	NaN	NaN	NaN	NaN	NaN	NaN	NaN	NaN	NaN	NaN	NaN	NaN	NaN	NaN	NaN	NaN	NaN	NaN
210521_0811_1_1_slide1pt4_vglut2_018_Merged_final.tif	Subcellular spot: Channel 1 object	Subcellular spot: Channel 1 object	PathCellObject	Geometry	251.27	62.51	NaN	NaN	NaN	NaN	NaN	NaN	NaN	NaN	NaN	NaN	NaN	NaN	NaN	NaN	NaN	NaN	NaN	NaN	NaN	NaN	NaN	NaN	NaN	NaN	NaN	NaN	NaN	NaN	NaN	NaN	NaN	NaN	NaN	NaN	NaN	NaN	NaN	NaN	NaN	NaN	NaN	NaN	NaN
210521_0811_1_1_slide1pt4_vglut2_018_Merged_final.tif	Subcellular spot: Channel 1 object	Subcellular spot: Channel 1 object	PathCellObject	Geometry	248.29	65.13	NaN	NaN	NaN	NaN	NaN	NaN	NaN	NaN	NaN	NaN	NaN	NaN	NaN	NaN	NaN	NaN	NaN	NaN	NaN	NaN	NaN	NaN	NaN	NaN	NaN	NaN	NaN	NaN	NaN	NaN	NaN	NaN	NaN	NaN	NaN	NaN	NaN	NaN	NaN	NaN	NaN	NaN	NaN
210521_0811_1_1_slide1pt4_vglut2_018_Merged_final.tif	Subcellular spot: Channel 1 object	Subcellular spot: Channel 1 object	PathCellObject	Geometry	249.8	65.2	NaN	NaN	NaN	NaN	NaN	NaN	NaN	NaN	NaN	NaN	NaN	NaN	NaN	NaN	NaN	NaN	NaN	NaN	NaN	NaN	NaN	NaN	NaN	NaN	NaN	NaN	NaN	NaN	NaN	NaN	NaN	NaN	NaN	NaN	NaN	NaN	NaN	NaN	NaN	NaN	NaN	NaN	NaN
210521_0811_1_1_slide1pt4_vglut2_018_Merged_final.tif	Subcellular spot: Channel 1 object	Subcellular spot: Channel 1 object	PathCellObject	Geometry	251.85	65.52	NaN	NaN	NaN	NaN	NaN	NaN	NaN	NaN	NaN	NaN	NaN	NaN	NaN	NaN	NaN	NaN	NaN	NaN	NaN	NaN	NaN	NaN	NaN	NaN	NaN	NaN	NaN	NaN	NaN	NaN	NaN	NaN	NaN	NaN	NaN	NaN	NaN	NaN	NaN	NaN	NaN	NaN	NaN
210521_0811_1_1_slide1pt4_vglut2_018_Merged_final.tif	Subcellular cluster: Channel 1 object	Subcellular cluster: Channel 1 object	PathCellObject	Geometry	250.13	67.01	NaN	NaN	NaN	NaN	NaN	NaN	NaN	NaN	NaN	NaN	NaN	NaN	NaN	NaN	NaN	NaN	NaN	NaN	NaN	NaN	NaN	NaN	NaN	NaN	NaN	NaN	NaN	NaN	NaN	NaN	NaN	NaN	NaN	NaN	NaN	NaN	NaN	NaN	NaN	NaN	NaN	NaN	NaN
210521_0811_1_1_slide1pt4_vglut2_018_Merged_final.tif	Subcellular spot: Channel 1 object	Subcellular spot: Channel 1 object	PathCellObject	Geometry	256.96	67.53	NaN	NaN	NaN	NaN	NaN	NaN	NaN	NaN	NaN	NaN	NaN	NaN	NaN	NaN	NaN	NaN	NaN	NaN	NaN	NaN	NaN	NaN	NaN	NaN	NaN	NaN	NaN	NaN	NaN	NaN	NaN	NaN	NaN	NaN	NaN	NaN	NaN	NaN	NaN	NaN	NaN	NaN	NaN
210521_0811_1_1_slide1pt4_vglut2_018_Merged_final.tif	Subcellular spot: Channel 1 object	Subcellular spot: Channel 1 object	PathCellObject	Geometry	254.48	67.58	NaN	NaN	NaN	NaN	NaN	NaN	NaN	NaN	NaN	NaN	NaN	NaN	NaN	NaN	NaN	NaN	NaN	NaN	NaN	NaN	NaN	NaN	NaN	NaN	NaN	NaN	NaN	NaN	NaN	NaN	NaN	NaN	NaN	NaN	NaN	NaN	NaN	NaN	NaN	NaN	NaN	NaN	NaN
210521_0811_1_1_slide1pt4_vglut2_018_Merged_final.tif	Subcellular spot: Channel 3 object	Subcellular spot: Channel 3 object	PathCellObject	Geometry	254.03	57.26	NaN	NaN	NaN	NaN	NaN	NaN	NaN	NaN	NaN	NaN	NaN	NaN	NaN	NaN	NaN	NaN	NaN	NaN	NaN	NaN	NaN	NaN	NaN	NaN	NaN	NaN	NaN	NaN	NaN	NaN	NaN	NaN	NaN	NaN	NaN	NaN	NaN	NaN	NaN	NaN	NaN	NaN	NaN
210521_0811_1_1_slide1pt4_vglut2_018_Merged_final.tif	Subcellular spot: Channel 3 object	Subcellular spot: Channel 3 object	PathCellObject	Geometry	258.26	67.31	NaN	NaN	NaN	NaN	NaN	NaN	NaN	NaN	NaN	NaN	NaN	NaN	NaN	NaN	NaN	NaN	NaN	NaN	NaN	NaN	NaN	NaN	NaN	NaN	NaN	NaN	NaN	NaN	NaN	NaN	NaN	NaN	NaN	NaN	NaN	NaN	NaN	NaN	NaN	NaN	NaN	NaN	NaN
210521_0811_1_1_slide1pt4_vglut2_018_Merged_final.tif	PathCellObject		PathAnnotationObject	Polygon	136.3	63.79	78.5	33.2124	0.8943	11.0018	9.5283	0.4196	79.8903	25485	203.8281	2201	7	2194	245.3197	78257	27.9592	255	84	171	40.8433	13029	26.7641	261	7	254	282.25	62.1697	0.9177	20.7164	17.2303	0.5734	70.9041	132.0123	2201	4	71.4067	110.574	255	0	54.9023	64.0117	628	4	67.3953
210521_0811_1_1_slide1pt4_vglut2_018_Merged_final.tif	Subcellular cluster: Channel 1 object	Subcellular cluster: Channel 1 object	PathCellObject	Geometry	133.14	59.02	NaN	NaN	NaN	NaN	NaN	NaN	NaN	NaN	NaN	NaN	NaN	NaN	NaN	NaN	NaN	NaN	NaN	NaN	NaN	NaN	NaN	NaN	NaN	NaN	NaN	NaN	NaN	NaN	NaN	NaN	NaN	NaN	NaN	NaN	NaN	NaN	NaN	NaN	NaN	NaN	NaN	NaN	NaN
210521_0811_1_1_slide1pt4_vglut2_018_Merged_final.tif	Subcellular cluster: Channel 1 object	Subcellular cluster: Channel 1 object	PathCellObject	Geometry	130.71	60.13	NaN	NaN	NaN	NaN	NaN	NaN	NaN	NaN	NaN	NaN	NaN	NaN	NaN	NaN	NaN	NaN	NaN	NaN	NaN	NaN	NaN	NaN	NaN	NaN	NaN	NaN	NaN	NaN	NaN	NaN	NaN	NaN	NaN	NaN	NaN	NaN	NaN	NaN	NaN	NaN	NaN	NaN	NaN
210521_0811_1_1_slide1pt4_vglut2_018_Merged_final.tif	Subcellular cluster: Channel 1 object	Subcellular cluster: Channel 1 object	PathCellObject	Geometry	137.85	65.99	NaN	NaN	NaN	NaN	NaN	NaN	NaN	NaN	NaN	NaN	NaN	NaN	NaN	NaN	NaN	NaN	NaN	NaN	NaN	NaN	NaN	NaN	NaN	NaN	NaN	NaN	NaN	NaN	NaN	NaN	NaN	NaN	NaN	NaN	NaN	NaN	NaN	NaN	NaN	NaN	NaN	NaN	NaN
210521_0811_1_1_slide1pt4_vglut2_018_Merged_final.tif	Subcellular spot: Channel 1 object	Subcellular spot: Channel 1 object	PathCellObject	Geometry	134.4	68.99	NaN	NaN	NaN	NaN	NaN	NaN	NaN	NaN	NaN	NaN	NaN	NaN	NaN	NaN	NaN	NaN	NaN	NaN	NaN	NaN	NaN	NaN	NaN	NaN	NaN	NaN	NaN	NaN	NaN	NaN	NaN	NaN	NaN	NaN	NaN	NaN	NaN	NaN	NaN	NaN	NaN	NaN	NaN
210521_0811_1_1_slide1pt4_vglut2_018_Merged_final.tif	Subcellular spot: Channel 1 object	Subcellular spot: Channel 1 object	PathCellObject	Geometry	139.61	72.06	NaN	NaN	NaN	NaN	NaN	NaN	NaN	NaN	NaN	NaN	NaN	NaN	NaN	NaN	NaN	NaN	NaN	NaN	NaN	NaN	NaN	NaN	NaN	NaN	NaN	NaN	NaN	NaN	NaN	NaN	NaN	NaN	NaN	NaN	NaN	NaN	NaN	NaN	NaN	NaN	NaN	NaN	NaN
210521_0811_1_1_slide1pt4_vglut2_018_Merged_final.tif	Subcellular spot: Channel 3 object	Subcellular spot: Channel 3 object	PathCellObject	Geometry	134.05	58.54	NaN	NaN	NaN	NaN	NaN	NaN	NaN	NaN	NaN	NaN	NaN	NaN	NaN	NaN	NaN	NaN	NaN	NaN	NaN	NaN	NaN	NaN	NaN	NaN	NaN	NaN	NaN	NaN	NaN	NaN	NaN	NaN	NaN	NaN	NaN	NaN	NaN	NaN	NaN	NaN	NaN	NaN	NaN
210521_0811_1_1_slide1pt4_vglut2_018_Merged_final.tif	Subcellular spot: Channel 3 object	Subcellular spot: Channel 3 object	PathCellObject	Geometry	132.51	59.48	NaN	NaN	NaN	NaN	NaN	NaN	NaN	NaN	NaN	NaN	NaN	NaN	NaN	NaN	NaN	NaN	NaN	NaN	NaN	NaN	NaN	NaN	NaN	NaN	NaN	NaN	NaN	NaN	NaN	NaN	NaN	NaN	NaN	NaN	NaN	NaN	NaN	NaN	NaN	NaN	NaN	NaN	NaN
210521_0811_1_1_slide1pt4_vglut2_018_Merged_final.tif	Subcellular spot: Channel 3 object	Subcellular spot: Channel 3 object	PathCellObject	Geometry	130.75	60.1	NaN	NaN	NaN	NaN	NaN	NaN	NaN	NaN	NaN	NaN	NaN	NaN	NaN	NaN	NaN	NaN	NaN	NaN	NaN	NaN	NaN	NaN	NaN	NaN	NaN	NaN	NaN	NaN	NaN	NaN	NaN	NaN	NaN	NaN	NaN	NaN	NaN	NaN	NaN	NaN	NaN	NaN	NaN
210521_0811_1_1_slide1pt4_vglut2_018_Merged_final.tif	PathCellObject		PathAnnotationObject	Polygon	154.11	64.67	98.5	35.2858	0.9941	11.6503	10.8423	0.3138	44.1591	17487	37.8617	378	5	373	247.6995	98089	22.7348	255	132	123	42.0783	16663	28.1649	154	1	153	321	64.8434	0.9594	21.7188	19.4516	0.3643	56.8322	84.4567	1203	2	78.2564	114.2645	255	0	50.0505	28.2482	180	1	62.4646
210521_0811_1_1_slide1pt4_vglut2_018_Merged_final.tif	Subcellular spot: Channel 1 object	Subcellular spot: Channel 1 object	PathCellObject	Geometry	151.34	57.23	NaN	NaN	NaN	NaN	NaN	NaN	NaN	NaN	NaN	NaN	NaN	NaN	NaN	NaN	NaN	NaN	NaN	NaN	NaN	NaN	NaN	NaN	NaN	NaN	NaN	NaN	NaN	NaN	NaN	NaN	NaN	NaN	NaN	NaN	NaN	NaN	NaN	NaN	NaN	NaN	NaN	NaN	NaN
210521_0811_1_1_slide1pt4_vglut2_018_Merged_final.tif	Subcellular spot: Channel 1 object	Subcellular spot: Channel 1 object	PathCellObject	Geometry	158.86	58.96	NaN	NaN	NaN	NaN	NaN	NaN	NaN	NaN	NaN	NaN	NaN	NaN	NaN	NaN	NaN	NaN	NaN	NaN	NaN	NaN	NaN	NaN	NaN	NaN	NaN	NaN	NaN	NaN	NaN	NaN	NaN	NaN	NaN	NaN	NaN	NaN	NaN	NaN	NaN	NaN	NaN	NaN	NaN
210521_0811_1_1_slide1pt4_vglut2_018_Merged_final.tif	Subcellular spot: Channel 1 object	Subcellular spot: Channel 1 object	PathCellObject	Geometry	147.98	60.02	NaN	NaN	NaN	NaN	NaN	NaN	NaN	NaN	NaN	NaN	NaN	NaN	NaN	NaN	NaN	NaN	NaN	NaN	NaN	NaN	NaN	NaN	NaN	NaN	NaN	NaN	NaN	NaN	NaN	NaN	NaN	NaN	NaN	NaN	NaN	NaN	NaN	NaN	NaN	NaN	NaN	NaN	NaN
210521_0811_1_1_slide1pt4_vglut2_018_Merged_final.tif	Subcellular spot: Channel 1 object	Subcellular spot: Channel 1 object	PathCellObject	Geometry	145.97	67.96	NaN	NaN	NaN	NaN	NaN	NaN	NaN	NaN	NaN	NaN	NaN	NaN	NaN	NaN	NaN	NaN	NaN	NaN	NaN	NaN	NaN	NaN	NaN	NaN	NaN	NaN	NaN	NaN	NaN	NaN	NaN	NaN	NaN	NaN	NaN	NaN	NaN	NaN	NaN	NaN	NaN	NaN	NaN
210521_0811_1_1_slide1pt4_vglut2_018_Merged_final.tif	Subcellular spot: Channel 1 object	Subcellular spot: Channel 1 object	PathCellObject	Geometry	158.96	68.16	NaN	NaN	NaN	NaN	NaN	NaN	NaN	NaN	NaN	NaN	NaN	NaN	NaN	NaN	NaN	NaN	NaN	NaN	NaN	NaN	NaN	NaN	NaN	NaN	NaN	NaN	NaN	NaN	NaN	NaN	NaN	NaN	NaN	NaN	NaN	NaN	NaN	NaN	NaN	NaN	NaN	NaN	NaN
210521_0811_1_1_slide1pt4_vglut2_018_Merged_final.tif	Subcellular spot: Channel 1 object	Subcellular spot: Channel 1 object	PathCellObject	Geometry	150.33	69.59	NaN	NaN	NaN	NaN	NaN	NaN	NaN	NaN	NaN	NaN	NaN	NaN	NaN	NaN	NaN	NaN	NaN	NaN	NaN	NaN	NaN	NaN	NaN	NaN	NaN	NaN	NaN	NaN	NaN	NaN	NaN	NaN	NaN	NaN	NaN	NaN	NaN	NaN	NaN	NaN	NaN	NaN	NaN
210521_0811_1_1_slide1pt4_vglut2_018_Merged_final.tif	Subcellular spot: Channel 1 object	Subcellular spot: Channel 1 object	PathCellObject	Geometry	153	70.33	NaN	NaN	NaN	NaN	NaN	NaN	NaN	NaN	NaN	NaN	NaN	NaN	NaN	NaN	NaN	NaN	NaN	NaN	NaN	NaN	NaN	NaN	NaN	NaN	NaN	NaN	NaN	NaN	NaN	NaN	NaN	NaN	NaN	NaN	NaN	NaN	NaN	NaN	NaN	NaN	NaN	NaN	NaN
210521_0811_1_1_slide1pt4_vglut2_018_Merged_final.tif	Subcellular spot: Channel 1 object	Subcellular spot: Channel 1 object	PathCellObject	Geometry	146.85	71.23	NaN	NaN	NaN	NaN	NaN	NaN	NaN	NaN	NaN	NaN	NaN	NaN	NaN	NaN	NaN	NaN	NaN	NaN	NaN	NaN	NaN	NaN	NaN	NaN	NaN	NaN	NaN	NaN	NaN	NaN	NaN	NaN	NaN	NaN	NaN	NaN	NaN	NaN	NaN	NaN	NaN	NaN	NaN
210521_0811_1_1_slide1pt4_vglut2_018_Merged_final.tif	Subcellular cluster: Channel 1 object	Subcellular cluster: Channel 1 object	PathCellObject	Geometry	152.2	73.09	NaN	NaN	NaN	NaN	NaN	NaN	NaN	NaN	NaN	NaN	NaN	NaN	NaN	NaN	NaN	NaN	NaN	NaN	NaN	NaN	NaN	NaN	NaN	NaN	NaN	NaN	NaN	NaN	NaN	NaN	NaN	NaN	NaN	NaN	NaN	NaN	NaN	NaN	NaN	NaN	NaN	NaN	NaN
210521_0811_1_1_slide1pt4_vglut2_018_Merged_final.tif	PathCellObject		PathAnnotationObject	Polygon	274.63	65.39	87.25	35.6245	0.8639	13.2905	9.1033	0.7346	115.6619	40713	234.5826	2596	7	2589	248.7386	87556	21.591	255	97	158	49.5341	17436	27.4983	232	7	225	222.25	57.8798	0.8337	22.7024	14	0.7623	111.2081	229.1241	2699	7	102.8222	121.0239	255	0	53.6969	34.3004	579	7	108.3155
210521_0811_1_1_slide1pt4_vglut2_018_Merged_final.tif	Subcellular spot: Channel 1 object	Subcellular spot: Channel 1 object	PathCellObject	Geometry	277.67	55.88	NaN	NaN	NaN	NaN	NaN	NaN	NaN	NaN	NaN	NaN	NaN	NaN	NaN	NaN	NaN	NaN	NaN	NaN	NaN	NaN	NaN	NaN	NaN	NaN	NaN	NaN	NaN	NaN	NaN	NaN	NaN	NaN	NaN	NaN	NaN	NaN	NaN	NaN	NaN	NaN	NaN	NaN	NaN
210521_0811_1_1_slide1pt4_vglut2_018_Merged_final.tif	Subcellular cluster: Channel 1 object	Subcellular cluster: Channel 1 object	PathCellObject	Geometry	276.11	57.37	NaN	NaN	NaN	NaN	NaN	NaN	NaN	NaN	NaN	NaN	NaN	NaN	NaN	NaN	NaN	NaN	NaN	NaN	NaN	NaN	NaN	NaN	NaN	NaN	NaN	NaN	NaN	NaN	NaN	NaN	NaN	NaN	NaN	NaN	NaN	NaN	NaN	NaN	NaN	NaN	NaN	NaN	NaN
210521_0811_1_1_slide1pt4_vglut2_018_Merged_final.tif	Subcellular cluster: Channel 1 object	Subcellular cluster: Channel 1 object	PathCellObject	Geometry	280.32	57.26	NaN	NaN	NaN	NaN	NaN	NaN	NaN	NaN	NaN	NaN	NaN	NaN	NaN	NaN	NaN	NaN	NaN	NaN	NaN	NaN	NaN	NaN	NaN	NaN	NaN	NaN	NaN	NaN	NaN	NaN	NaN	NaN	NaN	NaN	NaN	NaN	NaN	NaN	NaN	NaN	NaN	NaN	NaN
210521_0811_1_1_slide1pt4_vglut2_018_Merged_final.tif	Subcellular spot: Channel 1 object	Subcellular spot: Channel 1 object	PathCellObject	Geometry	276.69	59.75	NaN	NaN	NaN	NaN	NaN	NaN	NaN	NaN	NaN	NaN	NaN	NaN	NaN	NaN	NaN	NaN	NaN	NaN	NaN	NaN	NaN	NaN	NaN	NaN	NaN	NaN	NaN	NaN	NaN	NaN	NaN	NaN	NaN	NaN	NaN	NaN	NaN	NaN	NaN	NaN	NaN	NaN	NaN
210521_0811_1_1_slide1pt4_vglut2_018_Merged_final.tif	Subcellular cluster: Channel 1 object	Subcellular cluster: Channel 1 object	PathCellObject	Geometry	276.73	63.27	NaN	NaN	NaN	NaN	NaN	NaN	NaN	NaN	NaN	NaN	NaN	NaN	NaN	NaN	NaN	NaN	NaN	NaN	NaN	NaN	NaN	NaN	NaN	NaN	NaN	NaN	NaN	NaN	NaN	NaN	NaN	NaN	NaN	NaN	NaN	NaN	NaN	NaN	NaN	NaN	NaN	NaN	NaN
210521_0811_1_1_slide1pt4_vglut2_018_Merged_final.tif	Subcellular spot: Channel 1 object	Subcellular spot: Channel 1 object	PathCellObject	Geometry	279.09	67.31	NaN	NaN	NaN	NaN	NaN	NaN	NaN	NaN	NaN	NaN	NaN	NaN	NaN	NaN	NaN	NaN	NaN	NaN	NaN	NaN	NaN	NaN	NaN	NaN	NaN	NaN	NaN	NaN	NaN	NaN	NaN	NaN	NaN	NaN	NaN	NaN	NaN	NaN	NaN	NaN	NaN	NaN	NaN
210521_0811_1_1_slide1pt4_vglut2_018_Merged_final.tif	Subcellular cluster: Channel 1 object	Subcellular cluster: Channel 1 object	PathCellObject	Geometry	280.09	69.59	NaN	NaN	NaN	NaN	NaN	NaN	NaN	NaN	NaN	NaN	NaN	NaN	NaN	NaN	NaN	NaN	NaN	NaN	NaN	NaN	NaN	NaN	NaN	NaN	NaN	NaN	NaN	NaN	NaN	NaN	NaN	NaN	NaN	NaN	NaN	NaN	NaN	NaN	NaN	NaN	NaN	NaN	NaN
210521_0811_1_1_slide1pt4_vglut2_018_Merged_final.tif	Subcellular spot: Channel 1 object	Subcellular spot: Channel 1 object	PathCellObject	Geometry	278.45	69.54	NaN	NaN	NaN	NaN	NaN	NaN	NaN	NaN	NaN	NaN	NaN	NaN	NaN	NaN	NaN	NaN	NaN	NaN	NaN	NaN	NaN	NaN	NaN	NaN	NaN	NaN	NaN	NaN	NaN	NaN	NaN	NaN	NaN	NaN	NaN	NaN	NaN	NaN	NaN	NaN	NaN	NaN	NaN
210521_0811_1_1_slide1pt4_vglut2_018_Merged_final.tif	Subcellular spot: Channel 1 object	Subcellular spot: Channel 1 object	PathCellObject	Geometry	276.66	70.23	NaN	NaN	NaN	NaN	NaN	NaN	NaN	NaN	NaN	NaN	NaN	NaN	NaN	NaN	NaN	NaN	NaN	NaN	NaN	NaN	NaN	NaN	NaN	NaN	NaN	NaN	NaN	NaN	NaN	NaN	NaN	NaN	NaN	NaN	NaN	NaN	NaN	NaN	NaN	NaN	NaN	NaN	NaN
210521_0811_1_1_slide1pt4_vglut2_018_Merged_final.tif	PathCellObject		PathAnnotationObject	Polygon	73.75	64.63	81.25	33.2	0.9263	11.3412	9.2299	0.5402	150.9879	49826	186.5353	1457	7	1450	244.2576	80605	27.7903	255	115	140	55.1758	18208	32.4592	142	4	138	252.25	58.0553	0.9405	20.0644	16.7395	0.4599	130.712	222.4117	2901	3	81.4063	114.7955	255	0	55.6331	28.5101	153	4	120.9298
210521_0811_1_1_slide1pt4_vglut2_018_Merged_final.tif	Subcellular cluster: Channel 1 object	Subcellular cluster: Channel 1 object	PathCellObject	Geometry	69.39	57.26	NaN	NaN	NaN	NaN	NaN	NaN	NaN	NaN	NaN	NaN	NaN	NaN	NaN	NaN	NaN	NaN	NaN	NaN	NaN	NaN	NaN	NaN	NaN	NaN	NaN	NaN	NaN	NaN	NaN	NaN	NaN	NaN	NaN	NaN	NaN	NaN	NaN	NaN	NaN	NaN	NaN	NaN	NaN
210521_0811_1_1_slide1pt4_vglut2_018_Merged_final.tif	Subcellular spot: Channel 1 object	Subcellular spot: Channel 1 object	PathCellObject	Geometry	75.12	58	NaN	NaN	NaN	NaN	NaN	NaN	NaN	NaN	NaN	NaN	NaN	NaN	NaN	NaN	NaN	NaN	NaN	NaN	NaN	NaN	NaN	NaN	NaN	NaN	NaN	NaN	NaN	NaN	NaN	NaN	NaN	NaN	NaN	NaN	NaN	NaN	NaN	NaN	NaN	NaN	NaN	NaN	NaN
210521_0811_1_1_slide1pt4_vglut2_018_Merged_final.tif	Subcellular spot: Channel 1 object	Subcellular spot: Channel 1 object	PathCellObject	Geometry	72.96	58.15	NaN	NaN	NaN	NaN	NaN	NaN	NaN	NaN	NaN	NaN	NaN	NaN	NaN	NaN	NaN	NaN	NaN	NaN	NaN	NaN	NaN	NaN	NaN	NaN	NaN	NaN	NaN	NaN	NaN	NaN	NaN	NaN	NaN	NaN	NaN	NaN	NaN	NaN	NaN	NaN	NaN	NaN	NaN
210521_0811_1_1_slide1pt4_vglut2_018_Merged_final.tif	Subcellular spot: Channel 1 object	Subcellular spot: Channel 1 object	PathCellObject	Geometry	66.92	58.64	NaN	NaN	NaN	NaN	NaN	NaN	NaN	NaN	NaN	NaN	NaN	NaN	NaN	NaN	NaN	NaN	NaN	NaN	NaN	NaN	NaN	NaN	NaN	NaN	NaN	NaN	NaN	NaN	NaN	NaN	NaN	NaN	NaN	NaN	NaN	NaN	NaN	NaN	NaN	NaN	NaN	NaN	NaN
210521_0811_1_1_slide1pt4_vglut2_018_Merged_final.tif	Subcellular cluster: Channel 1 object	Subcellular cluster: Channel 1 object	PathCellObject	Geometry	69.59	59.3	NaN	NaN	NaN	NaN	NaN	NaN	NaN	NaN	NaN	NaN	NaN	NaN	NaN	NaN	NaN	NaN	NaN	NaN	NaN	NaN	NaN	NaN	NaN	NaN	NaN	NaN	NaN	NaN	NaN	NaN	NaN	NaN	NaN	NaN	NaN	NaN	NaN	NaN	NaN	NaN	NaN	NaN	NaN
210521_0811_1_1_slide1pt4_vglut2_018_Merged_final.tif	Subcellular spot: Channel 1 object	Subcellular spot: Channel 1 object	PathCellObject	Geometry	76.05	59.51	NaN	NaN	NaN	NaN	NaN	NaN	NaN	NaN	NaN	NaN	NaN	NaN	NaN	NaN	NaN	NaN	NaN	NaN	NaN	NaN	NaN	NaN	NaN	NaN	NaN	NaN	NaN	NaN	NaN	NaN	NaN	NaN	NaN	NaN	NaN	NaN	NaN	NaN	NaN	NaN	NaN	NaN	NaN
210521_0811_1_1_slide1pt4_vglut2_018_Merged_final.tif	Subcellular cluster: Channel 1 object	Subcellular cluster: Channel 1 object	PathCellObject	Geometry	73.33	61.22	NaN	NaN	NaN	NaN	NaN	NaN	NaN	NaN	NaN	NaN	NaN	NaN	NaN	NaN	NaN	NaN	NaN	NaN	NaN	NaN	NaN	NaN	NaN	NaN	NaN	NaN	NaN	NaN	NaN	NaN	NaN	NaN	NaN	NaN	NaN	NaN	NaN	NaN	NaN	NaN	NaN	NaN	NaN
210521_0811_1_1_slide1pt4_vglut2_018_Merged_final.tif	Subcellular spot: Channel 1 object	Subcellular spot: Channel 1 object	PathCellObject	Geometry	69.22	61.13	NaN	NaN	NaN	NaN	NaN	NaN	NaN	NaN	NaN	NaN	NaN	NaN	NaN	NaN	NaN	NaN	NaN	NaN	NaN	NaN	NaN	NaN	NaN	NaN	NaN	NaN	NaN	NaN	NaN	NaN	NaN	NaN	NaN	NaN	NaN	NaN	NaN	NaN	NaN	NaN	NaN	NaN	NaN
210521_0811_1_1_slide1pt4_vglut2_018_Merged_final.tif	Subcellular spot: Channel 1 object	Subcellular spot: Channel 1 object	PathCellObject	Geometry	77.55	61.82	NaN	NaN	NaN	NaN	NaN	NaN	NaN	NaN	NaN	NaN	NaN	NaN	NaN	NaN	NaN	NaN	NaN	NaN	NaN	NaN	NaN	NaN	NaN	NaN	NaN	NaN	NaN	NaN	NaN	NaN	NaN	NaN	NaN	NaN	NaN	NaN	NaN	NaN	NaN	NaN	NaN	NaN	NaN
210521_0811_1_1_slide1pt4_vglut2_018_Merged_final.tif	Subcellular spot: Channel 1 object	Subcellular spot: Channel 1 object	PathCellObject	Geometry	76.48	63.24	NaN	NaN	NaN	NaN	NaN	NaN	NaN	NaN	NaN	NaN	NaN	NaN	NaN	NaN	NaN	NaN	NaN	NaN	NaN	NaN	NaN	NaN	NaN	NaN	NaN	NaN	NaN	NaN	NaN	NaN	NaN	NaN	NaN	NaN	NaN	NaN	NaN	NaN	NaN	NaN	NaN	NaN	NaN
210521_0811_1_1_slide1pt4_vglut2_018_Merged_final.tif	Subcellular spot: Channel 1 object	Subcellular spot: Channel 1 object	PathCellObject	Geometry	78.62	63.78	NaN	NaN	NaN	NaN	NaN	NaN	NaN	NaN	NaN	NaN	NaN	NaN	NaN	NaN	NaN	NaN	NaN	NaN	NaN	NaN	NaN	NaN	NaN	NaN	NaN	NaN	NaN	NaN	NaN	NaN	NaN	NaN	NaN	NaN	NaN	NaN	NaN	NaN	NaN	NaN	NaN	NaN	NaN
210521_0811_1_1_slide1pt4_vglut2_018_Merged_final.tif	Subcellular spot: Channel 1 object	Subcellular spot: Channel 1 object	PathCellObject	Geometry	71.27	63.98	NaN	NaN	NaN	NaN	NaN	NaN	NaN	NaN	NaN	NaN	NaN	NaN	NaN	NaN	NaN	NaN	NaN	NaN	NaN	NaN	NaN	NaN	NaN	NaN	NaN	NaN	NaN	NaN	NaN	NaN	NaN	NaN	NaN	NaN	NaN	NaN	NaN	NaN	NaN	NaN	NaN	NaN	NaN
210521_0811_1_1_slide1pt4_vglut2_018_Merged_final.tif	Subcellular spot: Channel 1 object	Subcellular spot: Channel 1 object	PathCellObject	Geometry	72.64	65.54	NaN	NaN	NaN	NaN	NaN	NaN	NaN	NaN	NaN	NaN	NaN	NaN	NaN	NaN	NaN	NaN	NaN	NaN	NaN	NaN	NaN	NaN	NaN	NaN	NaN	NaN	NaN	NaN	NaN	NaN	NaN	NaN	NaN	NaN	NaN	NaN	NaN	NaN	NaN	NaN	NaN	NaN	NaN
210521_0811_1_1_slide1pt4_vglut2_018_Merged_final.tif	Subcellular spot: Channel 1 object	Subcellular spot: Channel 1 object	PathCellObject	Geometry	75.37	66.09	NaN	NaN	NaN	NaN	NaN	NaN	NaN	NaN	NaN	NaN	NaN	NaN	NaN	NaN	NaN	NaN	NaN	NaN	NaN	NaN	NaN	NaN	NaN	NaN	NaN	NaN	NaN	NaN	NaN	NaN	NaN	NaN	NaN	NaN	NaN	NaN	NaN	NaN	NaN	NaN	NaN	NaN	NaN
210521_0811_1_1_slide1pt4_vglut2_018_Merged_final.tif	Subcellular spot: Channel 1 object	Subcellular spot: Channel 1 object	PathCellObject	Geometry	71.35	67.11	NaN	NaN	NaN	NaN	NaN	NaN	NaN	NaN	NaN	NaN	NaN	NaN	NaN	NaN	NaN	NaN	NaN	NaN	NaN	NaN	NaN	NaN	NaN	NaN	NaN	NaN	NaN	NaN	NaN	NaN	NaN	NaN	NaN	NaN	NaN	NaN	NaN	NaN	NaN	NaN	NaN	NaN	NaN
210521_0811_1_1_slide1pt4_vglut2_018_Merged_final.tif	Subcellular spot: Channel 1 object	Subcellular spot: Channel 1 object	PathCellObject	Geometry	78.26	68.06	NaN	NaN	NaN	NaN	NaN	NaN	NaN	NaN	NaN	NaN	NaN	NaN	NaN	NaN	NaN	NaN	NaN	NaN	NaN	NaN	NaN	NaN	NaN	NaN	NaN	NaN	NaN	NaN	NaN	NaN	NaN	NaN	NaN	NaN	NaN	NaN	NaN	NaN	NaN	NaN	NaN	NaN	NaN
210521_0811_1_1_slide1pt4_vglut2_018_Merged_final.tif	Subcellular spot: Channel 1 object	Subcellular spot: Channel 1 object	PathCellObject	Geometry	73.13	68.3	NaN	NaN	NaN	NaN	NaN	NaN	NaN	NaN	NaN	NaN	NaN	NaN	NaN	NaN	NaN	NaN	NaN	NaN	NaN	NaN	NaN	NaN	NaN	NaN	NaN	NaN	NaN	NaN	NaN	NaN	NaN	NaN	NaN	NaN	NaN	NaN	NaN	NaN	NaN	NaN	NaN	NaN	NaN
210521_0811_1_1_slide1pt4_vglut2_018_Merged_final.tif	Subcellular spot: Channel 1 object	Subcellular spot: Channel 1 object	PathCellObject	Geometry	74.51	69.27	NaN	NaN	NaN	NaN	NaN	NaN	NaN	NaN	NaN	NaN	NaN	NaN	NaN	NaN	NaN	NaN	NaN	NaN	NaN	NaN	NaN	NaN	NaN	NaN	NaN	NaN	NaN	NaN	NaN	NaN	NaN	NaN	NaN	NaN	NaN	NaN	NaN	NaN	NaN	NaN	NaN	NaN	NaN
210521_0811_1_1_slide1pt4_vglut2_018_Merged_final.tif	PathCellObject		PathAnnotationObject	Polygon	31.33	70.77	108.25	37.8509	0.9495	13.539	9.9706	0.6464	835.8937	361942	617.0516	3370	17	3353	246.739	106838	24.7767	255	103	152	40.709	17627	27.6396	193	5	188	361.75	68.2832	0.975	23.0499	19.5	0.5079	894.6443	708.5633	3587	7	75.7141	113.1617	255	0	75.7631	79.5673	790	5	919.7074
210521_0811_1_1_slide1pt4_vglut2_018_Merged_final.tif	Subcellular spot: Channel 1 object	Subcellular spot: Channel 1 object	PathCellObject	Geometry	31.63	60.45	NaN	NaN	NaN	NaN	NaN	NaN	NaN	NaN	NaN	NaN	NaN	NaN	NaN	NaN	NaN	NaN	NaN	NaN	NaN	NaN	NaN	NaN	NaN	NaN	NaN	NaN	NaN	NaN	NaN	NaN	NaN	NaN	NaN	NaN	NaN	NaN	NaN	NaN	NaN	NaN	NaN	NaN	NaN
210521_0811_1_1_slide1pt4_vglut2_018_Merged_final.tif	Subcellular spot: Channel 1 object	Subcellular spot: Channel 1 object	PathCellObject	Geometry	33.36	59.95	NaN	NaN	NaN	NaN	NaN	NaN	NaN	NaN	NaN	NaN	NaN	NaN	NaN	NaN	NaN	NaN	NaN	NaN	NaN	NaN	NaN	NaN	NaN	NaN	NaN	NaN	NaN	NaN	NaN	NaN	NaN	NaN	NaN	NaN	NaN	NaN	NaN	NaN	NaN	NaN	NaN	NaN	NaN
210521_0811_1_1_slide1pt4_vglut2_018_Merged_final.tif	Subcellular spot: Channel 1 object	Subcellular spot: Channel 1 object	PathCellObject	Geometry	28.73	60.4	NaN	NaN	NaN	NaN	NaN	NaN	NaN	NaN	NaN	NaN	NaN	NaN	NaN	NaN	NaN	NaN	NaN	NaN	NaN	NaN	NaN	NaN	NaN	NaN	NaN	NaN	NaN	NaN	NaN	NaN	NaN	NaN	NaN	NaN	NaN	NaN	NaN	NaN	NaN	NaN	NaN	NaN	NaN
210521_0811_1_1_slide1pt4_vglut2_018_Merged_final.tif	Subcellular spot: Channel 1 object	Subcellular spot: Channel 1 object	PathCellObject	Geometry	34.7	60.63	NaN	NaN	NaN	NaN	NaN	NaN	NaN	NaN	NaN	NaN	NaN	NaN	NaN	NaN	NaN	NaN	NaN	NaN	NaN	NaN	NaN	NaN	NaN	NaN	NaN	NaN	NaN	NaN	NaN	NaN	NaN	NaN	NaN	NaN	NaN	NaN	NaN	NaN	NaN	NaN	NaN	NaN	NaN
210521_0811_1_1_slide1pt4_vglut2_018_Merged_final.tif	Subcellular cluster: Channel 1 object	Subcellular cluster: Channel 1 object	PathCellObject	Geometry	36.17	61.67	NaN	NaN	NaN	NaN	NaN	NaN	NaN	NaN	NaN	NaN	NaN	NaN	NaN	NaN	NaN	NaN	NaN	NaN	NaN	NaN	NaN	NaN	NaN	NaN	NaN	NaN	NaN	NaN	NaN	NaN	NaN	NaN	NaN	NaN	NaN	NaN	NaN	NaN	NaN	NaN	NaN	NaN	NaN
210521_0811_1_1_slide1pt4_vglut2_018_Merged_final.tif	Subcellular cluster: Channel 1 object	Subcellular cluster: Channel 1 object	PathCellObject	Geometry	31	61.67	NaN	NaN	NaN	NaN	NaN	NaN	NaN	NaN	NaN	NaN	NaN	NaN	NaN	NaN	NaN	NaN	NaN	NaN	NaN	NaN	NaN	NaN	NaN	NaN	NaN	NaN	NaN	NaN	NaN	NaN	NaN	NaN	NaN	NaN	NaN	NaN	NaN	NaN	NaN	NaN	NaN	NaN	NaN
210521_0811_1_1_slide1pt4_vglut2_018_Merged_final.tif	Subcellular cluster: Channel 1 object	Subcellular cluster: Channel 1 object	PathCellObject	Geometry	33.29	61.72	NaN	NaN	NaN	NaN	NaN	NaN	NaN	NaN	NaN	NaN	NaN	NaN	NaN	NaN	NaN	NaN	NaN	NaN	NaN	NaN	NaN	NaN	NaN	NaN	NaN	NaN	NaN	NaN	NaN	NaN	NaN	NaN	NaN	NaN	NaN	NaN	NaN	NaN	NaN	NaN	NaN	NaN	NaN
210521_0811_1_1_slide1pt4_vglut2_018_Merged_final.tif	Subcellular spot: Channel 1 object	Subcellular spot: Channel 1 object	PathCellObject	Geometry	37.77	62.52	NaN	NaN	NaN	NaN	NaN	NaN	NaN	NaN	NaN	NaN	NaN	NaN	NaN	NaN	NaN	NaN	NaN	NaN	NaN	NaN	NaN	NaN	NaN	NaN	NaN	NaN	NaN	NaN	NaN	NaN	NaN	NaN	NaN	NaN	NaN	NaN	NaN	NaN	NaN	NaN	NaN	NaN	NaN
210521_0811_1_1_slide1pt4_vglut2_018_Merged_final.tif	Subcellular cluster: Channel 1 object	Subcellular cluster: Channel 1 object	PathCellObject	Geometry	29.25	63.41	NaN	NaN	NaN	NaN	NaN	NaN	NaN	NaN	NaN	NaN	NaN	NaN	NaN	NaN	NaN	NaN	NaN	NaN	NaN	NaN	NaN	NaN	NaN	NaN	NaN	NaN	NaN	NaN	NaN	NaN	NaN	NaN	NaN	NaN	NaN	NaN	NaN	NaN	NaN	NaN	NaN	NaN	NaN
210521_0811_1_1_slide1pt4_vglut2_018_Merged_final.tif	Subcellular spot: Channel 1 object	Subcellular spot: Channel 1 object	PathCellObject	Geometry	34.63	62.09	NaN	NaN	NaN	NaN	NaN	NaN	NaN	NaN	NaN	NaN	NaN	NaN	NaN	NaN	NaN	NaN	NaN	NaN	NaN	NaN	NaN	NaN	NaN	NaN	NaN	NaN	NaN	NaN	NaN	NaN	NaN	NaN	NaN	NaN	NaN	NaN	NaN	NaN	NaN	NaN	NaN	NaN	NaN
210521_0811_1_1_slide1pt4_vglut2_018_Merged_final.tif	Subcellular cluster: Channel 1 object	Subcellular cluster: Channel 1 object	PathCellObject	Geometry	27.59	63.05	NaN	NaN	NaN	NaN	NaN	NaN	NaN	NaN	NaN	NaN	NaN	NaN	NaN	NaN	NaN	NaN	NaN	NaN	NaN	NaN	NaN	NaN	NaN	NaN	NaN	NaN	NaN	NaN	NaN	NaN	NaN	NaN	NaN	NaN	NaN	NaN	NaN	NaN	NaN	NaN	NaN	NaN	NaN
210521_0811_1_1_slide1pt4_vglut2_018_Merged_final.tif	Subcellular spot: Channel 1 object	Subcellular spot: Channel 1 object	PathCellObject	Geometry	30.91	63.47	NaN	NaN	NaN	NaN	NaN	NaN	NaN	NaN	NaN	NaN	NaN	NaN	NaN	NaN	NaN	NaN	NaN	NaN	NaN	NaN	NaN	NaN	NaN	NaN	NaN	NaN	NaN	NaN	NaN	NaN	NaN	NaN	NaN	NaN	NaN	NaN	NaN	NaN	NaN	NaN	NaN	NaN	NaN
210521_0811_1_1_slide1pt4_vglut2_018_Merged_final.tif	Subcellular cluster: Channel 1 object	Subcellular cluster: Channel 1 object	PathCellObject	Geometry	32.11	63.59	NaN	NaN	NaN	NaN	NaN	NaN	NaN	NaN	NaN	NaN	NaN	NaN	NaN	NaN	NaN	NaN	NaN	NaN	NaN	NaN	NaN	NaN	NaN	NaN	NaN	NaN	NaN	NaN	NaN	NaN	NaN	NaN	NaN	NaN	NaN	NaN	NaN	NaN	NaN	NaN	NaN	NaN	NaN
210521_0811_1_1_slide1pt4_vglut2_018_Merged_final.tif	Subcellular cluster: Channel 1 object	Subcellular cluster: Channel 1 object	PathCellObject	Geometry	34.18	63.84	NaN	NaN	NaN	NaN	NaN	NaN	NaN	NaN	NaN	NaN	NaN	NaN	NaN	NaN	NaN	NaN	NaN	NaN	NaN	NaN	NaN	NaN	NaN	NaN	NaN	NaN	NaN	NaN	NaN	NaN	NaN	NaN	NaN	NaN	NaN	NaN	NaN	NaN	NaN	NaN	NaN	NaN	NaN
210521_0811_1_1_slide1pt4_vglut2_018_Merged_final.tif	Subcellular spot: Channel 1 object	Subcellular spot: Channel 1 object	PathCellObject	Geometry	36.02	64.31	NaN	NaN	NaN	NaN	NaN	NaN	NaN	NaN	NaN	NaN	NaN	NaN	NaN	NaN	NaN	NaN	NaN	NaN	NaN	NaN	NaN	NaN	NaN	NaN	NaN	NaN	NaN	NaN	NaN	NaN	NaN	NaN	NaN	NaN	NaN	NaN	NaN	NaN	NaN	NaN	NaN	NaN	NaN
210521_0811_1_1_slide1pt4_vglut2_018_Merged_final.tif	Subcellular spot: Channel 1 object	Subcellular spot: Channel 1 object	PathCellObject	Geometry	38	63.9	NaN	NaN	NaN	NaN	NaN	NaN	NaN	NaN	NaN	NaN	NaN	NaN	NaN	NaN	NaN	NaN	NaN	NaN	NaN	NaN	NaN	NaN	NaN	NaN	NaN	NaN	NaN	NaN	NaN	NaN	NaN	NaN	NaN	NaN	NaN	NaN	NaN	NaN	NaN	NaN	NaN	NaN	NaN
210521_0811_1_1_slide1pt4_vglut2_018_Merged_final.tif	Subcellular cluster: Channel 1 object	Subcellular cluster: Channel 1 object	PathCellObject	Geometry	30.41	65.32	NaN	NaN	NaN	NaN	NaN	NaN	NaN	NaN	NaN	NaN	NaN	NaN	NaN	NaN	NaN	NaN	NaN	NaN	NaN	NaN	NaN	NaN	NaN	NaN	NaN	NaN	NaN	NaN	NaN	NaN	NaN	NaN	NaN	NaN	NaN	NaN	NaN	NaN	NaN	NaN	NaN	NaN	NaN
210521_0811_1_1_slide1pt4_vglut2_018_Merged_final.tif	Subcellular cluster: Channel 1 object	Subcellular cluster: Channel 1 object	PathCellObject	Geometry	33	65.97	NaN	NaN	NaN	NaN	NaN	NaN	NaN	NaN	NaN	NaN	NaN	NaN	NaN	NaN	NaN	NaN	NaN	NaN	NaN	NaN	NaN	NaN	NaN	NaN	NaN	NaN	NaN	NaN	NaN	NaN	NaN	NaN	NaN	NaN	NaN	NaN	NaN	NaN	NaN	NaN	NaN	NaN	NaN
210521_0811_1_1_slide1pt4_vglut2_018_Merged_final.tif	Subcellular cluster: Channel 1 object	Subcellular cluster: Channel 1 object	PathCellObject	Geometry	38.38	65.74	NaN	NaN	NaN	NaN	NaN	NaN	NaN	NaN	NaN	NaN	NaN	NaN	NaN	NaN	NaN	NaN	NaN	NaN	NaN	NaN	NaN	NaN	NaN	NaN	NaN	NaN	NaN	NaN	NaN	NaN	NaN	NaN	NaN	NaN	NaN	NaN	NaN	NaN	NaN	NaN	NaN	NaN	NaN
210521_0811_1_1_slide1pt4_vglut2_018_Merged_final.tif	Subcellular cluster: Channel 1 object	Subcellular cluster: Channel 1 object	PathCellObject	Geometry	27.88	66.11	NaN	NaN	NaN	NaN	NaN	NaN	NaN	NaN	NaN	NaN	NaN	NaN	NaN	NaN	NaN	NaN	NaN	NaN	NaN	NaN	NaN	NaN	NaN	NaN	NaN	NaN	NaN	NaN	NaN	NaN	NaN	NaN	NaN	NaN	NaN	NaN	NaN	NaN	NaN	NaN	NaN	NaN	NaN
210521_0811_1_1_slide1pt4_vglut2_018_Merged_final.tif	Subcellular spot: Channel 1 object	Subcellular spot: Channel 1 object	PathCellObject	Geometry	36.79	65.63	NaN	NaN	NaN	NaN	NaN	NaN	NaN	NaN	NaN	NaN	NaN	NaN	NaN	NaN	NaN	NaN	NaN	NaN	NaN	NaN	NaN	NaN	NaN	NaN	NaN	NaN	NaN	NaN	NaN	NaN	NaN	NaN	NaN	NaN	NaN	NaN	NaN	NaN	NaN	NaN	NaN	NaN	NaN
210521_0811_1_1_slide1pt4_vglut2_018_Merged_final.tif	Subcellular cluster: Channel 1 object	Subcellular cluster: Channel 1 object	PathCellObject	Geometry	25.41	66.62	NaN	NaN	NaN	NaN	NaN	NaN	NaN	NaN	NaN	NaN	NaN	NaN	NaN	NaN	NaN	NaN	NaN	NaN	NaN	NaN	NaN	NaN	NaN	NaN	NaN	NaN	NaN	NaN	NaN	NaN	NaN	NaN	NaN	NaN	NaN	NaN	NaN	NaN	NaN	NaN	NaN	NaN	NaN
210521_0811_1_1_slide1pt4_vglut2_018_Merged_final.tif	Subcellular cluster: Channel 1 object	Subcellular cluster: Channel 1 object	PathCellObject	Geometry	35.12	66.35	NaN	NaN	NaN	NaN	NaN	NaN	NaN	NaN	NaN	NaN	NaN	NaN	NaN	NaN	NaN	NaN	NaN	NaN	NaN	NaN	NaN	NaN	NaN	NaN	NaN	NaN	NaN	NaN	NaN	NaN	NaN	NaN	NaN	NaN	NaN	NaN	NaN	NaN	NaN	NaN	NaN	NaN	NaN
210521_0811_1_1_slide1pt4_vglut2_018_Merged_final.tif	Subcellular spot: Channel 1 object	Subcellular spot: Channel 1 object	PathCellObject	Geometry	39.76	65.74	NaN	NaN	NaN	NaN	NaN	NaN	NaN	NaN	NaN	NaN	NaN	NaN	NaN	NaN	NaN	NaN	NaN	NaN	NaN	NaN	NaN	NaN	NaN	NaN	NaN	NaN	NaN	NaN	NaN	NaN	NaN	NaN	NaN	NaN	NaN	NaN	NaN	NaN	NaN	NaN	NaN	NaN	NaN
210521_0811_1_1_slide1pt4_vglut2_018_Merged_final.tif	Subcellular spot: Channel 1 object	Subcellular spot: Channel 1 object	PathCellObject	Geometry	23.63	65.98	NaN	NaN	NaN	NaN	NaN	NaN	NaN	NaN	NaN	NaN	NaN	NaN	NaN	NaN	NaN	NaN	NaN	NaN	NaN	NaN	NaN	NaN	NaN	NaN	NaN	NaN	NaN	NaN	NaN	NaN	NaN	NaN	NaN	NaN	NaN	NaN	NaN	NaN	NaN	NaN	NaN	NaN	NaN
210521_0811_1_1_slide1pt4_vglut2_018_Merged_final.tif	Subcellular spot: Channel 1 object	Subcellular spot: Channel 1 object	PathCellObject	Geometry	31.08	66.52	NaN	NaN	NaN	NaN	NaN	NaN	NaN	NaN	NaN	NaN	NaN	NaN	NaN	NaN	NaN	NaN	NaN	NaN	NaN	NaN	NaN	NaN	NaN	NaN	NaN	NaN	NaN	NaN	NaN	NaN	NaN	NaN	NaN	NaN	NaN	NaN	NaN	NaN	NaN	NaN	NaN	NaN	NaN
210521_0811_1_1_slide1pt4_vglut2_018_Merged_final.tif	Subcellular spot: Channel 1 object	Subcellular spot: Channel 1 object	PathCellObject	Geometry	36.45	66.94	NaN	NaN	NaN	NaN	NaN	NaN	NaN	NaN	NaN	NaN	NaN	NaN	NaN	NaN	NaN	NaN	NaN	NaN	NaN	NaN	NaN	NaN	NaN	NaN	NaN	NaN	NaN	NaN	NaN	NaN	NaN	NaN	NaN	NaN	NaN	NaN	NaN	NaN	NaN	NaN	NaN	NaN	NaN
210521_0811_1_1_slide1pt4_vglut2_018_Merged_final.tif	Subcellular spot: Channel 1 object	Subcellular spot: Channel 1 object	PathCellObject	Geometry	23.63	67.31	NaN	NaN	NaN	NaN	NaN	NaN	NaN	NaN	NaN	NaN	NaN	NaN	NaN	NaN	NaN	NaN	NaN	NaN	NaN	NaN	NaN	NaN	NaN	NaN	NaN	NaN	NaN	NaN	NaN	NaN	NaN	NaN	NaN	NaN	NaN	NaN	NaN	NaN	NaN	NaN	NaN	NaN	NaN
210521_0811_1_1_slide1pt4_vglut2_018_Merged_final.tif	Subcellular spot: Channel 1 object	Subcellular spot: Channel 1 object	PathCellObject	Geometry	26.72	67.87	NaN	NaN	NaN	NaN	NaN	NaN	NaN	NaN	NaN	NaN	NaN	NaN	NaN	NaN	NaN	NaN	NaN	NaN	NaN	NaN	NaN	NaN	NaN	NaN	NaN	NaN	NaN	NaN	NaN	NaN	NaN	NaN	NaN	NaN	NaN	NaN	NaN	NaN	NaN	NaN	NaN	NaN	NaN
210521_0811_1_1_slide1pt4_vglut2_018_Merged_final.tif	Subcellular cluster: Channel 1 object	Subcellular cluster: Channel 1 object	PathCellObject	Geometry	29.46	67.88	NaN	NaN	NaN	NaN	NaN	NaN	NaN	NaN	NaN	NaN	NaN	NaN	NaN	NaN	NaN	NaN	NaN	NaN	NaN	NaN	NaN	NaN	NaN	NaN	NaN	NaN	NaN	NaN	NaN	NaN	NaN	NaN	NaN	NaN	NaN	NaN	NaN	NaN	NaN	NaN	NaN	NaN	NaN
210521_0811_1_1_slide1pt4_vglut2_018_Merged_final.tif	Subcellular spot: Channel 1 object	Subcellular spot: Channel 1 object	PathCellObject	Geometry	31.76	67.7	NaN	NaN	NaN	NaN	NaN	NaN	NaN	NaN	NaN	NaN	NaN	NaN	NaN	NaN	NaN	NaN	NaN	NaN	NaN	NaN	NaN	NaN	NaN	NaN	NaN	NaN	NaN	NaN	NaN	NaN	NaN	NaN	NaN	NaN	NaN	NaN	NaN	NaN	NaN	NaN	NaN	NaN	NaN
210521_0811_1_1_slide1pt4_vglut2_018_Merged_final.tif	Subcellular cluster: Channel 1 object	Subcellular cluster: Channel 1 object	PathCellObject	Geometry	39.26	68.28	NaN	NaN	NaN	NaN	NaN	NaN	NaN	NaN	NaN	NaN	NaN	NaN	NaN	NaN	NaN	NaN	NaN	NaN	NaN	NaN	NaN	NaN	NaN	NaN	NaN	NaN	NaN	NaN	NaN	NaN	NaN	NaN	NaN	NaN	NaN	NaN	NaN	NaN	NaN	NaN	NaN	NaN	NaN
210521_0811_1_1_slide1pt4_vglut2_018_Merged_final.tif	Subcellular spot: Channel 1 object	Subcellular spot: Channel 1 object	PathCellObject	Geometry	37.53	67.89	NaN	NaN	NaN	NaN	NaN	NaN	NaN	NaN	NaN	NaN	NaN	NaN	NaN	NaN	NaN	NaN	NaN	NaN	NaN	NaN	NaN	NaN	NaN	NaN	NaN	NaN	NaN	NaN	NaN	NaN	NaN	NaN	NaN	NaN	NaN	NaN	NaN	NaN	NaN	NaN	NaN	NaN	NaN
210521_0811_1_1_slide1pt4_vglut2_018_Merged_final.tif	Subcellular spot: Channel 1 object	Subcellular spot: Channel 1 object	PathCellObject	Geometry	36.4	68.24	NaN	NaN	NaN	NaN	NaN	NaN	NaN	NaN	NaN	NaN	NaN	NaN	NaN	NaN	NaN	NaN	NaN	NaN	NaN	NaN	NaN	NaN	NaN	NaN	NaN	NaN	NaN	NaN	NaN	NaN	NaN	NaN	NaN	NaN	NaN	NaN	NaN	NaN	NaN	NaN	NaN	NaN	NaN
210521_0811_1_1_slide1pt4_vglut2_018_Merged_final.tif	Subcellular cluster: Channel 1 object	Subcellular cluster: Channel 1 object	PathCellObject	Geometry	22.66	69.15	NaN	NaN	NaN	NaN	NaN	NaN	NaN	NaN	NaN	NaN	NaN	NaN	NaN	NaN	NaN	NaN	NaN	NaN	NaN	NaN	NaN	NaN	NaN	NaN	NaN	NaN	NaN	NaN	NaN	NaN	NaN	NaN	NaN	NaN	NaN	NaN	NaN	NaN	NaN	NaN	NaN	NaN	NaN
210521_0811_1_1_slide1pt4_vglut2_018_Merged_final.tif	Subcellular cluster: Channel 1 object	Subcellular cluster: Channel 1 object	PathCellObject	Geometry	34.08	69.4	NaN	NaN	NaN	NaN	NaN	NaN	NaN	NaN	NaN	NaN	NaN	NaN	NaN	NaN	NaN	NaN	NaN	NaN	NaN	NaN	NaN	NaN	NaN	NaN	NaN	NaN	NaN	NaN	NaN	NaN	NaN	NaN	NaN	NaN	NaN	NaN	NaN	NaN	NaN	NaN	NaN	NaN	NaN
210521_0811_1_1_slide1pt4_vglut2_018_Merged_final.tif	Subcellular spot: Channel 1 object	Subcellular spot: Channel 1 object	PathCellObject	Geometry	25.25	68.72	NaN	NaN	NaN	NaN	NaN	NaN	NaN	NaN	NaN	NaN	NaN	NaN	NaN	NaN	NaN	NaN	NaN	NaN	NaN	NaN	NaN	NaN	NaN	NaN	NaN	NaN	NaN	NaN	NaN	NaN	NaN	NaN	NaN	NaN	NaN	NaN	NaN	NaN	NaN	NaN	NaN	NaN	NaN
210521_0811_1_1_slide1pt4_vglut2_018_Merged_final.tif	Subcellular spot: Channel 1 object	Subcellular spot: Channel 1 object	PathCellObject	Geometry	30.21	69.2	NaN	NaN	NaN	NaN	NaN	NaN	NaN	NaN	NaN	NaN	NaN	NaN	NaN	NaN	NaN	NaN	NaN	NaN	NaN	NaN	NaN	NaN	NaN	NaN	NaN	NaN	NaN	NaN	NaN	NaN	NaN	NaN	NaN	NaN	NaN	NaN	NaN	NaN	NaN	NaN	NaN	NaN	NaN
210521_0811_1_1_slide1pt4_vglut2_018_Merged_final.tif	Subcellular cluster: Channel 1 object	Subcellular cluster: Channel 1 object	PathCellObject	Geometry	31.81	69.78	NaN	NaN	NaN	NaN	NaN	NaN	NaN	NaN	NaN	NaN	NaN	NaN	NaN	NaN	NaN	NaN	NaN	NaN	NaN	NaN	NaN	NaN	NaN	NaN	NaN	NaN	NaN	NaN	NaN	NaN	NaN	NaN	NaN	NaN	NaN	NaN	NaN	NaN	NaN	NaN	NaN	NaN	NaN
210521_0811_1_1_slide1pt4_vglut2_018_Merged_final.tif	Subcellular spot: Channel 1 object	Subcellular spot: Channel 1 object	PathCellObject	Geometry	28.59	70.05	NaN	NaN	NaN	NaN	NaN	NaN	NaN	NaN	NaN	NaN	NaN	NaN	NaN	NaN	NaN	NaN	NaN	NaN	NaN	NaN	NaN	NaN	NaN	NaN	NaN	NaN	NaN	NaN	NaN	NaN	NaN	NaN	NaN	NaN	NaN	NaN	NaN	NaN	NaN	NaN	NaN	NaN	NaN
210521_0811_1_1_slide1pt4_vglut2_018_Merged_final.tif	Subcellular cluster: Channel 1 object	Subcellular cluster: Channel 1 object	PathCellObject	Geometry	35.88	70.57	NaN	NaN	NaN	NaN	NaN	NaN	NaN	NaN	NaN	NaN	NaN	NaN	NaN	NaN	NaN	NaN	NaN	NaN	NaN	NaN	NaN	NaN	NaN	NaN	NaN	NaN	NaN	NaN	NaN	NaN	NaN	NaN	NaN	NaN	NaN	NaN	NaN	NaN	NaN	NaN	NaN	NaN	NaN
210521_0811_1_1_slide1pt4_vglut2_018_Merged_final.tif	Subcellular cluster: Channel 1 object	Subcellular cluster: Channel 1 object	PathCellObject	Geometry	38.64	69.89	NaN	NaN	NaN	NaN	NaN	NaN	NaN	NaN	NaN	NaN	NaN	NaN	NaN	NaN	NaN	NaN	NaN	NaN	NaN	NaN	NaN	NaN	NaN	NaN	NaN	NaN	NaN	NaN	NaN	NaN	NaN	NaN	NaN	NaN	NaN	NaN	NaN	NaN	NaN	NaN	NaN	NaN	NaN
210521_0811_1_1_slide1pt4_vglut2_018_Merged_final.tif	Subcellular cluster: Channel 1 object	Subcellular cluster: Channel 1 object	PathCellObject	Geometry	24.14	70.67	NaN	NaN	NaN	NaN	NaN	NaN	NaN	NaN	NaN	NaN	NaN	NaN	NaN	NaN	NaN	NaN	NaN	NaN	NaN	NaN	NaN	NaN	NaN	NaN	NaN	NaN	NaN	NaN	NaN	NaN	NaN	NaN	NaN	NaN	NaN	NaN	NaN	NaN	NaN	NaN	NaN	NaN	NaN
210521_0811_1_1_slide1pt4_vglut2_018_Merged_final.tif	Subcellular spot: Channel 1 object	Subcellular spot: Channel 1 object	PathCellObject	Geometry	26.6	69.92	NaN	NaN	NaN	NaN	NaN	NaN	NaN	NaN	NaN	NaN	NaN	NaN	NaN	NaN	NaN	NaN	NaN	NaN	NaN	NaN	NaN	NaN	NaN	NaN	NaN	NaN	NaN	NaN	NaN	NaN	NaN	NaN	NaN	NaN	NaN	NaN	NaN	NaN	NaN	NaN	NaN	NaN	NaN
210521_0811_1_1_slide1pt4_vglut2_018_Merged_final.tif	Subcellular cluster: Channel 1 object	Subcellular cluster: Channel 1 object	PathCellObject	Geometry	26.99	71.94	NaN	NaN	NaN	NaN	NaN	NaN	NaN	NaN	NaN	NaN	NaN	NaN	NaN	NaN	NaN	NaN	NaN	NaN	NaN	NaN	NaN	NaN	NaN	NaN	NaN	NaN	NaN	NaN	NaN	NaN	NaN	NaN	NaN	NaN	NaN	NaN	NaN	NaN	NaN	NaN	NaN	NaN	NaN
210521_0811_1_1_slide1pt4_vglut2_018_Merged_final.tif	Subcellular spot: Channel 1 object	Subcellular spot: Channel 1 object	PathCellObject	Geometry	22.01	71.92	NaN	NaN	NaN	NaN	NaN	NaN	NaN	NaN	NaN	NaN	NaN	NaN	NaN	NaN	NaN	NaN	NaN	NaN	NaN	NaN	NaN	NaN	NaN	NaN	NaN	NaN	NaN	NaN	NaN	NaN	NaN	NaN	NaN	NaN	NaN	NaN	NaN	NaN	NaN	NaN	NaN	NaN	NaN
210521_0811_1_1_slide1pt4_vglut2_018_Merged_final.tif	Subcellular spot: Channel 1 object	Subcellular spot: Channel 1 object	PathCellObject	Geometry	32.19	71.38	NaN	NaN	NaN	NaN	NaN	NaN	NaN	NaN	NaN	NaN	NaN	NaN	NaN	NaN	NaN	NaN	NaN	NaN	NaN	NaN	NaN	NaN	NaN	NaN	NaN	NaN	NaN	NaN	NaN	NaN	NaN	NaN	NaN	NaN	NaN	NaN	NaN	NaN	NaN	NaN	NaN	NaN	NaN
210521_0811_1_1_slide1pt4_vglut2_018_Merged_final.tif	Subcellular cluster: Channel 1 object	Subcellular cluster: Channel 1 object	PathCellObject	Geometry	38.71	71.74	NaN	NaN	NaN	NaN	NaN	NaN	NaN	NaN	NaN	NaN	NaN	NaN	NaN	NaN	NaN	NaN	NaN	NaN	NaN	NaN	NaN	NaN	NaN	NaN	NaN	NaN	NaN	NaN	NaN	NaN	NaN	NaN	NaN	NaN	NaN	NaN	NaN	NaN	NaN	NaN	NaN	NaN	NaN
210521_0811_1_1_slide1pt4_vglut2_018_Merged_final.tif	Subcellular cluster: Channel 1 object	Subcellular cluster: Channel 1 object	PathCellObject	Geometry	29.87	73.07	NaN	NaN	NaN	NaN	NaN	NaN	NaN	NaN	NaN	NaN	NaN	NaN	NaN	NaN	NaN	NaN	NaN	NaN	NaN	NaN	NaN	NaN	NaN	NaN	NaN	NaN	NaN	NaN	NaN	NaN	NaN	NaN	NaN	NaN	NaN	NaN	NaN	NaN	NaN	NaN	NaN	NaN	NaN
210521_0811_1_1_slide1pt4_vglut2_018_Merged_final.tif	Subcellular cluster: Channel 1 object	Subcellular cluster: Channel 1 object	PathCellObject	Geometry	34.71	72.26	NaN	NaN	NaN	NaN	NaN	NaN	NaN	NaN	NaN	NaN	NaN	NaN	NaN	NaN	NaN	NaN	NaN	NaN	NaN	NaN	NaN	NaN	NaN	NaN	NaN	NaN	NaN	NaN	NaN	NaN	NaN	NaN	NaN	NaN	NaN	NaN	NaN	NaN	NaN	NaN	NaN	NaN	NaN
210521_0811_1_1_slide1pt4_vglut2_018_Merged_final.tif	Subcellular spot: Channel 1 object	Subcellular spot: Channel 1 object	PathCellObject	Geometry	37.26	72.03	NaN	NaN	NaN	NaN	NaN	NaN	NaN	NaN	NaN	NaN	NaN	NaN	NaN	NaN	NaN	NaN	NaN	NaN	NaN	NaN	NaN	NaN	NaN	NaN	NaN	NaN	NaN	NaN	NaN	NaN	NaN	NaN	NaN	NaN	NaN	NaN	NaN	NaN	NaN	NaN	NaN	NaN	NaN
210521_0811_1_1_slide1pt4_vglut2_018_Merged_final.tif	Subcellular cluster: Channel 1 object	Subcellular cluster: Channel 1 object	PathCellObject	Geometry	23.72	72.73	NaN	NaN	NaN	NaN	NaN	NaN	NaN	NaN	NaN	NaN	NaN	NaN	NaN	NaN	NaN	NaN	NaN	NaN	NaN	NaN	NaN	NaN	NaN	NaN	NaN	NaN	NaN	NaN	NaN	NaN	NaN	NaN	NaN	NaN	NaN	NaN	NaN	NaN	NaN	NaN	NaN	NaN	NaN
210521_0811_1_1_slide1pt4_vglut2_018_Merged_final.tif	Subcellular cluster: Channel 1 object	Subcellular cluster: Channel 1 object	PathCellObject	Geometry	32.07	72.48	NaN	NaN	NaN	NaN	NaN	NaN	NaN	NaN	NaN	NaN	NaN	NaN	NaN	NaN	NaN	NaN	NaN	NaN	NaN	NaN	NaN	NaN	NaN	NaN	NaN	NaN	NaN	NaN	NaN	NaN	NaN	NaN	NaN	NaN	NaN	NaN	NaN	NaN	NaN	NaN	NaN	NaN	NaN
210521_0811_1_1_slide1pt4_vglut2_018_Merged_final.tif	Subcellular cluster: Channel 1 object	Subcellular cluster: Channel 1 object	PathCellObject	Geometry	34.01	74.09	NaN	NaN	NaN	NaN	NaN	NaN	NaN	NaN	NaN	NaN	NaN	NaN	NaN	NaN	NaN	NaN	NaN	NaN	NaN	NaN	NaN	NaN	NaN	NaN	NaN	NaN	NaN	NaN	NaN	NaN	NaN	NaN	NaN	NaN	NaN	NaN	NaN	NaN	NaN	NaN	NaN	NaN	NaN
210521_0811_1_1_slide1pt4_vglut2_018_Merged_final.tif	Subcellular cluster: Channel 1 object	Subcellular cluster: Channel 1 object	PathCellObject	Geometry	38.78	73.75	NaN	NaN	NaN	NaN	NaN	NaN	NaN	NaN	NaN	NaN	NaN	NaN	NaN	NaN	NaN	NaN	NaN	NaN	NaN	NaN	NaN	NaN	NaN	NaN	NaN	NaN	NaN	NaN	NaN	NaN	NaN	NaN	NaN	NaN	NaN	NaN	NaN	NaN	NaN	NaN	NaN	NaN	NaN
210521_0811_1_1_slide1pt4_vglut2_018_Merged_final.tif	Subcellular spot: Channel 1 object	Subcellular spot: Channel 1 object	PathCellObject	Geometry	24.95	73.85	NaN	NaN	NaN	NaN	NaN	NaN	NaN	NaN	NaN	NaN	NaN	NaN	NaN	NaN	NaN	NaN	NaN	NaN	NaN	NaN	NaN	NaN	NaN	NaN	NaN	NaN	NaN	NaN	NaN	NaN	NaN	NaN	NaN	NaN	NaN	NaN	NaN	NaN	NaN	NaN	NaN	NaN	NaN
210521_0811_1_1_slide1pt4_vglut2_018_Merged_final.tif	Subcellular cluster: Channel 1 object	Subcellular cluster: Channel 1 object	PathCellObject	Geometry	37.31	74.84	NaN	NaN	NaN	NaN	NaN	NaN	NaN	NaN	NaN	NaN	NaN	NaN	NaN	NaN	NaN	NaN	NaN	NaN	NaN	NaN	NaN	NaN	NaN	NaN	NaN	NaN	NaN	NaN	NaN	NaN	NaN	NaN	NaN	NaN	NaN	NaN	NaN	NaN	NaN	NaN	NaN	NaN	NaN
210521_0811_1_1_slide1pt4_vglut2_018_Merged_final.tif	Subcellular cluster: Channel 1 object	Subcellular cluster: Channel 1 object	PathCellObject	Geometry	40.39	74.43	NaN	NaN	NaN	NaN	NaN	NaN	NaN	NaN	NaN	NaN	NaN	NaN	NaN	NaN	NaN	NaN	NaN	NaN	NaN	NaN	NaN	NaN	NaN	NaN	NaN	NaN	NaN	NaN	NaN	NaN	NaN	NaN	NaN	NaN	NaN	NaN	NaN	NaN	NaN	NaN	NaN	NaN	NaN
210521_0811_1_1_slide1pt4_vglut2_018_Merged_final.tif	Subcellular spot: Channel 1 object	Subcellular spot: Channel 1 object	PathCellObject	Geometry	22.45	74.33	NaN	NaN	NaN	NaN	NaN	NaN	NaN	NaN	NaN	NaN	NaN	NaN	NaN	NaN	NaN	NaN	NaN	NaN	NaN	NaN	NaN	NaN	NaN	NaN	NaN	NaN	NaN	NaN	NaN	NaN	NaN	NaN	NaN	NaN	NaN	NaN	NaN	NaN	NaN	NaN	NaN	NaN	NaN
210521_0811_1_1_slide1pt4_vglut2_018_Merged_final.tif	Subcellular spot: Channel 1 object	Subcellular spot: Channel 1 object	PathCellObject	Geometry	32.01	73.68	NaN	NaN	NaN	NaN	NaN	NaN	NaN	NaN	NaN	NaN	NaN	NaN	NaN	NaN	NaN	NaN	NaN	NaN	NaN	NaN	NaN	NaN	NaN	NaN	NaN	NaN	NaN	NaN	NaN	NaN	NaN	NaN	NaN	NaN	NaN	NaN	NaN	NaN	NaN	NaN	NaN	NaN	NaN
210521_0811_1_1_slide1pt4_vglut2_018_Merged_final.tif	Subcellular spot: Channel 1 object	Subcellular spot: Channel 1 object	PathCellObject	Geometry	27.85	74.05	NaN	NaN	NaN	NaN	NaN	NaN	NaN	NaN	NaN	NaN	NaN	NaN	NaN	NaN	NaN	NaN	NaN	NaN	NaN	NaN	NaN	NaN	NaN	NaN	NaN	NaN	NaN	NaN	NaN	NaN	NaN	NaN	NaN	NaN	NaN	NaN	NaN	NaN	NaN	NaN	NaN	NaN	NaN
210521_0811_1_1_slide1pt4_vglut2_018_Merged_final.tif	Subcellular cluster: Channel 1 object	Subcellular cluster: Channel 1 object	PathCellObject	Geometry	35.74	74.93	NaN	NaN	NaN	NaN	NaN	NaN	NaN	NaN	NaN	NaN	NaN	NaN	NaN	NaN	NaN	NaN	NaN	NaN	NaN	NaN	NaN	NaN	NaN	NaN	NaN	NaN	NaN	NaN	NaN	NaN	NaN	NaN	NaN	NaN	NaN	NaN	NaN	NaN	NaN	NaN	NaN	NaN	NaN
210521_0811_1_1_slide1pt4_vglut2_018_Merged_final.tif	Subcellular cluster: Channel 1 object	Subcellular cluster: Channel 1 object	PathCellObject	Geometry	27.08	75.92	NaN	NaN	NaN	NaN	NaN	NaN	NaN	NaN	NaN	NaN	NaN	NaN	NaN	NaN	NaN	NaN	NaN	NaN	NaN	NaN	NaN	NaN	NaN	NaN	NaN	NaN	NaN	NaN	NaN	NaN	NaN	NaN	NaN	NaN	NaN	NaN	NaN	NaN	NaN	NaN	NaN	NaN	NaN
210521_0811_1_1_slide1pt4_vglut2_018_Merged_final.tif	Subcellular cluster: Channel 1 object	Subcellular cluster: Channel 1 object	PathCellObject	Geometry	30.78	75.81	NaN	NaN	NaN	NaN	NaN	NaN	NaN	NaN	NaN	NaN	NaN	NaN	NaN	NaN	NaN	NaN	NaN	NaN	NaN	NaN	NaN	NaN	NaN	NaN	NaN	NaN	NaN	NaN	NaN	NaN	NaN	NaN	NaN	NaN	NaN	NaN	NaN	NaN	NaN	NaN	NaN	NaN	NaN
210521_0811_1_1_slide1pt4_vglut2_018_Merged_final.tif	Subcellular spot: Channel 1 object	Subcellular spot: Channel 1 object	PathCellObject	Geometry	32.53	74.73	NaN	NaN	NaN	NaN	NaN	NaN	NaN	NaN	NaN	NaN	NaN	NaN	NaN	NaN	NaN	NaN	NaN	NaN	NaN	NaN	NaN	NaN	NaN	NaN	NaN	NaN	NaN	NaN	NaN	NaN	NaN	NaN	NaN	NaN	NaN	NaN	NaN	NaN	NaN	NaN	NaN	NaN	NaN
210521_0811_1_1_slide1pt4_vglut2_018_Merged_final.tif	Subcellular cluster: Channel 1 object	Subcellular cluster: Channel 1 object	PathCellObject	Geometry	23.53	75.6	NaN	NaN	NaN	NaN	NaN	NaN	NaN	NaN	NaN	NaN	NaN	NaN	NaN	NaN	NaN	NaN	NaN	NaN	NaN	NaN	NaN	NaN	NaN	NaN	NaN	NaN	NaN	NaN	NaN	NaN	NaN	NaN	NaN	NaN	NaN	NaN	NaN	NaN	NaN	NaN	NaN	NaN	NaN
210521_0811_1_1_slide1pt4_vglut2_018_Merged_final.tif	Subcellular spot: Channel 1 object	Subcellular spot: Channel 1 object	PathCellObject	Geometry	32.89	76.24	NaN	NaN	NaN	NaN	NaN	NaN	NaN	NaN	NaN	NaN	NaN	NaN	NaN	NaN	NaN	NaN	NaN	NaN	NaN	NaN	NaN	NaN	NaN	NaN	NaN	NaN	NaN	NaN	NaN	NaN	NaN	NaN	NaN	NaN	NaN	NaN	NaN	NaN	NaN	NaN	NaN	NaN	NaN
210521_0811_1_1_slide1pt4_vglut2_018_Merged_final.tif	Subcellular spot: Channel 1 object	Subcellular spot: Channel 1 object	PathCellObject	Geometry	34.41	76.2	NaN	NaN	NaN	NaN	NaN	NaN	NaN	NaN	NaN	NaN	NaN	NaN	NaN	NaN	NaN	NaN	NaN	NaN	NaN	NaN	NaN	NaN	NaN	NaN	NaN	NaN	NaN	NaN	NaN	NaN	NaN	NaN	NaN	NaN	NaN	NaN	NaN	NaN	NaN	NaN	NaN	NaN	NaN
210521_0811_1_1_slide1pt4_vglut2_018_Merged_final.tif	Subcellular spot: Channel 1 object	Subcellular spot: Channel 1 object	PathCellObject	Geometry	24.86	76.65	NaN	NaN	NaN	NaN	NaN	NaN	NaN	NaN	NaN	NaN	NaN	NaN	NaN	NaN	NaN	NaN	NaN	NaN	NaN	NaN	NaN	NaN	NaN	NaN	NaN	NaN	NaN	NaN	NaN	NaN	NaN	NaN	NaN	NaN	NaN	NaN	NaN	NaN	NaN	NaN	NaN	NaN	NaN
210521_0811_1_1_slide1pt4_vglut2_018_Merged_final.tif	Subcellular spot: Channel 1 object	Subcellular spot: Channel 1 object	PathCellObject	Geometry	39.12	76.68	NaN	NaN	NaN	NaN	NaN	NaN	NaN	NaN	NaN	NaN	NaN	NaN	NaN	NaN	NaN	NaN	NaN	NaN	NaN	NaN	NaN	NaN	NaN	NaN	NaN	NaN	NaN	NaN	NaN	NaN	NaN	NaN	NaN	NaN	NaN	NaN	NaN	NaN	NaN	NaN	NaN	NaN	NaN
210521_0811_1_1_slide1pt4_vglut2_018_Merged_final.tif	Subcellular spot: Channel 1 object	Subcellular spot: Channel 1 object	PathCellObject	Geometry	40.13	76.72	NaN	NaN	NaN	NaN	NaN	NaN	NaN	NaN	NaN	NaN	NaN	NaN	NaN	NaN	NaN	NaN	NaN	NaN	NaN	NaN	NaN	NaN	NaN	NaN	NaN	NaN	NaN	NaN	NaN	NaN	NaN	NaN	NaN	NaN	NaN	NaN	NaN	NaN	NaN	NaN	NaN	NaN	NaN
210521_0811_1_1_slide1pt4_vglut2_018_Merged_final.tif	Subcellular spot: Channel 1 object	Subcellular spot: Channel 1 object	PathCellObject	Geometry	36.87	76.61	NaN	NaN	NaN	NaN	NaN	NaN	NaN	NaN	NaN	NaN	NaN	NaN	NaN	NaN	NaN	NaN	NaN	NaN	NaN	NaN	NaN	NaN	NaN	NaN	NaN	NaN	NaN	NaN	NaN	NaN	NaN	NaN	NaN	NaN	NaN	NaN	NaN	NaN	NaN	NaN	NaN	NaN	NaN
210521_0811_1_1_slide1pt4_vglut2_018_Merged_final.tif	Subcellular cluster: Channel 1 object	Subcellular cluster: Channel 1 object	PathCellObject	Geometry	28.97	77.59	NaN	NaN	NaN	NaN	NaN	NaN	NaN	NaN	NaN	NaN	NaN	NaN	NaN	NaN	NaN	NaN	NaN	NaN	NaN	NaN	NaN	NaN	NaN	NaN	NaN	NaN	NaN	NaN	NaN	NaN	NaN	NaN	NaN	NaN	NaN	NaN	NaN	NaN	NaN	NaN	NaN	NaN	NaN
210521_0811_1_1_slide1pt4_vglut2_018_Merged_final.tif	Subcellular spot: Channel 1 object	Subcellular spot: Channel 1 object	PathCellObject	Geometry	24.06	77.81	NaN	NaN	NaN	NaN	NaN	NaN	NaN	NaN	NaN	NaN	NaN	NaN	NaN	NaN	NaN	NaN	NaN	NaN	NaN	NaN	NaN	NaN	NaN	NaN	NaN	NaN	NaN	NaN	NaN	NaN	NaN	NaN	NaN	NaN	NaN	NaN	NaN	NaN	NaN	NaN	NaN	NaN	NaN
210521_0811_1_1_slide1pt4_vglut2_018_Merged_final.tif	Subcellular cluster: Channel 1 object	Subcellular cluster: Channel 1 object	PathCellObject	Geometry	31.9	78	NaN	NaN	NaN	NaN	NaN	NaN	NaN	NaN	NaN	NaN	NaN	NaN	NaN	NaN	NaN	NaN	NaN	NaN	NaN	NaN	NaN	NaN	NaN	NaN	NaN	NaN	NaN	NaN	NaN	NaN	NaN	NaN	NaN	NaN	NaN	NaN	NaN	NaN	NaN	NaN	NaN	NaN	NaN
210521_0811_1_1_slide1pt4_vglut2_018_Merged_final.tif	Subcellular cluster: Channel 1 object	Subcellular cluster: Channel 1 object	PathCellObject	Geometry	34.63	78.43	NaN	NaN	NaN	NaN	NaN	NaN	NaN	NaN	NaN	NaN	NaN	NaN	NaN	NaN	NaN	NaN	NaN	NaN	NaN	NaN	NaN	NaN	NaN	NaN	NaN	NaN	NaN	NaN	NaN	NaN	NaN	NaN	NaN	NaN	NaN	NaN	NaN	NaN	NaN	NaN	NaN	NaN	NaN
210521_0811_1_1_slide1pt4_vglut2_018_Merged_final.tif	Subcellular cluster: Channel 1 object	Subcellular cluster: Channel 1 object	PathCellObject	Geometry	37.21	77.72	NaN	NaN	NaN	NaN	NaN	NaN	NaN	NaN	NaN	NaN	NaN	NaN	NaN	NaN	NaN	NaN	NaN	NaN	NaN	NaN	NaN	NaN	NaN	NaN	NaN	NaN	NaN	NaN	NaN	NaN	NaN	NaN	NaN	NaN	NaN	NaN	NaN	NaN	NaN	NaN	NaN	NaN	NaN
210521_0811_1_1_slide1pt4_vglut2_018_Merged_final.tif	Subcellular spot: Channel 1 object	Subcellular spot: Channel 1 object	PathCellObject	Geometry	30.33	78.35	NaN	NaN	NaN	NaN	NaN	NaN	NaN	NaN	NaN	NaN	NaN	NaN	NaN	NaN	NaN	NaN	NaN	NaN	NaN	NaN	NaN	NaN	NaN	NaN	NaN	NaN	NaN	NaN	NaN	NaN	NaN	NaN	NaN	NaN	NaN	NaN	NaN	NaN	NaN	NaN	NaN	NaN	NaN
210521_0811_1_1_slide1pt4_vglut2_018_Merged_final.tif	Subcellular cluster: Channel 1 object	Subcellular cluster: Channel 1 object	PathCellObject	Geometry	26.14	79.29	NaN	NaN	NaN	NaN	NaN	NaN	NaN	NaN	NaN	NaN	NaN	NaN	NaN	NaN	NaN	NaN	NaN	NaN	NaN	NaN	NaN	NaN	NaN	NaN	NaN	NaN	NaN	NaN	NaN	NaN	NaN	NaN	NaN	NaN	NaN	NaN	NaN	NaN	NaN	NaN	NaN	NaN	NaN
210521_0811_1_1_slide1pt4_vglut2_018_Merged_final.tif	Subcellular spot: Channel 1 object	Subcellular spot: Channel 1 object	PathCellObject	Geometry	38.42	78.99	NaN	NaN	NaN	NaN	NaN	NaN	NaN	NaN	NaN	NaN	NaN	NaN	NaN	NaN	NaN	NaN	NaN	NaN	NaN	NaN	NaN	NaN	NaN	NaN	NaN	NaN	NaN	NaN	NaN	NaN	NaN	NaN	NaN	NaN	NaN	NaN	NaN	NaN	NaN	NaN	NaN	NaN	NaN
210521_0811_1_1_slide1pt4_vglut2_018_Merged_final.tif	Subcellular spot: Channel 1 object	Subcellular spot: Channel 1 object	PathCellObject	Geometry	27.92	79.83	NaN	NaN	NaN	NaN	NaN	NaN	NaN	NaN	NaN	NaN	NaN	NaN	NaN	NaN	NaN	NaN	NaN	NaN	NaN	NaN	NaN	NaN	NaN	NaN	NaN	NaN	NaN	NaN	NaN	NaN	NaN	NaN	NaN	NaN	NaN	NaN	NaN	NaN	NaN	NaN	NaN	NaN	NaN
210521_0811_1_1_slide1pt4_vglut2_018_Merged_final.tif	Subcellular spot: Channel 1 object	Subcellular spot: Channel 1 object	PathCellObject	Geometry	37.38	79.58	NaN	NaN	NaN	NaN	NaN	NaN	NaN	NaN	NaN	NaN	NaN	NaN	NaN	NaN	NaN	NaN	NaN	NaN	NaN	NaN	NaN	NaN	NaN	NaN	NaN	NaN	NaN	NaN	NaN	NaN	NaN	NaN	NaN	NaN	NaN	NaN	NaN	NaN	NaN	NaN	NaN	NaN	NaN
210521_0811_1_1_slide1pt4_vglut2_018_Merged_final.tif	Subcellular spot: Channel 1 object	Subcellular spot: Channel 1 object	PathCellObject	Geometry	30.59	79.77	NaN	NaN	NaN	NaN	NaN	NaN	NaN	NaN	NaN	NaN	NaN	NaN	NaN	NaN	NaN	NaN	NaN	NaN	NaN	NaN	NaN	NaN	NaN	NaN	NaN	NaN	NaN	NaN	NaN	NaN	NaN	NaN	NaN	NaN	NaN	NaN	NaN	NaN	NaN	NaN	NaN	NaN	NaN
210521_0811_1_1_slide1pt4_vglut2_018_Merged_final.tif	Subcellular cluster: Channel 1 object	Subcellular cluster: Channel 1 object	PathCellObject	Geometry	32.32	80.76	NaN	NaN	NaN	NaN	NaN	NaN	NaN	NaN	NaN	NaN	NaN	NaN	NaN	NaN	NaN	NaN	NaN	NaN	NaN	NaN	NaN	NaN	NaN	NaN	NaN	NaN	NaN	NaN	NaN	NaN	NaN	NaN	NaN	NaN	NaN	NaN	NaN	NaN	NaN	NaN	NaN	NaN	NaN
210521_0811_1_1_slide1pt4_vglut2_018_Merged_final.tif	Subcellular spot: Channel 1 object	Subcellular spot: Channel 1 object	PathCellObject	Geometry	36.17	80.23	NaN	NaN	NaN	NaN	NaN	NaN	NaN	NaN	NaN	NaN	NaN	NaN	NaN	NaN	NaN	NaN	NaN	NaN	NaN	NaN	NaN	NaN	NaN	NaN	NaN	NaN	NaN	NaN	NaN	NaN	NaN	NaN	NaN	NaN	NaN	NaN	NaN	NaN	NaN	NaN	NaN	NaN	NaN
210521_0811_1_1_slide1pt4_vglut2_018_Merged_final.tif	Subcellular cluster: Channel 1 object	Subcellular cluster: Channel 1 object	PathCellObject	Geometry	33.93	80.65	NaN	NaN	NaN	NaN	NaN	NaN	NaN	NaN	NaN	NaN	NaN	NaN	NaN	NaN	NaN	NaN	NaN	NaN	NaN	NaN	NaN	NaN	NaN	NaN	NaN	NaN	NaN	NaN	NaN	NaN	NaN	NaN	NaN	NaN	NaN	NaN	NaN	NaN	NaN	NaN	NaN	NaN	NaN
210521_0811_1_1_slide1pt4_vglut2_018_Merged_final.tif	Subcellular cluster: Channel 1 object	Subcellular cluster: Channel 1 object	PathCellObject	Geometry	29.37	81.29	NaN	NaN	NaN	NaN	NaN	NaN	NaN	NaN	NaN	NaN	NaN	NaN	NaN	NaN	NaN	NaN	NaN	NaN	NaN	NaN	NaN	NaN	NaN	NaN	NaN	NaN	NaN	NaN	NaN	NaN	NaN	NaN	NaN	NaN	NaN	NaN	NaN	NaN	NaN	NaN	NaN	NaN	NaN
210521_0811_1_1_slide1pt4_vglut2_018_Merged_final.tif	Subcellular spot: Channel 1 object	Subcellular spot: Channel 1 object	PathCellObject	Geometry	27.46	81.24	NaN	NaN	NaN	NaN	NaN	NaN	NaN	NaN	NaN	NaN	NaN	NaN	NaN	NaN	NaN	NaN	NaN	NaN	NaN	NaN	NaN	NaN	NaN	NaN	NaN	NaN	NaN	NaN	NaN	NaN	NaN	NaN	NaN	NaN	NaN	NaN	NaN	NaN	NaN	NaN	NaN	NaN	NaN
210521_0811_1_1_slide1pt4_vglut2_018_Merged_final.tif	Subcellular spot: Channel 3 object	Subcellular spot: Channel 3 object	PathCellObject	Geometry	40.13	67.94	NaN	NaN	NaN	NaN	NaN	NaN	NaN	NaN	NaN	NaN	NaN	NaN	NaN	NaN	NaN	NaN	NaN	NaN	NaN	NaN	NaN	NaN	NaN	NaN	NaN	NaN	NaN	NaN	NaN	NaN	NaN	NaN	NaN	NaN	NaN	NaN	NaN	NaN	NaN	NaN	NaN	NaN	NaN
210521_0811_1_1_slide1pt4_vglut2_018_Merged_final.tif	Subcellular spot: Channel 3 object	Subcellular spot: Channel 3 object	PathCellObject	Geometry	40.65	75.31	NaN	NaN	NaN	NaN	NaN	NaN	NaN	NaN	NaN	NaN	NaN	NaN	NaN	NaN	NaN	NaN	NaN	NaN	NaN	NaN	NaN	NaN	NaN	NaN	NaN	NaN	NaN	NaN	NaN	NaN	NaN	NaN	NaN	NaN	NaN	NaN	NaN	NaN	NaN	NaN	NaN	NaN	NaN
210521_0811_1_1_slide1pt4_vglut2_018_Merged_final.tif	Subcellular spot: Channel 3 object	Subcellular spot: Channel 3 object	PathCellObject	Geometry	36.32	76.12	NaN	NaN	NaN	NaN	NaN	NaN	NaN	NaN	NaN	NaN	NaN	NaN	NaN	NaN	NaN	NaN	NaN	NaN	NaN	NaN	NaN	NaN	NaN	NaN	NaN	NaN	NaN	NaN	NaN	NaN	NaN	NaN	NaN	NaN	NaN	NaN	NaN	NaN	NaN	NaN	NaN	NaN	NaN
210521_0811_1_1_slide1pt4_vglut2_018_Merged_final.tif	Subcellular spot: Channel 3 object	Subcellular spot: Channel 3 object	PathCellObject	Geometry	39.13	76.03	NaN	NaN	NaN	NaN	NaN	NaN	NaN	NaN	NaN	NaN	NaN	NaN	NaN	NaN	NaN	NaN	NaN	NaN	NaN	NaN	NaN	NaN	NaN	NaN	NaN	NaN	NaN	NaN	NaN	NaN	NaN	NaN	NaN	NaN	NaN	NaN	NaN	NaN	NaN	NaN	NaN	NaN	NaN
210521_0811_1_1_slide1pt4_vglut2_018_Merged_final.tif	Subcellular spot: Channel 3 object	Subcellular spot: Channel 3 object	PathCellObject	Geometry	27.87	80.25	NaN	NaN	NaN	NaN	NaN	NaN	NaN	NaN	NaN	NaN	NaN	NaN	NaN	NaN	NaN	NaN	NaN	NaN	NaN	NaN	NaN	NaN	NaN	NaN	NaN	NaN	NaN	NaN	NaN	NaN	NaN	NaN	NaN	NaN	NaN	NaN	NaN	NaN	NaN	NaN	NaN	NaN	NaN
210521_0811_1_1_slide1pt4_vglut2_018_Merged_final.tif	Subcellular spot: Channel 3 object	Subcellular spot: Channel 3 object	PathCellObject	Geometry	31.15	80.3	NaN	NaN	NaN	NaN	NaN	NaN	NaN	NaN	NaN	NaN	NaN	NaN	NaN	NaN	NaN	NaN	NaN	NaN	NaN	NaN	NaN	NaN	NaN	NaN	NaN	NaN	NaN	NaN	NaN	NaN	NaN	NaN	NaN	NaN	NaN	NaN	NaN	NaN	NaN	NaN	NaN	NaN	NaN
210521_0811_1_1_slide1pt4_vglut2_018_Merged_final.tif	Subcellular spot: Channel 3 object	Subcellular spot: Channel 3 object	PathCellObject	Geometry	32.21	81.69	NaN	NaN	NaN	NaN	NaN	NaN	NaN	NaN	NaN	NaN	NaN	NaN	NaN	NaN	NaN	NaN	NaN	NaN	NaN	NaN	NaN	NaN	NaN	NaN	NaN	NaN	NaN	NaN	NaN	NaN	NaN	NaN	NaN	NaN	NaN	NaN	NaN	NaN	NaN	NaN	NaN	NaN	NaN
210521_0811_1_1_slide1pt4_vglut2_018_Merged_final.tif	PathCellObject		PathAnnotationObject	Polygon	123.06	68.34	22.75	17.0591	0.9824	6.0438	4.9602	0.5667	42	3948	26.3728	156	6	150	240.0638	22566	34.2944	255	100	155	42.4894	3994	26.554	142	9	133	153.25	44.9979	0.9511	15.1043	13.0067	0.4518	60.8523	96.9818	1159	6	38.7435	87.2166	255	0	47.4302	25.2037	243	8	64.2471
210521_0811_1_1_slide1pt4_vglut2_018_Merged_final.tif	Subcellular spot: Channel 1 object	Subcellular spot: Channel 1 object	PathCellObject	Geometry	121.51	66.32	NaN	NaN	NaN	NaN	NaN	NaN	NaN	NaN	NaN	NaN	NaN	NaN	NaN	NaN	NaN	NaN	NaN	NaN	NaN	NaN	NaN	NaN	NaN	NaN	NaN	NaN	NaN	NaN	NaN	NaN	NaN	NaN	NaN	NaN	NaN	NaN	NaN	NaN	NaN	NaN	NaN	NaN	NaN
210521_0811_1_1_slide1pt4_vglut2_018_Merged_final.tif	Subcellular spot: Channel 1 object	Subcellular spot: Channel 1 object	PathCellObject	Geometry	118.94	68.44	NaN	NaN	NaN	NaN	NaN	NaN	NaN	NaN	NaN	NaN	NaN	NaN	NaN	NaN	NaN	NaN	NaN	NaN	NaN	NaN	NaN	NaN	NaN	NaN	NaN	NaN	NaN	NaN	NaN	NaN	NaN	NaN	NaN	NaN	NaN	NaN	NaN	NaN	NaN	NaN	NaN	NaN	NaN
210521_0811_1_1_slide1pt4_vglut2_018_Merged_final.tif	Subcellular cluster: Channel 1 object	Subcellular cluster: Channel 1 object	PathCellObject	Geometry	117.89	71.13	NaN	NaN	NaN	NaN	NaN	NaN	NaN	NaN	NaN	NaN	NaN	NaN	NaN	NaN	NaN	NaN	NaN	NaN	NaN	NaN	NaN	NaN	NaN	NaN	NaN	NaN	NaN	NaN	NaN	NaN	NaN	NaN	NaN	NaN	NaN	NaN	NaN	NaN	NaN	NaN	NaN	NaN	NaN
210521_0811_1_1_slide1pt4_vglut2_018_Merged_final.tif	PathCellObject		PathAnnotationObject	Polygon	59.11	72.2	116	43.2906	0.7778	16.481	10.7063	0.7335	120.8672	56445	172.1625	1928	6	1922	253.743	118498	8.6189	255	133	122	42.0428	19634	37.4269	497	3	494	163.25	52.2562	0.7513	17.2838	14.6135	0.4834	132.4962	249.4472	3035	6	197.7732	102.6954	255	0	45.2009	34.1165	497	3	161.0789
210521_0811_1_1_slide1pt4_vglut2_018_Merged_final.tif	Subcellular cluster: Channel 1 object	Subcellular cluster: Channel 1 object	PathCellObject	Geometry	63.37	66.48	NaN	NaN	NaN	NaN	NaN	NaN	NaN	NaN	NaN	NaN	NaN	NaN	NaN	NaN	NaN	NaN	NaN	NaN	NaN	NaN	NaN	NaN	NaN	NaN	NaN	NaN	NaN	NaN	NaN	NaN	NaN	NaN	NaN	NaN	NaN	NaN	NaN	NaN	NaN	NaN	NaN	NaN	NaN
210521_0811_1_1_slide1pt4_vglut2_018_Merged_final.tif	Subcellular spot: Channel 1 object	Subcellular spot: Channel 1 object	PathCellObject	Geometry	61.33	67.13	NaN	NaN	NaN	NaN	NaN	NaN	NaN	NaN	NaN	NaN	NaN	NaN	NaN	NaN	NaN	NaN	NaN	NaN	NaN	NaN	NaN	NaN	NaN	NaN	NaN	NaN	NaN	NaN	NaN	NaN	NaN	NaN	NaN	NaN	NaN	NaN	NaN	NaN	NaN	NaN	NaN	NaN	NaN
210521_0811_1_1_slide1pt4_vglut2_018_Merged_final.tif	Subcellular cluster: Channel 1 object	Subcellular cluster: Channel 1 object	PathCellObject	Geometry	55.37	67.67	NaN	NaN	NaN	NaN	NaN	NaN	NaN	NaN	NaN	NaN	NaN	NaN	NaN	NaN	NaN	NaN	NaN	NaN	NaN	NaN	NaN	NaN	NaN	NaN	NaN	NaN	NaN	NaN	NaN	NaN	NaN	NaN	NaN	NaN	NaN	NaN	NaN	NaN	NaN	NaN	NaN	NaN	NaN
210521_0811_1_1_slide1pt4_vglut2_018_Merged_final.tif	Subcellular spot: Channel 1 object	Subcellular spot: Channel 1 object	PathCellObject	Geometry	61.78	68.63	NaN	NaN	NaN	NaN	NaN	NaN	NaN	NaN	NaN	NaN	NaN	NaN	NaN	NaN	NaN	NaN	NaN	NaN	NaN	NaN	NaN	NaN	NaN	NaN	NaN	NaN	NaN	NaN	NaN	NaN	NaN	NaN	NaN	NaN	NaN	NaN	NaN	NaN	NaN	NaN	NaN	NaN	NaN
210521_0811_1_1_slide1pt4_vglut2_018_Merged_final.tif	Subcellular spot: Channel 1 object	Subcellular spot: Channel 1 object	PathCellObject	Geometry	54.75	70.33	NaN	NaN	NaN	NaN	NaN	NaN	NaN	NaN	NaN	NaN	NaN	NaN	NaN	NaN	NaN	NaN	NaN	NaN	NaN	NaN	NaN	NaN	NaN	NaN	NaN	NaN	NaN	NaN	NaN	NaN	NaN	NaN	NaN	NaN	NaN	NaN	NaN	NaN	NaN	NaN	NaN	NaN	NaN
210521_0811_1_1_slide1pt4_vglut2_018_Merged_final.tif	Subcellular spot: Channel 1 object	Subcellular spot: Channel 1 object	PathCellObject	Geometry	53.64	70.48	NaN	NaN	NaN	NaN	NaN	NaN	NaN	NaN	NaN	NaN	NaN	NaN	NaN	NaN	NaN	NaN	NaN	NaN	NaN	NaN	NaN	NaN	NaN	NaN	NaN	NaN	NaN	NaN	NaN	NaN	NaN	NaN	NaN	NaN	NaN	NaN	NaN	NaN	NaN	NaN	NaN	NaN	NaN
210521_0811_1_1_slide1pt4_vglut2_018_Merged_final.tif	Subcellular spot: Channel 1 object	Subcellular spot: Channel 1 object	PathCellObject	Geometry	60.02	72.11	NaN	NaN	NaN	NaN	NaN	NaN	NaN	NaN	NaN	NaN	NaN	NaN	NaN	NaN	NaN	NaN	NaN	NaN	NaN	NaN	NaN	NaN	NaN	NaN	NaN	NaN	NaN	NaN	NaN	NaN	NaN	NaN	NaN	NaN	NaN	NaN	NaN	NaN	NaN	NaN	NaN	NaN	NaN
210521_0811_1_1_slide1pt4_vglut2_018_Merged_final.tif	Subcellular spot: Channel 1 object	Subcellular spot: Channel 1 object	PathCellObject	Geometry	53.48	73.94	NaN	NaN	NaN	NaN	NaN	NaN	NaN	NaN	NaN	NaN	NaN	NaN	NaN	NaN	NaN	NaN	NaN	NaN	NaN	NaN	NaN	NaN	NaN	NaN	NaN	NaN	NaN	NaN	NaN	NaN	NaN	NaN	NaN	NaN	NaN	NaN	NaN	NaN	NaN	NaN	NaN	NaN	NaN
210521_0811_1_1_slide1pt4_vglut2_018_Merged_final.tif	Subcellular spot: Channel 1 object	Subcellular spot: Channel 1 object	PathCellObject	Geometry	61.79	74.96	NaN	NaN	NaN	NaN	NaN	NaN	NaN	NaN	NaN	NaN	NaN	NaN	NaN	NaN	NaN	NaN	NaN	NaN	NaN	NaN	NaN	NaN	NaN	NaN	NaN	NaN	NaN	NaN	NaN	NaN	NaN	NaN	NaN	NaN	NaN	NaN	NaN	NaN	NaN	NaN	NaN	NaN	NaN
210521_0811_1_1_slide1pt4_vglut2_018_Merged_final.tif	Subcellular spot: Channel 1 object	Subcellular spot: Channel 1 object	PathCellObject	Geometry	56.4	75.44	NaN	NaN	NaN	NaN	NaN	NaN	NaN	NaN	NaN	NaN	NaN	NaN	NaN	NaN	NaN	NaN	NaN	NaN	NaN	NaN	NaN	NaN	NaN	NaN	NaN	NaN	NaN	NaN	NaN	NaN	NaN	NaN	NaN	NaN	NaN	NaN	NaN	NaN	NaN	NaN	NaN	NaN	NaN
210521_0811_1_1_slide1pt4_vglut2_018_Merged_final.tif	Subcellular spot: Channel 1 object	Subcellular spot: Channel 1 object	PathCellObject	Geometry	56.81	76.84	NaN	NaN	NaN	NaN	NaN	NaN	NaN	NaN	NaN	NaN	NaN	NaN	NaN	NaN	NaN	NaN	NaN	NaN	NaN	NaN	NaN	NaN	NaN	NaN	NaN	NaN	NaN	NaN	NaN	NaN	NaN	NaN	NaN	NaN	NaN	NaN	NaN	NaN	NaN	NaN	NaN	NaN	NaN
210521_0811_1_1_slide1pt4_vglut2_018_Merged_final.tif	Subcellular spot: Channel 1 object	Subcellular spot: Channel 1 object	PathCellObject	Geometry	58.92	77.18	NaN	NaN	NaN	NaN	NaN	NaN	NaN	NaN	NaN	NaN	NaN	NaN	NaN	NaN	NaN	NaN	NaN	NaN	NaN	NaN	NaN	NaN	NaN	NaN	NaN	NaN	NaN	NaN	NaN	NaN	NaN	NaN	NaN	NaN	NaN	NaN	NaN	NaN	NaN	NaN	NaN	NaN	NaN
210521_0811_1_1_slide1pt4_vglut2_018_Merged_final.tif	Subcellular spot: Channel 1 object	Subcellular spot: Channel 1 object	PathCellObject	Geometry	59.18	79.46	NaN	NaN	NaN	NaN	NaN	NaN	NaN	NaN	NaN	NaN	NaN	NaN	NaN	NaN	NaN	NaN	NaN	NaN	NaN	NaN	NaN	NaN	NaN	NaN	NaN	NaN	NaN	NaN	NaN	NaN	NaN	NaN	NaN	NaN	NaN	NaN	NaN	NaN	NaN	NaN	NaN	NaN	NaN
210521_0811_1_1_slide1pt4_vglut2_018_Merged_final.tif	Subcellular spot: Channel 1 object	Subcellular spot: Channel 1 object	PathCellObject	Geometry	60.75	79.17	NaN	NaN	NaN	NaN	NaN	NaN	NaN	NaN	NaN	NaN	NaN	NaN	NaN	NaN	NaN	NaN	NaN	NaN	NaN	NaN	NaN	NaN	NaN	NaN	NaN	NaN	NaN	NaN	NaN	NaN	NaN	NaN	NaN	NaN	NaN	NaN	NaN	NaN	NaN	NaN	NaN	NaN	NaN
210521_0811_1_1_slide1pt4_vglut2_018_Merged_final.tif	PathCellObject		PathAnnotationObject	Polygon	262.8	72.27	50.75	27.2657	0.8579	9.2171	7.6979	0.5091	78.9223	16258	161.946	1464	9	1455	249.1893	51333	20.4075	255	104	151	36.9466	7611	16.7793	85	6	79	135	45.5939	0.8161	17.0928	12.3522	0.6427	83.2251	182.1069	2496	4	105.1919	121.5776	255	0	37.7952	17.6565	107	6	85.8631
210521_0811_1_1_slide1pt4_vglut2_018_Merged_final.tif	Subcellular spot: Channel 1 object	Subcellular spot: Channel 1 object	PathCellObject	Geometry	262.36	65.82	NaN	NaN	NaN	NaN	NaN	NaN	NaN	NaN	NaN	NaN	NaN	NaN	NaN	NaN	NaN	NaN	NaN	NaN	NaN	NaN	NaN	NaN	NaN	NaN	NaN	NaN	NaN	NaN	NaN	NaN	NaN	NaN	NaN	NaN	NaN	NaN	NaN	NaN	NaN	NaN	NaN	NaN	NaN
210521_0811_1_1_slide1pt4_vglut2_018_Merged_final.tif	Subcellular cluster: Channel 1 object	Subcellular cluster: Channel 1 object	PathCellObject	Geometry	264.31	71.39	NaN	NaN	NaN	NaN	NaN	NaN	NaN	NaN	NaN	NaN	NaN	NaN	NaN	NaN	NaN	NaN	NaN	NaN	NaN	NaN	NaN	NaN	NaN	NaN	NaN	NaN	NaN	NaN	NaN	NaN	NaN	NaN	NaN	NaN	NaN	NaN	NaN	NaN	NaN	NaN	NaN	NaN	NaN
210521_0811_1_1_slide1pt4_vglut2_018_Merged_final.tif	Subcellular spot: Channel 1 object	Subcellular spot: Channel 1 object	PathCellObject	Geometry	267.62	72.65	NaN	NaN	NaN	NaN	NaN	NaN	NaN	NaN	NaN	NaN	NaN	NaN	NaN	NaN	NaN	NaN	NaN	NaN	NaN	NaN	NaN	NaN	NaN	NaN	NaN	NaN	NaN	NaN	NaN	NaN	NaN	NaN	NaN	NaN	NaN	NaN	NaN	NaN	NaN	NaN	NaN	NaN	NaN
210521_0811_1_1_slide1pt4_vglut2_018_Merged_final.tif	Subcellular spot: Channel 1 object	Subcellular spot: Channel 1 object	PathCellObject	Geometry	262.69	75.42	NaN	NaN	NaN	NaN	NaN	NaN	NaN	NaN	NaN	NaN	NaN	NaN	NaN	NaN	NaN	NaN	NaN	NaN	NaN	NaN	NaN	NaN	NaN	NaN	NaN	NaN	NaN	NaN	NaN	NaN	NaN	NaN	NaN	NaN	NaN	NaN	NaN	NaN	NaN	NaN	NaN	NaN	NaN
210521_0811_1_1_slide1pt4_vglut2_018_Merged_final.tif	Subcellular spot: Channel 1 object	Subcellular spot: Channel 1 object	PathCellObject	Geometry	260.1	76.72	NaN	NaN	NaN	NaN	NaN	NaN	NaN	NaN	NaN	NaN	NaN	NaN	NaN	NaN	NaN	NaN	NaN	NaN	NaN	NaN	NaN	NaN	NaN	NaN	NaN	NaN	NaN	NaN	NaN	NaN	NaN	NaN	NaN	NaN	NaN	NaN	NaN	NaN	NaN	NaN	NaN	NaN	NaN
210521_0811_1_1_slide1pt4_vglut2_018_Merged_final.tif	PathCellObject		PathAnnotationObject	Polygon	4.741	72.35	52.5	26.9005	0.9117	9.8938	7.3734	0.6515	411.5356	86834	430.0969	2616	7	2609	245.5829	51818	28.792	255	86	169	29.8104	6290	19.7004	143	5	138	149.5	49.5157	0.7662	18.9886	11.928	0.7953	389.4784	438.2159	2619	5	89.0897	117.3394	255	0	39.9967	27.7163	219	5	377.5754
210521_0811_1_1_slide1pt4_vglut2_018_Merged_final.tif	Subcellular spot: Channel 1 object	Subcellular spot: Channel 1 object	PathCellObject	Geometry	8.693	66.37	NaN	NaN	NaN	NaN	NaN	NaN	NaN	NaN	NaN	NaN	NaN	NaN	NaN	NaN	NaN	NaN	NaN	NaN	NaN	NaN	NaN	NaN	NaN	NaN	NaN	NaN	NaN	NaN	NaN	NaN	NaN	NaN	NaN	NaN	NaN	NaN	NaN	NaN	NaN	NaN	NaN	NaN	NaN
210521_0811_1_1_slide1pt4_vglut2_018_Merged_final.tif	Subcellular spot: Channel 1 object	Subcellular spot: Channel 1 object	PathCellObject	Geometry	9.742	66.78	NaN	NaN	NaN	NaN	NaN	NaN	NaN	NaN	NaN	NaN	NaN	NaN	NaN	NaN	NaN	NaN	NaN	NaN	NaN	NaN	NaN	NaN	NaN	NaN	NaN	NaN	NaN	NaN	NaN	NaN	NaN	NaN	NaN	NaN	NaN	NaN	NaN	NaN	NaN	NaN	NaN	NaN	NaN
210521_0811_1_1_slide1pt4_vglut2_018_Merged_final.tif	Subcellular spot: Channel 1 object	Subcellular spot: Channel 1 object	PathCellObject	Geometry	3.902	67.05	NaN	NaN	NaN	NaN	NaN	NaN	NaN	NaN	NaN	NaN	NaN	NaN	NaN	NaN	NaN	NaN	NaN	NaN	NaN	NaN	NaN	NaN	NaN	NaN	NaN	NaN	NaN	NaN	NaN	NaN	NaN	NaN	NaN	NaN	NaN	NaN	NaN	NaN	NaN	NaN	NaN	NaN	NaN
210521_0811_1_1_slide1pt4_vglut2_018_Merged_final.tif	Subcellular cluster: Channel 1 object	Subcellular cluster: Channel 1 object	PathCellObject	Geometry	2.252	68.19	NaN	NaN	NaN	NaN	NaN	NaN	NaN	NaN	NaN	NaN	NaN	NaN	NaN	NaN	NaN	NaN	NaN	NaN	NaN	NaN	NaN	NaN	NaN	NaN	NaN	NaN	NaN	NaN	NaN	NaN	NaN	NaN	NaN	NaN	NaN	NaN	NaN	NaN	NaN	NaN	NaN	NaN	NaN
210521_0811_1_1_slide1pt4_vglut2_018_Merged_final.tif	Subcellular spot: Channel 1 object	Subcellular spot: Channel 1 object	PathCellObject	Geometry	0.7506	68.23	NaN	NaN	NaN	NaN	NaN	NaN	NaN	NaN	NaN	NaN	NaN	NaN	NaN	NaN	NaN	NaN	NaN	NaN	NaN	NaN	NaN	NaN	NaN	NaN	NaN	NaN	NaN	NaN	NaN	NaN	NaN	NaN	NaN	NaN	NaN	NaN	NaN	NaN	NaN	NaN	NaN	NaN	NaN
210521_0811_1_1_slide1pt4_vglut2_018_Merged_final.tif	Subcellular cluster: Channel 1 object	Subcellular cluster: Channel 1 object	PathCellObject	Geometry	6.507	68.4	NaN	NaN	NaN	NaN	NaN	NaN	NaN	NaN	NaN	NaN	NaN	NaN	NaN	NaN	NaN	NaN	NaN	NaN	NaN	NaN	NaN	NaN	NaN	NaN	NaN	NaN	NaN	NaN	NaN	NaN	NaN	NaN	NaN	NaN	NaN	NaN	NaN	NaN	NaN	NaN	NaN	NaN	NaN
210521_0811_1_1_slide1pt4_vglut2_018_Merged_final.tif	Subcellular cluster: Channel 1 object	Subcellular cluster: Channel 1 object	PathCellObject	Geometry	4.327	69.05	NaN	NaN	NaN	NaN	NaN	NaN	NaN	NaN	NaN	NaN	NaN	NaN	NaN	NaN	NaN	NaN	NaN	NaN	NaN	NaN	NaN	NaN	NaN	NaN	NaN	NaN	NaN	NaN	NaN	NaN	NaN	NaN	NaN	NaN	NaN	NaN	NaN	NaN	NaN	NaN	NaN	NaN	NaN
210521_0811_1_1_slide1pt4_vglut2_018_Merged_final.tif	Subcellular spot: Channel 1 object	Subcellular spot: Channel 1 object	PathCellObject	Geometry	8.632	69.57	NaN	NaN	NaN	NaN	NaN	NaN	NaN	NaN	NaN	NaN	NaN	NaN	NaN	NaN	NaN	NaN	NaN	NaN	NaN	NaN	NaN	NaN	NaN	NaN	NaN	NaN	NaN	NaN	NaN	NaN	NaN	NaN	NaN	NaN	NaN	NaN	NaN	NaN	NaN	NaN	NaN	NaN	NaN
210521_0811_1_1_slide1pt4_vglut2_018_Merged_final.tif	Subcellular spot: Channel 1 object	Subcellular spot: Channel 1 object	PathCellObject	Geometry	7.263	69.95	NaN	NaN	NaN	NaN	NaN	NaN	NaN	NaN	NaN	NaN	NaN	NaN	NaN	NaN	NaN	NaN	NaN	NaN	NaN	NaN	NaN	NaN	NaN	NaN	NaN	NaN	NaN	NaN	NaN	NaN	NaN	NaN	NaN	NaN	NaN	NaN	NaN	NaN	NaN	NaN	NaN	NaN	NaN
210521_0811_1_1_slide1pt4_vglut2_018_Merged_final.tif	Subcellular cluster: Channel 1 object	Subcellular cluster: Channel 1 object	PathCellObject	Geometry	3.129	70.67	NaN	NaN	NaN	NaN	NaN	NaN	NaN	NaN	NaN	NaN	NaN	NaN	NaN	NaN	NaN	NaN	NaN	NaN	NaN	NaN	NaN	NaN	NaN	NaN	NaN	NaN	NaN	NaN	NaN	NaN	NaN	NaN	NaN	NaN	NaN	NaN	NaN	NaN	NaN	NaN	NaN	NaN	NaN
210521_0811_1_1_slide1pt4_vglut2_018_Merged_final.tif	Subcellular spot: Channel 1 object	Subcellular spot: Channel 1 object	PathCellObject	Geometry	11.18	70.23	NaN	NaN	NaN	NaN	NaN	NaN	NaN	NaN	NaN	NaN	NaN	NaN	NaN	NaN	NaN	NaN	NaN	NaN	NaN	NaN	NaN	NaN	NaN	NaN	NaN	NaN	NaN	NaN	NaN	NaN	NaN	NaN	NaN	NaN	NaN	NaN	NaN	NaN	NaN	NaN	NaN	NaN	NaN
210521_0811_1_1_slide1pt4_vglut2_018_Merged_final.tif	Subcellular cluster: Channel 1 object	Subcellular cluster: Channel 1 object	PathCellObject	Geometry	0.9162	71	NaN	NaN	NaN	NaN	NaN	NaN	NaN	NaN	NaN	NaN	NaN	NaN	NaN	NaN	NaN	NaN	NaN	NaN	NaN	NaN	NaN	NaN	NaN	NaN	NaN	NaN	NaN	NaN	NaN	NaN	NaN	NaN	NaN	NaN	NaN	NaN	NaN	NaN	NaN	NaN	NaN	NaN	NaN
210521_0811_1_1_slide1pt4_vglut2_018_Merged_final.tif	Subcellular spot: Channel 1 object	Subcellular spot: Channel 1 object	PathCellObject	Geometry	5.26	71.11	NaN	NaN	NaN	NaN	NaN	NaN	NaN	NaN	NaN	NaN	NaN	NaN	NaN	NaN	NaN	NaN	NaN	NaN	NaN	NaN	NaN	NaN	NaN	NaN	NaN	NaN	NaN	NaN	NaN	NaN	NaN	NaN	NaN	NaN	NaN	NaN	NaN	NaN	NaN	NaN	NaN	NaN	NaN
210521_0811_1_1_slide1pt4_vglut2_018_Merged_final.tif	Subcellular spot: Channel 1 object	Subcellular spot: Channel 1 object	PathCellObject	Geometry	7.697	71.69	NaN	NaN	NaN	NaN	NaN	NaN	NaN	NaN	NaN	NaN	NaN	NaN	NaN	NaN	NaN	NaN	NaN	NaN	NaN	NaN	NaN	NaN	NaN	NaN	NaN	NaN	NaN	NaN	NaN	NaN	NaN	NaN	NaN	NaN	NaN	NaN	NaN	NaN	NaN	NaN	NaN	NaN	NaN
210521_0811_1_1_slide1pt4_vglut2_018_Merged_final.tif	Subcellular spot: Channel 1 object	Subcellular spot: Channel 1 object	PathCellObject	Geometry	10.33	71.65	NaN	NaN	NaN	NaN	NaN	NaN	NaN	NaN	NaN	NaN	NaN	NaN	NaN	NaN	NaN	NaN	NaN	NaN	NaN	NaN	NaN	NaN	NaN	NaN	NaN	NaN	NaN	NaN	NaN	NaN	NaN	NaN	NaN	NaN	NaN	NaN	NaN	NaN	NaN	NaN	NaN	NaN	NaN
210521_0811_1_1_slide1pt4_vglut2_018_Merged_final.tif	Subcellular cluster: Channel 1 object	Subcellular cluster: Channel 1 object	PathCellObject	Geometry	4.97	73.04	NaN	NaN	NaN	NaN	NaN	NaN	NaN	NaN	NaN	NaN	NaN	NaN	NaN	NaN	NaN	NaN	NaN	NaN	NaN	NaN	NaN	NaN	NaN	NaN	NaN	NaN	NaN	NaN	NaN	NaN	NaN	NaN	NaN	NaN	NaN	NaN	NaN	NaN	NaN	NaN	NaN	NaN	NaN
210521_0811_1_1_slide1pt4_vglut2_018_Merged_final.tif	Subcellular spot: Channel 1 object	Subcellular spot: Channel 1 object	PathCellObject	Geometry	8.693	73.43	NaN	NaN	NaN	NaN	NaN	NaN	NaN	NaN	NaN	NaN	NaN	NaN	NaN	NaN	NaN	NaN	NaN	NaN	NaN	NaN	NaN	NaN	NaN	NaN	NaN	NaN	NaN	NaN	NaN	NaN	NaN	NaN	NaN	NaN	NaN	NaN	NaN	NaN	NaN	NaN	NaN	NaN	NaN
210521_0811_1_1_slide1pt4_vglut2_018_Merged_final.tif	Subcellular cluster: Channel 1 object	Subcellular cluster: Channel 1 object	PathCellObject	Geometry	4.04	75.72	NaN	NaN	NaN	NaN	NaN	NaN	NaN	NaN	NaN	NaN	NaN	NaN	NaN	NaN	NaN	NaN	NaN	NaN	NaN	NaN	NaN	NaN	NaN	NaN	NaN	NaN	NaN	NaN	NaN	NaN	NaN	NaN	NaN	NaN	NaN	NaN	NaN	NaN	NaN	NaN	NaN	NaN	NaN
210521_0811_1_1_slide1pt4_vglut2_018_Merged_final.tif	Subcellular cluster: Channel 1 object	Subcellular cluster: Channel 1 object	PathCellObject	Geometry	7.562	75.47	NaN	NaN	NaN	NaN	NaN	NaN	NaN	NaN	NaN	NaN	NaN	NaN	NaN	NaN	NaN	NaN	NaN	NaN	NaN	NaN	NaN	NaN	NaN	NaN	NaN	NaN	NaN	NaN	NaN	NaN	NaN	NaN	NaN	NaN	NaN	NaN	NaN	NaN	NaN	NaN	NaN	NaN	NaN
210521_0811_1_1_slide1pt4_vglut2_018_Merged_final.tif	Subcellular spot: Channel 1 object	Subcellular spot: Channel 1 object	PathCellObject	Geometry	6.063	76.73	NaN	NaN	NaN	NaN	NaN	NaN	NaN	NaN	NaN	NaN	NaN	NaN	NaN	NaN	NaN	NaN	NaN	NaN	NaN	NaN	NaN	NaN	NaN	NaN	NaN	NaN	NaN	NaN	NaN	NaN	NaN	NaN	NaN	NaN	NaN	NaN	NaN	NaN	NaN	NaN	NaN	NaN	NaN
210521_0811_1_1_slide1pt4_vglut2_018_Merged_final.tif	Subcellular spot: Channel 1 object	Subcellular spot: Channel 1 object	PathCellObject	Geometry	0.77	77.44	NaN	NaN	NaN	NaN	NaN	NaN	NaN	NaN	NaN	NaN	NaN	NaN	NaN	NaN	NaN	NaN	NaN	NaN	NaN	NaN	NaN	NaN	NaN	NaN	NaN	NaN	NaN	NaN	NaN	NaN	NaN	NaN	NaN	NaN	NaN	NaN	NaN	NaN	NaN	NaN	NaN	NaN	NaN
210521_0811_1_1_slide1pt4_vglut2_018_Merged_final.tif	Subcellular cluster: Channel 1 object	Subcellular cluster: Channel 1 object	PathCellObject	Geometry	2.878	78.28	NaN	NaN	NaN	NaN	NaN	NaN	NaN	NaN	NaN	NaN	NaN	NaN	NaN	NaN	NaN	NaN	NaN	NaN	NaN	NaN	NaN	NaN	NaN	NaN	NaN	NaN	NaN	NaN	NaN	NaN	NaN	NaN	NaN	NaN	NaN	NaN	NaN	NaN	NaN	NaN	NaN	NaN	NaN
210521_0811_1_1_slide1pt4_vglut2_018_Merged_final.tif	Subcellular spot: Channel 1 object	Subcellular spot: Channel 1 object	PathCellObject	Geometry	6.383	78.17	NaN	NaN	NaN	NaN	NaN	NaN	NaN	NaN	NaN	NaN	NaN	NaN	NaN	NaN	NaN	NaN	NaN	NaN	NaN	NaN	NaN	NaN	NaN	NaN	NaN	NaN	NaN	NaN	NaN	NaN	NaN	NaN	NaN	NaN	NaN	NaN	NaN	NaN	NaN	NaN	NaN	NaN	NaN
210521_0811_1_1_slide1pt4_vglut2_018_Merged_final.tif	Subcellular cluster: Channel 1 object	Subcellular cluster: Channel 1 object	PathCellObject	Geometry	2.244	79.96	NaN	NaN	NaN	NaN	NaN	NaN	NaN	NaN	NaN	NaN	NaN	NaN	NaN	NaN	NaN	NaN	NaN	NaN	NaN	NaN	NaN	NaN	NaN	NaN	NaN	NaN	NaN	NaN	NaN	NaN	NaN	NaN	NaN	NaN	NaN	NaN	NaN	NaN	NaN	NaN	NaN	NaN	NaN
210521_0811_1_1_slide1pt4_vglut2_018_Merged_final.tif	Subcellular cluster: Channel 1 object	Subcellular cluster: Channel 1 object	PathCellObject	Geometry	4.457	79.88	NaN	NaN	NaN	NaN	NaN	NaN	NaN	NaN	NaN	NaN	NaN	NaN	NaN	NaN	NaN	NaN	NaN	NaN	NaN	NaN	NaN	NaN	NaN	NaN	NaN	NaN	NaN	NaN	NaN	NaN	NaN	NaN	NaN	NaN	NaN	NaN	NaN	NaN	NaN	NaN	NaN	NaN	NaN
210521_0811_1_1_slide1pt4_vglut2_018_Merged_final.tif	PathCellObject		PathAnnotationObject	Polygon	277.14	78.94	25	19.2564	0.8472	7.0127	4.6453	0.7418	63.8235	6510	72.3099	399	5	394	244.9804	24988	30.2576	255	92	163	50.3627	5137	24.7426	111	4	107	89.25	37.2366	0.8089	13.193	9.5	0.615	60.4106	92.0239	1000	5	73.9469	111.1725	255	0	67.0112	75.8802	702	4	59.0508
210521_0811_1_1_slide1pt4_vglut2_018_Merged_final.tif	Subcellular spot: Channel 1 object	Subcellular spot: Channel 1 object	PathCellObject	Geometry	278.71	73.87	NaN	NaN	NaN	NaN	NaN	NaN	NaN	NaN	NaN	NaN	NaN	NaN	NaN	NaN	NaN	NaN	NaN	NaN	NaN	NaN	NaN	NaN	NaN	NaN	NaN	NaN	NaN	NaN	NaN	NaN	NaN	NaN	NaN	NaN	NaN	NaN	NaN	NaN	NaN	NaN	NaN	NaN	NaN
210521_0811_1_1_slide1pt4_vglut2_018_Merged_final.tif	Subcellular spot: Channel 1 object	Subcellular spot: Channel 1 object	PathCellObject	Geometry	276.74	74.37	NaN	NaN	NaN	NaN	NaN	NaN	NaN	NaN	NaN	NaN	NaN	NaN	NaN	NaN	NaN	NaN	NaN	NaN	NaN	NaN	NaN	NaN	NaN	NaN	NaN	NaN	NaN	NaN	NaN	NaN	NaN	NaN	NaN	NaN	NaN	NaN	NaN	NaN	NaN	NaN	NaN	NaN	NaN
210521_0811_1_1_slide1pt4_vglut2_018_Merged_final.tif	Subcellular spot: Channel 1 object	Subcellular spot: Channel 1 object	PathCellObject	Geometry	278.56	77.93	NaN	NaN	NaN	NaN	NaN	NaN	NaN	NaN	NaN	NaN	NaN	NaN	NaN	NaN	NaN	NaN	NaN	NaN	NaN	NaN	NaN	NaN	NaN	NaN	NaN	NaN	NaN	NaN	NaN	NaN	NaN	NaN	NaN	NaN	NaN	NaN	NaN	NaN	NaN	NaN	NaN	NaN	NaN
210521_0811_1_1_slide1pt4_vglut2_018_Merged_final.tif	Subcellular spot: Channel 3 object	Subcellular spot: Channel 3 object	PathCellObject	Geometry	276.31	79.86	NaN	NaN	NaN	NaN	NaN	NaN	NaN	NaN	NaN	NaN	NaN	NaN	NaN	NaN	NaN	NaN	NaN	NaN	NaN	NaN	NaN	NaN	NaN	NaN	NaN	NaN	NaN	NaN	NaN	NaN	NaN	NaN	NaN	NaN	NaN	NaN	NaN	NaN	NaN	NaN	NaN	NaN	NaN
210521_0811_1_1_slide1pt4_vglut2_018_Merged_final.tif	Subcellular spot: Channel 3 object	Subcellular spot: Channel 3 object	PathCellObject	Geometry	275.61	83.34	NaN	NaN	NaN	NaN	NaN	NaN	NaN	NaN	NaN	NaN	NaN	NaN	NaN	NaN	NaN	NaN	NaN	NaN	NaN	NaN	NaN	NaN	NaN	NaN	NaN	NaN	NaN	NaN	NaN	NaN	NaN	NaN	NaN	NaN	NaN	NaN	NaN	NaN	NaN	NaN	NaN	NaN	NaN
210521_0811_1_1_slide1pt4_vglut2_018_Merged_final.tif	PathCellObject		PathAnnotationObject	Polygon	51.77	79.79	68.75	33.9235	0.7507	13.9193	6.9987	0.8531	224.9424	62534	280.188	1717	2	1715	247.2194	68727	26.3419	255	84	171	35.3453	9826	20.1181	120	8	112	182	55.2108	0.7503	22.7112	11.2532	0.8796	153.7415	253.3582	2516	2	102.5445	120.9465	255	0	64.8919	105.3502	1333	8	110.0464
210521_0811_1_1_slide1pt4_vglut2_018_Merged_final.tif	Subcellular spot: Channel 1 object	Subcellular spot: Channel 1 object	PathCellObject	Geometry	44.66	73.74	NaN	NaN	NaN	NaN	NaN	NaN	NaN	NaN	NaN	NaN	NaN	NaN	NaN	NaN	NaN	NaN	NaN	NaN	NaN	NaN	NaN	NaN	NaN	NaN	NaN	NaN	NaN	NaN	NaN	NaN	NaN	NaN	NaN	NaN	NaN	NaN	NaN	NaN	NaN	NaN	NaN	NaN	NaN
210521_0811_1_1_slide1pt4_vglut2_018_Merged_final.tif	Subcellular cluster: Channel 1 object	Subcellular cluster: Channel 1 object	PathCellObject	Geometry	50.51	76.96	NaN	NaN	NaN	NaN	NaN	NaN	NaN	NaN	NaN	NaN	NaN	NaN	NaN	NaN	NaN	NaN	NaN	NaN	NaN	NaN	NaN	NaN	NaN	NaN	NaN	NaN	NaN	NaN	NaN	NaN	NaN	NaN	NaN	NaN	NaN	NaN	NaN	NaN	NaN	NaN	NaN	NaN	NaN
210521_0811_1_1_slide1pt4_vglut2_018_Merged_final.tif	Subcellular spot: Channel 1 object	Subcellular spot: Channel 1 object	PathCellObject	Geometry	52.19	77.15	NaN	NaN	NaN	NaN	NaN	NaN	NaN	NaN	NaN	NaN	NaN	NaN	NaN	NaN	NaN	NaN	NaN	NaN	NaN	NaN	NaN	NaN	NaN	NaN	NaN	NaN	NaN	NaN	NaN	NaN	NaN	NaN	NaN	NaN	NaN	NaN	NaN	NaN	NaN	NaN	NaN	NaN	NaN
210521_0811_1_1_slide1pt4_vglut2_018_Merged_final.tif	Subcellular spot: Channel 1 object	Subcellular spot: Channel 1 object	PathCellObject	Geometry	55.97	77.8	NaN	NaN	NaN	NaN	NaN	NaN	NaN	NaN	NaN	NaN	NaN	NaN	NaN	NaN	NaN	NaN	NaN	NaN	NaN	NaN	NaN	NaN	NaN	NaN	NaN	NaN	NaN	NaN	NaN	NaN	NaN	NaN	NaN	NaN	NaN	NaN	NaN	NaN	NaN	NaN	NaN	NaN	NaN
210521_0811_1_1_slide1pt4_vglut2_018_Merged_final.tif	Subcellular spot: Channel 1 object	Subcellular spot: Channel 1 object	PathCellObject	Geometry	45.4	77.69	NaN	NaN	NaN	NaN	NaN	NaN	NaN	NaN	NaN	NaN	NaN	NaN	NaN	NaN	NaN	NaN	NaN	NaN	NaN	NaN	NaN	NaN	NaN	NaN	NaN	NaN	NaN	NaN	NaN	NaN	NaN	NaN	NaN	NaN	NaN	NaN	NaN	NaN	NaN	NaN	NaN	NaN	NaN
210521_0811_1_1_slide1pt4_vglut2_018_Merged_final.tif	Subcellular spot: Channel 1 object	Subcellular spot: Channel 1 object	PathCellObject	Geometry	49.44	78.66	NaN	NaN	NaN	NaN	NaN	NaN	NaN	NaN	NaN	NaN	NaN	NaN	NaN	NaN	NaN	NaN	NaN	NaN	NaN	NaN	NaN	NaN	NaN	NaN	NaN	NaN	NaN	NaN	NaN	NaN	NaN	NaN	NaN	NaN	NaN	NaN	NaN	NaN	NaN	NaN	NaN	NaN	NaN
210521_0811_1_1_slide1pt4_vglut2_018_Merged_final.tif	Subcellular cluster: Channel 1 object	Subcellular cluster: Channel 1 object	PathCellObject	Geometry	51.01	78.81	NaN	NaN	NaN	NaN	NaN	NaN	NaN	NaN	NaN	NaN	NaN	NaN	NaN	NaN	NaN	NaN	NaN	NaN	NaN	NaN	NaN	NaN	NaN	NaN	NaN	NaN	NaN	NaN	NaN	NaN	NaN	NaN	NaN	NaN	NaN	NaN	NaN	NaN	NaN	NaN	NaN	NaN	NaN
210521_0811_1_1_slide1pt4_vglut2_018_Merged_final.tif	Subcellular cluster: Channel 1 object	Subcellular cluster: Channel 1 object	PathCellObject	Geometry	53.33	78.76	NaN	NaN	NaN	NaN	NaN	NaN	NaN	NaN	NaN	NaN	NaN	NaN	NaN	NaN	NaN	NaN	NaN	NaN	NaN	NaN	NaN	NaN	NaN	NaN	NaN	NaN	NaN	NaN	NaN	NaN	NaN	NaN	NaN	NaN	NaN	NaN	NaN	NaN	NaN	NaN	NaN	NaN	NaN
210521_0811_1_1_slide1pt4_vglut2_018_Merged_final.tif	Subcellular spot: Channel 1 object	Subcellular spot: Channel 1 object	PathCellObject	Geometry	54.99	78.33	NaN	NaN	NaN	NaN	NaN	NaN	NaN	NaN	NaN	NaN	NaN	NaN	NaN	NaN	NaN	NaN	NaN	NaN	NaN	NaN	NaN	NaN	NaN	NaN	NaN	NaN	NaN	NaN	NaN	NaN	NaN	NaN	NaN	NaN	NaN	NaN	NaN	NaN	NaN	NaN	NaN	NaN	NaN
210521_0811_1_1_slide1pt4_vglut2_018_Merged_final.tif	Subcellular cluster: Channel 1 object	Subcellular cluster: Channel 1 object	PathCellObject	Geometry	56.15	79.39	NaN	NaN	NaN	NaN	NaN	NaN	NaN	NaN	NaN	NaN	NaN	NaN	NaN	NaN	NaN	NaN	NaN	NaN	NaN	NaN	NaN	NaN	NaN	NaN	NaN	NaN	NaN	NaN	NaN	NaN	NaN	NaN	NaN	NaN	NaN	NaN	NaN	NaN	NaN	NaN	NaN	NaN	NaN
210521_0811_1_1_slide1pt4_vglut2_018_Merged_final.tif	Subcellular spot: Channel 1 object	Subcellular spot: Channel 1 object	PathCellObject	Geometry	52.12	80.04	NaN	NaN	NaN	NaN	NaN	NaN	NaN	NaN	NaN	NaN	NaN	NaN	NaN	NaN	NaN	NaN	NaN	NaN	NaN	NaN	NaN	NaN	NaN	NaN	NaN	NaN	NaN	NaN	NaN	NaN	NaN	NaN	NaN	NaN	NaN	NaN	NaN	NaN	NaN	NaN	NaN	NaN	NaN
210521_0811_1_1_slide1pt4_vglut2_018_Merged_final.tif	Subcellular spot: Channel 1 object	Subcellular spot: Channel 1 object	PathCellObject	Geometry	48.94	80.6	NaN	NaN	NaN	NaN	NaN	NaN	NaN	NaN	NaN	NaN	NaN	NaN	NaN	NaN	NaN	NaN	NaN	NaN	NaN	NaN	NaN	NaN	NaN	NaN	NaN	NaN	NaN	NaN	NaN	NaN	NaN	NaN	NaN	NaN	NaN	NaN	NaN	NaN	NaN	NaN	NaN	NaN	NaN
210521_0811_1_1_slide1pt4_vglut2_018_Merged_final.tif	Subcellular spot: Channel 1 object	Subcellular spot: Channel 1 object	PathCellObject	Geometry	58.89	80.65	NaN	NaN	NaN	NaN	NaN	NaN	NaN	NaN	NaN	NaN	NaN	NaN	NaN	NaN	NaN	NaN	NaN	NaN	NaN	NaN	NaN	NaN	NaN	NaN	NaN	NaN	NaN	NaN	NaN	NaN	NaN	NaN	NaN	NaN	NaN	NaN	NaN	NaN	NaN	NaN	NaN	NaN	NaN
210521_0811_1_1_slide1pt4_vglut2_018_Merged_final.tif	Subcellular cluster: Channel 1 object	Subcellular cluster: Channel 1 object	PathCellObject	Geometry	56.05	81.95	NaN	NaN	NaN	NaN	NaN	NaN	NaN	NaN	NaN	NaN	NaN	NaN	NaN	NaN	NaN	NaN	NaN	NaN	NaN	NaN	NaN	NaN	NaN	NaN	NaN	NaN	NaN	NaN	NaN	NaN	NaN	NaN	NaN	NaN	NaN	NaN	NaN	NaN	NaN	NaN	NaN	NaN	NaN
210521_0811_1_1_slide1pt4_vglut2_018_Merged_final.tif	Subcellular spot: Channel 1 object	Subcellular spot: Channel 1 object	PathCellObject	Geometry	48.43	82.93	NaN	NaN	NaN	NaN	NaN	NaN	NaN	NaN	NaN	NaN	NaN	NaN	NaN	NaN	NaN	NaN	NaN	NaN	NaN	NaN	NaN	NaN	NaN	NaN	NaN	NaN	NaN	NaN	NaN	NaN	NaN	NaN	NaN	NaN	NaN	NaN	NaN	NaN	NaN	NaN	NaN	NaN	NaN
210521_0811_1_1_slide1pt4_vglut2_018_Merged_final.tif	Subcellular spot: Channel 1 object	Subcellular spot: Channel 1 object	PathCellObject	Geometry	51.99	83.52	NaN	NaN	NaN	NaN	NaN	NaN	NaN	NaN	NaN	NaN	NaN	NaN	NaN	NaN	NaN	NaN	NaN	NaN	NaN	NaN	NaN	NaN	NaN	NaN	NaN	NaN	NaN	NaN	NaN	NaN	NaN	NaN	NaN	NaN	NaN	NaN	NaN	NaN	NaN	NaN	NaN	NaN	NaN
210521_0811_1_1_slide1pt4_vglut2_018_Merged_final.tif	Subcellular spot: Channel 1 object	Subcellular spot: Channel 1 object	PathCellObject	Geometry	54.57	84.22	NaN	NaN	NaN	NaN	NaN	NaN	NaN	NaN	NaN	NaN	NaN	NaN	NaN	NaN	NaN	NaN	NaN	NaN	NaN	NaN	NaN	NaN	NaN	NaN	NaN	NaN	NaN	NaN	NaN	NaN	NaN	NaN	NaN	NaN	NaN	NaN	NaN	NaN	NaN	NaN	NaN	NaN	NaN
210521_0811_1_1_slide1pt4_vglut2_018_Merged_final.tif	Subcellular cluster: Channel 3 object	Subcellular cluster: Channel 3 object	PathCellObject	Geometry	47.47	75.31	NaN	NaN	NaN	NaN	NaN	NaN	NaN	NaN	NaN	NaN	NaN	NaN	NaN	NaN	NaN	NaN	NaN	NaN	NaN	NaN	NaN	NaN	NaN	NaN	NaN	NaN	NaN	NaN	NaN	NaN	NaN	NaN	NaN	NaN	NaN	NaN	NaN	NaN	NaN	NaN	NaN	NaN	NaN
210521_0811_1_1_slide1pt4_vglut2_018_Merged_final.tif	Subcellular spot: Channel 3 object	Subcellular spot: Channel 3 object	PathCellObject	Geometry	59.15	88.51	NaN	NaN	NaN	NaN	NaN	NaN	NaN	NaN	NaN	NaN	NaN	NaN	NaN	NaN	NaN	NaN	NaN	NaN	NaN	NaN	NaN	NaN	NaN	NaN	NaN	NaN	NaN	NaN	NaN	NaN	NaN	NaN	NaN	NaN	NaN	NaN	NaN	NaN	NaN	NaN	NaN	NaN	NaN
210521_0811_1_1_slide1pt4_vglut2_018_Merged_final.tif	PathCellObject		PathAnnotationObject	Polygon	81.55	79.57	95	35.5956	0.9422	11.6721	10.7593	0.2661	78.5429	30239	83.3025	573	3	570	247.7091	95368	24.6017	255	105	150	57.8987	22291	68.0943	604	3	601	222	55.71	0.8989	19.5621	15.5	0.4326	72.262	87.9795	982	3	110.112	122.3127	255	0	63.869	66.8531	680	3	67.502
210521_0811_1_1_slide1pt4_vglut2_018_Merged_final.tif	Subcellular spot: Channel 1 object	Subcellular spot: Channel 1 object	PathCellObject	Geometry	84.14	72.55	NaN	NaN	NaN	NaN	NaN	NaN	NaN	NaN	NaN	NaN	NaN	NaN	NaN	NaN	NaN	NaN	NaN	NaN	NaN	NaN	NaN	NaN	NaN	NaN	NaN	NaN	NaN	NaN	NaN	NaN	NaN	NaN	NaN	NaN	NaN	NaN	NaN	NaN	NaN	NaN	NaN	NaN	NaN
210521_0811_1_1_slide1pt4_vglut2_018_Merged_final.tif	Subcellular spot: Channel 1 object	Subcellular spot: Channel 1 object	PathCellObject	Geometry	79.75	74.29	NaN	NaN	NaN	NaN	NaN	NaN	NaN	NaN	NaN	NaN	NaN	NaN	NaN	NaN	NaN	NaN	NaN	NaN	NaN	NaN	NaN	NaN	NaN	NaN	NaN	NaN	NaN	NaN	NaN	NaN	NaN	NaN	NaN	NaN	NaN	NaN	NaN	NaN	NaN	NaN	NaN	NaN	NaN
210521_0811_1_1_slide1pt4_vglut2_018_Merged_final.tif	Subcellular spot: Channel 1 object	Subcellular spot: Channel 1 object	PathCellObject	Geometry	78	77.53	NaN	NaN	NaN	NaN	NaN	NaN	NaN	NaN	NaN	NaN	NaN	NaN	NaN	NaN	NaN	NaN	NaN	NaN	NaN	NaN	NaN	NaN	NaN	NaN	NaN	NaN	NaN	NaN	NaN	NaN	NaN	NaN	NaN	NaN	NaN	NaN	NaN	NaN	NaN	NaN	NaN	NaN	NaN
210521_0811_1_1_slide1pt4_vglut2_018_Merged_final.tif	Subcellular spot: Channel 1 object	Subcellular spot: Channel 1 object	PathCellObject	Geometry	77.22	78.3	NaN	NaN	NaN	NaN	NaN	NaN	NaN	NaN	NaN	NaN	NaN	NaN	NaN	NaN	NaN	NaN	NaN	NaN	NaN	NaN	NaN	NaN	NaN	NaN	NaN	NaN	NaN	NaN	NaN	NaN	NaN	NaN	NaN	NaN	NaN	NaN	NaN	NaN	NaN	NaN	NaN	NaN	NaN
210521_0811_1_1_slide1pt4_vglut2_018_Merged_final.tif	Subcellular spot: Channel 1 object	Subcellular spot: Channel 1 object	PathCellObject	Geometry	82.93	79.54	NaN	NaN	NaN	NaN	NaN	NaN	NaN	NaN	NaN	NaN	NaN	NaN	NaN	NaN	NaN	NaN	NaN	NaN	NaN	NaN	NaN	NaN	NaN	NaN	NaN	NaN	NaN	NaN	NaN	NaN	NaN	NaN	NaN	NaN	NaN	NaN	NaN	NaN	NaN	NaN	NaN	NaN	NaN
210521_0811_1_1_slide1pt4_vglut2_018_Merged_final.tif	Subcellular spot: Channel 1 object	Subcellular spot: Channel 1 object	PathCellObject	Geometry	75.24	82.85	NaN	NaN	NaN	NaN	NaN	NaN	NaN	NaN	NaN	NaN	NaN	NaN	NaN	NaN	NaN	NaN	NaN	NaN	NaN	NaN	NaN	NaN	NaN	NaN	NaN	NaN	NaN	NaN	NaN	NaN	NaN	NaN	NaN	NaN	NaN	NaN	NaN	NaN	NaN	NaN	NaN	NaN	NaN
210521_0811_1_1_slide1pt4_vglut2_018_Merged_final.tif	Subcellular spot: Channel 1 object	Subcellular spot: Channel 1 object	PathCellObject	Geometry	79.39	84.26	NaN	NaN	NaN	NaN	NaN	NaN	NaN	NaN	NaN	NaN	NaN	NaN	NaN	NaN	NaN	NaN	NaN	NaN	NaN	NaN	NaN	NaN	NaN	NaN	NaN	NaN	NaN	NaN	NaN	NaN	NaN	NaN	NaN	NaN	NaN	NaN	NaN	NaN	NaN	NaN	NaN	NaN	NaN
210521_0811_1_1_slide1pt4_vglut2_018_Merged_final.tif	Subcellular spot: Channel 1 object	Subcellular spot: Channel 1 object	PathCellObject	Geometry	76.22	84.96	NaN	NaN	NaN	NaN	NaN	NaN	NaN	NaN	NaN	NaN	NaN	NaN	NaN	NaN	NaN	NaN	NaN	NaN	NaN	NaN	NaN	NaN	NaN	NaN	NaN	NaN	NaN	NaN	NaN	NaN	NaN	NaN	NaN	NaN	NaN	NaN	NaN	NaN	NaN	NaN	NaN	NaN	NaN
210521_0811_1_1_slide1pt4_vglut2_018_Merged_final.tif	Subcellular spot: Channel 1 object	Subcellular spot: Channel 1 object	PathCellObject	Geometry	80.91	84.55	NaN	NaN	NaN	NaN	NaN	NaN	NaN	NaN	NaN	NaN	NaN	NaN	NaN	NaN	NaN	NaN	NaN	NaN	NaN	NaN	NaN	NaN	NaN	NaN	NaN	NaN	NaN	NaN	NaN	NaN	NaN	NaN	NaN	NaN	NaN	NaN	NaN	NaN	NaN	NaN	NaN	NaN	NaN
210521_0811_1_1_slide1pt4_vglut2_018_Merged_final.tif	Subcellular spot: Channel 3 object	Subcellular spot: Channel 3 object	PathCellObject	Geometry	83.55	76.87	NaN	NaN	NaN	NaN	NaN	NaN	NaN	NaN	NaN	NaN	NaN	NaN	NaN	NaN	NaN	NaN	NaN	NaN	NaN	NaN	NaN	NaN	NaN	NaN	NaN	NaN	NaN	NaN	NaN	NaN	NaN	NaN	NaN	NaN	NaN	NaN	NaN	NaN	NaN	NaN	NaN	NaN	NaN
210521_0811_1_1_slide1pt4_vglut2_018_Merged_final.tif	Subcellular spot: Channel 3 object	Subcellular spot: Channel 3 object	PathCellObject	Geometry	86.87	83.22	NaN	NaN	NaN	NaN	NaN	NaN	NaN	NaN	NaN	NaN	NaN	NaN	NaN	NaN	NaN	NaN	NaN	NaN	NaN	NaN	NaN	NaN	NaN	NaN	NaN	NaN	NaN	NaN	NaN	NaN	NaN	NaN	NaN	NaN	NaN	NaN	NaN	NaN	NaN	NaN	NaN	NaN	NaN
210521_0811_1_1_slide1pt4_vglut2_018_Merged_final.tif	PathCellObject		PathAnnotationObject	Polygon	67.89	82.9	99	37.4853	0.8854	12.982	10.6376	0.4783	89.5025	35980	107.9769	645	7	638	249.7463	100398	19.5215	255	119	136	42.1592	16948	24.5457	145	3	142	195.25	54.064	0.8394	19.2808	13.3139	0.7598	102.848	130.2063	1266	7	133.8608	123.3137	255	0	51.8289	25.8701	151	3	116.9291
210521_0811_1_1_slide1pt4_vglut2_018_Merged_final.tif	Subcellular spot: Channel 1 object	Subcellular spot: Channel 1 object	PathCellObject	Geometry	69.66	74.75	NaN	NaN	NaN	NaN	NaN	NaN	NaN	NaN	NaN	NaN	NaN	NaN	NaN	NaN	NaN	NaN	NaN	NaN	NaN	NaN	NaN	NaN	NaN	NaN	NaN	NaN	NaN	NaN	NaN	NaN	NaN	NaN	NaN	NaN	NaN	NaN	NaN	NaN	NaN	NaN	NaN	NaN	NaN
210521_0811_1_1_slide1pt4_vglut2_018_Merged_final.tif	Subcellular spot: Channel 1 object	Subcellular spot: Channel 1 object	PathCellObject	Geometry	65.99	76.92	NaN	NaN	NaN	NaN	NaN	NaN	NaN	NaN	NaN	NaN	NaN	NaN	NaN	NaN	NaN	NaN	NaN	NaN	NaN	NaN	NaN	NaN	NaN	NaN	NaN	NaN	NaN	NaN	NaN	NaN	NaN	NaN	NaN	NaN	NaN	NaN	NaN	NaN	NaN	NaN	NaN	NaN	NaN
210521_0811_1_1_slide1pt4_vglut2_018_Merged_final.tif	Subcellular spot: Channel 1 object	Subcellular spot: Channel 1 object	PathCellObject	Geometry	69.13	78.93	NaN	NaN	NaN	NaN	NaN	NaN	NaN	NaN	NaN	NaN	NaN	NaN	NaN	NaN	NaN	NaN	NaN	NaN	NaN	NaN	NaN	NaN	NaN	NaN	NaN	NaN	NaN	NaN	NaN	NaN	NaN	NaN	NaN	NaN	NaN	NaN	NaN	NaN	NaN	NaN	NaN	NaN	NaN
210521_0811_1_1_slide1pt4_vglut2_018_Merged_final.tif	Subcellular spot: Channel 1 object	Subcellular spot: Channel 1 object	PathCellObject	Geometry	63.68	80.54	NaN	NaN	NaN	NaN	NaN	NaN	NaN	NaN	NaN	NaN	NaN	NaN	NaN	NaN	NaN	NaN	NaN	NaN	NaN	NaN	NaN	NaN	NaN	NaN	NaN	NaN	NaN	NaN	NaN	NaN	NaN	NaN	NaN	NaN	NaN	NaN	NaN	NaN	NaN	NaN	NaN	NaN	NaN
210521_0811_1_1_slide1pt4_vglut2_018_Merged_final.tif	Subcellular spot: Channel 1 object	Subcellular spot: Channel 1 object	PathCellObject	Geometry	64.26	82.35	NaN	NaN	NaN	NaN	NaN	NaN	NaN	NaN	NaN	NaN	NaN	NaN	NaN	NaN	NaN	NaN	NaN	NaN	NaN	NaN	NaN	NaN	NaN	NaN	NaN	NaN	NaN	NaN	NaN	NaN	NaN	NaN	NaN	NaN	NaN	NaN	NaN	NaN	NaN	NaN	NaN	NaN	NaN
210521_0811_1_1_slide1pt4_vglut2_018_Merged_final.tif	Subcellular spot: Channel 1 object	Subcellular spot: Channel 1 object	PathCellObject	Geometry	61.79	83.87	NaN	NaN	NaN	NaN	NaN	NaN	NaN	NaN	NaN	NaN	NaN	NaN	NaN	NaN	NaN	NaN	NaN	NaN	NaN	NaN	NaN	NaN	NaN	NaN	NaN	NaN	NaN	NaN	NaN	NaN	NaN	NaN	NaN	NaN	NaN	NaN	NaN	NaN	NaN	NaN	NaN	NaN	NaN
210521_0811_1_1_slide1pt4_vglut2_018_Merged_final.tif	Subcellular spot: Channel 1 object	Subcellular spot: Channel 1 object	PathCellObject	Geometry	64.71	84.31	NaN	NaN	NaN	NaN	NaN	NaN	NaN	NaN	NaN	NaN	NaN	NaN	NaN	NaN	NaN	NaN	NaN	NaN	NaN	NaN	NaN	NaN	NaN	NaN	NaN	NaN	NaN	NaN	NaN	NaN	NaN	NaN	NaN	NaN	NaN	NaN	NaN	NaN	NaN	NaN	NaN	NaN	NaN
210521_0811_1_1_slide1pt4_vglut2_018_Merged_final.tif	Subcellular spot: Channel 1 object	Subcellular spot: Channel 1 object	PathCellObject	Geometry	71.61	84.58	NaN	NaN	NaN	NaN	NaN	NaN	NaN	NaN	NaN	NaN	NaN	NaN	NaN	NaN	NaN	NaN	NaN	NaN	NaN	NaN	NaN	NaN	NaN	NaN	NaN	NaN	NaN	NaN	NaN	NaN	NaN	NaN	NaN	NaN	NaN	NaN	NaN	NaN	NaN	NaN	NaN	NaN	NaN
210521_0811_1_1_slide1pt4_vglut2_018_Merged_final.tif	Subcellular spot: Channel 1 object	Subcellular spot: Channel 1 object	PathCellObject	Geometry	67.37	85.26	NaN	NaN	NaN	NaN	NaN	NaN	NaN	NaN	NaN	NaN	NaN	NaN	NaN	NaN	NaN	NaN	NaN	NaN	NaN	NaN	NaN	NaN	NaN	NaN	NaN	NaN	NaN	NaN	NaN	NaN	NaN	NaN	NaN	NaN	NaN	NaN	NaN	NaN	NaN	NaN	NaN	NaN	NaN
210521_0811_1_1_slide1pt4_vglut2_018_Merged_final.tif	Subcellular spot: Channel 1 object	Subcellular spot: Channel 1 object	PathCellObject	Geometry	64.83	85.66	NaN	NaN	NaN	NaN	NaN	NaN	NaN	NaN	NaN	NaN	NaN	NaN	NaN	NaN	NaN	NaN	NaN	NaN	NaN	NaN	NaN	NaN	NaN	NaN	NaN	NaN	NaN	NaN	NaN	NaN	NaN	NaN	NaN	NaN	NaN	NaN	NaN	NaN	NaN	NaN	NaN	NaN	NaN
210521_0811_1_1_slide1pt4_vglut2_018_Merged_final.tif	Subcellular spot: Channel 1 object	Subcellular spot: Channel 1 object	PathCellObject	Geometry	69.33	86.79	NaN	NaN	NaN	NaN	NaN	NaN	NaN	NaN	NaN	NaN	NaN	NaN	NaN	NaN	NaN	NaN	NaN	NaN	NaN	NaN	NaN	NaN	NaN	NaN	NaN	NaN	NaN	NaN	NaN	NaN	NaN	NaN	NaN	NaN	NaN	NaN	NaN	NaN	NaN	NaN	NaN	NaN	NaN
210521_0811_1_1_slide1pt4_vglut2_018_Merged_final.tif	Subcellular spot: Channel 1 object	Subcellular spot: Channel 1 object	PathCellObject	Geometry	65.96	87.76	NaN	NaN	NaN	NaN	NaN	NaN	NaN	NaN	NaN	NaN	NaN	NaN	NaN	NaN	NaN	NaN	NaN	NaN	NaN	NaN	NaN	NaN	NaN	NaN	NaN	NaN	NaN	NaN	NaN	NaN	NaN	NaN	NaN	NaN	NaN	NaN	NaN	NaN	NaN	NaN	NaN	NaN	NaN
210521_0811_1_1_slide1pt4_vglut2_018_Merged_final.tif	Subcellular spot: Channel 1 object	Subcellular spot: Channel 1 object	PathCellObject	Geometry	63.95	89.81	NaN	NaN	NaN	NaN	NaN	NaN	NaN	NaN	NaN	NaN	NaN	NaN	NaN	NaN	NaN	NaN	NaN	NaN	NaN	NaN	NaN	NaN	NaN	NaN	NaN	NaN	NaN	NaN	NaN	NaN	NaN	NaN	NaN	NaN	NaN	NaN	NaN	NaN	NaN	NaN	NaN	NaN	NaN
210521_0811_1_1_slide1pt4_vglut2_018_Merged_final.tif	Subcellular spot: Channel 1 object	Subcellular spot: Channel 1 object	PathCellObject	Geometry	66.42	90.1	NaN	NaN	NaN	NaN	NaN	NaN	NaN	NaN	NaN	NaN	NaN	NaN	NaN	NaN	NaN	NaN	NaN	NaN	NaN	NaN	NaN	NaN	NaN	NaN	NaN	NaN	NaN	NaN	NaN	NaN	NaN	NaN	NaN	NaN	NaN	NaN	NaN	NaN	NaN	NaN	NaN	NaN	NaN
210521_0811_1_1_slide1pt4_vglut2_018_Merged_final.tif	Subcellular cluster: Channel 1 object	Subcellular cluster: Channel 1 object	PathCellObject	Geometry	69.06	90.36	NaN	NaN	NaN	NaN	NaN	NaN	NaN	NaN	NaN	NaN	NaN	NaN	NaN	NaN	NaN	NaN	NaN	NaN	NaN	NaN	NaN	NaN	NaN	NaN	NaN	NaN	NaN	NaN	NaN	NaN	NaN	NaN	NaN	NaN	NaN	NaN	NaN	NaN	NaN	NaN	NaN	NaN	NaN
210521_0811_1_1_slide1pt4_vglut2_018_Merged_final.tif	Subcellular spot: Channel 1 object	Subcellular spot: Channel 1 object	PathCellObject	Geometry	67.75	91.15	NaN	NaN	NaN	NaN	NaN	NaN	NaN	NaN	NaN	NaN	NaN	NaN	NaN	NaN	NaN	NaN	NaN	NaN	NaN	NaN	NaN	NaN	NaN	NaN	NaN	NaN	NaN	NaN	NaN	NaN	NaN	NaN	NaN	NaN	NaN	NaN	NaN	NaN	NaN	NaN	NaN	NaN	NaN
210521_0811_1_1_slide1pt4_vglut2_018_Merged_final.tif	PathCellObject		PathAnnotationObject	Polygon	250	83.32	189	58.2706	0.6995	20.3813	13.6259	0.7333	98.8175	74706	144.4883	1528	3	1525	250.1561	189118	18.1186	255	122	133	43.205	32663	33.9461	233	2	231	412	79.591	0.8173	27.7941	22.0161	0.5724	97.5215	155.3554	1990	3	119.3786	123.442	255	0	46.6311	33.3476	332	2	96.4268
210521_0811_1_1_slide1pt4_vglut2_018_Merged_final.tif	Subcellular cluster: Channel 1 object	Subcellular cluster: Channel 1 object	PathCellObject	Geometry	247.42	75.48	NaN	NaN	NaN	NaN	NaN	NaN	NaN	NaN	NaN	NaN	NaN	NaN	NaN	NaN	NaN	NaN	NaN	NaN	NaN	NaN	NaN	NaN	NaN	NaN	NaN	NaN	NaN	NaN	NaN	NaN	NaN	NaN	NaN	NaN	NaN	NaN	NaN	NaN	NaN	NaN	NaN	NaN	NaN
210521_0811_1_1_slide1pt4_vglut2_018_Merged_final.tif	Subcellular spot: Channel 1 object	Subcellular spot: Channel 1 object	PathCellObject	Geometry	253.85	76.56	NaN	NaN	NaN	NaN	NaN	NaN	NaN	NaN	NaN	NaN	NaN	NaN	NaN	NaN	NaN	NaN	NaN	NaN	NaN	NaN	NaN	NaN	NaN	NaN	NaN	NaN	NaN	NaN	NaN	NaN	NaN	NaN	NaN	NaN	NaN	NaN	NaN	NaN	NaN	NaN	NaN	NaN	NaN
210521_0811_1_1_slide1pt4_vglut2_018_Merged_final.tif	Subcellular spot: Channel 1 object	Subcellular spot: Channel 1 object	PathCellObject	Geometry	255.66	77.19	NaN	NaN	NaN	NaN	NaN	NaN	NaN	NaN	NaN	NaN	NaN	NaN	NaN	NaN	NaN	NaN	NaN	NaN	NaN	NaN	NaN	NaN	NaN	NaN	NaN	NaN	NaN	NaN	NaN	NaN	NaN	NaN	NaN	NaN	NaN	NaN	NaN	NaN	NaN	NaN	NaN	NaN	NaN
210521_0811_1_1_slide1pt4_vglut2_018_Merged_final.tif	Subcellular spot: Channel 1 object	Subcellular spot: Channel 1 object	PathCellObject	Geometry	258.7	80.32	NaN	NaN	NaN	NaN	NaN	NaN	NaN	NaN	NaN	NaN	NaN	NaN	NaN	NaN	NaN	NaN	NaN	NaN	NaN	NaN	NaN	NaN	NaN	NaN	NaN	NaN	NaN	NaN	NaN	NaN	NaN	NaN	NaN	NaN	NaN	NaN	NaN	NaN	NaN	NaN	NaN	NaN	NaN
210521_0811_1_1_slide1pt4_vglut2_018_Merged_final.tif	Subcellular spot: Channel 1 object	Subcellular spot: Channel 1 object	PathCellObject	Geometry	244.52	81.7	NaN	NaN	NaN	NaN	NaN	NaN	NaN	NaN	NaN	NaN	NaN	NaN	NaN	NaN	NaN	NaN	NaN	NaN	NaN	NaN	NaN	NaN	NaN	NaN	NaN	NaN	NaN	NaN	NaN	NaN	NaN	NaN	NaN	NaN	NaN	NaN	NaN	NaN	NaN	NaN	NaN	NaN	NaN
210521_0811_1_1_slide1pt4_vglut2_018_Merged_final.tif	Subcellular spot: Channel 1 object	Subcellular spot: Channel 1 object	PathCellObject	Geometry	252.24	81	NaN	NaN	NaN	NaN	NaN	NaN	NaN	NaN	NaN	NaN	NaN	NaN	NaN	NaN	NaN	NaN	NaN	NaN	NaN	NaN	NaN	NaN	NaN	NaN	NaN	NaN	NaN	NaN	NaN	NaN	NaN	NaN	NaN	NaN	NaN	NaN	NaN	NaN	NaN	NaN	NaN	NaN	NaN
210521_0811_1_1_slide1pt4_vglut2_018_Merged_final.tif	Subcellular spot: Channel 1 object	Subcellular spot: Channel 1 object	PathCellObject	Geometry	243.61	81.62	NaN	NaN	NaN	NaN	NaN	NaN	NaN	NaN	NaN	NaN	NaN	NaN	NaN	NaN	NaN	NaN	NaN	NaN	NaN	NaN	NaN	NaN	NaN	NaN	NaN	NaN	NaN	NaN	NaN	NaN	NaN	NaN	NaN	NaN	NaN	NaN	NaN	NaN	NaN	NaN	NaN	NaN	NaN
210521_0811_1_1_slide1pt4_vglut2_018_Merged_final.tif	Subcellular spot: Channel 1 object	Subcellular spot: Channel 1 object	PathCellObject	Geometry	257.38	82.8	NaN	NaN	NaN	NaN	NaN	NaN	NaN	NaN	NaN	NaN	NaN	NaN	NaN	NaN	NaN	NaN	NaN	NaN	NaN	NaN	NaN	NaN	NaN	NaN	NaN	NaN	NaN	NaN	NaN	NaN	NaN	NaN	NaN	NaN	NaN	NaN	NaN	NaN	NaN	NaN	NaN	NaN	NaN
210521_0811_1_1_slide1pt4_vglut2_018_Merged_final.tif	Subcellular spot: Channel 1 object	Subcellular spot: Channel 1 object	PathCellObject	Geometry	242.74	83.11	NaN	NaN	NaN	NaN	NaN	NaN	NaN	NaN	NaN	NaN	NaN	NaN	NaN	NaN	NaN	NaN	NaN	NaN	NaN	NaN	NaN	NaN	NaN	NaN	NaN	NaN	NaN	NaN	NaN	NaN	NaN	NaN	NaN	NaN	NaN	NaN	NaN	NaN	NaN	NaN	NaN	NaN	NaN
210521_0811_1_1_slide1pt4_vglut2_018_Merged_final.tif	Subcellular spot: Channel 1 object	Subcellular spot: Channel 1 object	PathCellObject	Geometry	249.95	82.81	NaN	NaN	NaN	NaN	NaN	NaN	NaN	NaN	NaN	NaN	NaN	NaN	NaN	NaN	NaN	NaN	NaN	NaN	NaN	NaN	NaN	NaN	NaN	NaN	NaN	NaN	NaN	NaN	NaN	NaN	NaN	NaN	NaN	NaN	NaN	NaN	NaN	NaN	NaN	NaN	NaN	NaN	NaN
210521_0811_1_1_slide1pt4_vglut2_018_Merged_final.tif	Subcellular spot: Channel 1 object	Subcellular spot: Channel 1 object	PathCellObject	Geometry	256.1	83.62	NaN	NaN	NaN	NaN	NaN	NaN	NaN	NaN	NaN	NaN	NaN	NaN	NaN	NaN	NaN	NaN	NaN	NaN	NaN	NaN	NaN	NaN	NaN	NaN	NaN	NaN	NaN	NaN	NaN	NaN	NaN	NaN	NaN	NaN	NaN	NaN	NaN	NaN	NaN	NaN	NaN	NaN	NaN
210521_0811_1_1_slide1pt4_vglut2_018_Merged_final.tif	Subcellular cluster: Channel 1 object	Subcellular cluster: Channel 1 object	PathCellObject	Geometry	252.87	84.43	NaN	NaN	NaN	NaN	NaN	NaN	NaN	NaN	NaN	NaN	NaN	NaN	NaN	NaN	NaN	NaN	NaN	NaN	NaN	NaN	NaN	NaN	NaN	NaN	NaN	NaN	NaN	NaN	NaN	NaN	NaN	NaN	NaN	NaN	NaN	NaN	NaN	NaN	NaN	NaN	NaN	NaN	NaN
210521_0811_1_1_slide1pt4_vglut2_018_Merged_final.tif	Subcellular cluster: Channel 1 object	Subcellular cluster: Channel 1 object	PathCellObject	Geometry	257.36	84.64	NaN	NaN	NaN	NaN	NaN	NaN	NaN	NaN	NaN	NaN	NaN	NaN	NaN	NaN	NaN	NaN	NaN	NaN	NaN	NaN	NaN	NaN	NaN	NaN	NaN	NaN	NaN	NaN	NaN	NaN	NaN	NaN	NaN	NaN	NaN	NaN	NaN	NaN	NaN	NaN	NaN	NaN	NaN
210521_0811_1_1_slide1pt4_vglut2_018_Merged_final.tif	Subcellular spot: Channel 1 object	Subcellular spot: Channel 1 object	PathCellObject	Geometry	254.62	84.66	NaN	NaN	NaN	NaN	NaN	NaN	NaN	NaN	NaN	NaN	NaN	NaN	NaN	NaN	NaN	NaN	NaN	NaN	NaN	NaN	NaN	NaN	NaN	NaN	NaN	NaN	NaN	NaN	NaN	NaN	NaN	NaN	NaN	NaN	NaN	NaN	NaN	NaN	NaN	NaN	NaN	NaN	NaN
210521_0811_1_1_slide1pt4_vglut2_018_Merged_final.tif	Subcellular spot: Channel 1 object	Subcellular spot: Channel 1 object	PathCellObject	Geometry	248.5	86.17	NaN	NaN	NaN	NaN	NaN	NaN	NaN	NaN	NaN	NaN	NaN	NaN	NaN	NaN	NaN	NaN	NaN	NaN	NaN	NaN	NaN	NaN	NaN	NaN	NaN	NaN	NaN	NaN	NaN	NaN	NaN	NaN	NaN	NaN	NaN	NaN	NaN	NaN	NaN	NaN	NaN	NaN	NaN
210521_0811_1_1_slide1pt4_vglut2_018_Merged_final.tif	Subcellular spot: Channel 1 object	Subcellular spot: Channel 1 object	PathCellObject	Geometry	257.12	86.49	NaN	NaN	NaN	NaN	NaN	NaN	NaN	NaN	NaN	NaN	NaN	NaN	NaN	NaN	NaN	NaN	NaN	NaN	NaN	NaN	NaN	NaN	NaN	NaN	NaN	NaN	NaN	NaN	NaN	NaN	NaN	NaN	NaN	NaN	NaN	NaN	NaN	NaN	NaN	NaN	NaN	NaN	NaN
210521_0811_1_1_slide1pt4_vglut2_018_Merged_final.tif	Subcellular spot: Channel 1 object	Subcellular spot: Channel 1 object	PathCellObject	Geometry	238.26	87.32	NaN	NaN	NaN	NaN	NaN	NaN	NaN	NaN	NaN	NaN	NaN	NaN	NaN	NaN	NaN	NaN	NaN	NaN	NaN	NaN	NaN	NaN	NaN	NaN	NaN	NaN	NaN	NaN	NaN	NaN	NaN	NaN	NaN	NaN	NaN	NaN	NaN	NaN	NaN	NaN	NaN	NaN	NaN
210521_0811_1_1_slide1pt4_vglut2_018_Merged_final.tif	Subcellular spot: Channel 1 object	Subcellular spot: Channel 1 object	PathCellObject	Geometry	256.44	88.12	NaN	NaN	NaN	NaN	NaN	NaN	NaN	NaN	NaN	NaN	NaN	NaN	NaN	NaN	NaN	NaN	NaN	NaN	NaN	NaN	NaN	NaN	NaN	NaN	NaN	NaN	NaN	NaN	NaN	NaN	NaN	NaN	NaN	NaN	NaN	NaN	NaN	NaN	NaN	NaN	NaN	NaN	NaN
210521_0811_1_1_slide1pt4_vglut2_018_Merged_final.tif	Subcellular spot: Channel 1 object	Subcellular spot: Channel 1 object	PathCellObject	Geometry	252.54	88.55	NaN	NaN	NaN	NaN	NaN	NaN	NaN	NaN	NaN	NaN	NaN	NaN	NaN	NaN	NaN	NaN	NaN	NaN	NaN	NaN	NaN	NaN	NaN	NaN	NaN	NaN	NaN	NaN	NaN	NaN	NaN	NaN	NaN	NaN	NaN	NaN	NaN	NaN	NaN	NaN	NaN	NaN	NaN
210521_0811_1_1_slide1pt4_vglut2_018_Merged_final.tif	Subcellular spot: Channel 1 object	Subcellular spot: Channel 1 object	PathCellObject	Geometry	248.2	89.3	NaN	NaN	NaN	NaN	NaN	NaN	NaN	NaN	NaN	NaN	NaN	NaN	NaN	NaN	NaN	NaN	NaN	NaN	NaN	NaN	NaN	NaN	NaN	NaN	NaN	NaN	NaN	NaN	NaN	NaN	NaN	NaN	NaN	NaN	NaN	NaN	NaN	NaN	NaN	NaN	NaN	NaN	NaN
210521_0811_1_1_slide1pt4_vglut2_018_Merged_final.tif	Subcellular spot: Channel 1 object	Subcellular spot: Channel 1 object	PathCellObject	Geometry	246.4	90.05	NaN	NaN	NaN	NaN	NaN	NaN	NaN	NaN	NaN	NaN	NaN	NaN	NaN	NaN	NaN	NaN	NaN	NaN	NaN	NaN	NaN	NaN	NaN	NaN	NaN	NaN	NaN	NaN	NaN	NaN	NaN	NaN	NaN	NaN	NaN	NaN	NaN	NaN	NaN	NaN	NaN	NaN	NaN
210521_0811_1_1_slide1pt4_vglut2_018_Merged_final.tif	Subcellular spot: Channel 1 object	Subcellular spot: Channel 1 object	PathCellObject	Geometry	258.32	90.06	NaN	NaN	NaN	NaN	NaN	NaN	NaN	NaN	NaN	NaN	NaN	NaN	NaN	NaN	NaN	NaN	NaN	NaN	NaN	NaN	NaN	NaN	NaN	NaN	NaN	NaN	NaN	NaN	NaN	NaN	NaN	NaN	NaN	NaN	NaN	NaN	NaN	NaN	NaN	NaN	NaN	NaN	NaN
210521_0811_1_1_slide1pt4_vglut2_018_Merged_final.tif	Subcellular spot: Channel 1 object	Subcellular spot: Channel 1 object	PathCellObject	Geometry	243.48	90.98	NaN	NaN	NaN	NaN	NaN	NaN	NaN	NaN	NaN	NaN	NaN	NaN	NaN	NaN	NaN	NaN	NaN	NaN	NaN	NaN	NaN	NaN	NaN	NaN	NaN	NaN	NaN	NaN	NaN	NaN	NaN	NaN	NaN	NaN	NaN	NaN	NaN	NaN	NaN	NaN	NaN	NaN	NaN
210521_0811_1_1_slide1pt4_vglut2_018_Merged_final.tif	Subcellular spot: Channel 1 object	Subcellular spot: Channel 1 object	PathCellObject	Geometry	255.86	91.31	NaN	NaN	NaN	NaN	NaN	NaN	NaN	NaN	NaN	NaN	NaN	NaN	NaN	NaN	NaN	NaN	NaN	NaN	NaN	NaN	NaN	NaN	NaN	NaN	NaN	NaN	NaN	NaN	NaN	NaN	NaN	NaN	NaN	NaN	NaN	NaN	NaN	NaN	NaN	NaN	NaN	NaN	NaN
210521_0811_1_1_slide1pt4_vglut2_018_Merged_final.tif	Subcellular spot: Channel 1 object	Subcellular spot: Channel 1 object	PathCellObject	Geometry	245.27	92.61	NaN	NaN	NaN	NaN	NaN	NaN	NaN	NaN	NaN	NaN	NaN	NaN	NaN	NaN	NaN	NaN	NaN	NaN	NaN	NaN	NaN	NaN	NaN	NaN	NaN	NaN	NaN	NaN	NaN	NaN	NaN	NaN	NaN	NaN	NaN	NaN	NaN	NaN	NaN	NaN	NaN	NaN	NaN
210521_0811_1_1_slide1pt4_vglut2_018_Merged_final.tif	PathCellObject		PathAnnotationObject	Polygon	159.6	80.69	119.5	44.2355	0.7674	17.671	9.19	0.8452	470.8802	227906	419.849	2843	7	2836	246.5083	119310	26.2982	255	60	195	47.3326	22909	33.9737	266	4	262	338	72.2605	0.8134	27.5305	17.1018	0.808	299.1232	417.7051	2864	4	91.7094	117.8978	255	0	53.8075	33.9484	357	4	203.7901
210521_0811_1_1_slide1pt4_vglut2_018_Merged_final.tif	Subcellular cluster: Channel 1 object	Subcellular cluster: Channel 1 object	PathCellObject	Geometry	164.06	75.42	NaN	NaN	NaN	NaN	NaN	NaN	NaN	NaN	NaN	NaN	NaN	NaN	NaN	NaN	NaN	NaN	NaN	NaN	NaN	NaN	NaN	NaN	NaN	NaN	NaN	NaN	NaN	NaN	NaN	NaN	NaN	NaN	NaN	NaN	NaN	NaN	NaN	NaN	NaN	NaN	NaN	NaN	NaN
210521_0811_1_1_slide1pt4_vglut2_018_Merged_final.tif	Subcellular cluster: Channel 1 object	Subcellular cluster: Channel 1 object	PathCellObject	Geometry	161.9	75.87	NaN	NaN	NaN	NaN	NaN	NaN	NaN	NaN	NaN	NaN	NaN	NaN	NaN	NaN	NaN	NaN	NaN	NaN	NaN	NaN	NaN	NaN	NaN	NaN	NaN	NaN	NaN	NaN	NaN	NaN	NaN	NaN	NaN	NaN	NaN	NaN	NaN	NaN	NaN	NaN	NaN	NaN	NaN
210521_0811_1_1_slide1pt4_vglut2_018_Merged_final.tif	Subcellular cluster: Channel 1 object	Subcellular cluster: Channel 1 object	PathCellObject	Geometry	158.72	76.42	NaN	NaN	NaN	NaN	NaN	NaN	NaN	NaN	NaN	NaN	NaN	NaN	NaN	NaN	NaN	NaN	NaN	NaN	NaN	NaN	NaN	NaN	NaN	NaN	NaN	NaN	NaN	NaN	NaN	NaN	NaN	NaN	NaN	NaN	NaN	NaN	NaN	NaN	NaN	NaN	NaN	NaN	NaN
210521_0811_1_1_slide1pt4_vglut2_018_Merged_final.tif	Subcellular spot: Channel 1 object	Subcellular spot: Channel 1 object	PathCellObject	Geometry	160.2	75.48	NaN	NaN	NaN	NaN	NaN	NaN	NaN	NaN	NaN	NaN	NaN	NaN	NaN	NaN	NaN	NaN	NaN	NaN	NaN	NaN	NaN	NaN	NaN	NaN	NaN	NaN	NaN	NaN	NaN	NaN	NaN	NaN	NaN	NaN	NaN	NaN	NaN	NaN	NaN	NaN	NaN	NaN	NaN
210521_0811_1_1_slide1pt4_vglut2_018_Merged_final.tif	Subcellular cluster: Channel 1 object	Subcellular cluster: Channel 1 object	PathCellObject	Geometry	156.6	76.93	NaN	NaN	NaN	NaN	NaN	NaN	NaN	NaN	NaN	NaN	NaN	NaN	NaN	NaN	NaN	NaN	NaN	NaN	NaN	NaN	NaN	NaN	NaN	NaN	NaN	NaN	NaN	NaN	NaN	NaN	NaN	NaN	NaN	NaN	NaN	NaN	NaN	NaN	NaN	NaN	NaN	NaN	NaN
210521_0811_1_1_slide1pt4_vglut2_018_Merged_final.tif	Subcellular spot: Channel 1 object	Subcellular spot: Channel 1 object	PathCellObject	Geometry	150.79	76.64	NaN	NaN	NaN	NaN	NaN	NaN	NaN	NaN	NaN	NaN	NaN	NaN	NaN	NaN	NaN	NaN	NaN	NaN	NaN	NaN	NaN	NaN	NaN	NaN	NaN	NaN	NaN	NaN	NaN	NaN	NaN	NaN	NaN	NaN	NaN	NaN	NaN	NaN	NaN	NaN	NaN	NaN	NaN
210521_0811_1_1_slide1pt4_vglut2_018_Merged_final.tif	Subcellular spot: Channel 1 object	Subcellular spot: Channel 1 object	PathCellObject	Geometry	153.76	77.28	NaN	NaN	NaN	NaN	NaN	NaN	NaN	NaN	NaN	NaN	NaN	NaN	NaN	NaN	NaN	NaN	NaN	NaN	NaN	NaN	NaN	NaN	NaN	NaN	NaN	NaN	NaN	NaN	NaN	NaN	NaN	NaN	NaN	NaN	NaN	NaN	NaN	NaN	NaN	NaN	NaN	NaN	NaN
210521_0811_1_1_slide1pt4_vglut2_018_Merged_final.tif	Subcellular spot: Channel 1 object	Subcellular spot: Channel 1 object	PathCellObject	Geometry	160.29	77.41	NaN	NaN	NaN	NaN	NaN	NaN	NaN	NaN	NaN	NaN	NaN	NaN	NaN	NaN	NaN	NaN	NaN	NaN	NaN	NaN	NaN	NaN	NaN	NaN	NaN	NaN	NaN	NaN	NaN	NaN	NaN	NaN	NaN	NaN	NaN	NaN	NaN	NaN	NaN	NaN	NaN	NaN	NaN
210521_0811_1_1_slide1pt4_vglut2_018_Merged_final.tif	Subcellular cluster: Channel 1 object	Subcellular cluster: Channel 1 object	PathCellObject	Geometry	164.74	78.4	NaN	NaN	NaN	NaN	NaN	NaN	NaN	NaN	NaN	NaN	NaN	NaN	NaN	NaN	NaN	NaN	NaN	NaN	NaN	NaN	NaN	NaN	NaN	NaN	NaN	NaN	NaN	NaN	NaN	NaN	NaN	NaN	NaN	NaN	NaN	NaN	NaN	NaN	NaN	NaN	NaN	NaN	NaN
210521_0811_1_1_slide1pt4_vglut2_018_Merged_final.tif	Subcellular cluster: Channel 1 object	Subcellular cluster: Channel 1 object	PathCellObject	Geometry	161.98	78.55	NaN	NaN	NaN	NaN	NaN	NaN	NaN	NaN	NaN	NaN	NaN	NaN	NaN	NaN	NaN	NaN	NaN	NaN	NaN	NaN	NaN	NaN	NaN	NaN	NaN	NaN	NaN	NaN	NaN	NaN	NaN	NaN	NaN	NaN	NaN	NaN	NaN	NaN	NaN	NaN	NaN	NaN	NaN
210521_0811_1_1_slide1pt4_vglut2_018_Merged_final.tif	Subcellular cluster: Channel 1 object	Subcellular cluster: Channel 1 object	PathCellObject	Geometry	166.89	79.03	NaN	NaN	NaN	NaN	NaN	NaN	NaN	NaN	NaN	NaN	NaN	NaN	NaN	NaN	NaN	NaN	NaN	NaN	NaN	NaN	NaN	NaN	NaN	NaN	NaN	NaN	NaN	NaN	NaN	NaN	NaN	NaN	NaN	NaN	NaN	NaN	NaN	NaN	NaN	NaN	NaN	NaN	NaN
210521_0811_1_1_slide1pt4_vglut2_018_Merged_final.tif	Subcellular spot: Channel 1 object	Subcellular spot: Channel 1 object	PathCellObject	Geometry	154.05	78.51	NaN	NaN	NaN	NaN	NaN	NaN	NaN	NaN	NaN	NaN	NaN	NaN	NaN	NaN	NaN	NaN	NaN	NaN	NaN	NaN	NaN	NaN	NaN	NaN	NaN	NaN	NaN	NaN	NaN	NaN	NaN	NaN	NaN	NaN	NaN	NaN	NaN	NaN	NaN	NaN	NaN	NaN	NaN
210521_0811_1_1_slide1pt4_vglut2_018_Merged_final.tif	Subcellular spot: Channel 1 object	Subcellular spot: Channel 1 object	PathCellObject	Geometry	155.66	78.69	NaN	NaN	NaN	NaN	NaN	NaN	NaN	NaN	NaN	NaN	NaN	NaN	NaN	NaN	NaN	NaN	NaN	NaN	NaN	NaN	NaN	NaN	NaN	NaN	NaN	NaN	NaN	NaN	NaN	NaN	NaN	NaN	NaN	NaN	NaN	NaN	NaN	NaN	NaN	NaN	NaN	NaN	NaN
210521_0811_1_1_slide1pt4_vglut2_018_Merged_final.tif	Subcellular spot: Channel 1 object	Subcellular spot: Channel 1 object	PathCellObject	Geometry	157.58	78.65	NaN	NaN	NaN	NaN	NaN	NaN	NaN	NaN	NaN	NaN	NaN	NaN	NaN	NaN	NaN	NaN	NaN	NaN	NaN	NaN	NaN	NaN	NaN	NaN	NaN	NaN	NaN	NaN	NaN	NaN	NaN	NaN	NaN	NaN	NaN	NaN	NaN	NaN	NaN	NaN	NaN	NaN	NaN
210521_0811_1_1_slide1pt4_vglut2_018_Merged_final.tif	Subcellular spot: Channel 1 object	Subcellular spot: Channel 1 object	PathCellObject	Geometry	159.82	78.81	NaN	NaN	NaN	NaN	NaN	NaN	NaN	NaN	NaN	NaN	NaN	NaN	NaN	NaN	NaN	NaN	NaN	NaN	NaN	NaN	NaN	NaN	NaN	NaN	NaN	NaN	NaN	NaN	NaN	NaN	NaN	NaN	NaN	NaN	NaN	NaN	NaN	NaN	NaN	NaN	NaN	NaN	NaN
210521_0811_1_1_slide1pt4_vglut2_018_Merged_final.tif	Subcellular spot: Channel 1 object	Subcellular spot: Channel 1 object	PathCellObject	Geometry	163.67	80.02	NaN	NaN	NaN	NaN	NaN	NaN	NaN	NaN	NaN	NaN	NaN	NaN	NaN	NaN	NaN	NaN	NaN	NaN	NaN	NaN	NaN	NaN	NaN	NaN	NaN	NaN	NaN	NaN	NaN	NaN	NaN	NaN	NaN	NaN	NaN	NaN	NaN	NaN	NaN	NaN	NaN	NaN	NaN
210521_0811_1_1_slide1pt4_vglut2_018_Merged_final.tif	Subcellular cluster: Channel 1 object	Subcellular cluster: Channel 1 object	PathCellObject	Geometry	155.89	80.62	NaN	NaN	NaN	NaN	NaN	NaN	NaN	NaN	NaN	NaN	NaN	NaN	NaN	NaN	NaN	NaN	NaN	NaN	NaN	NaN	NaN	NaN	NaN	NaN	NaN	NaN	NaN	NaN	NaN	NaN	NaN	NaN	NaN	NaN	NaN	NaN	NaN	NaN	NaN	NaN	NaN	NaN	NaN
210521_0811_1_1_slide1pt4_vglut2_018_Merged_final.tif	Subcellular cluster: Channel 1 object	Subcellular cluster: Channel 1 object	PathCellObject	Geometry	159.14	80.22	NaN	NaN	NaN	NaN	NaN	NaN	NaN	NaN	NaN	NaN	NaN	NaN	NaN	NaN	NaN	NaN	NaN	NaN	NaN	NaN	NaN	NaN	NaN	NaN	NaN	NaN	NaN	NaN	NaN	NaN	NaN	NaN	NaN	NaN	NaN	NaN	NaN	NaN	NaN	NaN	NaN	NaN	NaN
210521_0811_1_1_slide1pt4_vglut2_018_Merged_final.tif	Subcellular spot: Channel 1 object	Subcellular spot: Channel 1 object	PathCellObject	Geometry	154.1	80.37	NaN	NaN	NaN	NaN	NaN	NaN	NaN	NaN	NaN	NaN	NaN	NaN	NaN	NaN	NaN	NaN	NaN	NaN	NaN	NaN	NaN	NaN	NaN	NaN	NaN	NaN	NaN	NaN	NaN	NaN	NaN	NaN	NaN	NaN	NaN	NaN	NaN	NaN	NaN	NaN	NaN	NaN	NaN
210521_0811_1_1_slide1pt4_vglut2_018_Merged_final.tif	Subcellular cluster: Channel 1 object	Subcellular cluster: Channel 1 object	PathCellObject	Geometry	162.44	80.91	NaN	NaN	NaN	NaN	NaN	NaN	NaN	NaN	NaN	NaN	NaN	NaN	NaN	NaN	NaN	NaN	NaN	NaN	NaN	NaN	NaN	NaN	NaN	NaN	NaN	NaN	NaN	NaN	NaN	NaN	NaN	NaN	NaN	NaN	NaN	NaN	NaN	NaN	NaN	NaN	NaN	NaN	NaN
210521_0811_1_1_slide1pt4_vglut2_018_Merged_final.tif	Subcellular cluster: Channel 1 object	Subcellular cluster: Channel 1 object	PathCellObject	Geometry	165.53	80.88	NaN	NaN	NaN	NaN	NaN	NaN	NaN	NaN	NaN	NaN	NaN	NaN	NaN	NaN	NaN	NaN	NaN	NaN	NaN	NaN	NaN	NaN	NaN	NaN	NaN	NaN	NaN	NaN	NaN	NaN	NaN	NaN	NaN	NaN	NaN	NaN	NaN	NaN	NaN	NaN	NaN	NaN	NaN
210521_0811_1_1_slide1pt4_vglut2_018_Merged_final.tif	Subcellular cluster: Channel 1 object	Subcellular cluster: Channel 1 object	PathCellObject	Geometry	152.56	81.68	NaN	NaN	NaN	NaN	NaN	NaN	NaN	NaN	NaN	NaN	NaN	NaN	NaN	NaN	NaN	NaN	NaN	NaN	NaN	NaN	NaN	NaN	NaN	NaN	NaN	NaN	NaN	NaN	NaN	NaN	NaN	NaN	NaN	NaN	NaN	NaN	NaN	NaN	NaN	NaN	NaN	NaN	NaN
210521_0811_1_1_slide1pt4_vglut2_018_Merged_final.tif	Subcellular spot: Channel 1 object	Subcellular spot: Channel 1 object	PathCellObject	Geometry	158.27	81.55	NaN	NaN	NaN	NaN	NaN	NaN	NaN	NaN	NaN	NaN	NaN	NaN	NaN	NaN	NaN	NaN	NaN	NaN	NaN	NaN	NaN	NaN	NaN	NaN	NaN	NaN	NaN	NaN	NaN	NaN	NaN	NaN	NaN	NaN	NaN	NaN	NaN	NaN	NaN	NaN	NaN	NaN	NaN
210521_0811_1_1_slide1pt4_vglut2_018_Merged_final.tif	Subcellular cluster: Channel 1 object	Subcellular cluster: Channel 1 object	PathCellObject	Geometry	166.37	82.69	NaN	NaN	NaN	NaN	NaN	NaN	NaN	NaN	NaN	NaN	NaN	NaN	NaN	NaN	NaN	NaN	NaN	NaN	NaN	NaN	NaN	NaN	NaN	NaN	NaN	NaN	NaN	NaN	NaN	NaN	NaN	NaN	NaN	NaN	NaN	NaN	NaN	NaN	NaN	NaN	NaN	NaN	NaN
210521_0811_1_1_slide1pt4_vglut2_018_Merged_final.tif	Subcellular spot: Channel 1 object	Subcellular spot: Channel 1 object	PathCellObject	Geometry	163.38	82.73	NaN	NaN	NaN	NaN	NaN	NaN	NaN	NaN	NaN	NaN	NaN	NaN	NaN	NaN	NaN	NaN	NaN	NaN	NaN	NaN	NaN	NaN	NaN	NaN	NaN	NaN	NaN	NaN	NaN	NaN	NaN	NaN	NaN	NaN	NaN	NaN	NaN	NaN	NaN	NaN	NaN	NaN	NaN
210521_0811_1_1_slide1pt4_vglut2_018_Merged_final.tif	Subcellular cluster: Channel 1 object	Subcellular cluster: Channel 1 object	PathCellObject	Geometry	158.87	83.48	NaN	NaN	NaN	NaN	NaN	NaN	NaN	NaN	NaN	NaN	NaN	NaN	NaN	NaN	NaN	NaN	NaN	NaN	NaN	NaN	NaN	NaN	NaN	NaN	NaN	NaN	NaN	NaN	NaN	NaN	NaN	NaN	NaN	NaN	NaN	NaN	NaN	NaN	NaN	NaN	NaN	NaN	NaN
210521_0811_1_1_slide1pt4_vglut2_018_Merged_final.tif	Subcellular spot: Channel 1 object	Subcellular spot: Channel 1 object	PathCellObject	Geometry	161.83	83.67	NaN	NaN	NaN	NaN	NaN	NaN	NaN	NaN	NaN	NaN	NaN	NaN	NaN	NaN	NaN	NaN	NaN	NaN	NaN	NaN	NaN	NaN	NaN	NaN	NaN	NaN	NaN	NaN	NaN	NaN	NaN	NaN	NaN	NaN	NaN	NaN	NaN	NaN	NaN	NaN	NaN	NaN	NaN
210521_0811_1_1_slide1pt4_vglut2_018_Merged_final.tif	Subcellular spot: Channel 1 object	Subcellular spot: Channel 1 object	PathCellObject	Geometry	164.57	83.76	NaN	NaN	NaN	NaN	NaN	NaN	NaN	NaN	NaN	NaN	NaN	NaN	NaN	NaN	NaN	NaN	NaN	NaN	NaN	NaN	NaN	NaN	NaN	NaN	NaN	NaN	NaN	NaN	NaN	NaN	NaN	NaN	NaN	NaN	NaN	NaN	NaN	NaN	NaN	NaN	NaN	NaN	NaN
210521_0811_1_1_slide1pt4_vglut2_018_Merged_final.tif	Subcellular spot: Channel 1 object	Subcellular spot: Channel 1 object	PathCellObject	Geometry	152.01	83.79	NaN	NaN	NaN	NaN	NaN	NaN	NaN	NaN	NaN	NaN	NaN	NaN	NaN	NaN	NaN	NaN	NaN	NaN	NaN	NaN	NaN	NaN	NaN	NaN	NaN	NaN	NaN	NaN	NaN	NaN	NaN	NaN	NaN	NaN	NaN	NaN	NaN	NaN	NaN	NaN	NaN	NaN	NaN
210521_0811_1_1_slide1pt4_vglut2_018_Merged_final.tif	Subcellular cluster: Channel 1 object	Subcellular cluster: Channel 1 object	PathCellObject	Geometry	154.7	84.15	NaN	NaN	NaN	NaN	NaN	NaN	NaN	NaN	NaN	NaN	NaN	NaN	NaN	NaN	NaN	NaN	NaN	NaN	NaN	NaN	NaN	NaN	NaN	NaN	NaN	NaN	NaN	NaN	NaN	NaN	NaN	NaN	NaN	NaN	NaN	NaN	NaN	NaN	NaN	NaN	NaN	NaN	NaN
210521_0811_1_1_slide1pt4_vglut2_018_Merged_final.tif	Subcellular cluster: Channel 1 object	Subcellular cluster: Channel 1 object	PathCellObject	Geometry	152.01	85.16	NaN	NaN	NaN	NaN	NaN	NaN	NaN	NaN	NaN	NaN	NaN	NaN	NaN	NaN	NaN	NaN	NaN	NaN	NaN	NaN	NaN	NaN	NaN	NaN	NaN	NaN	NaN	NaN	NaN	NaN	NaN	NaN	NaN	NaN	NaN	NaN	NaN	NaN	NaN	NaN	NaN	NaN	NaN
210521_0811_1_1_slide1pt4_vglut2_018_Merged_final.tif	Subcellular cluster: Channel 1 object	Subcellular cluster: Channel 1 object	PathCellObject	Geometry	156.41	85.32	NaN	NaN	NaN	NaN	NaN	NaN	NaN	NaN	NaN	NaN	NaN	NaN	NaN	NaN	NaN	NaN	NaN	NaN	NaN	NaN	NaN	NaN	NaN	NaN	NaN	NaN	NaN	NaN	NaN	NaN	NaN	NaN	NaN	NaN	NaN	NaN	NaN	NaN	NaN	NaN	NaN	NaN	NaN
210521_0811_1_1_slide1pt4_vglut2_018_Merged_final.tif	Subcellular spot: Channel 1 object	Subcellular spot: Channel 1 object	PathCellObject	Geometry	164.92	85.02	NaN	NaN	NaN	NaN	NaN	NaN	NaN	NaN	NaN	NaN	NaN	NaN	NaN	NaN	NaN	NaN	NaN	NaN	NaN	NaN	NaN	NaN	NaN	NaN	NaN	NaN	NaN	NaN	NaN	NaN	NaN	NaN	NaN	NaN	NaN	NaN	NaN	NaN	NaN	NaN	NaN	NaN	NaN
210521_0811_1_1_slide1pt4_vglut2_018_Merged_final.tif	Subcellular cluster: Channel 1 object	Subcellular cluster: Channel 1 object	PathCellObject	Geometry	153.68	86.13	NaN	NaN	NaN	NaN	NaN	NaN	NaN	NaN	NaN	NaN	NaN	NaN	NaN	NaN	NaN	NaN	NaN	NaN	NaN	NaN	NaN	NaN	NaN	NaN	NaN	NaN	NaN	NaN	NaN	NaN	NaN	NaN	NaN	NaN	NaN	NaN	NaN	NaN	NaN	NaN	NaN	NaN	NaN
210521_0811_1_1_slide1pt4_vglut2_018_Merged_final.tif	Subcellular cluster: Channel 1 object	Subcellular cluster: Channel 1 object	PathCellObject	Geometry	161.31	86.05	NaN	NaN	NaN	NaN	NaN	NaN	NaN	NaN	NaN	NaN	NaN	NaN	NaN	NaN	NaN	NaN	NaN	NaN	NaN	NaN	NaN	NaN	NaN	NaN	NaN	NaN	NaN	NaN	NaN	NaN	NaN	NaN	NaN	NaN	NaN	NaN	NaN	NaN	NaN	NaN	NaN	NaN	NaN
210521_0811_1_1_slide1pt4_vglut2_018_Merged_final.tif	Subcellular cluster: Channel 1 object	Subcellular cluster: Channel 1 object	PathCellObject	Geometry	159.33	86.71	NaN	NaN	NaN	NaN	NaN	NaN	NaN	NaN	NaN	NaN	NaN	NaN	NaN	NaN	NaN	NaN	NaN	NaN	NaN	NaN	NaN	NaN	NaN	NaN	NaN	NaN	NaN	NaN	NaN	NaN	NaN	NaN	NaN	NaN	NaN	NaN	NaN	NaN	NaN	NaN	NaN	NaN	NaN
[truncated: 2,052 more rows]
[truncated: 23 more columns]
