# Supplementary material for: Inhibitory medial zona incerta pathway drives exploratory behavior by inhibiting glutamatergic cuneiform neurons
Source: Nat Commun. 2024 Feb 7;15:1160. doi: 10.1038/s41467-024-45288-x (PMC10850156; doi:10.1038/s41467-024-45288-x)
Supplement: Supplementary file 4 — Supplementary Software [file 41467_2024_45288_MOESM4_ESM.zip › Microscope scripts/sample/Summary/210521_0811_1_1_summary_sample.xlsx]

## Sheet: Sheet1
image	num_vglut+	percent_vglut+	num_vglut(4-9)	num_vglut(10-24)	num_vglut(25+)	num_vglut-	percent_vglut-	num_synap+	num_double+	percent_double+	total cells detected
210521_0811_1_1_slide1pt4_vglut2_018_Merged_finalDetections	120	65.2174	42	58	62	64	34.7826	35	28	23.3333	184
