# Supplementary material for: Inhibitory medial zona incerta pathway drives exploratory behavior by inhibiting glutamatergic cuneiform neurons
Source: Nat Commun. 2024 Feb 7;15:1160. doi: 10.1038/s41467-024-45288-x (PMC10850156; doi:10.1038/s41467-024-45288-x)
Supplement: Supplementary file 4 — Supplementary Software [file 41467_2024_45288_MOESM4_ESM.zip › Behavior Software/EZEthogram/input2.txt]

1,2,3,13,14
0620 OFT 3min epochs_1
0620 OFT 3min epochs_2
0620 OFT 3min epochs_3
ZIMLR vGAT OFT_5
CSIVideo_2019_11_22_17_7_25

4,5,6,7,8,9,10,11,12,15,16,17
0620 OFT 3min epochs_5
0620 OFT 3min epochs_6
RTTPA_7
RTTPA_8
0620 OFT 3min epochs_9
ZIMLR vGAT OFT_1
ZIMLR vGAT OFT_2
ZIMLR vGAT OFT_3
ZIMLR vGAT OFT_4
ZIMLR vGAT OFT1219_5
ZIMLR vGAT OFT1219_6
ZIMLR vGAT OFT1219_7
