# Supplementary material for: Inhibitory medial zona incerta pathway drives exploratory behavior by inhibiting glutamatergic cuneiform neurons
Source: Nat Commun. 2024 Feb 7;15:1160. doi: 10.1038/s41467-024-45288-x (PMC10850156; doi:10.1038/s41467-024-45288-x)
Supplement: Supplementary file 4 — Supplementary Software [file 41467_2024_45288_MOESM4_ESM.zip › Behavior Software/EZEthogram/input3.txt]

1	0620 OFT 3min epochs_1
2	0620 OFT 3min epochs_2
3	0620 OFT 3min epochs_3
4	0620 OFT 3min epochs_5
5	0620 OFT 3min epochs_6
6	RTTPA_7
7	RTTPA_8
8	0620 OFT 3min epochs_9
9	ZIMLR vGAT OFT_1
10	ZIMLR vGAT OFT_2
11	ZIMLR vGAT OFT_3
12	ZIMLR vGAT OFT_4
13	ZIMLR vGAT OFT_5
14	CSIVideo_2019_11_22_17_7_25
15	ZIMLR vGAT OFT1219_5
16	ZIMLR vGAT OFT1219_6
17	ZIMLR vGAT OFT1219_7
