# Supplementary material for: Inhibitory medial zona incerta pathway drives exploratory behavior by inhibiting glutamatergic cuneiform neurons
Source: Nat Commun. 2024 Feb 7;15:1160. doi: 10.1038/s41467-024-45288-x (PMC10850156; doi:10.1038/s41467-024-45288-x)
Supplement: Supplementary file 4 — Supplementary Software [file 41467_2024_45288_MOESM4_ESM.zip › Behavior Software/EZEthogram/README.md]

# EZEthogram
by: Zahra Ghavasieh (ghavasiehz@gmail.com)

This is the early stages of the EZEthogram program, no GUI has been implemented yet and the scripts were tailored to the needs of the paper.
All outputs are found in the out/ directory. Expected outputs for the given data can be found in the out_sample/ folder.
Please run the following scripts from the command line or a Python IDE such as Spyder.

----------------------------

## Dependencies
- Python 3
- Libraries can be installed by pip3 (pip3 install ...)
	- pandas
	- numpy
	- openpyxl
	- matplotlib


----------------------------

### ganttChartDrawer.py

This script is purely meant for drawing graphs for either singular trials, or a group of trials.
All output svg files are written to an "out/" directory.
It is used in the next two scripts.

----------------------------

### ganttChartEvents.py

Reads in Cleversys and BORIS data filenames (samples included in their respective directories),
and organizes them into a pandas dataframe to then pass on to the ganttChartDrawer to produce the ethograms.
Here is a sample input to produce one chart:

 - python3 ganttChartEvents.py
 - 0620 OFT 3min epochs_1 
 - q

You may also chart multiple trials at once by providing an input text file such as the one provided:
Please follow the format of input.txt for the input file.

 - python3 ganttChartEvents.py input.txt

----------------------------

### ganttChartTrials.py

Similar to the ganttChartEvents script, this script processes a number of Cleversys and BORIS data files and outputs an ethogram for each group.
However, each event per trial is drawn on the same line rather than separately. And  multiple trials are placed side by side in the same chart for comparison.
Please follow the format of input2.txt for the input file.

 - python3 ganttChartTrials.py input2.txt

----------------------------

### countAlternations.py

Counts the alternations between events in each file given in the input txt file and outputs all results in a single excel file (alternation_count.xlsx) with each trial on a separate sheet.
Each sheet contains tables of the 5 main events separated in 180 frame segments.
The number in each table cell pertains to the number of times the event in that column is followed by the event in that row. (rows are ordered the same as the columns)
The sorted_events.xlsx file contains the list of all events sorted by their start time for each trial. Each trial in this file is also on its own separate sheet.
Please follow the format of input3.txt for the input file.

- python3 countAlternations.py input3.txt
