# Supplementary material for: Inhibitory medial zona incerta pathway drives exploratory behavior by inhibiting glutamatergic cuneiform neurons
Source: Nat Commun. 2024 Feb 7;15:1160. doi: 10.1038/s41467-024-45288-x (PMC10850156; doi:10.1038/s41467-024-45288-x)
Supplement: Supplementary file 4 — Supplementary Software [file 41467_2024_45288_MOESM4_ESM.zip › Behavior Software/EZEthogram/input.txt]

0620 OFT 3min epochs_1
0620 OFT 3min epochs_2
0620 OFT 3min epochs_3
0620 OFT 3min epochs_5
