# Supplementary material for: Inhibitory medial zona incerta pathway drives exploratory behavior by inhibiting glutamatergic cuneiform neurons
Source: Nat Commun. 2024 Feb 7;15:1160. doi: 10.1038/s41467-024-45288-x (PMC10850156; doi:10.1038/s41467-024-45288-x)
Supplement: Supplementary file 4 — Supplementary Software [file 41467_2024_45288_MOESM4_ESM.zip › Behavior Software/EZEthogram/out_samples/alternation_count.xlsx]

## Sheet: Trial 1
0620 OFT 3min epochs_1
0 - 179
Grooming	In Place Activity	Locomotion	No Movement	Rearing
0	0	0	0	0
0	7	11	3	3
0	11	1	0	0
0	3	0	0	0
0	4	0	0	0
180 - 359
Grooming	In Place Activity	Locomotion	No Movement	Rearing
0	0	0	0	0
0	7	8	0	5
0	5	1	1	1
0	1	0	0	0
0	6	0	0	0
360 - 539
Grooming	In Place Activity	Locomotion	No Movement	Rearing
0	0	0	0	0
0	10	6	2	4
0	6	0	0	0
0	2	0	0	0
0	3	0	0	0
540 - 719
Grooming	In Place Activity	Locomotion	No Movement	Rearing
0	0	0	0	0
0	3	6	1	0
0	5	0	0	0
0	1	0	0	0
0	0	0	0	0
720 - 899
Grooming	In Place Activity	Locomotion	No Movement	Rearing
0	0	0	0	0
0	16	6	1	0
0	7	0	0	0
0	0	1	0	0
0	0	0	0	0
900 - 1079
Grooming	In Place Activity	Locomotion	No Movement	Rearing
0	0	0	0	0
0	11	10	3	0
0	9	0	0	0
0	3	0	0	0
0	0	0	0	0
1080 - 1259
Grooming	In Place Activity	Locomotion	No Movement	Rearing
0	0	0	0	0
0	17	8	0	0
0	7	0	0	0
0	0	0	0	0
0	0	0	0	0
1260 - 1439
Grooming	In Place Activity	Locomotion	No Movement	Rearing
0	0	0	0	0
0	7	3	0	0
0	3	1	0	0
0	0	0	0	0
0	0	0	0	0

## Sheet: Trial 2
0620 OFT 3min epochs_2
0 - 179
Grooming	In Place Activity	Locomotion	No Movement	Rearing
0	0	0	0	0
0	1	5	5	2
0	5	0	0	0
0	5	0	0	0
0	2	0	0	0
180 - 359
Grooming	In Place Activity	Locomotion	No Movement	Rearing
0	0	0	0	0
0	4	5	2	7
0	4	0	0	2
0	2	0	0	0
0	7	2	0	1
360 - 539
Grooming	In Place Activity	Locomotion	No Movement	Rearing
0	0	0	0	0
0	7	7	3	10
0	6	2	0	2
0	3	0	1	0
0	11	1	0	1
540 - 719
Grooming	In Place Activity	Locomotion	No Movement	Rearing
0	0	0	0	0
0	10	5	3	0
0	5	0	0	0
0	3	0	0	0
0	0	0	0	0
720 - 899
Grooming	In Place Activity	Locomotion	No Movement	Rearing
0	0	0	0	0
0	14	8	2	0
0	8	0	0	0
0	1	0	0	0
0	0	0	0	0
900 - 1079
Grooming	In Place Activity	Locomotion	No Movement	Rearing
0	0	0	0	0
0	21	7	1	0
0	6	0	0	0
0	1	0	0	0
0	0	0	0	0
1080 - 1259
Grooming	In Place Activity	Locomotion	No Movement	Rearing
0	0	0	0	0
0	12	7	1	0
0	6	0	0	0
0	1	0	0	0
0	0	0	0	0
1260 - 1439
Grooming	In Place Activity	Locomotion	No Movement	Rearing
0	0	0	0	0
0	13	9	0	0
0	8	0	0	0
0	0	0	0	0
0	0	0	0	0

## Sheet: Trial 3
0620 OFT 3min epochs_3
0 - 179
Grooming	In Place Activity	Locomotion	No Movement	Rearing
0	0	0	0	0
0	6	4	9	1
0	4	1	0	0
0	9	0	0	0
0	1	0	0	0
180 - 359
Grooming	In Place Activity	Locomotion	No Movement	Rearing
0	0	0	0	0
0	2	12	2	3
0	12	1	0	3
0	1	1	0	0
0	5	1	0	0
360 - 539
Grooming	In Place Activity	Locomotion	No Movement	Rearing
0	0	0	0	0
0	1	10	3	7
0	9	4	0	2
0	3	0	0	0
0	7	1	0	0
540 - 719
Grooming	In Place Activity	Locomotion	No Movement	Rearing
0	0	0	0	0
0	3	14	0	0
0	13	2	0	0
0	0	0	0	0
0	0	0	0	0
720 - 899
Grooming	In Place Activity	Locomotion	No Movement	Rearing
0	0	0	0	0
0	7	22	0	0
0	22	1	0	0
0	0	0	0	0
0	0	0	0	0
900 - 1079
Grooming	In Place Activity	Locomotion	No Movement	Rearing
0	0	0	0	0
0	9	11	0	0
0	11	1	0	0
0	0	0	0	0
0	0	0	0	0
1080 - 1259
Grooming	In Place Activity	Locomotion	No Movement	Rearing
0	0	0	0	0
0	7	8	1	0
0	8	2	0	0
0	1	0	0	0
0	0	0	0	0
1260 - 1439
Grooming	In Place Activity	Locomotion	No Movement	Rearing
0	0	0	0	0
0	10	8	0	0
0	8	0	0	0
0	0	0	0	0
0	0	0	0	0

## Sheet: Trial 4
0620 OFT 3min epochs_5
0 - 179
Grooming	In Place Activity	Locomotion	No Movement	Rearing
0	0	0	0	0
0	3	13	3	5
0	15	5	0	2
0	2	1	0	0
0	5	2	0	1
180 - 359
Grooming	In Place Activity	Locomotion	No Movement	Rearing
0	0	0	0	0
0	7	12	0	10
0	7	2	0	6
0	0	0	0	0
0	16	1	0	1
360 - 539
Grooming	In Place Activity	Locomotion	No Movement	Rearing
0	0	0	0	0
0	8	15	0	6
0	9	6	1	5
0	0	0	0	1
0	12	1	0	2
540 - 719
Grooming	In Place Activity	Locomotion	No Movement	Rearing
0	0	0	0	0
0	21	8	1	0
0	8	2	0	0
0	0	0	0	0
0	0	0	0	0
720 - 899
Grooming	In Place Activity	Locomotion	No Movement	Rearing
0	0	0	0	0
0	9	11	3	0
0	10	1	1	0
0	4	0	0	0
0	0	0	0	0
900 - 1079
Grooming	In Place Activity	Locomotion	No Movement	Rearing
0	0	0	0	0
0	19	9	0	0
0	9	3	0	0
0	0	0	0	0
0	0	0	0	0
1080 - 1259
Grooming	In Place Activity	Locomotion	No Movement	Rearing
0	0	0	0	0
0	9	9	6	0
0	9	0	0	0
0	5	0	0	0
0	0	0	0	0
1260 - 1439
Grooming	In Place Activity	Locomotion	No Movement	Rearing
0	0	0	0	0
0	8	3	1	0
0	3	0	0	0
0	1	0	0	0
0	0	0	0	0

## Sheet: Trial 5
0620 OFT 3min epochs_6
0 - 179
Grooming	In Place Activity	Locomotion	No Movement	Rearing
0	0	0	0	0
0	8	5	0	5
0	6	0	0	1
0	0	0	0	0
0	5	1	0	0
180 - 359
Grooming	In Place Activity	Locomotion	No Movement	Rearing
0	0	0	0	0
0	6	10	2	8
0	9	6	0	5
0	2	0	0	0
0	10	4	0	3
360 - 539
Grooming	In Place Activity	Locomotion	No Movement	Rearing
0	0	0	0	0
0	9	9	0	6
0	7	3	0	3
0	0	0	0	0
0	7	2	0	0
540 - 719
Grooming	In Place Activity	Locomotion	No Movement	Rearing
0	0	0	0	0
0	6	11	0	0
0	11	7	0	0
0	0	0	0	0
0	0	0	0	0
720 - 899
Grooming	In Place Activity	Locomotion	No Movement	Rearing
0	0	0	0	0
0	15	6	0	0
0	5	2	0	0
0	0	0	0	0
0	0	0	0	0
900 - 1079
Grooming	In Place Activity	Locomotion	No Movement	Rearing
0	0	0	0	0
0	6	10	0	0
0	10	11	0	0
0	0	0	0	0
0	0	0	0	0
1080 - 1259
Grooming	In Place Activity	Locomotion	No Movement	Rearing
0	0	0	0	0
0	16	8	1	0
0	9	1	0	0
0	0	0	0	0
0	0	0	0	0
1260 - 1439
Grooming	In Place Activity	Locomotion	No Movement	Rearing
0	0	0	0	0
0	19	9	0	0
0	10	7	0	0
0	0	0	0	0
0	0	0	0	0
1440 - 1619
Grooming	In Place Activity	Locomotion	No Movement	Rearing
0	0	0	0	0
0	16	10	0	0
0	10	5	0	0
0	0	0	0	0
0	0	0	0	0

## Sheet: Trial 6
RTTPA_7
0 - 179
Grooming	In Place Activity	Locomotion	No Movement	Rearing
0	0	0	0	0
0	1	6	5	0
0	5	4	0	0
0	5	0	0	0
0	0	0	0	0
180 - 359
Grooming	In Place Activity	Locomotion	No Movement	Rearing
0	0	0	0	0
0	4	4	4	0
0	4	0	0	0
0	3	1	0	0
0	0	0	0	0
360 - 539
Grooming	In Place Activity	Locomotion	No Movement	Rearing
0	0	0	0	0
0	3	0	6	0
0	0	0	0	0
0	6	0	0	0
0	0	0	0	0
540 - 719
Grooming	In Place Activity	Locomotion	No Movement	Rearing
0	0	0	0	0
0	6	5	7	0
0	4	0	0	0
0	7	0	0	0
0	0	0	0	0
720 - 899
Grooming	In Place Activity	Locomotion	No Movement	Rearing
0	0	0	0	0
0	11	9	4	0
0	9	0	0	0
0	4	0	0	0
0	0	0	0	0
900 - 1079
Grooming	In Place Activity	Locomotion	No Movement	Rearing
0	0	0	0	0
0	10	7	1	0
0	7	1	0	0
0	1	0	0	0
0	0	0	0	0
1080 - 1259
Grooming	In Place Activity	Locomotion	No Movement	Rearing
0	0	0	0	0
0	19	10	2	0
0	9	1	0	0
0	2	0	0	0
0	0	0	0	0
1260 - 1439
Grooming	In Place Activity	Locomotion	No Movement	Rearing
0	0	0	0	0
0	14	4	0	0
0	3	1	0	0
0	0	0	0	0
0	0	0	0	0

## Sheet: Trial 7
RTTPA_8
0 - 179
Grooming	In Place Activity	Locomotion	No Movement	Rearing
0	0	0	0	0
0	0	0	7	0
0	0	0	0	0
0	7	0	0	0
0	0	0	0	0
180 - 359
Grooming	In Place Activity	Locomotion	No Movement	Rearing
0	0	0	0	0
0	14	5	0	0
0	5	3	0	0
0	0	0	0	0
0	0	0	0	0
360 - 539
Grooming	In Place Activity	Locomotion	No Movement	Rearing
0	0	0	0	0
0	2	6	11	0
0	4	1	0	1
0	10	0	0	1
0	2	0	0	1
540 - 719
Grooming	In Place Activity	Locomotion	No Movement	Rearing
0	0	0	0	0
0	6	5	0	0
0	4	0	0	0
0	0	0	0	0
0	0	0	0	0
720 - 899
Grooming	In Place Activity	Locomotion	No Movement	Rearing
0	0	0	0	0
0	2	3	11	0
0	3	0	0	0
0	11	0	0	0
0	0	0	0	0
900 - 1079
Grooming	In Place Activity	Locomotion	No Movement	Rearing
0	0	0	0	0
0	5	1	0	0
0	1	0	0	0
0	0	0	0	0
0	0	0	0	0
1080 - 1259
Grooming	In Place Activity	Locomotion	No Movement	Rearing
0	0	0	0	0
0	0	1	18	0
0	0	0	0	0
0	18	0	0	0
0	0	0	0	0
1260 - 1439
Grooming	In Place Activity	Locomotion	No Movement	Rearing
0	0	0	0	0
0	12	5	0	0
0	5	0	0	0
0	0	0	0	0
0	0	0	0	0
1440 - 1619
Grooming	In Place Activity	Locomotion	No Movement	Rearing
0	0	0	0	0
0	1	1	21	0
0	1	0	0	0
0	21	0	0	0
0	0	0	0	0
1620 - 1799
Grooming	In Place Activity	Locomotion	No Movement	Rearing
0	0	0	0	0
0	6	4	0	0
0	4	0	0	0
0	0	0	0	0
0	0	0	0	0

## Sheet: Trial 8
0620 OFT 3min epochs_9
0 - 179
Grooming	In Place Activity	Locomotion	No Movement	Rearing
0	0	0	0	0
0	16	3	4	0
0	3	2	0	0
0	4	0	0	0
0	0	0	0	0
180 - 359
Grooming	In Place Activity	Locomotion	No Movement	Rearing
0	0	0	0	0
0	19	7	0	0
0	6	0	0	1
0	0	0	0	0
0	1	0	0	0
360 - 539
Grooming	In Place Activity	Locomotion	No Movement	Rearing
0	0	0	0	0
0	19	13	0	1
0	13	1	0	0
0	0	0	0	0
0	0	1	0	0
540 - 719
Grooming	In Place Activity	Locomotion	No Movement	Rearing
0	0	0	0	0
0	28	3	0	0
0	3	0	0	0
0	0	0	0	0
0	0	0	0	0
720 - 899
Grooming	In Place Activity	Locomotion	No Movement	Rearing
0	0	0	0	0
0	11	8	7	0
0	7	1	1	0
0	7	1	0	0
0	0	0	0	0
900 - 1079
Grooming	In Place Activity	Locomotion	No Movement	Rearing
0	0	0	0	0
0	13	16	0	0
0	17	4	0	0
0	0	0	0	0
0	0	0	0	0
1080 - 1259
Grooming	In Place Activity	Locomotion	No Movement	Rearing
0	0	0	0	0
0	30	8	0	0
0	8	1	0	0
0	0	0	0	0
0	0	0	0	0
1260 - 1439
Grooming	In Place Activity	Locomotion	No Movement	Rearing
0	0	0	0	0
0	24	8	0	0
0	8	1	0	0
0	0	0	0	0
0	0	0	0	0
1440 - 1619
Grooming	In Place Activity	Locomotion	No Movement	Rearing
0	0	0	0	0
0	20	15	0	0
0	14	0	0	0
0	0	0	0	0
0	0	0	0	0

## Sheet: Trial 9
ZIMLR vGAT OFT_1
0 - 179
Grooming	In Place Activity	Locomotion	No Movement	Rearing
0	0	0	0	0
0	19	17	1	0
0	16	1	0	0
0	1	0	0	0
0	0	0	0	0
180 - 359
Grooming	In Place Activity	Locomotion	No Movement	Rearing
0	0	0	0	0
0	12	15	0	5
0	11	3	0	4
0	0	0	0	0
0	8	1	0	3
360 - 539
Grooming	In Place Activity	Locomotion	No Movement	Rearing
0	0	0	0	0
0	9	7	0	2
0	7	0	0	1
0	0	0	0	0
0	2	1	0	1
540 - 719
Grooming	In Place Activity	Locomotion	No Movement	Rearing
0	0	0	0	0
0	17	9	0	0
0	8	2	0	0
0	0	0	0	0
0	0	0	0	0
720 - 899
Grooming	In Place Activity	Locomotion	No Movement	Rearing
0	0	0	0	0
0	9	3	4	0
0	3	0	0	0
0	4	0	0	0
0	0	0	0	0
900 - 1079
Grooming	In Place Activity	Locomotion	No Movement	Rearing
0	0	0	0	0
0	11	7	0	0
0	7	0	0	0
0	0	0	0	0
0	0	0	0	0
1080 - 1259
Grooming	In Place Activity	Locomotion	No Movement	Rearing
0	0	0	0	0
0	8	12	0	0
0	12	0	0	0
0	0	0	0	0
0	0	0	0	0
1260 - 1439
Grooming	In Place Activity	Locomotion	No Movement	Rearing
0	0	0	0	0
0	15	7	1	0
0	6	1	0	0
0	1	0	0	0
0	0	0	0	0
1440 - 1619
Grooming	In Place Activity	Locomotion	No Movement	Rearing
0	0	0	0	0
0	0	3	6	0
0	2	1	0	0
0	6	0	0	0
0	0	0	0	0
1620 - 1799
Grooming	In Place Activity	Locomotion	No Movement	Rearing
0	0	0	0	0
0	12	3	0	0
0	3	1	0	0
0	0	0	0	0
0	0	0	0	0
1800 - 1979
Grooming	In Place Activity	Locomotion	No Movement	Rearing
0	0	0	0	0
0	6	3	2	0
0	4	0	0	0
0	2	0	0	0
0	0	0	0	0

## Sheet: Trial 10
ZIMLR vGAT OFT_2
0 - 179
Grooming	In Place Activity	Locomotion	No Movement	Rearing
0	0	0	0	0
0	2	12	2	1
0	12	2	0	1
0	1	0	0	1
0	3	1	0	4
180 - 359
Grooming	In Place Activity	Locomotion	No Movement	Rearing
0	0	0	0	0
0	10	19	0	5
0	18	5	0	8
0	0	0	0	0
0	6	7	0	1
360 - 539
Grooming	In Place Activity	Locomotion	No Movement	Rearing
0	0	0	0	0
0	1	7	4	1
0	7	0	0	0
0	4	0	0	0
0	0	0	0	0
540 - 719
Grooming	In Place Activity	Locomotion	No Movement	Rearing
0	0	0	0	0
0	7	20	0	0
0	19	4	0	0
0	0	0	0	0
0	0	0	0	0
720 - 899
Grooming	In Place Activity	Locomotion	No Movement	Rearing
0	0	0	0	0
0	7	13	1	0
0	11	0	1	0
0	2	0	0	0
0	0	0	0	0
900 - 1079
Grooming	In Place Activity	Locomotion	No Movement	Rearing
0	0	0	0	0
0	2	4	0	0
0	4	1	0	0
0	0	0	0	0
0	0	0	0	0
1080 - 1259
Grooming	In Place Activity	Locomotion	No Movement	Rearing
0	0	0	0	0
0	3	4	6	0
0	4	0	0	0
0	6	0	0	0
0	0	0	0	0
1260 - 1439
Grooming	In Place Activity	Locomotion	No Movement	Rearing
0	0	0	0	0
0	13	22	0	0
0	22	1	0	0
0	0	0	0	0
0	0	0	0	0
1440 - 1619
Grooming	In Place Activity	Locomotion	No Movement	Rearing
0	0	0	0	0
0	2	3	7	0
0	3	0	0	0
0	7	0	0	0
0	0	0	0	0
1620 - 1799
Grooming	In Place Activity	Locomotion	No Movement	Rearing
0	0	0	0	0
0	11	14	0	0
0	14	1	0	0
0	0	0	0	0
0	0	0	0	0

[truncated: 7 more sheets: Trial 11, Trial 12, Trial 13, Trial 14, Trial 15, Trial 16, Trial 17]
