# Supplementary material for: Inhibitory medial zona incerta pathway drives exploratory behavior by inhibiting glutamatergic cuneiform neurons
Source: Nat Commun. 2024 Feb 7;15:1160. doi: 10.1038/s41467-024-45288-x (PMC10850156; doi:10.1038/s41467-024-45288-x)
Supplement: Supplementary file 4 — Supplementary Software [file 41467_2024_45288_MOESM4_ESM.zip › Behavior Software/EZEthogram/out_samples/sorted_events.xlsx]

## Sheet: 0620 OFT 3min epochs_1
Start	Event
0.2	In Place Activity
11.51	In Place Activity
12.61	Locomotion
14.25	In Place Activity
33.87	No Movement
34.47	In Place Activity
51.75	No Movement
52.69	In Place Activity
55.99	In Place Activity
59.59	In Place Activity
61.93	No Movement
62.53	In Place Activity
70.27	Rearing
80.81	In Place Activity
85.32	Locomotion
90.62	In Place Activity
93.69	Locomotion
95.2	In Place Activity
96.96	Locomotion
99.2	In Place Activity
104.84	Locomotion
106.91	Locomotion
108.14	In Place Activity
109.64	In Place Activity
115.22	Locomotion
117.55	In Place Activity
120.99	In Place Activity
123.19	In Place Activity
124.19	Locomotion
127.63	In Place Activity
130.53	Locomotion
132.9	In Place Activity
139.606	Rearing
145.31	In Place Activity
147.58	Locomotion
149.58	In Place Activity
152.386	Rearing
163.73	In Place Activity
165.03	Locomotion
167.53	In Place Activity
169.7	In Place Activity
173.27	Locomotion
175.11	In Place Activity
177.144	Rearing
180.41	Locomotion
183.02	In Place Activity
184.551	Rearing
185.69	In Place Activity
191.99	Locomotion
194.03	In Place Activity
226.96	In Place Activity
229.7	In Place Activity
242.276	Rearing
244.11	In Place Activity
265.43	In Place Activity
266.8	Locomotion
277.41	In Place Activity
279.85	Locomotion
286.15	In Place Activity
292.39	In Place Activity
295.028	Rearing
295.1	In Place Activity
299.87	Locomotion
301.4	In Place Activity
302.269	Rearing
311.18	Locomotion
314.61	In Place Activity
317.42	In Place Activity
320.49	In Place Activity
322.055	Rearing
323.46	In Place Activity
324.82	No Movement
326.36	Locomotion
327.96	In Place Activity
328.328	Rearing
338.84	In Place Activity
344.74	In Place Activity
347.68	Locomotion
349.35	Locomotion
350.75	In Place Activity
378.412	Rearing
380.28	In Place Activity
382.62	Locomotion
386.35	In Place Activity
392.893	Rearing
402.7	In Place Activity
412.81	In Place Activity
418.99	No Movement
420.62	In Place Activity
421.72	No Movement
423.26	In Place Activity
443.08	Locomotion
444.34	In Place Activity
447.48	In Place Activity
449.45	In Place Activity
455.42	In Place Activity
457.86	In Place Activity
460.49	In Place Activity
463	In Place Activity
470.94	Locomotion
472.91	In Place Activity
475.38	In Place Activity
476.043	Rearing
479.38	In Place Activity
483.68	Locomotion
487.62	In Place Activity
511.61	In Place Activity
519.253	Rearing
520.15	In Place Activity
527.96	Locomotion
529.03	In Place Activity
530.03	Locomotion
532.07	In Place Activity
534.3	In Place Activity
613.98	Locomotion
616.52	In Place Activity
620.39	Locomotion
624.09	In Place Activity
627.16	Locomotion
630.36	In Place Activity
632.9	In Place Activity
635.7	Locomotion
637.4	In Place Activity
682.08	In Place Activity
686.15	Locomotion
689.46	In Place Activity
704.97	In Place Activity
709.64	No Movement
710.61	In Place Activity
714.05	Locomotion
715.82	In Place Activity
724.56	In Place Activity
725.69	Locomotion
728.06	In Place Activity
729.8	In Place Activity
734.1	In Place Activity
750.18	Locomotion
752.62	No Movement
753.02	In Place Activity
759.26	Locomotion
761.73	In Place Activity
766.73	In Place Activity
776.61	In Place Activity
780.15	In Place Activity
783.35	In Place Activity
787.05	In Place Activity
793.23	In Place Activity
799.77	Locomotion
800.87	In Place Activity
806.51	Locomotion
807.51	In Place Activity
811.81	In Place Activity
815.42	In Place Activity
817.85	In Place Activity
826.16	In Place Activity
828.9	In Place Activity
831	In Place Activity
836.44	Locomotion
838.44	In Place Activity
877.94	In Place Activity
883.75	In Place Activity
886.29	Locomotion
888.05	In Place Activity
911.08	Locomotion
916.15	In Place Activity
922.26	In Place Activity
923.82	In Place Activity
926.36	Locomotion
928.03	In Place Activity
941.68	Locomotion
942.94	In Place Activity
945.71	In Place Activity
949.88	In Place Activity
955.06	In Place Activity
962	Locomotion
964.46	In Place Activity
969.6	In Place Activity
971.3	Locomotion
974.31	In Place Activity
981.58	In Place Activity
982.92	Locomotion
984.65	In Place Activity
990.69	Locomotion
992.93	In Place Activity
1000.1	Locomotion
1004.54	In Place Activity
1008.01	In Place Activity
1018.65	No Movement
1022.62	In Place Activity
1023.39	No Movement
1035.7	In Place Activity
1040.17	No Movement
1051.69	In Place Activity
1057.09	Locomotion
1060.56	In Place Activity
1069.34	In Place Activity
1071.91	In Place Activity
1073.64	In Place Activity
1077.31	Locomotion
1078.91	In Place Activity
1093.69	Locomotion
1097.26	In Place Activity
1100.17	In Place Activity
1104.9	Locomotion
1106.11	In Place Activity
1109.91	In Place Activity
1111.95	In Place Activity
1120.12	In Place Activity
1126.13	In Place Activity
1128.8	In Place Activity
1131.9	In Place Activity
1139.04	In Place Activity
1142.31	In Place Activity
1146.01	Locomotion
1151.12	In Place Activity
1156.52	In Place Activity
1174.01	In Place Activity
1177.31	In Place Activity
1181.85	Locomotion
1184.35	In Place Activity
1186.15	In Place Activity
1190.92	In Place Activity
1197.9	Locomotion
1199.73	In Place Activity
1202.34	In Place Activity
1230.46	In Place Activity
1231.73	Locomotion
1233.07	In Place Activity
1235.44	Locomotion
1237.47	In Place Activity
1239.97	In Place Activity
1254.45	Locomotion
1255.52	In Place Activity
1260.23	In Place Activity
1269.67	In Place Activity
1272.77	In Place Activity
1275.48	In Place Activity
1286.39	In Place Activity
1294.46	Locomotion
1300.13	Locomotion
1307.24	In Place Activity
1315.32	In Place Activity
1384.38	Locomotion
1386.42	In Place Activity
1397.36	Locomotion
1401.6	In Place Activity
1406.64	In Place Activity
1434.77	In Place Activity
1441.94	Locomotion
1444.58	In Place Activity
1448.21	In Place Activity
1451.48	In Place Activity
1453.52	No Movement
1454.39	In Place Activity
1469.67	No Movement
1471.27	In Place Activity
1475.34	In Place Activity
1483.78	No Movement
1487.55	In Place Activity
1488.69	No Movement
1489.42	In Place Activity
1492.79	No Movement
1494.59	In Place Activity
1497.63	No Movement
1500.27	In Place Activity
1503.47	No Movement
1504.67	In Place Activity
1510.01	No Movement
1510.54	In Place Activity
1521.02	No Movement
1522.12	In Place Activity
1523.76	No Movement
1525.99	In Place Activity
1552.29	In Place Activity
1555.66	In Place Activity
1557.59	Locomotion
1558.73	In Place Activity
1561.93	In Place Activity
1568.94	In Place Activity
1574.11	In Place Activity
1580.15	In Place Activity
1587.89	In Place Activity
1593.16	In Place Activity
1594.73	In Place Activity
1597.5	In Place Activity
1601.07	In Place Activity
1605.67	In Place Activity
1609.94	In Place Activity
1618.69	In Place Activity

## Sheet: 0620 OFT 3min epochs_2
Start	Event
0.17	In Place Activity
17.38	Locomotion
19.05	In Place Activity
23.19	In Place Activity
28.09	Locomotion
31.2	In Place Activity
32.065	Rearing
58.93	In Place Activity
82.78	No Movement
83.52	In Place Activity
85.89	No Movement
87.59	In Place Activity
112.98	Locomotion
115.38	In Place Activity
118.89	Locomotion
123.62	In Place Activity
124.611	Rearing
137.54	In Place Activity
150.25	Locomotion
152.55	In Place Activity
158.16	No Movement
160.43	In Place Activity
162.1	No Movement
162.56	In Place Activity
168.07	No Movement
168.67	In Place Activity
185.62	Locomotion
189.209	Rearing
189.32	In Place Activity
196.66	In Place Activity
199.2	In Place Activity
203.17	In Place Activity
206.894	Rearing
208.17	In Place Activity
215.02	No Movement
216.05	In Place Activity
229.33	No Movement
230.16	In Place Activity
241.37	Locomotion
244.88	In Place Activity
245.599	Rearing
299.83	Locomotion
304.5	In Place Activity
305.292	Rearing
309.41	Locomotion
312.18	In Place Activity
314.801	Rearing
317.78	In Place Activity
320.85	In Place Activity
321.341	Rearing
327.247	Rearing
327.33	In Place Activity
330.16	Locomotion
333.687	Rearing
335.87	In Place Activity
337.724	Rearing
339.87	In Place Activity
343.84	Locomotion
348.35	In Place Activity
351.75	Locomotion
353.15	In Place Activity
354.975	Rearing
357.32	In Place Activity
362.83	In Place Activity
369.57	Locomotion
370.84	In Place Activity
371.77	Locomotion
375.71	In Place Activity
377.331	Rearing
380.45	Locomotion
382.45	In Place Activity
382.903	Rearing
389.59	In Place Activity
399	In Place Activity
407.961	Rearing
414.01	Locomotion
417.004	Rearing
417.15	In Place Activity
418.99	In Place Activity
422.42	No Movement
423.02	In Place Activity
431.43	Locomotion
434.77	Locomotion
438	Locomotion
439.77	In Place Activity
444.98	No Movement
447.11	No Movement
449.55	In Place Activity
452.49	No Movement
453.35	In Place Activity
455.76	In Place Activity
457.611	Rearing
457.69	In Place Activity
459.246	Rearing
461.59	In Place Activity
461.715	Rearing
464.6	In Place Activity
476.029	Rearing
476.34	In Place Activity
478.11	In Place Activity
484.25	In Place Activity
490.82	Locomotion
491.86	In Place Activity
494.36	Locomotion
496.2	In Place Activity
498.2	In Place Activity
501.27	In Place Activity
502.089	Rearing
503.87	In Place Activity
509.38	Locomotion
510.74	In Place Activity
510.764	Rearing
515.58	In Place Activity
521.475	Rearing
523.544	Rearing
530.8	In Place Activity
536.924	Rearing
537.2	In Place Activity
549.85	In Place Activity
551.69	Locomotion
553.85	In Place Activity
565.53	Locomotion
567.23	In Place Activity
573.17	In Place Activity
575.98	In Place Activity
582.58	In Place Activity
607.84	In Place Activity
612.41	Locomotion
614.15	In Place Activity
615.72	Locomotion
616.95	In Place Activity
626.89	In Place Activity
644.14	No Movement
645.15	In Place Activity
648.82	In Place Activity
662.16	In Place Activity
681.55	In Place Activity
692.19	In Place Activity
696.73	Locomotion
698.77	In Place Activity
705.87	In Place Activity
708.14	No Movement
709.78	In Place Activity
713.91	No Movement
715.02	In Place Activity
723.09	No Movement
723.99	In Place Activity
751.18	In Place Activity
753.85	In Place Activity
758.22	In Place Activity
759.73	Locomotion
761.83	In Place Activity
769.84	In Place Activity
776.61	Locomotion
777.78	In Place Activity
783.95	Locomotion
785.89	In Place Activity
808.98	Locomotion
812.31	In Place Activity
815.05	In Place Activity
823.12	In Place Activity
831.97	No Movement
835.1	In Place Activity
839.17	Locomotion
841.37	In Place Activity
845.95	In Place Activity
852.02	In Place Activity
857.19	In Place Activity
862.96	In Place Activity
864.1	Locomotion
865.5	In Place Activity
872.44	In Place Activity
878.38	Locomotion
879.68	In Place Activity
882.32	In Place Activity
885.72	In Place Activity
896.3	In Place Activity
898.06	Locomotion
899.73	In Place Activity
906.81	Locomotion
907.97	In Place Activity
915.82	In Place Activity
920.59	In Place Activity
923.69	Locomotion
926.13	In Place Activity
934.37	No Movement
936.4	In Place Activity
939.94	In Place Activity
947.31	Locomotion
950.52	In Place Activity
953.95	In Place Activity
957.89	In Place Activity
960.43	In Place Activity
966.63	Locomotion
967.43	In Place Activity
970.4	In Place Activity
971.97	In Place Activity
981.72	In Place Activity
994.33	Locomotion
996.26	In Place Activity
999.7	In Place Activity
1011.34	Locomotion
1016.05	In Place Activity
1019.39	In Place Activity
1020.82	In Place Activity
1025.96	In Place Activity
1037.74	In Place Activity
1039.21	In Place Activity
1043.41	In Place Activity
1047.21	In Place Activity
1049.78	In Place Activity
1058.43	In Place Activity
1062	In Place Activity
1064.23	In Place Activity
1069.24	Locomotion
1070.37	In Place Activity
1106.17	Locomotion
1107.41	In Place Activity
1108.71	In Place Activity
1113.05	Locomotion
1113.91	In Place Activity
1123.56	In Place Activity
1144.24	In Place Activity
1148.42	In Place Activity
1149.88	Locomotion
1151.89	In Place Activity
1156.06	In Place Activity
1162.06	In Place Activity
1163.86	Locomotion
1165.03	In Place Activity
1167.5	In Place Activity
1170.67	Locomotion
1171.71	In Place Activity
1173.11	In Place Activity
1174.64	Locomotion
1175.81	In Place Activity
1179.91	In Place Activity
1182.48	In Place Activity
1191.73	In Place Activity
1212.48	Locomotion
1214.55	In Place Activity
1222.89	No Movement
1225.29	In Place Activity
1257.92	In Place Activity
1276.11	Locomotion
1282.05	In Place Activity
1284.62	In Place Activity
1288.92	In Place Activity
1291.16	Locomotion
1295.6	In Place Activity
1299.17	Locomotion
1300.6	In Place Activity
1309.91	In Place Activity
1315.75	In Place Activity
1328.8	In Place Activity
1331	Locomotion
1333.17	In Place Activity
1334.8	In Place Activity
1338.54	In Place Activity
1340.21	Locomotion
1342.71	In Place Activity
1346.51	In Place Activity
1348.01	Locomotion
1350.22	In Place Activity
1352.35	In Place Activity
1356.02	In Place Activity
1399.2	In Place Activity
1403.8	Locomotion
1405.01	In Place Activity
1410.44	In Place Activity
1413.15	In Place Activity
1425.06	Locomotion
1426.79	In Place Activity
1427.89	Locomotion
1429.43	In Place Activity
1480.91	In Place Activity
1482.32	In Place Activity
1484.58	Locomotion
1485.69	In Place Activity
1527.19	In Place Activity
1560.93	Locomotion
1563.33	In Place Activity
1569.24	In Place Activity
1582.55	In Place Activity
1587.85	In Place Activity
1589.89	In Place Activity
1601.84	Locomotion
1603.2	In Place Activity
1604.5	Locomotion
1606.74	In Place Activity
1610.11	In Place Activity
1614.61	In Place Activity
1617.65	In Place Activity

## Sheet: 0620 OFT 3min epochs_3
Start	Event
0.17	In Place Activity
1.1	No Movement
3	In Place Activity
7.11	No Movement
7.81	In Place Activity
16.65	No Movement
17.65	In Place Activity
32.83	No Movement
33.6	In Place Activity
55.09	In Place Activity
75.58	No Movement
76.78	In Place Activity
86.69	Locomotion
89.52	In Place Activity
91.692	Rearing
91.89	In Place Activity
94.66	Locomotion
97.4	In Place Activity
99.7	In Place Activity
102.14	Locomotion
104.17	In Place Activity
110.48	In Place Activity
115.35	In Place Activity
124.42	In Place Activity
129.2	In Place Activity
130.26	Locomotion
134.3	Locomotion
143.34	In Place Activity
149.92	No Movement
150.92	In Place Activity
157.59	No Movement
158.29	In Place Activity
162.53	No Movement
163.7	In Place Activity
176.91	No Movement
177.41	In Place Activity
210.28	In Place Activity
220.62	In Place Activity
222.36	Locomotion
223.92	In Place Activity
225.23	Locomotion
226.53	No Movement
228.7	In Place Activity
230.9	Locomotion
233.5	In Place Activity
236.703	Rearing
239.91	In Place Activity
241.88	Locomotion
244.14	In Place Activity
249.38	Locomotion
251.89	In Place Activity
255.72	Locomotion
257.99	Locomotion
260.06	In Place Activity
260.093	Rearing
264.76	Locomotion
265.9	In Place Activity
267.4	Locomotion
269.07	In Place Activity
273.64	Locomotion
277.11	In Place Activity
284.58	No Movement
286.49	In Place Activity
290.99	In Place Activity
301.9	Locomotion
303.84	In Place Activity
306.54	Rearing
317.38	In Place Activity
321.42	Locomotion
323.924	Rearing
323.99	In Place Activity
330	Locomotion
332.1	In Place Activity
333.667	Rearing
342.44	Locomotion
347.41	In Place Activity
350.88	Locomotion
352.62	In Place Activity
354.388	Rearing
358.89	Locomotion
361.228	Rearing
361.23	In Place Activity
365.032	Rearing
365.3	In Place Activity
369.74	Locomotion
372.34	In Place Activity
377.88	Locomotion
379.78	Rearing
381.15	In Place Activity
397.13	No Movement
398.3	In Place Activity
400.2	No Movement
400.63	In Place Activity
402.27	No Movement
403.64	In Place Activity
413.05	Locomotion
415.15	In Place Activity
423.39	Locomotion
425.69	In Place Activity
427.928	Rearing
428.06	In Place Activity
433.8	Locomotion
440.44	Locomotion
446.08	Locomotion
447.65	In Place Activity
447.881	Rearing
452.79	In Place Activity
459.43	In Place Activity
460.59	Locomotion
464.13	In Place Activity
467.301	Rearing
467.57	In Place Activity
477.51	Locomotion
481.25	In Place Activity
482.516	Rearing
486.72	In Place Activity
488.92	Locomotion
491.39	Locomotion
495.96	In Place Activity
496.096	Rearing
507.71	Locomotion
509.68	Locomotion
515.28	In Place Activity
515.816	Rearing
520.15	Locomotion
522.36	In Place Activity
533.77	Locomotion
536.5	In Place Activity
541.94	Locomotion
545.25	In Place Activity
550.38	In Place Activity
551.72	In Place Activity
553.55	Locomotion
558.22	In Place Activity
623.42	Locomotion
624.69	In Place Activity
626.13	Locomotion
628.9	In Place Activity
632.53	Locomotion
636.87	In Place Activity
642.41	Locomotion
647.91	Locomotion
651.42	In Place Activity
654.02	Locomotion
654.95	In Place Activity
656.42	Locomotion
657.56	In Place Activity
669.54	Locomotion
671.97	In Place Activity
675.61	Locomotion
679.55	In Place Activity
686.05	Locomotion
688.82	In Place Activity
699.47	Locomotion
703.24	In Place Activity
704.84	Locomotion
706.17	In Place Activity
709.08	In Place Activity
711.78	Locomotion
714.81	Locomotion
718.55	In Place Activity
721.92	In Place Activity
723.56	Locomotion
725.46	In Place Activity
739.24	Locomotion
741.07	In Place Activity
743.04	Locomotion
744.84	In Place Activity
753.29	In Place Activity
761.33	In Place Activity
767.1	Locomotion
768.5	In Place Activity
772.31	Locomotion
773.61	In Place Activity
777.34	In Place Activity
779.91	Locomotion
781.38	In Place Activity
784.35	Locomotion
785.62	In Place Activity
787.42	Locomotion
788.56	In Place Activity
792.13	Locomotion
794.09	In Place Activity
795.2	Locomotion
798.63	In Place Activity
802.1	Locomotion
803.6	In Place Activity
805.47	In Place Activity
808.21	Locomotion
809.48	In Place Activity
812.31	Locomotion
814.08	In Place Activity
817.95	Locomotion
824.39	In Place Activity
831.26	Locomotion
837.94	Locomotion
840.61	In Place Activity
843.48	In Place Activity
845.41	Locomotion
847.31	In Place Activity
852.15	Locomotion
853.35	In Place Activity
856.82	Locomotion
858.06	In Place Activity
863.46	Locomotion
864.33	In Place Activity
868	Locomotion
870.97	In Place Activity
879.31	Locomotion
880.35	In Place Activity
884.42	Locomotion
886.69	In Place Activity
888.76	In Place Activity
891.52	In Place Activity
905.94	In Place Activity
916.12	Locomotion
918.28	In Place Activity
925.96	In Place Activity
927.99	In Place Activity
929.43	Locomotion
932.87	In Place Activity
939.64	Locomotion
940.91	In Place Activity
945.88	In Place Activity
947.05	Locomotion
948.28	In Place Activity
961.7	Locomotion
962.8	In Place Activity
966.3	In Place Activity
968.74	In Place Activity
976.54	Locomotion
979.65	In Place Activity
980.95	Locomotion
982.85	In Place Activity
985.25	In Place Activity
1037.07	In Place Activity
1039.14	Locomotion
1041.71	In Place Activity
1043.98	In Place Activity
1048.08	Locomotion
1050.35	Locomotion
1051.28	In Place Activity
1054.35	Locomotion
1056.22	In Place Activity
1062.2	Locomotion
1064.76	In Place Activity
1070.14	In Place Activity
1080.65	In Place Activity
1085.29	Locomotion
1090.46	In Place Activity
1092.93	No Movement
1094.43	In Place Activity
1103.24	In Place Activity
1118.18	In Place Activity
1173.84	In Place Activity
1182.55	In Place Activity
1197.33	Locomotion
1200.93	Locomotion
1203.04	In Place Activity
1211.11	In Place Activity
1213.48	Locomotion
1216.08	Locomotion
1217.55	In Place Activity
1222.12	In Place Activity
1226.09	Locomotion
1227.33	In Place Activity
1230.43	Locomotion
1231.6	In Place Activity
1238.24	In Place Activity
1240.84	Locomotion
1243.44	In Place Activity
1247.48	Locomotion
1249.95	In Place Activity
1255.39	Locomotion
1256.96	In Place Activity
1262.96	In Place Activity
1263.86	Locomotion
1265.03	In Place Activity
1266.77	In Place Activity
1271.54	In Place Activity
1274.77	Locomotion
1276.84	In Place Activity
1284.82	In Place Activity
1291.62	In Place Activity
1295.63	Locomotion
1298.57	In Place Activity
1301.6	Locomotion
1303.9	In Place Activity
1317.85	Locomotion
1318.99	In Place Activity
1320.62	Locomotion
1323.32	In Place Activity
1363.66	In Place Activity
1368.97	In Place Activity
1378.65	In Place Activity
1381.95	Locomotion
1384.42	In Place Activity
1388.19	Locomotion
1389.26	In Place Activity
1394.09	In Place Activity
1404.44	In Place Activity
1410.88	In Place Activity
1458.53	In Place Activity
1469.74	In Place Activity
1475.18	In Place Activity
1480.08	In Place Activity
1483.45	In Place Activity
1485.79	In Place Activity
1490.92	In Place Activity
1493.69	In Place Activity
1495.86	In Place Activity
1501.9	In Place Activity
1503.4	In Place Activity
1507.81	In Place Activity
1513.28	In Place Activity
1514.91	In Place Activity
1518.82	In Place Activity
1520.72	In Place Activity
1525.16	In Place Activity
1526.99	Locomotion
1532.13	In Place Activity
1585.32	In Place Activity
1590.96	In Place Activity
1592.46	In Place Activity
1596.2	No Movement
1597.53	In Place Activity
1600.87	Locomotion
1602.6	Locomotion
1603.87	In Place Activity
1609.18	In Place Activity
1610.38	Locomotion
1612.41	In Place Activity
1616.85	In Place Activity
1617.75	Locomotion

## Sheet: 0620 OFT 3min epochs_5
Start	Event
0.17	In Place Activity
5.97	Locomotion
10.24	Locomotion
16.32	In Place Activity
19.52	Locomotion
23.92	In Place Activity
31	Locomotion
36.3	In Place Activity
37.8	Locomotion
39.74	In Place Activity
42.34	Locomotion
45.08	In Place Activity
47.18	No Movement
48.88	In Place Activity
50.45	No Movement
52.62	In Place Activity
60.36	Rearing
63.03	Locomotion
64.6	In Place Activity
67.77	Locomotion
70.04	In Place Activity
73.57	Locomotion
75.71	Locomotion
80.31	Locomotion
83.52	Locomotion
87.921	Rearing
88.09	In Place Activity
90.09	In Place Activity
94.99	In Place Activity
98.77	Locomotion
106.97	Locomotion
108.81	In Place Activity
115.55	Locomotion
117.72	In Place Activity
128.46	Locomotion
131.3	In Place Activity
132.17	Locomotion
134.73	In Place Activity
135.769	Rearing
138.71	In Place Activity
141.17	In Place Activity
146.05	Locomotion
148.081	Rearing
149.22	In Place Activity
151.69	Locomotion
153.49	No Movement
154.05	In Place Activity
155.522	Rearing
161.094	Rearing
163.5	In Place Activity
165.77	Locomotion
168.03	In Place Activity
171.672	Rearing
171.77	In Place Activity
173.37	Locomotion
175.61	In Place Activity
175.776	Rearing
178.71	Locomotion
182.35	In Place Activity
189.69	In Place Activity
190.624	Rearing
192.76	In Place Activity
196.3	In Place Activity
203.94	Locomotion
205.37	In Place Activity
210.34	In Place Activity
212.75	In Place Activity
213.18	Rearing
216.15	Locomotion
219.09	In Place Activity
220.587	Rearing
224.69	In Place Activity
225.86	Locomotion
228.8	Locomotion
230.4	In Place Activity
236.74	Locomotion
239.77	In Place Activity
241.542	Rearing
244.74	In Place Activity
247.147	Rearing
252.29	In Place Activity
253.387	Rearing
256.52	Locomotion
257.82	In Place Activity
258.692	Rearing
262.26	Locomotion
263.964	Rearing
264.63	Locomotion
268.4	In Place Activity
268.936	Rearing
279.68	In Place Activity
281.28	In Place Activity
281.315	Rearing
285.35	Locomotion
288.52	In Place Activity
291.52	In Place Activity
291.592	Rearing
293.69	In Place Activity
297.23	Locomotion
299.4	In Place Activity
300.634	Rearing
302.5	In Place Activity
303.8	Locomotion
305.84	In Place Activity
308.809	Rearing
308.88	In Place Activity
313.41	Locomotion
315.92	In Place Activity
319.987	Rearing
323.76	Locomotion
325.69	In Place Activity
333.33	In Place Activity
338.338	Rearing
343.28	In Place Activity
346.38	Rearing
349.983	Rearing
350.02	In Place Activity
351.92	Locomotion
354.52	Locomotion
356.22	In Place Activity
357.558	Rearing
362.06	Locomotion
364.96	Locomotion
366.17	In Place Activity
367.47	Locomotion
369.47	In Place Activity
373.81	In Place Activity
376.64	Locomotion
378.91	In Place Activity
392.39	Locomotion
396.16	Locomotion
397.96	Locomotion
401.63	In Place Activity
402.302	Rearing
405.07	Locomotion
407.44	Locomotion
411.211	Rearing
414.31	In Place Activity
416.183	Rearing
419.85	Locomotion
424.46	Locomotion
425.76	In Place Activity
428.5	In Place Activity
432.5	Locomotion
434.07	In Place Activity
434.168	Rearing
436.303	Rearing
436.34	In Place Activity
438.37	In Place Activity
442.943	Rearing
445.95	Locomotion
447.18	In Place Activity
449.349	Rearing
449.65	In Place Activity
450.78	Locomotion
452.15	In Place Activity
455.36	Locomotion
458.79	Locomotion
461.83	In Place Activity
461.862	Rearing
466.43	Locomotion
468.94	In Place Activity
472.21	Locomotion
473.27	In Place Activity
477.978	Rearing
478.28	In Place Activity
480.58	In Place Activity
483.25	In Place Activity
488.92	In Place Activity
489.289	Rearing
495.06	No Movement
498	Locomotion
500.2	In Place Activity
500.534	Rearing
502.002	Rearing
507.97	Locomotion
510.04	In Place Activity
514.548	Rearing
514.61	In Place Activity
518.22	Locomotion
519.29	In Place Activity
522.66	Locomotion
525.79	In Place Activity
526.527	Rearing
529.83	In Place Activity
536.6	In Place Activity
538.84	In Place Activity
538.939	Rearing
545.18	No Movement
545.88	In Place Activity
548.98	In Place Activity
552.09	In Place Activity
559.86	In Place Activity
562.16	In Place Activity
569	Locomotion
570.5	In Place Activity
575.14	In Place Activity
586.62	Locomotion
588.92	In Place Activity
595.96	In Place Activity
597.13	Locomotion
599.7	In Place Activity
604.87	In Place Activity
608.17	In Place Activity
618.75	In Place Activity
630.46	In Place Activity
632.5	In Place Activity
634.67	In Place Activity
638.14	Locomotion
639.41	In Place Activity
641.64	Locomotion
643.61	In Place Activity
648.58	In Place Activity
650.62	In Place Activity
655.02	In Place Activity
660.33	In Place Activity
664.23	In Place Activity
671.6	In Place Activity
673.41	Locomotion
675.91	Locomotion
677.78	Locomotion
681.68	In Place Activity
694.56	In Place Activity
698.73	Locomotion
702.77	In Place Activity
705.14	In Place Activity
710.71	Locomotion
712.91	In Place Activity
716.62	In Place Activity
720.79	In Place Activity
725.36	Locomotion
728.53	In Place Activity
730.06	In Place Activity
734.27	No Movement
735.6	Locomotion
737.24	In Place Activity
740.44	In Place Activity
745.28	Locomotion
746.35	In Place Activity
752.85	Locomotion
754.72	In Place Activity
764.5	In Place Activity
775.14	Locomotion
776.91	In Place Activity
777.88	No Movement
778.81	In Place Activity
782.15	In Place Activity
790.56	In Place Activity
794.83	In Place Activity
806.31	Locomotion
807.74	In Place Activity
818.12	Locomotion
820.19	In Place Activity
820.92	No Movement
823.59	In Place Activity
830.73	In Place Activity
834.37	Locomotion
836.84	In Place Activity
840.64	In Place Activity
845.71	In Place Activity
856.32	Locomotion
857.29	In Place Activity
866.87	Locomotion
868.74	Locomotion
871.1	In Place Activity
878.55	Locomotion
882.78	In Place Activity
886.55	No Movement
888.99	In Place Activity
900.6	In Place Activity
908.38	In Place Activity
913.25	In Place Activity
931.3	In Place Activity
937.17	In Place Activity
942.58	In Place Activity
947.98	Locomotion
950.92	Locomotion
952.75	In Place Activity
957.86	In Place Activity
961.46	In Place Activity
964.56	In Place Activity
969.9	In Place Activity
974.87	Locomotion
978.11	In Place Activity
986.95	In Place Activity
990.39	Locomotion
992.76	In Place Activity
995.8	Locomotion
997.66	Locomotion
1000.63	In Place Activity
1010.01	In Place Activity
1013.85	In Place Activity
1017.15	In Place Activity
1018.59	In Place Activity
1026.99	In Place Activity
1030.13	In Place Activity
1035.6	In Place Activity
1043.34	Locomotion
1045.71	Locomotion
1047.55	In Place Activity
1051.48	In Place Activity
1055.46	In Place Activity
1056.59	Locomotion
1058.32	In Place Activity
1067.97	Locomotion
1069	In Place Activity
1070.57	Locomotion
1072.41	In Place Activity
1075.94	Locomotion
1077.51	In Place Activity
1084.68	No Movement
1085.69	In Place Activity
1088.19	No Movement
1089.16	In Place Activity
1092.43	In Place Activity
1094.29	Locomotion
1095.53	In Place Activity
1100.53	Locomotion
1105.64	In Place Activity
1109.88	In Place Activity
1128.73	In Place Activity
1130.83	In Place Activity
1133.03	In Place Activity
1143.08	No Movement
1143.98	In Place Activity
1148.01	Locomotion
1150.92	In Place Activity
1152.85	In Place Activity
1161.49	Locomotion
1164.53	In Place Activity
1170.77	No Movement
1172.01	In Place Activity
1181.78	No Movement
1182.75	In Place Activity
1187.72	No Movement
1188.19	In Place Activity
1205.27	In Place Activity
1208.14	Locomotion
1213.41	In Place Activity
1217.08	Locomotion
1218.72	In Place Activity
1227.36	In Place Activity
1237.67	In Place Activity
1241.37	Locomotion
1243.34	In Place Activity
1245.08	Locomotion
1247.11	In Place Activity
1255.82	Locomotion
1257.02	In Place Activity
1269.1	In Place Activity
1285.92	In Place Activity
1305.54	In Place Activity
1310.04	In Place Activity
1314.55	In Place Activity
1316.65	Locomotion
1318.05	In Place Activity
1326.69	In Place Activity
1329.76	In Place Activity
1378.04	In Place Activity
1393.49	In Place Activity
1417.15	No Movement
1417.75	In Place Activity
1426.36	Locomotion
1429.93	In Place Activity
1433.53	Locomotion
1437.24	In Place Activity
1442.01	Locomotion
1444.68	Locomotion
1446.18	In Place Activity
1450.55	Locomotion
1460.03	In Place Activity
1467.4	In Place Activity
1468.67	Locomotion
1469.77	In Place Activity
1473.47	In Place Activity
1474.67	Locomotion
1477.21	In Place Activity
1482.08	In Place Activity
1484.05	In Place Activity
1487.12	Locomotion
1490.76	In Place Activity
1494.86	Locomotion
1496.13	In Place Activity
1499.53	In Place Activity
1506.74	In Place Activity
1507.94	Locomotion
1509.91	In Place Activity
1517.42	Locomotion
1521.22	In Place Activity
1522.49	Locomotion
1523.86	In Place Activity
1524.99	Locomotion
1528.03	In Place Activity
1542.08	No Movement
1542.71	In Place Activity
1546.61	In Place Activity
1551.62	In Place Activity
1555.32	Locomotion
1557.56	In Place Activity
1561.26	Locomotion
1562.8	In Place Activity
1565.93	In Place Activity
1567.9	In Place Activity
1573.34	In Place Activity
1576.28	Locomotion
1577.51	In Place Activity
1578.01	No Movement
1578.81	In Place Activity
1583.75	Locomotion
1586.79	In Place Activity
1588.15	In Place Activity
1594.86	Locomotion
1595.9	In Place Activity
1596.9	Locomotion
1598.87	In Place Activity

## Sheet: 0620 OFT 3min epochs_6
Start	Event
0.17	In Place Activity
1.235	Rearing
5.77	In Place Activity
9.01	In Place Activity
19.22	Locomotion
22.19	In Place Activity
26.26	In Place Activity
27.594	Rearing
69.7	Locomotion
74.474	Rearing
75.98	In Place Activity
78.75	In Place Activity
79.947	Rearing
81.85	In Place Activity
85.18	In Place Activity
90.29	Locomotion
96.03	In Place Activity
98.03	In Place Activity
100.7	In Place Activity
103.74	Locomotion
108.01	In Place Activity
111.144	Rearing
150.92	In Place Activity
154.72	In Place Activity
155.86	Locomotion
161.56	In Place Activity
162.196	Rearing
165.2	In Place Activity
166.07	Locomotion
168.53	In Place Activity
171.3	In Place Activity
177.58	Locomotion
181.41	In Place Activity
182.583	Rearing
184.48	In Place Activity
187.75	In Place Activity
189.79	Locomotion
191.558	Rearing
191.76	In Place Activity
194.96	Locomotion
198.6	In Place Activity
198.632	Rearing
203.237	Rearing
203.5	In Place Activity
205.64	Locomotion
207.007	Rearing
207.24	In Place Activity
210.84	In Place Activity
210.978	Rearing
212.38	Locomotion
216.18	Locomotion
220.49	Locomotion
222.22	In Place Activity
225.93	No Movement
227.63	In Place Activity
231.06	No Movement
233.43	In Place Activity
241.91	Locomotion
246.78	In Place Activity
248.282	Rearing
248.45	In Place Activity
250.08	Locomotion
252.52	In Place Activity
253.153	Rearing
256.76	Locomotion
260.39	Locomotion
262.062	Rearing
263.03	Locomotion
264.8	In Place Activity
270.54	In Place Activity
276.54	Locomotion
280.15	Locomotion
281.01	In Place Activity
281.982	Rearing
284.72	Locomotion
288.25	Locomotion
292.12	In Place Activity
294.73	In Place Activity
295.329	Rearing
297.331	Rearing
300.334	Rearing
300.4	In Place Activity
304.7	Locomotion
307.77	In Place Activity
313.08	Rearing
315.48	Locomotion
319.92	Locomotion
323.16	In Place Activity
324.791	Rearing
328.23	In Place Activity
331.16	Locomotion
333.834	Rearing
335.7	In Place Activity
346.91	In Place Activity
349.58	Locomotion
352.48	In Place Activity
355.62	In Place Activity
355.822	Rearing
368.5	Locomotion
373.27	In Place Activity
373.373	Rearing
376.74	Locomotion
380.28	Locomotion
382.749	Rearing
383.52	Locomotion
385.85	In Place Activity
386.787	Rearing
392.22	Locomotion
394.13	Locomotion
395.46	In Place Activity
405.439	Rearing
408.24	In Place Activity
410.61	Locomotion
413.714	Rearing
413.95	In Place Activity
417.42	In Place Activity
420.087	Rearing
421.79	In Place Activity
423.69	Locomotion
424.96	In Place Activity
425.025	Rearing
427.53	In Place Activity
429.09	Locomotion
432.33	In Place Activity
433.93	In Place Activity
439.14	In Place Activity
466.3	In Place Activity
468	In Place Activity
472.906	Rearing
482.48	In Place Activity
485.652	Rearing
485.75	In Place Activity
497.56	In Place Activity
498.93	Locomotion
502.2	In Place Activity
510.78	Locomotion
512.18	In Place Activity
513.28	Locomotion
516.11	Locomotion
517.58	In Place Activity
520.25	In Place Activity
528.63	In Place Activity
530.23	Locomotion
531.6	In Place Activity
536.17	In Place Activity
541.24	In Place Activity
547.41	Locomotion
552.35	In Place Activity
554.42	In Place Activity
561.33	Locomotion
564.16	Locomotion
571	Locomotion
580.04	Locomotion
586.12	Locomotion
601.63	Locomotion
603.8	Locomotion
606.64	In Place Activity
609.24	Locomotion
612.44	Locomotion
614.95	In Place Activity
616.38	Locomotion
618.48	In Place Activity
620.99	Locomotion
624.96	In Place Activity
628.96	Locomotion
632.16	In Place Activity
635.1	Locomotion
646.38	In Place Activity
650.08	Locomotion
659.02	In Place Activity
663.63	Locomotion
672.2	In Place Activity
674.34	In Place Activity
676.11	Locomotion
677.84	In Place Activity
694.03	In Place Activity
698.53	In Place Activity
701.17	In Place Activity
710.27	In Place Activity
713.54	Locomotion
718.12	In Place Activity
723.22	Locomotion
725.06	In Place Activity
727.23	In Place Activity
733.83	In Place Activity
737.9	In Place Activity
742.54	In Place Activity
749.41	Locomotion
753.02	In Place Activity
754.89	Locomotion
756.55	Locomotion
758.96	In Place Activity
762.36	In Place Activity
774.54	Locomotion
777.81	In Place Activity
781.35	Locomotion
782.61	In Place Activity
784.35	In Place Activity
790.55	In Place Activity
793.36	In Place Activity
801.13	In Place Activity
803.77	In Place Activity
828.49	In Place Activity
871.67	In Place Activity
877.61	In Place Activity
881.31	In Place Activity
889.29	Locomotion
892.72	Locomotion
894.56	In Place Activity
899.1	In Place Activity
938.14	In Place Activity
943.84	In Place Activity
954.32	Locomotion
957.99	Locomotion
963.99	Locomotion
965.76	In Place Activity
973.8	In Place Activity
976.64	Locomotion
978.04	In Place Activity
979.94	Locomotion
982.05	Locomotion
984.98	In Place Activity
990.25	Locomotion
996.93	Locomotion
1000.6	Locomotion
1002.77	Locomotion
1004.03	In Place Activity
1005.14	Locomotion
1008.64	In Place Activity
1011.54	In Place Activity
1017.18	Locomotion
1020.08	In Place Activity
1025.39	Locomotion
1028.16	Locomotion
1030.16	Locomotion
1039.44	In Place Activity
1044.71	Locomotion
1046.44	In Place Activity
1048.41	Locomotion
1051.88	Locomotion
1053.05	In Place Activity
1055.05	In Place Activity
1057.99	In Place Activity
1061.12	In Place Activity
1063.23	Locomotion
1069.9	Locomotion
1072.87	Locomotion
1077.27	In Place Activity
1089.62	No Movement
1090.72	In Place Activity
1103.3	In Place Activity
1105.67	Locomotion
1107.9	In Place Activity
1110.54	In Place Activity
1113.28	In Place Activity
1115.71	In Place Activity
1121.48	Locomotion
1124.05	In Place Activity
1129.16	In Place Activity
1132.16	In Place Activity
1144.77	In Place Activity
1146.31	Locomotion
1147.88	In Place Activity
1152.98	Locomotion
1154.48	In Place Activity
1158.42	Locomotion
1159.56	In Place Activity
1170	In Place Activity
1182.55	In Place Activity
1185.11	In Place Activity
1191.72	Locomotion
1193.06	In Place Activity
1203.47	In Place Activity
1211.41	Locomotion
1213.78	Locomotion
1214.88	In Place Activity
1225.05	In Place Activity
1233.13	In Place Activity
1235.67	Locomotion
1238.13	In Place Activity
1239.57	In Place Activity
1245.48	In Place Activity
1252.55	In Place Activity
1258.82	Locomotion
1260.96	In Place Activity
1262.86	In Place Activity
1265.73	In Place Activity
1268.46	In Place Activity
1274.6	In Place Activity
1281.38	In Place Activity
1286.88	Locomotion
1289.02	In Place Activity
1294.62	In Place Activity
1296.86	In Place Activity
1299.26	In Place Activity
1302.8	In Place Activity
1307.04	In Place Activity
1309.34	In Place Activity
1326.99	Locomotion
1329.76	Locomotion
1331.36	In Place Activity
1335.13	Locomotion
1340.84	In Place Activity
1345.24	Locomotion
1349.91	Locomotion
1355.38	In Place Activity
1356.45	Locomotion
1359.99	Locomotion
1366.96	Locomotion
1369.06	In Place Activity
1370.93	Locomotion
1372.23	In Place Activity
1376.17	In Place Activity
1382.61	In Place Activity
1386.12	In Place Activity
1394.52	Locomotion
1398.56	In Place Activity
1401.1	In Place Activity
1403.5	In Place Activity
1406.47	In Place Activity
1412.31	Locomotion
1414.61	In Place Activity
1418.35	In Place Activity
1419.42	Locomotion
1426.32	Locomotion
1430.53	Locomotion
1433.06	Locomotion
1434.26	In Place Activity
1437.2	In Place Activity
1438.33	Locomotion
1440.8	In Place Activity
1443.14	Locomotion
1446.74	In Place Activity
1451.55	In Place Activity
1457.49	In Place Activity
1476.31	In Place Activity
1477.61	In Place Activity
1485.55	In Place Activity
1494.46	Locomotion
1496.16	In Place Activity
1500.76	In Place Activity
1502.53	In Place Activity
1509.37	Locomotion
1511.14	In Place Activity
1512.88	Locomotion
1514.28	In Place Activity
1518.78	In Place Activity
1520.05	In Place Activity
1531.13	Locomotion
1536.67	In Place Activity
1540.14	Locomotion
1542.27	Locomotion
1545.57	Locomotion
1547.08	In Place Activity
1549.68	Locomotion
1552.61	Locomotion
1556.92	In Place Activity
1557.79	Locomotion
1559.59	Locomotion
1562.59	Locomotion
1564.36	In Place Activity
1565.96	In Place Activity
1570.53	In Place Activity
1578.97	In Place Activity
1595.46	In Place Activity
1597.06	In Place Activity
1598.66	In Place Activity
1600.53	In Place Activity
1608.7	Locomotion
1613.01	In Place Activity
1614.08	Locomotion
1616.48	In Place Activity
1628.72	In Place Activity

## Sheet: RTTPA_7
Start	Event
1.47	Locomotion
5.47	Locomotion
8.58	In Place Activity
12.48	No Movement
13.21	In Place Activity
15.58	No Movement
16.25	In Place Activity
21.19	No Movement
22.32	In Place Activity
40.24	No Movement
41.64	In Place Activity
58.16	Locomotion
62.3	Locomotion
66.03	Locomotion
70.07	Locomotion
72.71	In Place Activity
73.21	No Movement
75.24	In Place Activity
77.38	Locomotion
80.18	In Place Activity
88.66	Locomotion
90.82	In Place Activity
107.01	Locomotion
109.84	In Place Activity
136.1	Locomotion
138.34	In Place Activity
151.18	In Place Activity
195.73	Locomotion
198.13	In Place Activity
227.23	No Movement
228.33	In Place Activity
230.46	No Movement
232.83	In Place Activity
237.34	In Place Activity
238.54	Locomotion
241.11	In Place Activity
281.68	No Movement
282.65	In Place Activity
327.93	In Place Activity
329.6	Locomotion
331.4	In Place Activity
334.2	In Place Activity
335.07	Locomotion
340.37	In Place Activity
343.28	Locomotion
346.55	No Movement
348.55	In Place Activity
356.26	In Place Activity
370.47	In Place Activity
379.98	In Place Activity
382.28	No Movement
383.42	In Place Activity
391.19	In Place Activity
396.56	In Place Activity
462.16	No Movement
464.56	In Place Activity
465.6	No Movement
469.87	In Place Activity
484.58	No Movement
485.75	In Place Activity
487.12	No Movement
492.16	In Place Activity
511.71	No Movement
512.78	In Place Activity
550.58	Locomotion
554.45	In Place Activity
564.1	In Place Activity
566.57	Locomotion
569.97	In Place Activity
583.15	In Place Activity
585.55	In Place Activity
586.79	Locomotion
589.66	In Place Activity
595.2	In Place Activity
601.1	In Place Activity
604.8	In Place Activity
609.64	Locomotion
612.98	In Place Activity
631.66	No Movement
634.03	In Place Activity
640.87	No Movement
641.94	In Place Activity
642.98	No Movement
644.18	In Place Activity
646.98	No Movement
652.19	In Place Activity
658.53	No Movement
660.96	In Place Activity
663.23	No Movement
664.63	In Place Activity
697.6	Locomotion
700.6	In Place Activity
705.57	No Movement
706.57	In Place Activity
729.7	In Place Activity
731.06	Locomotion
734.53	In Place Activity
742.04	In Place Activity
747.65	In Place Activity
749.98	Locomotion
751.48	In Place Activity
754.65	In Place Activity
765.67	In Place Activity
770.34	Locomotion
774.27	In Place Activity
780.41	No Movement
781.65	In Place Activity
787.02	Locomotion
789.92	In Place Activity
791.62	No Movement
792.89	In Place Activity
795.7	In Place Activity
801.6	No Movement
802.87	In Place Activity
811.04	No Movement
815.38	In Place Activity
824.02	Locomotion
825.79	In Place Activity
854.79	Locomotion
857.92	In Place Activity
861.23	In Place Activity
866	Locomotion
867.03	In Place Activity
868.07	Locomotion
869.7	In Place Activity
874.84	Locomotion
876.74	In Place Activity
880.55	In Place Activity
885.22	In Place Activity
888.86	In Place Activity
890.36	In Place Activity
896.5	In Place Activity
910.04	In Place Activity
913.48	Locomotion
914.61	In Place Activity
916.68	Locomotion
917.68	In Place Activity
938.54	No Movement
939.14	In Place Activity
943.71	Locomotion
945.35	In Place Activity
949.18	Locomotion
950.42	In Place Activity
955.39	In Place Activity
958.06	Locomotion
959.63	In Place Activity
965.07	In Place Activity
971.97	In Place Activity
977.18	In Place Activity
982.78	In Place Activity
984.58	In Place Activity
988.79	In Place Activity
991.52	In Place Activity
1003.17	Locomotion
1005.71	In Place Activity
1008.41	In Place Activity
1016.02	In Place Activity
1018.25	Locomotion
1020.19	Locomotion
1021.15	In Place Activity
1080.68	Locomotion
1083.18	In Place Activity
1088.72	No Movement
1091.73	In Place Activity
1105.91	Locomotion
1107.34	In Place Activity
1112.81	In Place Activity
1115.15	Locomotion
1116.02	In Place Activity
1118.62	In Place Activity
1120.45	In Place Activity
1131.53	In Place Activity
1133.87	Locomotion
1134.93	In Place Activity
1138.67	In Place Activity
1139.84	Locomotion
1141.94	In Place Activity
1147.28	In Place Activity
1149.52	Locomotion
1151.52	In Place Activity
1174.44	Locomotion
1175.61	In Place Activity
1178.88	In Place Activity
1183.35	In Place Activity
1189.19	In Place Activity
1198.06	In Place Activity
1200.93	In Place Activity
1206.97	No Movement
1208.68	In Place Activity
1213.18	In Place Activity
1217.12	In Place Activity
1222.36	In Place Activity
1226.56	Locomotion
1227.76	In Place Activity
1231.16	In Place Activity
1234.43	In Place Activity
1237.64	Locomotion
1239.94	Locomotion
1244.74	In Place Activity
1248.28	In Place Activity
1250.92	In Place Activity
1254.62	Locomotion
1256.19	In Place Activity
1259.49	In Place Activity
1261.76	Locomotion
1266.6	Locomotion
1270.04	In Place Activity
1275.81	In Place Activity
1279.31	In Place Activity
1284.38	In Place Activity
1287.99	Locomotion
1289.19	In Place Activity
1291.19	In Place Activity
1315.18	In Place Activity
1318.82	In Place Activity
1327.66	In Place Activity
1336.64	In Place Activity
1339.14	In Place Activity
1345.95	Locomotion
1349.12	In Place Activity
1352.62	In Place Activity
1357.66	Locomotion
1358.99	In Place Activity
1368.3	In Place Activity
1433.9	In Place Activity
1436.64	In Place Activity
1438	In Place Activity
1446.15	In Place Activity
1460.56	Locomotion
1463.73	In Place Activity
1469.9	In Place Activity
1470.94	Locomotion
1472.84	Locomotion
1474.44	In Place Activity
1478.08	In Place Activity
1485.45	In Place Activity
1507.31	In Place Activity
1528.09	No Movement
1529.33	In Place Activity
1540.31	In Place Activity
1546.55	In Place Activity
1550.25	Locomotion
1552.15	In Place Activity
1561.86	In Place Activity
1570.2	In Place Activity
1576.48	In Place Activity
1586.85	In Place Activity
1598	Locomotion
1602.54	In Place Activity
1609.64	In Place Activity
1614.35	In Place Activity
1618.95	Locomotion

## Sheet: RTTPA_8
Start	Event
0.17	In Place Activity
50.58	No Movement
51.99	In Place Activity
53.49	No Movement
57.29	In Place Activity
59.83	No Movement
65.13	In Place Activity
75.81	No Movement
77.81	In Place Activity
94.33	No Movement
94.93	In Place Activity
160.33	No Movement
162.66	In Place Activity
167.4	No Movement
168.07	In Place Activity
204.94	In Place Activity
210.08	In Place Activity
216.22	In Place Activity
219.59	Locomotion
221.65	Locomotion
224.56	In Place Activity
226.13	In Place Activity
230.23	In Place Activity
231.63	Locomotion
232.57	In Place Activity
238.24	In Place Activity
246.31	In Place Activity
259.86	In Place Activity
263.56	In Place Activity
268.8	In Place Activity
270.47	Locomotion
272.77	Locomotion
275.21	In Place Activity
276.71	Locomotion
277.88	In Place Activity
291.39	In Place Activity
299.7	In Place Activity
304.37	Locomotion
306.37	Locomotion
308.11	In Place Activity
351.99	In Place Activity
355.49	In Place Activity
357.26	In Place Activity
362.23	Locomotion
364.13	In Place Activity
365.399	Rearing
372.739	Rearing
378.35	No Movement
379.11	In Place Activity
383.417	Rearing
391.02	Locomotion
392.13	In Place Activity
393.26	Locomotion
396.46	Locomotion
397.86	In Place Activity
399.53	Locomotion
400.93	In Place Activity
402.24	No Movement
405.94	In Place Activity
407.61	Locomotion
408.81	In Place Activity
412.75	In Place Activity
427.93	In Place Activity
429.33	Locomotion
432.5	In Place Activity
441.84	No Movement
445.08	In Place Activity
446.81	No Movement
450.65	In Place Activity
451.38	No Movement
452.82	In Place Activity
456.72	No Movement
458.73	In Place Activity
480.08	No Movement
480.75	In Place Activity
494.26	No Movement
495.23	In Place Activity
501.1	No Movement
501.7	In Place Activity
516.88	No Movement
517.78	In Place Activity
527.69	No Movement
528.26	In Place Activity
616.58	Locomotion
620.82	In Place Activity
641.68	In Place Activity
646.51	In Place Activity
652.92	Locomotion
655.39	In Place Activity
657.96	In Place Activity
661.39	In Place Activity
665.93	Locomotion
667.43	In Place Activity
672.11	Locomotion
673.64	In Place Activity
678.35	In Place Activity
693.99	Locomotion
696.2	In Place Activity
715.18	In Place Activity
722.19	In Place Activity
725.16	In Place Activity
727.39	Locomotion
729.86	In Place Activity
733.03	In Place Activity
746.75	Locomotion
748.85	In Place Activity
755.92	Locomotion
758.93	In Place Activity
767.97	No Movement
769.1	In Place Activity
778.91	No Movement
779.71	In Place Activity
781.48	No Movement
782.55	In Place Activity
792.23	No Movement
793.26	In Place Activity
797.16	No Movement
801.17	In Place Activity
803.74	No Movement
804.74	In Place Activity
807.84	No Movement
812.31	In Place Activity
834.33	No Movement
835	In Place Activity
847.51	No Movement
848.68	In Place Activity
875.31	No Movement
876.18	In Place Activity
877.41	No Movement
880.45	In Place Activity
1000.4	In Place Activity
1003.77	Locomotion
1006.21	In Place Activity
1035.3	In Place Activity
1047.65	In Place Activity
1049.45	In Place Activity
1052.89	In Place Activity
1059.16	In Place Activity
1086.35	Locomotion
1088.22	In Place Activity
1096.26	No Movement
1098.13	In Place Activity
1110.28	No Movement
1111.68	In Place Activity
1118.15	No Movement
1119.45	In Place Activity
1120.09	No Movement
1121.25	In Place Activity
1122.06	No Movement
1125.39	In Place Activity
1126.53	No Movement
1128.23	In Place Activity
1129.6	No Movement
1131.1	In Place Activity
1133.07	No Movement
1137.34	In Place Activity
1142.04	No Movement
1143.38	In Place Activity
1153.32	No Movement
1159.89	In Place Activity
1165.03	No Movement
1171.67	In Place Activity
1182.98	No Movement
1185.59	In Place Activity
1186.72	No Movement
1188.02	In Place Activity
1191.02	No Movement
1192.09	In Place Activity
1199.83	No Movement
1204.04	In Place Activity
1204.97	No Movement
1208.01	In Place Activity
1217.98	No Movement
1219.19	In Place Activity
1221.89	No Movement
1224.36	In Place Activity
1275.41	In Place Activity
1281.31	In Place Activity
1284.28	In Place Activity
1302.6	In Place Activity
1303.84	Locomotion
1306.04	In Place Activity
1311.34	In Place Activity
1316.75	In Place Activity
1322.36	In Place Activity
1326.03	In Place Activity
1328.83	In Place Activity
1331.43	Locomotion
1333.4	In Place Activity
1341.54	Locomotion
1343.28	In Place Activity
1353.09	Locomotion
1357.46	In Place Activity
1362.2	In Place Activity
1367.23	Locomotion
1374.94	In Place Activity
1376.84	In Place Activity
1379.85	In Place Activity
1381.82	In Place Activity
1448.25	In Place Activity
1456.59	No Movement
1459.16	In Place Activity
1462.43	No Movement
1463.63	In Place Activity
1485.59	No Movement
1486.35	In Place Activity
1488.99	No Movement
1490.26	In Place Activity
1493.83	In Place Activity
1496.83	Locomotion
1500.4	In Place Activity
1502.07	No Movement
1503.1	In Place Activity
1504.17	No Movement
1506.37	In Place Activity
1516.22	No Movement
1521.45	In Place Activity
1529.13	No Movement
1530	In Place Activity
1530.93	No Movement
1533.03	In Place Activity
1533.97	No Movement
1536.77	In Place Activity
1537.34	No Movement
1538.44	In Place Activity
1539.27	No Movement
1540.44	In Place Activity
1547.08	No Movement
1549.98	In Place Activity
1561.73	No Movement
1563.4	In Place Activity
1567.6	No Movement
1569.94	In Place Activity
1572.67	No Movement
1573.77	In Place Activity
1575.68	No Movement
1577.14	In Place Activity
1602.24	No Movement
1606.31	In Place Activity
1610.44	No Movement
1611.04	In Place Activity
1613.35	No Movement
1614.95	In Place Activity
1616.88	No Movement
1617.98	In Place Activity
1703.4	In Place Activity
1710.21	Locomotion
1713.58	In Place Activity
1715.75	In Place Activity
1719.72	Locomotion
1721.79	In Place Activity
1728.23	In Place Activity
1729.86	In Place Activity
1731.06	Locomotion
1732.8	In Place Activity
1736.97	In Place Activity
1744.14	Locomotion
1745.48	In Place Activity
1772.51	In Place Activity
1776.31	In Place Activity
1810.91	In Place Activity
1823.29	No Movement
1828.76	In Place Activity
1834.73	No Movement
1837.14	In Place Activity
1854.45	No Movement
1859.13	In Place Activity
1871.84	No Movement
1872.67	In Place Activity
1874.21	No Movement
1876.84	In Place Activity
1891.26	No Movement
1893.73	In Place Activity
1901.03	No Movement
1902.87	In Place Activity
1908.38	No Movement
1910.51	In Place Activity
1924.06	No Movement
1926.29	In Place Activity
1929.56	No Movement
1930.7	In Place Activity
1942.81	No Movement
1944.81	In Place Activity
1955.52	No Movement
1956.52	In Place Activity
1959.03	No Movement
1961.66	In Place Activity
1966.97	No Movement
1970.27	In Place Activity
1972.51	No Movement
1973.21	In Place Activity

## Sheet: 0620 OFT 3min epochs_9
Start	Event
19.62	In Place Activity
31.73	No Movement
32.57	In Place Activity
39.77	No Movement
41.44	In Place Activity
48.15	In Place Activity
50.08	No Movement
51.08	In Place Activity
75.28	No Movement
76.71	In Place Activity
81.45	In Place Activity
85.79	In Place Activity
90.19	In Place Activity
92.43	In Place Activity
94.09	In Place Activity
96	Locomotion
99.77	Locomotion
104.1	In Place Activity
109.08	In Place Activity
114.25	In Place Activity
118.95	In Place Activity
121.12	Locomotion
124.02	Locomotion
126.16	In Place Activity
130.13	In Place Activity
137.94	In Place Activity
141.17	In Place Activity
144.88	In Place Activity
147.95	In Place Activity
161.8	In Place Activity
165.2	Locomotion
168.1	In Place Activity
176.81	In Place Activity
180.21	In Place Activity
189.22	In Place Activity
197.1	In Place Activity
199.03	In Place Activity
227.16	In Place Activity
229.56	In Place Activity
233.23	In Place Activity
237.54	In Place Activity
250.55	In Place Activity
252.69	In Place Activity
257.72	In Place Activity
261.53	In Place Activity
276.28	In Place Activity
281.92	In Place Activity
283.28	Locomotion
285.52	In Place Activity
292.99	Locomotion
294.33	In Place Activity
296.56	In Place Activity
298.3	In Place Activity
300.37	In Place Activity
303.67	Locomotion
306.67	In Place Activity
313.38	In Place Activity
314.55	Locomotion
319.12	In Place Activity
323.22	In Place Activity
325.59	Locomotion
327.06	In Place Activity
331.03	In Place Activity
332.065	Rearing
336.74	Locomotion
341.81	In Place Activity
348.45	Locomotion
350.62	In Place Activity
364.43	Locomotion
365.9	In Place Activity
370.64	In Place Activity
373.11	In Place Activity
376.18	In Place Activity
377.21	Locomotion
381.21	In Place Activity
415.58	Locomotion
419.453	Rearing
420.39	In Place Activity
421.52	Locomotion
422.99	In Place Activity
427.49	In Place Activity
434.47	In Place Activity
435.94	Locomotion
438.41	In Place Activity
439.74	Locomotion
441.27	In Place Activity
444.08	In Place Activity
446.48	In Place Activity
449.32	In Place Activity
452.02	Locomotion
453.22	In Place Activity
456.46	In Place Activity
459.43	In Place Activity
463.16	Locomotion
464.36	In Place Activity
467.37	In Place Activity
470.94	Locomotion
473.17	In Place Activity
477.61	In Place Activity
480.11	Locomotion
481.38	In Place Activity
482.92	In Place Activity
483.95	Locomotion
484.98	In Place Activity
487.02	In Place Activity
491.76	In Place Activity
494.16	Locomotion
503.54	In Place Activity
510.38	In Place Activity
514.18	In Place Activity
518.95	Locomotion
521.25	Locomotion
523.79	In Place Activity
525.93	In Place Activity
530.06	In Place Activity
533.97	Locomotion
536.37	In Place Activity
542.71	In Place Activity
548.85	In Place Activity
570.4	In Place Activity
579.31	In Place Activity
591.96	In Place Activity
594.06	In Place Activity
600.57	In Place Activity
602.64	In Place Activity
606.44	In Place Activity
608.27	Locomotion
610.08	In Place Activity
616.85	In Place Activity
627.99	In Place Activity
631.63	In Place Activity
635.64	In Place Activity
639.34	In Place Activity
644.11	In Place Activity
647.51	Locomotion
650.18	In Place Activity
663.9	In Place Activity
665.6	In Place Activity
669.54	In Place Activity
671.47	In Place Activity
674.04	In Place Activity
676.78	In Place Activity
678.91	In Place Activity
681.55	Locomotion
682.62	In Place Activity
686.82	In Place Activity
691.12	In Place Activity
696.43	In Place Activity
701.7	In Place Activity
704.64	In Place Activity
708.74	In Place Activity
715.45	In Place Activity
720.39	Locomotion
721.72	In Place Activity
726.39	In Place Activity
740.01	Locomotion
742.18	No Movement
749.22	Locomotion
753.92	In Place Activity
755.76	No Movement
757.16	In Place Activity
759.83	No Movement
762.2	In Place Activity
763.73	No Movement
766.23	In Place Activity
767.77	No Movement
768.34	In Place Activity
774.91	No Movement
779.41	In Place Activity
780.41	No Movement
785.59	In Place Activity
788.69	No Movement
790.12	In Place Activity
795.26	Locomotion
796.33	In Place Activity
799.67	Locomotion
801.4	In Place Activity
803.04	Locomotion
804.34	In Place Activity
812.65	In Place Activity
828.93	In Place Activity
833.83	Locomotion
836.37	In Place Activity
840.31	In Place Activity
844.64	Locomotion
849.78	Locomotion
852.25	In Place Activity
855.12	In Place Activity
859.06	Locomotion
861.16	In Place Activity
864.6	In Place Activity
876.28	In Place Activity
878.85	In Place Activity
882.35	In Place Activity
891.69	In Place Activity
896.1	In Place Activity
905.44	In Place Activity
909.68	In Place Activity
914.01	In Place Activity
921.39	In Place Activity
935.1	Locomotion
937.37	In Place Activity
939.11	In Place Activity
942.11	In Place Activity
945.25	In Place Activity
948.11	Locomotion
950.82	In Place Activity
953.89	Locomotion
955.26	In Place Activity
958.73	Locomotion
962.66	In Place Activity
966.17	Locomotion
969.24	In Place Activity
974.64	Locomotion
977.31	Locomotion
980.51	Locomotion
981.78	In Place Activity
982.82	Locomotion
984.25	In Place Activity
987.89	In Place Activity
989.79	In Place Activity
994.29	In Place Activity
997.8	Locomotion
1000.3	In Place Activity
1001.84	In Place Activity
1004.9	Locomotion
1007.44	In Place Activity
1011.01	Locomotion
1013.68	Locomotion
1020.02	Locomotion
1021.86	In Place Activity
1023.99	In Place Activity
1024.86	Locomotion
1037.27	In Place Activity
1039.71	Locomotion
1041.57	In Place Activity
1046.91	In Place Activity
1047.81	Locomotion
1053.95	In Place Activity
1060.13	Locomotion
1064.03	In Place Activity
1065.23	Locomotion
1066.23	In Place Activity
1069.1	In Place Activity
1070.34	Locomotion
1073.74	In Place Activity
1078.95	Locomotion
1080.78	In Place Activity
1092.86	In Place Activity
1098.03	In Place Activity
1099.4	Locomotion
1100.83	In Place Activity
1103.14	In Place Activity
1109.58	In Place Activity
1116.08	In Place Activity
1120.82	In Place Activity
1129.56	In Place Activity
1130.53	Locomotion
1131.83	In Place Activity
1133.53	In Place Activity
1135.8	In Place Activity
1137.6	In Place Activity
1144.14	In Place Activity
1149.02	In Place Activity
1152.22	In Place Activity
1155.79	In Place Activity
1165	In Place Activity
1166.63	In Place Activity
1171.71	In Place Activity
1176.64	In Place Activity
1178.41	In Place Activity
1180.58	In Place Activity
1186.35	In Place Activity
1191.59	In Place Activity
1193.56	In Place Activity
1198.5	In Place Activity
1201.43	In Place Activity
1205.37	In Place Activity
1208.61	Locomotion
1212.48	In Place Activity
1222.69	In Place Activity
1225.53	Locomotion
1227.46	In Place Activity
1230	In Place Activity
1232.23	Locomotion
1233.8	In Place Activity
1239.17	In Place Activity
1240.94	Locomotion
1241.91	In Place Activity
1245.71	Locomotion
1247.01	In Place Activity
1252.02	Locomotion
1255.92	Locomotion
1258.19	In Place Activity
1259.89	In Place Activity
1275.81	In Place Activity
1279.75	In Place Activity
1284.35	In Place Activity
1287.15	In Place Activity
1289.89	In Place Activity
1291.73	Locomotion
1294.43	In Place Activity
1301.47	In Place Activity
1303	Locomotion
1306.01	In Place Activity
1313.25	In Place Activity
1318.25	In Place Activity
1322.99	In Place Activity
1324.46	In Place Activity
1329.96	In Place Activity
1332.53	In Place Activity
1341.81	Locomotion
1343.81	Locomotion
1349.52	In Place Activity
1353.65	In Place Activity
1357.86	Locomotion
1358.79	In Place Activity
1361.46	Locomotion
1363.53	In Place Activity
1369.14	In Place Activity
1371.4	In Place Activity
1374.77	Locomotion
1375.58	In Place Activity
1379.21	In Place Activity
1382.65	In Place Activity
1386.85	In Place Activity
1392.06	Locomotion
1394.09	In Place Activity
1396.36	Locomotion
1397.56	In Place Activity
1411.95	In Place Activity
1416.38	In Place Activity
1420.62	In Place Activity
1422.62	In Place Activity
1427.19	In Place Activity
1432.57	In Place Activity
1438.77	In Place Activity
1443.08	Locomotion
1444.31	In Place Activity
1446.31	In Place Activity
1449.28	In Place Activity
1454.29	In Place Activity
1460.96	In Place Activity
1463.83	In Place Activity
1471.27	In Place Activity
1482.52	Locomotion
1485.12	In Place Activity
1487.25	Locomotion
1489.59	In Place Activity
1493.96	In Place Activity
1497.66	In Place Activity
1501.1	In Place Activity
1503.97	In Place Activity
1505.84	In Place Activity
1508.64	Locomotion
1512.48	In Place Activity
1516.72	In Place Activity
1523.02	Locomotion
1524.72	In Place Activity
1530.76	In Place Activity
1535.9	Locomotion
1537.84	In Place Activity
1540.04	Locomotion
1544.84	In Place Activity
1551.22	In Place Activity
1552.55	Locomotion
1554.62	In Place Activity
1558.32	Locomotion
1559.29	In Place Activity
1569.1	Locomotion
1570.34	In Place Activity
1574.71	Locomotion
1576.84	In Place Activity
1582.22	Locomotion
1586.15	In Place Activity
1587.25	Locomotion
1589.26	In Place Activity
1590.92	Locomotion
1594.49	In Place Activity
1596.06	In Place Activity
1597.46	Locomotion
1601.23	In Place Activity
1605.11	In Place Activity
1610.21	In Place Activity
1613.55	In Place Activity
1615.85	In Place Activity
1618.35	In Place Activity
1628.93	In Place Activity
1632.23	In Place Activity
1636.74	In Place Activity

## Sheet: ZIMLR vGAT OFT_1
Start	Event
0.47	Locomotion
3.84	In Place Activity
7.77	Locomotion
9.14	In Place Activity
11.08	Locomotion
14.28	In Place Activity
15.48	Locomotion
19.95	In Place Activity
26.83	Locomotion
31.03	In Place Activity
35.27	In Place Activity
37.4	In Place Activity
39.51	Locomotion
44.14	Locomotion
45.38	In Place Activity
49.12	Locomotion
52.79	In Place Activity
55.69	In Place Activity
59.06	Locomotion
60.53	In Place Activity
62.93	In Place Activity
63.8	No Movement
64.96	In Place Activity
68	Locomotion
73.41	In Place Activity
75.61	In Place Activity
77.74	In Place Activity
81.11	In Place Activity
83.38	Locomotion
87.55	In Place Activity
90.66	In Place Activity
92.56	Locomotion
94.23	In Place Activity
96.46	In Place Activity
97.96	Locomotion
99.83	In Place Activity
109.31	In Place Activity
113.78	Locomotion
116.32	In Place Activity
118.55	In Place Activity
120.29	In Place Activity
123.69	In Place Activity
124.89	Locomotion
125.96	In Place Activity
127.76	In Place Activity
131.77	In Place Activity
133.47	Locomotion
136	In Place Activity
138.97	In Place Activity
146.31	In Place Activity
151.65	Locomotion
153.62	In Place Activity
163.43	Locomotion
164.7	In Place Activity
169.5	In Place Activity
176.28	In Place Activity
184.72	Locomotion
187.15	Locomotion
188.52	In Place Activity
190.02	In Place Activity
192.53	Locomotion
198.43	Locomotion
199.33	In Place Activity
201.17	Locomotion
204.47	In Place Activity
205.37	Locomotion
206.57	In Place Activity
208.51	Locomotion
210.18	Locomotion
211.01	In Place Activity
212.01	Locomotion
212.95	In Place Activity
215.68	In Place Activity
217.28	In Place Activity
221.12	Locomotion
222.59	In Place Activity
226.49	In Place Activity
235.7	Locomotion
237.04	In Place Activity
241.14	Locomotion
243.14	In Place Activity
246.85	In Place Activity
249.68	In Place Activity
251.89	In Place Activity
252.252	Rearing
254.05	In Place Activity
254.99	Locomotion
256.46	In Place Activity
258.93	In Place Activity
260.79	Locomotion
260.861	Rearing
266.03	In Place Activity
268.735	Rearing
271.2	In Place Activity
275.175	Rearing
275.64	In Place Activity
282.05	In Place Activity
285.085	Rearing
285.32	Locomotion
286.72	In Place Activity
288.69	In Place Activity
292.693	Rearing
296.163	Rearing
296.6	Locomotion
298.16	In Place Activity
299.566	Rearing
301.301	Rearing
304.37	In Place Activity
308.48	In Place Activity
308.575	Rearing
312.28	Locomotion
314.55	In Place Activity
320.85	In Place Activity
329.129	Rearing
333.2	Rearing
345.61	Locomotion
346.78	In Place Activity
348.95	Locomotion
351.05	In Place Activity
362.13	In Place Activity
365.17	Locomotion
368	In Place Activity
375.31	Locomotion
376.81	In Place Activity
379.01	Locomotion
381.58	In Place Activity
384.051	Rearing
386.32	Locomotion
387.49	In Place Activity
399.6	Locomotion
400.8	In Place Activity
405.31	Locomotion
406.139	Rearing
408.675	Rearing
411.64	In Place Activity
415.88	In Place Activity
417.05	Locomotion
418.89	In Place Activity
433.467	Rearing
436.8	In Place Activity
447.65	In Place Activity
451.85	In Place Activity
460.83	In Place Activity
466.03	In Place Activity
483.75	Locomotion
485.22	In Place Activity
492.06	In Place Activity
499.8	In Place Activity
515.88	In Place Activity
534.87	In Place Activity
557.62	Locomotion
560.06	Locomotion
562.13	In Place Activity
567.37	In Place Activity
572.47	In Place Activity
579.55	In Place Activity
581.82	In Place Activity
583.02	Locomotion
587.19	In Place Activity
595.4	In Place Activity
619.45	Locomotion
621.39	In Place Activity
624.96	In Place Activity
629.56	In Place Activity
636.54	In Place Activity
639.91	Locomotion
642.54	In Place Activity
645.98	Locomotion
647.05	In Place Activity
650.58	In Place Activity
652.12	Locomotion
654.55	In Place Activity
657.69	In Place Activity
669.5	In Place Activity
674.44	In Place Activity
677.91	In Place Activity
680.45	Locomotion
682.62	Locomotion
684.25	In Place Activity
688.62	In Place Activity
697.9	Locomotion
700.9	In Place Activity
702.87	In Place Activity
705.57	Locomotion
706.71	In Place Activity
708.17	In Place Activity
715.28	In Place Activity
721.25	In Place Activity
734.97	In Place Activity
740.71	In Place Activity
742.88	In Place Activity
752.55	In Place Activity
754.79	In Place Activity
756.92	Locomotion
760.33	In Place Activity
764.6	In Place Activity
797.56	In Place Activity
800.23	Locomotion
801.74	In Place Activity
804.64	In Place Activity
807.37	Locomotion
809.08	In Place Activity
824.29	In Place Activity
827.26	No Movement
827.89	In Place Activity
829.13	No Movement
830.7	In Place Activity
840.11	No Movement
840.94	In Place Activity
849.02	No Movement
851.72	In Place Activity
971.37	In Place Activity
974.37	In Place Activity
977.24	In Place Activity
982.78	In Place Activity
985.82	In Place Activity
988.62	In Place Activity
1003.74	Locomotion
1005.17	In Place Activity
1011.71	Locomotion
1014.21	In Place Activity
1016.55	Locomotion
1018.39	In Place Activity
1021.65	In Place Activity
1025.43	Locomotion
1029.5	In Place Activity
1032.8	In Place Activity
1043.31	In Place Activity
1052.05	In Place Activity
1058.36	In Place Activity
1065.37	Locomotion
1067.03	In Place Activity
1069.97	Locomotion
1071.24	In Place Activity
1072.87	In Place Activity
1074.27	Locomotion
1076.24	In Place Activity
1088.36	In Place Activity
1091.62	Locomotion
1093.36	In Place Activity
1098.5	In Place Activity
1112.68	Locomotion
1113.68	In Place Activity
1115.22	Locomotion
1118.15	In Place Activity
1119.99	Locomotion
1120.85	In Place Activity
1124.42	Locomotion
1125.89	In Place Activity
1130.1	In Place Activity
1132.73	Locomotion
1137.9	In Place Activity
1144.44	In Place Activity
1169.74	In Place Activity
1176.08	In Place Activity
1203.37	Locomotion
1204.84	In Place Activity
1206.14	Locomotion
1209.81	In Place Activity
1213.38	In Place Activity
1219.32	In Place Activity
1220.95	In Place Activity
1230.03	Locomotion
1233.53	In Place Activity
1239.71	Locomotion
1241.61	In Place Activity
1249.18	Locomotion
1252.55	In Place Activity
1255.42	Locomotion
1258.99	In Place Activity
1266.6	Locomotion
1268.3	In Place Activity
1274.41	In Place Activity
1276.18	Locomotion
1280.05	In Place Activity
1281.98	Locomotion
1283.48	In Place Activity
1306.84	In Place Activity
1310.14	Locomotion
1314.18	In Place Activity
1317.32	In Place Activity
1322.66	In Place Activity
1326.29	In Place Activity
1334.5	In Place Activity
1337.4	In Place Activity
1340.91	In Place Activity
1350.38	In Place Activity
1357.02	No Movement
1361.36	In Place Activity
1363.63	In Place Activity
1368.77	In Place Activity
1384.08	In Place Activity
1385.45	Locomotion
1388.52	In Place Activity
1390.66	Locomotion
1392.43	Locomotion
1393.59	In Place Activity
1414.85	Locomotion
1416.48	In Place Activity
1418.79	In Place Activity
1431.06	In Place Activity
1435.34	In Place Activity
1447.18	Locomotion
1448.15	In Place Activity
1450.58	Locomotion
1452.95	Locomotion
1454.82	In Place Activity
1456.82	No Movement
1457.96	In Place Activity
1466.83	No Movement
1472.71	In Place Activity
1478.21	Locomotion
1480.31	In Place Activity
1481.78	No Movement
1483.75	In Place Activity
1490.92	No Movement
1493.53	In Place Activity
1510.28	No Movement
1511.95	In Place Activity
1532.27	No Movement
1536.4	In Place Activity
1623.16	In Place Activity
1625.23	In Place Activity
1628.03	In Place Activity
1632.13	In Place Activity
1742.71	In Place Activity
1751.22	In Place Activity
1755.72	In Place Activity
1758.89	Locomotion
1760.99	In Place Activity
1763.6	In Place Activity
1770.2	In Place Activity
1773.97	Locomotion
1775.34	In Place Activity
1777.88	In Place Activity
1781.48	In Place Activity
1783.88	In Place Activity
1785.92	Locomotion
1792.13	Locomotion
1794.43	In Place Activity
1796.86	In Place Activity
1804.2	In Place Activity
1809.24	Locomotion
1810.31	In Place Activity
1812.35	In Place Activity
1818.52	In Place Activity
1823.69	In Place Activity
1840.91	Locomotion
1842.28	In Place Activity
1844.24	In Place Activity
1847.21	In Place Activity
1851.35	In Place Activity
1855.29	Locomotion
1856.82	In Place Activity
1860.69	No Movement
1862.1	In Place Activity
1863.1	No Movement
1866.07	In Place Activity
1977.28	Locomotion
1982.48	In Place Activity
1987.02	In Place Activity
1989.32	In Place Activity

## Sheet: ZIMLR vGAT OFT_2
Start	Event
0.17	In Place Activity
5.77	Locomotion
7.71	In Place Activity
15.28	Locomotion
18.32	In Place Activity
31.83	Locomotion
34.73	Locomotion
37.04	In Place Activity
42.51	Locomotion
45.11	Locomotion
47.08	In Place Activity
48.95	Locomotion
50.65	In Place Activity
51.75	Locomotion
53.22	In Place Activity
56.12	Locomotion
56.123	Rearing
57.92	In Place Activity
60.63	In Place Activity
66.43	Locomotion
68.2	In Place Activity
69.67	Locomotion
71.17	In Place Activity
73.774	Rearing
75.475	Rearing
78.51	Locomotion
80.28	In Place Activity
87.12	Rearing
95.03	No Movement
96.06	In Place Activity
104.24	In Place Activity
105.81	Locomotion
107.94	In Place Activity
109.88	Locomotion
111.18	In Place Activity
112.58	Locomotion
115.82	In Place Activity
118.25	No Movement
124.26	In Place Activity
126.093	Rearing
136.737	Rearing
144.444	Rearing
171.171	Rearing
188.82	Locomotion
190.52	In Place Activity
192.46	Locomotion
194.16	In Place Activity
195.36	Locomotion
198.1	Locomotion
202.5	Locomotion
204.34	In Place Activity
206.47	Locomotion
206.64	Rearing
207.57	In Place Activity
212.61	In Place Activity
217.75	In Place Activity
219.22	Locomotion
220.95	Locomotion
222.49	In Place Activity
223.69	Locomotion
224.258	Rearing
225.66	Locomotion
227.63	Locomotion
228.4	In Place Activity
230.26	Locomotion
235.17	In Place Activity
237.171	Rearing
237.44	Locomotion
239.74	In Place Activity
243.08	In Place Activity
243.71	Rearing
244.58	Locomotion
246.25	In Place Activity
247.314	Rearing
248.08	Locomotion
249.38	In Place Activity
250.68	Locomotion
251.48	In Place Activity
254.52	Locomotion
256.657	Rearing
257.49	In Place Activity
262.33	In Place Activity
265.67	Locomotion
266.099	Rearing
267.27	In Place Activity
270.07	Locomotion
271.038	Rearing
271.77	In Place Activity
274.07	Locomotion
277.11	In Place Activity
279.51	Locomotion
280.55	In Place Activity
282.28	Locomotion
283.417	Rearing
284.62	Locomotion
286.687	Rearing
289.12	Locomotion
292.53	In Place Activity
294.995	Rearing
298.232	Rearing
298.63	Locomotion
300.07	In Place Activity
301.001	Rearing
301.4	Locomotion
303.14	In Place Activity
305.07	Locomotion
307.01	In Place Activity
309.98	In Place Activity
313.41	In Place Activity
316.65	In Place Activity
316.95	Rearing
321.15	In Place Activity
322.36	Locomotion
323.56	In Place Activity
324.99	Locomotion
327.99	Locomotion
329.3	In Place Activity
332.17	In Place Activity
335.97	Locomotion
338.3	In Place Activity
348.82	In Place Activity
355.52	In Place Activity
359.93	Locomotion
361.929	Rearing
362.63	In Place Activity
370.6	Locomotion
372.14	In Place Activity
379.98	Locomotion
382.58	In Place Activity
390.06	No Movement
390.72	In Place Activity
396.5	No Movement
399.1	In Place Activity
413.68	Locomotion
417.42	In Place Activity
435.94	Locomotion
438.97	In Place Activity
466.57	No Movement
474.34	In Place Activity
483.25	Locomotion
485.29	In Place Activity
488.32	In Place Activity
489.16	Locomotion
491.86	In Place Activity
493.66	Locomotion
495.43	In Place Activity
536.94	No Movement
537.8	In Place Activity
544.71	Locomotion
546.85	In Place Activity
548.11	Locomotion
549.38	In Place Activity
550.75	Locomotion
554.39	Locomotion
558.76	In Place Activity
560.76	Locomotion
561.8	In Place Activity
566.33	Locomotion
568.97	In Place Activity
578.65	Locomotion
579.71	In Place Activity
582.78	In Place Activity
587.79	Locomotion
591.09	Locomotion
598.83	Locomotion
601.74	In Place Activity
603.1	Locomotion
605.84	Locomotion
609.24	In Place Activity
610.81	In Place Activity
616.25	Locomotion
617.85	In Place Activity
620.35	In Place Activity
624.59	In Place Activity
631.66	Locomotion
634.9	In Place Activity
650.65	Locomotion
651.99	In Place Activity
652.79	Locomotion
653.79	In Place Activity
655.49	Locomotion
657.66	In Place Activity
671.91	Locomotion
673.94	In Place Activity
675.68	In Place Activity
677.91	In Place Activity
684.55	Locomotion
687.95	In Place Activity
692.09	Locomotion
693.23	In Place Activity
694.13	Locomotion
695.23	In Place Activity
697.03	In Place Activity
698.83	Locomotion
700.17	In Place Activity
704.37	Locomotion
705.61	In Place Activity
707.84	Locomotion
709.31	In Place Activity
720.22	Locomotion
722.42	In Place Activity
729.7	No Movement
734.87	In Place Activity
794.83	In Place Activity
797.76	In Place Activity
804.14	Locomotion
806.01	In Place Activity
806.94	Locomotion
811.28	In Place Activity
812.41	Locomotion
814.75	In Place Activity
817.78	Locomotion
819.29	In Place Activity
821.96	Locomotion
828.09	In Place Activity
829.2	Locomotion
831.73	In Place Activity
833.87	In Place Activity
836.64	In Place Activity
840.01	No Movement
841.21	Locomotion
843.41	In Place Activity
860.89	Locomotion
863.3	In Place Activity
867.9	Locomotion
869.84	In Place Activity
875.58	In Place Activity
877.44	In Place Activity
885.32	In Place Activity
888.19	Locomotion
890.82	In Place Activity
891.89	Locomotion
893.13	In Place Activity
895.96	Locomotion
898.57	In Place Activity
984.02	In Place Activity
985.09	Locomotion
989.89	Locomotion
991.46	In Place Activity
993.33	In Place Activity
997.13	In Place Activity
1048.72	Locomotion
1051.05	In Place Activity
1056.49	Locomotion
1057.92	In Place Activity
1075.41	Locomotion
1079.55	In Place Activity
1084.82	In Place Activity
1086.95	Locomotion
1088.25	In Place Activity
1090.16	In Place Activity
1102.5	In Place Activity
1106.31	In Place Activity
1123.19	No Movement
1124.16	In Place Activity
1126.76	No Movement
1130.4	In Place Activity
1142.28	No Movement
1143.48	In Place Activity
1144.54	No Movement
1145.58	In Place Activity
1174.14	Locomotion
1176.44	In Place Activity
1181.75	Locomotion
1184.48	In Place Activity
1186.89	Locomotion
1191.93	In Place Activity
1224.36	No Movement
1225.76	In Place Activity
1242.18	No Movement
1243.61	In Place Activity
1260.36	In Place Activity
1275.04	Locomotion
1277.64	In Place Activity
1280.91	In Place Activity
1282.25	Locomotion
1283.28	In Place Activity
1286.75	Locomotion
1288.05	In Place Activity
1290.02	Locomotion
1292.39	In Place Activity
1299.67	Locomotion
1304.1	In Place Activity
1306.57	Locomotion
1309.31	In Place Activity
1315.95	In Place Activity
1320.35	In Place Activity
1325.69	Locomotion
1326.53	In Place Activity
1327.63	Locomotion
1329.03	In Place Activity
1336.5	Locomotion
1338.87	In Place Activity
1341.07	In Place Activity
1344.91	Locomotion
1351.95	In Place Activity
1356.09	Locomotion
1358.46	In Place Activity
1364.03	In Place Activity
1366.7	Locomotion
1368.4	In Place Activity
1371.77	Locomotion
1372.67	In Place Activity
1374.24	Locomotion
1375.34	In Place Activity
1378.81	In Place Activity
1381.92	Locomotion
1383.75	In Place Activity
1384.72	Locomotion
1386.15	In Place Activity
1387.49	Locomotion
1389.79	In Place Activity
1394.43	In Place Activity
1395.6	Locomotion
1397.6	In Place Activity
1399.13	In Place Activity
1402.9	In Place Activity
1406.87	In Place Activity
1408.74	Locomotion
1411.11	In Place Activity
1414.01	In Place Activity
1417.75	Locomotion
1422.86	Locomotion
1425.23	In Place Activity
1427.06	Locomotion
1428.73	In Place Activity
1433.67	In Place Activity
1434.73	Locomotion
1436.14	In Place Activity
1439.77	In Place Activity
1441.78	In Place Activity
1445.51	In Place Activity
1446.85	Locomotion
1448.98	In Place Activity
1450.12	Locomotion
1451.85	In Place Activity
1468.94	In Place Activity
1472.77	Locomotion
1474.77	In Place Activity
1487.22	No Movement
1489.82	In Place Activity
1509.58	No Movement
1512.25	In Place Activity
1566.77	No Movement
1569.37	In Place Activity
1582.75	No Movement
1583.62	In Place Activity
1600.57	No Movement
1602.94	In Place Activity
1610.11	No Movement
1611.11	In Place Activity
1611.85	No Movement
1615.18	In Place Activity
1626.53	In Place Activity
1641.41	Locomotion
1645.48	In Place Activity
1652.15	Locomotion
1653.52	In Place Activity
1656.42	In Place Activity
1658.12	In Place Activity
1660.06	Locomotion
1663.33	In Place Activity
1665.5	Locomotion
1667.9	In Place Activity
1675.08	Locomotion
1680.18	Locomotion
1682.32	In Place Activity
1686.59	In Place Activity
1689.02	In Place Activity
1698.7	In Place Activity
1701.5	Locomotion
1702.77	In Place Activity
1704.24	In Place Activity
1708.64	Locomotion
1712.81	In Place Activity
1715.32	Locomotion
1716.75	In Place Activity
1718.95	Locomotion
1719.95	In Place Activity
1721.96	Locomotion
1723.69	In Place Activity
1725.36	In Place Activity
1728.46	Locomotion
1730.3	In Place Activity
1735.3	In Place Activity
1756.39	Locomotion
1759.06	In Place Activity
1766	In Place Activity
1774.71	Locomotion
1776.84	In Place Activity
1778.88	In Place Activity
1782.25	In Place Activity
1787.15	Locomotion
1789.32	In Place Activity
1810.64	No Movement
1811.68	In Place Activity
1813.98	No Movement
1819.89	In Place Activity
1849.12	No Movement
1871.3	In Place Activity
1882.75	In Place Activity
1884.38	Locomotion
1885.72	In Place Activity
1887.82	No Movement
1888.49	In Place Activity
1893.19	Locomotion
1895.13	In Place Activity
1923.59	Locomotion
1926.09	In Place Activity
1927.93	Locomotion
1931.23	In Place Activity
1935.17	No Movement
1940.87	In Place Activity
1962.8	No Movement
1963.7	In Place Activity

[truncated: 7 more sheets: ZIMLR vGAT OFT_3, ZIMLR vGAT OFT_4, ZIMLR vGAT OFT_5, CSIVideo_2019_11_22_17_7_25, ZIMLR vGAT OFT1219_5, ZIMLR vGAT OFT1219_6, ZIMLR vGAT OFT1219_7]
