# Supplementary material for: Inhibitory medial zona incerta pathway drives exploratory behavior by inhibiting glutamatergic cuneiform neurons
Source: Nat Commun. 2024 Feb 7;15:1160. doi: 10.1038/s41467-024-45288-x (PMC10850156; doi:10.1038/s41467-024-45288-x)
Supplement: Supplementary file 4 — Supplementary Software [file 41467_2024_45288_MOESM4_ESM.zip › Behavior Software/EZEthogram/out_samples/output_trials.txt]

Drawing Gantt Chart...
	Trial 1...
	- Found 190 occurrences of In Place Activity
	- Found 64 occurrences of Locomotion
	- Found 21 occurrences of No Movement
	- Found 14 occurrences of Rear
	Trial 2...
	- Found 188 occurrences of In Place Activity
	- Found 62 occurrences of Locomotion
	- Found 18 occurrences of No Movement
	- Found 25 occurrences of Rear
	Trial 3...
	- Found 192 occurrences of In Place Activity
	- Found 110 occurrences of Locomotion
	- Found 16 occurrences of No Movement
	- Found 16 occurrences of Rear
	Trial 13...
	- Found 78 occurrences of In Place Activity
	- Found 16 occurrences of Locomotion
	- Found 46 occurrences of No Movement
	- Found 30 occurrences of Rear
	Trial 14...
	- Found 138 occurrences of In Place Activity
	- Found 63 occurrences of Locomotion
	- Found 28 occurrences of No Movement
	- Found 10 occurrences of Rear
Drawing Gantt Chart...
	Trial 4...
	- Found 234 occurrences of In Place Activity
	- Found 122 occurrences of Locomotion
	- Found 18 occurrences of No Movement
	- Found 41 occurrences of Rear
	Trial 5...
	- Found 208 occurrences of In Place Activity
	- Found 130 occurrences of Locomotion
	- Found 3 occurrences of No Movement
	- Found 32 occurrences of Rear
	Trial 6...
	- Found 163 occurrences of In Place Activity
	- Found 59 occurrences of Locomotion
	- Found 30 occurrences of No Movement
	- Found 0 occurrences of Rear
	Trial 7...
	- Found 170 occurrences of In Place Activity
	- Found 35 occurrences of Locomotion
	- Found 83 occurrences of No Movement
	- Found 3 occurrences of Rear
	Trial 8...
	- Found 282 occurrences of In Place Activity
	- Found 94 occurrences of Locomotion
	- Found 12 occurrences of No Movement
	- Found 2 occurrences of Rear
	Trial 9...
	- Found 234 occurrences of In Place Activity
	- Found 98 occurrences of Locomotion
	- Found 14 occurrences of No Movement
	- Found 16 occurrences of Rear
	Trial 10...
	- Found 220 occurrences of In Place Activity
	- Found 145 occurrences of Locomotion
	- Found 27 occurrences of No Movement
	- Found 23 occurrences of Rear
	Trial 11...
	- Found 154 occurrences of In Place Activity
	- Found 48 occurrences of Locomotion
	- Found 66 occurrences of No Movement
	- Found 30 occurrences of Rear
	Trial 12...
	- Found 203 occurrences of In Place Activity
	- Found 89 occurrences of Locomotion
	- Found 62 occurrences of No Movement
	- Found 19 occurrences of Rear
	Trial 15...
	- Found 224 occurrences of In Place Activity
	- Found 108 occurrences of Locomotion
	- Found 14 occurrences of No Movement
	- Found 25 occurrences of Rear
	Trial 16...
	- Found 248 occurrences of In Place Activity
	- Found 114 occurrences of Locomotion
	- Found 21 occurrences of No Movement
	- Found 28 occurrences of Rear
	Trial 17...
	- Found 130 occurrences of In Place Activity
	- Found 49 occurrences of Locomotion
	- Found 61 occurrences of No Movement
	- Found 18 occurrences of Rear
