# Supplementary material for: Inhibitory medial zona incerta pathway drives exploratory behavior by inhibiting glutamatergic cuneiform neurons
Source: Nat Commun. 2024 Feb 7;15:1160. doi: 10.1038/s41467-024-45288-x (PMC10850156; doi:10.1038/s41467-024-45288-x)
Supplement: Supplementary file 4 — Supplementary Software [file 41467_2024_45288_MOESM4_ESM.zip › Behavior Software/EZEthogram/out_samples/output_events.txt]

Extracting events for 0620 OFT 3min epochs_1...
Drawing Gantt Chart...
	- Found 190 occurrences of In Place Activity
	- Found 64 occurrences of Locomotion
	- Found 21 occurrences of No Movement
	- Found 13 occurrences of Rear (supported)
	- Found 1 occurrences of Rear (unsupported)

Extracting events for 0620 OFT 3min epochs_2...
Drawing Gantt Chart...
	- Found 188 occurrences of In Place Activity
	- Found 62 occurrences of Locomotion
	- Found 18 occurrences of No Movement
	- Found 20 occurrences of Rear (supported)
	- Found 5 occurrences of Rear (unsupported)

Extracting events for 0620 OFT 3min epochs_3...
Drawing Gantt Chart...
	- Found 192 occurrences of In Place Activity
	- Found 110 occurrences of Locomotion
	- Found 16 occurrences of No Movement
	- Found 16 occurrences of Rear (supported)

Extracting events for 0620 OFT 3min epochs_5...
Drawing Gantt Chart...
	- Found 234 occurrences of In Place Activity
	- Found 122 occurrences of Locomotion
	- Found 18 occurrences of No Movement
	- Found 39 occurrences of Rear (supported)
	- Found 2 occurrences of Rear (unsupported)
