# Supplementary material for: Inhibitory medial zona incerta pathway drives exploratory behavior by inhibiting glutamatergic cuneiform neurons
Source: Nat Commun. 2024 Feb 7;15:1160. doi: 10.1038/s41467-024-45288-x (PMC10850156; doi:10.1038/s41467-024-45288-x)
Supplement: Supplementary file 4 — Supplementary Software [file 41467_2024_45288_MOESM4_ESM.zip › Behavior Software/EZEthogram/cleversys_events/Trial event export RTTPA_8.xlsx]

## Sheet: Trial 9
Trial 9 -- ROOT:SS Reanalysis 2021:vGAT OFT 3 ABA
Arena	Last Modified Date	Virus
1	2021-06-03 17:54:59	ChR2
ID	From Second	To Second	Length(Second)	Event	Dist(mm)	V(mm/s)	Elongation	TAngleSum	AverAngle
2	0.17	219.72	219.55	Area:Mouse 1 Center In Periphery	552.05	2.53	1.41	-142.38	-1.86
6	219.82	220.02	0.2	Mouse 1 Cross Over Periphery and Center 75 by Center	7.07	35.31	2.22	-4.71	-23.52
7	0.17	50.58	50.42	Mouse 1 In Place Activity in Area Box	1.03	0.02	1.26	-198.07	-9.44
8	0.17	50.58	50.42	Mouse 1 In Place Activity in Area Periphery	1.03	0.02	1.26	-198.07	-9.44
13	50.58	51.99	1.4	Mouse 1 has no movement in Area Box	0	0	1.27	0.1	2.92			57.66	88.84		5.766	8.884
14	50.58	51.99	1.4	Mouse 1 has no movement in Area Periphery	0	0	1.27	0.1	2.92			47.49	60.71		4.749	6.071
15	51.99	53.49	1.5	Mouse 1 In Place Activity in Area Box	0	0	1.32	-2.29	-9.82			44.22	56.58		4.422	5.658
16	51.99	53.49	1.5	Mouse 1 In Place Activity in Area Periphery	0	0	1.32	-2.29	-9.82			70.33	62.11		7.033	6.211
17	53.49	57.29	3.8	Mouse 1 has no movement in Area Box	0	0	1.28	-2.47	-10.58			81.54	56.09		8.154	5.609
18	53.49	57.29	3.8	Mouse 1 has no movement in Area Periphery	0	0	1.28	-2.47	-10.58			57.89	79.64		5.789	7.964
19	57.29	59.83	2.54	Mouse 1 In Place Activity in Area Box	0	0	1.32	-14.8	-16.43			47.34			4.734
20	57.29	59.83	2.54	Mouse 1 In Place Activity in Area Periphery	0	0	1.32	-14.8	-16.43			79.91			7.991
21	59.83	65.13	5.31	Mouse 1 has no movement in Area Box	0	0	1.37	1.26	0.38
22	59.83	65.13	5.31	Mouse 1 has no movement in Area Periphery	0	0	1.37	1.26	0.38
23	65.13	75.81	10.68	Mouse 1 In Place Activity in Area Box	0.86	0.08	1.55	-29.11	-3.84
24	65.13	75.81	10.68	Mouse 1 In Place Activity in Area Periphery	0.86	0.08	1.55	-29.11	-3.84
27	75.81	77.81	2	Mouse 1 has no movement in Area Box	0	0	1.25	-1.65	-9.87
28	75.81	77.81	2	Mouse 1 has no movement in Area Periphery	0	0	1.25	-1.65	-9.87
29	77.81	94.33	16.52	Mouse 1 In Place Activity in Area Box	0	0	1.24	-26.16	-7.13
30	77.81	94.33	16.52	Mouse 1 In Place Activity in Area Periphery	0	0	1.24	-26.16	-7.13
31	94.33	94.93	0.6	Mouse 1 has no movement in Area Box	0	0	1.24	-2.66	-7.96
32	94.33	94.93	0.6	Mouse 1 has no movement in Area Periphery	0	0	1.24	-2.66	-7.96
33	94.93	160.33	65.4	Mouse 1 In Place Activity in Area Box	0.5	0.01	1.3	12.69	1.62
34	94.93	160.33	65.4	Mouse 1 In Place Activity in Area Periphery	0.5	0.01	1.3	12.69	1.62
41	160.33	162.66	2.34	Mouse 1 has no movement in Area Box	1.17	0.5	2.02	-0.24	-0.1
42	160.33	162.66	2.34	Mouse 1 has no movement in Area Periphery	1.17	0.5	2.02	-0.24	-0.1
43	162.66	167.4	4.74	Mouse 1 In Place Activity in Area Box	0	0	1.43	11.79	15.36
44	162.66	167.4	4.74	Mouse 1 In Place Activity in Area Periphery	0	0	1.43	11.79	15.36
47	167.4	168.07	0.67	Mouse 1 has no movement in Area Box	0	0	1.43	-0.05	-1.58
48	167.4	168.07	0.67	Mouse 1 has no movement in Area Periphery	0	0	1.43	-0.05	-1.58
49	168.07	199.67	31.6	Mouse 1 In Place Activity in Area Box	11.7	0.37	1.43	32.99	3.73
50	168.07	199.67	31.6	Mouse 1 In Place Activity in Area Periphery	11.7	0.37	1.43	32.99	3.73
56	200.57	201.4	0.83	Mouse 1 Turn Around	27.43	32.89	2.74	9.47	12.9
59	204.94	207.31	2.37	Mouse 1 In Place Activity in Area Box	36.84	15.55	1.95	-13.68	-5.78
60	204.94	207.31	2.37	Mouse 1 In Place Activity in Area Periphery	36.84	15.55	1.95	-13.68	-5.78
63	204.24	208.64	4.4	Mouse 1 Turn Around	89.07	20.22	2.05	13.26	3.01
66	210.08	212.35	2.27	Mouse 1 In Place Activity in Area Box	30.19	13.31	2.11	33.61	14.81
67	210.08	212.35	2.27	Mouse 1 In Place Activity in Area Periphery	30.19	13.31	2.11	33.61	14.81
68	213.11	215.32	2.2	Mouse 1 Turn Around	86.33	39.2	2.29	142.89	64.89
71	216.22	219.32	3.1	Mouse 1 In Place Activity in Area Box	65.8	21.2	1.97	-72.12	-23.24
72	216.22	219.32	3.1	Mouse 1 In Place Activity in Area Periphery	65.8	21.2	1.97	-72.12	-23.24
73	215.58	219.65	4.07	Mouse 1 Turn Around	123.78	30.41	2	-156.53	-38.45
76	219.72	220.39	0.67	Area:Mouse 1 Center In Center	32.66	48.94	2.21	12.41	18.6
77	219.72	220.39	0.67	Area:Mouse 1 Center In Center 75	32.66	48.94	2.21	12.41	18.6
79	220.49	220.69	0.2	Mouse 1 Cross Over Periphery and Center 75 by Center	21.69	108.32	2.48	0.73	3.63
84	220.39	270.57	50.18	Area:Mouse 1 Center In Periphery	1243.76	24.78	1.99	-9.71	-0.19
86	219.59	220.65	1.07	Mouse 1 Locomotion in Area Box	61.57	57.66	2.23	-9.75	-9.13
87	270.67	270.87	0.2	Mouse 1 Cross Over Periphery and Center 75 by Center	10.22	51.04	2.33	-2.21	-11.03
88	221.65	223.09	1.43	Mouse 1 Locomotion in Area Box	68.14	47.49	2.39	20.94	14.6
89	221.65	223.09	1.43	Mouse 1 Locomotion in Area Periphery	68.14	47.49	2.39	20.94	14.6
90	224.56	225.26	0.7	Mouse 1 In Place Activity in Area Box	24.72	35.28	2.07	-6.3	-8.99
91	224.56	225.26	0.7	Mouse 1 In Place Activity in Area Periphery	24.72	35.28	2.07	-6.3	-8.99
92	226.13	228.76	2.64	Mouse 1 In Place Activity in Area Box	39.87	15.12	2.21	24.78	9.4
93	226.13	228.76	2.64	Mouse 1 In Place Activity in Area Periphery	39.87	15.12	2.21	24.78	9.4
94	225.63	229.46	3.84	Mouse 1 Turn Around	66.53	17.34	2.18	100.67	26.24
95	230.23	231.16	0.93	Mouse 1 In Place Activity in Area Box	40.3	43.14	2.44	-6.46	-6.92
96	230.23	231.16	0.93	Mouse 1 In Place Activity in Area Periphery	40.3	43.14	2.44	-6.46	-6.92
97	231.63	232.43	0.8	Mouse 1 Locomotion in Area Box	35.41	44.22	2.49	6.36	7.94
98	231.63	232.43	0.8	Mouse 1 Locomotion in Area Periphery	35.41	44.22	2.49	6.36	7.94
99	232.57	233.6	1.03	Mouse 1 In Place Activity in Area Box	54.96	53.13	1.95	-3.28	-3.17
100	232.57	233.6	1.03	Mouse 1 In Place Activity in Area Periphery	54.96	53.13	1.95	-3.28	-3.17
101	238.24	244.78	6.54	Mouse 1 In Place Activity in Area Box	65.31	9.99	1.93	160.22	24.5
102	238.24	244.78	6.54	Mouse 1 In Place Activity in Area Periphery	65.31	9.99	1.93	160.22	24.5
105	236.74	243.91	7.17	Mouse 1 Turn Around	98.5	13.73	1.93	77.55	10.81
110	246.31	253.52	7.21	Mouse 1 In Place Activity in Area Box	66.42	9.22	1.97	-51.8	-7.19
111	246.31	253.52	7.21	Mouse 1 In Place Activity in Area Periphery	66.42	9.22	1.97	-51.8	-7.19
112	245.58	254.02	8.44	Mouse 1 Turn Around	96.09	11.38	1.93	-165.16	-19.56
117	259.86	262.46	2.6	Mouse 1 In Place Activity in Area Box	17.37	6.67	1.44	27.42	10.54
118	259.86	262.46	2.6	Mouse 1 In Place Activity in Area Periphery	17.37	6.67	1.44	27.42	10.54
121	258.26	266.73	8.48	Mouse 1 Turn Around	124.34	14.67	1.7	-261.18	-30.82
122	263.56	267.67	4.1	Mouse 1 In Place Activity in Area Box	30.68	7.48	1.6	-109.36	-26.65
123	263.56	267.67	4.1	Mouse 1 In Place Activity in Area Periphery	30.68	7.48	1.6	-109.36	-26.65
126	268.8	269.47	0.67	Mouse 1 In Place Activity in Area Box	32.85	49.22	1.44	-23.35	-34.98
127	268.8	269.47	0.67	Mouse 1 In Place Activity in Area Periphery	32.85	49.22	1.44	-23.35	-34.98
130	268.44	270.2	1.77	Mouse 1 Turn Around	68.27	38.6	1.69	69.25	39.16
131	270.57	274.71	4.14	Area:Mouse 1 Center In Center	290.73	70.27	2.16	-21.57	-5.21
132	270.57	270.94	0.37	Area:Mouse 1 Center In Center 75	18.48	50.36	2.25	-2.08	-5.66
134	274.81	275.01	0.2	Mouse 1 Cross Over Periphery and Center 75 by Center	20.12	100.5	2.34	-6.11	-30.53
135	270.94	272.11	1.17	Area:Mouse 1 Center In Center 50	104.26	89.28	2.04	13.01	11.14
136	270.47	271.44	0.97	Mouse 1 Locomotion in Area Box	68.05	70.33	2.19	-14.42	-14.91
137	270.47	271.44	0.97	Mouse 1 Locomotion in Area Center	68.05	70.33	2.19	-14.42	-14.91
138	272.11	273.34	1.23	Area:Mouse 1 Center In Center 25	39.56	32.04	2.19	61.46	49.78
139	273.34	274.31	0.97	Area:Mouse 1 Center In Center 50	93.8	96.94	2.21	-65.11	-67.29
140	272.77	275.04	2.27	Mouse 1 Locomotion in Area Box	185.01	81.54	2.22	-62.36	-27.49
141	272.77	274.47	1.7	Mouse 1 Locomotion in Area Center	132.07	77.61	2.19	-36.43	-21.41
142	273.11	273.94	0.83	Mouse 1 Locomotion in Area Center 50	67.23	80.6	2.31	-25.91	-31.06
143	274.31	274.71	0.4	Area:Mouse 1 Center In Center 75	34.62	86.47	2.19	-28.85	-72.04
146	274.71	394.03	119.32	Area:Mouse 1 Center In Periphery	1633.54	13.69	1.88	-266.55	-2.44
148	394.13	394.33	0.2	Mouse 1 Cross Over Periphery and Center 75 by Center	12.47	62.3	2.01	29.48	147.27
149	275.21	276.21	1	Mouse 1 In Place Activity in Area Box	50.54	50.49	1.5	76.47	76.4
150	275.21	276.21	1	Mouse 1 In Place Activity in Area Periphery	50.54	50.49	1.5	76.47	76.4
152	274.54	277.01	2.47	Mouse 1 Turn Around	127.88	51.79	1.78	102.27	41.42
154	276.71	277.64	0.93	Mouse 1 Locomotion in Area Box	54.09	57.89	2.19	93.7	100.29
155	276.71	277.64	0.93	Mouse 1 Locomotion in Area Periphery	54.09	57.89	2.19	93.7	100.29
156	277.88	289.69	11.81	Mouse 1 In Place Activity in Area Box	126.72	10.73	1.86	76.59	6.48
157	277.88	289.69	11.81	Mouse 1 In Place Activity in Area Periphery	126.72	10.73	1.86	76.59	6.48
158	277.58	288.82	11.24	Mouse 1 Turn Around	135	12.01	1.83	58.7	5.25
161	291.39	297.8	6.41	Mouse 1 In Place Activity in Area Box	86.47	13.5	1.75	-142.54	-22.25
162	291.39	297.8	6.41	Mouse 1 In Place Activity in Area Periphery	86.47	13.5	1.75	-142.54	-22.25
163	290.36	294.83	4.47	Mouse 1 Turn Around	121.24	27.12	2.04	2.68	0.6
168	299.7	304.14	4.44	Mouse 1 In Place Activity in Area Box	46.81	10.55	1.78	-54.87	-12.55
169	299.7	304.14	4.44	Mouse 1 In Place Activity in Area Periphery	46.81	10.55	1.78	-54.87	-12.55
172	301.23	304.5	3.27	Mouse 1 Turn Around	25.38	7.76	1.75	-90.4	-28.22
173	304.37	305.54	1.17	Mouse 1 Locomotion in Area Box	55.28	47.34	2.08	-44.39	-38.01
174	304.37	305.54	1.17	Mouse 1 Locomotion in Area Periphery	55.28	47.34	2.08	-44.39	-38.01
177	305.17	306.44	1.27	Mouse 1 Turn Around	88.75	69.99	1.89	0.44	0.34
178	306.37	307.87	1.5	Mouse 1 Locomotion in Area Box	119.99	79.91	2.13	-4.5	-3
179	306.37	307.87	1.5	Mouse 1 Locomotion in Area Periphery	119.99	79.91	2.13	-4.5	-3
180	308.11	350.82	42.71	Mouse 1 In Place Activity in Area Box	168.97	3.96	1.75	-97.12	-2.96
181	308.11	350.82	42.71	Mouse 1 In Place Activity in Area Periphery	168.97	3.96	1.75	-97.12	-2.96
182	310.34	315.68	5.34	Mouse 1 Turn Around	35.47	6.64	2.05	17.36	3.29
185	330.3	330.96	0.67	Mouse 1 Turn Around	6.43	9.63	1.71	92.45	173.16
190	351.38	353.65	2.27	Mouse 1 Turn Around	37.23	16.41	2.18	-31.75	-14.42
191	351.99	354.59	2.6	Mouse 1 In Place Activity in Area Box	24.86	9.55	1.9	-7.65	-2.94
192	351.99	354.59	2.6	Mouse 1 In Place Activity in Area Periphery	24.86	9.55	1.9	-7.65	-2.94
193	355.49	356.66	1.17	Mouse 1 In Place Activity in Area Box	33.42	28.61	2.04	11.55	9.89
194	355.49	356.66	1.17	Mouse 1 In Place Activity in Area Periphery	33.42	28.61	2.04	11.55	9.89
195	357.26	362.03	4.77	Mouse 1 In Place Activity in Area Box	37.95	7.95	2.74	-13	-2.72
196	357.26	362.03	4.77	Mouse 1 In Place Activity in Area Periphery	37.95	7.95	2.74	-13	-2.72
197	362.43	362.73	0.3	Mouse 1 Flat-Back Approach in Area Box	10.17	33.87	3.3	-10.55	-35.13
198	362.23	364	1.77	Mouse 1 Locomotion in Area Box	157.1	88.84	2.87	-63.52	-35.92
199	362.23	364	1.77	Mouse 1 Locomotion in Area Periphery	157.1	88.84	2.87	-63.52	-35.92
200	364.13	378.35	14.21	Mouse 1 In Place Activity in Area Box	45.22	3.18	1.64	-42.15	-2.97
201	364.13	378.35	14.21	Mouse 1 In Place Activity in Area Periphery	45.22	3.18	1.64	-42.15	-2.97
202	363.36	370.4	7.04	Mouse 1 Turn Around	141.98	20.17	1.68	-103.22	-14.66
205	378.35	379.11	0.77	Mouse 1 has no movement in Area Box	0	0	1.68	-0.48	-0.62
206	378.35	379.11	0.77	Mouse 1 has no movement in Area Periphery	0	0	1.68	-0.48	-0.62
207	379.11	390.12	11.01	Mouse 1 In Place Activity in Area Box	59.65	5.42	1.67	-25.58	-2.32
208	379.11	390.12	11.01	Mouse 1 In Place Activity in Area Periphery	59.65	5.42	1.67	-25.58	-2.32
209	391.39	391.93	0.53	Mouse 1 Flat-Back Approach in Area Box	43.54	81.56	3.47	2.87	5.38
210	391.02	391.99	0.97	Mouse 1 Locomotion in Area Box	58.75	60.71	3.06	-19.88	-20.55
211	391.02	391.99	0.97	Mouse 1 Locomotion in Area Periphery	58.75	60.71	3.06	-19.88	-20.55
212	392.13	392.76	0.63	Mouse 1 In Place Activity in Area Box	54.51	85.99	2.9	0.38	0.59
213	392.13	392.76	0.63	Mouse 1 In Place Activity in Area Periphery	54.51	85.99	2.9	0.38	0.59
216	394.03	399.53	5.51	Area:Mouse 1 Center In Center	289.93	52.66	2.25	85.68	15.56
217	394.03	394.56	0.53	Area:Mouse 1 Center In Center 75	33.13	62.05	2.26	40.43	75.74
218	393.26	395.76	2.5	Mouse 1 Locomotion in Area Box	141.58	56.58	2.31	116	46.35
219	399.63	399.83	0.2	Mouse 1 Cross Over Periphery and Center 75 by Center	4.32	21.56	2.34	-5.42	-27.08
220	393.26	395.76	2.5	Mouse 1 Locomotion in Area Center	141.58	56.58	2.31	116	46.35
222	394.56	395.5	0.93	Area:Mouse 1 Center In Center 50	69.5	74.39	2.28	36.44	39.01
223	395.5	396.7	1.2	Area:Mouse 1 Center In Center 25	52.62	43.81	2.22	33.71	28.06
224	394.76	396.5	1.74	Mouse 1 Turn Around	101.91	58.74	2.24	76.93	44.34
225	396.7	397.23	0.53	Area:Mouse 1 Center In Center 50	27.46	51.43	2.49	-22.05	-41.3
226	397.23	399.53	2.3	Area:Mouse 1 Center In Center 75	107.22	46.57	2.19	-2.86	-1.24
227	396.46	397.7	1.23	Mouse 1 Locomotion in Area Box	76.68	62.11	2.43	-32.6	-26.41
228	396.46	397.7	1.23	Mouse 1 Locomotion in Area Center	76.68	62.11	2.43	-32.6	-26.41
232	397.86	399.07	1.2	Mouse 1 In Place Activity in Area Box	46.54	38.75	2.07	-6.24	-5.19
233	397.86	399.07	1.2	Mouse 1 In Place Activity in Area Center	46.54	38.75	2.07	-6.24	-5.19
234	397.86	399.07	1.2	Mouse 1 In Place Activity in Area Center 75	46.54	38.75	2.07	-6.24	-5.19
236	399.53	638.57	239.04	Area:Mouse 1 Center In Periphery	1436.01	6.01	1.6	217.55	1.65
237	638.67	638.87	0.2	Mouse 1 Cross Over Periphery and Center 75 by Center	10.56	52.75	2.4	2.86	14.31
239	399.53	400.67	1.13	Mouse 1 Locomotion in Area Box	66.65	58.75	2.29	-67.87	-59.82
240	399.53	400.67	1.13	Mouse 1 Locomotion in Area Periphery	66.65	58.75	2.29	-67.87	-59.82
241	400.93	402.24	1.3	Mouse 1 In Place Activity in Area Box	39.96	30.71	1.73	19.92	15.3
242	400.93	402.24	1.3	Mouse 1 In Place Activity in Area Periphery	39.96	30.71	1.73	19.92	15.3
243	402.24	403.17	0.93	Mouse 1 has no movement in Area Box	0	0	1.76	-0.87	-0.93
244	402.24	403.17	0.93	Mouse 1 has no movement in Area Periphery	0	0	1.76	-0.87	-0.93
245	400.33	405.17	4.84	Mouse 1 Turn Around	125.47	25.93	1.9	-110.67	-22.87
246	405.94	407.41	1.47	Mouse 1 In Place Activity in Area Box	16.01	10.9	1.59	25.46	17.34
247	405.94	407.41	1.47	Mouse 1 In Place Activity in Area Periphery	16.01	10.9	1.59	25.46	17.34
248	407.61	408.58	0.97	Mouse 1 Locomotion in Area Box	54.28	56.09	2.44	-2.46	-2.55
249	407.61	408.58	0.97	Mouse 1 Locomotion in Area Periphery	54.28	56.09	2.44	-2.46	-2.55
250	408.81	410.34	1.53	Mouse 1 In Place Activity in Area Box	47.74	31.11	1.28	71.78	46.77
251	408.81	410.34	1.53	Mouse 1 In Place Activity in Area Periphery	47.74	31.11	1.28	71.78	46.77
252	408.11	412.45	4.34	Mouse 1 Turn Around	158.91	36.63	1.72	137.01	31.59
254	412.75	425.23	12.48	Mouse 1 In Place Activity in Area Box	87.3	7	1.92	191.99	15.38
255	412.75	425.23	12.48	Mouse 1 In Place Activity in Area Periphery	87.3	7	1.92	191.99	15.38
261	427.93	428.56	0.63	Mouse 1 In Place Activity in Area Box	41.45	65.38	1.98	22.28	35.14
262	427.93	428.56	0.63	Mouse 1 In Place Activity in Area Periphery	41.45	65.38	1.98	22.28	35.14
263	427.33	429.23	1.9	Mouse 1 Turn Around	80.72	42.44	2.07	-47.26	-24.85
264	429.33	430.63	1.3	Mouse 1 Locomotion in Area Box	103.64	79.64	2.21	-8.67	-6.66
265	429.33	430.63	1.3	Mouse 1 Locomotion in Area Periphery	103.64	79.64	2.21	-8.67	-6.66
266	432.03	433.37	1.33	Mouse 1 Turn Around	75.1	56.27	1.71	-16.27	-13.55
267	432.5	441.84	9.34	Mouse 1 In Place Activity in Area Box	41.06	4.4	1.31	13.88	13
268	432.5	441.84	9.34	Mouse 1 In Place Activity in Area Periphery	41.06	4.4	1.31	13.88	13
271	441.84	445.08	3.24	Mouse 1 has no movement in Area Box	0	0	1.29	-3.3	-9.9
272	441.84	445.08	3.24	Mouse 1 has no movement in Area Periphery	0	0	1.29	-3.3	-9.9
273	445.08	446.81	1.74	Mouse 1 In Place Activity in Area Box	0	0	1.31	-1.85	-6.16
274	445.08	446.81	1.74	Mouse 1 In Place Activity in Area Periphery	0	0	1.31	-1.85	-6.16
275	446.81	450.65	3.84	Mouse 1 has no movement in Area Box	0	0	1.27	3.76	18.79
276	446.81	450.65	3.84	Mouse 1 has no movement in Area Periphery	0	0	1.27	3.76	18.79
277	450.65	451.38	0.73	Mouse 1 In Place Activity in Area Box	0	0	1.4	1.7	8.49
278	450.65	451.38	0.73	Mouse 1 In Place Activity in Area Periphery	0	0	1.4	1.7	8.49
281	451.38	452.82	1.43	Mouse 1 has no movement in Area Box	0	0	1.57	-0.28	-0.29
282	451.38	452.82	1.43	Mouse 1 has no movement in Area Periphery	0	0	1.57	-0.28	-0.29
283	452.82	456.72	3.9	Mouse 1 In Place Activity in Area Box	0	0	1.38	15.53	10.35
284	452.82	456.72	3.9	Mouse 1 In Place Activity in Area Periphery	0	0	1.38	15.53	10.35
285	456.72	458.73	2	Mouse 1 has no movement in Area Box	0	0	1.08	101.64	74.3
286	456.72	458.73	2	Mouse 1 has no movement in Area Periphery	0	0	1.08	101.64	74.3
287	458.73	480.08	21.35	Mouse 1 In Place Activity in Area Box	0	0	1.25	17.55	21.91
288	458.73	480.08	21.35	Mouse 1 In Place Activity in Area Periphery	0	0	1.25	17.55	21.91
291	480.08	480.75	0.67	Mouse 1 has no movement in Area Box	0	0	1.25	-1.59	-7.96
292	480.08	480.75	0.67	Mouse 1 has no movement in Area Periphery	0	0	1.25	-1.59	-7.96
293	480.75	494.26	13.51	Mouse 1 In Place Activity in Area Box	0.54	0.04	1.26	19.92	18.09
294	480.75	494.26	13.51	Mouse 1 In Place Activity in Area Periphery	0.54	0.04	1.26	19.92	18.09
295	494.26	495.23	0.97	Mouse 1 has no movement in Area Box	0	0	1.49	2.72	16.32
296	494.26	495.23	0.97	Mouse 1 has no movement in Area Periphery	0	0	1.49	2.72	16.32
297	495.23	501.1	5.87	Mouse 1 In Place Activity in Area Box	7.76	1.32	1.63	70.39	20.48
298	495.23	501.1	5.87	Mouse 1 In Place Activity in Area Periphery	7.76	1.32	1.63	70.39	20.48
299	501.1	501.7	0.6	Mouse 1 has no movement in Area Box	0	0	2.06	-1.68	-2.8
300	501.1	501.7	0.6	Mouse 1 has no movement in Area Periphery	0	0	2.06	-1.68	-2.8
301	501.7	516.88	15.18	Mouse 1 In Place Activity in Area Box	0.87	0.06	1.54	4.76	0.74
302	501.7	516.88	15.18	Mouse 1 In Place Activity in Area Periphery	0.87	0.06	1.54	4.76	0.74
305	516.88	517.78	0.9	Mouse 1 has no movement in Area Box	0	0	1.32	-2.63	-39.45
306	516.88	517.78	0.9	Mouse 1 has no movement in Area Periphery	0	0	1.32	-2.63	-39.45
307	517.78	527.69	9.91	Mouse 1 In Place Activity in Area Box	0	0	1.4	-10.32	-4.48
308	517.78	527.69	9.91	Mouse 1 In Place Activity in Area Periphery	0	0	1.4	-10.32	-4.48
309	527.69	528.26	0.57	Mouse 1 has no movement in Area Box	0	0	1.3	0.01	0.39
310	527.69	528.26	0.57	Mouse 1 has no movement in Area Periphery	0	0	1.3	0.01	0.39
311	528.26	614.48	86.22	Mouse 1 In Place Activity in Area Box	67.56	0.78	1.55	-40.53	-0.76
312	528.26	614.48	86.22	Mouse 1 In Place Activity in Area Periphery	67.56	0.78	1.55	-40.53	-0.76
314	616.58	617.68	1.1	Mouse 1 Locomotion in Area Box	86.2	78.29	3.24	-2.64	-2.4
315	616.58	617.68	1.1	Mouse 1 Locomotion in Area Periphery	86.2	78.29	3.24	-2.64	-2.4
316	620.82	637.2	16.38	Mouse 1 In Place Activity in Area Box	83.2	5.08	2.01	-116.17	-7.09
317	620.82	637.2	16.38	Mouse 1 In Place Activity in Area Periphery	83.2	5.08	2.01	-116.17	-7.09
322	619.79	637.67	17.88	Mouse 1 Turn Around	159.23	8.9	2.03	-167.67	-9.38
325	638.57	640.34	1.77	Area:Mouse 1 Center In Center	69.88	39.52	2.13	57.46	32.49
326	638.57	640.34	1.77	Area:Mouse 1 Center In Center 75	69.88	39.52	2.13	57.46	32.49
328	641.37	641.57	0.2	Mouse 1 Cross Over Periphery and Center 75 by Center	3.47	17.35	1.94	-3.99	-19.94
330	638.57	640.04	1.47	Mouse 1 Turn Around	62.71	42.72	2.1	32.52	22.15
332	640.34	640.47	0.13	Area:Mouse 1 Center In Periphery	5.14	38.48	2.02	5.21	39.06
333	640.47	641.27	0.8	Area:Mouse 1 Center In Center	21.05	26.28	1.62	-2.16	-2.69
334	640.47	641.27	0.8	Area:Mouse 1 Center In Center 75	21.05	26.28	1.62	-2.16	-2.69
335	641.27	725.06	83.78	Area:Mouse 1 Center In Periphery	1851.82	22.1	2.08	263.05	3.17
337	725.16	725.36	0.2	Mouse 1 Cross Over Periphery and Center 75 by Center	6.81	34.01	1.91	4.78	23.87
338	641.68	644.61	2.94	Mouse 1 In Place Activity in Area Box	38.34	13.06	1.67	27.67	9.42
339	641.68	644.61	2.94	Mouse 1 In Place Activity in Area Periphery	38.34	13.06	1.67	27.67	9.42
342	646.51	652.45	5.94	Mouse 1 In Place Activity in Area Box	41.18	6.93	1.87	145.39	24.48
343	646.51	652.45	5.94	Mouse 1 In Place Activity in Area Periphery	41.18	6.93	1.87	145.39	24.48
346	645.48	653.29	7.81	Mouse 1 Turn Around	109.92	14.08	1.86	186.24	23.85
347	652.92	654.82	1.9	Mouse 1 Locomotion in Area Box	181.15	95.25	2.6	11.45	6.02
348	652.92	654.82	1.9	Mouse 1 Locomotion in Area Periphery	181.15	95.25	2.6	11.45	6.02
349	655.39	657.02	1.63	Mouse 1 In Place Activity in Area Box	26.82	16.4	1.59	5.15	3.15
350	655.39	657.02	1.63	Mouse 1 In Place Activity in Area Periphery	26.82	16.4	1.59	5.15	3.15
351	654.42	657.36	2.94	Mouse 1 Turn Around	144.74	49.29	1.92	34.1	11.61
352	657.96	660.36	2.4	Mouse 1 In Place Activity in Area Box	40.21	16.74	1.86	-26.9	-11.2
353	657.96	660.36	2.4	Mouse 1 In Place Activity in Area Periphery	40.21	16.74	1.86	-26.9	-11.2
356	657.49	662.4	4.9	Mouse 1 Turn Around	91.69	18.69	1.94	-126.66	-25.82
357	661.39	662.26	0.87	Mouse 1 In Place Activity in Area Box	16.49	19.01	2.1	-0.56	-0.64
358	661.39	662.26	0.87	Mouse 1 In Place Activity in Area Periphery	16.49	19.01	2.1	-0.56	-0.64
359	665.93	667.17	1.23	Mouse 1 Locomotion in Area Box	92.2	74.68	2.64	-17.44	-14.12
360	665.93	667.17	1.23	Mouse 1 Locomotion in Area Periphery	92.2	74.68	2.64	-17.44	-14.12
361	667.43	670.27	2.84	Mouse 1 In Place Activity in Area Box	64.38	22.7	2.35	28.02	9.88
362	667.43	670.27	2.84	Mouse 1 In Place Activity in Area Periphery	64.38	22.7	2.35	28.02	9.88
363	666.7	670.47	3.77	Mouse 1 Turn Around	150.21	39.84	2.38	11.23	2.98
364	670.97	671.6	0.63	Mouse 1 Turn Around	25.5	40.22	1.98	-15.49	-27.31
365	672.11	673.21	1.1	Mouse 1 Locomotion in Area Box	89.27	81.07	2.37	-5.21	-4.73
366	672.11	673.21	1.1	Mouse 1 Locomotion in Area Periphery	89.27	81.07	2.37	-5.21	-4.73
367	673.64	676.74	3.1	Mouse 1 In Place Activity in Area Box	39.46	12.72	1.95	10.93	3.52
368	673.64	676.74	3.1	Mouse 1 In Place Activity in Area Periphery	39.46	12.72	1.95	10.93	3.52
369	678.35	690.36	12.01	Mouse 1 In Place Activity in Area Box	88.41	7.36	2.43	-77.25	-6.87
370	678.35	690.36	12.01	Mouse 1 In Place Activity in Area Periphery	88.41	7.36	2.43	-77.25	-6.87
371	678.78	687.85	9.08	Mouse 1 Turn Around	58.94	6.49	2.56	-60.6	-6.78
372	688.02	690.29	2.27	Mouse 1 Turn Around	22.44	9.89	2.16	-19.27	-9.02
375	693.99	695.3	1.3	Mouse 1 Locomotion in Area Box	78.72	60.49	2.49	11.77	9.05
376	693.99	695.3	1.3	Mouse 1 Locomotion in Area Periphery	78.72	60.49	2.49	11.77	9.05
377	696.2	713.55	17.35	Mouse 1 In Place Activity in Area Box	93.47	5.39	1.89	-49.59	-2.86
378	696.2	713.55	17.35	Mouse 1 In Place Activity in Area Periphery	93.47	5.39	1.89	-49.59	-2.86
381	695.3	710.48	15.18	Mouse 1 Turn Around	128.08	8.44	1.96	14.53	0.96
384	715.18	720.25	5.07	Mouse 1 In Place Activity in Area Box	36.87	7.27	1.74	-5	-0.99
385	715.18	720.25	5.07	Mouse 1 In Place Activity in Area Periphery	36.87	7.27	1.74	-5	-0.99
388	722.19	723.46	1.27	Mouse 1 In Place Activity in Area Box	25.9	20.43	1.73	19.44	15.33
389	722.19	723.46	1.27	Mouse 1 In Place Activity in Area Periphery	25.9	20.43	1.73	19.44	15.33
390	721.12	724.86	3.74	Mouse 1 Turn Around	126.87	33.95	1.93	245.03	65.57
395	725.06	731.97	6.91	Area:Mouse 1 Center In Center	238.6	34.54	2.15	130.52	18.9
396	725.06	727.76	2.7	Area:Mouse 1 Center In Center 75	40.47	14.98	2.01	-0.28	-0.1
397	732.07	732.27	0.2	Mouse 1 Cross Over Periphery and Center 75 by Center	15.8	78.91	2.33	17.27	86.26
398	725.16	727.03	1.87	Mouse 1 In Place Activity in Area Box	24.83	13.29	1.96	2.91	1.56
399	725.16	727.03	1.87	Mouse 1 In Place Activity in Area Center	24.83	13.29	1.96	2.91	1.56
400	725.16	727.03	1.87	Mouse 1 In Place Activity in Area Center 75	24.83	13.29	1.96	2.91	1.56
402	727.76	728.29	0.53	Area:Mouse 1 Center In Center 50	34.25	64.16	2.3	29.57	55.38
403	727.39	728.7	1.3	Mouse 1 Locomotion in Area Box	84.56	64.98	2.27	24	18.44
404	727.39	728.7	1.3	Mouse 1 Locomotion in Area Center	84.56	64.98	2.27	24	18.44
405	728.29	728.4	0.1	Area:Mouse 1 Center In Center 25	9.34	93.32	2.44	3.52	35.12
406	728.4	729.66	1.27	Area:Mouse 1 Center In Center 50	94.51	74.54	2.18	90.1	71.06
407	727.53	728.7	1.17	Mouse 1 Locomotion in Area Center 50	82.01	70.22	2.3	39.52	33.84
408	728.19	729.6	1.4	Mouse 1 Turn Around	110.38	78.76	2.23	81.02	57.82
409	729.66	731.97	2.3	Area:Mouse 1 Center In Center 75	60.02	26.07	2.27	7.62	3.31
410	729.86	731.06	1.2	Mouse 1 In Place Activity in Area Box	26.39	21.97	2.27	21.44	17.85
411	729.86	731.06	1.2	Mouse 1 In Place Activity in Area Center	26.39	21.97	2.27	21.44	17.85
412	729.86	731.06	1.2	Mouse 1 In Place Activity in Area Center 75	26.39	21.97	2.27	21.44	17.85
415	731.97	756.09	24.12	Area:Mouse 1 Center In Periphery	378.83	15.7	2.1	-203.22	-8.42
417	756.19	756.39	0.2	Mouse 1 Cross Over Periphery and Center 75 by Center	10.17	50.78	2.44	-5.39	-26.92
418	733.03	746.18	13.15	Mouse 1 In Place Activity in Area Box	59.01	4.49	2.03	-196.54	-14.95
419	733.03	746.18	13.15	Mouse 1 In Place Activity in Area Periphery	59.01	4.49	2.03	-196.54	-14.95
420	731.9	746.88	14.98	Mouse 1 Turn Around	143.02	9.55	2.07	-143	-9.54
421	746.75	748.68	1.94	Mouse 1 Locomotion in Area Box	133.3	68.88	2.58	20.15	10.41
422	746.75	748.68	1.94	Mouse 1 Locomotion in Area Periphery	133.3	68.88	2.58	20.15	10.41
423	748.85	755.39	6.54	Mouse 1 In Place Activity in Area Box	84.23	12.88	2.04	-171.52	-26.23
424	748.85	755.39	6.54	Mouse 1 In Place Activity in Area Periphery	84.23	12.88	2.04	-171.52	-26.23
429	748.31	755.52	7.21	Mouse 1 Turn Around	132.17	18.34	2.08	-145.47	-20.18
432	756.09	756.62	0.53	Area:Mouse 1 Center In Center	33.69	63.1	2.43	8.69	16.28
433	756.09	756.62	0.53	Area:Mouse 1 Center In Center 75	33.69	63.1	2.43	8.69	16.28
435	756.72	756.92	0.2	Mouse 1 Cross Over Periphery and Center 75 by Center	27.82	138.95	2.41	-2.18	-10.87
438	756.62	1331.63	575.01	Area:Mouse 1 Center In Periphery	2332.71	4.06	1.71	-336.77	-0.87
440	755.92	758.22	2.3	Mouse 1 Locomotion in Area Box	266.05	115.56	2.28	5.07	2.27
441	1331.73	1331.93	0.2	Mouse 1 Cross Over Periphery and Center 75 by Center	11.16	55.73	2.29	-23.33	-116.52
442	756.39	758.22	1.84	Mouse 1 Locomotion in Area Periphery	249.5	135.95	2.28	-30.23	-17.09
443	758.93	767.97	9.04	Mouse 1 In Place Activity in Area Box	20.33	2.25	1.82	-9.84	-1.98
444	758.93	767.97	9.04	Mouse 1 In Place Activity in Area Periphery	20.33	2.25	1.82	-9.84	-1.98
447	767.97	769.1	1.13	Mouse 1 has no movement in Area Box	0	0	1.31	5.31	53.06
448	767.97	769.1	1.13	Mouse 1 has no movement in Area Periphery	0	0	1.31	5.31	53.06
449	769.1	778.91	9.81	Mouse 1 In Place Activity in Area Box	0	0	1.99	15.99	1.94
450	769.1	778.91	9.81	Mouse 1 In Place Activity in Area Periphery	0	0	1.99	15.99	1.94
453	778.91	779.71	0.8	Mouse 1 has no movement in Area Box	0	0	2.33	-0.14	-0.17
454	778.91	779.71	0.8	Mouse 1 has no movement in Area Periphery	0	0	2.33	-0.14	-0.17
455	779.71	781.48	1.77	Mouse 1 In Place Activity in Area Box	0	0	2.3	13.09	7.4
456	779.71	781.48	1.77	Mouse 1 In Place Activity in Area Periphery	0	0	2.3	13.09	7.4
457	781.48	782.55	1.07	Mouse 1 has no movement in Area Box	0	0	2.42	-6.47	-6.06
458	781.48	782.55	1.07	Mouse 1 has no movement in Area Periphery	0	0	2.42	-6.47	-6.06
459	782.55	792.23	9.68	Mouse 1 In Place Activity in Area Box	1.74	0.18	2.2	-1.99	-0.24
460	782.55	792.23	9.68	Mouse 1 In Place Activity in Area Periphery	1.74	0.18	2.2	-1.99	-0.24
461	792.23	793.26	1.03	Mouse 1 has no movement in Area Box	0	0	2.11	1.21	1.17
462	792.23	793.26	1.03	Mouse 1 has no movement in Area Periphery	0	0	2.11	1.21	1.17
463	793.26	797.16	3.9	Mouse 1 In Place Activity in Area Box	0	0	1.86	9.06	3.48
464	793.26	797.16	3.9	Mouse 1 In Place Activity in Area Periphery	0	0	1.86	9.06	3.48
465	797.16	801.17	4	Mouse 1 has no movement in Area Box	0	0	2.07	-0.1	-0.03
466	797.16	801.17	4	Mouse 1 has no movement in Area Periphery	0	0	2.07	-0.1	-0.03
467	801.17	803.74	2.57	Mouse 1 In Place Activity in Area Box	0	0	2.08	-0.79	-0.35
468	801.17	803.74	2.57	Mouse 1 In Place Activity in Area Periphery	0	0	2.08	-0.79	-0.35
469	803.74	804.74	1	Mouse 1 has no movement in Area Box	0	0	2.13	-0.1	-0.1
470	803.74	804.74	1	Mouse 1 has no movement in Area Periphery	0	0	2.13	-0.1	-0.1
471	804.74	807.84	3.1	Mouse 1 In Place Activity in Area Box	0	0	1.94	3.18	1.47
472	804.74	807.84	3.1	Mouse 1 In Place Activity in Area Periphery	0	0	1.94	3.18	1.47
473	807.84	812.31	4.47	Mouse 1 has no movement in Area Box	0	0	1.77	-4.53	-2
474	807.84	812.31	4.47	Mouse 1 has no movement in Area Periphery	0	0	1.77	-4.53	-2
475	812.31	834.33	22.02	Mouse 1 In Place Activity in Area Box	2.64	0.12	1.97	0.67	0.04
476	812.31	834.33	22.02	Mouse 1 In Place Activity in Area Periphery	2.64	0.12	1.97	0.67	0.04
479	834.33	835	0.67	Mouse 1 has no movement in Area Box	0	0	1.5	1.29	4.84
480	834.33	835	0.67	Mouse 1 has no movement in Area Periphery	0	0	1.5	1.29	4.84
481	835	847.51	12.51	Mouse 1 In Place Activity in Area Box	0	0	1.43	-25.1	-4.85
482	835	847.51	12.51	Mouse 1 In Place Activity in Area Periphery	0	0	1.43	-25.1	-4.85
483	847.51	848.68	1.17	Mouse 1 has no movement in Area Box	0	0	1.27	0	0
484	847.51	848.68	1.17	Mouse 1 has no movement in Area Periphery	0	0	1.27	0	0
485	848.68	875.31	26.63	Mouse 1 In Place Activity in Area Box	0.75	0.03	1.33	33.27	5.7
486	848.68	875.31	26.63	Mouse 1 In Place Activity in Area Periphery	0.75	0.03	1.33	33.27	5.7
489	875.31	876.18	0.87	Mouse 1 has no movement in Area Box	0	0	1.33	0.24	1.44
490	875.31	876.18	0.87	Mouse 1 has no movement in Area Periphery	0	0	1.33	0.24	1.44
491	876.18	877.41	1.23	Mouse 1 In Place Activity in Area Box	0	0	1.39	1.88	3.13
492	876.18	877.41	1.23	Mouse 1 In Place Activity in Area Periphery	0	0	1.39	1.88	3.13
493	877.41	880.45	3.04	Mouse 1 has no movement in Area Box	0	0	1.31	2.3	2.3
494	877.41	880.45	3.04	Mouse 1 has no movement in Area Periphery	0	0	1.31	2.3	2.3
497	880.45	999.43	118.99	Mouse 1 In Place Activity in Area Box	134.12	1.13	1.64	24.74	0.42
498	880.45	999.43	118.99	Mouse 1 In Place Activity in Area Periphery	134.12	1.13	1.64	24.74	0.42
502	965.9	969.54	3.64	Mouse 1 Turn Around	10.87	2.99	2.41	16.06	4.5
503	978.41	983.65	5.24	Mouse 1 Turn Around	15.16	2.89	2.01	90.81	17.56
506	988.49	999.2	10.71	Mouse 1 Turn Around	55.75	5.2	2.42	27.39	2.56
507	1000.4	1002.67	2.27	Mouse 1 In Place Activity in Area Box	17.92	7.9	2.23	-31.52	-13.89
508	1000.4	1002.67	2.27	Mouse 1 In Place Activity in Area Periphery	17.92	7.9	2.23	-31.52	-13.89
509	1003.77	1006.01	2.24	Mouse 1 Locomotion in Area Box	173.36	77.54	2.63	-11.23	-5.03
510	1003.77	1006.01	2.24	Mouse 1 Locomotion in Area Periphery	173.36	77.54	2.63	-11.23	-5.03
511	1006.21	1032.5	26.29	Mouse 1 In Place Activity in Area Box	122.37	4.65	1.73	258.21	9.82
512	1006.21	1032.5	26.29	Mouse 1 In Place Activity in Area Periphery	122.37	4.65	1.73	258.21	9.82
515	1005.44	1023.29	17.85	Mouse 1 Turn Around	123.61	6.92	1.82	22.28	1.25
518	1032.97	1035.04	2.07	Mouse 1 Turn Around	72.8	35.19	1.85	-162.66	-78.63
519	1035.3	1045.91	10.61	Mouse 1 In Place Activity in Area Box	68.89	6.49	1.74	76.43	7.2
520	1035.3	1045.91	10.61	Mouse 1 In Place Activity in Area Periphery	68.89	6.49	1.74	76.43	7.2
523	1047.65	1048.78	1.13	Mouse 1 In Place Activity in Area Box	10.92	9.62	1.73	-7.08	-6.24
524	1047.65	1048.78	1.13	Mouse 1 In Place Activity in Area Periphery	10.92	9.62	1.73	-7.08	-6.24
525	1044.84	1048.95	4.1	Mouse 1 Turn Around	75.69	18.44	2.34	17.28	4.21
526	1049.45	1050.48	1.03	Mouse 1 In Place Activity in Area Box	15.21	14.71	1.71	-14.99	-14.5
527	1049.45	1050.48	1.03	Mouse 1 In Place Activity in Area Periphery	15.21	14.71	1.71	-14.99	-14.5
530	1052.29	1052.79	0.5	Mouse 1 Flat-Back Approach in Area Box	30.27	60.48	3.21	5.51	11.01
531	1052.89	1058.36	5.47	Mouse 1 In Place Activity in Area Box	39.76	7.27	2.78	-1.97	-0.36
532	1052.89	1058.36	5.47	Mouse 1 In Place Activity in Area Periphery	39.76	7.27	2.78	-1.97	-0.36
533	1059.16	1085.82	26.66	Mouse 1 In Place Activity in Area Box	19.79	0.74	1.39	-118.59	-4.45
534	1059.16	1085.82	26.66	Mouse 1 In Place Activity in Area Periphery	19.79	0.74	1.39	-118.59	-4.45
539	1086.92	1087.39	0.47	Mouse 1 Flat-Back Approach in Area Box	45.91	98.29	3.53	9.22	19.73
540	1086.35	1087.65	1.3	Mouse 1 Locomotion in Area Box	99.71	76.63	2.93	65.86	50.61
541	1086.35	1087.65	1.3	Mouse 1 Locomotion in Area Periphery	99.71	76.63	2.93	65.86	50.61
542	1088.22	1096.26	8.04	Mouse 1 In Place Activity in Area Box	2.19	0.27	1.48	-1.39	-0.25
543	1088.22	1096.26	8.04	Mouse 1 In Place Activity in Area Periphery	2.19	0.27	1.48	-1.39	-0.25
546	1096.26	1098.13	1.87	Mouse 1 has no movement in Area Box	0	0	1.7	-4.12	-2.94
547	1096.26	1098.13	1.87	Mouse 1 has no movement in Area Periphery	0	0	1.7	-4.12	-2.94
548	1098.13	1110.28	12.15	Mouse 1 In Place Activity in Area Box	0.18	0.01	1.32	-21.77	-10.52
549	1098.13	1110.28	12.15	Mouse 1 In Place Activity in Area Periphery	0.18	0.01	1.32	-21.77	-10.52
550	1110.28	1111.68	1.4	Mouse 1 has no movement in Area Box	0	0	1.33	-0.03	-1
551	1110.28	1111.68	1.4	Mouse 1 has no movement in Area Periphery	0	0	1.33	-0.03	-1
552	1111.68	1118.15	6.47	Mouse 1 In Place Activity in Area Box	1.9	0.29	1.35	0.12	0.2
553	1111.68	1118.15	6.47	Mouse 1 In Place Activity in Area Periphery	1.9	0.29	1.35	0.12	0.2
556	1118.15	1119.45	1.3	Mouse 1 has no movement in Area Box	0	0	1.28	0.19	5.67
557	1118.15	1119.45	1.3	Mouse 1 has no movement in Area Periphery	0	0	1.28	0.19	5.67
558	1119.45	1120.09	0.63	Mouse 1 In Place Activity in Area Box	1.82	2.86	1.57	27.04	47.67
559	1119.45	1120.09	0.63	Mouse 1 In Place Activity in Area Periphery	1.82	2.86	1.57	27.04	47.67
560	1120.09	1121.25	1.17	Mouse 1 has no movement in Area Box	3.3	2.82	1.7	5.29	4.53
561	1120.09	1121.25	1.17	Mouse 1 has no movement in Area Periphery	3.3	2.82	1.7	5.29	4.53
562	1121.25	1122.06	0.8	Mouse 1 In Place Activity in Area Box	0	0	1.47	-8.22	-41.08
563	1121.25	1122.06	0.8	Mouse 1 In Place Activity in Area Periphery	0	0	1.47	-8.22	-41.08
564	1122.06	1125.39	3.34	Mouse 1 has no movement in Area Box	0	0	1.5	6.77	5.07
565	1122.06	1125.39	3.34	Mouse 1 has no movement in Area Periphery	0	0	1.5	6.77	5.07
568	1125.39	1126.53	1.13	Mouse 1 In Place Activity in Area Box	0	0	1.6	-14.58	-19
569	1125.39	1126.53	1.13	Mouse 1 In Place Activity in Area Periphery	0	0	1.6	-14.58	-19
570	1126.53	1128.23	1.7	Mouse 1 has no movement in Area Box	0	0	1.45	-2.27	-4.54
571	1126.53	1128.23	1.7	Mouse 1 has no movement in Area Periphery	0	0	1.45	-2.27	-4.54
572	1128.23	1129.6	1.37	Mouse 1 In Place Activity in Area Box	0	0	1.5	0.67	1.19
573	1128.23	1129.6	1.37	Mouse 1 In Place Activity in Area Periphery	0	0	1.5	0.67	1.19
574	1129.6	1131.1	1.5	Mouse 1 has no movement in Area Box	0	0	1.34	2.43	8.08
575	1129.6	1131.1	1.5	Mouse 1 has no movement in Area Periphery	0	0	1.34	2.43	8.08
576	1131.1	1133.07	1.97	Mouse 1 In Place Activity in Area Box	0	0	1.55	4.74	3.55
577	1131.1	1133.07	1.97	Mouse 1 In Place Activity in Area Periphery	0	0	1.55	4.74	3.55
578	1133.07	1137.34	4.27	Mouse 1 has no movement in Area Box	0	0	1.46	-4.47	-2.91
579	1133.07	1137.34	4.27	Mouse 1 has no movement in Area Periphery	0	0	1.46	-4.47	-2.91
580	1137.34	1142.04	4.7	Mouse 1 In Place Activity in Area Box	0	0	1.47	3.94	2.32
581	1137.34	1142.04	4.7	Mouse 1 In Place Activity in Area Periphery	0	0	1.47	3.94	2.32
582	1142.04	1143.38	1.33	Mouse 1 has no movement in Area Box	0	0	1.61	4.41	5.75
583	1142.04	1143.38	1.33	Mouse 1 has no movement in Area Periphery	0	0	1.61	4.41	5.75
584	1143.38	1153.32	9.94	Mouse 1 In Place Activity in Area Box	9.96	1	1.52	-43.66	-11.38
585	1143.38	1153.32	9.94	Mouse 1 In Place Activity in Area Periphery	9.96	1	1.52	-43.66	-11.38
586	1153.32	1159.89	6.57	Mouse 1 has no movement in Area Box	0	0	1.86	-19.38	-3.12
587	1153.32	1159.89	6.57	Mouse 1 has no movement in Area Periphery	0	0	1.86	-19.38	-3.12
588	1159.89	1165.03	5.14	Mouse 1 In Place Activity in Area Box	11.26	2.19	1.91	23.12	5.37
589	1159.89	1165.03	5.14	Mouse 1 In Place Activity in Area Periphery	11.26	2.19	1.91	23.12	5.37
590	1165.03	1171.67	6.64	Mouse 1 has no movement in Area Box	0	0	2	0.05	0.01
591	1165.03	1171.67	6.64	Mouse 1 has no movement in Area Periphery	0	0	2	0.05	0.01
592	1171.67	1182.98	11.31	Mouse 1 In Place Activity in Area Box	0.68	0.06	1.8	-6.44	-0.62
593	1171.67	1182.98	11.31	Mouse 1 In Place Activity in Area Periphery	0.68	0.06	1.8	-6.44	-0.62
596	1182.98	1185.59	2.6	Mouse 1 has no movement in Area Box	0	0	1.98	-1.89	-0.73
597	1182.98	1185.59	2.6	Mouse 1 has no movement in Area Periphery	0	0	1.98	-1.89	-0.73
598	1185.59	1186.72	1.13	Mouse 1 In Place Activity in Area Box	0	0	2	-10.59	-9.34
599	1185.59	1186.72	1.13	Mouse 1 In Place Activity in Area Periphery	0	0	2	-10.59	-9.34
600	1186.72	1188.02	1.3	Mouse 1 has no movement in Area Box	0	0	2.07	-1.73	-1.33
601	1186.72	1188.02	1.3	Mouse 1 has no movement in Area Periphery	0	0	2.07	-1.73	-1.33
602	1188.02	1191.02	3	Mouse 1 In Place Activity in Area Box	1.05	0.35	1.75	8.08	3.72
603	1188.02	1191.02	3	Mouse 1 In Place Activity in Area Periphery	1.05	0.35	1.75	8.08	3.72
604	1191.02	1192.09	1.07	Mouse 1 has no movement in Area Box	0	0	1.89	2.39	2.24
605	1191.02	1192.09	1.07	Mouse 1 has no movement in Area Periphery	0	0	1.89	2.39	2.24
606	1192.09	1199.83	7.74	Mouse 1 In Place Activity in Area Box	0	0	1.79	8.63	1.31
607	1192.09	1199.83	7.74	Mouse 1 In Place Activity in Area Periphery	0	0	1.79	8.63	1.31
610	1199.83	1204.04	4.2	Mouse 1 has no movement in Area Box	0	0	1.87	-2.31	-0.55
611	1199.83	1204.04	4.2	Mouse 1 has no movement in Area Periphery	0	0	1.87	-2.31	-0.55
612	1204.04	1204.97	0.93	Mouse 1 In Place Activity in Area Box	0	0	1.86	-0.29	-0.31
613	1204.04	1204.97	0.93	Mouse 1 In Place Activity in Area Periphery	0	0	1.86	-0.29	-0.31
614	1204.97	1208.01	3.04	Mouse 1 has no movement in Area Box	0	0	1.9	5.22	1.89
615	1204.97	1208.01	3.04	Mouse 1 has no movement in Area Periphery	0	0	1.9	5.22	1.89
616	1208.01	1217.98	9.98	Mouse 1 In Place Activity in Area Box	0	0	1.86	-6	-0.66
617	1208.01	1217.98	9.98	Mouse 1 In Place Activity in Area Periphery	0	0	1.86	-6	-0.66
620	1217.98	1219.19	1.2	Mouse 1 has no movement in Area Box	0	0	1.86	0	0
621	1217.98	1219.19	1.2	Mouse 1 has no movement in Area Periphery	0	0	1.86	0	0
622	1219.19	1221.89	2.7	Mouse 1 In Place Activity in Area Box	0	0	1.86	0.32	0.12
623	1219.19	1221.89	2.7	Mouse 1 In Place Activity in Area Periphery	0	0	1.86	0.32	0.12
626	1221.89	1224.36	2.47	Mouse 1 has no movement in Area Box	0	0	1.97	1.27	0.51
627	1221.89	1224.36	2.47	Mouse 1 has no movement in Area Periphery	0	0	1.97	1.27	0.51
628	1224.36	1273.67	49.32	Mouse 1 In Place Activity in Area Box	4.19	0.08	1.49	-69.83	-3.48
629	1224.36	1273.67	49.32	Mouse 1 In Place Activity in Area Periphery	4.19	0.08	1.49	-69.83	-3.48
639	1273.87	1274.17	0.3	Mouse 1 Turn Around	5.02	16.71	2.11	-3.57	-17.84
640	1275.41	1278.55	3.14	Mouse 1 In Place Activity in Area Box	39.41	12.57	2.16	28.99	9.24
641	1275.41	1278.55	3.14	Mouse 1 In Place Activity in Area Periphery	39.41	12.57	2.16	28.99	9.24
642	1281.31	1282.18	0.87	Mouse 1 In Place Activity in Area Box	19.81	22.83	1.84	3.69	4.25
643	1281.31	1282.18	0.87	Mouse 1 In Place Activity in Area Periphery	19.81	22.83	1.84	3.69	4.25
644	1284.28	1301.4	17.12	Mouse 1 In Place Activity in Area Box	109.2	6.38	1.76	-189	-11.04
645	1284.28	1301.4	17.12	Mouse 1 In Place Activity in Area Periphery	109.2	6.38	1.76	-189	-11.04
648	1282.85	1290.79	7.94	Mouse 1 Turn Around	104.16	13.12	1.79	58.48	7.36
657	1302.6	1303.7	1.1	Mouse 1 In Place Activity in Area Box	35.84	32.55	1.95	17.97	16.32
658	1302.6	1303.7	1.1	Mouse 1 In Place Activity in Area Periphery	35.84	32.55	1.95	17.97	16.32
659	1303.84	1305.84	2	Mouse 1 Locomotion in Area Box	165.78	82.81	2.6	-2.75	-1.37
660	1303.84	1305.84	2	Mouse 1 Locomotion in Area Periphery	165.78	82.81	2.6	-2.75	-1.37
661	1306.04	1310.61	4.57	Mouse 1 In Place Activity in Area Box	41.56	9.09	1.75	1.81	0.4
662	1306.04	1310.61	4.57	Mouse 1 In Place Activity in Area Periphery	41.56	9.09	1.75	1.81	0.4
665	1311.34	1315.58	4.24	Mouse 1 In Place Activity in Area Box	34.91	8.24	1.83	-23.48	-5.54
666	1311.34	1315.58	4.24	Mouse 1 In Place Activity in Area Periphery	34.91	8.24	1.83	-23.48	-5.54
669	1305.71	1316.48	10.78	Mouse 1 Turn Around	130.29	12.09	1.86	47.77	4.43
670	1316.75	1321.59	4.84	Mouse 1 In Place Activity in Area Box	30.9	6.39	1.57	105.56	21.82
671	1316.75	1321.59	4.84	Mouse 1 In Place Activity in Area Periphery	30.9	6.39	1.57	105.56	21.82
672	1322.36	1323.59	1.23	Mouse 1 In Place Activity in Area Box	24.23	19.62	2.31	-2.99	-2.42
673	1322.36	1323.59	1.23	Mouse 1 In Place Activity in Area Periphery	24.23	19.62	2.31	-2.99	-2.42
674	1326.03	1327.66	1.63	Mouse 1 In Place Activity in Area Box	20.49	12.53	1.39	-62.91	-38.48
675	1326.03	1327.66	1.63	Mouse 1 In Place Activity in Area Periphery	20.49	12.53	1.39	-62.91	-38.48
676	1324.39	1328.53	4.14	Mouse 1 Turn Around	96.26	23.27	1.81	-131.11	-31.69
679	1328.83	1330.73	1.9	Mouse 1 In Place Activity in Area Box	24.24	12.74	1.86	-26.85	-14.12
680	1328.83	1330.73	1.9	Mouse 1 In Place Activity in Area Periphery	24.24	12.74	1.86	-26.85	-14.12
683	1331.63	1339.84	8.21	Area:Mouse 1 Center In Center	294.96	35.93	2.13	-14.67	-1.79
684	1331.63	1332.07	0.43	Area:Mouse 1 Center In Center 75	24.39	56.24	2.32	-39.24	-90.47
685	1330.8	1331.7	0.9	Mouse 1 Turn Around	20.81	23.1	2.13	-83.33	-92.5
687	1339.94	1340.14	0.2	Mouse 1 Cross Over Periphery and Center 75 by Center	3.99	19.95	2.41	-7.02	-35.08
688	1332.07	1332.67	0.6	Area:Mouse 1 Center In Center 50	46.19	76.9	2.1	34.36	57.21
689	1331.43	1333.1	1.67	Mouse 1 Locomotion in Area Box	113.13	67.81	2.22	-56.2	-33.68
690	1331.43	1333.1	1.67	Mouse 1 Locomotion in Area Center	113.13	67.81	2.22	-56.2	-33.68
691	1332.67	1337	4.34	Area:Mouse 1 Center In Center 25	110.25	25.42	2.09	-18.05	-4.16
692	1333.4	1336.27	2.87	Mouse 1 In Place Activity in Area Box	36.33	12.66	2.03	3.45	1.2
693	1333.4	1336.27	2.87	Mouse 1 In Place Activity in Area Center	36.33	12.66	2.03	3.45	1.2
694	1333.4	1336.27	2.87	Mouse 1 In Place Activity in Area Center 25	36.33	12.66	2.03	3.45	1.2
695	1337	1338.2	1.2	Area:Mouse 1 Center In Center 50	69	57.44	2.1	12.45	10.36
696	1338.2	1339.84	1.63	Area:Mouse 1 Center In Center 75	45.13	27.6	2.21	-4.19	-2.56
701	1339.84	1353.45	13.61	Area:Mouse 1 Center In Periphery	269.95	19.83	2.1	-253.12	-18.59
702	1353.55	1353.75	0.2	Mouse 1 Cross Over Periphery and Center 75 by Center	9.37	46.83	2.23	12.4	61.92
704	1341.54	1342.91	1.37	Mouse 1 Locomotion in Area Box	103.21	75.44	2.73	-4.6	-3.36
705	1341.54	1342.91	1.37	Mouse 1 Locomotion in Area Periphery	103.21	75.44	2.73	-4.6	-3.36
706	1343.28	1352.92	9.64	Mouse 1 In Place Activity in Area Box	76.64	7.95	2.05	-47.55	-4.93
707	1343.28	1352.92	9.64	Mouse 1 In Place Activity in Area Periphery	76.64	7.95	2.05	-47.55	-4.93
708	1342.41	1344.38	1.97	Mouse 1 Turn Around	126.95	64.49	1.98	-73.36	-37.27
713	1353.45	1356.76	3.3	Area:Mouse 1 Center In Center	220.81	66.84	2.21	111.1	33.63
714	1353.45	1354.59	1.13	Area:Mouse 1 Center In Center 75	63.11	55.63	2.2	46.99	41.42
715	1356.86	1357.06	0.2	Mouse 1 Cross Over Periphery and Center 75 by Center	12.2	60.95	2.39	10.59	52.91
717	1353.09	1357.16	4.07	Mouse 1 Locomotion in Area Box	253.97	62.39	2.22	96.72	23.76
718	1353.09	1356.06	2.97	Mouse 1 Locomotion in Area Center	171.5	57.75	2.23	48.81	16.44
719	1354.59	1355.26	0.67	Area:Mouse 1 Center In Center 50	40.96	61.38	2.15	46.34	69.45
720	1355.26	1356.76	1.5	Area:Mouse 1 Center In Center 75	116.73	77.74	2.24	17.77	11.83
723	1356.76	1367.43	10.68	Area:Mouse 1 Center In Periphery	157	14.7	1.84	207.62	19.44
724	1367.53	1367.73	0.2	Mouse 1 Cross Over Periphery and Center 75 by Center	7.92	39.56	2.58	2.67	13.32
726	1356.56	1358.93	2.37	Mouse 1 Turn Around	98.34	41.51	2.05	-15.91	-6.72
727	1357.46	1361.43	3.97	Mouse 1 In Place Activity in Area Box	57.2	14.41	1.9	81.3	20.48
728	1357.46	1361.43	3.97	Mouse 1 In Place Activity in Area Periphery	57.2	14.41	1.9	81.3	20.48
731	1362.2	1367.03	4.84	Mouse 1 In Place Activity in Area Box	38.02	7.86	1.74	103.13	21.32
732	1362.2	1367.03	4.84	Mouse 1 In Place Activity in Area Periphery	38.02	7.86	1.74	103.13	21.32
734	1359.66	1365.63	5.97	Mouse 1 Turn Around	62.98	10.55	1.77	253.89	42.51
736	1367.43	1370.07	2.64	Area:Mouse 1 Center In Center	202.35	76.77	2.23	57.33	21.75
737	1367.43	1368.03	0.6	Area:Mouse 1 Center In Center 75	30.72	51.15	2.27	35.27	58.72
738	1370.17	1370.37	0.2	Mouse 1 Cross Over Periphery and Center 75 by Center	22.48	112.27	2.34	1.24	6.2
740	1368.03	1369.54	1.5	Area:Mouse 1 Center In Center 50	137.2	91.37	2.18	32.61	21.72
741	1367.23	1370.27	3.04	Mouse 1 Locomotion in Area Box	225.3	74.2	2.25	44.64	14.7
742	1367.23	1369.84	2.6	Mouse 1 Locomotion in Area Center	189.07	72.65	2.22	59.53	22.87
743	1367.8	1368.87	1.07	Mouse 1 Locomotion in Area Center 50	91.95	86.12	2.24	39.54	37.03
744	1369.54	1370.07	0.53	Area:Mouse 1 Center In Center 75	34.43	64.5	2.35	-10.55	-19.76
747	1370.07	1374.97	4.9	Area:Mouse 1 Center In Periphery	285.64	58.23	1.97	-189.09	-38.55
748	1492.36	1492.56	0.2	Mouse 1 Cross Over Periphery and Center 75 by Center	7.23	36.09	2.68	-5.9	-29.49
752	1374.97	1375.11	0.13	Area:Mouse 1 Center In Center	5.43	40.66	2.38	-8.89	-66.61
753	1374.97	1375.11	0.13	Area:Mouse 1 Center In Center 75	5.43	40.66	2.38	-8.89	-66.61
754	1375.11	1492.26	117.15	Area:Mouse 1 Center In Periphery	488.57	4.17	2.03	43.19	0.41
756	1373.54	1376.04	2.5	Mouse 1 Turn Around	91.94	36.74	1.9	-11.44	-4.57
758	1374.94	1375.88	0.93	Mouse 1 In Place Activity in Area Box	23.61	25.27	2.02	35.31	37.79
759	1374.94	1375.88	0.93	Mouse 1 In Place Activity in Area Periphery	23.61	25.27	2.02	35.31	37.79
762	1376.84	1377.98	1.13	Mouse 1 In Place Activity in Area Box	39.66	34.96	1.81	8.87	7.82
763	1376.84	1377.98	1.13	Mouse 1 In Place Activity in Area Periphery	39.66	34.96	1.81	8.87	7.82
768	1379.85	1381.11	1.27	Mouse 1 In Place Activity in Area Box	32.49	25.62	1.73	7.65	6.03
769	1379.85	1381.11	1.27	Mouse 1 In Place Activity in Area Periphery	32.49	25.62	1.73	7.65	6.03
770	1381.82	1446.25	64.43	Mouse 1 In Place Activity in Area Box	85.17	1.32	1.66	183.34	3.46
771	1381.82	1446.25	64.43	Mouse 1 In Place Activity in Area Periphery	85.17	1.32	1.66	183.34	3.46
772	1379.38	1384.88	5.51	Mouse 1 Turn Around	85.3	15.49	2.09	-97.14	-17.64
775	1407.27	1413.01	5.74	Mouse 1 Turn Around	20.69	3.6	1.59	71.35	12.58
776	1448.25	1456.59	8.34	Mouse 1 In Place Activity in Area Box	24.67	2.96	3.01	-11.16	-1.34
777	1448.25	1456.59	8.34	Mouse 1 In Place Activity in Area Periphery	24.67	2.96	3.01	-11.16	-1.34
778	1450.82	1455.02	4.2	Mouse 1 SAP [None]	3.5	0.83	3.34	0.39	0.09
779	1456.59	1459.16	2.57	Mouse 1 has no movement in Area Box	0	0	2.44	-0.13	-0.05
780	1456.59	1459.16	2.57	Mouse 1 has no movement in Area Periphery	0	0	2.44	-0.13	-0.05
781	1459.16	1462.43	3.27	Mouse 1 In Place Activity in Area Box	0	0	2.9	7.26	2.22
782	1459.16	1462.43	3.27	Mouse 1 In Place Activity in Area Periphery	0	0	2.9	7.26	2.22
783	1462.43	1463.63	1.2	Mouse 1 has no movement in Area Box	0	0	2.71	2.39	1.99
784	1462.43	1463.63	1.2	Mouse 1 has no movement in Area Periphery	0	0	2.71	2.39	1.99
785	1464.56	1464.86	0.3	Mouse 1 SAP [None]	2.28	7.58	3.39	4.34	14.45
786	1463.63	1485.59	21.96	Mouse 1 In Place Activity in Area Box	82.17	3.74	2.44	-28.1	-1.28
787	1463.63	1485.59	21.96	Mouse 1 In Place Activity in Area Periphery	82.17	3.74	2.44	-28.1	-1.28
794	1485.59	1486.35	0.77	Mouse 1 has no movement in Area Box	0	0	2	0.94	1.22
795	1485.59	1486.35	0.77	Mouse 1 has no movement in Area Periphery	0	0	2	0.94	1.22
796	1486.35	1488.99	2.64	Mouse 1 In Place Activity in Area Box	0.18	0.07	2.23	-5.05	-1.92
797	1486.35	1488.99	2.64	Mouse 1 In Place Activity in Area Periphery	0.18	0.07	2.23	-5.05	-1.92
800	1488.99	1490.26	1.27	Mouse 1 has no movement in Area Box	0	0	2.36	7.28	5.74
801	1488.99	1490.26	1.27	Mouse 1 has no movement in Area Periphery	0	0	2.36	7.28	5.74
803	1490.26	1491.12	0.87	Mouse 1 In Place Activity in Area Box	4.81	5.54	1.94	-15.45	-17.81
804	1490.26	1491.12	0.87	Mouse 1 In Place Activity in Area Periphery	4.81	5.54	1.94	-15.45	-17.81
805	1447.95	1492.29	44.34	Mouse 1 Turn Around	141.8	3.2	2.55	-95.56	-2.15
807	1492.26	1497.56	5.31	Area:Mouse 1 Center In Center	147.44	27.79	2.21	243.9	45.97
808	1492.26	1493.03	0.77	Area:Mouse 1 Center In Center 75	29.26	38.12	2.52	17.15	22.35
809	1497.66	1497.86	0.2	Mouse 1 Cross Over Periphery and Center 75 by Center	19.89	99.33	2.47	4.31	21.53
811	1493.03	1497	3.97	Area:Mouse 1 Center In Center 50	87.2	21.96	2.15	180.05	45.35
812	1493.83	1496	2.17	Mouse 1 In Place Activity in Area Box	32.95	15.19	2.04	27.29	12.58
813	1493.83	1496	2.17	Mouse 1 In Place Activity in Area Center	32.95	15.19	2.04	27.29	12.58
814	1493.83	1496	2.17	Mouse 1 In Place Activity in Area Center 50	32.95	15.19	2.04	27.29	12.58
815	1492.69	1496.6	3.9	Mouse 1 Turn Around	90.1	23.08	2.19	139.47	35.73
816	1497	1497.56	0.57	Area:Mouse 1 Center In Center 75	30.99	54.63	2.25	46.69	82.32
819	1497.56	1768.3	270.74	Area:Mouse 1 Center In Periphery	1675.65	6.19	1.79	-611.6	-3.01
821	1496.83	1498.8	1.97	Mouse 1 Locomotion in Area Box	153.67	78.06	2.39	128.57	65.31
822	1768.4	1768.6	0.2	Mouse 1 Cross Over Periphery and Center 75 by Center	4.46	22.3	1.76	1.87	9.36
823	1497.33	1498.8	1.47	Mouse 1 Locomotion in Area Periphery	133.23	90.75	2.45	58.82	40.06
824	1500.4	1502.07	1.67	Mouse 1 In Place Activity in Area Box	3.09	1.85	1.68	17.14	11.67
825	1500.4	1502.07	1.67	Mouse 1 In Place Activity in Area Periphery	3.09	1.85	1.68	17.14	11.67
826	1502.07	1503.1	1.03	Mouse 1 has no movement in Area Box	0	0	2.08	-6.65	-6.43
827	1502.07	1503.1	1.03	Mouse 1 has no movement in Area Periphery	0	0	2.08	-6.65	-6.43
828	1503.1	1504.17	1.07	Mouse 1 In Place Activity in Area Box	0	0	2.09	-6.38	-5.98
829	1503.1	1504.17	1.07	Mouse 1 In Place Activity in Area Periphery	0	0	2.09	-6.38	-5.98
830	1504.17	1506.37	2.2	Mouse 1 has no movement in Area Box	0	0	1.97	-0.5	-0.23
831	1504.17	1506.37	2.2	Mouse 1 has no movement in Area Periphery	0	0	1.97	-0.5	-0.23
832	1506.37	1516.22	9.84	Mouse 1 In Place Activity in Area Box	11.7	1.19	1.53	27.09	6.34
833	1506.37	1516.22	9.84	Mouse 1 In Place Activity in Area Periphery	11.7	1.19	1.53	27.09	6.34
834	1516.22	1521.45	5.24	Mouse 1 has no movement in Area Box	1.98	0.38	1.8	-7.84	-1.5
835	1516.22	1521.45	5.24	Mouse 1 has no movement in Area Periphery	1.98	0.38	1.8	-7.84	-1.5
836	1521.45	1529.13	7.67	Mouse 1 In Place Activity in Area Box	13.37	1.74	1.57	-35.12	-9.93
837	1521.45	1529.13	7.67	Mouse 1 In Place Activity in Area Periphery	13.37	1.74	1.57	-35.12	-9.93
838	1515.52	1523.59	8.07	Mouse 1 Turn Around	15.72	1.95	1.85	-38.38	-4.79
841	1529.13	1530	0.87	Mouse 1 has no movement in Area Box	1	1.15	1.84	-1.86	-3.28
842	1529.13	1530	0.87	Mouse 1 has no movement in Area Periphery	1	1.15	1.84	-1.86	-3.28
843	1530	1530.93	0.93	Mouse 1 In Place Activity in Area Box	0	0	1.97	-8.16	-8.73
844	1530	1530.93	0.93	Mouse 1 In Place Activity in Area Periphery	0	0	1.97	-8.16	-8.73
845	1530.93	1533.03	2.1	Mouse 1 has no movement in Area Box	0	0	1.66	-2.97	-3.71
846	1530.93	1533.03	2.1	Mouse 1 has no movement in Area Periphery	0	0	1.66	-2.97	-3.71
847	1533.03	1533.97	0.93	Mouse 1 In Place Activity in Area Box	0	0	1.78	7.27	9.9
848	1533.03	1533.97	0.93	Mouse 1 In Place Activity in Area Periphery	0	0	1.78	7.27	9.9
849	1533.97	1536.77	2.8	Mouse 1 has no movement in Area Box	0	0	2.02	-11.69	-4.33
850	1533.97	1536.77	2.8	Mouse 1 has no movement in Area Periphery	0	0	2.02	-11.69	-4.33
851	1536.77	1537.34	0.57	Mouse 1 In Place Activity in Area Box	0	0	2	-5.4	-9.51
852	1536.77	1537.34	0.57	Mouse 1 In Place Activity in Area Periphery	0	0	2	-5.4	-9.51
853	1537.34	1538.44	1.1	Mouse 1 has no movement in Area Box	0	0	1.99	-1.75	-1.59
854	1537.34	1538.44	1.1	Mouse 1 has no movement in Area Periphery	0	0	1.99	-1.75	-1.59
855	1538.44	1539.27	0.83	Mouse 1 In Place Activity in Area Box	0	0	1.84	4.27	7.52
856	1538.44	1539.27	0.83	Mouse 1 In Place Activity in Area Periphery	0	0	1.84	4.27	7.52
857	1539.27	1540.44	1.17	Mouse 1 has no movement in Area Box	0	0	1.66	-1.05	-1.43
858	1539.27	1540.44	1.17	Mouse 1 has no movement in Area Periphery	0	0	1.66	-1.05	-1.43
859	1540.44	1547.08	6.64	Mouse 1 In Place Activity in Area Box	8.57	1.29	1.65	-5.33	-1.37
860	1540.44	1547.08	6.64	Mouse 1 In Place Activity in Area Periphery	8.57	1.29	1.65	-5.33	-1.37
861	1547.08	1549.98	2.9	Mouse 1 has no movement in Area Box	1.36	0.47	2.36	-4.72	-1.62
862	1547.08	1549.98	2.9	Mouse 1 has no movement in Area Periphery	1.36	0.47	2.36	-4.72	-1.62
863	1549.98	1561.73	11.75	Mouse 1 In Place Activity in Area Box	1.98	0.17	1.8	1.12	0.11
864	1549.98	1561.73	11.75	Mouse 1 In Place Activity in Area Periphery	1.98	0.17	1.8	1.12	0.11
867	1561.73	1563.4	1.67	Mouse 1 has no movement in Area Box	0	0	1.75	-5.2	-3.63
868	1561.73	1563.4	1.67	Mouse 1 has no movement in Area Periphery	0	0	1.75	-5.2	-3.63
869	1563.4	1567.6	4.2	Mouse 1 In Place Activity in Area Box	0	0	1.85	3.22	0.79
870	1563.4	1567.6	4.2	Mouse 1 In Place Activity in Area Periphery	0	0	1.85	3.22	0.79
871	1567.6	1569.94	2.34	Mouse 1 has no movement in Area Box	0	0	1.74	-4.45	-2.42
872	1567.6	1569.94	2.34	Mouse 1 has no movement in Area Periphery	0	0	1.74	-4.45	-2.42
873	1569.94	1572.67	2.74	Mouse 1 In Place Activity in Area Box	0	0	1.77	-0.82	-0.36
874	1569.94	1572.67	2.74	Mouse 1 In Place Activity in Area Periphery	0	0	1.77	-0.82	-0.36
875	1572.67	1573.77	1.1	Mouse 1 has no movement in Area Box	0	0	1.82	-4.52	-4.37
876	1572.67	1573.77	1.1	Mouse 1 has no movement in Area Periphery	0	0	1.82	-4.52	-4.37
877	1573.77	1575.68	1.9	Mouse 1 In Place Activity in Area Box	0	0	1.95	13.6	8.49
878	1573.77	1575.68	1.9	Mouse 1 In Place Activity in Area Periphery	0	0	1.95	13.6	8.49
879	1575.68	1577.14	1.47	Mouse 1 has no movement in Area Box	0	0	2.44	-3.87	-2.64
880	1575.68	1577.14	1.47	Mouse 1 has no movement in Area Periphery	0	0	2.44	-3.87	-2.64
881	1577.14	1602.24	25.09	Mouse 1 In Place Activity in Area Box	1.19	0.05	1.55	-0.22	-0.02
882	1577.14	1602.24	25.09	Mouse 1 In Place Activity in Area Periphery	1.19	0.05	1.55	-0.22	-0.02
887	1602.24	1606.31	4.07	Mouse 1 has no movement in Area Box	0	0	1.54	7.62	4.15
888	1602.24	1606.31	4.07	Mouse 1 has no movement in Area Periphery	0	0	1.54	7.62	4.15
889	1606.31	1610.44	4.14	Mouse 1 In Place Activity in Area Box	0	0	1.89	3.02	1.15
890	1606.31	1610.44	4.14	Mouse 1 In Place Activity in Area Periphery	0	0	1.89	3.02	1.15
891	1610.44	1611.04	0.6	Mouse 1 has no movement in Area Box	0	0	2.04	-4.51	-9.66
892	1610.44	1611.04	0.6	Mouse 1 has no movement in Area Periphery	0	0	2.04	-4.51	-9.66
893	1611.04	1613.35	2.3	Mouse 1 In Place Activity in Area Box	0	0	1.67	9.26	10.68
894	1611.04	1613.35	2.3	Mouse 1 In Place Activity in Area Periphery	0	0	1.67	9.26	10.68
895	1613.35	1614.95	1.6	Mouse 1 has no movement in Area Box	0	0	1.73	-0.13	-0.17
896	1613.35	1614.95	1.6	Mouse 1 has no movement in Area Periphery	0	0	1.73	-0.13	-0.17
897	1614.95	1616.88	1.94	Mouse 1 In Place Activity in Area Box	0	0	1.96	-1.55	-1.05
898	1614.95	1616.88	1.94	Mouse 1 In Place Activity in Area Periphery	0	0	1.96	-1.55	-1.05
899	1616.88	1617.98	1.1	Mouse 1 has no movement in Area Box	0	0	2.08	0.03	0.03
900	1616.88	1617.98	1.1	Mouse 1 has no movement in Area Periphery	0	0	2.08	0.03	0.03
901	1617.98	1702.04	84.05	Mouse 1 In Place Activity in Area Box	74.14	0.88	1.75	-160.36	-2.69
902	1617.98	1702.04	84.05	Mouse 1 In Place Activity in Area Periphery	74.14	0.88	1.75	-160.36	-2.69
914	1688.02	1692.59	4.57	Mouse 1 Turn Around	24.45	5.35	2.61	-13.25	-2.99
915	1703.4	1708.34	4.94	Mouse 1 In Place Activity in Area Box	51.36	10.4	2.02	5.29	1.07
916	1703.4	1708.34	4.94	Mouse 1 In Place Activity in Area Periphery	51.36	10.4	2.02	5.29	1.07
917	1702.34	1706.87	4.54	Mouse 1 Turn Around	85.78	18.9	2.25	17.98	3.96
920	1710.71	1711.14	0.43	Mouse 1 Flat-Back Approach in Area Box	34.65	79.89	3.14	-2.24	-5.17
921	1710.21	1711.58	1.37	Mouse 1 Locomotion in Area Box	110.19	80.55	2.93	-7.49	-5.48
922	1710.21	1711.58	1.37	Mouse 1 Locomotion in Area Periphery	110.19	80.55	2.93	-7.49	-5.48
923	1711.41	1713.71	2.3	Mouse 1 Turn Around	134.38	58.37	2.14	-79.19	-34.4
924	1713.58	1714.38	0.8	Mouse 1 In Place Activity in Area Box	16.33	20.39	2.39	-8.16	-10.2
925	1713.58	1714.38	0.8	Mouse 1 In Place Activity in Area Periphery	16.33	20.39	2.39	-8.16	-10.2
926	1715.75	1719.59	3.84	Mouse 1 In Place Activity in Area Box	55.78	14.54	1.8	-35.17	-9.16
927	1715.75	1719.59	3.84	Mouse 1 In Place Activity in Area Periphery	55.78	14.54	1.8	-35.17	-9.16
928	1719.72	1721.19	1.47	Mouse 1 Locomotion in Area Box	106.95	72.84	2.23	13.39	9.12
929	1719.72	1721.19	1.47	Mouse 1 Locomotion in Area Periphery	106.95	72.84	2.23	13.39	9.12
930	1721.79	1725.03	3.24	Mouse 1 In Place Activity in Area Box	38.58	11.92	2.08	-10.23	-3.16
931	1721.79	1725.03	3.24	Mouse 1 In Place Activity in Area Periphery	38.58	11.92	2.08	-10.23	-3.16
932	1720.79	1725.06	4.27	Mouse 1 Turn Around	132.32	30.98	2.07	-93.77	-21.96
933	1728.23	1728.86	0.63	Mouse 1 In Place Activity in Area Box	15.42	24.32	2.07	4.9	7.72
934	1728.23	1728.86	0.63	Mouse 1 In Place Activity in Area Periphery	15.42	24.32	2.07	4.9	7.72
935	1729.86	1730.86	1	Mouse 1 In Place Activity in Area Box	20.72	20.7	1.84	-2.64	-2.64
936	1729.86	1730.86	1	Mouse 1 In Place Activity in Area Periphery	20.72	20.7	1.84	-2.64	-2.64
937	1731.06	1731.93	0.87	Mouse 1 Locomotion in Area Box	45.12	52	2.39	14.9	17.18
938	1731.06	1731.93	0.87	Mouse 1 Locomotion in Area Periphery	45.12	52	2.39	14.9	17.18
939	1732.8	1736.44	3.64	Mouse 1 In Place Activity in Area Box	30.24	8.32	1.9	18.25	5.02
940	1732.8	1736.44	3.64	Mouse 1 In Place Activity in Area Periphery	30.24	8.32	1.9	18.25	5.02
941	1731.53	1736.64	5.11	Mouse 1 Turn Around	135.09	26.46	1.98	17.2	3.37
942	1736.97	1741.71	4.74	Mouse 1 In Place Activity in Area Box	24.59	5.19	1.57	-115.96	-42.9
943	1736.97	1741.71	4.74	Mouse 1 In Place Activity in Area Periphery	24.59	5.19	1.57	-115.96	-42.9
946	1741.78	1742.24	0.47	Mouse 1 Turn Around	5.53	11.83	1.75	-37.98	-113.82
947	1744.14	1745.18	1.03	Mouse 1 Locomotion in Area Box	66.13	63.93	2.12	28.57	27.62
948	1744.14	1745.18	1.03	Mouse 1 Locomotion in Area Periphery	66.13	63.93	2.12	28.57	27.62
950	1745.48	1771.2	25.73	Mouse 1 In Place Activity in Area Box	176.38	6.86	1.67	-61.48	-2.39
951	1745.48	1767.43	21.96	Mouse 1 In Place Activity in Area Periphery	123.33	5.62	1.66	-86.79	-3.95
955	1744.68	1752.89	8.21	Mouse 1 Turn Around	131.51	16.02	1.84	1.77	0.22
960	1768.3	1771.87	3.57	Area:Mouse 1 Center In Center	48.84	13.68	1.76	78.06	21.86
961	1768.3	1771.87	3.57	Area:Mouse 1 Center In Center 75	48.84	13.68	1.76	78.06	21.86
962	1771.97	1772.17	0.2	Mouse 1 Cross Over Periphery and Center 75 by Center	10.59	52.88	2.18	-1.39	-6.94
963	1769.1	1771.2	2.1	Mouse 1 In Place Activity in Area Center	21.85	10.39	1.66	52.27	24.87
964	1769.1	1771.2	2.1	Mouse 1 In Place Activity in Area Center 75	21.85	10.39	1.66	52.27	24.87
965	1759.33	1771.3	11.98	Mouse 1 Turn Around	69.76	5.82	1.54	-60.54	-5.05
971	1771.87	1988.22	216.35	Area:Mouse 1 Center In Periphery	318.05	1.47	2.27	235.73	1.22
973	1772.51	1774.44	1.94	Mouse 1 In Place Activity in Area Box	35.54	18.36	1.62	-40.49	-20.92
974	1772.51	1774.44	1.94	Mouse 1 In Place Activity in Area Periphery	35.54	18.36	1.62	-40.49	-20.92
975	1776.31	1808.17	31.87	Mouse 1 In Place Activity in Area Box	29.47	0.92	1.88	28.4	0.89
976	1776.31	1808.17	31.87	Mouse 1 In Place Activity in Area Periphery	29.47	0.92	1.88	28.4	0.89
986	1775.01	1809.44	34.43	Mouse 1 Turn Around	107.45	3.12	1.9	166.23	4.83
988	1809.41	1810.04	0.63	Mouse 1 Flat-Back Approach in Area Box	43.43	68.51	3.43	14.34	22.61
989	1810.91	1823.29	12.38	Mouse 1 In Place Activity in Area Box	31.53	2.55	1.88	69.73	6.92
990	1810.91	1823.29	12.38	Mouse 1 In Place Activity in Area Periphery	31.53	2.55	1.88	69.73	6.92
993	1823.29	1828.76	5.47	Mouse 1 has no movement in Area Box	0	0	2.01	0.18	0.04
994	1823.29	1828.76	5.47	Mouse 1 has no movement in Area Periphery	0	0	2.01	0.18	0.04
995	1828.76	1834.73	5.97	Mouse 1 In Place Activity in Area Box	0	0	2.15	14.63	2.59
996	1828.76	1834.73	5.97	Mouse 1 In Place Activity in Area Periphery	0	0	2.15	14.63	2.59
997	1834.73	1837.14	2.4	Mouse 1 has no movement in Area Box	0	0	2.28	-1.92	-0.82
998	1834.73	1837.14	2.4	Mouse 1 has no movement in Area Periphery	0	0	2.28	-1.92	-0.82
999	1837.14	1854.45	17.32	Mouse 1 In Place Activity in Area Box	0	0	2.28	-0.85	-0.06
1000	1837.14	1854.45	17.32	Mouse 1 In Place Activity in Area Periphery	0	0	2.28	-0.85	-0.06
1001	1854.45	1859.13	4.67	Mouse 1 has no movement in Area Box	0	0	2.57	4.48	0.96
1002	1854.45	1859.13	4.67	Mouse 1 has no movement in Area Periphery	0	0	2.57	4.48	0.96
1003	1859.13	1871.84	12.71	Mouse 1 In Place Activity in Area Box	0	0	2.24	-23	-2.15
1004	1859.13	1871.84	12.71	Mouse 1 In Place Activity in Area Periphery	0	0	2.24	-23	-2.15
1005	1871.84	1872.67	0.83	Mouse 1 has no movement in Area Box	0	0	2.49	4.44	5.33
1006	1871.84	1872.67	0.83	Mouse 1 has no movement in Area Periphery	0	0	2.49	4.44	5.33
1007	1872.67	1874.21	1.53	Mouse 1 In Place Activity in Area Box	0	0	2.54	2.41	1.57
1008	1872.67	1874.21	1.53	Mouse 1 In Place Activity in Area Periphery	0	0	2.54	2.41	1.57
1009	1874.21	1876.84	2.64	Mouse 1 has no movement in Area Box	0	0	2.48	-0.08	-0.03
1010	1874.21	1876.84	2.64	Mouse 1 has no movement in Area Periphery	0	0	2.48	-0.08	-0.03
1011	1876.84	1891.26	14.41	Mouse 1 In Place Activity in Area Box	0	0	2.53	2.12	0.16
1012	1876.84	1891.26	14.41	Mouse 1 In Place Activity in Area Periphery	0	0	2.53	2.12	0.16
1013	1891.26	1893.73	2.47	Mouse 1 has no movement in Area Box	0	0	2.41	0.21	0.11
1014	1891.26	1893.73	2.47	Mouse 1 has no movement in Area Periphery	0	0	2.41	0.21	0.11
1015	1893.73	1901.03	7.31	Mouse 1 In Place Activity in Area Box	0	0	2.6	-4.78	-0.67
1016	1893.73	1901.03	7.31	Mouse 1 In Place Activity in Area Periphery	0	0	2.6	-4.78	-0.67
1017	1901.03	1902.87	1.84	Mouse 1 has no movement in Area Box	0	0	2.58	4.76	2.8
1018	1901.03	1902.87	1.84	Mouse 1 has no movement in Area Periphery	0	0	2.58	4.76	2.8
1019	1902.87	1908.38	5.51	Mouse 1 In Place Activity in Area Box	0	0	2.55	-10.97	-2.12
1020	1902.87	1908.38	5.51	Mouse 1 In Place Activity in Area Periphery	0	0	2.55	-10.97	-2.12
1021	1908.38	1910.51	2.14	Mouse 1 has no movement in Area Box	0	0	2.39	-10.38	-7.07
1022	1908.38	1910.51	2.14	Mouse 1 has no movement in Area Periphery	0	0	2.39	-10.38	-7.07
1023	1910.51	1924.06	13.55	Mouse 1 In Place Activity in Area Box	1.92	0.14	2.12	17.21	1.85
1024	1910.51	1924.06	13.55	Mouse 1 In Place Activity in Area Periphery	1.92	0.14	2.12	17.21	1.85
1025	1924.06	1926.29	2.24	Mouse 1 has no movement in Area Box	0	0	1.91	-0.5	-0.53
1026	1924.06	1926.29	2.24	Mouse 1 has no movement in Area Periphery	0	0	1.91	-0.5	-0.53
1027	1926.29	1929.56	3.27	Mouse 1 In Place Activity in Area Box	0	0	2.4	3.43	1.29
1028	1926.29	1929.56	3.27	Mouse 1 In Place Activity in Area Periphery	0	0	2.4	3.43	1.29
1029	1929.56	1930.7	1.13	Mouse 1 has no movement in Area Box	0	0	2.61	2.59	2.28
1030	1929.56	1930.7	1.13	Mouse 1 has no movement in Area Periphery	0	0	2.61	2.59	2.28
1031	1930.7	1942.81	12.11	Mouse 1 In Place Activity in Area Box	0	0	2.53	0.2	0.02
1032	1930.7	1942.81	12.11	Mouse 1 In Place Activity in Area Periphery	0	0	2.53	0.2	0.02
1033	1942.81	1944.81	2	Mouse 1 has no movement in Area Box	0	0	2.72	-2.12	-1.06
1034	1942.81	1944.81	2	Mouse 1 has no movement in Area Periphery	0	0	2.72	-2.12	-1.06
1035	1944.81	1955.52	10.71	Mouse 1 In Place Activity in Area Box	0	0	2.51	9.6	1.04
1036	1944.81	1955.52	10.71	Mouse 1 In Place Activity in Area Periphery	0	0	2.51	9.6	1.04
1037	1955.52	1956.52	1	Mouse 1 has no movement in Area Box	0	0	2.64	-0.02	-0.02
1038	1955.52	1956.52	1	Mouse 1 has no movement in Area Periphery	0	0	2.64	-0.02	-0.02
1039	1956.52	1959.03	2.5	Mouse 1 In Place Activity in Area Box	0	0	2.52	-4.92	-2.08
1040	1956.52	1959.03	2.5	Mouse 1 In Place Activity in Area Periphery	0	0	2.52	-4.92	-2.08
1041	1959.03	1961.66	2.64	Mouse 1 has no movement in Area Box	0	0	2.69	2.27	0.86
1042	1959.03	1961.66	2.64	Mouse 1 has no movement in Area Periphery	0	0	2.69	2.27	0.86
1043	1961.66	1966.97	5.31	Mouse 1 In Place Activity in Area Box	0	0	2.59	5.66	1.16
1044	1961.66	1966.97	5.31	Mouse 1 In Place Activity in Area Periphery	0	0	2.59	5.66	1.16
1045	1966.97	1970.27	3.3	Mouse 1 has no movement in Area Box	0	0	2.54	-0.14	-0.05
1046	1966.97	1970.27	3.3	Mouse 1 has no movement in Area Periphery	0	0	2.54	-0.14	-0.05
1047	1970.27	1972.51	2.24	Mouse 1 In Place Activity in Area Box	0	0	2.59	-0.11	-0.05
1048	1970.27	1972.51	2.24	Mouse 1 In Place Activity in Area Periphery	0	0	2.59	-0.11	-0.05
1049	1972.51	1973.21	0.7	Mouse 1 has no movement in Area Box	0	0	2.59	-0.41	-0.59
1050	1972.51	1973.21	0.7	Mouse 1 has no movement in Area Periphery	0	0	2.59	-0.41	-0.59
1051	1973.21	1988.22	15.02	Mouse 1 In Place Activity in Area Box	0.68	0.05	2.1	40.36	4
1052	1973.21	1988.22	15.02	Mouse 1 In Place Activity in Area Periphery	0.68	0.05	2.1	40.36	4
