# Supplementary material for: Inhibitory medial zona incerta pathway drives exploratory behavior by inhibiting glutamatergic cuneiform neurons
Source: Nat Commun. 2024 Feb 7;15:1160. doi: 10.1038/s41467-024-45288-x (PMC10850156; doi:10.1038/s41467-024-45288-x)
Supplement: Supplementary file 4 — Supplementary Software [file 41467_2024_45288_MOESM4_ESM.zip › Behavior Software/EZEthogram/cleversys_events/Trial event export 0620 OFT 3min epochs_5.xlsx]

## Sheet: Trial 4
Trial 4 -- ROOT:SS Reanalysis 2021:vGAT OFT 3 ABA
Arena	Last Modified Date	Virus
1	2021-05-31 20:09:20	ChR2
ID	From Second	To Second	Length(Second)	Event	Dist(mm)	V(mm/s)	Elongation	TAngleSum	AverAngle
2	0.17	75.88	75.71	Area:Mouse 1 Center In Periphery	4354.92	58.29	2.18	-848.2	-11.29
3	75.98	76.18	0.2	Mouse 1 Cross Over Periphery and Center 75 by Center	10.32	51.52	2.77	-12.66	-63.24		153.95	83.05	112.27		15.395	8.305	11.227
4	0.17	0.83	0.67	Mouse 1 In Place Activity in Area Box	0	0	1.7	-52.55	-82.89		120.62	95.71	66.8		12.062	9.571	6.68
5	0.17	0.83	0.67	Mouse 1 In Place Activity in Area Periphery	0	0	1.7	-52.55	-82.89		135.43	83.15	76.65		13.543	8.315	7.665
6	4	5.04	1.03	Mouse 1 Turn Around	46.87	45.31	2.16	-9.55	-9.23		129.73	61.32	116.93		12.973	6.132	11.693
7	6.14	6.84	0.7	Mouse 1 Flat-Back Approach in Area Box	56.29	80.33	3.5	-5.02	-7.16		121.9	75.54	71.91		12.19	7.554	7.191
8	5.97	9.18	3.2	Mouse 1 Locomotion in Area Box	493.14	153.95	3.14	-98.36	-30.71		99.95	79.73	53.89		9.995	7.973	5.389
9	5.97	9.18	3.2	Mouse 1 Locomotion in Area Periphery	493.14	153.95	3.14	-98.36	-30.71		116.31	61.05	95.7		11.631	6.105	9.57
10	7.84	8.98	1.13	Mouse 1 Flat-Back Approach in Area Box	190.35	167.78	3.58	-9.83	-8.67		137.86	90.18	66.53		13.786	9.018	6.653
11	10.24	14.98	4.74	Mouse 1 Locomotion in Area Box	571.52	120.62	2.72	-149.68	-31.59		75.68	91.53	65.53		7.568	9.153	6.553
12	10.24	14.98	4.74	Mouse 1 Locomotion in Area Periphery	571.52	120.62	2.72	-149.68	-31.59		76.44	76.69	134.97		7.644	7.669	13.497
13	13.31	14.38	1.07	Mouse 1 Flat-Back Approach in Area Box	170.52	159.7	3.58	-5.81	-5.44		81.35	69.48	60.11		8.135	6.948	6.011
14	16.32	18.65	2.34	Mouse 1 In Place Activity in Area Box	10.48	4.49	1.62	-135.73	-58.11		75.34	102.78	71.1		7.534	10.278	7.11
15	16.32	18.65	2.34	Mouse 1 In Place Activity in Area Periphery	10.48	4.49	1.62	-135.73	-58.11		112.43	81.04	83.46		11.243	8.104	8.346
16	14.15	19.25	5.11	Mouse 1 Turn Around	197.6	38.71	2.03	-166.09	-32.53		112.53	53.28	76.09		11.253	5.328	7.609
17	19.52	23.72	4.2	Mouse 1 Locomotion in Area Box	569.39	135.43	2.88	-55.18	-13.13		118.99	64.08	55.76		11.899	6.408	5.576
18	19.52	23.72	4.2	Mouse 1 Locomotion in Area Periphery	569.39	135.43	2.88	-55.18	-13.13		81.33		76.25		8.133		7.625
19	20.15	20.45	0.3	Mouse 1 Flat-Back Approach in Area Box	40.26	134.06	3.22	-13.85	-46.12		114.21		65.95		11.421		6.595
20	21.52	22.19	0.67	Mouse 1 Flat-Back Approach in Area Box	89.34	133.88	3.68	-7.5	-11.24		119.05		71.88		11.905		7.188
21	22.66	22.92	0.27	Mouse 1 Flat-Back Approach in Area Box	25.87	96.91	3.42	-2.99	-11.18		132.82		112.23		13.282		11.223
22	23.92	30.76	6.84	Mouse 1 In Place Activity in Area Box	73.58	10.76	1.83	-97.08	-14.19		123.18		105.09		12.318		10.509
23	23.92	30.76	6.84	Mouse 1 In Place Activity in Area Periphery	73.58	10.76	1.83	-97.08	-14.19		141.33		67.21		14.133		6.721
24	31	35.34	4.34	Mouse 1 Locomotion in Area Box	562.72	129.73	2.84	-101.89	-23.49		105.4		62.08		10.54		6.208
25	31	35.34	4.34	Mouse 1 Locomotion in Area Periphery	562.72	129.73	2.84	-101.89	-23.49
26	33.5	34.57	1.07	Mouse 1 Flat-Back Approach in Area Box	155.26	145.41	3.62	-18.66	-17.48
27	36.3	37.67	1.37	Mouse 1 In Place Activity in Area Box	17.54	12.82	1.64	-17.4	-12.72
28	36.3	37.67	1.37	Mouse 1 In Place Activity in Area Periphery	17.54	12.82	1.64	-17.4	-12.72
29	35.07	37.97	2.9	Mouse 1 Turn Around	119.97	41.33	1.89	-80.2	-27.63
30	37.8	39.61	1.8	Mouse 1 Locomotion in Area Box	219.64	121.9	2.48	-18.81	-10.44
31	37.8	39.61	1.8	Mouse 1 Locomotion in Area Periphery	219.64	121.9	2.48	-18.81	-10.44
32	39.74	41.71	1.97	Mouse 1 In Place Activity in Area Box	58.09	29.51	1.95	35.77	18.17
33	39.74	41.71	1.97	Mouse 1 In Place Activity in Area Periphery	58.09	29.51	1.95	35.77	18.17
34	39.01	42.41	3.4	Mouse 1 Turn Around	190.35	55.93	1.97	-63.55	-18.67
35	42.74	43.14	0.4	Mouse 1 Flat-Back Approach in Area Box	40.55	101.29	3.57	-18.68	-46.66
36	42.34	44.81	2.47	Mouse 1 Locomotion in Area Box	246.79	99.95	3.16	-35.56	-14.4
37	42.34	44.81	2.47	Mouse 1 Locomotion in Area Periphery	246.79	99.95	3.16	-35.56	-14.4
38	43.84	44.41	0.57	Mouse 1 Flat-Back Approach in Area Box	48.21	85	3.46	0.19	0.33
39	45.08	47.18	2.1	Mouse 1 In Place Activity in Area Box	59.32	28.22	1.71	-57.96	-27.57
40	45.08	47.18	2.1	Mouse 1 In Place Activity in Area Periphery	59.32	28.22	1.71	-57.96	-27.57
41	47.18	48.88	1.7	Mouse 1 has no movement in Area Box	3.44	2.02	1.44	-1.94	-1.14
42	47.18	48.88	1.7	Mouse 1 has no movement in Area Periphery	3.44	2.02	1.44	-1.94	-1.14
43	48.88	50.45	1.57	Mouse 1 In Place Activity in Area Box	5.09	3.24	1.4	-18.36	-11.71
44	48.88	50.45	1.57	Mouse 1 In Place Activity in Area Periphery	5.09	3.24	1.4	-18.36	-11.71
45	50.45	51.62	1.17	Mouse 1 has no movement in Area Box	0.5	0.43	1.42	-10.01	-8.57
46	50.45	51.62	1.17	Mouse 1 has no movement in Area Periphery	0.5	0.43	1.42	-10.01	-8.57
47	52.62	58.09	5.47	Mouse 1 In Place Activity in Area Box	19.97	3.65	1.76	-11.89	-2.17
48	52.62	58.09	5.47	Mouse 1 In Place Activity in Area Periphery	19.97	3.65	1.76	-11.89	-2.17
49	58.83	63.2	4.37	Mouse 1 Turn Around	123.52	28.26	1.95	351.08	80.32
50	63.03	64.46	1.43	Mouse 1 Locomotion in Area Box	166.88	116.31	2.52	54.85	40.09
51	63.03	64.46	1.43	Mouse 1 Locomotion in Area Periphery	166.88	116.31	2.52	54.85	40.09
52	64.6	67.03	2.44	Mouse 1 In Place Activity in Area Box	61.59	25.29	1.79	16.96	7.82
53	64.6	67.03	2.44	Mouse 1 In Place Activity in Area Periphery	61.59	25.29	1.79	16.96	7.82
54	68.17	69.14	0.97	Mouse 1 Flat-Back Approach in Area Box	147.65	152.59	3.58	-6.91	-7.14
55	67.77	69.67	1.9	Mouse 1 Locomotion in Area Box	262.2	137.86	3.05	-32.57	-17.13
56	67.77	69.67	1.9	Mouse 1 Locomotion in Area Periphery	262.2	137.86	3.05	-32.57	-17.13
57	70.04	71.74	1.7	Mouse 1 In Place Activity in Area Box	34.54	20.3	1.81	-49.08	-28.84
58	70.04	71.74	1.7	Mouse 1 In Place Activity in Area Periphery	34.54	20.3	1.81	-49.08	-28.84
59	69.34	73.54	4.2	Mouse 1 Turn Around	169.96	40.43	1.9	-90.3	-21.48
60	73.57	74.51	0.93	Mouse 1 Locomotion in Area Box	70.71	75.68	2.53	-1.89	-2.02
61	73.57	74.51	0.93	Mouse 1 Locomotion in Area Periphery	70.71	75.68	2.53	-1.89	-2.02
62	74.27	75.84	1.57	Mouse 1 Turn Around	147.83	94.27	2.29	-66.42	-42.35
63	75.88	78.45	2.57	Area:Mouse 1 Center In Center	191.97	74.72	2.66	-74.97	-29.18
64	75.88	76.34	0.47	Area:Mouse 1 Center In Center 75	23.38	50.05	2.78	-29.39	-62.91
65	78.55	78.75	0.2	Mouse 1 Cross Over Periphery and Center 75 by Center	24.48	122.28	2.62	5.27	26.3
66	76.34	78.14	1.8	Area:Mouse 1 Center In Center 50	133.48	74.08	2.63	-55.42	-30.76
67	75.71	78.68	2.97	Mouse 1 Locomotion in Area Box	227	76.44	2.64	-85.41	-28.76
68	75.71	78.21	2.5	Mouse 1 Locomotion in Area Center	169.93	67.91	2.63	-104.79	-41.87
69	76.08	77.14	1.07	Mouse 1 Turn Around	77.18	72.28	2.66	-63.08	-59.08
70	78.14	78.45	0.3	Area:Mouse 1 Center In Center 75	35.11	116.92	2.66	9.84	32.77
71	78.45	83.45	5.01	Area:Mouse 1 Center In Periphery	347.85	69.5	2.11	186.87	37.34
72	83.55	83.75	0.2	Mouse 1 Cross Over Periphery and Center 75 by Center	8.97	44.79	2.27	25.32	126.48
73	78.11	80.31	2.2	Mouse 1 Turn Around	146.06	66.32	2.13	-5.64	-2.56
74	80.31	82.75	2.44	Mouse 1 Locomotion in Area Box	198.16	81.35	2.15	162.52	66.72
75	80.31	82.75	2.44	Mouse 1 Locomotion in Area Periphery	198.16	81.35	2.15	162.52	66.72
76	83.45	87.35	3.9	Area:Mouse 1 Center In Center	295.96	75.81	2.67	116.52	29.85
77	83.45	84.05	0.6	Area:Mouse 1 Center In Center 75	29.4	48.95	2.52	33.75	56.2
78	87.45	87.65	0.2	Mouse 1 Cross Over Periphery and Center 75 by Center	13.86	69.24	2.42	-9.35	-46.71
79	82.48	83.75	1.27	Mouse 1 Turn Around	71.35	56.27	2.19	82	64.67
80	84.05	86.15	2.1	Area:Mouse 1 Center In Center 50	162.19	77.15	2.81	20.83	9.91
81	83.52	87.65	4.14	Mouse 1 Locomotion in Area Box	311.71	75.34	2.66	95.49	23.08
82	83.52	86.29	2.77	Mouse 1 Locomotion in Area Center	205.69	74.27	2.76	53.83	19.44
83	85.02	85.65	0.63	Mouse 1 Flat-Back Approach in Area Box	40.19	63.39	2.98	-7.8	-12.31
84	84.72	85.92	1.2	Mouse 1 Locomotion in Area Center 50	88.08	73.33	2.9	-8.52	-7.1
85	86.15	87.35	1.2	Area:Mouse 1 Center In Center 75	104.37	86.89	2.5	61.94	51.56
86	85.79	86.82	1.03	Mouse 1 Turn Around	119.92	115.94	2.66	40.94	39.58
87	87.35	105.84	18.49	Area:Mouse 1 Center In Periphery	813.58	44.01	1.98	357.69	19.35
88	105.94	106.14	0.2	Mouse 1 Cross Over Periphery and Center 75 by Center	3.8	18.99	2.23	3.36	16.8
89	88.09	89.26	1.17	Mouse 1 In Place Activity in Area Box	32.55	27.88	1.42	4.29	3.67
90	88.09	89.26	1.17	Mouse 1 In Place Activity in Area Periphery	32.55	27.88	1.42	4.29	3.67
91	86.92	89.56	2.64	Mouse 1 Turn Around	108.87	41.3	1.82	-28.52	-10.82
92	90.09	94.39	4.3	Mouse 1 In Place Activity in Area Box	43.65	10.14	1.68	66.22	15.39
93	90.09	94.39	4.3	Mouse 1 In Place Activity in Area Periphery	43.65	10.14	1.68	66.22	15.39
94	94.99	98.2	3.2	Mouse 1 In Place Activity in Area Box	27.64	8.63	2.01	29.78	9.3
95	94.99	98.2	3.2	Mouse 1 In Place Activity in Area Periphery	27.64	8.63	2.01	29.78	9.3
96	98.77	103.17	4.4	Mouse 1 Locomotion in Area Box	495.2	112.43	2.41	70.57	16.02
97	98.77	103.17	4.4	Mouse 1 Locomotion in Area Periphery	495.2	112.43	2.41	70.57	16.02
98	102.74	105.11	2.37	Mouse 1 Turn Around	195.82	82.66	2.15	127.17	53.68
99	105.84	106.47	0.63	Area:Mouse 1 Center In Center	10.67	16.82	2.23	3.73	5.88
100	105.84	106.47	0.63	Area:Mouse 1 Center In Center 75	10.67	16.82	2.23	3.73	5.88
101	106.57	106.77	0.2	Mouse 1 Cross Over Periphery and Center 75 by Center	0.5	2.48	1.9	-47.77	-238.59
102	106.47	150.92	44.44	Area:Mouse 1 Center In Periphery	1640.47	36.91	2.01	328.24	7.4
103	151.02	151.22	0.2	Mouse 1 Cross Over Periphery and Center 75 by Center	12.42	62.02	2.31	20	99.89
104	107.41	108.71	1.3	Mouse 1 Flat-Back Approach in Area Box	178.45	137.13	3.52	8.81	6.77
105	106.97	108.71	1.74	Mouse 1 Locomotion in Area Box	195.24	112.53	3.23	7.02	4.04
106	106.97	108.71	1.74	Mouse 1 Locomotion in Area Periphery	195.24	112.53	3.23	7.02	4.04
107	108.81	115.15	6.34	Mouse 1 In Place Activity in Area Box	88.23	13.92	2.09	59.72	9.42
108	108.81	115.15	6.34	Mouse 1 In Place Activity in Area Periphery	88.23	13.92	2.09	59.72	9.42
109	108.17	115.82	7.64	Mouse 1 Turn Around	201.44	26.36	2.19	188.49	24.67
110	115.78	116.55	0.77	Mouse 1 Flat-Back Approach in Area Box	78.16	101.84	3.69	-5.39	-7.03
111	115.55	116.95	1.4	Mouse 1 Locomotion in Area Box	166.75	118.99	3.26	20.35	14.52
112	115.55	116.95	1.4	Mouse 1 Locomotion in Area Periphery	166.75	118.99	3.26	20.35	14.52
113	117.72	127.73	10.01	Mouse 1 In Place Activity in Area Box	33.27	3.32	1.46	-100.19	-10.01
114	117.72	127.73	10.01	Mouse 1 In Place Activity in Area Periphery	33.27	3.32	1.46	-100.19	-10.01
115	117.25	128.63	11.38	Mouse 1 Turn Around	88.73	7.8	1.54	-74.62	-6.56
116	128.46	131.1	2.64	Mouse 1 Locomotion in Area Box	214.37	81.33	2.56	-11.11	-4.27
117	128.46	131.1	2.64	Mouse 1 Locomotion in Area Periphery	214.37	81.33	2.56	-11.11	-4.27
118	131.3	132	0.7	Mouse 1 In Place Activity in Area Box	51.31	73.23	1.76	-33	-47.1
119	131.3	132	0.7	Mouse 1 In Place Activity in Area Periphery	51.31	73.23	1.76	-33	-47.1
120	132.7	134.03	1.33	Mouse 1 Flat-Back Approach in Area Box	186.05	139.4	3.46	-1.19	-0.89
121	132.17	134.53	2.37	Mouse 1 Locomotion in Area Box	270.58	114.21	3.05	-33.38	-14.09
122	132.17	134.53	2.37	Mouse 1 Locomotion in Area Periphery	270.58	114.21	3.05	-33.38	-14.09
123	134.73	137.4	2.67	Mouse 1 In Place Activity in Area Box	57.03	21.36	1.88	22.67	8.49
124	134.73	137.4	2.67	Mouse 1 In Place Activity in Area Periphery	57.03	21.36	1.88	22.67	8.49
125	133.9	137.2	3.3	Mouse 1 Turn Around	169.31	51.26	2.14	23.2	7.02
126	138.71	140.07	1.37	Mouse 1 In Place Activity in Area Box	9.24	6.75	1.65	14.54	10.63
127	138.71	140.07	1.37	Mouse 1 In Place Activity in Area Periphery	9.24	6.75	1.65	14.54	10.63
128	141.17	145.85	4.67	Mouse 1 In Place Activity in Area Box	31.62	6.77	1.71	-92.82	-19.87
129	141.17	145.85	4.67	Mouse 1 In Place Activity in Area Periphery	31.62	6.77	1.71	-92.82	-19.87
130	146.05	147.51	1.47	Mouse 1 Locomotion in Area Box	174.78	119.05	2.65	-22.21	-15.13
131	146.05	147.51	1.47	Mouse 1 Locomotion in Area Periphery	174.78	119.05	2.65	-22.21	-15.13
132	147.05	150.38	3.34	Mouse 1 Turn Around	213.98	64.13	1.95	136.78	40.99
133	149.22	149.92	0.7	Mouse 1 In Place Activity in Area Box	11.72	16.73	1.84	-2.14	-3.05
134	149.22	149.92	0.7	Mouse 1 In Place Activity in Area Periphery	11.72	16.73	1.84	-2.14	-3.05
135	150.92	151.25	0.33	Area:Mouse 1 Center In Center	19.96	59.81	2.39	21.07	63.15
136	150.92	151.25	0.33	Area:Mouse 1 Center In Center 75	19.96	59.81	2.39	21.07	63.15
137	151.35	151.55	0.2	Mouse 1 Cross Over Periphery and Center 75 by Center	14.03	70.07	2.04	2.93	14.63
138	151.25	192.83	41.57	Area:Mouse 1 Center In Periphery	1619.47	38.95	1.95	273.76	6.75
139	192.93	193.13	0.2	Mouse 1 Cross Over Periphery and Center 75 by Center	6.69	33.44	2.13	-0.01	-0.03
140	151.69	152.99	1.3	Mouse 1 Locomotion in Area Box	172.84	132.82	2.51	26.88	20.66
141	151.69	152.99	1.3	Mouse 1 Locomotion in Area Periphery	172.84	132.82	2.51	26.88	20.66
142	153.49	154.05	0.57	Mouse 1 has no movement in Area Box	23.51	41.44	1.76	3.39	5.98
143	153.49	154.05	0.57	Mouse 1 has no movement in Area Periphery	23.51	41.44	1.76	3.39	5.98
144	154.05	162.36	8.31	Mouse 1 In Place Activity in Area Box	50.22	6.04	1.56	215.54	25.94
145	154.05	162.36	8.31	Mouse 1 In Place Activity in Area Periphery	50.22	6.04	1.56	215.54	25.94
146	152.59	161.39	8.81	Mouse 1 Turn Around	244.17	27.72	1.67	204.76	23.25
147	163.5	164.9	1.4	Mouse 1 In Place Activity in Area Box	14.75	10.52	2.17	18.37	13.11
148	163.5	164.9	1.4	Mouse 1 In Place Activity in Area Periphery	14.75	10.52	2.17	18.37	13.11
149	165.77	167.83	2.07	Mouse 1 Locomotion in Area Box	254.83	123.18	3.14	14.29	6.91
150	165.77	167.83	2.07	Mouse 1 Locomotion in Area Periphery	254.83	123.18	3.14	14.29	6.91
151	166.4	168.03	1.63	Mouse 1 Flat-Back Approach in Area Box	250.52	153.23	3.41	0.95	0.58
152	168.03	170.77	2.74	Mouse 1 In Place Activity in Area Box	60.8	22.22	1.94	86.31	31.55
153	168.03	170.77	2.74	Mouse 1 In Place Activity in Area Periphery	60.8	22.22	1.94	86.31	31.55
154	167.4	171.24	3.84	Mouse 1 Turn Around	158.06	41.19	2.14	79.5	20.72
155	171.77	172.67	0.9	Mouse 1 In Place Activity in Area Box	28.34	31.46	1.44	-23.07	-25.6
156	171.77	172.67	0.9	Mouse 1 In Place Activity in Area Periphery	28.34	31.46	1.44	-23.07	-25.6
157	173.37	175.31	1.94	Mouse 1 Locomotion in Area Box	273.5	141.33	3.09	23.56	12.18
158	173.37	175.31	1.94	Mouse 1 Locomotion in Area Periphery	273.5	141.33	3.09	23.56	12.18
159	174.04	174.34	0.3	Mouse 1 Turn Around	39.83	132.63	4.12	-5.86	-19.51
160	174.01	174.71	0.7	Mouse 1 Flat-Back Approach in Area Box	119.78	170.95	3.96	-16.54	-23.61
161	175.61	177.94	2.34	Mouse 1 In Place Activity in Area Box	49.51	21.2	2.43	-84.56	-36.2
162	175.61	177.94	2.34	Mouse 1 In Place Activity in Area Periphery	49.51	21.2	2.43	-84.56	-36.2
163	174.97	178.88	3.9	Mouse 1 Turn Around	154.32	39.53	2.24	-69.82	-17.89
164	178.71	180.91	2.2	Mouse 1 Locomotion in Area Box	232.12	105.4	2.44	-30.41	-13.81
165	178.71	180.91	2.2	Mouse 1 Locomotion in Area Periphery	232.12	105.4	2.44	-30.41	-13.81
167	180.88	181.61	0.73	Mouse 1 Turn Around	49.52	67.46	1.82	-19.89	-31.37
168	182.35	186.85	4.5	Mouse 1 In Place Activity in Area Box	38.71	8.59	1.35	151.94	41.02
169	182.35	186.85	4.5	Mouse 1 In Place Activity in Area Periphery	38.71	8.59	1.35	151.94	41.02
170	184.68	187.75	3.07	Mouse 1 Turn Around	33.66	10.96	1.5	180.26	60.03
171	189.69	191.42	1.74	Mouse 1 In Place Activity in Area Box	29.38	16.93	1.58	-12.16	-7.01
172	189.69	191.42	1.74	Mouse 1 In Place Activity in Area Periphery	29.38	16.93	1.58	-12.16	-7.01
173	188.19	192.29	4.1	Mouse 1 Turn Around	104.42	25.44	1.78	-133.2	-32.46
174	192.83	194.13	1.3	Area:Mouse 1 Center In Center	25.64	19.7	2.21	-13.01	-9.99
175	192.83	194.13	1.3	Area:Mouse 1 Center In Center 75	25.64	19.7	2.21	-13.01	-9.99
176	194.23	194.43	0.2	Mouse 1 Cross Over Periphery and Center 75 by Center	3.04	15.21	1.65	-15.3	-76.42
177	192.76	193.89	1.13	Mouse 1 In Place Activity in Area Box	27.24	24.01	2.21	-32.76	-28.88
178	192.76	193.89	1.13	Mouse 1 In Place Activity in Area Center	27.24	24.01	2.21	-32.76	-28.88
179	192.76	193.89	1.13	Mouse 1 In Place Activity in Area Center 75	27.24	24.01	2.21	-32.76	-28.88
180	194.13	194.66	0.53	Area:Mouse 1 Center In Periphery	7.98	14.95	1.69	-52.73	-98.78
181	194.76	194.96	0.2	Mouse 1 Cross Over Periphery and Center 75 by Center	4.81	24.03	2.13	-12.66	-63.22
182	194.66	195.46	0.8	Area:Mouse 1 Center In Center	23.31	29.11	2.17	-58.55	-73.11
183	194.66	195.46	0.8	Area:Mouse 1 Center In Center 75	23.31	29.11	2.17	-58.55	-73.11
184	195.56	195.76	0.2	Mouse 1 Cross Over Periphery and Center 75 by Center	10.65	53.2	2.42	-5.7	-28.49
185	195.46	216.02	20.55	Area:Mouse 1 Center In Periphery	517.36	25.17	2.1	-163.17	-7.94
186	216.12	216.32	0.2	Mouse 1 Cross Over Periphery and Center 75 by Center	5.13	25.6	2.2	-17.61	-87.96
187	194.56	196.06	1.5	Mouse 1 Turn Around	55.29	36.83	2.22	-127.71	-85.06
188	196.3	202.1	5.81	Mouse 1 In Place Activity in Area Box	41.39	7.13	1.82	206.31	35.53
189	196.3	202.1	5.81	Mouse 1 In Place Activity in Area Periphery	41.39	7.13	1.82	206.31	35.53
190	204.14	204.7	0.57	Mouse 1 Flat-Back Approach in Area Box	41.94	73.93	3.55	0.57	1.01
191	203.94	205.27	1.33	Mouse 1 Locomotion in Area Box	110.84	83.05	3.18	-2.4	-1.8
192	203.94	205.27	1.33	Mouse 1 Locomotion in Area Periphery	110.84	83.05	3.18	-2.4	-1.8
193	205.37	207.14	1.77	Mouse 1 In Place Activity in Area Box	48.18	27.25	1.87	-16.01	-9.05
194	205.37	207.14	1.77	Mouse 1 In Place Activity in Area Periphery	48.18	27.25	1.87	-16.01	-9.05
195	210.34	211.91	1.57	Mouse 1 In Place Activity in Area Box	18.19	11.6	1.86	-21.69	-13.83
196	210.34	211.91	1.57	Mouse 1 In Place Activity in Area Periphery	18.19	11.6	1.86	-21.69	-13.83
197	212.75	213.85	1.1	Mouse 1 In Place Activity in Area Box	15.64	14.21	1.67	-7.73	-7.02
198	212.75	213.85	1.1	Mouse 1 In Place Activity in Area Periphery	15.64	14.21	1.67	-7.73	-7.02
199	208.48	215.08	6.61	Mouse 1 Turn Around	133.5	20.21	1.88	-228.98	-34.66
200	216.02	216.75	0.73	Area:Mouse 1 Center In Center	30.67	41.78	2.37	-42.99	-58.56
201	216.02	216.75	0.73	Area:Mouse 1 Center In Center 75	30.67	41.78	2.37	-42.99	-58.56
202	216.85	217.05	0.2	Mouse 1 Cross Over Periphery and Center 75 by Center	23.41	116.92	2.57	3.06	15.26
203	216.75	223.86	7.11	Area:Mouse 1 Center In Periphery	388.38	54.65	2.42	183.96	25.88
204	216.15	218.82	2.67	Mouse 1 Locomotion in Area Box	255.49	95.71	2.53	-9.37	-3.51
205	223.96	224.16	0.2	Mouse 1 Cross Over Periphery and Center 75 by Center	5.11	25.51	2.18	1.27	6.33
206	216.52	218.82	2.3	Mouse 1 Locomotion in Area Periphery	243.13	105.6	2.56	10.95	4.75
207	218.65	219.02	0.37	Mouse 1 Flat-Back Approach in Area Box	43.5	118.52	3.45	1.65	4.5
208	218.92	219.32	0.4	Mouse 1 SAP [None]	38.85	97.04	3.48	1.85	4.63
209	219.09	221.12	2.04	Mouse 1 In Place Activity in Area Box	46.87	23.03	2.67	-9.31	-4.58
210	219.09	221.12	2.04	Mouse 1 In Place Activity in Area Periphery	46.87	23.03	2.67	-9.31	-4.58
211	218.22	221.69	3.47	Mouse 1 Turn Around	150.27	43.3	2.62	24.58	7.08
212	223.86	224.22	0.37	Area:Mouse 1 Center In Center	9.16	24.97	2.2	-1.58	-4.31
213	223.86	224.22	0.37	Area:Mouse 1 Center In Center 75	9.16	24.97	2.2	-1.58	-4.31
214	224.32	224.52	0.2	Mouse 1 Cross Over Periphery and Center 75 by Center	2.41	12.02	1.81	-35.18	-175.74
215	224.22	262.6	38.37	Area:Mouse 1 Center In Periphery	1089.77	28.4	1.96	-27.03	-0.7
216	262.7	262.9	0.2	Mouse 1 Cross Over Periphery and Center 75 by Center	13.33	66.59	2.61	-1.69	-8.44
217	224.69	225.46	0.77	Mouse 1 In Place Activity in Area Box	13.47	17.56	2.04	16.32	21.26
218	224.69	225.46	0.77	Mouse 1 In Place Activity in Area Periphery	13.47	17.56	2.04	16.32	21.26
219	225.86	227.53	1.67	Mouse 1 Locomotion in Area Box	138.72	83.15	2.69	-2.84	-1.7
220	225.86	227.53	1.67	Mouse 1 Locomotion in Area Periphery	138.72	83.15	2.69	-2.84	-1.7
221	227.09	227.66	0.57	Mouse 1 Flat-Back Approach in Area Box	62.13	109.54	3.33	9.69	17.09
222	228.8	230.06	1.27	Mouse 1 Locomotion in Area Box	77.75	61.32	2.75	-5.45	-4.3
223	228.8	230.06	1.27	Mouse 1 Locomotion in Area Periphery	77.75	61.32	2.75	-5.45	-4.3
224	230.4	236.6	6.21	Mouse 1 In Place Activity in Area Box	67.08	10.81	1.84	-111.37	-17.94
225	230.4	236.6	6.21	Mouse 1 In Place Activity in Area Periphery	67.08	10.81	1.84	-111.37	-17.94
226	229.53	236.84	7.31	Mouse 1 Turn Around	144.05	19.71	1.92	-89.35	-12.23
227	236.74	238.71	1.97	Mouse 1 Locomotion in Area Box	148.72	75.54	2.25	2.89	1.47
228	236.74	238.71	1.97	Mouse 1 Locomotion in Area Periphery	148.72	75.54	2.25	2.89	1.47
229	239.77	242.98	3.2	Mouse 1 In Place Activity in Area Box	33.78	10.54	1.89	43.31	13.52
230	239.77	242.98	3.2	Mouse 1 In Place Activity in Area Periphery	33.78	10.54	1.89	43.31	13.52
231	238.44	243.81	5.37	Mouse 1 Turn Around	148.6	27.66	1.94	49.03	9.13
232	244.74	249.95	5.21	Mouse 1 In Place Activity in Area Box	54.66	10.5	1.55	25.53	4.91
233	244.74	249.95	5.21	Mouse 1 In Place Activity in Area Periphery	54.66	10.5	1.55	25.53	4.91
234	244.01	250.95	6.94	Mouse 1 Turn Around	96.93	13.97	1.64	199.39	28.73
235	252.29	255.69	3.4	Mouse 1 In Place Activity in Area Box	45.05	13.24	1.8	-68.43	-20.11
236	252.29	255.69	3.4	Mouse 1 In Place Activity in Area Periphery	45.05	13.24	1.8	-68.43	-20.11
237	256.52	257.66	1.13	Mouse 1 Locomotion in Area Box	90.45	79.73	2.47	10.8	9.52
238	256.52	257.66	1.13	Mouse 1 Locomotion in Area Periphery	90.45	79.73	2.47	10.8	9.52
239	257.82	261.63	3.8	Mouse 1 In Place Activity in Area Box	68.25	17.94	1.7	3.05	0.8
240	257.82	261.63	3.8	Mouse 1 In Place Activity in Area Periphery	68.25	17.94	1.7	3.05	0.8
241	257.12	261.19	4.07	Mouse 1 Turn Around	141.01	34.64	1.85	-24.78	-6.09
242	262.6	262.93	0.33	Area:Mouse 1 Center In Center	20.26	60.73	2.58	-2.42	-7.24
243	262.6	262.93	0.33	Area:Mouse 1 Center In Center 75	20.26	60.73	2.58	-2.42	-7.24
244	263.03	263.23	0.2	Mouse 1 Cross Over Periphery and Center 75 by Center	22.14	110.58	2.38	-2.26	-11.26
245	262.93	284.35	21.42	Area:Mouse 1 Center In Periphery	808.01	37.72	1.98	-284.6	-13.29
246	262.26	263.23	0.97	Mouse 1 Locomotion in Area Box	59.08	61.05	2.44	-18.71	-19.34
247	284.45	284.65	0.2	Mouse 1 Cross Over Periphery and Center 75 by Center	9.03	45.12	2.5	-9.91	-49.51
248	264.63	268.13	3.5	Mouse 1 Locomotion in Area Box	315.94	90.18	2.53	-124.24	-35.46
249	264.63	268.13	3.5	Mouse 1 Locomotion in Area Periphery	315.94	90.18	2.53	-124.24	-35.46
250	267.57	268.17	0.6	Mouse 1 Flat-Back Approach in Area Box	72.1	120.04	3.43	7.33	12.2
251	268.4	275.51	7.11	Mouse 1 In Place Activity in Area Box	69.77	9.82	1.57	143.46	20.19
252	268.4	275.51	7.11	Mouse 1 In Place Activity in Area Periphery	69.77	9.82	1.57	143.46	20.19
253	267.57	275.78	8.21	Mouse 1 Turn Around	170.05	20.72	1.75	139.3	16.97
254	279.68	280.48	0.8	Mouse 1 In Place Activity in Area Box	27	33.72	2.28	-7.92	-9.89
255	279.68	280.48	0.8	Mouse 1 In Place Activity in Area Periphery	27	33.72	2.28	-7.92	-9.89
256	281.28	283.25	1.97	Mouse 1 In Place Activity in Area Box	30.9	15.69	1.6	-19.25	-9.78
257	281.28	283.25	1.97	Mouse 1 In Place Activity in Area Periphery	30.9	15.69	1.6	-19.25	-9.78
258	284.35	286.75	2.4	Area:Mouse 1 Center In Center	147.71	61.48	2.63	-61.81	-25.73
259	284.35	285.55	1.2	Area:Mouse 1 Center In Center 75	54.58	45.44	2.67	-52.93	-44.06
260	286.85	287.05	0.2	Mouse 1 Cross Over Periphery and Center 75 by Center	20.6	102.9	2.74	2.64	13.17
261	283.98	285.32	1.33	Mouse 1 Turn Around	55.38	41.5	2.57	-45.19	-33.86
262	285.55	286.09	0.53	Area:Mouse 1 Center In Center 50	31.31	58.65	2.7	-13.12	-24.58
263	286.09	286.75	0.67	Area:Mouse 1 Center In Center 75	61.82	92.63	2.5	4.24	6.35
264	285.35	288.29	2.94	Mouse 1 Locomotion in Area Box	268.76	91.53	2.83	10.72	3.65
265	285.35	286.52	1.17	Mouse 1 Locomotion in Area Center	78.65	67.34	2.67	-15.99	-13.69
266	286.75	295.03	8.27	Area:Mouse 1 Center In Periphery	302.25	36.53	2.27	170.52	20.94
267	295.13	295.33	0.2	Mouse 1 Cross Over Periphery and Center 75 by Center	8.49	42.39	2.78	-4.58	-22.9
268	286.52	288.29	1.77	Mouse 1 Locomotion in Area Periphery	190.11	107.5	2.93	26.7	15.1
269	287.35	287.69	0.33	Mouse 1 Flat-Back Approach in Area Box	38.89	116.55	3.29	1.96	5.87
270	288.52	290.32	1.8	Mouse 1 In Place Activity in Area Box	42.04	23.33	2.58	-4.65	-2.58
271	288.52	290.32	1.8	Mouse 1 In Place Activity in Area Periphery	42.04	23.33	2.58	-4.65	-2.58
272	291.52	292.19	0.67	Mouse 1 In Place Activity in Area Box	16.48	24.7	1.66	3.4	5.09
273	291.52	292.19	0.67	Mouse 1 In Place Activity in Area Periphery	16.48	24.7	1.66	3.4	5.09
274	291.36	292.79	1.43	Mouse 1 Turn Around	25.88	18.04	1.56	-142.83	-109.76
275	293.69	294.73	1.03	Mouse 1 In Place Activity in Area Box	18.55	17.93	2.02	31.51	30.47
276	293.69	294.73	1.03	Mouse 1 In Place Activity in Area Periphery	18.55	17.93	2.02	31.51	30.47
277	295.03	298.97	3.94	Area:Mouse 1 Center In Center	252.41	64.11	2.6	-135.4	-34.39
278	295.03	296.06	1.03	Area:Mouse 1 Center In Center 75	54.14	52.34	2.48	-2.86	-2.76
279	299.07	299.27	0.2	Mouse 1 Cross Over Periphery and Center 75 by Center	21.33	106.55	2.55	4.06	20.27
280	296.06	297.46	1.4	Area:Mouse 1 Center In Center 50	76.26	54.42	2.79	-29.67	-21.17
281	297.46	297.93	0.47	Area:Mouse 1 Center In Center 25	21.8	46.67	2.41	-27.21	-58.26
282	297.93	298.47	0.53	Area:Mouse 1 Center In Center 50	47.08	88.2	2.46	-51.31	-96.11
283	297.23	299.13	1.9	Mouse 1 Locomotion in Area Box	145.86	76.69	2.53	-118.07	-62.08
284	297.23	298.73	1.5	Mouse 1 Locomotion in Area Center	102.49	68.26	2.48	-115.36	-76.83
285	298.47	298.97	0.5	Area:Mouse 1 Center In Center 75	53.12	106.14	2.65	-24.35	-48.65
286	298.97	330.76	31.8	Area:Mouse 1 Center In Periphery	982.05	30.88	1.96	-338.7	-10.67
287	330.86	331.06	0.2	Mouse 1 Cross Over Periphery and Center 75 by Center	11.64	58.14	2.32	-0.21	-1.06
288	299.4	301.23	1.84	Mouse 1 In Place Activity in Area Box	46.33	25.24	1.91	-4.19	-2.28
289	299.4	301.23	1.84	Mouse 1 In Place Activity in Area Periphery	46.33	25.24	1.91	-4.19	-2.28
290	298.67	303.67	5.01	Mouse 1 Turn Around	174.9	34.95	2	-117.02	-23.38
291	302.5	303.47	0.97	Mouse 1 In Place Activity in Area Box	22.72	23.48	1.71	22.23	22.98
292	302.5	303.47	0.97	Mouse 1 In Place Activity in Area Periphery	22.72	23.48	1.71	22.23	22.98
293	303.8	305.67	1.87	Mouse 1 Locomotion in Area Box	129.82	69.48	2.16	25.64	13.72
294	303.8	305.67	1.87	Mouse 1 Locomotion in Area Periphery	129.82	69.48	2.16	25.64	13.72
295	304.64	308.44	3.8	Mouse 1 Turn Around	145.22	38.18	1.72	-8.79	-2.31
296	305.84	307.91	2.07	Mouse 1 In Place Activity in Area Box	45.58	22.03	1.57	-3.05	-1.47
297	305.84	307.91	2.07	Mouse 1 In Place Activity in Area Periphery	45.58	22.03	1.57	-3.05	-1.47
298	308.88	313.25	4.37	Mouse 1 In Place Activity in Area Box	76.36	17.47	1.62	-277.99	-64.58
299	308.88	313.25	4.37	Mouse 1 In Place Activity in Area Periphery	76.36	17.47	1.62	-277.99	-64.58
300	309.44	312.28	2.84	Mouse 1 Turn Around	32.64	11.51	1.51	-297.09	-107.27
301	313.41	315.72	2.3	Mouse 1 Locomotion in Area Box	236.63	102.78	2.31	-57.54	-24.99
302	313.41	315.72	2.3	Mouse 1 Locomotion in Area Periphery	236.63	102.78	2.31	-57.54	-24.99
303	315.92	322.99	7.07	Mouse 1 In Place Activity in Area Box	51.44	7.27	1.55	-8.54	-1.21
304	315.92	322.99	7.07	Mouse 1 In Place Activity in Area Periphery	51.44	7.27	1.55	-8.54	-1.21
305	315.25	323.66	8.41	Mouse 1 Turn Around	141.56	16.84	1.6	50.37	5.99
306	323.76	325.19	1.43	Mouse 1 Locomotion in Area Box	116.28	81.04	2.89	32.97	22.98
307	323.76	325.19	1.43	Mouse 1 Locomotion in Area Periphery	116.28	81.04	2.89	32.97	22.98
308	324.92	325.66	0.73	Mouse 1 Flat-Back Approach in Area Box	90.09	122.72	3.24	-0.49	-0.67
309	325.69	330.03	4.34	Mouse 1 In Place Activity in Area Box	58.96	13.59	2.52	46.5	10.72
310	325.69	330.03	4.34	Mouse 1 In Place Activity in Area Periphery	58.96	13.59	2.52	46.5	10.72
311	330.76	332.07	1.3	Area:Mouse 1 Center In Center	81.8	62.86	2.4	-17.47	-13.42
312	330.76	332.07	1.3	Area:Mouse 1 Center In Center 75	81.8	62.86	2.4	-17.47	-13.42
313	332.17	332.37	0.2	Mouse 1 Cross Over Periphery and Center 75 by Center	8.65	43.2	2.34	-4	-19.98
314	332.07	404.87	72.81	Area:Mouse 1 Center In Periphery	2248.4	30.88	2.03	162.14	2.23
315	404.97	405.17	0.2	Mouse 1 Cross Over Periphery and Center 75 by Center	7.21	36.01	2.54	-3.61	-18.01
316	331.9	334.03	2.14	Mouse 1 Turn Around	76.89	36.01	2.18	-92.65	-43.39
317	333.33	340.24	6.91	Mouse 1 In Place Activity in Area Box	40.59	5.88	1.69	44.14	6.39
318	333.33	340.24	6.91	Mouse 1 In Place Activity in Area Periphery	40.59	5.88	1.69	44.14	6.39
319	343.28	349.32	6.04	Mouse 1 In Place Activity in Area Box	63.18	10.46	1.77	137.25	22.73
320	343.28	349.32	6.04	Mouse 1 In Place Activity in Area Periphery	63.18	10.46	1.77	137.25	22.73
321	342.08	348.75	6.67	Mouse 1 Turn Around	92.39	13.84	1.79	220.83	33.09
322	350.02	351.65	1.63	Mouse 1 In Place Activity in Area Box	28.5	17.43	2.15	94.14	57.58
323	350.02	351.65	1.63	Mouse 1 In Place Activity in Area Periphery	28.5	17.43	2.15	94.14	57.58
324	351.92	352.72	0.8	Mouse 1 Locomotion in Area Box	42.67	53.28	2.44	33.94	42.39
325	351.92	352.72	0.8	Mouse 1 Locomotion in Area Periphery	42.67	53.28	2.44	33.94	42.39
326	354.52	356.02	1.5	Mouse 1 Locomotion in Area Box	96.22	64.08	3.06	-6.1	-4.06
327	354.52	356.02	1.5	Mouse 1 Locomotion in Area Periphery	96.22	64.08	3.06	-6.1	-4.06
328	355.69	356.16	0.47	Mouse 1 Flat-Back Approach in Area Box	38.47	82.35	3.45	-5.27	-11.29
329	356.09	357.02	0.93	Mouse 1 SAP [None]	45.25	48.43	3.37	-11.02	-11.8
330	356.22	361.36	5.14	Mouse 1 In Place Activity in Area Box	77.53	15.09	2.39	-155.3	-30.22
331	356.22	361.36	5.14	Mouse 1 In Place Activity in Area Periphery	77.53	15.09	2.39	-155.3	-30.22
332	355.46	359.33	3.87	Mouse 1 Turn Around	116.88	30.2	2.55	-128.04	-33.08
333	362.06	363.9	1.84	Mouse 1 Locomotion in Area Box	206.04	112.27	2.43	8.62	4.69
334	362.06	363.9	1.84	Mouse 1 Locomotion in Area Periphery	206.04	112.27	2.43	8.62	4.69
335	365.57	366.03	0.47	Mouse 1 Flat-Back Approach in Area Box	52.55	112.5	3.38	-5.02	-10.75
336	364.96	366	1.03	Mouse 1 Locomotion in Area Box	69.1	66.8	2.72	-72.19	-74.6
337	364.96	366	1.03	Mouse 1 Locomotion in Area Periphery	69.1	66.8	2.72	-72.19	-74.6
338	366.17	367.33	1.17	Mouse 1 In Place Activity in Area Box	71.69	61.38	2.59	-11.54	-9.88
339	366.17	367.33	1.17	Mouse 1 In Place Activity in Area Periphery	71.69	61.38	2.59	-11.54	-9.88
340	367.73	368.37	0.63	Mouse 1 Flat-Back Approach in Area Box	49.24	77.67	3.45	9.46	14.91
341	367.47	368.64	1.17	Mouse 1 Locomotion in Area Box	89.52	76.65	3.25	-0.7	-0.6
342	367.47	368.64	1.17	Mouse 1 Locomotion in Area Periphery	89.52	76.65	3.25	-0.7	-0.6
343	369.47	372.74	3.27	Mouse 1 In Place Activity in Area Box	47.58	14.55	1.84	-124.2	-37.98
344	369.47	372.74	3.27	Mouse 1 In Place Activity in Area Periphery	47.58	14.55	1.84	-124.2	-37.98
345	368.37	373.57	5.21	Mouse 1 Turn Around	169.68	32.6	2.07	-181.38	-34.85
346	373.81	375.94	2.14	Mouse 1 In Place Activity in Area Box	37	17.33	1.78	60.66	28.41
347	373.81	375.94	2.14	Mouse 1 In Place Activity in Area Periphery	37	17.33	1.78	60.66	28.41
348	376.64	378.31	1.67	Mouse 1 Locomotion in Area Box	195.08	116.93	2.59	-57.6	-34.53
349	376.64	378.31	1.67	Mouse 1 Locomotion in Area Periphery	195.08	116.93	2.59	-57.6	-34.53
350	377.74	379.41	1.67	Mouse 1 Turn Around	169.37	101.52	2.21	65.17	39.06
351	378.91	392.09	13.18	Mouse 1 In Place Activity in Area Box	17.49	1.33	1.32	125.43	9.52
352	378.91	392.09	13.18	Mouse 1 In Place Activity in Area Periphery	17.49	1.33	1.32	125.43	9.52
353	392.59	393.59	1	Mouse 1 Flat-Back Approach in Area Box	84.74	84.66	3.91	0.8	0.8
354	392.39	393.56	1.17	Mouse 1 Locomotion in Area Box	83.98	71.91	3.78	7.32	6.26
355	392.39	393.56	1.17	Mouse 1 Locomotion in Area Periphery	83.98	71.91	3.78	7.32	6.26
356	393.56	396.26	2.7	Mouse 1 Turn Around	128.55	47.56	2.58	-2.78	-1.03
357	396.5	396.93	0.43	Mouse 1 Flat-Back Approach in Area Box	27.21	62.72	3.4	0.41	0.95
358	396.16	397.06	0.9	Mouse 1 Locomotion in Area Box	48.55	53.89	3.23	-1.15	-1.28
359	396.16	397.06	0.9	Mouse 1 Locomotion in Area Periphery	48.55	53.89	3.23	-1.15	-1.28
360	397.96	399.37	1.4	Mouse 1 Locomotion in Area Box	134.11	95.7	2.63	-42.02	-29.98
361	397.96	399.37	1.4	Mouse 1 Locomotion in Area Periphery	134.11	95.7	2.63	-42.02	-29.98
362	401.63	403.67	2.04	Mouse 1 In Place Activity in Area Box	14.61	7.18	1.62	23.52	11.56
363	401.63	403.67	2.04	Mouse 1 In Place Activity in Area Periphery	14.61	7.18	1.62	23.52	11.56
364	400.2	404.3	4.1	Mouse 1 Turn Around	102.59	25	1.85	-26.32	-6.41
365	404.87	409.44	4.57	Area:Mouse 1 Center In Center	291.99	63.88	2.56	-111.9	-24.48
366	404.87	405.77	0.9	Area:Mouse 1 Center In Center 75	40.57	45.03	2.6	-28.03	-31.11
367	409.54	409.74	0.2	Mouse 1 Cross Over Periphery and Center 75 by Center	12.66	63.24	2.41	-6.47	-32.3
368	405.77	406.71	0.93	Area:Mouse 1 Center In Center 50	87.18	93.32	2.62	-41.23	-44.13
369	405.07	406.24	1.17	Mouse 1 Locomotion in Area Box	77.69	66.53	2.68	-18.24	-15.62
370	405.07	406.24	1.17	Mouse 1 Locomotion in Area Center	77.69	66.53	2.68	-18.24	-15.62
371	406.71	408.14	1.43	Area:Mouse 1 Center In Center 25	61.18	42.64	2.56	-8.72	-6.08
372	405.74	406.74	1	Mouse 1 Turn Around	91.96	91.86	2.63	-47.37	-47.32
373	408.14	409.04	0.9	Area:Mouse 1 Center In Center 50	82.21	91.25	2.48	-39.35	-43.68
374	407.44	409.61	2.17	Mouse 1 Locomotion in Area Box	142.12	65.53	2.54	-18.55	-8.55
375	407.44	408.51	1.07	Mouse 1 Locomotion in Area Center	64.43	60.34	2.63	0.74	0.7
376	409.04	409.44	0.4	Area:Mouse 1 Center In Center 75	20.84	52.05	2.52	5.43	13.56
377	409.44	424.66	15.22	Area:Mouse 1 Center In Periphery	742.52	48.8	2.13	-89.05	-5.85
378	424.76	424.96	0.2	Mouse 1 Cross Over Periphery and Center 75 by Center	7.79	38.89	2.78	-4.44	-22.15
379	409.08	410.31	1.23	Mouse 1 Turn Around	69.86	56.59	2.25	60.39	48.92
380	414.31	419.42	5.11	Mouse 1 In Place Activity in Area Box	69.63	13.64	1.88	-112.55	-22.05
381	414.31	419.42	5.11	Mouse 1 In Place Activity in Area Periphery	69.63	13.64	1.88	-112.55	-22.05
382	413.61	419.95	6.34	Mouse 1 Turn Around	129.22	20.38	1.95	-96.24	-15.18
383	419.85	422.49	2.64	Mouse 1 Locomotion in Area Box	355.78	134.97	2.54	-77.23	-29.3
384	419.85	422.49	2.64	Mouse 1 Locomotion in Area Periphery	355.78	134.97	2.54	-77.23	-29.3
385	424.66	425.49	0.83	Area:Mouse 1 Center In Center	52.64	63.1	2.76	9.78	11.73
386	424.66	425.49	0.83	Area:Mouse 1 Center In Center 75	52.64	63.1	2.76	9.78	11.73
387	425.59	425.79	0.2	Mouse 1 Cross Over Periphery and Center 75 by Center	22.81	113.95	2.68	4.19	20.95
388	424.46	425.63	1.17	Mouse 1 Locomotion in Area Box	70.2	60.11	2.72	12.11	10.37
389	425.49	432.67	7.17	Area:Mouse 1 Center In Periphery	152.8	21.3	2.1	191.85	26.74
390	435.27	435.47	0.2	Mouse 1 Cross Over Periphery and Center 75 by Center	4.39	21.93	2.51	17.16	85.73
391	425.76	427.33	1.57	Mouse 1 In Place Activity in Area Box	55.29	35.25	2.08	37.29	23.78
392	425.76	427.33	1.57	Mouse 1 In Place Activity in Area Periphery	55.29	35.25	2.08	37.29	23.78
393	425.19	428.19	3	Mouse 1 Turn Around	130.34	43.4	2.22	86.7	28.87
394	428.5	431.93	3.44	Mouse 1 In Place Activity in Area Box	39.11	11.38	2.02	104.4	30.38
395	428.5	431.93	3.44	Mouse 1 In Place Activity in Area Periphery	39.11	11.38	2.02	104.4	30.38
396	432.67	432.9	0.23	Area:Mouse 1 Center In Center	6.25	26.75	2.88	-2.15	-9.19
397	432.67	432.9	0.23	Area:Mouse 1 Center In Center 75	6.25	26.75	2.88	-2.15	-9.19
398	432.9	435.17	2.27	Area:Mouse 1 Center In Periphery	153.43	67.62	2.31	51.85	22.85
399	432.5	433.67	1.17	Mouse 1 Locomotion in Area Box	83.04	71.1	2.75	6.39	5.47
400	432.67	433.67	1	Mouse 1 Locomotion in Area Periphery	82.77	82.68	2.82	18.07	18.05
401	434.07	434.93	0.87	Mouse 1 In Place Activity in Area Box	33.4	38.5	1.91	0.42	0.48
402	434.07	434.93	0.87	Mouse 1 In Place Activity in Area Periphery	33.4	38.5	1.91	0.42	0.48
403	435.17	437.94	2.77	Area:Mouse 1 Center In Center	77.8	28.09	2.12	-114	-41.16
404	435.17	437.94	2.77	Area:Mouse 1 Center In Center 75	77.8	28.09	2.12	-114	-41.16
405	438.04	438.24	0.2	Mouse 1 Cross Over Periphery and Center 75 by Center	7.2	35.97	2.39	-6.55	-32.72
406	433.7	436.07	2.37	Mouse 1 Turn Around	107.05	45.19	2.18	16.95	7.16
407	436.34	437.4	1.07	Mouse 1 In Place Activity in Area Box	23.99	22.47	1.85	21.59	20.22
408	436.34	437.4	1.07	Mouse 1 In Place Activity in Area Center	23.99	22.47	1.85	21.59	20.22
409	436.34	437.4	1.07	Mouse 1 In Place Activity in Area Center 75	23.99	22.47	1.85	21.59	20.22
410	437.94	446.91	8.98	Area:Mouse 1 Center In Periphery	153.17	17.07	1.87	217.69	24.25
411	455.69	455.89	0.2	Mouse 1 Cross Over Periphery and Center 75 by Center	9.79	48.88	2.54	8.7	43.46
412	438.37	445.78	7.41	Mouse 1 In Place Activity in Area Box	62.53	8.44	1.77	131.78	17.79
413	438.37	445.78	7.41	Mouse 1 In Place Activity in Area Periphery	62.53	8.44	1.77	131.78	17.79
414	436.37	441.94	5.57	Mouse 1 Turn Around	83.76	15.03	1.91	-168.95	-30.32
415	445.95	446.98	1.03	Mouse 1 Locomotion in Area Box	86.33	83.46	2.5	37.64	36.39
416	445.95	446.68	0.73	Mouse 1 Locomotion in Area Periphery	38.53	52.49	2.45	56.64	77.17
417	446.91	447.11	0.2	Area:Mouse 1 Center In Center	34.1	170.35	2.4	-16.89	-84.35
418	446.91	447.11	0.2	Area:Mouse 1 Center In Center 75	34.1	170.35	2.4	-16.89	-84.35
419	447.11	455.59	8.48	Area:Mouse 1 Center In Periphery	368.24	43.45	2.04	-179.34	-21.33
420	447.18	447.91	0.73	Mouse 1 In Place Activity in Area Box	59.93	81.64	2.04	-11.23	-15.3
421	447.18	447.91	0.73	Mouse 1 In Place Activity in Area Periphery	59.93	81.64	2.04	-11.23	-15.3
422	449.65	450.55	0.9	Mouse 1 In Place Activity in Area Box	37.69	41.84	1.6	-13.55	-15.04
423	449.65	450.55	0.9	Mouse 1 In Place Activity in Area Periphery	37.69	41.84	1.6	-13.55	-15.04
424	450.78	451.95	1.17	Mouse 1 Locomotion in Area Box	88.86	76.09	2.49	10.92	9.62
425	450.78	451.95	1.17	Mouse 1 Locomotion in Area Periphery	88.86	76.09	2.49	10.92	9.62
426	452.15	455.09	2.94	Mouse 1 In Place Activity in Area Box	71.75	24.43	1.88	-104.67	-35.65
427	452.15	455.09	2.94	Mouse 1 In Place Activity in Area Periphery	71.75	24.43	1.88	-104.67	-35.65
428	451.85	454.05	2.2	Mouse 1 Turn Around	97.98	44.49	1.84	-105.88	-49.58
429	455.59	461.33	5.74	Area:Mouse 1 Center In Center	367.59	64.05	2.64	-5.24	-0.91
430	455.59	456.32	0.73	Area:Mouse 1 Center In Center 75	41.75	56.88	2.57	14.68	20
431	461.43	461.63	0.2	Mouse 1 Cross Over Periphery and Center 75 by Center	6.69	33.43	2.46	6.12	30.58
432	455.36	457.59	2.24	Mouse 1 Locomotion in Area Box	124.67	55.76	2.54	-33.87	-15.15
433	455.36	457.59	2.24	Mouse 1 Locomotion in Area Center	124.67	55.76	2.54	-33.87	-15.15
434	456.32	458.83	2.5	Area:Mouse 1 Center In Center 50	126.14	50.41	2.42	4.32	1.72
435	456.02	457.26	1.23	Mouse 1 Turn Around	90.31	73.15	2.62	-32.17	-26.06
436	458.83	459.76	0.93	Area:Mouse 1 Center In Center 25	42.69	45.69	3.06	31.41	33.62
437	459.39	460.36	0.97	Mouse 1 Flat-Back Approach in Area Box	104.25	107.73	3.1	-15.44	-15.96
438	458.79	460.33	1.53	Mouse 1 Locomotion in Area Box	117.04	76.25	3.04	17.98	11.71
439	458.79	460.33	1.53	Mouse 1 Locomotion in Area Center	117.04	76.25	3.04	17.98	11.71
440	459.76	459.99	0.23	Area:Mouse 1 Center In Center 50	26.11	111.79	3.14	-1.91	-8.19
441	459.99	461.33	1.33	Area:Mouse 1 Center In Center 75	130.89	98.07	2.69	-53.73	-40.26
442	460.33	460.63	0.3	Mouse 1 SAP [None]	43.98	146.45	2.99	-6.01	-20.02
443	461.33	475.08	13.75	Area:Mouse 1 Center In Periphery	498.71	36.28	2.28	-41.78	-3.04
444	475.18	475.38	0.2	Mouse 1 Cross Over Periphery and Center 75 by Center	8.5	42.46	2.72	13.82	69.05
445	461.83	465.5	3.67	Mouse 1 In Place Activity in Area Box	57.16	15.57	1.95	-110.14	-30.01
446	461.83	465.5	3.67	Mouse 1 In Place Activity in Area Periphery	57.16	15.57	1.95	-110.14	-30.01
447	461.16	465.67	4.5	Mouse 1 Turn Around	79.58	17.67	2.02	-117.3	-26.04
448	466.43	467.37	0.93	Mouse 1 Locomotion in Area Box	61.62	65.95	2.64	-17.53	-18.76
449	466.43	467.37	0.93	Mouse 1 Locomotion in Area Periphery	61.62	65.95	2.64	-17.53	-18.76
450	468.94	469.87	0.93	Mouse 1 In Place Activity in Area Box	34.49	36.92	2.15	-0.6	-0.64
451	468.94	469.87	0.93	Mouse 1 In Place Activity in Area Periphery	34.49	36.92	2.15	-0.6	-0.64
452	472.21	473.14	0.93	Mouse 1 Locomotion in Area Box	67.16	71.88	2.69	-15.33	-16.41
453	472.21	473.14	0.93	Mouse 1 Locomotion in Area Periphery	67.16	71.88	2.69	-15.33	-16.41
454	473.27	474.37	1.1	Mouse 1 In Place Activity in Area Box	65.18	59.2	2.07	37.83	34.36
455	473.27	474.37	1.1	Mouse 1 In Place Activity in Area Periphery	65.18	59.2	2.07	37.83	34.36
456	472.67	475.28	2.6	Mouse 1 Turn Around	146.9	56.44	2.23	102.17	39.26
457	475.08	476.98	1.9	Area:Mouse 1 Center In Center	74.72	39.29	2.35	-117.59	-61.83
458	475.08	475.84	0.77	Area:Mouse 1 Center In Center 75	38.91	50.7	2.51	3.5	4.56
459	477.08	477.28	0.2	Mouse 1 Cross Over Periphery and Center 75 by Center	13.61	67.99	2.74	1.69	8.46
460	475.84	476.04	0.2	Area:Mouse 1 Center In Center 50	10.61	52.97	2.52	-12.39	-61.88
461	476.04	476.98	0.93	Area:Mouse 1 Center In Center 75	25.2	26.98	2.17	-108.7	-116.35
462	476.98	498.4	21.42	Area:Mouse 1 Center In Periphery	443.19	20.69	1.97	-219.71	-10.26
463	498.5	498.7	0.2	Mouse 1 Cross Over Periphery and Center 75 by Center	16.25	81.19	2.64	-15.9	-79.44
464	478.28	478.88	0.6	Mouse 1 In Place Activity in Area Box	13.73	22.86	1.46	-5.78	-9.62
465	478.28	478.88	0.6	Mouse 1 In Place Activity in Area Periphery	13.73	22.86	1.46	-5.78	-9.62
466	476.84	487.92	11.08	Mouse 1 Turn Around	197.9	17.86	1.95	-155.3	-14.02
467	480.58	482.02	1.43	Mouse 1 In Place Activity in Area Box	15.48	10.79	1.94	1.12	0.78
468	480.58	482.02	1.43	Mouse 1 In Place Activity in Area Periphery	15.48	10.79	1.94	1.12	0.78
469	483.25	486.09	2.84	Mouse 1 In Place Activity in Area Box	22.3	7.86	2.04	-4.01	-1.41
470	483.25	486.09	2.84	Mouse 1 In Place Activity in Area Periphery	22.3	7.86	2.04	-4.01	-1.41
471	488.29	488.72	0.43	Mouse 1 Flat-Back Approach in Area Box	31.37	72.32	3.64	2.49	5.73
472	488.92	492.39	3.47	Mouse 1 In Place Activity in Area Box	59.96	17.28	1.88	-65.45	-18.86
473	488.92	492.39	3.47	Mouse 1 In Place Activity in Area Periphery	59.96	17.28	1.88	-65.45	-18.86
474	488.05	490.26	2.2	Mouse 1 Turn Around	101.12	45.92	2.74	10.97	4.98
475	495.06	495.73	0.67	Mouse 1 has no movement in Area Box	8.84	13.24	1.86	-3.31	-4.96
476	495.06	495.73	0.67	Mouse 1 has no movement in Area Periphery	8.84	13.24	1.86	-3.31	-4.96
477	496.36	498.26	1.9	Mouse 1 Turn Around	87.77	46.15	2.13	86.33	45.39
478	498.4	499.2	0.8	Area:Mouse 1 Center In Center	88.4	110.39	2.59	-27.02	-33.74
479	498.4	499.2	0.8	Area:Mouse 1 Center In Center 75	88.4	110.39	2.59	-27.02	-33.74
480	499.3	499.5	0.2	Mouse 1 Cross Over Periphery and Center 75 by Center	33.88	169.21	2.45	-7.83	-39.09
481	498	499.8	1.8	Mouse 1 Locomotion in Area Box	202.22	112.23	2.54	-6.87	-3.81
482	498	498.97	0.97	Mouse 1 Locomotion in Area Center	66.62	68.85	2.5	17.65	18.24
483	498	498.97	0.97	Mouse 1 Locomotion in Area Center 75	66.62	68.85	2.5	17.65	18.24
484	499.2	521.96	22.76	Area:Mouse 1 Center In Periphery	795.58	34.96	2.03	195.27	8.58
485	522.06	522.26	0.2	Mouse 1 Cross Over Periphery and Center 75 by Center	7.96	39.78	2.44	-8.04	-40.15
486	498.97	499.8	0.83	Mouse 1 Locomotion in Area Periphery	135.6	162.55	2.58	-24.52	-29.4
487	500.2	507.34	7.14	Mouse 1 In Place Activity in Area Box	97.13	13.6	1.73	123.24	17.26
488	500.2	507.34	7.14	Mouse 1 In Place Activity in Area Periphery	97.13	13.6	1.73	123.24	17.26
489	499.43	505.11	5.67	Mouse 1 Turn Around	187.46	33.05	1.73	202.46	35.69
490	507.97	509.81	1.84	Mouse 1 Locomotion in Area Box	192.87	105.09	2.9	-26.52	-14.45
491	507.97	509.81	1.84	Mouse 1 Locomotion in Area Periphery	192.87	105.09	2.9	-26.52	-14.45
492	509.08	509.88	0.8	Mouse 1 Flat-Back Approach in Area Box	111.91	139.74	3.05	-11.19	-13.98
493	510.04	510.81	0.77	Mouse 1 In Place Activity in Area Box	34.51	44.97	2.35	20.95	27.3
494	510.04	510.81	0.77	Mouse 1 In Place Activity in Area Periphery	34.51	44.97	2.35	20.95	27.3
495	514.61	517.48	2.87	Mouse 1 In Place Activity in Area Box	34.38	11.98	1.45	14.06	4.9
496	514.61	517.48	2.87	Mouse 1 In Place Activity in Area Periphery	34.38	11.98	1.45	14.06	4.9
497	512.05	518.59	6.54	Mouse 1 Turn Around	138.52	21.18	1.91	193.51	29.59
498	518.22	519.15	0.93	Mouse 1 Locomotion in Area Box	62.79	67.21	2.48	56.21	60.17
499	518.22	519.15	0.93	Mouse 1 Locomotion in Area Periphery	62.79	67.21	2.48	56.21	60.17
500	519.29	521.02	1.74	Mouse 1 In Place Activity in Area Box	70.4	40.58	1.87	-43.91	-25.31
501	519.29	521.02	1.74	Mouse 1 In Place Activity in Area Periphery	70.4	40.58	1.87	-43.91	-25.31
502	518.75	522.06	3.3	Mouse 1 Turn Around	140.26	42.46	2.05	-95.01	-28.76
503	521.96	523.46	1.5	Area:Mouse 1 Center In Center	65.1	43.36	2.46	-94.57	-62.99
504	521.96	523.46	1.5	Area:Mouse 1 Center In Center 75	65.1	43.36	2.46	-94.57	-62.99
505	523.56	523.76	0.2	Mouse 1 Cross Over Periphery and Center 75 by Center	21.44	107.09	2.69	-17.2	-85.9
506	523.46	544.78	21.32	Area:Mouse 1 Center In Periphery	386.97	18.15	2.03	-208.28	-9.77
507	522.66	523.72	1.07	Mouse 1 Locomotion in Area Box	66.29	62.08	2.66	-62.03	-58.1
508	544.88	545.08	0.2	Mouse 1 Cross Over Periphery and Center 75 by Center	14.36	71.73	2.41	-10.11	-50.52
509	525.79	529.33	3.54	Mouse 1 In Place Activity in Area Box	21.8	6.16	1.47	-117.55	-33.23
510	525.79	529.33	3.54	Mouse 1 In Place Activity in Area Periphery	21.8	6.16	1.47	-117.55	-33.23
511	523.32	534.57	11.24	Mouse 1 Turn Around	177.94	15.82	1.86	-179.5	-15.96
512	529.83	533.4	3.57	Mouse 1 In Place Activity in Area Box	24.86	6.96	1.93	-77.34	-21.66
513	529.83	533.4	3.57	Mouse 1 In Place Activity in Area Periphery	24.86	6.96	1.93	-77.34	-21.66
514	536.6	537.44	0.83	Mouse 1 In Place Activity in Area Box	25.59	30.68	2.47	6.69	8.02
515	536.6	537.44	0.83	Mouse 1 In Place Activity in Area Periphery	25.59	30.68	2.47	6.69	8.02
516	538.84	544.04	5.21	Mouse 1 In Place Activity in Area Box	55.67	10.7	1.86	-31.79	-6.11
517	538.84	544.04	5.21	Mouse 1 In Place Activity in Area Periphery	55.67	10.7	1.86	-31.79	-6.11
519	537.84	543.14	5.31	Mouse 1 Turn Around	86.84	16.37	2.09	-44.33	-8.36
520	544.78	559.46	14.68	Area:Mouse 1 Center In Center	427.2	29.1	2.21	-66.08	-4.5
521	544.78	547.75	2.97	Area:Mouse 1 Center In Center 75	67.8	22.83	2.26	-63.52	-21.39
522	559.56	559.76	0.2	Mouse 1 Cross Over Periphery and Center 75 by Center	7.27	36.33	2.24	-3.13	-15.65
523	545.18	545.88	0.7	Mouse 1 has no movement in Area Box	25.05	35.75	2.33	1.07	1.53
524	545.18	545.88	0.7	Mouse 1 has no movement in Area Center	25.05	35.75	2.33	1.07	1.53
525	545.18	545.88	0.7	Mouse 1 has no movement in Area Center 75	25.05	35.75	2.33	1.07	1.53
526	545.88	547.25	1.37	Mouse 1 In Place Activity in Area Box	6.23	4.56	2.14	-49.67	-36.31
527	545.88	547.25	1.37	Mouse 1 In Place Activity in Area Center	6.23	4.56	2.14	-49.67	-36.31
528	545.88	547.25	1.37	Mouse 1 In Place Activity in Area Center 75	6.23	4.56	2.14	-49.67	-36.31
529	544.18	547.45	3.27	Mouse 1 Turn Around	78.35	23.96	2.29	-51.3	-15.69
530	547.75	551.12	3.37	Area:Mouse 1 Center In Center 50	98.91	29.35	2.08	-23.64	-7.02
531	548.98	551.05	2.07	Mouse 1 In Place Activity in Area Box	32.26	15.59	2.03	-40.41	-19.53
532	548.98	550.88	1.9	Mouse 1 In Place Activity in Area Center 50	30.78	16.18	2.04	-42.04	-22.1
533	548.98	551.05	2.07	Mouse 1 In Place Activity in Area Center	32.26	15.59	2.03	-40.41	-19.53
534	551.12	556.39	5.27	Area:Mouse 1 Center In Center 25	105.98	20.1	2.24	-35.12	-6.66
535	548.58	552.79	4.2	Mouse 1 Turn Around	88.66	21.09	2.11	-16.66	-3.96
536	552.09	554.75	2.67	Mouse 1 In Place Activity in Area Box	41.04	15.38	2.03	-111.04	-41.6
537	552.09	554.75	2.67	Mouse 1 In Place Activity in Area Center 25	41.04	15.38	2.03	-111.04	-41.6
538	552.09	554.75	2.67	Mouse 1 In Place Activity in Area Center	41.04	15.38	2.03	-111.04	-41.6
539	556.39	558.29	1.9	Area:Mouse 1 Center In Center 50	85.93	45.18	2.29	75.3	39.59
540	555.86	557.29	1.43	Mouse 1 Turn Around	71.8	50.04	2.47	42.83	29.85
541	558.29	559.46	1.17	Area:Mouse 1 Center In Center 75	68.57	58.72	2.21	-19.11	-16.36
542	559.46	584.78	25.33	Area:Mouse 1 Center In Periphery	394.48	15.58	1.89	182.11	7.19
543	584.88	585.09	0.2	Mouse 1 Cross Over Periphery and Center 75 by Center	4.49	22.44	2.11	9.93	49.61
544	559.86	560.56	0.7	Mouse 1 In Place Activity in Area Box	23.73	33.86	1.83	-32.37	-46.2
545	559.86	560.56	0.7	Mouse 1 In Place Activity in Area Periphery	23.73	33.86	1.83	-32.37	-46.2
546	562.16	568.6	6.44	Mouse 1 In Place Activity in Area Box	60.76	9.44	1.66	11.37	1.77
547	562.16	568.6	6.44	Mouse 1 In Place Activity in Area Periphery	60.76	9.44	1.66	11.37	1.77
548	561.09	569.27	8.17	Mouse 1 Turn Around	119.55	14.62	1.78	-35.36	-4.33
549	569	570.14	1.13	Mouse 1 Locomotion in Area Box	68.09	60.02	2.35	-23.23	-20.47
550	569	570.14	1.13	Mouse 1 Locomotion in Area Periphery	68.09	60.02	2.35	-23.23	-20.47
551	570.5	574.17	3.67	Mouse 1 In Place Activity in Area Box	38.05	10.37	1.99	16.78	4.57
552	570.5	574.17	3.67	Mouse 1 In Place Activity in Area Periphery	38.05	10.37	1.99	16.78	4.57
553	575.14	584.42	9.28	Mouse 1 In Place Activity in Area Box	81.22	8.76	1.89	218.27	23.53
554	575.14	584.42	9.28	Mouse 1 In Place Activity in Area Periphery	81.22	8.76	1.89	218.27	23.53
555	569.4	577.08	7.67	Mouse 1 Turn Around	163.72	21.33	1.91	142.13	18.52
556	584.78	587.02	2.24	Area:Mouse 1 Center In Center	52.3	23.4	2.33	-100.02	-44.74
557	584.78	587.02	2.24	Area:Mouse 1 Center In Center 75	52.3	23.4	2.33	-100.02	-44.74
558	587.12	587.32	0.2	Mouse 1 Cross Over Periphery and Center 75 by Center	13.98	69.85	2.69	-9.62	-48.05
559	582.45	586.95	4.5	Mouse 1 Turn Around	80.01	17.76	2.14	7.62	1.69
560	587.02	607.67	20.65	Area:Mouse 1 Center In Periphery	745.42	36.09	2.32	50.46	2.44
561	607.77	607.97	0.2	Mouse 1 Cross Over Periphery and Center 75 by Center	9.38	46.87	2.59	-0.37	-1.82
562	586.62	587.69	1.07	Mouse 1 Locomotion in Area Box	68.76	64.4	2.48	-56.36	-52.79
563	586.79	587.69	0.9	Mouse 1 Locomotion in Area Periphery	65.03	72.18	2.56	-30.41	-33.76
564	588.69	589.29	0.6	Mouse 1 SAP [None]	21.74	36.2	3.63	1.83	3.05
565	588.92	592.99	4.07	Mouse 1 In Place Activity in Area Box	45.11	11.08	2.31	124.97	30.7
566	588.92	592.99	4.07	Mouse 1 In Place Activity in Area Periphery	45.11	11.08	2.31	124.97	30.7
567	587.45	593.76	6.31	Mouse 1 Turn Around	158.82	25.18	2.47	198.7	31.51
568	595.96	596.56	0.6	Mouse 1 In Place Activity in Area Box	29.88	49.75	2.37	-1.01	-1.68
569	595.96	596.56	0.6	Mouse 1 In Place Activity in Area Periphery	29.88	49.75	2.37	-1.01	-1.68
570	597.13	598.4	1.27	Mouse 1 Locomotion in Area Box	80.52	63.5	2.82	-6.84	-5.39
571	597.13	598.4	1.27	Mouse 1 Locomotion in Area Periphery	80.52	63.5	2.82	-6.84	-5.39
572	598.06	599.97	1.9	Mouse 1 Turn Around	119.74	62.96	2.24	-56.09	-29.49
573	599.7	601.8	2.1	Mouse 1 In Place Activity in Area Box	28.37	13.49	1.62	104.36	49.65
574	599.7	601.8	2.1	Mouse 1 In Place Activity in Area Periphery	28.37	13.49	1.62	104.36	49.65
575	604.87	606.37	1.5	Mouse 1 In Place Activity in Area Box	35.19	23.44	1.46	-7.91	-5.27
576	604.87	606.37	1.5	Mouse 1 In Place Activity in Area Periphery	35.19	23.44	1.46	-7.91	-5.27
577	607.67	615.58	7.91	Area:Mouse 1 Center In Center	127.21	16.09	1.99	-171.28	-21.66
578	607.67	615.58	7.91	Area:Mouse 1 Center In Center 75	127.21	16.09	1.99	-171.28	-21.66
579	615.68	615.88	0.2	Mouse 1 Cross Over Periphery and Center 75 by Center	12.72	63.54	2.5	2.96	14.77
580	608.17	614.28	6.11	Mouse 1 In Place Activity in Area Box	77.43	12.68	1.91	-28.05	-4.59
581	608.17	614.28	6.11	Mouse 1 In Place Activity in Area Center	77.43	12.68	1.91	-28.05	-4.59
582	608.17	614.28	6.11	Mouse 1 In Place Activity in Area Center 75	77.43	12.68	1.91	-28.05	-4.59
583	607.14	611.41	4.27	Mouse 1 Turn Around	103.29	24.18	2.11	83.5	19.55
584	615.58	626.23	10.64	Area:Mouse 1 Center In Periphery	239.83	22.53	1.97	166.25	15.62
585	626.33	626.53	0.2	Mouse 1 Cross Over Periphery and Center 75 by Center	5.18	25.85	2.41	1.24	6.2
586	617.45	618.05	0.6	Mouse 1 Flat-Back Approach in Area Box	23.98	39.92	2.89	17.95	29.89
587	618.75	628.4	9.64	Mouse 1 In Place Activity in Area Box	90.15	9.35	1.85	132.38	13.73
588	618.75	625.86	7.11	Mouse 1 In Place Activity in Area Periphery	53.01	7.46	1.71	89.25	12.56
589	617.65	626.39	8.74	Mouse 1 Turn Around	124.37	14.23	1.87	135.94	15.55
590	626.23	628.76	2.54	Area:Mouse 1 Center In Center	33.11	13.06	2.18	-7.45	-2.94
591	626.23	628.76	2.54	Area:Mouse 1 Center In Center 75	33.11	13.06	2.18	-7.45	-2.94
592	628.86	629.06	0.2	Mouse 1 Cross Over Periphery and Center 75 by Center	4.29	21.43	2.11	-29.55	-147.59
593	626.46	628.4	1.94	Mouse 1 In Place Activity in Area Center	25.12	12.98	2.21	24.75	12.79
594	626.46	628.4	1.94	Mouse 1 In Place Activity in Area Center 75	25.12	12.98	2.21	24.75	12.79
595	628.76	674.04	45.28	Area:Mouse 1 Center In Periphery	1143.29	25.25	2.13	-327.68	-7.25
596	689.72	689.92	0.2	Mouse 1 Cross Over Periphery and Center 75 by Center	8.58	42.87	2.24	-1.23	-6.15
597	630.46	631.33	0.87	Mouse 1 In Place Activity in Area Box	17.63	20.32	1.98	-12.75	-14.7
598	630.46	631.33	0.87	Mouse 1 In Place Activity in Area Periphery	17.63	20.32	1.98	-12.75	-14.7
599	632.5	633.53	1.03	Mouse 1 In Place Activity in Area Box	21.65	20.93	1.91	-25.05	-24.22
600	632.5	633.53	1.03	Mouse 1 In Place Activity in Area Periphery	21.65	20.93	1.91	-25.05	-24.22
601	630.03	635.74	5.71	Mouse 1 Turn Around	83.45	14.62	2.12	-166.7	-29.22
602	634.67	637.4	2.74	Mouse 1 In Place Activity in Area Box	16.03	5.86	2.2	0.58	0.21
603	634.67	637.4	2.74	Mouse 1 In Place Activity in Area Periphery	16.03	5.86	2.2	0.58	0.21
604	638.14	639.27	1.13	Mouse 1 Locomotion in Area Box	79.89	70.42	2.67	-21.88	-19.28
605	638.14	639.27	1.13	Mouse 1 Locomotion in Area Periphery	79.89	70.42	2.67	-21.88	-19.28
606	638.87	639.34	0.47	Mouse 1 Flat-Back Approach in Area Box	49.1	105.1	3.16	1.13	2.42
607	639.41	640.27	0.87	Mouse 1 In Place Activity in Area Box	46.86	54.02	2.19	0.68	0.78
608	639.41	640.27	0.87	Mouse 1 In Place Activity in Area Periphery	46.86	54.02	2.19	0.68	0.78
609	641.64	642.94	1.3	Mouse 1 Locomotion in Area Box	101.94	78.34	2.58	-0.57	-0.44
610	641.64	642.94	1.3	Mouse 1 Locomotion in Area Periphery	101.94	78.34	2.58	-0.57	-0.44
611	643.61	645.51	1.9	Mouse 1 In Place Activity in Area Box	33.65	17.69	1.46	-95.69	-52.14
612	643.61	645.51	1.9	Mouse 1 In Place Activity in Area Periphery	33.65	17.69	1.46	-95.69	-52.14
613	643.88	645.45	1.57	Mouse 1 Turn Around	21.67	13.82	1.49	-80.04	-53.3
614	648.58	649.32	0.73	Mouse 1 In Place Activity in Area Box	20.98	28.58	2.04	-4	-5.44
615	648.58	649.32	0.73	Mouse 1 In Place Activity in Area Periphery	20.98	28.58	2.04	-4	-5.44
616	648.45	651.62	3.17	Mouse 1 Turn Around	87.65	27.65	2.1	-31.13	-9.82
617	650.62	653.82	3.2	Mouse 1 In Place Activity in Area Box	50.91	15.89	1.94	12.67	3.96
618	650.62	653.82	3.2	Mouse 1 In Place Activity in Area Periphery	50.91	15.89	1.94	12.67	3.96
619	655.02	659.33	4.3	Mouse 1 In Place Activity in Area Box	46.56	10.82	2.03	-31.94	-7.42
620	655.02	659.33	4.3	Mouse 1 In Place Activity in Area Periphery	46.56	10.82	2.03	-31.94	-7.42
621	660.33	661.09	0.77	Mouse 1 In Place Activity in Area Box	26.18	34.11	2.49	-3.24	-4.22
622	660.33	661.09	0.77	Mouse 1 In Place Activity in Area Periphery	26.18	34.11	2.49	-3.24	-4.22
623	664.23	667.83	3.6	Mouse 1 In Place Activity in Area Box	65.83	18.27	2.04	8.65	2.4
624	664.23	667.83	3.6	Mouse 1 In Place Activity in Area Periphery	65.83	18.27	2.04	8.65	2.4
625	663.46	667.97	4.5	Mouse 1 Turn Around	97.15	21.57	2.13	-17.78	-3.95
626	671.6	672.54	0.93	Mouse 1 In Place Activity in Area Box	25.65	27.46	2.27	0.63	0.68
627	671.6	672.54	0.93	Mouse 1 In Place Activity in Area Periphery	25.65	27.46	2.27	0.63	0.68
628	674.04	674.27	0.23	Area:Mouse 1 Center In Center	22.45	96.13	2.42	-6.88	-29.47
629	674.04	674.27	0.23	Area:Mouse 1 Center In Center 75	22.45	96.13	2.42	-6.88	-29.47
630	673.41	674.47	1.07	Mouse 1 Locomotion in Area Box	81.87	76.68	2.4	13.39	12.54
631	674.27	689.62	15.35	Area:Mouse 1 Center In Periphery	549.97	35.83	2.16	145.55	9.48
632	673.41	674.47	1.07	Mouse 1 Locomotion in Area Periphery	81.87	76.68	2.4	13.39	12.54
633	675.91	677.11	1.2	Mouse 1 Locomotion in Area Box	68.41	56.95	2.8	-11.31	-9.41
634	675.91	677.11	1.2	Mouse 1 Locomotion in Area Periphery	68.41	56.95	2.8	-11.31	-9.41
635	677.78	678.65	0.87	Mouse 1 Locomotion in Area Box	54.28	62.56	3.03	-7.3	-8.42
636	677.78	678.65	0.87	Mouse 1 Locomotion in Area Periphery	54.28	62.56	3.03	-7.3	-8.42
637	681.68	688.72	7.04	Mouse 1 In Place Activity in Area Box	91.33	12.97	1.85	183.14	26.01
638	681.68	688.72	7.04	Mouse 1 In Place Activity in Area Periphery	91.33	12.97	1.85	183.14	26.01
639	680.28	684.05	3.77	Mouse 1 Turn Around	103.17	27.36	1.97	40.06	10.62
640	689.62	699.4	9.78	Area:Mouse 1 Center In Center	294.89	30.16	2.39	-79.34	-8.12
641	689.62	691.93	2.3	Area:Mouse 1 Center In Center 75	96.13	41.75	2.28	9.16	3.98
642	699.5	699.7	0.2	Mouse 1 Cross Over Periphery and Center 75 by Center	21.48	107.29	2.48	-2.76	-13.79
643	691.93	693.13	1.2	Area:Mouse 1 Center In Center 50	54.01	44.96	2.67	-13.58	-11.3
644	693.13	697.93	4.8	Area:Mouse 1 Center In Center 25	73.35	15.27	2.38	-97.66	-20.33
645	691.89	697.86	5.97	Mouse 1 Turn Around	127.14	21.29	2.43	-114.77	-19.22
646	694.56	697.16	2.6	Mouse 1 In Place Activity in Area Box	16.61	6.38	2.24	-49.95	-19.19
647	694.56	697.16	2.6	Mouse 1 In Place Activity in Area Center 25	16.61	6.38	2.24	-49.95	-19.19
648	694.56	697.16	2.6	Mouse 1 In Place Activity in Area Center	16.61	6.38	2.24	-49.95	-19.19
649	697.93	699	1.07	Area:Mouse 1 Center In Center 50	48.44	45.37	2.29	24.52	22.96
650	699	699.4	0.4	Area:Mouse 1 Center In Center 75	22.97	57.37	2.61	-1.78	-4.44
651	699.4	736.07	36.67	Area:Mouse 1 Center In Periphery	999.18	27.25	2.03	524.47	14.3
652	698.73	699.63	0.9	Mouse 1 Locomotion in Area Box	54.06	60.01	2.54	10.66	11.83
653	736.17	736.37	0.2	Mouse 1 Cross Over Periphery and Center 75 by Center	11.9	59.42	2.44	-11.8	-58.93
654	702.77	703.67	0.9	Mouse 1 In Place Activity in Area Box	17.54	19.47	2.31	37.72	41.87
655	702.77	703.67	0.9	Mouse 1 In Place Activity in Area Periphery	17.54	19.47	2.31	37.72	41.87
656	701	704.8	3.8	Mouse 1 Turn Around	123.24	32.4	2.29	84.02	22.09
657	705.14	710.41	5.27	Mouse 1 In Place Activity in Area Box	45.02	8.54	1.71	203.08	38.52
658	705.14	710.41	5.27	Mouse 1 In Place Activity in Area Periphery	45.02	8.54	1.71	203.08	38.52
659	710.71	711.98	1.27	Mouse 1 Locomotion in Area Box	81.49	64.27	2.61	-24.56	-19.37
660	710.71	711.98	1.27	Mouse 1 Locomotion in Area Periphery	81.49	64.27	2.61	-24.56	-19.37
661	711.61	712.08	0.47	Mouse 1 Flat-Back Approach in Area Box	46.74	100.07	3.02	-1.77	-3.79
662	712.91	714.71	1.8	Mouse 1 In Place Activity in Area Box	38.96	21.62	1.47	8.73	4.84
663	712.91	714.71	1.8	Mouse 1 In Place Activity in Area Periphery	38.96	21.62	1.47	8.73	4.84
664	711.75	714.71	2.97	Mouse 1 Turn Around	134.42	45.26	1.96	6.59	2.22
665	716.62	719.02	2.4	Mouse 1 In Place Activity in Area Box	38.16	15.88	1.45	-49.31	-20.53
666	716.62	719.02	2.4	Mouse 1 In Place Activity in Area Periphery	38.16	15.88	1.45	-49.31	-20.53
667	715.55	720.22	4.67	Mouse 1 Turn Around	119.63	25.61	1.66	31.47	6.74
668	720.79	724.72	3.94	Mouse 1 In Place Activity in Area Box	28.3	7.19	1.93	70.41	17.88
669	720.79	724.72	3.94	Mouse 1 In Place Activity in Area Periphery	28.3	7.19	1.93	70.41	17.88
670	725.36	727.56	2.2	Mouse 1 Locomotion in Area Box	204.52	92.87	2.87	-50.01	-22.71
671	725.36	727.56	2.2	Mouse 1 Locomotion in Area Periphery	204.52	92.87	2.87	-50.01	-22.71
672	728.53	729.63	1.1	Mouse 1 In Place Activity in Area Box	20.98	19.06	1.72	-2.53	-2.3
673	728.53	729.63	1.1	Mouse 1 In Place Activity in Area Periphery	20.98	19.06	1.72	-2.53	-2.3
674	730.06	734.27	4.2	Mouse 1 In Place Activity in Area Box	27.18	6.46	2.01	16.47	3.92
675	730.06	734.27	4.2	Mouse 1 In Place Activity in Area Periphery	27.18	6.46	2.01	16.47	3.92
676	734.27	734.8	0.53	Mouse 1 has no movement in Area Box	0	0	2.06	-2.8	-5.24
677	734.27	734.8	0.53	Mouse 1 has no movement in Area Periphery	0	0	2.06	-2.8	-5.24
678	727.43	735.7	8.27	Mouse 1 Turn Around	145.2	17.55	2.05	110.83	13.39
679	736.07	736.54	0.47	Area:Mouse 1 Center In Center	29.01	62.11	2.51	-37.75	-80.81
680	736.07	736.54	0.47	Area:Mouse 1 Center In Center 75	29.01	62.11	2.51	-37.75	-80.81
681	736.64	736.84	0.2	Mouse 1 Cross Over Periphery and Center 75 by Center	19.31	96.46	2.36	-17.73	-88.55
682	735.6	737.04	1.43	Mouse 1 Locomotion in Area Box	87.7	61.12	2.48	-51.05	-35.58
683	736.54	745.25	8.71	Area:Mouse 1 Center In Periphery	166.02	19.06	1.98	76.49	8.78
684	745.35	745.55	0.2	Mouse 1 Cross Over Periphery and Center 75 by Center	5.36	26.8	2.52	-16.75	-83.66
685	737.24	739.14	1.9	Mouse 1 In Place Activity in Area Box	44.94	23.63	1.5	2.5	1.31
686	737.24	739.14	1.9	Mouse 1 In Place Activity in Area Periphery	44.94	23.63	1.5	2.5	1.31
687	736.5	739.94	3.44	Mouse 1 Turn Around	124.11	36.11	1.79	41.21	11.99
688	740.44	744.58	4.14	Mouse 1 In Place Activity in Area Box	27.54	6.66	2.04	12.76	3.09
689	740.44	744.58	4.14	Mouse 1 In Place Activity in Area Periphery	27.54	6.66	2.04	12.76	3.09
690	745.25	746.05	0.8	Area:Mouse 1 Center In Center	39.5	49.33	2.64	-28.61	-35.73
691	745.25	746.05	0.8	Area:Mouse 1 Center In Center 75	39.5	49.33	2.64	-28.61	-35.73
692	746.15	746.35	0.2	Mouse 1 Cross Over Periphery and Center 75 by Center	23.93	119.54	2.74	6.04	30.19
693	746.05	763.33	17.28	Area:Mouse 1 Center In Periphery	393.08	22.74	2.27	142.33	8.23
694	745.28	746.21	0.93	Mouse 1 Locomotion in Area Box	57.39	61.43	2.71	-28.84	-30.87
695	763.43	763.63	0.2	Mouse 1 Cross Over Periphery and Center 75 by Center	6.34	31.65	2.58	-0.9	-4.49
696	746.35	752.62	6.27	Mouse 1 In Place Activity in Area Box	85.58	13.64	2.16	50.36	8.03
697	746.35	752.62	6.27	Mouse 1 In Place Activity in Area Periphery	85.58	13.64	2.16	50.36	8.03
698	745.71	748.18	2.47	Mouse 1 Turn Around	122.6	49.65	2.44	69.49	28.14
699	752.85	754.55	1.7	Mouse 1 Locomotion in Area Box	148.77	87.42	2.85	-17.49	-10.28
700	752.85	754.55	1.7	Mouse 1 Locomotion in Area Periphery	148.77	87.42	2.85	-17.49	-10.28
701	754.72	762.9	8.17	Mouse 1 In Place Activity in Area Box	98.27	12.02	2.19	114.64	14.02
702	754.72	762.9	8.17	Mouse 1 In Place Activity in Area Periphery	98.27	12.02	2.19	114.64	14.02
703	753.99	763.66	9.68	Mouse 1 Turn Around	209.4	21.64	2.27	87.85	9.08
704	763.33	764.13	0.8	Area:Mouse 1 Center In Center	34.6	43.2	2.53	-19.23	-24.02
705	763.33	764.13	0.8	Area:Mouse 1 Center In Center 75	34.6	43.2	2.53	-19.23	-24.02
706	764.23	764.43	0.2	Mouse 1 Cross Over Periphery and Center 75 by Center	11.41	57	2.55	-0.07	-0.33
707	764.13	800.17	36.04	Area:Mouse 1 Center In Periphery	503.67	13.98	2.26	195.88	5.44
708	800.27	800.47	0.2	Mouse 1 Cross Over Periphery and Center 75 by Center	5.28	26.37	2.16	1.52	7.58
709	764.5	773.44	8.94	Mouse 1 In Place Activity in Area Box	45.7	5.11	2.19	-11.8	-1.32
710	764.5	773.44	8.94	Mouse 1 In Place Activity in Area Periphery	45.7	5.11	2.19	-11.8	-1.32
711	775.14	776.68	1.53	Mouse 1 Locomotion in Area Box	119.58	77.91	2.87	14.45	9.41
712	775.14	776.68	1.53	Mouse 1 Locomotion in Area Periphery	119.58	77.91	2.87	14.45	9.41
713	776.91	777.88	0.97	Mouse 1 In Place Activity in Area Box	38.86	40.16	1.92	17.28	17.86
714	776.91	777.88	0.97	Mouse 1 In Place Activity in Area Periphery	38.86	40.16	1.92	17.28	17.86
715	777.88	778.81	0.93	Mouse 1 has no movement in Area Box	0	0	1.89	4.6	4.92
716	777.88	778.81	0.93	Mouse 1 has no movement in Area Periphery	0	0	1.89	4.6	4.92
717	778.81	779.95	1.13	Mouse 1 In Place Activity in Area Box	0	0	1.88	-6.14	-5.41
718	778.81	779.95	1.13	Mouse 1 In Place Activity in Area Periphery	0	0	1.88	-6.14	-5.41
719	782.15	789.46	7.31	Mouse 1 In Place Activity in Area Box	40.38	5.53	2.15	23.81	3.26
720	782.15	789.46	7.31	Mouse 1 In Place Activity in Area Periphery	40.38	5.53	2.15	23.81	3.26
721	790.56	793.66	3.1	Mouse 1 In Place Activity in Area Box	32.97	10.63	2.3	7.97	2.57
722	790.56	793.66	3.1	Mouse 1 In Place Activity in Area Periphery	32.97	10.63	2.3	7.97	2.57
723	794.83	805.94	11.11	Mouse 1 In Place Activity in Area Box	57.73	5.2	2.27	80.56	7.25
724	794.83	799.53	4.7	Mouse 1 In Place Activity in Area Periphery	27.18	5.78	2.3	63.9	13.58
725	790.22	799.93	9.71	Mouse 1 Turn Around	94.63	9.75	2.36	90.27	9.3
726	800.17	806.27	6.11	Area:Mouse 1 Center In Center	23.55	3.86	2.23	-38.81	-6.36
727	800.17	806.27	6.11	Area:Mouse 1 Center In Center 75	23.55	3.86	2.23	-38.81	-6.36
728	806.37	806.57	0.2	Mouse 1 Cross Over Periphery and Center 75 by Center	4.26	21.29	2.26	-26.25	-131.11
729	800.13	805.94	5.81	Mouse 1 In Place Activity in Area Center	22.04	3.8	2.26	1.85	0.32
730	800.13	805.94	5.81	Mouse 1 In Place Activity in Area Center 75	22.04	3.8	2.26	1.85	0.32
731	806.27	893.13	86.85	Area:Mouse 1 Center In Periphery	1856.4	21.37	2.29	-123.22	-1.42
732	893.23	893.43	0.2	Mouse 1 Cross Over Periphery and Center 75 by Center	3.58	17.87	2.47	2.18	10.89
733	806.31	807.44	1.13	Mouse 1 Locomotion in Area Box	83.55	73.65	2.54	-41.43	-36.52
734	806.31	807.44	1.13	Mouse 1 Locomotion in Area Periphery	83.55	73.65	2.54	-41.43	-36.52
735	807.74	817.85	10.11	Mouse 1 In Place Activity in Area Box	95.58	9.45	2.5	178.09	17.62
736	807.74	817.85	10.11	Mouse 1 In Place Activity in Area Periphery	95.58	9.45	2.5	178.09	17.62
737	806.94	818.22	11.28	Mouse 1 Turn Around	194.44	17.24	2.55	189.18	16.77
738	811.54	812.65	1.1	Mouse 1 SAP [None]	12.87	11.69	3.14	-1.47	-1.33
739	818.25	819.22	0.97	Mouse 1 Flat-Back Approach in Area Box	66.27	68.49	3.84	4.3	4.44
740	818.12	820.02	1.9	Mouse 1 Locomotion in Area Box	141.51	74.4	3.77	1.56	0.82
741	818.12	820.02	1.9	Mouse 1 Locomotion in Area Periphery	141.51	74.4	3.77	1.56	0.82
742	819.49	820.15	0.67	Mouse 1 Flat-Back Approach in Area Box	56.4	84.52	3.79	-3.48	-5.21
743	820.05	820.52	0.47	Mouse 1 SAP [None]	31.88	68.24	3.36	-0.95	-2.04
744	820.19	820.92	0.73	Mouse 1 In Place Activity in Area Box	36.8	50.13	3.06	-3.13	-4.27
745	820.19	820.92	0.73	Mouse 1 In Place Activity in Area Periphery	36.8	50.13	3.06	-3.13	-4.27
746	820.92	821.99	1.07	Mouse 1 has no movement in Area Box	1.74	1.63	3	-0.68	-0.64
747	820.92	821.99	1.07	Mouse 1 has no movement in Area Periphery	1.74	1.63	3	-0.68	-0.64
748	822.49	823.29	0.8	Mouse 1 Flat-Back Approach in Area Box	36.21	45.22	3.64	-5.51	-6.88
749	823.59	828.09	4.5	Mouse 1 In Place Activity in Area Box	45.44	10.09	1.62	-79.38	-17.62
750	823.59	828.09	4.5	Mouse 1 In Place Activity in Area Periphery	45.44	10.09	1.62	-79.38	-17.62
751	822.59	829.73	7.14	Mouse 1 Turn Around	140.53	19.68	1.97	-161.99	-22.69
752	830.73	833.43	2.7	Mouse 1 In Place Activity in Area Box	41.84	15.48	2.13	54.35	20.11
753	830.73	833.43	2.7	Mouse 1 In Place Activity in Area Periphery	41.84	15.48	2.13	54.35	20.11
754	834.37	836.57	2.2	Mouse 1 Locomotion in Area Box	131.81	59.85	2.68	-38.64	-17.55
755	834.37	836.57	2.2	Mouse 1 Locomotion in Area Periphery	131.81	59.85	2.68	-38.64	-17.55
756	836.84	839.44	2.6	Mouse 1 In Place Activity in Area Box	43.79	16.83	2.25	170.03	65.33
757	836.84	839.44	2.6	Mouse 1 In Place Activity in Area Periphery	43.79	16.83	2.25	170.03	65.33
758	835.84	845.05	9.21	Mouse 1 Turn Around	167.28	18.16	2.37	164.26	17.84
759	840.64	844.58	3.94	Mouse 1 In Place Activity in Area Box	28.69	7.29	2.22	-0.58	-0.15
760	840.64	844.58	3.94	Mouse 1 In Place Activity in Area Periphery	28.69	7.29	2.22	-0.58	-0.15
761	845.21	845.65	0.43	Mouse 1 Flat-Back Approach in Area Box	15	34.58	3.76	5.3	12.22
762	845.78	846.88	1.1	Mouse 1 SAP [None]	33.46	30.39	3.41	8.37	7.6
763	845.71	856.09	10.38	Mouse 1 In Place Activity in Area Box	64.09	6.18	2.27	-47.96	-4.62
764	845.71	856.09	10.38	Mouse 1 In Place Activity in Area Periphery	64.09	6.18	2.27	-47.96	-4.62
765	856.32	857.16	0.83	Mouse 1 Locomotion in Area Box	48.8	58.51	2.39	-41.69	-49.98
766	856.32	857.16	0.83	Mouse 1 Locomotion in Area Periphery	48.8	58.51	2.39	-41.69	-49.98
767	857.29	866.5	9.21	Mouse 1 In Place Activity in Area Box	78.42	8.52	1.67	104.47	11.34
768	857.29	866.5	9.21	Mouse 1 In Place Activity in Area Periphery	78.42	8.52	1.67	104.47	11.34
769	856.62	867.27	10.64	Mouse 1 Turn Around	151.59	14.24	1.77	169.2	15.9
770	867.13	868.07	0.93	Mouse 1 Flat-Back Approach in Area Box	61.62	65.95	3.49	-10.21	-10.93
771	866.87	867.97	1.1	Mouse 1 Locomotion in Area Box	58.8	53.4	3.31	5.63	5.11
772	866.87	867.97	1.1	Mouse 1 Locomotion in Area Periphery	58.8	53.4	3.31	5.63	5.11
773	867.97	868.44	0.47	Mouse 1 SAP [None]	35.3	75.57	3.53	-1.4	-3.01
774	868.9	869.34	0.43	Mouse 1 Flat-Back Approach in Area Box	17.64	40.68	3.93	-9.54	-22
775	868.74	870.94	2.2	Mouse 1 Locomotion in Area Box	162.21	73.66	3.54	-10.91	-4.95
776	868.74	870.94	2.2	Mouse 1 Locomotion in Area Periphery	162.21	73.66	3.54	-10.91	-4.95
777	869.7	870.24	0.53	Mouse 1 Flat-Back Approach in Area Box	46.5	87.11	3.86	0.93	1.75
778	871.1	877.81	6.71	Mouse 1 In Place Activity in Area Box	58.88	8.78	1.9	-102.83	-15.33
779	871.1	877.81	6.71	Mouse 1 In Place Activity in Area Periphery	58.88	8.78	1.9	-102.83	-15.33
780	870.14	878.51	8.38	Mouse 1 Turn Around	151.04	18.03	2.04	-68.57	-8.19
781	879.01	879.61	0.6	Mouse 1 Flat-Back Approach in Area Box	66.64	110.95	3.21	-9.34	-15.55
782	878.55	879.68	1.13	Mouse 1 Locomotion in Area Box	88.93	78.39	2.85	-16.03	-14.13
783	878.55	879.68	1.13	Mouse 1 Locomotion in Area Periphery	88.93	78.39	2.85	-16.03	-14.13
784	882.78	886.55	3.77	Mouse 1 In Place Activity in Area Box	15.33	4.06	1.72	19.72	5.23
785	882.78	886.55	3.77	Mouse 1 In Place Activity in Area Periphery	15.33	4.06	1.72	19.72	5.23
786	886.55	887.52	0.97	Mouse 1 has no movement in Area Box	0	0	1.76	-3.57	-3.69
787	886.55	887.52	0.97	Mouse 1 has no movement in Area Periphery	0	0	1.76	-3.57	-3.69
788	881.45	895.23	13.78	Mouse 1 Turn Around	175.42	12.73	2.09	-182.2	-13.22
789	888.99	899.23	10.24	Mouse 1 In Place Activity in Area Box	107.36	10.48	2.35	-98.62	-9.63
790	888.99	892.49	3.5	Mouse 1 In Place Activity in Area Periphery	37.37	10.67	2.2	-90.63	-25.87
791	893.13	895.2	2.07	Area:Mouse 1 Center In Center	26.6	12.86	2.5	-18.64	-9.01
792	893.13	895.2	2.07	Area:Mouse 1 Center In Center 75	26.6	12.86	2.5	-18.64	-9.01
793	895.3	895.5	0.2	Mouse 1 Cross Over Periphery and Center 75 by Center	1.14	5.71	2.47	-6.02	-30.06
794	892.89	894.59	1.7	Mouse 1 In Place Activity in Area Center	22.07	12.97	2.45	-12.09	-7.1
795	892.89	894.59	1.7	Mouse 1 In Place Activity in Area Center 75	22.07	12.97	2.45	-12.09	-7.1
796	895.2	896.13	0.93	Area:Mouse 1 Center In Periphery	2.89	3.09	2.45	23.86	25.54
797	896.23	896.43	0.2	Mouse 1 Cross Over Periphery and Center 75 by Center	1.75	8.76	2.51	0.63	3.15
798	894.96	895.9	0.93	Mouse 1 In Place Activity in Area Periphery	5.25	5.62	2.5	12.84	13.74
799	896.13	898.26	2.14	Area:Mouse 1 Center In Center	20.27	9.49	2.51	-18.8	-8.8
800	896.13	898.26	2.14	Area:Mouse 1 Center In Center 75	20.27	9.49	2.51	-18.8	-8.8
801	898.37	898.57	0.2	Mouse 1 Cross Over Periphery and Center 75 by Center	2.4	12.01	2.12	3.29	16.41
802	895.9	898.03	2.14	Mouse 1 In Place Activity in Area Center	18.37	8.6	2.51	12.04	5.64
803	895.9	898.03	2.14	Mouse 1 In Place Activity in Area Center 75	18.37	8.6	2.51	12.04	5.64
804	898.26	899.73	1.47	Area:Mouse 1 Center In Periphery	16.76	11.42	1.95	76.05	51.8
805	899.83	900.03	0.2	Mouse 1 Cross Over Periphery and Center 75 by Center	6.09	30.41	2.25	20.69	103.36
806	898.03	899.23	1.2	Mouse 1 In Place Activity in Area Periphery	13.02	10.84	2.14	-13.52	-11.26
807	899.73	900.03	0.3	Area:Mouse 1 Center In Center	8.57	28.55	2.07	48.05	159.99
808	899.73	900.03	0.3	Area:Mouse 1 Center In Center 75	8.57	28.55	2.07	48.05	159.99
809	900.13	900.33	0.2	Mouse 1 Cross Over Periphery and Center 75 by Center	12.77	63.79	2.61	-6.05	-30.23
811	900.03	948.05	48.01	Area:Mouse 1 Center In Periphery	667.43	13.9	2.12	33.7	0.7
812	948.15	948.35	0.2	Mouse 1 Cross Over Periphery and Center 75 by Center	5.45	27.2	2.49	3.61	18.04
813	900.6	907.71	7.11	Mouse 1 In Place Activity in Area Box	73.36	10.32	2	-58.9	-8.29
814	900.6	907.71	7.11	Mouse 1 In Place Activity in Area Periphery	73.36	10.32	2	-58.9	-8.29
815	899.8	902.57	2.77	Mouse 1 Turn Around	95.59	34.52	1.89	-25.52	-9.21
816	908.38	912.15	3.77	Mouse 1 In Place Activity in Area Box	51.09	13.55	2.33	29.48	7.82
817	908.38	912.15	3.77	Mouse 1 In Place Activity in Area Periphery	51.09	13.55	2.33	29.48	7.82
818	905.01	912.75	7.74	Mouse 1 Turn Around	71.56	9.24	2.28	60.81	7.86
819	913.25	930	16.75	Mouse 1 In Place Activity in Area Box	115.57	6.9	1.94	-129.14	-7.71
820	913.25	930	16.75	Mouse 1 In Place Activity in Area Periphery	115.57	6.9	1.94	-129.14	-7.71
821	931.3	933.97	2.67	Mouse 1 In Place Activity in Area Box	42.87	16.06	2.32	2.26	0.85
822	931.3	933.97	2.67	Mouse 1 In Place Activity in Area Periphery	42.87	16.06	2.32	2.26	0.85
823	934.43	934.83	0.4	Mouse 1 SAP [None]	13.67	34.15	3.13	1.88	4.7
824	935.57	935.97	0.4	Mouse 1 Flat-Back Approach in Area Box	9.65	24.09	3.59	-0.62	-1.54
825	937.17	940.71	3.54	Mouse 1 In Place Activity in Area Box	53.88	15.23	2.14	91.68	25.92
826	937.17	940.71	3.54	Mouse 1 In Place Activity in Area Periphery	53.88	15.23	2.14	91.68	25.92
827	935.67	941.57	5.91	Mouse 1 Turn Around	122.67	20.77	2.34	25.82	4.37
828	942.58	947.65	5.07	Mouse 1 In Place Activity in Area Box	74.77	14.74	1.96	106.69	21.04
829	942.58	947.65	5.07	Mouse 1 In Place Activity in Area Periphery	74.77	14.74	1.96	106.69	21.04
830	941.74	943.81	2.07	Mouse 1 Turn Around	88.16	42.62	2	67.14	32.46
831	948.05	951.79	3.74	Area:Mouse 1 Center In Center	294.62	78.84	2.44	-39.43	-10.55
832	948.05	948.68	0.63	Area:Mouse 1 Center In Center 75	25.79	40.68	2.55	-6.4	-10.1
833	951.89	952.09	0.2	Mouse 1 Cross Over Periphery and Center 75 by Center	27.6	137.84	2.53	-9.6	-47.93
834	948.68	949.35	0.67	Area:Mouse 1 Center In Center 50	69.45	104.08	2.57	0.99	1.48
835	947.98	949.88	1.9	Mouse 1 Locomotion in Area Box	166.38	87.48	2.55	-3.61	-1.9
836	947.98	949.88	1.9	Mouse 1 Locomotion in Area Center	166.38	87.48	2.55	-3.61	-1.9
837	948.45	949.88	1.43	Mouse 1 Locomotion in Area Center 50	155.08	108.08	2.58	3.72	2.59
838	949.35	949.75	0.4	Area:Mouse 1 Center In Center 25	52.54	131.23	2.59	-0.69	-1.71
839	949.75	951.25	1.5	Area:Mouse 1 Center In Center 50	105.12	70.01	2.29	-18.75	-12.49
840	951.25	951.79	0.53	Area:Mouse 1 Center In Center 75	41.72	78.14	2.47	-14.58	-27.31
841	950.92	952.35	1.43	Mouse 1 Locomotion in Area Box	126.28	88.01	2.5	-22.26	-15.52
842	951.79	996.26	44.48	Area:Mouse 1 Center In Periphery	1052.37	23.66	2.32	-36.21	-0.81
843	996.36	996.56	0.2	Mouse 1 Cross Over Periphery and Center 75 by Center	17.62	88.02	2.69	-2.97	-14.81
844	952.75	956.69	3.94	Mouse 1 In Place Activity in Area Box	37.08	9.42	1.74	103.08	26.18
845	952.75	956.69	3.94	Mouse 1 In Place Activity in Area Periphery	37.08	9.42	1.74	103.08	26.18
846	951.72	957.52	5.81	Mouse 1 Turn Around	180.16	31.03	1.96	141.63	24.39
847	958.22	959.83	1.6	Mouse 1 SAP [None]	20.69	12.92	3.25	7.18	4.48
848	957.86	960.66	2.8	Mouse 1 In Place Activity in Area Box	42.39	15.12	2.96	23.11	8.25
849	957.86	960.66	2.8	Mouse 1 In Place Activity in Area Periphery	42.39	15.12	2.96	23.11	8.25
850	961.46	962.83	1.37	Mouse 1 In Place Activity in Area Box	17.95	13.12	1.67	-3.58	-2.62
851	961.46	962.83	1.37	Mouse 1 In Place Activity in Area Periphery	17.95	13.12	1.67	-3.58	-2.62
852	964.56	968.84	4.27	Mouse 1 In Place Activity in Area Box	39.32	9.21	1.94	-151.15	-35.39
853	964.56	968.84	4.27	Mouse 1 In Place Activity in Area Periphery	39.32	9.21	1.94	-151.15	-35.39
854	969.9	973.81	3.9	Mouse 1 In Place Activity in Area Box	42.51	10.89	2.37	26.79	6.86
855	969.9	973.81	3.9	Mouse 1 In Place Activity in Area Periphery	42.51	10.89	2.37	26.79	6.86
856	975.14	976.18	1.03	Mouse 1 Flat-Back Approach in Area Box	99.36	96.05	3.8	-3.96	-3.83
857	974.87	976.01	1.13	Mouse 1 Locomotion in Area Box	86.66	76.39	3.55	-20.43	-18.01
858	974.87	976.01	1.13	Mouse 1 Locomotion in Area Periphery	86.66	76.39	3.55	-20.43	-18.01
859	976.11	976.58	0.47	Mouse 1 SAP [None]	42.21	90.35	3.85	3.84	8.22
860	977.21	978.01	0.8	Mouse 1 Flat-Back Approach in Area Box	42.51	53.08	3.73	0.31	0.38
861	978.11	984.58	6.47	Mouse 1 In Place Activity in Area Box	56.58	8.74	2.62	69.05	10.67
862	978.11	984.58	6.47	Mouse 1 In Place Activity in Area Periphery	56.58	8.74	2.62	69.05	10.67
863	977.14	979.68	2.54	Mouse 1 Turn Around	90.84	35.82	3.07	-4.98	-1.96
864	979.78	980.11	0.33	Mouse 1 SAP [None]	0.63	1.9	3.5	-5.38	-16.13
865	986.95	989.99	3.04	Mouse 1 In Place Activity in Area Box	44.86	14.77	1.98	49.35	16.25
866	986.95	989.99	3.04	Mouse 1 In Place Activity in Area Periphery	44.86	14.77	1.98	49.35	16.25
867	985.15	990.42	5.27	Mouse 1 Turn Around	105.39	19.99	2.07	142.22	26.98
868	990.62	990.69	0.07	Area:Mouse 1 Center In Center	1.89	28.28	2.45	2.83	42.36
869	990.62	990.69	0.07	Area:Mouse 1 Center In Center 75	1.89	28.28	2.45	2.83	42.36
870	990.39	992.59	2.2	Mouse 1 Locomotion in Area Box	166.99	75.83	2.51	-13.39	-6.08
871	990.46	992.59	2.14	Mouse 1 Locomotion in Area Periphery	166.99	78.2	2.52	-21.31	-9.98
872	992.76	994.69	1.94	Mouse 1 In Place Activity in Area Box	56.58	29.24	1.7	-17.16	-8.87
873	992.76	994.69	1.94	Mouse 1 In Place Activity in Area Periphery	56.58	29.24	1.7	-17.16	-8.87
874	992.13	995.46	3.34	Mouse 1 Turn Around	127.18	38.12	1.88	-132.56	-39.73
875	996.26	996.53	0.27	Area:Mouse 1 Center In Center	21.36	80.04	2.69	-7.05	-26.41
876	996.26	996.53	0.27	Area:Mouse 1 Center In Center 75	21.36	80.04	2.69	-7.05	-26.41
877	996.63	996.83	0.2	Mouse 1 Cross Over Periphery and Center 75 by Center	21.93	109.52	2.63	-5.65	-28.2
878	996.53	1022.86	26.33	Area:Mouse 1 Center In Periphery	700.72	26.62	2.23	-258.63	-9.85
879	995.8	996.76	0.97	Mouse 1 Locomotion in Area Box	63.1	65.21	2.64	-15.83	-16.36
880	1041.91	1042.11	0.2	Mouse 1 Cross Over Periphery and Center 75 by Center	7.3	36.48	2.23	-13.98	-69.83
881	995.8	996.76	0.97	Mouse 1 Locomotion in Area Periphery	63.1	65.21	2.64	-15.83	-16.36
882	996.53	997.83	1.3	Mouse 1 Turn Around	101.01	77.62	2.42	-67.28	-51.7
883	997.66	999.8	2.14	Mouse 1 Locomotion in Area Box	180.04	84.31	2.36	-25.25	-11.82
884	997.66	999.8	2.14	Mouse 1 Locomotion in Area Periphery	180.04	84.31	2.36	-25.25	-11.82
885	1000.63	1007.04	6.41	Mouse 1 In Place Activity in Area Box	45.77	7.14	1.68	-140.98	-22.24
886	1000.63	1007.04	6.41	Mouse 1 In Place Activity in Area Periphery	45.77	7.14	1.68	-140.98	-22.24
887	1005.47	1006.21	0.73	Mouse 1 Turn Around	5.76	7.84	1.65	-42.43	-63.59
888	1010.01	1011.51	1.5	Mouse 1 In Place Activity in Area Box	23.64	15.74	2.63	1.01	0.67
889	1010.01	1011.51	1.5	Mouse 1 In Place Activity in Area Periphery	23.64	15.74	2.63	1.01	0.67
890	1013.85	1014.65	0.8	Mouse 1 In Place Activity in Area Box	11.57	14.45	2.24	-3.08	-3.85
891	1013.85	1014.65	0.8	Mouse 1 In Place Activity in Area Periphery	11.57	14.45	2.24	-3.08	-3.85
892	1015.68	1016.02	0.33	Mouse 1 Flat-Back Approach in Area Box	13.55	40.6	3.35	-13.49	-40.42
893	1017.15	1017.88	0.73	Mouse 1 In Place Activity in Area Box	15.67	21.34	2.39	-0.96	-1.31
894	1017.15	1017.88	0.73	Mouse 1 In Place Activity in Area Periphery	15.67	21.34	2.39	-0.96	-1.31
895	1018.59	1022.62	4.04	Mouse 1 In Place Activity in Area Box	34.3	8.5	1.99	-28.21	-6.99
896	1018.59	1022.62	4.04	Mouse 1 In Place Activity in Area Periphery	34.3	8.5	1.99	-28.21	-6.99
897	1022.86	1023.02	0.17	Area:Mouse 1 Center In Center	2.57	15.38	2.4	4.55	27.26
898	1022.86	1023.02	0.17	Area:Mouse 1 Center In Center 75	2.57	15.38	2.4	4.55	27.26
899	1023.02	1041.81	18.79	Area:Mouse 1 Center In Periphery	433.79	23.09	2	203.07	10.81
900	1026.39	1026.83	0.43	Mouse 1 Flat-Back Approach in Area Box	20.22	46.63	3.12	0.01	0.02
901	1026.99	1027.83	0.83	Mouse 1 In Place Activity in Area Box	34.99	41.95	2.63	-0.16	-0.19
902	1026.99	1027.83	0.83	Mouse 1 In Place Activity in Area Periphery	34.99	41.95	2.63	-0.16	-0.19
903	1030.13	1034.63	4.5	Mouse 1 In Place Activity in Area Box	58.93	13.08	1.7	98.1	21.78
904	1030.13	1034.63	4.5	Mouse 1 In Place Activity in Area Periphery	58.93	13.08	1.7	98.1	21.78
905	1028.09	1035.27	7.17	Mouse 1 Turn Around	114.21	15.92	1.9	18.56	2.59
906	1035.6	1039.04	3.44	Mouse 1 In Place Activity in Area Box	55.83	16.24	1.6	41.51	12.08
907	1035.6	1039.04	3.44	Mouse 1 In Place Activity in Area Periphery	55.83	16.24	1.6	41.51	12.08
908	1041.81	1047.25	5.44	Area:Mouse 1 Center In Center	256.39	47.14	2.34	-4.8	-0.88
909	1041.81	1043.84	2.04	Area:Mouse 1 Center In Center 75	37.7	18.52	2.32	-6.91	-3.39
910	1047.35	1047.55	0.2	Mouse 1 Cross Over Periphery and Center 75 by Center	20.95	104.62	2.45	-6.58	-32.88
911	1043.84	1046.05	2.2	Area:Mouse 1 Center In Center 50	115.7	52.54	2.29	-10.06	-4.57
912	1043.34	1044.48	1.13	Mouse 1 Locomotion in Area Box	60.22	53.08	2.49	-23.42	-20.65
913	1043.34	1044.48	1.13	Mouse 1 Locomotion in Area Center	60.22	53.08	2.49	-23.42	-20.65
914	1043.84	1045.58	1.74	Mouse 1 Turn Around	107.96	62.22	2.35	-66.74	-38.47
915	1046.05	1046.35	0.3	Area:Mouse 1 Center In Center 25	15.17	50.51	2.41	-10.16	-33.85
916	1046.35	1046.85	0.5	Area:Mouse 1 Center In Center 50	44.84	89.58	2.44	24.19	48.32
917	1045.71	1047.35	1.63	Mouse 1 Locomotion in Area Box	120.07	73.44	2.38	55.2	33.77
918	1045.71	1047.01	1.3	Mouse 1 Locomotion in Area Center	83.79	64.39	2.34	59.03	45.36
919	1046.85	1047.25	0.4	Area:Mouse 1 Center In Center 75	42.99	107.36	2.54	-1.85	-4.62
920	1047.25	1054.59	7.34	Area:Mouse 1 Center In Periphery	161.89	22.05	1.84	115.99	15.8
921	1054.69	1054.89	0.2	Mouse 1 Cross Over Periphery and Center 75 by Center	7.3	36.47	2.05	31.09	155.28
922	1047.55	1049.78	2.24	Mouse 1 In Place Activity in Area Box	60.84	27.22	1.78	-106.51	-47.64
923	1047.55	1049.78	2.24	Mouse 1 In Place Activity in Area Periphery	60.84	27.22	1.78	-106.51	-47.64
924	1046.88	1049.92	3.04	Mouse 1 Turn Around	133.51	43.97	1.93	-97.05	-31.96
925	1051.48	1053.59	2.1	Mouse 1 In Place Activity in Area Box	20.47	9.74	1.81	82.04	39.03
926	1051.48	1053.59	2.1	Mouse 1 In Place Activity in Area Periphery	20.47	9.74	1.81	82.04	39.03
927	1054.59	1058.12	3.54	Area:Mouse 1 Center In Center	161.41	45.64	2.44	87.98	24.88
928	1054.59	1056.86	2.27	Area:Mouse 1 Center In Center 75	64.01	28.21	2.21	83.72	36.9
929	1058.22	1058.43	0.2	Mouse 1 Cross Over Periphery and Center 75 by Center	22.09	110.36	2.6	-5.8	-28.97
930	1050.02	1055.62	5.61	Mouse 1 Turn Around	110.05	19.63	1.93	253.22	45.17
931	1055.46	1056.46	1	Mouse 1 In Place Activity in Area Box	25.4	25.38	2.09	2.5	2.5
932	1055.46	1056.46	1	Mouse 1 In Place Activity in Area Center	25.4	25.38	2.09	2.5	2.5
933	1055.46	1056.46	1	Mouse 1 In Place Activity in Area Center 75	25.4	25.38	2.09	2.5	2.5
934	1056.86	1057.66	0.8	Area:Mouse 1 Center In Center 50	48.25	60.25	2.91	1.94	2.42
935	1056.59	1058.19	1.6	Mouse 1 Locomotion in Area Box	108.42	67.7	2.8	21.81	13.62
936	1056.59	1057.89	1.3	Mouse 1 Locomotion in Area Center	76.19	58.55	2.8	19.22	14.77
937	1057.66	1058.12	0.47	Area:Mouse 1 Center In Center 75	49.15	105.22	2.79	2.33	4.98
938	1058.12	1058.76	0.63	Area:Mouse 1 Center In Periphery	58.82	92.78	2.25	-34.48	-54.39
939	1058.86	1059.06	0.2	Mouse 1 Cross Over Periphery and Center 75 by Center	4.8	23.96	1.37	-5.55	-27.74
940	1057.56	1063.46	5.91	Mouse 1 Turn Around	141.46	23.95	1.84	-32.99	-5.59
941	1058.76	1063.5	4.74	Area:Mouse 1 Center In Center	24.5	5.17	1.66	5.46	1.15
942	1058.76	1063.5	4.74	Area:Mouse 1 Center In Center 75	24.5	5.17	1.66	5.46	1.15
943	1063.6	1063.8	0.2	Mouse 1 Cross Over Periphery and Center 75 by Center	5.09	25.43	2.72	0.93	4.63
944	1058.32	1063.2	4.87	Mouse 1 In Place Activity in Area Box	58.15	11.94	1.68	-56.74	-11.65
945	1058.69	1063.2	4.5	Mouse 1 In Place Activity in Area Center	25.78	5.72	1.64	-38.11	-8.46
946	1058.69	1063.2	4.5	Mouse 1 In Place Activity in Area Center 75	25.78	5.72	1.64	-38.11	-8.46
947	1063.5	1068	4.5	Area:Mouse 1 Center In Periphery	122.96	27.3	2.26	-106.54	-23.65
948	1068.1	1068.3	0.2	Mouse 1 Cross Over Periphery and Center 75 by Center	8.66	43.26	2.56	4.48	22.38
949	1064.33	1067.73	3.4	Mouse 1 Turn Around	93.36	27.43	2.22	-116.46	-34.22
950	1068	1072.07	4.07	Area:Mouse 1 Center In Center	253.48	62.27	2.48	-30.14	-7.4
951	1068	1068.44	0.43	Area:Mouse 1 Center In Center 75	19.67	45.35	2.56	10.55	24.33
952	1072.17	1072.37	0.2	Mouse 1 Cross Over Periphery and Center 75 by Center	25.36	126.66	2.77	2.85	14.24
953	1068.44	1068.64	0.2	Area:Mouse 1 Center In Center 50	15.97	79.75	2.76	-4.22	-21.09
954	1068.64	1070.97	2.34	Area:Mouse 1 Center In Center 75	113.58	48.63	2.23	-43.01	-18.41
955	1067.97	1068.87	0.9	Mouse 1 Locomotion in Area Box	62.25	69.1	2.58	6.25	6.93
956	1067.97	1068.87	0.9	Mouse 1 Locomotion in Area Center	62.25	69.1	2.58	6.25	6.93
957	1067.97	1068.87	0.9	Mouse 1 Locomotion in Area Center 75	62.25	69.1	2.58	6.25	6.93
958	1069	1069.67	0.67	Mouse 1 In Place Activity in Area Box	57.31	85.88	2.08	2.37	3.56
959	1069	1069.67	0.67	Mouse 1 In Place Activity in Area Center	57.31	85.88	2.08	2.37	3.56
960	1069	1069.67	0.67	Mouse 1 In Place Activity in Area Center 75	57.31	85.88	2.08	2.37	3.56
961	1070.97	1071.71	0.73	Area:Mouse 1 Center In Center 50	59.4	80.92	2.81	1.78	2.42
962	1070.57	1072.24	1.67	Mouse 1 Locomotion in Area Box	134.56	80.66	2.8	-25.27	-15.15
963	1070.57	1071.84	1.27	Mouse 1 Locomotion in Area Center	82.77	65.28	2.73	-21.82	-17.21
964	1071.71	1072.07	0.37	Area:Mouse 1 Center In Center 75	44.86	122.23	3.1	4.75	12.95
965	1072.07	1075.48	3.4	Area:Mouse 1 Center In Periphery	128.61	37.79	2.12	-159.3	-46.81
966	1075.58	1075.78	0.2	Mouse 1 Cross Over Periphery and Center 75 by Center	6.03	30.1	2.48	-25.92	-129.46
967	1072.41	1073.24	0.83	Mouse 1 In Place Activity in Area Box	47.81	57.32	1.97	-24.86	-29.81
968	1072.41	1073.24	0.83	Mouse 1 In Place Activity in Area Periphery	47.81	57.32	1.97	-24.86	-29.81
969	1071.81	1074.64	2.84	Mouse 1 Turn Around	146.77	51.75	2.34	-77.37	-27.28
970	1075.48	1076.11	0.63	Area:Mouse 1 Center In Center	16.53	26.08	2.18	-86.07	-135.77
971	1075.48	1076.11	0.63	Area:Mouse 1 Center In Center 75	16.53	26.08	2.18	-86.07	-135.77
972	1076.21	1076.41	0.2	Mouse 1 Cross Over Periphery and Center 75 by Center	8.41	42	2.33	-15.81	-78.98
973	1076.11	1126.86	50.75	Area:Mouse 1 Center In Periphery	904.05	17.81	2.04	-204.05	-4.03
974	1126.96	1127.16	0.2	Mouse 1 Cross Over Periphery and Center 75 by Center	17.33	86.58	2.65	-23.05	-115.15
975	1075.94	1077.24	1.3	Mouse 1 Locomotion in Area Box	72.71	55.87	2.22	-54.75	-42.07
976	1075.94	1077.24	1.3	Mouse 1 Locomotion in Area Periphery	72.71	55.87	2.22	-54.75	-42.07
977	1077.51	1084.68	7.17	Mouse 1 In Place Activity in Area Box	98.34	13.71	1.86	-54.57	-7.61
978	1077.51	1084.68	7.17	Mouse 1 In Place Activity in Area Periphery	98.34	13.71	1.86	-54.57	-7.61
979	1076.34	1081.78	5.44	Mouse 1 Turn Around	144.6	26.59	1.77	-143.72	-26.42
980	1084.68	1085.69	1	Mouse 1 has no movement in Area Box	0	0	2.3	2.59	2.58
981	1084.68	1085.69	1	Mouse 1 has no movement in Area Periphery	0	0	2.3	2.59	2.58
982	1085.69	1088.19	2.5	Mouse 1 In Place Activity in Area Box	1.85	0.74	2.21	-7.18	-2.87
983	1085.69	1088.19	2.5	Mouse 1 In Place Activity in Area Periphery	1.85	0.74	2.21	-7.18	-2.87
984	1088.19	1089.16	0.97	Mouse 1 has no movement in Area Box	4.21	4.35	2.31	2.8	2.9
985	1088.19	1089.16	0.97	Mouse 1 has no movement in Area Periphery	4.21	4.35	2.31	2.8	2.9
986	1089.16	1091.69	2.54	Mouse 1 In Place Activity in Area Box	5.55	2.19	2.07	18.83	7.43
987	1089.16	1091.69	2.54	Mouse 1 In Place Activity in Area Periphery	5.55	2.19	2.07	18.83	7.43
988	1092.43	1093.56	1.13	Mouse 1 In Place Activity in Area Box	19.69	17.35	1.83	-54.41	-47.96
989	1092.43	1093.56	1.13	Mouse 1 In Place Activity in Area Periphery	19.69	17.35	1.83	-54.41	-47.96
990	1094.29	1095.43	1.13	Mouse 1 Locomotion in Area Box	92.82	81.82	2.55	26.4	23.27
991	1094.29	1095.43	1.13	Mouse 1 Locomotion in Area Periphery	92.82	81.82	2.55	26.4	23.27
992	1095.53	1098.77	3.24	Mouse 1 In Place Activity in Area Box	77.49	23.94	1.7	-3.77	-1.16
993	1095.53	1098.77	3.24	Mouse 1 In Place Activity in Area Periphery	77.49	23.94	1.7	-3.77	-1.16
994	1100.53	1103.47	2.94	Mouse 1 Locomotion in Area Box	205.52	69.99	2.87	-62.61	-21.32
995	1100.53	1103.47	2.94	Mouse 1 Locomotion in Area Periphery	205.52	69.99	2.87	-62.61	-21.32
996	1102.3	1103.34	1.03	Mouse 1 Flat-Back Approach in Area Box	88.69	85.74	3.37	-6.79	-6.56
997	1105.64	1108.74	3.1	Mouse 1 In Place Activity in Area Box	34.71	11.19	1.95	-26.06	-8.4
998	1105.64	1108.74	3.1	Mouse 1 In Place Activity in Area Periphery	34.71	11.19	1.95	-26.06	-8.4
999	1103.47	1108.98	5.51	Mouse 1 Turn Around	120.39	21.87	2.26	-60.4	-10.97
1000	1109.88	1125.29	15.42	Mouse 1 In Place Activity in Area Box	38.97	2.53	1.85	-111.69	-7.25
1001	1109.88	1125.29	15.42	Mouse 1 In Place Activity in Area Periphery	38.97	2.53	1.85	-111.69	-7.25
1002	1126.86	1128.13	1.27	Area:Mouse 1 Center In Center	81.04	63.92	2.25	37.47	29.55
1003	1126.86	1128.13	1.27	Area:Mouse 1 Center In Center 75	81.04	63.92	2.25	37.47	29.55
1004	1128.23	1128.43	0.2	Mouse 1 Cross Over Periphery and Center 75 by Center	8.7	43.47	2.49	3.59	17.95
1005	1126.63	1128.03	1.4	Mouse 1 Turn Around	90.04	64.25	2.32	34.73	24.78
1006	1128.13	1202.9	74.77	Area:Mouse 1 Center In Periphery	940.04	12.57	1.91	198.05	2.65
1007	1203	1203.2	0.2	Mouse 1 Cross Over Periphery and Center 75 by Center	8.56	42.74	2.47	-1.1	-5.49
1008	1128.73	1129.3	0.57	Mouse 1 In Place Activity in Area Box	40.68	71.71	1.96	-10.2	-17.98
1009	1128.73	1129.3	0.57	Mouse 1 In Place Activity in Area Periphery	40.68	71.71	1.96	-10.2	-17.98
1010	1130.83	1131.73	0.9	Mouse 1 In Place Activity in Area Box	36.9	40.96	2.15	-0.89	-0.99
1011	1130.83	1131.73	0.9	Mouse 1 In Place Activity in Area Periphery	36.9	40.96	2.15	-0.89	-0.99
1012	1133.03	1143.08	10.04	Mouse 1 In Place Activity in Area Box	71.23	7.09	1.79	-163.43	-16.27
1013	1133.03	1143.08	10.04	Mouse 1 In Place Activity in Area Periphery	71.23	7.09	1.79	-163.43	-16.27
1014	1132.23	1147.01	14.78	Mouse 1 Turn Around	104.03	7.04	1.9	-142.85	-9.66
1015	1143.08	1143.98	0.9	Mouse 1 has no movement in Area Box	5.8	6.44	2.17	-5.42	-6.01
1016	1143.08	1143.98	0.9	Mouse 1 has no movement in Area Periphery	5.8	6.44	2.17	-5.42	-6.01
1017	1143.98	1146.28	2.3	Mouse 1 In Place Activity in Area Box	1.61	0.7	2.04	16.17	7.03
1018	1143.98	1146.28	2.3	Mouse 1 In Place Activity in Area Periphery	1.61	0.7	2.04	16.17	7.03
1019	1148.01	1149.72	1.7	Mouse 1 Locomotion in Area Box	167.84	98.63	2.71	4.3	2.53
1020	1148.01	1149.72	1.7	Mouse 1 Locomotion in Area Periphery	167.84	98.63	2.71	4.3	2.53
1021	1150.92	1151.35	0.43	Mouse 1 In Place Activity in Area Box	6.58	15.17	2.07	5.32	12.26
1022	1150.92	1151.35	0.43	Mouse 1 In Place Activity in Area Periphery	6.58	15.17	2.07	5.32	12.26
1023	1149.38	1152.15	2.77	Mouse 1 Turn Around	133.67	48.27	2.25	66.72	24.09
1024	1152.49	1152.82	0.33	Mouse 1 Flat-Back Approach in Area Box	26.55	79.56	3.3	9.44	28.3
1025	1152.85	1160.86	8.01	Mouse 1 In Place Activity in Area Box	56.94	7.11	1.84	78.5	9.8
1026	1152.85	1160.86	8.01	Mouse 1 In Place Activity in Area Periphery	56.94	7.11	1.84	78.5	9.8
1027	1161.49	1163.36	1.87	Mouse 1 Locomotion in Area Box	146.12	78.2	2.98	-18.81	-10.07
1028	1161.49	1163.36	1.87	Mouse 1 Locomotion in Area Periphery	146.12	78.2	2.98	-18.81	-10.07
1029	1162.63	1163.43	0.8	Mouse 1 Flat-Back Approach in Area Box	94.52	118.03	3.4	7.79	9.73
1030	1164.53	1170.77	6.24	Mouse 1 In Place Activity in Area Box	40.64	6.51	1.92	155.34	24.9
1031	1164.53	1170.77	6.24	Mouse 1 In Place Activity in Area Periphery	40.64	6.51	1.92	155.34	24.9
1032	1170.77	1172.01	1.23	Mouse 1 has no movement in Area Box	0	0	1.6	-1.27	-1.03
1033	1170.77	1172.01	1.23	Mouse 1 has no movement in Area Periphery	0	0	1.6	-1.27	-1.03
1034	1172.01	1181.78	9.78	Mouse 1 In Place Activity in Area Box	1.4	0.14	1.44	-0.2	-0.02
1035	1172.01	1181.78	9.78	Mouse 1 In Place Activity in Area Periphery	1.4	0.14	1.44	-0.2	-0.02
1036	1181.78	1182.75	0.97	Mouse 1 has no movement in Area Box	0	0	1.69	-1.65	-1.7
1037	1181.78	1182.75	0.97	Mouse 1 has no movement in Area Periphery	0	0	1.69	-1.65	-1.7
1038	1182.75	1187.72	4.97	Mouse 1 In Place Activity in Area Box	5.14	1.03	1.47	179.28	36.06
1039	1182.75	1187.72	4.97	Mouse 1 In Place Activity in Area Periphery	5.14	1.03	1.47	179.28	36.06
1040	1187.72	1188.19	0.47	Mouse 1 has no movement in Area Box	0	0	1.71	-4.17	-8.93
1041	1187.72	1188.19	0.47	Mouse 1 has no movement in Area Periphery	0	0	1.71	-4.17	-8.93
1042	1188.19	1201.87	13.68	Mouse 1 In Place Activity in Area Box	4.61	0.34	1.93	3.18	0.23
1043	1188.19	1201.87	13.68	Mouse 1 In Place Activity in Area Periphery	4.61	0.34	1.93	3.18	0.23
1044	1163.1	1194.66	31.56	Mouse 1 Turn Around	169.27	5.36	1.72	335.74	10.64
1045	1202.9	1208.68	5.77	Area:Mouse 1 Center In Center	135.76	23.52	2.5	-67.79	-11.74
1046	1202.9	1205.67	2.77	Area:Mouse 1 Center In Center 75	98.21	35.46	2.56	5.16	1.86
1047	1208.78	1208.98	0.2	Mouse 1 Cross Over Periphery and Center 75 by Center	22.16	110.7	2.63	0.75	3.74
1048	1205.67	1208.04	2.37	Area:Mouse 1 Center In Center 50	20.11	8.49	2.51	1.41	0.6
1049	1205.27	1207.74	2.47	Mouse 1 In Place Activity in Area Box	31.28	12.67	2.52	24.32	9.85
1050	1205.27	1207.74	2.47	Mouse 1 In Place Activity in Area Center	31.28	12.67	2.52	24.32	9.85
1051	1205.44	1207.74	2.3	Mouse 1 In Place Activity in Area Center 50	26.04	11.31	2.52	15.14	6.58
1052	1208.04	1208.68	0.63	Area:Mouse 1 Center In Center 75	17.44	27.51	2.28	-74.36	-117.29
1053	1203.34	1208.27	4.94	Mouse 1 Turn Around	101.54	20.56	2.5	-30.58	-6.19
1054	1208.68	1517.62	308.94	Area:Mouse 1 Center In Periphery	6214.44	20.12	2.16	774.67	2.51
1055	1517.72	1517.92	0.2	Mouse 1 Cross Over Periphery and Center 75 by Center	10.31	51.5	2.73	0.3	1.48
1056	1208.14	1209.11	0.97	Mouse 1 Locomotion in Area Box	65.25	67.43	2.44	-55.06	-56.9
1057	1208.44	1209.11	0.67	Mouse 1 Locomotion in Area Periphery	61.04	91.46	2.6	2.55	3.82
1058	1213.41	1215.98	2.57	Mouse 1 In Place Activity in Area Box	61.95	24.11	2.39	31.88	12.41
1059	1213.41	1215.98	2.57	Mouse 1 In Place Activity in Area Periphery	61.95	24.11	2.39	31.88	12.41
1060	1217.08	1218.42	1.33	Mouse 1 Locomotion in Area Box	113.73	85.22	3.17	-14.09	-10.56
1061	1217.08	1218.42	1.33	Mouse 1 Locomotion in Area Periphery	113.73	85.22	3.17	-14.09	-10.56
1062	1217.98	1218.55	0.57	Mouse 1 Flat-Back Approach in Area Box	72.78	128.31	3.41	0.93	1.65
1063	1218.72	1226.73	8.01	Mouse 1 In Place Activity in Area Box	54.99	6.87	2.26	21.99	2.75
1064	1218.72	1226.73	8.01	Mouse 1 In Place Activity in Area Periphery	54.99	6.87	2.26	21.99	2.75
1065	1227.36	1237	9.64	Mouse 1 In Place Activity in Area Box	66.74	6.92	1.99	49.89	5.17
1066	1227.36	1237	9.64	Mouse 1 In Place Activity in Area Periphery	66.74	6.92	1.99	49.89	5.17
1067	1218.18	1231.66	13.48	Mouse 1 Turn Around	162.98	12.09	2.13	74.98	5.56
1068	1237.67	1239.41	1.74	Mouse 1 In Place Activity in Area Box	25.96	14.96	2.3	22.42	12.92
1069	1237.67	1239.41	1.74	Mouse 1 In Place Activity in Area Periphery	25.96	14.96	2.3	22.42	12.92
1070	1240.27	1240.54	0.27	Mouse 1 Flat-Back Approach in Area Box	9.42	35.3	3	2.23	8.35
1071	1241.47	1242.64	1.17	Mouse 1 Flat-Back Approach in Area Box	91.39	78.26	3.28	12.04	10.31
1072	1241.37	1242.78	1.4	Mouse 1 Locomotion in Area Box	109.53	78.16	3.28	14.09	10.05
1073	1241.37	1242.78	1.4	Mouse 1 Locomotion in Area Periphery	109.53	78.16	3.28	14.09	10.05
1074	1243.34	1244.81	1.47	Mouse 1 In Place Activity in Area Box	22.84	15.55	1.88	13.71	9.34
1075	1243.34	1244.81	1.47	Mouse 1 In Place Activity in Area Periphery	22.84	15.55	1.88	13.71	9.34
1076	1245.08	1245.95	0.87	Mouse 1 Locomotion in Area Box	48.23	55.59	2.43	44.22	50.97
1077	1245.08	1245.95	0.87	Mouse 1 Locomotion in Area Periphery	48.23	55.59	2.43	44.22	50.97
1078	1247.11	1255.09	7.97	Mouse 1 In Place Activity in Area Box	19.19	2.41	1.97	44.1	5.53
1079	1247.11	1255.09	7.97	Mouse 1 In Place Activity in Area Periphery	19.19	2.41	1.97	44.1	5.53
1080	1245.51	1252.45	6.94	Mouse 1 Turn Around	139.41	20.09	2.05	108.28	15.6
1081	1255.82	1256.86	1.03	Mouse 1 Locomotion in Area Box	59.85	57.86	2.62	-33.18	-32.08
1082	1255.82	1256.86	1.03	Mouse 1 Locomotion in Area Periphery	59.85	57.86	2.62	-33.18	-32.08
1083	1256.62	1257.02	0.4	Mouse 1 Flat-Back Approach in Area Box	38.57	96.33	3.22	3.09	7.72
1084	1257.42	1257.72	0.3	Mouse 1 SAP [None]	11.09	36.94	3.07	0.57	1.91
1085	1257.02	1268.03	11.01	Mouse 1 In Place Activity in Area Box	81.54	7.41	1.88	139.88	12.7
1086	1257.02	1268.03	11.01	Mouse 1 In Place Activity in Area Periphery	81.54	7.41	1.88	139.88	12.7
1088	1256.26	1281.78	25.53	Mouse 1 Turn Around	212.07	8.31	2.11	171.39	6.71
1089	1269.1	1282.88	13.78	Mouse 1 In Place Activity in Area Box	60.03	4.36	2.23	-46.86	-3.4
1090	1269.1	1282.88	13.78	Mouse 1 In Place Activity in Area Periphery	60.03	4.36	2.23	-46.86	-3.4
1091	1285.92	1304.3	18.39	Mouse 1 In Place Activity in Area Box	133.91	7.28	1.98	113.89	6.24
1092	1285.92	1304.3	18.39	Mouse 1 In Place Activity in Area Periphery	133.91	7.28	1.98	113.89	6.24
1093	1284.22	1290.89	6.67	Mouse 1 Turn Around	137.33	20.58	2.39	-2.53	-0.38
1094	1295.43	1305.31	9.88	Mouse 1 Turn Around	66.3	6.71	1.93	196.61	20.04
1095	1305.54	1307.91	2.37	Mouse 1 In Place Activity in Area Box	30.81	13.01	2	13.32	5.62
1096	1305.54	1307.91	2.37	Mouse 1 In Place Activity in Area Periphery	30.81	13.01	2	13.32	5.62
1097	1310.04	1311.71	1.67	Mouse 1 In Place Activity in Area Box	20.49	12.28	1.87	-5.69	-3.41
1098	1310.04	1311.71	1.67	Mouse 1 In Place Activity in Area Periphery	20.49	12.28	1.87	-5.69	-3.41
1099	1314.55	1316.45	1.9	Mouse 1 In Place Activity in Area Box	22.92	12.05	2.15	-2.51	-1.32
1100	1314.55	1316.45	1.9	Mouse 1 In Place Activity in Area Periphery	22.92	12.05	2.15	-2.51	-1.32
1101	1316.65	1317.78	1.13	Mouse 1 Locomotion in Area Box	63.05	55.58	3.1	-15.81	-13.94
1102	1316.65	1317.78	1.13	Mouse 1 Locomotion in Area Periphery	63.05	55.58	3.1	-15.81	-13.94
1103	1317.35	1317.68	0.33	Mouse 1 Flat-Back Approach in Area Box	29.85	89.45	3.45	-2.58	-7.73
1104	1318.05	1324.36	6.31	Mouse 1 In Place Activity in Area Box	55.27	8.76	2.2	5.79	0.92
1105	1318.05	1324.36	6.31	Mouse 1 In Place Activity in Area Periphery	55.27	8.76	2.2	5.79	0.92
1106	1326.69	1327.56	0.87	Mouse 1 In Place Activity in Area Box	25.41	29.29	2.21	3.79	4.37
1107	1326.69	1327.56	0.87	Mouse 1 In Place Activity in Area Periphery	25.41	29.29	2.21	3.79	4.37
1108	1329.76	1375.68	45.91	Mouse 1 In Place Activity in Area Box	105.83	2.31	2.13	-102.47	-2.23
1109	1329.76	1375.68	45.91	Mouse 1 In Place Activity in Area Periphery	105.83	2.31	2.13	-102.47	-2.23
1110	1328.46	1377.24	48.78	Mouse 1 Turn Around	212.39	4.35	2.15	-184.6	-3.78
1111	1378.04	1390.82	12.78	Mouse 1 In Place Activity in Area Box	52.15	4.08	1.87	59.73	4.67
1112	1378.04	1390.82	12.78	Mouse 1 In Place Activity in Area Periphery	52.15	4.08	1.87	59.73	4.67
1113	1393.49	1417.15	23.66	Mouse 1 In Place Activity in Area Box	101.51	4.29	1.96	348.22	14.72
1114	1393.49	1417.15	23.66	Mouse 1 In Place Activity in Area Periphery	101.51	4.29	1.96	348.22	14.72
1115	1391.83	1401.6	9.78	Mouse 1 Turn Around	120.46	12.32	1.97	306.84	31.39
1116	1417.15	1417.75	0.6	Mouse 1 has no movement in Area Box	0	0	2	-0.57	-0.95
1117	1417.15	1417.75	0.6	Mouse 1 has no movement in Area Periphery	0	0	2	-0.57	-0.95
1118	1417.75	1425.53	7.77	Mouse 1 In Place Activity in Area Box	9.21	1.18	1.89	-57.83	-7.44
1119	1417.75	1425.53	7.77	Mouse 1 In Place Activity in Area Periphery	9.21	1.18	1.89	-57.83	-7.44
1120	1426.49	1426.79	0.3	Mouse 1 Flat-Back Approach in Area Box	15.06	50.16	3.29	-3.55	-11.82
1121	1426.36	1428.96	2.6	Mouse 1 Locomotion in Area Box	198.31	76.2	2.6	-23.77	-9.13
1122	1426.36	1428.96	2.6	Mouse 1 Locomotion in Area Periphery	198.31	76.2	2.6	-23.77	-9.13
1123	1429.93	1433.07	3.14	Mouse 1 In Place Activity in Area Box	28.31	9.03	1.7	178.03	56.76
1124	1429.93	1433.07	3.14	Mouse 1 In Place Activity in Area Periphery	28.31	9.03	1.7	178.03	56.76
1125	1428.5	1433.5	5.01	Mouse 1 Turn Around	154	30.77	1.82	269.15	53.78
1126	1433.53	1436.57	3.04	Mouse 1 Locomotion in Area Box	259.16	85.35	2.66	11.85	3.9
1127	1433.53	1436.57	3.04	Mouse 1 Locomotion in Area Periphery	259.16	85.35	2.66	11.85	3.9
1128	1434.87	1435.17	0.3	Mouse 1 Flat-Back Approach in Area Box	26.7	88.92	3.4	-10.07	-33.54
1129	1437.24	1441.84	4.6	Mouse 1 In Place Activity in Area Box	42.32	9.19	1.96	141.9	30.82
1130	1437.24	1441.84	4.6	Mouse 1 In Place Activity in Area Periphery	42.32	9.19	1.96	141.9	30.82
1131	1436.14	1442.54	6.41	Mouse 1 Turn Around	149.87	23.39	2.15	172.22	26.88
1132	1442.01	1443.84	1.84	Mouse 1 Locomotion in Area Box	98.53	53.69	2.88	30.9	16.84
1133	1442.01	1443.84	1.84	Mouse 1 Locomotion in Area Periphery	98.53	53.69	2.88	30.9	16.84
1134	1444.68	1445.51	0.83	Mouse 1 Locomotion in Area Box	52.06	62.41	2.76	-12.85	-15.41
1135	1444.68	1445.51	0.83	Mouse 1 Locomotion in Area Periphery	52.06	62.41	2.76	-12.85	-15.41
1136	1446.18	1447.15	0.97	Mouse 1 In Place Activity in Area Box	8.43	8.71	2.59	17.21	17.78
1137	1446.18	1447.15	0.97	Mouse 1 In Place Activity in Area Periphery	8.43	8.71	2.59	17.21	17.78
1138	1445.25	1450.75	5.51	Mouse 1 Turn Around	172.4	31.31	2.44	192.69	35
1139	1451.15	1451.45	0.3	Mouse 1 Flat-Back Approach in Area Box	39.41	131.23	3.19	-13.09	-43.6
1140	1450.55	1458.73	8.17	Mouse 1 Locomotion in Area Box	859.66	105.16	2.92	-170.97	-20.91
1141	1450.55	1458.73	8.17	Mouse 1 Locomotion in Area Periphery	859.66	105.16	2.92	-170.97	-20.91
1142	1456.16	1456.46	0.3	Mouse 1 Flat-Back Approach in Area Box	25.11	83.6	3.27	-15.34	-51.1
1143	1456.79	1458.83	2.04	Mouse 1 Flat-Back Approach in Area Box	205.42	100.92	3.64	-2.62	-1.29
1144	1460.03	1465.97	5.94	Mouse 1 In Place Activity in Area Box	51.65	8.7	2.11	-2.59	-0.44
1145	1460.03	1465.97	5.94	Mouse 1 In Place Activity in Area Periphery	51.65	8.7	2.11	-2.59	-0.44
1146	1458.46	1466.13	7.67	Mouse 1 Turn Around	165.25	21.53	2.29	-33.07	-4.31
1147	1467.4	1468.57	1.17	Mouse 1 In Place Activity in Area Box	19.27	16.5	2.28	2.34	2.01
1148	1467.4	1468.57	1.17	Mouse 1 In Place Activity in Area Periphery	19.27	16.5	2.28	2.34	2.01
1149	1468.67	1469.67	1	Mouse 1 Locomotion in Area Box	75.55	75.48	2.76	29.51	29.48
1150	1468.67	1469.67	1	Mouse 1 Locomotion in Area Periphery	75.55	75.48	2.76	29.51	29.48
1151	1469.77	1470.97	1.2	Mouse 1 In Place Activity in Area Box	74.75	62.23	2.21	2.62	2.18
1152	1469.77	1470.97	1.2	Mouse 1 In Place Activity in Area Periphery	74.75	62.23	2.21	2.62	2.18
1153	1471.54	1474.74	3.2	Mouse 1 Turn Around	111.34	34.76	2.2	-100.19	-31.28
1154	1473.47	1474.57	1.1	Mouse 1 In Place Activity in Area Box	17.8	16.17	2.33	-23.45	-21.3
1155	1473.47	1474.57	1.1	Mouse 1 In Place Activity in Area Periphery	17.8	16.17	2.33	-23.45	-21.3
1156	1475.11	1476.21	1.1	Mouse 1 Flat-Back Approach in Area Box	136.15	123.65	3.69	-11.49	-10.43
1157	1474.67	1477.04	2.37	Mouse 1 Locomotion in Area Box	254.8	107.55	3.3	3.57	1.51
1158	1474.67	1477.04	2.37	Mouse 1 Locomotion in Area Periphery	254.8	107.55	3.3	3.57	1.51
1159	1477.21	1481.38	4.17	Mouse 1 In Place Activity in Area Box	58.45	14.01	1.97	-5.71	-1.37
1160	1477.21	1481.38	4.17	Mouse 1 In Place Activity in Area Periphery	58.45	14.01	1.97	-5.71	-1.37
1161	1476.54	1483.85	7.31	Mouse 1 Turn Around	162.29	22.21	1.93	8.49	1.16
1162	1482.08	1482.98	0.9	Mouse 1 In Place Activity in Area Box	15.9	17.65	1.43	-42.16	-46.79
1163	1482.08	1482.98	0.9	Mouse 1 In Place Activity in Area Periphery	15.9	17.65	1.43	-42.16	-46.79
1164	1484.05	1486.89	2.84	Mouse 1 In Place Activity in Area Box	30.05	10.59	1.62	58.15	20.5
1165	1484.05	1486.89	2.84	Mouse 1 In Place Activity in Area Periphery	30.05	10.59	1.62	58.15	20.5
1166	1487.12	1489.36	2.24	Mouse 1 Locomotion in Area Box	187.45	83.85	2.45	-26.5	-11.85
1167	1487.12	1489.36	2.24	Mouse 1 Locomotion in Area Periphery	187.45	83.85	2.45	-26.5	-11.85
1168	1490.76	1491.66	0.9	Mouse 1 In Place Activity in Area Box	15.69	17.42	1.8	-11.53	-12.8
1169	1490.76	1491.66	0.9	Mouse 1 In Place Activity in Area Periphery	15.69	17.42	1.8	-11.53	-12.8
1170	1494.36	1494.63	0.27	Mouse 1 Flat-Back Approach in Area Box	8.84	33.12	3.52	-4.87	-18.23
1171	1494.99	1495.9	0.9	Mouse 1 Flat-Back Approach in Area Box	73.31	81.37	3.71	-9.05	-10.05
1172	1494.86	1495.86	1	Mouse 1 Locomotion in Area Box	74.18	74.11	3.65	-8.79	-8.78
1173	1494.86	1495.86	1	Mouse 1 Locomotion in Area Periphery	74.18	74.11	3.65	-8.79	-8.78
1174	1495.3	1497.16	1.87	Mouse 1 Turn Around	125.26	67.04	2.77	21.94	11.74
1175	1496.13	1497.83	1.7	Mouse 1 In Place Activity in Area Box	48.56	28.54	2.04	12.07	7.09
1176	1496.13	1497.83	1.7	Mouse 1 In Place Activity in Area Periphery	48.56	28.54	2.04	12.07	7.09
1177	1499.53	1504.94	5.41	Mouse 1 In Place Activity in Area Box	56.82	10.51	1.86	-155.97	-28.85
1178	1499.53	1504.94	5.41	Mouse 1 In Place Activity in Area Periphery	56.82	10.51	1.86	-155.97	-28.85
1179	1498.1	1502.57	4.47	Mouse 1 Turn Around	101.33	22.66	2.1	-0.31	-0.07
1180	1506.74	1507.47	0.73	Mouse 1 In Place Activity in Area Box	27.8	37.88	1.86	7.19	9.79
1181	1506.74	1507.47	0.73	Mouse 1 In Place Activity in Area Periphery	27.8	37.88	1.86	7.19	9.79
1182	1507.94	1509.78	1.84	Mouse 1 Locomotion in Area Box	133.77	72.89	2.71	-19.31	-10.52
1183	1507.94	1509.78	1.84	Mouse 1 Locomotion in Area Periphery	133.77	72.89	2.71	-19.31	-10.52
1184	1509.91	1517.32	7.41	Mouse 1 In Place Activity in Area Box	146.88	19.83	1.9	147.96	19.98
1185	1509.91	1517.32	7.41	Mouse 1 In Place Activity in Area Periphery	146.88	19.83	1.9	147.96	19.98
1186	1509.31	1514.41	5.11	Mouse 1 Turn Around	179.11	35.08	2.05	-15.97	-3.13
1187	1517.62	1523.56	5.94	Area:Mouse 1 Center In Center	276.49	46.55	2.46	-48.68	-8.2
1188	1517.62	1518.08	0.47	Area:Mouse 1 Center In Center 75	26.21	56.1	2.59	-0.12	-0.26
1189	1523.66	1523.86	0.2	Mouse 1 Cross Over Periphery and Center 75 by Center	29.06	145.14	2.31	-0.36	-1.77
1190	1518.08	1518.85	0.77	Area:Mouse 1 Center In Center 50	89.34	116.41	2.58	44.25	57.66
1191	1517.42	1518.42	1	Mouse 1 Locomotion in Area Box	66.63	66.57	2.52	8.26	8.25
1192	1517.42	1518.42	1	Mouse 1 Locomotion in Area Center	66.63	66.57	2.52	8.26	8.25
1193	1518.85	1519.15	0.3	Area:Mouse 1 Center In Center 25	20.73	69.02	2.8	1.51	5.03
1194	1519.15	1519.49	0.33	Area:Mouse 1 Center In Center 50	8.06	24.14	2.36	-3.29	-9.85
1195	1519.49	1522.96	3.47	Area:Mouse 1 Center In Center 25	70.19	20.23	2.38	-103.56	-29.84
1196	1518.25	1522.09	3.84	Mouse 1 Turn Around	152.89	39.85	2.46	-22.11	-5.76
1197	1521.22	1522.09	0.87	Mouse 1 In Place Activity in Area Box	13.06	15.05	2.23	-13.98	-16.11
1198	1521.22	1522.09	0.87	Mouse 1 In Place Activity in Area Center 25	13.06	15.05	2.23	-13.98	-16.11
1199	1521.22	1522.09	0.87	Mouse 1 In Place Activity in Area Center	13.06	15.05	2.23	-13.98	-16.11
1200	1522.96	1523.26	0.3	Area:Mouse 1 Center In Center 50	25.37	84.49	2.52	13.78	45.9
1201	1523.26	1523.56	0.3	Area:Mouse 1 Center In Center 75	36.59	121.86	2.54	-1.25	-4.17
1202	1522.49	1523.69	1.2	Mouse 1 Locomotion in Area Box	95.48	79.48	2.5	-17.41	-14.49
1203	1522.49	1523.32	0.83	Mouse 1 Locomotion in Area Center	46.6	55.86	2.49	-19.91	-23.87
1204	1523.56	1544.11	20.55	Area:Mouse 1 Center In Periphery	437.62	21.29	2.35	212.55	10.34
1205	1544.21	1544.41	0.2	Mouse 1 Cross Over Periphery and Center 75 by Center	2.49	12.41	2.38	-7.4	-36.96
1206	1523.86	1524.66	0.8	Mouse 1 In Place Activity in Area Box	54.9	68.56	2.19	16.3	20.36
1207	1523.86	1524.66	0.8	Mouse 1 In Place Activity in Area Periphery	54.9	68.56	2.19	16.3	20.36
1208	1523.22	1525.16	1.94	Mouse 1 Turn Around	143.49	74.14	2.25	68.8	35.55
1209	1524.99	1527.83	2.84	Mouse 1 Locomotion in Area Box	188.07	66.31	2.76	45.24	15.95
1210	1524.99	1527.83	2.84	Mouse 1 Locomotion in Area Periphery	188.07	66.31	2.76	45.24	15.95
1211	1528.03	1542.08	14.05	Mouse 1 In Place Activity in Area Box	136.09	9.69	2.29	129.7	9.23
1212	1528.03	1542.08	14.05	Mouse 1 In Place Activity in Area Periphery	136.09	9.69	2.29	129.7	9.23
1213	1526.86	1539.07	12.21	Mouse 1 Turn Around	188.13	15.41	2.36	161.14	13.2
1214	1542.08	1542.71	0.63	Mouse 1 has no movement in Area Box	0.17	0.26	2.21	-4.9	-7.72
1215	1542.08	1542.71	0.63	Mouse 1 has no movement in Area Periphery	0.17	0.26	2.21	-4.9	-7.72
1216	1542.71	1544.64	1.94	Mouse 1 In Place Activity in Area Box	6.52	3.37	2.23	-11.92	-6.16
1217	1542.71	1543.88	1.17	Mouse 1 In Place Activity in Area Periphery	0.73	0.62	2.14	-5.4	-4.62
1218	1544.11	1550.02	5.91	Area:Mouse 1 Center In Center	205.29	34.76	2.55	-76.35	-12.93
1219	1544.11	1546.15	2.04	Area:Mouse 1 Center In Center 75	25.55	12.55	2.41	4.42	2.17
1220	1550.12	1550.32	0.2	Mouse 1 Cross Over Periphery and Center 75 by Center	10.83	54.08	2.85	-2.86	-14.27
1221	1543.88	1544.64	0.77	Mouse 1 In Place Activity in Area Center	5.8	7.55	2.37	-6.52	-8.49
1222	1543.88	1544.64	0.77	Mouse 1 In Place Activity in Area Center 75	5.8	7.55	2.37	-6.52	-8.49
1223	1546.15	1548.85	2.7	Area:Mouse 1 Center In Center 50	86.01	31.82	2.57	-38.49	-14.24
1224	1546.61	1548.01	1.4	Mouse 1 In Place Activity in Area Box	38.97	27.81	2.48	-27.43	-19.57
1225	1546.61	1548.01	1.4	Mouse 1 In Place Activity in Area Center 50	38.97	27.81	2.48	-27.43	-19.57
1226	1546.61	1548.01	1.4	Mouse 1 In Place Activity in Area Center	38.97	27.81	2.48	-27.43	-19.57
1227	1548.85	1550.02	1.17	Area:Mouse 1 Center In Center 75	93.73	80.26	2.76	-42.28	-36.21
1228	1550.02	1559.23	9.21	Area:Mouse 1 Center In Periphery	434.12	47.14	2.18	261.22	28.36
1229	1559.33	1559.53	0.2	Mouse 1 Cross Over Periphery and Center 75 by Center	3.93	19.64	2.43	4.9	24.49
1230	1551.62	1554.62	3	Mouse 1 In Place Activity in Area Box	45.48	15.15	1.94	41.27	13.74
1231	1551.62	1554.62	3	Mouse 1 In Place Activity in Area Periphery	45.48	15.15	1.94	41.27	13.74
1232	1550.85	1555.56	4.7	Mouse 1 Turn Around	90.01	19.13	2.02	123.5	26.25
1233	1555.32	1557.39	2.07	Mouse 1 Locomotion in Area Box	226.94	109.7	2.66	-5.6	-2.71
1234	1555.32	1557.39	2.07	Mouse 1 Locomotion in Area Periphery	226.94	109.7	2.66	-5.6	-2.71
1235	1557.56	1559.93	2.37	Mouse 1 In Place Activity in Area Box	72.36	30.54	1.97	114.47	48.32
1236	1557.56	1558.99	1.43	Mouse 1 In Place Activity in Area Periphery	56.06	39.08	1.8	116.59	81.26
1237	1556.82	1560.83	4	Mouse 1 Turn Around	206.12	51.48	2.18	89.95	22.47
1238	1559.23	1562.33	3.1	Area:Mouse 1 Center In Center	111.98	36.09	2.38	-27.07	-8.72
1239	1559.23	1562.33	3.1	Area:Mouse 1 Center In Center 75	111.98	36.09	2.38	-27.07	-8.72
1240	1562.43	1562.63	0.2	Mouse 1 Cross Over Periphery and Center 75 by Center	26.93	134.53	2.43	-5.59	-27.93
1241	1561.26	1562.66	1.4	Mouse 1 Locomotion in Area Box	111.57	79.61	2.49	-16.32	-11.64
1242	1562.33	1589.26	26.93	Area:Mouse 1 Center In Periphery	994.42	36.93	2.29	357.25	13.27
1243	1589.36	1589.56	0.2	Mouse 1 Cross Over Periphery and Center 75 by Center	3.21	16.06	2.24	1.17	5.84
1244	1562.8	1565	2.2	Mouse 1 In Place Activity in Area Box	69.96	31.77	1.96	-6.82	-3.1
1245	1562.8	1565	2.2	Mouse 1 In Place Activity in Area Periphery	69.96	31.77	1.96	-6.82	-3.1
1246	1565.93	1566.67	0.73	Mouse 1 In Place Activity in Area Box	26.29	35.81	1.78	51.25	69.81
1247	1565.93	1566.67	0.73	Mouse 1 In Place Activity in Area Periphery	26.29	35.81	1.78	51.25	69.81
1248	1563.13	1570.57	7.44	Mouse 1 Turn Around	140.13	18.83	2.16	82.92	11.14
1249	1567.9	1569.77	1.87	Mouse 1 In Place Activity in Area Box	22.86	12.23	2.47	-13.7	-7.33
1250	1567.9	1569.77	1.87	Mouse 1 In Place Activity in Area Periphery	22.86	12.23	2.47	-13.7	-7.33
1251	1573.34	1575.98	2.64	Mouse 1 In Place Activity in Area Box	23.37	8.86	2.09	15.87	6.02
1252	1573.34	1575.98	2.64	Mouse 1 In Place Activity in Area Periphery	23.37	8.86	2.09	15.87	6.02
1253	1576.28	1577.38	1.1	Mouse 1 Locomotion in Area Box	80.15	72.79	3	2.74	2.49
1254	1576.28	1577.38	1.1	Mouse 1 Locomotion in Area Periphery	80.15	72.79	3	2.74	2.49
1255	1577.51	1578.01	0.5	Mouse 1 In Place Activity in Area Box	47.5	94.91	2.47	-1.21	-2.41
1256	1577.51	1578.01	0.5	Mouse 1 In Place Activity in Area Periphery	47.5	94.91	2.47	-1.21	-2.41
1257	1578.01	1578.81	0.8	Mouse 1 has no movement in Area Box	10.58	13.22	2.15	-2.92	-3.64
1258	1578.01	1578.81	0.8	Mouse 1 has no movement in Area Periphery	10.58	13.22	2.15	-2.92	-3.64
1259	1578.81	1581.25	2.44	Mouse 1 In Place Activity in Area Box	2.28	0.94	2.11	45.49	18.68
1260	1578.81	1581.25	2.44	Mouse 1 In Place Activity in Area Periphery	2.28	0.94	2.11	45.49	18.68
1261	1576.81	1581.58	4.77	Mouse 1 Turn Around	147.55	30.92	2.28	72.18	15.13
1262	1583.75	1586.62	2.87	Mouse 1 Locomotion in Area Box	252.59	88.02	2.51	56.66	19.74
1263	1583.75	1586.62	2.87	Mouse 1 Locomotion in Area Periphery	252.59	88.02	2.51	56.66	19.74
1264	1586.79	1587.22	0.43	Mouse 1 In Place Activity in Area Box	30.95	71.35	2.21	1.96	4.51
1265	1586.79	1587.22	0.43	Mouse 1 In Place Activity in Area Periphery	30.95	71.35	2.21	1.96	4.51
1266	1588.15	1593.96	5.81	Mouse 1 In Place Activity in Area Box	57.07	9.83	2.29	75.8	13.06
1267	1588.15	1588.76	0.6	Mouse 1 In Place Activity in Area Periphery	15.15	25.23	2.1	20.68	34.43
1268	1589.26	1597.3	8.04	Area:Mouse 1 Center In Center	164.3	20.43	2.31	-38.72	-4.82
1269	1589.26	1597.3	8.04	Area:Mouse 1 Center In Center 75	164.3	20.43	2.31	-38.72	-4.82
1270	1597.4	1597.6	0.2	Mouse 1 Cross Over Periphery and Center 75 by Center	13.68	68.33	2.25	0.09	0.45
1271	1586.29	1594.99	8.71	Mouse 1 Turn Around	150.8	17.32	2.29	31.15	3.58
1272	1589.06	1593.96	4.9	Mouse 1 In Place Activity in Area Center	36.51	7.44	2.33	41.12	8.38
1273	1589.06	1593.96	4.9	Mouse 1 In Place Activity in Area Center 75	36.51	7.44	2.33	41.12	8.38
1274	1594.86	1595.7	0.83	Mouse 1 Locomotion in Area Box	48.19	57.77	2.4	-50.84	-60.94
1275	1594.86	1595.7	0.83	Mouse 1 Locomotion in Area Center	48.19	57.77	2.4	-50.84	-60.94
1276	1594.86	1595.7	0.83	Mouse 1 Locomotion in Area Center 75	48.19	57.77	2.4	-50.84	-60.94
1277	1595.9	1596.6	0.7	Mouse 1 In Place Activity in Area Box	48.08	68.62	2.08	2.5	3.57
1278	1595.9	1596.6	0.7	Mouse 1 In Place Activity in Area Center	48.08	68.62	2.08	2.5	3.57
1279	1595.9	1596.6	0.7	Mouse 1 In Place Activity in Area Center 75	48.08	68.62	2.08	2.5	3.57
1280	1597.3	1606.61	9.31	Area:Mouse 1 Center In Periphery	137.33	14.75	1.98	96.84	10.4
1281	1606.71	1606.91	0.2	Mouse 1 Cross Over Periphery and Center 75 by Center	1.3	6.48	2.2	-1.66	-8.28
1282	1596.9	1598.73	1.84	Mouse 1 Locomotion in Area Box	103.17	56.22	2.28	82.26	44.82
1283	1597.06	1598.73	1.67	Mouse 1 Locomotion in Area Periphery	101.91	61.08	2.29	77.77	46.61
1284	1597.2	1598.47	1.27	Mouse 1 Turn Around	88.07	69.46	2.19	67.65	53.36
1285	1598.87	1620.15	21.29	Mouse 1 In Place Activity in Area Box	73.01	3.43	1.94	108.74	5.11
1286	1598.87	1606.37	7.51	Mouse 1 In Place Activity in Area Periphery	34.85	4.64	1.92	13.09	1.74
1287	1606.61	1611.04	4.44	Area:Mouse 1 Center In Center	9.23	2.08	2.15	9.44	2.13
1288	1606.61	1611.04	4.44	Area:Mouse 1 Center In Center 75	9.23	2.08	2.15	9.44	2.13
1289	1611.14	1611.34	0.2	Mouse 1 Cross Over Periphery and Center 75 by Center	0	0	1.83	-13.3	-66.45
1290	1606.37	1610.81	4.44	Mouse 1 In Place Activity in Area Center	10.24	2.31	2.16	8.02	1.81
1291	1606.37	1610.81	4.44	Mouse 1 In Place Activity in Area Center 75	10.24	2.31	2.16	8.02	1.81
1292	1611.04	1620.15	9.11	Area:Mouse 1 Center In Periphery	27.92	3.06	1.85	74.85	8.22
1293	1610.81	1620.15	9.34	Mouse 1 In Place Activity in Area Periphery	27.92	2.99	1.85	87.63	9.38
