# Supplementary material for: Inhibitory medial zona incerta pathway drives exploratory behavior by inhibiting glutamatergic cuneiform neurons
Source: Nat Commun. 2024 Feb 7;15:1160. doi: 10.1038/s41467-024-45288-x (PMC10850156; doi:10.1038/s41467-024-45288-x)
Supplement: Supplementary file 4 — Supplementary Software [file 41467_2024_45288_MOESM4_ESM.zip › Behavior Software/EZEthogram/cleversys_events/Trial event export ZIMLR vGAT OFT_1.xlsx]

## Sheet: Trial 10
Trial 10 -- ROOT:SS Reanalysis 2021:vGAT OFT 3 ABA
Arena	Last Modified Date	Virus
1	2021-06-03 18:16:12	ChR2
ID	From Second	To Second	Length(Second)	Event	Dist(mm)	V(mm/s)	Elongation	TAngleSum	AverAngle
2	0.17	1.33	1.17	Area:Mouse 1 Center In Periphery	14.27	85.52	2.43	38.16	33.63
6	1.43	1.63	0.2	Mouse 1 Cross Over Periphery and Center 75 by Center	20.38	101.77	2.51	-1.81	-9.04			72.06	109.37	97.22		7.206	10.937	9.722
9	0.47	1.63	1.17	Mouse 1 Locomotion in Area Box	44.12	94.46	2.5	26.01	22.28			76.73	69.27	96.07		7.673	6.927	9.607
10	1.33	3.64	2.3	Area:Mouse 1 Center In Center	125.28	54.42	2.42	-60.61	-26.33			119.29	78.72	58.19		11.929	7.872	5.819
11	1.33	3.64	2.3	Area:Mouse 1 Center In Center 75	125.28	54.42	2.42	-60.61	-26.33			103.96	61.06	63.83		10.396	6.106	6.383
12	3.74	3.94	0.2	Mouse 1 Cross Over Periphery and Center 75 by Center	9.03	45.12	2.58	-3.18	-15.89			81.59	72.99	68.76		8.159	7.299	6.876
13	0.47	1.63	1.17	Mouse 1 Locomotion in Area Center	44.12	94.46	2.5	26.01	22.28			83.14	52.73	60.64		8.314	5.273	6.064
14	0.47	1.63	1.17	Mouse 1 Locomotion in Area Center 75	44.12	94.46	2.5	26.01	22.28			90.07	73.28	52.72		9.007	7.328	5.272
18	1.33	3.6	2.27	Mouse 1 Turn Around	123.9	54.61	2.43	-58.48	-25.77			118.46	52.62	69.63		11.846	5.262	6.963
19	3.64	11.51	7.87	Area:Mouse 1 Center In Periphery	339.74	43.14	2.49	261.35	33.19			97.55	48.74			9.755	4.874
20	11.61	11.81	0.2	Mouse 1 Cross Over Periphery and Center 75 by Center	13.51	67.46	2.3	23.79	118.82			63.32	94.55			6.332	9.455
21	3.84	5.64	1.8	Mouse 1 In Place Activity in Area Box	33.58	18.64	2.55	16.57	9.2			67.47	81.84			6.747	8.184
22	3.84	5.64	1.8	Mouse 1 In Place Activity in Area Periphery	33.58	18.64	2.55	16.57	9.2			54.34	68.77			5.434	6.877
24	5.94	7.94	2	Mouse 1 Turn Around	92.17	46.04	2.46	80.12	40.02			98.57	58.08			9.857	5.808
25	7.77	8.98	1.2	Mouse 1 Locomotion in Area Box	86.56	72.06	2.43	48.98	40.78			96.8	67.28			9.68	6.728
26	7.77	8.98	1.2	Mouse 1 Locomotion in Area Periphery	86.56	72.06	2.43	48.98	40.78			68.52	101.81			6.852	10.181
27	9.14	9.64	0.5	Mouse 1 In Place Activity in Area Box	39.45	78.82	2.59	-6.95	-13.9				50.81				5.081
28	9.14	9.64	0.5	Mouse 1 In Place Activity in Area Periphery	39.45	78.82	2.59	-6.95	-13.9				117.57				11.757
32	8.54	11.64	3.1	Mouse 1 Turn Around	171.05	55.12	2.49	145.11	46.76				57.58				5.758
34	11.51	12.58	1.07	Area:Mouse 1 Center In Center	109.25	102.32	2.28	68.17	63.84				65.3				6.53
35	11.51	12.58	1.07	Area:Mouse 1 Center In Center 75	109.25	102.32	2.28	68.17	63.84
37	12.68	12.88	0.2	Mouse 1 Cross Over Periphery and Center 75 by Center	19.5	97.39	2.45	12.4	61.96
38	11.08	12.48	1.4	Mouse 1 Locomotion in Area Box	107.52	76.73	2.23	152.66	108.93
39	11.08	12.35	1.27	Mouse 1 Locomotion in Area Center	89.75	70.78	2.22	145.67	114.89
40	11.08	12.35	1.27	Mouse 1 Locomotion in Area Center 75	89.75	70.78	2.22	145.67	114.89
43	12.58	22.56	9.98	Area:Mouse 1 Center In Periphery	718.05	71.97	2.4	-282.31	-28.3
44	22.66	22.86	0.2	Mouse 1 Cross Over Periphery and Center 75 by Center	9.3	46.45	2.14	-22.18	-110.77
46	11.88	13.95	2.07	Mouse 1 Turn Around	161.07	77.86	2.26	-21.33	-10.31
47	14.28	15.35	1.07	Mouse 1 In Place Activity in Area Box	32.84	30.76	2.23	-2.96	-2.77
48	14.28	15.35	1.07	Mouse 1 In Place Activity in Area Periphery	32.84	30.76	2.23	-2.96	-2.77
49	16.08	16.98	0.9	Mouse 1 Flat-Back Approach in Area Box	157.02	174.29	3.58	-8.26	-9.17
50	15.48	19.75	4.27	Mouse 1 Locomotion in Area Box	509.47	119.29	2.72	-118.15	-27.66
51	15.48	19.75	4.27	Mouse 1 Locomotion in Area Periphery	509.47	119.29	2.72	-118.15	-27.66
52	19.95	21.82	1.87	Mouse 1 In Place Activity in Area Box	50.67	27.12	2.11	2.66	1.43
53	19.95	21.82	1.87	Mouse 1 In Place Activity in Area Periphery	50.67	27.12	2.11	2.66	1.43
55	19.19	22.89	3.7	Mouse 1 Turn Around	193.17	52.16	2.16	-120.41	-32.51
57	22.56	25.86	3.3	Area:Mouse 1 Center In Center	190.17	57.57	2.27	27.74	8.4
58	22.56	23.22	0.67	Area:Mouse 1 Center In Center 75	38.97	58.4	2.27	-33.44	-50.11
59	25.96	26.16	0.2	Mouse 1 Cross Over Periphery and Center 75 by Center	14.56	72.74	2.5	9.79	48.9
61	23.22	23.86	0.63	Area:Mouse 1 Center In Center 50	53.67	84.65	2.31	25.76	40.64
62	23.86	25.86	2	Area:Mouse 1 Center In Center 75	97.53	48.71	2.26	35.42	17.69
65	25.86	28.6	2.74	Area:Mouse 1 Center In Periphery	222.77	81.42	2.42	217.21	79.39
66	34.43	34.63	0.2	Mouse 1 Cross Over Periphery and Center 75 by Center	9.22	46.04	2.6	-3.53	-17.63
67	24.86	27.26	2.4	Mouse 1 Turn Around	115.95	48.26	2.33	171.21	71.27
69	26.83	30.83	4	Mouse 1 Locomotion in Area Box	416.26	103.96	2.36	166.39	41.56
70	26.83	30.83	4	Mouse 1 Locomotion in Area Periphery	416.26	103.96	2.36	166.39	41.56
71	27.49	28.56	1.07	Mouse 1 Turn Around	136.61	127.95	2.52	58.25	54.55
74	28.6	28.83	0.23	Area:Mouse 1 Center In Center	15.56	66.64	2.31	20.47	87.65
75	28.6	28.83	0.23	Area:Mouse 1 Center In Center 75	15.56	66.64	2.31	20.47	87.65
79	28.83	34.33	5.51	Area:Mouse 1 Center In Periphery	323.34	58.73	2.08	105.56	19.17
81	31.03	33.4	2.37	Mouse 1 In Place Activity in Area Box	59.43	25.09	2.01	37.93	16.01
82	31.03	33.4	2.37	Mouse 1 In Place Activity in Area Periphery	59.43	25.09	2.01	37.93	16.01
83	30.26	34.67	4.4	Mouse 1 Turn Around	176.56	40.09	2.08	102.51	23.27
86	34.33	34.73	0.4	Area:Mouse 1 Center In Center	18.56	46.36	2.57	-9.1	-22.71
87	34.33	34.73	0.4	Area:Mouse 1 Center In Center 75	18.56	46.36	2.57	-9.1	-22.71
88	34.83	35.04	0.2	Mouse 1 Cross Over Periphery and Center 75 by Center	8.79	43.93	2.39	-13.31	-66.49
91	34.73	36.5	1.77	Area:Mouse 1 Center In Periphery	45.82	25.91	2.37	25.61	14.48
93	36.6	36.8	0.2	Mouse 1 Cross Over Periphery and Center 75 by Center	5.53	27.65	1.92	30.81	153.9
95	35.27	36.07	0.8	Mouse 1 In Place Activity in Area Box	19.26	24.05	2.43	-5.92	-7.39
96	35.27	36.07	0.8	Mouse 1 In Place Activity in Area Periphery	19.26	24.05	2.43	-5.92	-7.39
99	36.5	37.04	0.53	Area:Mouse 1 Center In Center	19.17	35.92	2.04	74.94	140.37
100	36.5	37.04	0.53	Area:Mouse 1 Center In Center 75	19.17	35.92	2.04	74.94	140.37
101	37.14	37.34	0.2	Mouse 1 Cross Over Periphery and Center 75 by Center	17.06	85.21	2.09	19.66	98.2
105	37.04	41.64	4.6	Area:Mouse 1 Center In Periphery	275.56	59.84	2.01	-85.55	-18.58
107	49.58	49.78	0.2	Mouse 1 Cross Over Periphery and Center 75 by Center	13.09	65.38	2.46	-0.52	-2.6
108	37.4	39.37	1.97	Mouse 1 In Place Activity in Area Box	49.83	25.31	1.7	-37.39	-19
109	37.4	39.37	1.97	Mouse 1 In Place Activity in Area Periphery	49.83	25.31	1.7	-37.39	-19
112	39.51	43.28	3.77	Mouse 1 Locomotion in Area Box	307.61	81.59	2.28	-109.41	-29.02
113	39.51	43.28	3.77	Mouse 1 Locomotion in Area Periphery	307.61	81.59	2.28	-109.41	-29.02
115	40.31	41.57	1.27	Mouse 1 Turn Around	156.51	123.44	2.34	-58.17	-45.88
117	41.64	41.74	0.1	Area:Mouse 1 Center In Center	4.12	41.2	2.23	-3.34	-33.39
118	41.64	41.74	0.1	Area:Mouse 1 Center In Center 75	4.12	41.2	2.23	-3.34	-33.39
120	41.74	49.48	7.74	Area:Mouse 1 Center In Periphery	432.64	55.89	2.35	-156.01	-20.15
124	44.14	45.28	1.13	Mouse 1 Locomotion in Area Box	94.32	83.14	2.6	39.54	34.85
125	44.14	45.28	1.13	Mouse 1 Locomotion in Area Periphery	94.32	83.14	2.6	39.54	34.85
126	45.38	46.01	0.63	Mouse 1 In Place Activity in Area Box	63.8	100.63	2.76	1.34	2.12
127	45.38	46.01	0.63	Mouse 1 In Place Activity in Area Periphery	63.8	100.63	2.76	1.34	2.12
128	46.41	49.02	2.6	Mouse 1 Turn Around	92.04	35.36	2.29	-75.83	-29.13
131	49.48	51.65	2.17	Area:Mouse 1 Center In Center	224.72	103.61	2.35	49.71	22.92
132	49.48	49.95	0.47	Area:Mouse 1 Center In Center 75	33.33	71.35	2.46	4.96	10.62
134	51.75	51.95	0.2	Mouse 1 Cross Over Periphery and Center 75 by Center	20.14	100.6	2.13	-2.14	-10.7
135	49.12	52.55	3.44	Mouse 1 Locomotion in Area Box	309.55	90.07	2.29	103.26	30.05
136	49.12	51.42	2.3	Mouse 1 Locomotion in Area Center	208.3	90.48	2.32	-1.75	-0.76
137	49.95	50.65	0.7	Area:Mouse 1 Center In Center 50	83.43	119.07	2.3	1.05	1.5
138	49.72	51.02	1.3	Mouse 1 Locomotion in Area Center 50	145.34	111.69	2.36	7.19	5.53
139	50.65	50.75	0.1	Area:Mouse 1 Center In Center 25	11.46	114.46	2.45	0.53	5.27
140	50.75	51.25	0.5	Area:Mouse 1 Center In Center 50	54.27	108.44	2.3	13.37	26.71
141	51.25	51.65	0.4	Area:Mouse 1 Center In Center 75	42.23	105.46	2.34	29.8	74.44
144	51.65	70.54	18.89	Area:Mouse 1 Center In Periphery	850.83	45.05	2.22	90.5	4.89
145	70.64	70.84	0.2	Mouse 1 Cross Over Periphery and Center 75 by Center	9.58	47.83	2.14	-12.18	-60.82
147	51.42	52.45	1.03	Mouse 1 Turn Around	93.53	90.43	2.21	107.96	104.37
148	52.79	54.72	1.94	Mouse 1 In Place Activity in Area Box	45.69	23.61	1.8	-38.58	-19.94
149	52.79	54.72	1.94	Mouse 1 In Place Activity in Area Periphery	45.69	23.61	1.8	-38.58	-19.94
150	55.69	56.92	1.23	Mouse 1 In Place Activity in Area Box	50.33	40.77	2.15	5.44	5.62
151	55.69	56.92	1.23	Mouse 1 In Place Activity in Area Periphery	50.33	40.77	2.15	5.44	5.62
152	56.59	57.49	0.9	Mouse 1 Turn Around	7.94	8.81	2.18	32.91	39.45
157	59.43	60.29	0.87	Mouse 1 Flat-Back Approach in Area Box	116.36	134.12	3.56	1.13	1.3
158	59.06	60.33	1.27	Mouse 1 Locomotion in Area Box	150.2	118.46	3.29	-6.52	-5.14
159	59.06	60.33	1.27	Mouse 1 Locomotion in Area Periphery	150.2	118.46	3.29	-6.52	-5.14
160	60.53	61.76	1.23	Mouse 1 In Place Activity in Area Box	53.44	43.28	2.67	-12.64	-10.24
161	60.53	61.76	1.23	Mouse 1 In Place Activity in Area Periphery	53.44	43.28	2.67	-12.64	-10.24
162	62.93	63.8	0.87	Mouse 1 In Place Activity in Area Box	26.88	30.98	1.88	-2.3	-2.65
163	62.93	63.8	0.87	Mouse 1 In Place Activity in Area Periphery	26.88	30.98	1.88	-2.3	-2.65
164	63.8	64.96	1.17	Mouse 1 has no movement in Area Box	0	0	2.07	1.58	1.35
165	63.8	64.96	1.17	Mouse 1 has no movement in Area Periphery	0	0	2.07	1.58	1.35
166	64.96	67.87	2.9	Mouse 1 In Place Activity in Area Box	5.22	1.8	1.94	-11.01	-3.79
167	64.96	67.87	2.9	Mouse 1 In Place Activity in Area Periphery	5.22	1.8	1.94	-11.01	-3.79
168	62.06	68.27	6.21	Mouse 1 Turn Around	70.62	11.38	1.98	-67.43	-10.86
169	68	71.84	3.84	Mouse 1 Locomotion in Area Box	318.05	82.89	2.24	-5.64	-1.47
170	68	69.9	1.9	Mouse 1 Locomotion in Area Periphery	191.2	100.53	2.44	-18.68	-9.82
173	70.54	71.74	1.2	Area:Mouse 1 Center In Center	73.06	60.83	2.04	41.07	34.19
174	70.54	71.74	1.2	Area:Mouse 1 Center In Center 75	73.06	60.83	2.04	41.07	34.19
175	71.84	72.04	0.2	Mouse 1 Cross Over Periphery and Center 75 by Center	13.35	66.66	2.36	0.11	0.53
179	71.74	80.15	8.41	Area:Mouse 1 Center In Periphery	215.94	25.68	1.93	269.69	32.07
180	80.25	80.45	0.2	Mouse 1 Cross Over Periphery and Center 75 by Center	4.17	20.83	2.19	-10.5	-52.46
181	70.74	73.24	2.5	Mouse 1 Turn Around	131.03	52.36	2.22	137	54.75
183	73.41	74.51	1.1	Mouse 1 In Place Activity in Area Box	36.89	33.51	1.83	-24.44	-22.19
184	73.41	74.51	1.1	Mouse 1 In Place Activity in Area Periphery	36.89	33.51	1.83	-24.44	-22.19
187	75.61	76.84	1.23	Mouse 1 In Place Activity in Area Box	31.99	25.91	1.78	8.45	6.85
188	75.61	76.84	1.23	Mouse 1 In Place Activity in Area Periphery	31.99	25.91	1.78	8.45	6.85
191	77.74	79.91	2.17	Mouse 1 In Place Activity in Area Box	26.73	12.32	1.75	64.27	29.64
192	77.74	79.91	2.17	Mouse 1 In Place Activity in Area Periphery	26.73	12.32	1.75	64.27	29.64
197	80.15	86.52	6.37	Area:Mouse 1 Center In Center	361.74	56.76	1.99	108.4	17.01
198	80.15	80.75	0.6	Area:Mouse 1 Center In Center 75	20.07	33.42	2.15	-15.78	-26.27
199	86.62	86.82	0.2	Mouse 1 Cross Over Periphery and Center 75 by Center	17.63	88.05	2.5	-2.11	-10.53
201	80.75	83.78	3.04	Area:Mouse 1 Center In Center 50	90.44	29.78	1.72	20.14	6.63
202	81.11	82.82	1.7	Mouse 1 In Place Activity in Area Box	49.33	28.99	1.62	-17.19	-10.1
203	81.11	82.82	1.7	Mouse 1 In Place Activity in Area Center	49.33	28.99	1.62	-17.19	-10.1
204	81.11	82.82	1.7	Mouse 1 In Place Activity in Area Center 50	49.33	28.99	1.62	-17.19	-10.1
205	83.78	84.42	0.63	Area:Mouse 1 Center In Center 25	60.86	96	2.37	2.94	4.64
206	83.38	85.12	1.74	Mouse 1 Locomotion in Area Box	169.25	97.55	2.25	76.57	44.13
207	83.38	85.12	1.74	Mouse 1 Locomotion in Area Center	169.25	97.55	2.25	76.57	44.13
208	84.42	84.75	0.33	Area:Mouse 1 Center In Center 50	46.29	138.74	2.17	39.63	118.76
209	84.75	86.52	1.77	Area:Mouse 1 Center In Center 75	144.08	81.47	2.23	61.46	34.76
216	86.52	89.62	3.1	Area:Mouse 1 Center In Periphery	121.29	39.09	1.94	110.99	35.77
218	89.72	89.92	0.2	Mouse 1 Cross Over Periphery and Center 75 by Center	13.83	69.06	2.31	2.86	14.29
221	87.55	88.59	1.03	Mouse 1 In Place Activity in Area Box	18.84	18.21	1.65	30.5	29.49
222	87.55	88.59	1.03	Mouse 1 In Place Activity in Area Periphery	18.84	18.21	1.65	30.5	29.49
223	86.22	89.66	3.44	Mouse 1 Turn Around	134.59	39.16	1.98	121.44	35.34
226	89.62	93.96	4.34	Area:Mouse 1 Center In Center	265.25	61.15	2.15	28.8	6.64
227	89.62	90.96	1.33	Area:Mouse 1 Center In Center 75	94.06	70.47	2.12	62.3	46.68
229	94.06	94.26	0.2	Mouse 1 Cross Over Periphery and Center 75 by Center	38.45	192.04	2.21	-8.83	-44.12
230	90.96	93.09	2.14	Area:Mouse 1 Center In Center 50	32.54	15.24	2.06	-39.95	-18.71
231	90.66	91.69	1.03	Mouse 1 In Place Activity in Area Box	23.96	23.16	1.91	22.56	21.82
232	90.66	91.69	1.03	Mouse 1 In Place Activity in Area Center	23.96	23.16	1.91	22.56	21.82
233	90.72	91.69	0.97	Mouse 1 In Place Activity in Area Center 50	19.94	20.61	1.9	18.33	18.94
234	93.09	93.39	0.3	Area:Mouse 1 Center In Center 25	32.1	106.89	2.44	-2.13	-7.1
235	92.56	94.13	1.57	Mouse 1 Locomotion in Area Box	186.81	119.12	2.33	-70.27	-44.81
236	92.56	93.73	1.17	Mouse 1 Locomotion in Area Center	103.58	88.7	2.3	-75.4	-64.56
237	93.39	93.66	0.27	Area:Mouse 1 Center In Center 50	44.54	166.86	2.43	1.22	4.59
238	93.66	93.96	0.3	Area:Mouse 1 Center In Center 75	62.01	206.51	2.42	7.35	24.49
241	93.96	113.28	19.32	Area:Mouse 1 Center In Periphery	504.91	26.14	1.86	-309.54	-16.02
242	113.38	113.58	0.2	Mouse 1 Cross Over Periphery and Center 75 by Center	8.76	43.75	2.23	0.49	2.44
243	94.23	95.6	1.37	Mouse 1 In Place Activity in Area Box	75.51	55.19	1.89	-35.45	-25.91
244	94.23	95.6	1.37	Mouse 1 In Place Activity in Area Periphery	75.51	55.19	1.89	-35.45	-25.91
245	93.59	96.13	2.54	Mouse 1 Turn Around	207.83	81.96	1.98	-70.59	-27.84
247	96.46	97.3	0.83	Mouse 1 In Place Activity in Area Box	27.73	33.24	2.06	5.21	6.25
248	96.46	97.3	0.83	Mouse 1 In Place Activity in Area Periphery	27.73	33.24	2.06	5.21	6.25
249	97.96	99.1	1.13	Mouse 1 Locomotion in Area Box	71.83	63.32	2.17	-22.01	-19.4
250	97.96	99.1	1.13	Mouse 1 Locomotion in Area Periphery	71.83	63.32	2.17	-22.01	-19.4
251	98.53	108.64	10.11	Mouse 1 Turn Around	170.45	16.86	1.76	-42.36	-4.19
252	99.83	108.01	8.17	Mouse 1 In Place Activity in Area Box	51.36	6.28	1.72	-14.27	-1.75
253	99.83	108.01	8.17	Mouse 1 In Place Activity in Area Periphery	51.36	6.28	1.72	-14.27	-1.75
261	109.31	110.58	1.27	Mouse 1 In Place Activity in Area Box	39.29	30.99	1.7	13.03	10.28
262	109.31	110.58	1.27	Mouse 1 In Place Activity in Area Periphery	39.29	30.99	1.7	13.03	10.28
265	113.28	113.71	0.43	Area:Mouse 1 Center In Center	18.3	42.18	2.2	-1.46	-3.36
266	111.18	113.71	2.54	Mouse 1 Turn Around	99.65	39.29	2.1	-102.17	-40.29
267	113.28	113.71	0.43	Area:Mouse 1 Center In Center 75	18.3	42.18	2.2	-1.46	-3.36
268	113.81	114.01	0.2	Mouse 1 Cross Over Periphery and Center 75 by Center	2.78	13.9	1.77	53.38	266.61
269	113.71	150.38	36.67	Area:Mouse 1 Center In Periphery	1055.23	28.78	2.03	-210.83	-6.06
271	150.48	150.68	0.2	Mouse 1 Cross Over Periphery and Center 75 by Center	12.5	62.44	1.95	4.24	21.18
273	113.78	116.15	2.37	Mouse 1 Locomotion in Area Box	159.83	67.47	2.14	66.26	27.97
274	113.78	116.15	2.37	Mouse 1 Locomotion in Area Periphery	159.83	67.47	2.14	66.26	27.97
275	116.32	117.35	1.03	Mouse 1 In Place Activity in Area Box	34.78	33.62	1.95	36.47	35.26
276	116.32	117.35	1.03	Mouse 1 In Place Activity in Area Periphery	34.78	33.62	1.95	36.47	35.26
277	115.28	118.08	2.8	Mouse 1 Turn Around	138.12	49.28	2.02	-53.26	-19
278	118.55	119.35	0.8	Mouse 1 In Place Activity in Area Box	31.38	39.18	2	6.7	8.37
279	118.55	119.35	0.8	Mouse 1 In Place Activity in Area Periphery	31.38	39.18	2	6.7	8.37
280	120.29	122.82	2.54	Mouse 1 In Place Activity in Area Box	41.23	16.26	1.98	-33.5	-13.21
281	120.29	122.82	2.54	Mouse 1 In Place Activity in Area Periphery	41.23	16.26	1.98	-33.5	-13.21
282	123.69	124.79	1.1	Mouse 1 In Place Activity in Area Box	45.31	41.15	2.11	1.41	1.28
283	123.69	124.79	1.1	Mouse 1 In Place Activity in Area Periphery	45.31	41.15	2.11	1.41	1.28
284	124.89	125.76	0.87	Mouse 1 Locomotion in Area Box	47.14	54.34	2.43	-1.22	-1.41
285	124.89	125.76	0.87	Mouse 1 Locomotion in Area Periphery	47.14	54.34	2.43	-1.22	-1.41
286	125.96	126.86	0.9	Mouse 1 In Place Activity in Area Box	0	0	1.25	0	0
287	125.96	126.86	0.9	Mouse 1 In Place Activity in Area Periphery	0	0	1.25	0	0
288	127.76	130.1	2.34	Mouse 1 In Place Activity in Area Box	13.29	5.69	1.65	29.77	15.12
289	127.76	130.1	2.34	Mouse 1 In Place Activity in Area Periphery	13.29	5.69	1.65	29.77	15.12
290	131.77	132.77	1	Mouse 1 In Place Activity in Area Box	17.07	17.05	3	0.53	0.53
291	131.77	132.77	1	Mouse 1 In Place Activity in Area Periphery	17.07	17.05	3	0.53	0.53
292	133.93	134.43	0.5	Mouse 1 Flat-Back Approach in Area Box	44.6	89.12	3.55	-4.1	-8.2
293	133.47	135.8	2.34	Mouse 1 Locomotion in Area Box	230.23	98.57	3.04	0.77	0.33
294	133.47	135.8	2.34	Mouse 1 Locomotion in Area Periphery	230.23	98.57	3.04	0.77	0.33
295	136	137.87	1.87	Mouse 1 In Place Activity in Area Box	53	28.36	2.09	-2.99	-1.6
296	136	137.87	1.87	Mouse 1 In Place Activity in Area Periphery	53	28.36	2.09	-2.99	-1.6
297	135.07	139.71	4.64	Mouse 1 Turn Around	185.35	39.96	2.09	13.38	2.89
298	138.97	145.55	6.57	Mouse 1 In Place Activity in Area Box	41.1	6.25	1.85	8.23	1.25
299	138.97	145.55	6.57	Mouse 1 In Place Activity in Area Periphery	41.1	6.25	1.85	8.23	1.25
303	146.31	147.38	1.07	Mouse 1 In Place Activity in Area Box	15.32	14.35	1.67	-37.79	-35.39
304	146.31	147.38	1.07	Mouse 1 In Place Activity in Area Periphery	15.32	14.35	1.67	-37.79	-35.39
308	150.38	152.59	2.2	Area:Mouse 1 Center In Center	108.24	49.15	2.13	83.93	38.11
309	150.38	152.12	1.74	Area:Mouse 1 Center In Center 75	57.45	33.11	2.05	91.13	52.52
310	152.69	152.89	0.2	Mouse 1 Cross Over Periphery and Center 75 by Center	34.89	174.29	2.39	-21.91	-109.43
311	149.52	151.99	2.47	Mouse 1 Turn Around	128.09	51.88	2.04	141.15	57.17
313	152.12	152.25	0.13	Area:Mouse 1 Center In Center 50	10.54	78.94	2.33	-0.13	-1
314	152.25	152.59	0.33	Area:Mouse 1 Center In Center 75	40.26	120.65	2.42	-7.07	-21.18
317	151.65	152.95	1.3	Mouse 1 Locomotion in Area Box	125.96	96.8	2.33	23.27	17.88
318	151.65	152.35	0.7	Mouse 1 Locomotion in Area Center	33.66	48.03	2.27	59.41	84.79
319	152.59	175.94	23.36	Area:Mouse 1 Center In Periphery	566.68	24.26	1.92	148.25	6.35
321	176.04	176.24	0.2	Mouse 1 Cross Over Periphery and Center 75 by Center	6.54	32.68	2	5.42	27.09
322	152.42	154.92	2.5	Mouse 1 Turn Around	176.05	70.35	1.81	-52.66	-21.04
323	153.62	162.93	9.31	Mouse 1 In Place Activity in Area Box	46.18	4.96	1.92	-64.03	-6.88
324	153.62	162.93	9.31	Mouse 1 In Place Activity in Area Periphery	46.18	4.96	1.92	-64.03	-6.88
331	163.43	164.53	1.1	Mouse 1 Locomotion in Area Box	75.45	68.52	2.21	-8.3	-7.54
332	163.43	164.53	1.1	Mouse 1 Locomotion in Area Periphery	75.45	68.52	2.21	-8.3	-7.54
333	164.7	168.13	3.44	Mouse 1 In Place Activity in Area Box	60.34	17.56	1.83	-44.03	-12.81
334	164.7	168.13	3.44	Mouse 1 In Place Activity in Area Periphery	60.34	17.56	1.83	-44.03	-12.81
335	163.9	168.07	4.17	Mouse 1 Turn Around	144.27	34.59	1.91	-51.78	-12.42
338	169.5	172.17	2.67	Mouse 1 In Place Activity in Area Box	55.45	20.77	1.85	61.8	23.15
339	169.5	172.17	2.67	Mouse 1 In Place Activity in Area Periphery	55.45	20.77	1.85	61.8	23.15
340	168.6	173.51	4.9	Mouse 1 Turn Around	140.26	28.6	1.82	162.38	33.11
345	175.94	179.98	4.04	Area:Mouse 1 Center In Center	53.92	13.36	1.85	102.32	25.34
346	175.94	179.98	4.04	Area:Mouse 1 Center In Center 75	53.92	13.36	1.85	102.32	25.34
347	180.08	180.28	0.2	Mouse 1 Cross Over Periphery and Center 75 by Center	3.12	15.57	2.18	11.57	57.8
348	176.28	183.02	6.74	Mouse 1 In Place Activity in Area Box	76.08	11.29	1.87	27.74	4.12
349	176.28	179.35	3.07	Mouse 1 In Place Activity in Area Center	42.46	13.83	1.81	72.81	23.72
350	176.28	179.35	3.07	Mouse 1 In Place Activity in Area Center 75	42.46	13.83	1.81	72.81	23.72
359	174.67	180.41	5.74	Mouse 1 Turn Around	81.91	14.27	1.88	245.1	42.71
360	179.98	181.45	1.47	Area:Mouse 1 Center In Periphery	16.05	10.93	2.12	2.59	1.76
362	181.55	181.75	0.2	Mouse 1 Cross Over Periphery and Center 75 by Center	2.57	12.82	1.65	-38.77	-193.64
363	180.18	181.21	1.03	Mouse 1 In Place Activity in Area Periphery	12.81	12.38	2.11	4.19	4.05
364	181.45	187.82	6.37	Area:Mouse 1 Center In Center	377.43	59.22	1.98	45.65	7.16
365	181.45	184.98	3.54	Area:Mouse 1 Center In Center 75	82.97	23.46	1.85	-84.15	-23.79
369	187.92	188.12	0.2	Mouse 1 Cross Over Periphery and Center 75 by Center	18.99	94.84	1.84	29.94	149.54
370	181.65	183.02	1.37	Mouse 1 In Place Activity in Area Center	14.11	10.32	1.74	-29.52	-21.58
371	181.65	183.02	1.37	Mouse 1 In Place Activity in Area Center 75	14.11	10.32	1.74	-29.52	-21.58
373	183.18	184.85	1.67	Mouse 1 Turn Around	63.28	37.93	1.94	-25.96	-15.56
374	184.98	185.39	0.4	Area:Mouse 1 Center In Center 50	22.09	55.18	2.26	36.58	91.36
375	185.39	185.89	0.5	Area:Mouse 1 Center In Center 25	61.37	122.63	2.13	21.61	43.17
376	184.72	186.45	1.74	Mouse 1 Locomotion in Area Box	189.76	109.37	2.16	104.92	60.47
377	184.72	186.45	1.74	Mouse 1 Locomotion in Area Center	189.76	109.37	2.16	104.92	60.47
378	185.89	186.12	0.23	Area:Mouse 1 Center In Center 50	38.23	163.68	2.2	2.67	11.44
379	186.12	187.82	1.7	Area:Mouse 1 Center In Center 75	172.76	101.52	2.1	68.94	40.51
386	187.82	208.07	20.25	Area:Mouse 1 Center In Periphery	1103.55	54.49	2.05	394.13	19.95
387	187.15	188.39	1.23	Mouse 1 Locomotion in Area Box	85.52	69.27	2.11	75.55	61.19
389	208.17	208.38	0.2	Mouse 1 Cross Over Periphery and Center 75 by Center	6.08	30.35	2.22	5.17	25.81
390	188.52	189.26	0.73	Mouse 1 In Place Activity in Area Box	32.37	44.1	1.97	35.15	47.88
391	188.52	189.26	0.73	Mouse 1 In Place Activity in Area Periphery	32.37	44.1	1.97	35.15	47.88
392	187.52	189.56	2.04	Mouse 1 Turn Around	118.61	58.27	2.03	97.32	47.82
394	190.02	191.29	1.27	Mouse 1 In Place Activity in Area Box	31.71	25.01	1.79	21.91	17.28
395	190.02	191.29	1.27	Mouse 1 In Place Activity in Area Periphery	31.71	25.01	1.79	21.91	17.28
399	192.53	197.16	4.64	Mouse 1 Locomotion in Area Box	365.09	78.72	2.06	96.61	20.83
400	192.53	197.16	4.64	Mouse 1 Locomotion in Area Periphery	365.09	78.72	2.06	96.61	20.83
401	193.19	194.23	1.03	Mouse 1 Turn Around	110.15	106.49	2.15	43.72	42.27
408	196.76	198.57	1.8	Mouse 1 Turn Around	134.02	74.38	1.97	88.71	49.24
411	198.43	199.2	0.77	Mouse 1 Locomotion in Area Box	46.86	61.06	2.29	-20.74	-27.02
412	198.43	199.2	0.77	Mouse 1 Locomotion in Area Periphery	46.86	61.06	2.29	-20.74	-27.02
413	199.33	200.87	1.53	Mouse 1 In Place Activity in Area Box	60.56	39.46	2.23	-6.88	-4.48
414	199.33	200.87	1.53	Mouse 1 In Place Activity in Area Periphery	60.56	39.46	2.23	-6.88	-4.48
415	201.17	203.27	2.1	Mouse 1 Locomotion in Area Box	153.44	72.99	2.34	48.23	22.94
416	201.17	203.27	2.1	Mouse 1 Locomotion in Area Periphery	153.44	72.99	2.34	48.23	22.94
417	204.47	205.04	0.57	Mouse 1 In Place Activity in Area Box	10.23	18.03	2.09	-6.34	-14.62
418	204.47	205.04	0.57	Mouse 1 In Place Activity in Area Periphery	10.23	18.03	2.09	-6.34	-14.62
419	205.07	205.84	0.77	Mouse 1 Turn Around	12.48	16.26	2.11	38.7	55.24
422	205.37	206.44	1.07	Mouse 1 Locomotion in Area Box	56.3	52.73	2.13	-6.24	-5.84
423	205.37	206.44	1.07	Mouse 1 Locomotion in Area Periphery	56.3	52.73	2.13	-6.24	-5.84
424	206.57	207.44	0.87	Mouse 1 In Place Activity in Area Box	37.54	43.27	1.73	-18.95	-21.85
425	206.57	207.44	0.87	Mouse 1 In Place Activity in Area Periphery	37.54	43.27	1.73	-18.95	-21.85
428	208.07	212.61	4.54	Area:Mouse 1 Center In Center	280.49	61.81	2.04	46.35	10.21
429	208.07	208.88	0.8	Area:Mouse 1 Center In Center 75	28.37	35.42	2.16	51.78	64.66
430	212.71	212.91	0.2	Mouse 1 Cross Over Periphery and Center 75 by Center	21.06	105.2	2.09	-8.04	-40.14
432	208.88	209.14	0.27	Area:Mouse 1 Center In Center 50	18.48	69.23	2.06	1.03	3.88
433	209.14	209.64	0.5	Area:Mouse 1 Center In Center 25	56.07	112.03	2.03	25.7	51.35
434	208.51	209.51	1	Mouse 1 Locomotion in Area Box	73.36	73.28	2.06	49.09	49.04
435	208.51	209.51	1	Mouse 1 Locomotion in Area Center	73.36	73.28	2.06	49.09	49.04
436	209.64	210.04	0.4	Area:Mouse 1 Center In Center 50	41.3	103.14	2.07	-14.28	-35.66
437	210.04	210.74	0.7	Area:Mouse 1 Center In Center 25	30.11	42.97	2.07	-61.01	-87.07
438	209.01	210.34	1.33	Mouse 1 Turn Around	119.32	89.4	1.99	-37.25	-27.91
439	210.74	212.31	1.57	Area:Mouse 1 Center In Center 50	88.89	56.68	1.91	30.87	19.69
440	210.18	210.91	0.73	Mouse 1 Locomotion in Area Box	38.63	52.62	2.13	-34.38	-46.84
441	210.18	210.91	0.73	Mouse 1 Locomotion in Area Center	38.63	52.62	2.13	-34.38	-46.84
442	211.01	211.54	0.53	Mouse 1 In Place Activity in Area Box	50.77	95.1	1.87	1.88	3.53
443	211.01	211.54	0.53	Mouse 1 In Place Activity in Area Center	50.77	95.1	1.87	1.88	3.53
444	211.01	211.54	0.53	Mouse 1 In Place Activity in Area Center 50	50.77	95.1	1.87	1.88	3.53
445	212.31	212.61	0.3	Area:Mouse 1 Center In Center 75	17.28	57.53	2.28	12.24	40.76
448	212.61	216.75	4.14	Area:Mouse 1 Center In Periphery	174.76	42.24	1.9	-138.52	-33.48
449	212.01	212.81	0.8	Mouse 1 Locomotion in Area Box	39.03	48.74	2.16	49.16	61.39
450	216.85	217.05	0.2	Mouse 1 Cross Over Periphery and Center 75 by Center	8.15	40.71	2	6.69	33.4
451	212.95	214.01	1.07	Mouse 1 In Place Activity in Area Box	56.23	52.66	1.95	24.01	22.48
452	212.95	214.01	1.07	Mouse 1 In Place Activity in Area Periphery	56.23	52.66	1.95	24.01	22.48
454	212.45	215.28	2.84	Mouse 1 Turn Around	133.65	47.12	1.99	-72.34	-25.51
456	215.68	216.35	0.67	Mouse 1 In Place Activity in Area Box	25.83	38.71	1.68	-30.53	-45.74
457	215.68	216.35	0.67	Mouse 1 In Place Activity in Area Periphery	25.83	38.71	1.68	-30.53	-45.74
460	216.75	217.02	0.27	Area:Mouse 1 Center In Center	9.55	35.78	2.01	-0.11	-0.43
461	216.75	217.02	0.27	Area:Mouse 1 Center In Center 75	9.55	35.78	2.01	-0.11	-0.43
463	217.12	217.32	0.2	Mouse 1 Cross Over Periphery and Center 75 by Center	10.97	54.82	1.93	13.01	64.97
464	217.02	234.77	17.75	Area:Mouse 1 Center In Periphery	482.25	27.17	1.8	-153.15	-8.69
466	234.87	235.07	0.2	Mouse 1 Cross Over Periphery and Center 75 by Center	12.34	61.62	1.91	8.78	43.87
467	217.28	218.42	1.13	Mouse 1 In Place Activity in Area Box	34.79	30.66	1.92	22.27	19.63
468	217.28	218.42	1.13	Mouse 1 In Place Activity in Area Periphery	34.79	30.66	1.92	22.27	19.63
472	221.12	222.46	1.33	Mouse 1 Locomotion in Area Box	126.2	94.55	2.62	-17.6	-13.19
473	221.12	222.46	1.33	Mouse 1 Locomotion in Area Periphery	126.2	94.55	2.62	-17.6	-13.19
474	222.59	225.06	2.47	Mouse 1 In Place Activity in Area Box	71.53	28.97	2.02	37.23	15.08
475	222.59	225.06	2.47	Mouse 1 In Place Activity in Area Periphery	71.53	28.97	2.02	37.23	15.08
476	221.99	226.19	4.2	Mouse 1 Turn Around	180.33	42.89	2	-48.13	-11.45
477	226.49	232.17	5.67	Mouse 1 In Place Activity in Area Box	49.12	8.66	1.48	23.94	4.27
478	226.49	232.17	5.67	Mouse 1 In Place Activity in Area Periphery	49.12	8.66	1.48	23.94	4.27
481	232.2	233.73	1.53	Mouse 1 Turn Around	32.54	21.2	1.72	15.67	10.67
484	234.77	236.37	1.6	Area:Mouse 1 Center In Center	100.01	62.44	1.92	75.08	46.88
485	234.77	236.37	1.6	Area:Mouse 1 Center In Center 75	100.01	62.44	1.92	75.08	46.88
486	236.47	236.67	0.2	Mouse 1 Cross Over Periphery and Center 75 by Center	22.42	111.99	2.22	-14.73	-73.6
490	236.37	261.59	25.23	Area:Mouse 1 Center In Periphery	1001.4	39.7	2.02	45.26	1.81
492	235.7	236.87	1.17	Mouse 1 Locomotion in Area Box	95.58	81.84	2.06	65.73	56.29
493	261.7	261.9	0.2	Mouse 1 Cross Over Periphery and Center 75 by Center	13.35	66.68	2.14	4.29	21.43
494	236.14	236.87	0.73	Mouse 1 Locomotion in Area Periphery	74.04	100.86	2.14	8.15	11.1
495	236.34	238.94	2.6	Mouse 1 Turn Around	159.75	61.38	1.92	-32.62	-12.53
496	237.04	237.57	0.53	Mouse 1 In Place Activity in Area Box	49.56	92.83	2.17	-0.75	-1.4
497	237.04	237.57	0.53	Mouse 1 In Place Activity in Area Periphery	49.56	92.83	2.17	-0.75	-1.4
501	239.21	240.81	1.6	Mouse 1 Turn Around	79.07	49.37	1.8	61.01	38.09
503	241.14	242.94	1.8	Mouse 1 Locomotion in Area Box	123.9	68.77	2.59	-77.52	-43.02
504	241.14	242.94	1.8	Mouse 1 Locomotion in Area Periphery	123.9	68.77	2.59	-77.52	-43.02
505	243.14	244.54	1.4	Mouse 1 In Place Activity in Area Box	51.2	36.53	1.99	9.42	6.72
506	243.14	244.54	1.4	Mouse 1 In Place Activity in Area Periphery	51.2	36.53	1.99	9.42	6.72
507	242.38	244.64	2.27	Mouse 1 Turn Around	111.99	49.36	2.21	6.72	2.96
508	246.85	248.42	1.57	Mouse 1 In Place Activity in Area Box	53.17	33.9	1.89	1.56	1
509	246.85	248.42	1.57	Mouse 1 In Place Activity in Area Periphery	53.17	33.9	1.89	1.56	1
510	246.08	249.48	3.4	Mouse 1 Turn Around	111.61	32.79	2.07	-50.53	-14.85
511	249.68	250.95	1.27	Mouse 1 In Place Activity in Area Box	16.7	13.17	2.01	-15.9	-12.54
512	249.68	250.95	1.27	Mouse 1 In Place Activity in Area Periphery	16.7	13.17	2.01	-15.9	-12.54
513	251.89	252.95	1.07	Mouse 1 In Place Activity in Area Box	49.64	46.49	2.05	4.91	4.6
514	251.89	252.95	1.07	Mouse 1 In Place Activity in Area Periphery	49.64	46.49	2.05	4.91	4.6
515	254.05	254.65	0.6	Mouse 1 In Place Activity in Area Box	41.43	68.98	1.95	6.52	10.85
516	254.05	254.65	0.6	Mouse 1 In Place Activity in Area Periphery	41.43	68.98	1.95	6.52	10.85
517	254.99	256.16	1.17	Mouse 1 Locomotion in Area Box	67.83	58.08	2.05	-8.37	-7.16
518	254.99	256.16	1.17	Mouse 1 Locomotion in Area Periphery	67.83	58.08	2.05	-8.37	-7.16
519	256.46	257.42	0.97	Mouse 1 In Place Activity in Area Box	38.23	39.51	1.88	20.06	20.73
520	256.46	257.42	0.97	Mouse 1 In Place Activity in Area Periphery	38.23	39.51	1.88	20.06	20.73
521	255.46	260.86	5.41	Mouse 1 Turn Around	174.13	32.21	1.73	147.51	27.29
523	258.93	260.49	1.57	Mouse 1 In Place Activity in Area Box	23.35	14.89	1.62	71.78	45.77
524	258.93	260.49	1.57	Mouse 1 In Place Activity in Area Periphery	23.35	14.89	1.62	71.78	45.77
529	261.59	263.36	1.77	Area:Mouse 1 Center In Center	123.47	69.82	1.96	112.82	63.8
530	261.59	262.16	0.57	Area:Mouse 1 Center In Center 75	39.86	70.26	1.98	42.46	74.85
532	263.46	263.66	0.2	Mouse 1 Cross Over Periphery and Center 75 by Center	19.68	98.29	1.85	-2.18	-10.89
533	260.79	264.43	3.64	Mouse 1 Locomotion in Area Box	244.69	67.28	1.95	147.35	40.51
534	262.16	262.96	0.8	Area:Mouse 1 Center In Center 50	50.19	62.67	1.88	68.47	85.51
535	261.53	262.9	1.37	Mouse 1 Turn Around	89.91	65.72	1.91	121.32	88.68
536	262.96	263.36	0.4	Area:Mouse 1 Center In Center 75	33.43	83.5	2.07	1.89	4.72
539	263.36	273.87	10.51	Area:Mouse 1 Center In Periphery	347.82	33.09	1.8	80.22	7.94
540	273.97	274.17	0.2	Mouse 1 Cross Over Periphery and Center 75 by Center	7.63	38.12	2.13	16.88	84.32
542	263.13	264.43	1.3	Mouse 1 Locomotion in Area Periphery	114.94	88.33	2.07	-55.68	-42.79
543	266.03	269.94	3.9	Mouse 1 In Place Activity in Area Box	49.91	12.78	1.49	26.25	6.72
544	266.03	269.94	3.9	Mouse 1 In Place Activity in Area Periphery	49.91	12.78	1.49	26.25	6.72
547	265.13	269.94	4.8	Mouse 1 Turn Around	98.21	20.44	1.7	22.52	4.69
548	271.2	272.37	1.17	Mouse 1 In Place Activity in Area Box	25.62	21.94	1.55	17.41	22.68
549	271.2	272.37	1.17	Mouse 1 In Place Activity in Area Periphery	25.62	21.94	1.55	17.41	22.68
552	273.87	275.28	1.4	Area:Mouse 1 Center In Center	53.26	38	2.06	139.09	99.25
553	273.87	275.28	1.4	Area:Mouse 1 Center In Center 75	53.26	38	2.06	139.09	99.25
556	275.38	275.58	0.2	Mouse 1 Cross Over Periphery and Center 75 by Center	14.14	70.64	2.12	17.01	84.97
557	272.54	274.54	2	Mouse 1 Turn Around	57.19	28.57	1.92	186.46	93.14
561	275.28	285.42	10.14	Area:Mouse 1 Center In Periphery	117.47	11.58	1.89	-20.5	-2.02
563	285.52	285.72	0.2	Mouse 1 Cross Over Periphery and Center 75 by Center	9.73	48.6	2.15	10.22	51.05
565	275.64	281.35	5.71	Mouse 1 In Place Activity in Area Box	43.67	7.65	1.92	42.32	7.42
566	275.64	281.35	5.71	Mouse 1 In Place Activity in Area Periphery	43.67	7.65	1.92	42.32	7.42
567	274.74	281.61	6.87	Mouse 1 Turn Around	93.16	13.55	1.93	133.77	19.46
569	282.05	284.42	2.37	Mouse 1 In Place Activity in Area Box	19.52	8.24	1.88	21.77	9.19
570	282.05	284.42	2.37	Mouse 1 In Place Activity in Area Periphery	19.52	8.24	1.88	21.77	9.19
574	285.42	285.69	0.27	Area:Mouse 1 Center In Center	11.51	43.11	2.06	-11.66	-43.67
575	285.42	285.69	0.27	Area:Mouse 1 Center In Center 75	11.51	43.11	2.06	-11.66	-43.67
580	285.79	285.99	0.2	Mouse 1 Cross Over Periphery and Center 75 by Center	18.11	90.47	2.2	8.41	42
581	285.69	312.31	26.63	Area:Mouse 1 Center In Periphery	542.8	20.39	1.61	-84.09	-4.38
582	312.41	312.61	0.2	Mouse 1 Cross Over Periphery and Center 75 by Center	7.42	37.04	2.03	-12.38	-61.84
583	285.32	286.62	1.3	Mouse 1 Locomotion in Area Box	132.48	101.81	2.15	-26.69	-21.62
584	285.45	286.62	1.17	Mouse 1 Locomotion in Area Periphery	128.12	109.71	2.2	1.08	0.98
585	286.72	287.42	0.7	Mouse 1 In Place Activity in Area Box	0	0	1.25	0	0
586	286.72	287.42	0.7	Mouse 1 In Place Activity in Area Periphery	0	0	1.25	0	0
587	288.69	292.99	4.3	Mouse 1 In Place Activity in Area Box	52.28	12.15	1.56	-106.21	-25.26
588	288.69	292.99	4.3	Mouse 1 In Place Activity in Area Periphery	52.28	12.15	1.56	-106.21	-25.26
602	293.43	297.16	3.74	Mouse 1 Turn Around	132.77	35.53	1.75	203.91	54.56
605	296.6	297.9	1.3	Mouse 1 Locomotion in Area Box	66.12	50.81	2.07	90.68	69.68
606	296.6	297.9	1.3	Mouse 1 Locomotion in Area Periphery	66.12	50.81	2.07	90.68	69.68
607	298.16	303.67	5.51	Mouse 1 In Place Activity in Area Box	41.47	7.53	1.42	-33.32	-25.6
608	298.16	303.67	5.51	Mouse 1 In Place Activity in Area Periphery	41.47	7.53	1.42	-33.32	-25.6
611	304.37	306.37	2	Mouse 1 In Place Activity in Area Box	25.01	12.49	1.68	-36.24	-18.1
612	304.37	306.37	2	Mouse 1 In Place Activity in Area Periphery	25.01	12.49	1.68	-36.24	-18.1
613	303.97	306.41	2.44	Mouse 1 Turn Around	31.07	12.75	1.69	-59.74	-25.58
615	306.54	307.91	1.37	Mouse 1 Turn Around	20.36	14.88	1.71	2.59	2.09
617	308.48	311.58	3.1	Mouse 1 In Place Activity in Area Box	42.74	13.77	1.6	64.88	22.61
618	308.48	311.58	3.1	Mouse 1 In Place Activity in Area Periphery	42.74	13.77	1.6	64.88	22.61
622	311.78	312.31	0.53	Mouse 1 Turn Around	7.44	13.94	1.61	-74.82	-186.87
623	312.31	313.58	1.27	Area:Mouse 1 Center In Center	117.56	92.72	2.17	32.12	25.33
624	312.31	313.58	1.27	Area:Mouse 1 Center In Center 75	117.56	92.72	2.17	32.12	25.33
628	313.68	313.88	0.2	Mouse 1 Cross Over Periphery and Center 75 by Center	34.05	170.09	2.42	4.15	20.75
630	312.28	314.35	2.07	Mouse 1 Locomotion in Area Box	243.23	117.57	2.25	15.37	7.43
631	312.28	313.35	1.07	Mouse 1 Locomotion in Area Center	82.06	76.85	2.14	14.03	13.14
632	312.28	313.35	1.07	Mouse 1 Locomotion in Area Center 75	82.06	76.85	2.14	14.03	13.14
635	313.58	349.25	35.67	Area:Mouse 1 Center In Periphery	500.87	14.04	1.8	-155.51	-4.36
637	349.35	349.55	0.2	Mouse 1 Cross Over Periphery and Center 75 by Center	11.3	56.44	2.13	3	14.99
638	313.35	314.35	1	Mouse 1 Locomotion in Area Periphery	161.17	161	2.38	1.34	1.34
639	314.55	319.35	4.8	Mouse 1 In Place Activity in Area Box	77.37	16.1	1.71	-39.46	-8.21
640	314.55	319.35	4.8	Mouse 1 In Place Activity in Area Periphery	77.37	16.1	1.71	-39.46	-8.21
641	313.75	319.62	5.87	Mouse 1 Turn Around	203.72	34.69	1.81	-88.76	-15.11
642	320.85	345.41	24.56	Mouse 1 In Place Activity in Area Box	63.26	2.58	1.77	96.08	3.91
643	320.85	345.41	24.56	Mouse 1 In Place Activity in Area Periphery	63.26	2.58	1.77	96.08	3.91
654	345.61	346.55	0.93	Mouse 1 Locomotion in Area Box	53.8	57.58	2.37	12.59	13.48
655	345.61	346.55	0.93	Mouse 1 Locomotion in Area Periphery	53.8	57.58	2.37	12.59	13.48
656	346.78	348.18	1.4	Mouse 1 In Place Activity in Area Box	51.57	36.8	1.88	11.11	7.93
657	346.78	348.18	1.4	Mouse 1 In Place Activity in Area Periphery	51.57	36.8	1.88	11.11	7.93
658	345.98	348.98	3	Mouse 1 Turn Around	137.63	45.83	1.9	-35.52	-11.83
662	349.25	350.05	0.8	Area:Mouse 1 Center In Center	59.87	74.76	2.12	33.58	41.93
663	349.25	350.05	0.8	Area:Mouse 1 Center In Center 75	59.87	74.76	2.12	33.58	41.93
665	350.15	350.35	0.2	Mouse 1 Cross Over Periphery and Center 75 by Center	22.16	110.7	2.05	15.57	77.76
666	348.95	350.15	1.2	Mouse 1 Locomotion in Area Box	78.44	65.3	2.11	28.69	23.89
669	350.05	375.44	25.39	Area:Mouse 1 Center In Periphery	559.18	22.02	1.81	308.41	12.15
670	375.54	375.74	0.2	Mouse 1 Cross Over Periphery and Center 75 by Center	8.99	44.89	2.34	-10.92	-54.56
672	349.88	351.02	1.13	Mouse 1 Turn Around	102.11	90	2.14	96.68	85.22
673	351.05	360.39	9.34	Mouse 1 In Place Activity in Area Box	52.77	5.65	1.71	-4.64	-0.5
674	351.05	360.39	9.34	Mouse 1 In Place Activity in Area Periphery	52.77	5.65	1.71	-4.64	-0.5
677	362.13	364.1	1.97	Mouse 1 In Place Activity in Area Box	21.66	11	1.55	-5.85	-2.97
678	362.13	364.1	1.97	Mouse 1 In Place Activity in Area Periphery	21.66	11	1.55	-5.85	-2.97
681	365.17	367.33	2.17	Mouse 1 Locomotion in Area Box	210.86	97.22	2.05	134.44	61.99
682	365.17	367.33	2.17	Mouse 1 Locomotion in Area Periphery	210.86	97.22	2.05	134.44	61.99
683	368	375.11	7.11	Mouse 1 In Place Activity in Area Box	73.26	10.31	1.8	154.86	21.79
684	368	375.11	7.11	Mouse 1 In Place Activity in Area Periphery	73.26	10.31	1.8	154.86	21.79
686	366.83	375.54	8.71	Mouse 1 Turn Around	198.77	22.82	1.85	82.58	9.48
691	375.44	376.34	0.9	Area:Mouse 1 Center In Center	77.07	85.55	2.32	-48.6	-53.94
692	375.44	376.34	0.9	Area:Mouse 1 Center In Center 75	77.07	85.55	2.32	-48.6	-53.94
694	376.44	376.64	0.2	Mouse 1 Cross Over Periphery and Center 75 by Center	31.83	158.99	2.26	-2.13	-10.64
696	375.31	376.68	1.37	Mouse 1 Locomotion in Area Box	131.42	96.07	2.27	-67.39	-49.26
697	375.31	376.11	0.8	Mouse 1 Locomotion in Area Center	46.75	58.38	2.26	-59.81	-74.69
698	375.31	376.11	0.8	Mouse 1 Locomotion in Area Center 75	46.75	58.38	2.26	-59.81	-74.69
700	376.34	384.02	7.67	Area:Mouse 1 Center In Periphery	312.28	40.69	1.86	111.18	17.09
702	384.12	384.32	0.2	Mouse 1 Cross Over Periphery and Center 75 by Center	6.02	30.08	2	-14.99	-74.9
704	376.81	378.48	1.67	Mouse 1 In Place Activity in Area Box	59.16	35.46	1.68	-66.7	-39.98
705	376.81	378.48	1.67	Mouse 1 In Place Activity in Area Periphery	59.16	35.46	1.68	-66.7	-39.98
707	379.01	379.75	0.73	Mouse 1 Locomotion in Area Box	42.71	58.19	2.29	16.49	22.47
708	379.01	379.75	0.73	Mouse 1 Locomotion in Area Periphery	42.71	58.19	2.29	16.49	22.47
710	379.48	381.31	1.84	Mouse 1 Turn Around	120.05	65.42	2.29	-29.15	-15.88
712	381.58	383.72	2.14	Mouse 1 In Place Activity in Area Box	23.74	11.12	1.48	107.7	111.3
713	381.58	383.72	2.14	Mouse 1 In Place Activity in Area Periphery	23.74	11.12	1.48	107.7	111.3
714	382.85	383.75	0.9	Mouse 1 Turn Around	19.03	21.12	1.64	112.75	135.17
717	384.02	385.45	1.43	Area:Mouse 1 Center In Center	59.19	41.26	2.12	-37.42	-26.08
718	384.02	385.45	1.43	Area:Mouse 1 Center In Center 75	59.19	41.26	2.12	-37.42	-26.08
719	385.55	385.75	0.2	Mouse 1 Cross Over Periphery and Center 75 by Center	3.35	16.74	2.13	-14.49	-72.36
723	385.45	399.87	14.41	Area:Mouse 1 Center In Periphery	180.72	12.54	1.69	38.34	2.66
724	399.97	400.17	0.2	Mouse 1 Cross Over Periphery and Center 75 by Center	11.82	59.03	2.39	12.31	61.51
730	386.32	387.32	1	Mouse 1 Locomotion in Area Box	63.89	63.83	2.17	6.42	6.41
731	386.32	387.32	1	Mouse 1 Locomotion in Area Periphery	63.89	63.83	2.17	6.42	6.41
732	387.49	399.43	11.95	Mouse 1 In Place Activity in Area Box	74.74	6.26	1.61	-37.32	-3.12
733	387.49	399.43	11.95	Mouse 1 In Place Activity in Area Periphery	74.74	6.26	1.61	-37.32	-3.12
744	399.87	400.2	0.33	Area:Mouse 1 Center In Center	17.82	53.4	2.41	15.62	46.81
745	399.87	400.2	0.33	Area:Mouse 1 Center In Center 75	17.82	53.4	2.41	15.62	46.81
748	400.3	400.5	0.2	Mouse 1 Cross Over Periphery and Center 75 by Center	24.03	120.05	2.04	68.94	344.33
750	400.2	405.51	5.31	Area:Mouse 1 Center In Periphery	139.27	26.25	1.76	194.89	36.73
752	399.6	400.63	1.03	Mouse 1 Locomotion in Area Box	71.12	68.76	2.16	200.47	193.81
753	405.61	405.81	0.2	Mouse 1 Cross Over Periphery and Center 75 by Center	9.81	48.99	2.37	-10.33	-51.62
755	399.6	400.63	1.03	Mouse 1 Locomotion in Area Periphery	71.12	68.76	2.16	200.47	193.81
756	400.8	405.04	4.24	Mouse 1 In Place Activity in Area Box	64.81	15.29	1.71	77.58	18.31
757	400.8	405.04	4.24	Mouse 1 In Place Activity in Area Periphery	64.81	15.29	1.71	77.58	18.31
759	400.07	403.9	3.84	Mouse 1 Turn Around	144.15	37.57	1.79	231.37	60.3
762	405.51	411.41	5.91	Area:Mouse 1 Center In Center	359.26	60.83	2.24	-99.38	-16.83
763	405.51	407.17	1.67	Area:Mouse 1 Center In Center 75	102.18	61.25	2.25	-81.77	-49.01
764	411.51	411.71	0.2	Mouse 1 Cross Over Periphery and Center 75 by Center	20.6	102.87	2.77	6.9	34.45
766	405.31	408.91	3.6	Mouse 1 Locomotion in Area Box	218.52	60.64	2.21	-146.7	-40.71
767	405.31	408.91	3.6	Mouse 1 Locomotion in Area Center	218.52	60.64	2.21	-146.7	-40.71
768	405.31	406.94	1.63	Mouse 1 Locomotion in Area Center 75	86.88	53.14	2.22	-69.65	-42.6
769	407.17	408.21	1.03	Area:Mouse 1 Center In Center 50	74.28	71.82	2.13	-63.04	-60.94
770	408.21	410.11	1.9	Area:Mouse 1 Center In Center 25	114.14	60.01	2.22	-29.66	-15.59
771	410.11	410.91	0.8	Area:Mouse 1 Center In Center 50	32.35	40.4	2.24	66.13	82.59
772	410.91	411.41	0.5	Area:Mouse 1 Center In Center 75	36.31	72.56	2.47	8.96	17.9
775	411.41	413.05	1.63	Area:Mouse 1 Center In Periphery	71.45	43.7	2.1	7.59	4.64
776	413.15	413.35	0.2	Mouse 1 Cross Over Periphery and Center 75 by Center	2.37	11.83	1.87	8.19	40.91
777	410.91	412.01	1.1	Mouse 1 Turn Around	90.19	81.91	2.48	-5.47	-4.97
778	411.64	413.78	2.14	Mouse 1 In Place Activity in Area Box	56.31	26.37	2.03	19.95	9.34
779	411.64	412.81	1.17	Mouse 1 In Place Activity in Area Periphery	47.92	41.03	2.02	-15.73	-13.47
780	413.05	414.48	1.43	Area:Mouse 1 Center In Center	16.24	11.32	2.03	-69.38	-48.36
781	413.05	414.48	1.43	Area:Mouse 1 Center In Center 75	16.24	11.32	2.03	-69.38	-48.36
782	414.58	414.78	0.2	Mouse 1 Cross Over Periphery and Center 75 by Center	5.25	26.24	2.09	0.92	4.57
783	412.81	413.78	0.97	Mouse 1 In Place Activity in Area Center	8.39	8.67	2.06	35.69	36.88
784	412.81	413.78	0.97	Mouse 1 In Place Activity in Area Center 75	8.39	8.67	2.06	35.69	36.88
785	414.48	417.15	2.67	Area:Mouse 1 Center In Periphery	44.79	16.78	1.97	-90.11	-33.76
786	417.25	417.45	0.2	Mouse 1 Cross Over Periphery and Center 75 by Center	6.16	30.75	1.99	9.46	47.26
788	415.88	416.45	0.57	Mouse 1 In Place Activity in Area Box	12.08	21.29	2.11	16.41	28.92
789	415.88	416.45	0.57	Mouse 1 In Place Activity in Area Periphery	12.08	21.29	2.11	16.41	28.92
792	417.15	418.18	1.03	Area:Mouse 1 Center In Center	62.22	60.15	2.13	25.61	24.76
793	417.15	418.18	1.03	Area:Mouse 1 Center In Center 75	62.22	60.15	2.13	25.61	24.76
794	418.28	418.49	0.2	Mouse 1 Cross Over Periphery and Center 75 by Center	17.32	86.5	1.92	31.54	157.55
797	417.05	418.12	1.07	Mouse 1 Locomotion in Area Box	56.29	52.72	2.09	1.45	1.36
799	418.18	422.06	3.87	Area:Mouse 1 Center In Periphery	94.29	24.36	2.06	99.66	25.75
800	422.16	422.36	0.2	Mouse 1 Cross Over Periphery and Center 75 by Center	4.69	23.43	1.79	54.13	270.39
801	417.58	418.59	1	Mouse 1 Turn Around	83.15	83.07	2.15	69.84	69.77
803	418.89	433.47	14.58	Mouse 1 In Place Activity in Area Box	98.56	6.76	1.94	227.66	15.61
804	418.89	421.55	2.67	Mouse 1 In Place Activity in Area Periphery	36.09	13.52	2.04	11.08	4.15
808	422.06	426.33	4.27	Area:Mouse 1 Center In Center	26.91	6.3	1.82	167.27	39.17
809	422.06	426.33	4.27	Area:Mouse 1 Center In Center 75	26.91	6.3	1.82	167.27	39.17
811	426.43	426.63	0.2	Mouse 1 Cross Over Periphery and Center 75 by Center	0.17	0.85	1.8	5.6	27.98
812	422.16	426.09	3.94	Mouse 1 In Place Activity in Area Center	25.16	6.39	1.83	120.95	30.72
813	422.16	426.09	3.94	Mouse 1 In Place Activity in Area Center 75	25.16	6.39	1.83	120.95	30.72
817	426.33	429.03	2.7	Area:Mouse 1 Center In Periphery	1.2	0.44	1.8	-3.96	-1.47
819	429.13	429.33	0.2	Mouse 1 Cross Over Periphery and Center 75 by Center	1.09	5.44	1.92	-1.44	-7.18
820	426.09	428.8	2.7	Mouse 1 In Place Activity in Area Periphery	1.2	0.44	1.8	26.9	9.95
826	429.03	433.73	4.7	Area:Mouse 1 Center In Center	31.45	6.69	2.06	61.96	13.17
827	429.03	433.73	4.7	Area:Mouse 1 Center In Center 75	31.45	6.69	2.06	61.96	13.17
828	433.83	434.03	0.2	Mouse 1 Cross Over Periphery and Center 75 by Center	2.59	12.93	1.91	19.01	94.93
829	428.8	433.07	4.27	Mouse 1 In Place Activity in Area Center	25.28	5.92	2.11	9.58	2.24
830	428.8	433.07	4.27	Mouse 1 In Place Activity in Area Center 75	25.28	5.92	2.11	9.58	2.24
834	433.73	435.44	1.7	Area:Mouse 1 Center In Periphery	37.88	22.26	2.15	129.71	76.22
835	435.54	435.74	0.2	Mouse 1 Cross Over Periphery and Center 75 by Center	4.74	23.69	1.93	14.55	72.66
838	435.44	442.08	6.64	Area:Mouse 1 Center In Center	76.36	11.5	2.01	198.49	29.89
839	435.44	442.08	6.64	Area:Mouse 1 Center In Center 75	76.36	11.5	2.01	198.49	29.89
841	442.18	442.38	0.2	Mouse 1 Cross Over Periphery and Center 75 by Center	0	0	1.98	0.78	3.89
842	436.8	443.58	6.77	Mouse 1 In Place Activity in Area Box	58.4	8.62	1.98	144.96	21.4
843	436.8	441.68	4.87	Mouse 1 In Place Activity in Area Center	42.19	8.66	2.04	84.89	17.42
844	436.8	441.68	4.87	Mouse 1 In Place Activity in Area Center 75	42.19	8.66	2.04	84.89	17.42
848	435.04	441.51	6.47	Mouse 1 Turn Around	80.76	12.48	2.02	232.14	35.86
849	442.08	443.68	1.6	Area:Mouse 1 Center In Periphery	15.15	9.46	1.84	55.27	34.51
850	443.78	443.98	0.2	Mouse 1 Cross Over Periphery and Center 75 by Center	3.04	15.19	1.5	-47.66	-238.05
851	441.84	443.44	1.6	Mouse 1 In Place Activity in Area Periphery	13.09	8.17	1.86	54.31	33.91
852	443.68	446.18	2.5	Area:Mouse 1 Center In Center	127.6	50.99	1.96	-33.98	-13.58
853	443.68	446.18	2.5	Area:Mouse 1 Center In Center 75	127.6	50.99	1.96	-33.98	-13.58
858	446.28	446.48	0.2	Mouse 1 Cross Over Periphery and Center 75 by Center	13.86	69.21	2	19.58	97.8
862	446.18	490.16	43.98	Area:Mouse 1 Center In Periphery	585.95	13.32	1.89	-137.3	-3.13
863	490.26	490.46	0.2	Mouse 1 Cross Over Periphery and Center 75 by Center	6.06	30.26	2.29	22.32	111.48
865	447.65	450.95	3.3	Mouse 1 In Place Activity in Area Box	32.72	9.91	1.92	-28.08	-8.5
866	447.65	450.95	3.3	Mouse 1 In Place Activity in Area Periphery	32.72	9.91	1.92	-28.08	-8.5
867	451.85	459.93	8.07	Mouse 1 In Place Activity in Area Box	57.87	7.17	1.58	19.77	2.45
868	451.85	459.93	8.07	Mouse 1 In Place Activity in Area Periphery	57.87	7.17	1.58	19.77	2.45
871	460.83	464.93	4.1	Mouse 1 In Place Activity in Area Box	40.26	9.81	1.8	-108.23	-26.81
872	460.83	464.93	4.1	Mouse 1 In Place Activity in Area Periphery	40.26	9.81	1.8	-108.23	-26.81
877	466.03	483.45	17.42	Mouse 1 In Place Activity in Area Box	51.74	2.97	1.83	-19.13	-1.1
878	466.03	483.45	17.42	Mouse 1 In Place Activity in Area Periphery	51.74	2.97	1.83	-19.13	-1.1
887	462.23	476.74	14.51	Mouse 1 Turn Around	85.62	5.9	1.95	-50.46	-3.49
898	483.75	485.02	1.27	Mouse 1 Locomotion in Area Box	88.29	69.63	2.6	24.52	19.34
899	483.75	485.02	1.27	Mouse 1 Locomotion in Area Periphery	88.29	69.63	2.6	24.52	19.34
900	485.22	487.85	2.64	Mouse 1 In Place Activity in Area Box	46.31	17.57	2.1	33.67	12.77
901	485.22	487.85	2.64	Mouse 1 In Place Activity in Area Periphery	46.31	17.57	2.1	33.67	12.77
904	488.89	490.42	1.53	Mouse 1 Turn Around	100.04	65.18	2.32	108.46	70.67
907	490.16	498.63	8.48	Area:Mouse 1 Center In Center	136.85	16.15	1.74	160.7	18.96
908	490.16	498.63	8.48	Area:Mouse 1 Center In Center 75	136.85	16.15	1.74	160.7	18.96
909	498.73	498.93	0.2	Mouse 1 Cross Over Periphery and Center 75 by Center	12.56	62.75	1.93	8.76	43.74
911	492.06	497.8	5.74	Mouse 1 In Place Activity in Area Box	18.78	3.27	1.63	-3.48	-0.61
912	492.06	497.8	5.74	Mouse 1 In Place Activity in Area Center	18.78	3.27	1.63	-3.48	-0.61
913	492.06	497.8	5.74	Mouse 1 In Place Activity in Area Center 75	18.78	3.27	1.63	-3.48	-0.61
918	498.63	557.89	59.26	Area:Mouse 1 Center In Periphery	205.94	3.48	1.66	-173.68	-2.93
919	557.99	558.19	0.2	Mouse 1 Cross Over Periphery and Center 75 by Center	10.17	50.78	2.37	-12.57	-62.77
923	499.8	514.78	14.98	Mouse 1 In Place Activity in Area Box	42.6	2.84	1.62	-64.5	-4.31
924	499.8	514.78	14.98	Mouse 1 In Place Activity in Area Periphery	42.6	2.84	1.62	-64.5	-4.31
925	498.03	505.47	7.44	Mouse 1 Turn Around	100.54	13.51	1.8	-147.99	-19.89
941	515.88	533.93	18.05	Mouse 1 In Place Activity in Area Box	42.6	2.36	1.53	-12.36	-0.68
942	515.88	533.93	18.05	Mouse 1 In Place Activity in Area Periphery	42.6	2.36	1.53	-12.36	-0.68
945	534.87	556.99	22.12	Mouse 1 In Place Activity in Area Box	23.59	1.07	1.76	-60.11	-2.72
946	534.87	556.99	22.12	Mouse 1 In Place Activity in Area Periphery	23.59	1.07	1.76	-60.11	-2.72
952	557.89	559.26	1.37	Area:Mouse 1 Center In Center	114.71	83.85	2.32	-58.7	-42.91
953	557.89	559.26	1.37	Area:Mouse 1 Center In Center 75	114.71	83.85	2.32	-58.7	-42.91
954	559.36	559.56	0.2	Mouse 1 Cross Over Periphery and Center 75 by Center	26.22	130.99	2.67	1.11	5.52
956	557.62	559.39	1.77	Mouse 1 Locomotion in Area Box	137.52	77.76	2.3	-74.48	-42.11
957	557.62	559.03	1.4	Mouse 1 Locomotion in Area Center	90.45	64.54	2.25	-69.08	-49.3
958	557.62	559.03	1.4	Mouse 1 Locomotion in Area Center 75	90.45	64.54	2.25	-69.08	-49.3
961	559.26	559.99	0.73	Area:Mouse 1 Center In Periphery	77.68	105.82	2.54	13.73	18.71
962	560.09	560.29	0.2	Mouse 1 Cross Over Periphery and Center 75 by Center	3.38	16.89	1.76	39.51	197.33
964	559.99	561.26	1.27	Area:Mouse 1 Center In Center	94.81	74.78	2.15	74.77	58.97
965	559.99	561.26	1.27	Area:Mouse 1 Center In Center 75	94.81	74.78	2.15	74.77	58.97
966	558.79	560.49	1.7	Mouse 1 Turn Around	145.68	85.61	2.33	93.3	54.83
970	561.36	561.56	0.2	Mouse 1 Cross Over Periphery and Center 75 by Center	35.01	174.87	2.25	-2.89	-14.44
972	560.06	561.63	1.57	Mouse 1 Locomotion in Area Box	155.43	99.11	2.18	62.19	39.66
973	560.06	561.03	0.97	Mouse 1 Locomotion in Area Center	57.51	59.43	2.14	70.87	73.24
974	560.06	561.03	0.97	Mouse 1 Locomotion in Area Center 75	57.51	59.43	2.14	70.87	73.24
977	561.26	571.14	9.88	Area:Mouse 1 Center In Periphery	239.78	24.28	1.86	151.15	15.3
979	571.24	571.44	0.2	Mouse 1 Cross Over Periphery and Center 75 by Center	5.49	27.45	1.95	23.87	119.24
980	562.13	566.43	4.3	Mouse 1 In Place Activity in Area Box	42.4	9.85	1.79	2.17	0.5
981	562.13	566.43	4.3	Mouse 1 In Place Activity in Area Periphery	42.4	9.85	1.79	2.17	0.5
984	561.29	566.9	5.61	Mouse 1 Turn Around	166.84	29.76	1.83	50.16	8.95
985	567.37	570.1	2.74	Mouse 1 In Place Activity in Area Box	35.58	13	1.85	-14.52	-5.31
986	567.37	570.1	2.74	Mouse 1 In Place Activity in Area Periphery	35.58	13	1.85	-14.52	-5.31
989	571.14	572.17	1.03	Area:Mouse 1 Center In Center	30.05	29.05	1.89	64.9	62.74
990	571.14	572.17	1.03	Area:Mouse 1 Center In Center 75	30.05	29.05	1.89	64.9	62.74
991	572.27	572.47	0.2	Mouse 1 Cross Over Periphery and Center 75 by Center	9.44	47.16	1.97	8.13	40.62
995	572.17	576.38	4.2	Area:Mouse 1 Center In Periphery	71.55	17.02	1.61	141.12	33.57
996	576.48	576.68	0.2	Mouse 1 Cross Over Periphery and Center 75 by Center	8.2	40.98	1.89	27.94	139.56
997	572.47	575.61	3.14	Mouse 1 In Place Activity in Area Box	46.09	14.69	1.59	112.77	35.96
998	572.47	575.61	3.14	Mouse 1 In Place Activity in Area Periphery	46.09	14.69	1.59	112.77	35.96
999	570.8	575.34	4.54	Mouse 1 Turn Around	97.1	21.4	1.73	201.59	44.42
1003	576.38	586.89	10.51	Area:Mouse 1 Center In Center	472.45	44.95	1.94	206.89	19.68
1006	576.38	581.48	5.11	Area:Mouse 1 Center In Center 75	171.2	33.53	1.86	170.73	33.44
1007	586.99	587.19	0.2	Mouse 1 Cross Over Periphery and Center 75 by Center	8.4	41.94	2.11	2.32	11.6
1013	579.55	580.98	1.43	Mouse 1 In Place Activity in Area Box	19.15	13.35	1.75	3.01	2.1
1014	579.55	580.98	1.43	Mouse 1 In Place Activity in Area Center	19.15	13.35	1.75	3.01	2.1
1015	579.55	580.98	1.43	Mouse 1 In Place Activity in Area Center 75	19.15	13.35	1.75	3.01	2.1
1016	581.48	583.22	1.74	Area:Mouse 1 Center In Center 50	46.36	26.72	1.93	10.11	5.83
1017	581.82	582.58	0.77	Mouse 1 In Place Activity in Area Box	29.23	38.08	1.82	-8.89	-11.58
1018	581.82	582.58	0.77	Mouse 1 In Place Activity in Area Center	29.23	38.08	1.82	-8.89	-11.58
1019	581.82	582.58	0.77	Mouse 1 In Place Activity in Area Center 50	29.23	38.08	1.82	-8.89	-11.58
1020	583.22	584.12	0.9	Area:Mouse 1 Center In Center 25	62.57	69.45	2.11	-34.38	-38.16
1021	583.02	585.05	2.04	Mouse 1 Locomotion in Area Box	173.9	85.44	2.15	-48.19	-23.68
1022	583.02	585.05	2.04	Mouse 1 Locomotion in Area Center	173.9	85.44	2.15	-48.19	-23.68
1023	584.12	584.65	0.53	Area:Mouse 1 Center In Center 50	60.22	112.8	2.19	-20.42	-38.25
1024	584.65	586.89	2.24	Area:Mouse 1 Center In Center 75	132.09	59.09	1.99	80.85	36.16
1028	584.52	586.79	2.27	Mouse 1 Turn Around	144.81	63.82	1.99	63.59	28.03
1030	586.89	591.22	4.34	Area:Mouse 1 Center In Periphery	57	13.14	1.83	36.64	8.45
1031	591.32	591.52	0.2	Mouse 1 Cross Over Periphery and Center 75 by Center	5.06	25.27	1.71	13.61	67.98
1032	587.19	594.69	7.51	Mouse 1 In Place Activity in Area Box	78.48	10.45	1.69	179.82	23.95
1033	587.19	590.66	3.47	Mouse 1 In Place Activity in Area Periphery	39.66	11.43	1.81	-47.91	-13.81
1038	591.22	591.93	0.7	Area:Mouse 1 Center In Center	16.27	23.22	1.69	76.98	109.87
1039	591.22	591.93	0.7	Area:Mouse 1 Center In Center 75	16.27	23.22	1.69	76.98	109.87
1040	592.03	592.23	0.2	Mouse 1 Cross Over Periphery and Center 75 by Center	0.53	2.63	1.5	20.34	101.58
1044	591.93	633.93	42.01	Area:Mouse 1 Center In Periphery	476.35	11.34	1.74	-84.9	-2.02
1045	634.03	634.23	0.2	Mouse 1 Cross Over Periphery and Center 75 by Center	6.7	33.45	1.75	-3.01	-15.04
1046	591.69	594.69	3	Mouse 1 In Place Activity in Area Periphery	21.26	7.08	1.54	109.89	36.59
1054	595.4	619.32	23.92	Mouse 1 In Place Activity in Area Box	143.34	5.99	1.68	-162.45	-6.79
1055	595.4	619.32	23.92	Mouse 1 In Place Activity in Area Periphery	143.34	5.99	1.68	-162.45	-6.79
1062	587.25	609.54	22.29	Mouse 1 Turn Around	191.72	8.6	1.69	133.87	6.01
1065	619.45	621.05	1.6	Mouse 1 Locomotion in Area Box	129.47	80.84	2.07	23.56	14.71
1066	619.45	621.05	1.6	Mouse 1 Locomotion in Area Periphery	129.47	80.84	2.07	23.56	14.71
1067	621.39	624.02	2.64	Mouse 1 In Place Activity in Area Box	35.69	13.54	2.1	16.8	6.38
1068	621.39	624.02	2.64	Mouse 1 In Place Activity in Area Periphery	35.69	13.54	2.1	16.8	6.38
1070	624.96	628.73	3.77	Mouse 1 In Place Activity in Area Box	26.76	7.1	1.6	-17.08	-4.53
1071	624.96	628.73	3.77	Mouse 1 In Place Activity in Area Periphery	26.76	7.1	1.6	-17.08	-4.53
1076	629.56	633.17	3.6	Mouse 1 In Place Activity in Area Box	50.88	14.12	1.95	-10.44	-2.95
1077	629.56	633.17	3.6	Mouse 1 In Place Activity in Area Periphery	50.88	14.12	1.95	-10.44	-2.95
1079	624.49	630.83	6.34	Mouse 1 Turn Around	72.21	11.39	1.66	-52.77	-8.32
1081	632.73	635.37	2.64	Mouse 1 Turn Around	57.38	21.77	1.82	-130.68	-50.86
1083	633.93	636.17	2.24	Area:Mouse 1 Center In Center	66.43	29.72	2.06	-76.15	-34.06
1084	633.93	636.17	2.24	Area:Mouse 1 Center In Center 75	66.43	29.72	2.06	-76.15	-34.06
1085	636.27	636.47	0.2	Mouse 1 Cross Over Periphery and Center 75 by Center	12.87	64.3	2.5	-3.81	-19.03
1089	636.17	639.97	3.8	Area:Mouse 1 Center In Periphery	85.12	22.38	1.87	67.45	17.73
1091	640.07	640.27	0.2	Mouse 1 Cross Over Periphery and Center 75 by Center	9.49	47.4	2.46	-7.02	-35.05
1092	636.54	639.24	2.7	Mouse 1 In Place Activity in Area Box	53.33	19.73	1.76	80.63	29.83
1093	636.54	639.24	2.7	Mouse 1 In Place Activity in Area Periphery	53.33	19.73	1.76	80.63	29.83
1103	639.97	641.47	1.5	Area:Mouse 1 Center In Center	115.04	76.62	2.3	-29.88	-19.9
1104	635.87	640.04	4.17	Mouse 1 Turn Around	95.21	22.83	1.91	76.7	18.39
1105	639.97	641.47	1.5	Area:Mouse 1 Center In Center 75	115.04	76.62	2.3	-29.88	-19.9
1107	641.57	641.78	0.2	Mouse 1 Cross Over Periphery and Center 75 by Center	27.93	139.53	2.21	1.43	7.12
1108	639.91	642.38	2.47	Mouse 1 Locomotion in Area Box	215.23	87.17	2.24	59.79	24.21
1109	639.91	641.24	1.33	Mouse 1 Locomotion in Area Center	90.67	67.93	2.27	-12.26	-9.19
1110	639.91	641.24	1.33	Mouse 1 Locomotion in Area Center 75	90.67	67.93	2.27	-12.26	-9.19
1113	641.47	680.65	39.17	Area:Mouse 1 Center In Periphery	1068.07	27.27	2.02	341.65	8.72
1114	680.75	680.95	0.2	Mouse 1 Cross Over Periphery and Center 75 by Center	9.75	48.68	2.25	-21.04	-105.11
1115	641.14	641.98	0.83	Mouse 1 Turn Around	101.02	121.1	2.2	48.61	58.28
1117	642.54	645.48	2.94	Mouse 1 In Place Activity in Area Box	49.86	16.98	1.95	-1.48	-0.5
1118	642.54	645.48	2.94	Mouse 1 In Place Activity in Area Periphery	49.86	16.98	1.95	-1.48	-0.5
1119	645.98	646.91	0.93	Mouse 1 Locomotion in Area Box	51.45	55.07	2.27	-26.32	-28.17
1120	645.98	646.91	0.93	Mouse 1 Locomotion in Area Periphery	51.45	55.07	2.27	-26.32	-28.17
1121	647.05	649.78	2.74	Mouse 1 In Place Activity in Area Box	68.49	25.03	1.84	37.75	13.8
1122	647.05	649.78	2.74	Mouse 1 In Place Activity in Area Periphery	68.49	25.03	1.84	37.75	13.8
1123	646.31	648.92	2.6	Mouse 1 Turn Around	121.09	46.53	1.95	-21.38	-8.22
1124	650.58	651.45	0.87	Mouse 1 In Place Activity in Area Box	47.36	54.6	1.98	-10.56	-12.18
1125	650.58	651.45	0.87	Mouse 1 In Place Activity in Area Periphery	47.36	54.6	1.98	-10.56	-12.18
1126	650.02	652.12	2.1	Mouse 1 Turn Around	81.25	38.65	2.04	30.51	14.52
1127	652.12	654.32	2.2	Mouse 1 Locomotion in Area Box	192.74	87.52	2	60.53	27.49
1128	652.12	654.32	2.2	Mouse 1 Locomotion in Area Periphery	192.74	87.52	2	60.53	27.49
1131	654.55	656.12	1.57	Mouse 1 In Place Activity in Area Box	30.88	19.69	1.83	3.31	2.11
1132	654.55	656.12	1.57	Mouse 1 In Place Activity in Area Periphery	30.88	19.69	1.83	3.31	2.11
1133	657.69	665.5	7.81	Mouse 1 In Place Activity in Area Box	45.97	5.89	1.72	19.42	2.49
1134	657.69	665.5	7.81	Mouse 1 In Place Activity in Area Periphery	45.97	5.89	1.72	19.42	2.49
1137	654.29	664.46	10.18	Mouse 1 Turn Around	141.01	13.86	1.77	73.09	7.18
1139	669.5	672.61	3.1	Mouse 1 In Place Activity in Area Box	33.91	10.93	2.53	-3.63	-1.17
1140	669.5	672.61	3.1	Mouse 1 In Place Activity in Area Periphery	33.91	10.93	2.53	-3.63	-1.17
1141	674.44	676.34	1.9	Mouse 1 In Place Activity in Area Box	46.93	24.68	2	26.67	14.02
1142	674.44	676.34	1.9	Mouse 1 In Place Activity in Area Periphery	46.93	24.68	2	26.67	14.02
1145	673.54	680.85	7.31	Mouse 1 Turn Around	155.67	21.3	2.04	60.5	8.28
1146	677.91	679.75	1.84	Mouse 1 In Place Activity in Area Box	21.31	11.61	2.05	-14.12	-7.69
1147	677.91	679.75	1.84	Mouse 1 In Place Activity in Area Periphery	21.31	11.61	2.05	-14.12	-7.69
1150	680.65	681.25	0.6	Area:Mouse 1 Center In Center	36.69	61.1	2.23	-32.6	-54.28
1151	680.65	681.25	0.6	Area:Mouse 1 Center In Center 75	36.69	61.1	2.23	-32.6	-54.28
1153	681.35	681.55	0.2	Mouse 1 Cross Over Periphery and Center 75 by Center	25.24	126.1	2.17	-6.7	-33.44
1156	681.25	699.37	18.12	Area:Mouse 1 Center In Periphery	483.36	26.68	1.94	144.22	8.12
1157	680.45	681.48	1.03	Mouse 1 Locomotion in Area Box	68.27	66	2.16	-68.7	-66.42
1159	699.47	699.67	0.2	Mouse 1 Cross Over Periphery and Center 75 by Center	26.14	130.58	2.45	5.22	26.1
1164	682.62	684.12	1.5	Mouse 1 Locomotion in Area Box	117.44	78.21	2.24	-17.94	-11.95
1165	682.62	684.12	1.5	Mouse 1 Locomotion in Area Periphery	117.44	78.21	2.24	-17.94	-11.95
1166	684.25	687.05	2.8	Mouse 1 In Place Activity in Area Box	69.07	24.64	1.66	-52.12	-21.4
1167	684.25	687.05	2.8	Mouse 1 In Place Activity in Area Periphery	69.07	24.64	1.66	-52.12	-21.4
1172	688.62	697.13	8.51	Mouse 1 In Place Activity in Area Box	25.55	3	1.93	11.6	1.36
1173	688.62	697.13	8.51	Mouse 1 In Place Activity in Area Periphery	25.55	3	1.93	11.6	1.36
1181	686.15	695.3	9.14	Mouse 1 Turn Around	59.06	6.46	1.91	204	22.64
1195	697.9	700.73	2.84	Mouse 1 Locomotion in Area Box	289.86	102.2	2.48	33.91	11.96
1196	697.9	699.13	1.23	Mouse 1 Locomotion in Area Periphery	85.34	69.12	2.5	8.74	7.08
1199	699.37	700.53	1.17	Area:Mouse 1 Center In Center	146.17	125.16	2.45	7.15	6.12
1200	699.37	699.93	0.57	Area:Mouse 1 Center In Center 75	70.12	123.62	2.43	22.92	40.4
1201	700.63	700.83	0.2	Mouse 1 Cross Over Periphery and Center 75 by Center	29.12	145.43	2.56	-8.29	-41.41
1202	698.5	700.3	1.8	Mouse 1 Locomotion in Area Center	208.56	115.75	2.46	58.49	32.46
1203	698.5	700.3	1.8	Mouse 1 Locomotion in Area Center 75	208.56	115.75	2.46	58.49	32.46
1205	699.93	700.17	0.23	Area:Mouse 1 Center In Center 50	27.23	116.58	2.42	-8.88	-38.02
1206	700.17	700.53	0.37	Area:Mouse 1 Center In Center 75	48.82	133.01	2.5	-6.89	-18.77
1209	700.53	702.4	1.87	Area:Mouse 1 Center In Periphery	113.46	60.72	2.03	39.61	21.2
1210	702.5	702.7	0.2	Mouse 1 Cross Over Periphery and Center 75 by Center	3.79	18.94	2.05	7.32	36.55
1211	700.9	701.97	1.07	Mouse 1 In Place Activity in Area Box	55.21	51.71	1.99	-10.17	-9.52
1212	700.9	701.97	1.07	Mouse 1 In Place Activity in Area Periphery	55.21	51.71	1.99	-10.17	-9.52
1213	700.17	702.54	2.37	Mouse 1 Turn Around	164.16	69.3	2.08	53.9	22.75
1214	702.4	706.47	4.07	Area:Mouse 1 Center In Center	80.35	19.74	1.74	15.57	3.82
1216	702.4	706.47	4.07	Area:Mouse 1 Center In Center 75	80.35	19.74	1.74	15.57	3.82
1219	706.57	706.77	0.2	Mouse 1 Cross Over Periphery and Center 75 by Center	24.63	123.02	1.84	-2.7	-13.51
1226	702.87	705.34	2.47	Mouse 1 In Place Activity in Area Box	23.78	9.63	1.6	-7.49	-3.03
1227	702.87	705.34	2.47	Mouse 1 In Place Activity in Area Center	23.78	9.63	1.6	-7.49	-3.03
1228	702.87	705.34	2.47	Mouse 1 In Place Activity in Area Center 75	23.78	9.63	1.6	-7.49	-3.03
1240	705.57	706.64	1.07	Mouse 1 Locomotion in Area Box	67	62.75	2.08	-19.09	-17.88
1241	706.47	736.4	29.93	Area:Mouse 1 Center In Periphery	501.26	16.75	1.92	-283.96	-9.49
1242	736.5	736.7	0.2	Mouse 1 Cross Over Periphery and Center 75 by Center	12.72	63.51	1.95	7.37	36.82
1243	706.71	707.37	0.67	Mouse 1 In Place Activity in Area Box	57.36	85.95	1.85	10.14	15.2
1244	706.71	707.37	0.67	Mouse 1 In Place Activity in Area Periphery	57.36	85.95	1.85	10.14	15.2
1246	708.17	714.45	6.27	Mouse 1 In Place Activity in Area Box	75.69	12.07	1.82	-81.17	-12.94
1247	708.17	714.45	6.27	Mouse 1 In Place Activity in Area Periphery	75.69	12.07	1.82	-81.17	-12.94
1248	706.37	711.95	5.57	Mouse 1 Turn Around	175.86	31.56	1.95	-145	-26.02
1251	715.28	719.85	4.57	Mouse 1 In Place Activity in Area Box	38.28	8.38	1.8	-5.32	-1.16
1252	715.28	719.85	4.57	Mouse 1 In Place Activity in Area Periphery	38.28	8.38	1.8	-5.32	-1.16
1253	721.25	732.97	11.71	Mouse 1 In Place Activity in Area Box	72.78	6.21	1.9	-19.49	-1.66
1254	721.25	732.97	11.71	Mouse 1 In Place Activity in Area Periphery	72.78	6.21	1.9	-19.49	-1.66
1264	734.97	735.7	0.73	Mouse 1 In Place Activity in Area Box	36.11	49.19	2.34	11.07	15.08
1265	734.97	735.7	0.73	Mouse 1 In Place Activity in Area Periphery	36.11	49.19	2.34	11.07	15.08
1266	734.03	736.47	2.44	Mouse 1 Turn Around	108.73	44.64	2.1	-109.03	-44.76
1269	736.4	737.57	1.17	Area:Mouse 1 Center In Center	73.33	62.79	1.86	60.32	51.65
1270	736.4	737.57	1.17	Area:Mouse 1 Center In Center 75	73.33	62.79	1.86	60.32	51.65
1272	737.67	737.87	0.2	Mouse 1 Cross Over Periphery and Center 75 by Center	8.08	40.37	2.04	7.1	35.45
1275	737.57	742.38	4.8	Area:Mouse 1 Center In Periphery	133.26	27.73	2.11	259.1	53.92
1276	742.48	742.68	0.2	Mouse 1 Cross Over Periphery and Center 75 by Center	6.05	30.24	1.92	16.77	83.78
1278	737.8	739.41	1.6	Mouse 1 Turn Around	52.33	32.67	2.07	115.22	71.94
1280	740.71	742.01	1.3	Mouse 1 In Place Activity in Area Box	23.36	17.95	1.92	61.61	47.34
1281	740.71	742.01	1.3	Mouse 1 In Place Activity in Area Periphery	23.36	17.95	1.92	61.61	47.34
1285	742.38	748.15	5.77	Area:Mouse 1 Center In Center	58.89	10.2	2.06	59.7	10.34
1286	742.38	748.15	5.77	Area:Mouse 1 Center In Center 75	58.89	10.2	2.06	59.7	10.34
1287	748.25	748.45	0.2	Mouse 1 Cross Over Periphery and Center 75 by Center	3.04	15.18	2.01	15.8	78.94
1289	742.88	748.88	6.01	Mouse 1 In Place Activity in Area Box	55.79	9.29	2.07	79.22	13.19
1290	742.88	747.75	4.87	Mouse 1 In Place Activity in Area Center	41.22	8.46	2.07	4.6	0.94
1291	742.88	747.75	4.87	Mouse 1 In Place Activity in Area Center 75	41.22	8.46	2.07	4.6	0.94
1300	748.15	749.58	1.43	Area:Mouse 1 Center In Periphery	22.54	15.71	1.91	-23.98	-16.72
1301	740.67	750.88	10.21	Mouse 1 Turn Around	154.47	15.13	1.99	-13.48	-1.32
1302	749.68	749.88	0.2	Mouse 1 Cross Over Periphery and Center 75 by Center	5.07	25.31	1.77	-35.72	-178.4
1306	749.58	751.22	1.63	Area:Mouse 1 Center In Center	57.61	35.24	1.86	-166.15	-101.62
1307	749.58	751.22	1.63	Area:Mouse 1 Center In Center 75	57.61	35.24	1.86	-166.15	-101.62
1308	751.32	751.52	0.2	Mouse 1 Cross Over Periphery and Center 75 by Center	12.21	60.99	2	2.55	12.75
1312	751.22	969.07	217.85	Area:Mouse 1 Center In Periphery	1099.39	5.05	1.67	48.11	0.22
1313	969.17	969.37	0.2	Mouse 1 Cross Over Periphery and Center 75 by Center	7.44	37.17	1.83	6.35	31.73
1316	752.55	753.92	1.37	Mouse 1 In Place Activity in Area Box	16.47	12.04	1.98	11.91	8.71
1317	752.55	753.92	1.37	Mouse 1 In Place Activity in Area Periphery	16.47	12.04	1.98	11.91	8.71
1322	754.79	755.66	0.87	Mouse 1 In Place Activity in Area Box	17.87	20.6	1.87	31.37	36.16
1323	754.79	755.66	0.87	Mouse 1 In Place Activity in Area Periphery	17.87	20.6	1.87	31.37	36.16
1324	756.92	757.92	1	Mouse 1 Locomotion in Area Box	59.94	59.88	2.03	39.53	39.5
1325	756.92	757.92	1	Mouse 1 Locomotion in Area Periphery	59.94	59.88	2.03	39.53	39.5
1328	758.79	760.16	1.37	Mouse 1 Turn Around	68.78	50.27	2.08	-58.12	-42.48
1329	760.33	763.5	3.17	Mouse 1 In Place Activity in Area Box	30.75	9.7	1.66	10.54	3.32
1330	760.33	763.5	3.17	Mouse 1 In Place Activity in Area Periphery	30.75	9.7	1.66	10.54	3.32
1331	764.6	796.63	32.03	Mouse 1 In Place Activity in Area Box	49.17	1.54	1.57	50.1	1.56
1332	764.6	796.63	32.03	Mouse 1 In Place Activity in Area Periphery	49.17	1.54	1.57	50.1	1.56
1335	797.56	799.63	2.07	Mouse 1 In Place Activity in Area Box	37.78	18.26	2.07	31.03	15
1336	797.56	799.63	2.07	Mouse 1 In Place Activity in Area Periphery	37.78	18.26	2.07	31.03	15
1339	800.23	801.47	1.23	Mouse 1 Locomotion in Area Box	90.29	73.14	2.39	-15.9	-12.88
1340	800.23	801.47	1.23	Mouse 1 Locomotion in Area Periphery	90.29	73.14	2.39	-15.9	-12.88
1344	801.74	803.7	1.97	Mouse 1 In Place Activity in Area Box	57.9	29.41	1.7	131.73	66.91
1345	801.74	803.7	1.97	Mouse 1 In Place Activity in Area Periphery	57.9	29.41	1.7	131.73	66.91
1347	800.9	803.9	3	Mouse 1 Turn Around	160.35	53.4	1.92	137.5	45.79
1348	804.64	806.91	2.27	Mouse 1 In Place Activity in Area Box	19.25	8.48	2.18	11.21	4.94
1349	804.64	806.91	2.27	Mouse 1 In Place Activity in Area Periphery	19.25	8.48	2.18	11.21	4.94
1350	807.37	808.78	1.4	Mouse 1 Locomotion in Area Box	131.78	94.04	2.07	-66.6	-47.52
1351	807.37	808.78	1.4	Mouse 1 Locomotion in Area Periphery	131.78	94.04	2.07	-66.6	-47.52
1353	809.08	823.36	14.28	Mouse 1 In Place Activity in Area Box	48.56	3.4	1.6	6.34	0.44
1354	809.08	823.36	14.28	Mouse 1 In Place Activity in Area Periphery	48.56	3.4	1.6	6.34	0.44
1360	824.29	827.26	2.97	Mouse 1 In Place Activity in Area Box	20.1	6.77	1.65	-23.83	-8.03
1361	824.29	827.26	2.97	Mouse 1 In Place Activity in Area Periphery	20.1	6.77	1.65	-23.83	-8.03
1364	827.26	827.89	0.63	Mouse 1 has no movement in Area Box	0	0	1.64	0.02	0.04
1365	827.26	827.89	0.63	Mouse 1 has no movement in Area Periphery	0	0	1.64	0.02	0.04
1366	827.89	829.13	1.23	Mouse 1 In Place Activity in Area Box	0	0	1.68	-3.03	-2.46
1367	827.89	829.13	1.23	Mouse 1 In Place Activity in Area Periphery	0	0	1.68	-3.03	-2.46
1368	829.13	830.7	1.57	Mouse 1 has no movement in Area Box	0	0	1.71	0.06	0.04
1369	829.13	830.7	1.57	Mouse 1 has no movement in Area Periphery	0	0	1.71	0.06	0.04
1370	830.7	840.11	9.41	Mouse 1 In Place Activity in Area Box	0	0	1.58	-13.16	-1.4
1371	830.7	840.11	9.41	Mouse 1 In Place Activity in Area Periphery	0	0	1.58	-13.16	-1.4
1376	840.11	840.94	0.83	Mouse 1 has no movement in Area Box	0	0	1.45	2.06	2.47
1377	840.11	840.94	0.83	Mouse 1 has no movement in Area Periphery	0	0	1.45	2.06	2.47
1378	840.94	849.02	8.07	Mouse 1 In Place Activity in Area Box	0	0	1.55	8.55	1.06
1379	840.94	849.02	8.07	Mouse 1 In Place Activity in Area Periphery	0	0	1.55	8.55	1.06
1380	849.02	851.72	2.7	Mouse 1 has no movement in Area Box	0	0	1.57	3.11	1.15
1381	849.02	851.72	2.7	Mouse 1 has no movement in Area Periphery	0	0	1.57	3.11	1.15
1382	851.72	968	116.28	Mouse 1 In Place Activity in Area Box	114.36	0.98	1.66	-51.71	-0.44
1383	851.72	968	116.28	Mouse 1 In Place Activity in Area Periphery	114.36	0.98	1.66	-51.71	-0.44
1388	808.64	871.14	62.5	Mouse 1 Turn Around	143.39	2.29	1.62	-73.39	-1.17
1398	969.07	969.8	0.73	Area:Mouse 1 Center In Center	26.72	36.4	1.93	53.82	73.32
1399	969.07	969.8	0.73	Area:Mouse 1 Center In Center 75	26.72	36.4	1.93	53.82	73.32
1400	969.9	970.1	0.2	Mouse 1 Cross Over Periphery and Center 75 by Center	9.7	48.46	2.2	19.57	97.76
1401	951.65	969.57	17.92	Mouse 1 Turn Around	82.49	4.6	1.62	-9.58	-0.53
1405	969.8	979.58	9.78	Area:Mouse 1 Center In Periphery	291.37	29.8	1.86	-47.69	-4.88
1406	979.68	979.88	0.2	Mouse 1 Cross Over Periphery and Center 75 by Center	4.91	24.54	1.89	2.71	13.54
1409	971.37	973.14	1.77	Mouse 1 In Place Activity in Area Box	25.33	14.33	1.63	-7.63	-4.31
1410	971.37	973.14	1.77	Mouse 1 In Place Activity in Area Periphery	25.33	14.33	1.63	-7.63	-4.31
1412	974.37	975.04	0.67	Mouse 1 In Place Activity in Area Box	28.19	42.24	1.67	14.3	21.42
1413	974.37	975.04	0.67	Mouse 1 In Place Activity in Area Periphery	28.19	42.24	1.67	14.3	21.42
1414	977.24	978.31	1.07	Mouse 1 In Place Activity in Area Box	26.5	24.82	1.9	50.76	47.54
1415	977.24	978.31	1.07	Mouse 1 In Place Activity in Area Periphery	26.5	24.82	1.9	50.76	47.54
1418	975.78	979.58	3.8	Mouse 1 Turn Around	123.51	32.47	1.92	-30.37	-7.99
1420	979.58	979.85	0.27	Area:Mouse 1 Center In Center	6.12	22.94	1.84	-3.76	-14.1
1422	979.58	979.85	0.27	Area:Mouse 1 Center In Center 75	6.12	22.94	1.84	-3.76	-14.1
1423	979.95	980.15	0.2	Mouse 1 Cross Over Periphery and Center 75 by Center	7.51	37.49	1.94	-19.39	-96.85
1424	979.85	1011.85	32	Area:Mouse 1 Center In Periphery	651.79	20.37	1.91	-233.44	-7.3
1426	1011.95	1012.15	0.2	Mouse 1 Cross Over Periphery and Center 75 by Center	6.19	30.93	2.01	-14.24	-71.15
1428	982.78	983.92	1.13	Mouse 1 In Place Activity in Area Box	19.24	16.96	1.72	-11.58	-10.21
1429	982.78	983.92	1.13	Mouse 1 In Place Activity in Area Periphery	19.24	16.96	1.72	-11.58	-10.21
1430	985.82	986.82	1	Mouse 1 In Place Activity in Area Box	28.64	28.61	1.77	-4.8	-4.8
1431	985.82	986.82	1	Mouse 1 In Place Activity in Area Periphery	28.64	28.61	1.77	-4.8	-4.8
1432	988.62	1002.04	13.41	Mouse 1 In Place Activity in Area Box	115.55	8.61	2.01	-94.66	-7.06
1433	988.62	1002.04	13.41	Mouse 1 In Place Activity in Area Periphery	115.55	8.61	2.01	-94.66	-7.06
1434	989.52	989.82	0.3	Mouse 1 SAP [None]	2.35	7.81	3.03	-0.52	-1.74
1435	987.25	997.1	9.84	Mouse 1 Turn Around	123.47	12.54	2.18	-46	-4.67
1440	1003.74	1005.04	1.3	Mouse 1 Locomotion in Area Box	93.13	71.57	1.98	-6.22	-4.78
1441	1003.74	1005.04	1.3	Mouse 1 Locomotion in Area Periphery	93.13	71.57	1.98	-6.22	-4.78
1442	1004.27	1005.74	1.47	Mouse 1 Turn Around	121.29	82.62	1.81	6.22	4.24
1443	1005.17	1011.28	6.11	Mouse 1 In Place Activity in Area Box	66.16	10.83	1.62	-99.84	-16.35
1444	1005.17	1011.28	6.11	Mouse 1 In Place Activity in Area Periphery	66.16	10.83	1.62	-99.84	-16.35
1450	1011.85	1018.05	6.21	Area:Mouse 1 Center In Center	354.94	57.19	2.19	74.61	12.02
1451	1011.85	1012.48	0.63	Area:Mouse 1 Center In Center 75	23.71	37.41	2.15	-30.02	-47.35
1452	1018.15	1018.35	0.2	Mouse 1 Cross Over Periphery and Center 75 by Center	13.7	68.44	2.02	1.22	6.08
1454	1012.48	1012.91	0.43	Area:Mouse 1 Center In Center 50	40.64	93.7	2.52	0.96	2.21
1455	1011.71	1013.85	2.14	Mouse 1 Locomotion in Area Box	172.37	80.72	2.39	-26.8	-12.55
1456	1011.71	1013.85	2.14	Mouse 1 Locomotion in Area Center	172.37	80.72	2.39	-26.8	-12.55
1457	1012.91	1016.05	3.14	Area:Mouse 1 Center In Center 25	168.42	53.7	2.24	90.68	28.91
1458	1012.68	1013.85	1.17	Mouse 1 Locomotion in Area Center 25	129.27	110.69	2.56	7.21	6.17
1459	1014.21	1015.15	0.93	Mouse 1 In Place Activity in Area Box	26.44	28.3	2.1	15.55	16.64
1460	1014.21	1015.15	0.93	Mouse 1 In Place Activity in Area Center	26.44	28.3	2.1	15.55	16.64
1461	1014.21	1015.15	0.93	Mouse 1 In Place Activity in Area Center 25	26.44	28.3	2.1	15.55	16.64
1462	1013.08	1015.75	2.67	Mouse 1 Turn Around	144.04	53.96	2.23	66.8	25.02
1463	1016.05	1016.38	0.33	Area:Mouse 1 Center In Center 50	14.86	44.54	2.11	9.65	28.92
1464	1016.38	1016.88	0.5	Area:Mouse 1 Center In Center 25	25.48	50.91	2	38.93	77.79
1465	1016.88	1017.72	0.83	Area:Mouse 1 Center In Center 50	60.76	72.83	2.02	-9.26	-11.11
1466	1016.55	1018.25	1.7	Mouse 1 Locomotion in Area Box	113.49	66.69	2.07	-2.6	-1.53
1467	1017.72	1018.05	0.33	Area:Mouse 1 Center In Center 75	21.07	63.16	2.12	-26.33	-78.91
1470	1018.05	1025.56	7.51	Area:Mouse 1 Center In Periphery	206.36	27.49	1.94	181.36	24.16
1471	1025.66	1025.86	0.2	Mouse 1 Cross Over Periphery and Center 75 by Center	7.1	35.47	2.32	11.34	56.66
1473	1018.39	1020.19	1.8	Mouse 1 In Place Activity in Area Box	55.15	30.61	1.65	-28.56	-15.85
1474	1018.39	1020.19	1.8	Mouse 1 In Place Activity in Area Periphery	55.15	30.61	1.65	-28.56	-15.85
1476	1017.72	1020.89	3.17	Mouse 1 Turn Around	108.44	34.21	1.75	29.35	9.26
1478	1021.65	1024.12	2.47	Mouse 1 In Place Activity in Area Box	46.42	18.8	2.07	-0.9	-0.36
1479	1021.65	1024.12	2.47	Mouse 1 In Place Activity in Area Periphery	46.42	18.8	2.07	-0.9	-0.36
1482	1021.05	1025.63	4.57	Mouse 1 Turn Around	115.19	25.2	2.09	92.29	20.19
1483	1025.56	1027.59	2.04	Area:Mouse 1 Center In Center	211.96	104.14	2.25	29.8	14.64
1484	1025.56	1025.89	0.33	Area:Mouse 1 Center In Center 75	10.9	32.67	2.27	11.31	33.91
1486	1027.69	1027.89	0.2	Mouse 1 Cross Over Periphery and Center 75 by Center	25.66	128.15	2.09	24.19	120.83
1487	1025.89	1026.33	0.43	Area:Mouse 1 Center In Center 50	32.12	74.04	2.3	12.33	28.42
1488	1025.43	1029.26	3.84	Mouse 1 Locomotion in Area Box	359.72	93.75	2.26	102.74	26.77
1489	1025.43	1027.36	1.94	Mouse 1 Locomotion in Area Center	180.72	93.38	2.24	23.44	12.11
1490	1026.33	1026.93	0.6	Area:Mouse 1 Center In Center 25	71.72	119.41	2.29	-3.26	-5.43
1491	1026.93	1027.23	0.3	Area:Mouse 1 Center In Center 50	42.58	141.8	2.21	6.77	22.54
1492	1027.23	1027.59	0.37	Area:Mouse 1 Center In Center 75	54.64	148.88	2.14	2.65	7.22
1495	1027.59	1031.23	3.64	Area:Mouse 1 Center In Periphery	224.48	61.72	2.03	109.1	30
1496	1050.05	1050.25	0.2	Mouse 1 Cross Over Periphery and Center 75 by Center	5.62	28.06	2.04	1.15	5.72
1498	1027.36	1029.26	1.9	Mouse 1 Locomotion in Area Periphery	179	94.12	2.28	79.3	41.69
1499	1029.5	1030.36	0.87	Mouse 1 In Place Activity in Area Box	44.6	51.41	1.72	-17.07	-19.68
1500	1029.5	1030.36	0.87	Mouse 1 In Place Activity in Area Periphery	44.6	51.41	1.72	-17.07	-19.68
1501	1028.7	1031.13	2.44	Mouse 1 Turn Around	116.22	47.72	1.98	37.3	15.31
1503	1031.23	1031.4	0.17	Area:Mouse 1 Center In Center	6.03	36.13	2.34	16.49	98.82
1504	1031.23	1031.4	0.17	Area:Mouse 1 Center In Center 75	6.03	36.13	2.34	16.49	98.82
1506	1031.4	1049.95	18.55	Area:Mouse 1 Center In Periphery	180.25	9.72	1.73	165.02	8.9
1509	1032.8	1042.48	9.68	Mouse 1 In Place Activity in Area Box	41.96	4.34	1.84	44.02	4.55
1510	1032.8	1042.48	9.68	Mouse 1 In Place Activity in Area Periphery	41.96	4.34	1.84	44.02	4.55
1517	1043.31	1049.02	5.71	Mouse 1 In Place Activity in Area Box	40.54	7.1	1.51	59.47	10.42
1518	1043.31	1049.02	5.71	Mouse 1 In Place Activity in Area Periphery	40.54	7.1	1.51	59.47	10.42
1522	1031.26	1048.31	17.05	Mouse 1 Turn Around	169.52	9.94	1.73	127.65	7.49
1524	1049.95	1051.02	1.07	Area:Mouse 1 Center In Center	36.87	34.53	1.95	10.33	9.67
1525	1049.95	1051.02	1.07	Area:Mouse 1 Center In Center 75	36.87	34.53	1.95	10.33	9.67
1526	1051.12	1051.32	0.2	Mouse 1 Cross Over Periphery and Center 75 by Center	10	49.96	1.9	5.34	26.66
1530	1051.02	1070.04	19.02	Area:Mouse 1 Center In Periphery	429.29	22.57	1.75	268.63	14.12
1531	1070.14	1070.34	0.2	Mouse 1 Cross Over Periphery and Center 75 by Center	9.97	49.82	2.33	8.23	41.09
1532	1050.02	1057.22	7.21	Mouse 1 Turn Around	112.98	15.68	1.77	148.58	20.62
1534	1052.05	1056.22	4.17	Mouse 1 In Place Activity in Area Box	24.72	5.93	1.68	26.64	6.39
1535	1052.05	1056.22	4.17	Mouse 1 In Place Activity in Area Periphery	24.72	5.93	1.68	26.64	6.39
1540	1058.36	1063.73	5.37	Mouse 1 In Place Activity in Area Box	46.05	8.57	1.79	-6	-1.12
1541	1058.36	1063.73	5.37	Mouse 1 In Place Activity in Area Periphery	46.05	8.57	1.79	-6	-1.12
1546	1065.37	1066.87	1.5	Mouse 1 Locomotion in Area Box	142.02	94.59	2.01	105.65	70.36
1547	1065.37	1066.87	1.5	Mouse 1 Locomotion in Area Periphery	142.02	94.59	2.01	105.65	70.36
1548	1067.03	1068.9	1.87	Mouse 1 In Place Activity in Area Box	50.94	27.26	1.42	-19.6	-10.49
1549	1067.03	1068.9	1.87	Mouse 1 In Place Activity in Area Periphery	50.94	27.26	1.42	-19.6	-10.49
1550	1066.2	1069.47	3.27	Mouse 1 Turn Around	172.19	52.66	1.57	-15.48	-4.73
1553	1070.04	1070.47	0.43	Area:Mouse 1 Center In Center	23.9	55.11	2.27	21.53	49.63
1554	1070.04	1070.47	0.43	Area:Mouse 1 Center In Center 75	23.9	55.11	2.27	21.53	49.63
1556	1070.57	1070.77	0.2	Mouse 1 Cross Over Periphery and Center 75 by Center	20.66	103.22	2.22	12.95	64.69
1559	1070.47	1071.57	1.1	Area:Mouse 1 Center In Periphery	100.66	91.42	2.05	76.48	69.46
1561	1071.67	1071.87	0.2	Mouse 1 Cross Over Periphery and Center 75 by Center	4.42	22.09	2.18	3.79	18.93
1562	1069.97	1070.77	0.8	Mouse 1 Locomotion in Area Box	56.01	69.94	2.25	44.38	55.42
1565	1071.57	1072.31	0.73	Area:Mouse 1 Center In Center	12.23	16.66	2.1	5.41	7.37
1566	1071.57	1072.31	0.73	Area:Mouse 1 Center In Center 75	12.23	16.66	2.1	5.41	7.37
1567	1072.41	1072.61	0.2	Mouse 1 Cross Over Periphery and Center 75 by Center	1.53	7.64	1.78	-45.9	-229.29
1568	1071.24	1072.21	0.97	Mouse 1 In Place Activity in Area Box	31.95	33.02	2.03	27.2	28.11
1569	1071.34	1072.07	0.73	Mouse 1 In Place Activity in Area Center	22.28	30.35	2.04	20.49	27.91
1570	1071.34	1072.07	0.73	Mouse 1 In Place Activity in Area Center 75	22.28	30.35	2.04	20.49	27.91
1571	1072.31	1074.77	2.47	Area:Mouse 1 Center In Periphery	52.22	21.15	1.89	-42.78	-17.33
1574	1074.87	1075.08	0.2	Mouse 1 Cross Over Periphery and Center 75 by Center	18.89	94.34	2.41	-3.48	-17.38
1575	1072.87	1073.74	0.87	Mouse 1 In Place Activity in Area Box	26.61	30.68	1.73	-15.82	-18.23
1576	1072.87	1073.74	0.87	Mouse 1 In Place Activity in Area Periphery	26.61	30.68	1.73	-15.82	-18.23
1579	1074.77	1075.41	0.63	Area:Mouse 1 Center In Center	70.81	111.69	2.43	-7.19	-11.34
1580	1074.77	1075.41	0.63	Area:Mouse 1 Center In Center 75	70.81	111.69	2.43	-7.19	-11.34
1582	1075.51	1075.71	0.2	Mouse 1 Cross Over Periphery and Center 75 by Center	28.6	142.84	2.18	-8.2	-40.97
1583	1074.27	1075.64	1.37	Mouse 1 Locomotion in Area Box	119.64	87.45	2.36	18.8	13.74
1584	1074.27	1075.18	0.9	Mouse 1 Locomotion in Area Center	51.76	57.45	2.35	20.91	23.22
1585	1074.27	1075.18	0.9	Mouse 1 Locomotion in Area Center 75	51.76	57.45	2.35	20.91	23.22
1588	1075.41	1128.66	53.25	Area:Mouse 1 Center In Periphery	1267.58	23.8	1.98	-169.47	-3.51
1589	1128.76	1128.96	0.2	Mouse 1 Cross Over Periphery and Center 75 by Center	5.56	27.77	1.92	15.13	75.58
1591	1076.24	1086.42	10.18	Mouse 1 In Place Activity in Area Box	48.41	4.76	1.53	-15.09	-2.79
1592	1076.24	1086.42	10.18	Mouse 1 In Place Activity in Area Periphery	48.41	4.76	1.53	-15.09	-2.79
1595	1087.19	1088.25	1.07	Mouse 1 Flat-Back Approach in Area Box	57	53.39	3.57	-8.49	-7.95
1596	1088.36	1090.26	1.9	Mouse 1 In Place Activity in Area Box	59.05	31.05	2.64	6.77	3.56
1597	1088.36	1090.26	1.9	Mouse 1 In Place Activity in Area Periphery	59.05	31.05	2.64	6.77	3.56
1598	1087.65	1090.16	2.5	Mouse 1 Turn Around	111.34	44.49	2.96	7.88	3.15
1599	1091.62	1093.19	1.57	Mouse 1 Locomotion in Area Box	162.48	103.61	2.83	-0.42	-0.27
1600	1091.62	1093.19	1.57	Mouse 1 Locomotion in Area Periphery	162.48	103.61	2.83	-0.42	-0.27
1601	1092.56	1093.13	0.57	Mouse 1 Flat-Back Approach in Area Box	91.25	160.86	3.53	-4.71	-8.3
1602	1093.36	1097.33	3.97	Mouse 1 In Place Activity in Area Box	74.74	18.82	1.88	-51.81	-13.05
1603	1093.36	1097.33	3.97	Mouse 1 In Place Activity in Area Periphery	74.74	18.82	1.88	-51.81	-13.05
1604	1092.69	1096.8	4.1	Mouse 1 Turn Around	180.41	43.96	2.19	-61.05	-14.88
1605	1098.5	1112.48	13.98	Mouse 1 In Place Activity in Area Box	55.36	3.96	2.02	-31.72	-2.27
1606	1098.5	1112.48	13.98	Mouse 1 In Place Activity in Area Periphery	55.36	3.96	2.02	-31.72	-2.27
1609	1112.68	1113.55	0.87	Mouse 1 Locomotion in Area Box	43.47	50.11	2.25	3.82	4.41
1610	1112.68	1113.55	0.87	Mouse 1 Locomotion in Area Periphery	43.47	50.11	2.25	3.82	4.41
1611	1113.68	1115.02	1.33	Mouse 1 In Place Activity in Area Box	54.48	40.82	1.91	-13.69	-10.26
1612	1113.68	1115.02	1.33	Mouse 1 In Place Activity in Area Periphery	54.48	40.82	1.91	-13.69	-10.26
1613	1115.22	1117.25	2.04	Mouse 1 Locomotion in Area Box	144.77	71.13	2.15	-28.85	-14.17
1614	1115.22	1117.25	2.04	Mouse 1 Locomotion in Area Periphery	144.77	71.13	2.15	-28.85	-14.17
1615	1118.15	1119.55	1.4	Mouse 1 In Place Activity in Area Box	30.81	21.98	2.09	-20.92	-14.93
1616	1118.15	1119.55	1.4	Mouse 1 In Place Activity in Area Periphery	30.81	21.98	2.09	-20.92	-14.93
1617	1119.99	1120.75	0.77	Mouse 1 Locomotion in Area Box	35.01	45.63	2.64	16.93	22.06
1618	1119.99	1120.75	0.77	Mouse 1 Locomotion in Area Periphery	35.01	45.63	2.64	16.93	22.06
1619	1120.85	1124.29	3.44	Mouse 1 In Place Activity in Area Box	59.39	17.28	1.88	-15.23	-4.43
1620	1120.85	1124.29	3.44	Mouse 1 In Place Activity in Area Periphery	59.39	17.28	1.88	-15.23	-4.43
1623	1124.42	1125.59	1.17	Mouse 1 Locomotion in Area Box	77.2	66.11	2.35	12.81	10.97
1624	1124.42	1125.59	1.17	Mouse 1 Locomotion in Area Periphery	77.2	66.11	2.35	12.81	10.97
1625	1125.89	1126.89	1	Mouse 1 In Place Activity in Area Box	46.99	46.94	1.82	0.44	0.44
1626	1125.89	1126.89	1	Mouse 1 In Place Activity in Area Periphery	46.99	46.94	1.82	0.44	0.44
1627	1125.09	1129.26	4.17	Mouse 1 Turn Around	182.13	43.67	1.84	171.42	41.1
1628	1128.66	1135.34	6.67	Area:Mouse 1 Center In Center	336.49	50.42	2.01	123.96	18.57
1629	1128.66	1132.97	4.3	Area:Mouse 1 Center In Center 75	73.18	17	1.8	101.28	23.53
1630	1135.44	1135.64	0.2	Mouse 1 Cross Over Periphery and Center 75 by Center	24.4	121.9	2.3	7.27	36.29
1633	1130.1	1131.53	1.43	Mouse 1 In Place Activity in Area Box	14.67	10.23	1.61	18.16	12.66
1634	1130.1	1131.53	1.43	Mouse 1 In Place Activity in Area Center	14.67	10.23	1.61	18.16	12.66
1635	1130.1	1131.53	1.43	Mouse 1 In Place Activity in Area Center 75	14.67	10.23	1.61	18.16	12.66
1637	1132.97	1133.43	0.47	Area:Mouse 1 Center In Center 50	30.72	65.76	2.37	21.23	45.44
1638	1133.43	1134.47	1.03	Area:Mouse 1 Center In Center 25	129.13	124.84	2.33	-11.73	-11.34
1639	1132.73	1135.44	2.7	Mouse 1 Locomotion in Area Box	284.73	105.35	2.38	29.06	10.75
1640	1132.73	1135.1	2.37	Mouse 1 Locomotion in Area Center	242.69	102.44	2.36	25.08	10.59
1641	1133.2	1134.23	1.03	Mouse 1 Locomotion in Area Center 25	118.56	114.62	2.32	-8.67	-8.38
1642	1134.47	1134.93	0.47	Area:Mouse 1 Center In Center 50	54.67	117.03	2.45	10.48	22.44
1643	1134.93	1135.34	0.4	Area:Mouse 1 Center In Center 75	48.79	121.86	2.48	2.7	6.74
1646	1135.34	1206.34	71	Area:Mouse 1 Center In Periphery	518.91	7.31	1.83	111.67	1.58
1647	1206.44	1206.64	0.2	Mouse 1 Cross Over Periphery and Center 75 by Center	8.75	43.69	2.41	2.52	12.57
1648	1134.9	1136.24	1.33	Mouse 1 Turn Around	130.23	97.57	2.15	88.88	66.59
1652	1137.9	1143.74	5.84	Mouse 1 In Place Activity in Area Box	49.72	8.51	1.75	85.62	14.66
1653	1137.9	1143.74	5.84	Mouse 1 In Place Activity in Area Periphery	49.72	8.51	1.75	85.62	14.66
1660	1144.44	1168.23	23.79	Mouse 1 In Place Activity in Area Box	31.16	1.31	1.8	-121.46	-5.11
1661	1144.44	1168.23	23.79	Mouse 1 In Place Activity in Area Periphery	31.16	1.31	1.8	-121.46	-5.11
1668	1138.3	1169.7	31.4	Mouse 1 Turn Around	122.1	3.89	1.8	-73.78	-2.35
1669	1169.74	1173.34	3.6	Mouse 1 In Place Activity in Area Box	35.61	9.88	1.52	11.15	3.28
1670	1169.74	1173.34	3.6	Mouse 1 In Place Activity in Area Periphery	35.61	9.88	1.52	11.15	3.28
1671	1171.74	1174.87	3.14	Mouse 1 Turn Around	43.16	13.76	1.64	173.12	57.01
1672	1176.08	1202.8	26.73	Mouse 1 In Place Activity in Area Box	24.85	0.93	1.85	-29	-1.09
1673	1176.08	1202.8	26.73	Mouse 1 In Place Activity in Area Periphery	24.85	0.93	1.85	-29	-1.09
1678	1203.37	1204.57	1.2	Mouse 1 Locomotion in Area Box	67.51	56.2	2.43	1.33	1.11
1679	1203.37	1204.57	1.2	Mouse 1 Locomotion in Area Periphery	67.51	56.2	2.43	1.33	1.11
1681	1204.84	1205.27	0.43	Mouse 1 In Place Activity in Area Box	30.33	69.93	2.28	6.01	13.86
1682	1204.84	1205.27	0.43	Mouse 1 In Place Activity in Area Periphery	30.33	69.93	2.28	6.01	13.86
1683	1203.97	1206.27	2.3	Mouse 1 Turn Around	123.85	53.8	2.24	-77.68	-33.74
1685	1206.34	1208.58	2.24	Area:Mouse 1 Center In Center	151.42	67.73	2.28	95.5	42.72
1686	1206.34	1206.71	0.37	Area:Mouse 1 Center In Center 75	15.6	42.51	2.39	3.09	8.42
1688	1208.68	1208.88	0.2	Mouse 1 Cross Over Periphery and Center 75 by Center	14.54	72.62	2.28	-1.04	-5.17
1689	1206.71	1208.14	1.43	Area:Mouse 1 Center In Center 50	117.83	82.12	2.24	84.28	58.74
1690	1206.14	1207.34	1.2	Mouse 1 Locomotion in Area Box	79.97	66.58	2.32	24.33	20.26
1691	1206.14	1207.34	1.2	Mouse 1 Locomotion in Area Center	79.97	66.58	2.32	24.33	20.26
1692	1206.81	1208.07	1.27	Mouse 1 Turn Around	108.88	85.87	2.23	82.12	64.76
1693	1208.14	1208.58	0.43	Area:Mouse 1 Center In Center 75	17.98	41.46	2.33	8.13	18.75
1696	1208.58	1209.04	0.47	Area:Mouse 1 Center In Periphery	32.59	69.77	2.25	5.88	12.59
1697	1209.14	1209.34	0.2	Mouse 1 Cross Over Periphery and Center 75 by Center	7.92	39.56	1.77	23.3	116.38
1698	1209.04	1209.64	0.6	Area:Mouse 1 Center In Center	20.62	34.33	1.97	65.18	108.52
1699	1209.04	1209.64	0.6	Area:Mouse 1 Center In Center 75	20.62	34.33	1.97	65.18	108.52
1700	1209.74	1209.94	0.2	Mouse 1 Cross Over Periphery and Center 75 by Center	6.32	31.55	2.41	-0.84	-4.21
1701	1209.64	1218.85	9.21	Area:Mouse 1 Center In Periphery	145.17	15.76	1.97	110.16	11.96
1702	1218.95	1219.15	0.2	Mouse 1 Cross Over Periphery and Center 75 by Center	9.36	46.73	2.21	14.37	71.78
1703	1209.81	1212.08	2.27	Mouse 1 In Place Activity in Area Box	31.81	14.02	2.15	-46.57	-20.52
1704	1209.81	1212.08	2.27	Mouse 1 In Place Activity in Area Periphery	31.81	14.02	2.15	-46.57	-20.52
1705	1208.31	1212.48	4.17	Mouse 1 Turn Around	104.28	25	2.17	63.89	15.32
1707	1213.38	1218.32	4.94	Mouse 1 In Place Activity in Area Box	57.97	11.74	1.74	58.89	11.92
1708	1213.38	1218.32	4.94	Mouse 1 In Place Activity in Area Periphery	57.97	11.74	1.74	58.89	11.92
1711	1218.85	1240.57	21.72	Area:Mouse 1 Center In Center	634.55	29.21	1.97	285.66	13.15
1712	1218.85	1230.23	11.38	Area:Mouse 1 Center In Center 75	106.59	9.37	1.91	50.29	4.42
1713	1240.67	1240.87	0.2	Mouse 1 Cross Over Periphery and Center 75 by Center	33.39	166.77	2.33	4.52	22.59
1716	1219.32	1220.12	0.8	Mouse 1 In Place Activity in Area Box	32.07	40.05	1.95	37.18	46.43
1717	1219.32	1220.12	0.8	Mouse 1 In Place Activity in Area Center	32.07	40.05	1.95	37.18	46.43
1718	1219.32	1220.12	0.8	Mouse 1 In Place Activity in Area Center 75	32.07	40.05	1.95	37.18	46.43
1719	1217.52	1226.06	8.54	Mouse 1 Turn Around	105.8	12.39	2.02	200.53	23.48
1721	1220.95	1229.86	8.91	Mouse 1 In Place Activity in Area Box	36.76	4.13	1.89	-70.85	-7.95
1722	1220.95	1229.86	8.91	Mouse 1 In Place Activity in Area Center	36.76	4.13	1.89	-70.85	-7.95
1723	1220.95	1229.86	8.91	Mouse 1 In Place Activity in Area Center 75	36.76	4.13	1.89	-70.85	-7.95
1726	1230.23	1230.86	0.63	Area:Mouse 1 Center In Center 50	33.26	52.47	2.32	-2.14	-3.37
1727	1230.03	1231.66	1.63	Mouse 1 Locomotion in Area Box	133.01	81.35	2.26	21.54	13.18
1728	1230.03	1231.66	1.63	Mouse 1 Locomotion in Area Center	133.01	81.35	2.26	21.54	13.18
1729	1230.86	1231.7	0.83	Area:Mouse 1 Center In Center 25	101.67	121.88	2.28	0.39	0.47
1730	1230.63	1231.46	0.83	Mouse 1 Locomotion in Area Center 25	89.82	107.68	2.36	1.13	1.35
1731	1231.7	1232.5	0.8	Area:Mouse 1 Center In Center 50	56.37	70.39	1.98	69.69	87.02
1732	1232.5	1233.27	0.77	Area:Mouse 1 Center In Center 25	14.2	18.5	1.99	39.09	50.93
1733	1231	1233.23	2.24	Mouse 1 Turn Around	157.56	70.48	2.06	118.77	53.13
1734	1233.27	1235.77	2.5	Area:Mouse 1 Center In Center 50	69.76	27.88	2.01	124.71	49.84
1735	1233.53	1234.37	0.83	Mouse 1 In Place Activity in Area Box	38.84	46.56	2.01	6.94	8.32
1736	1233.53	1234.37	0.83	Mouse 1 In Place Activity in Area Center	38.84	46.56	2.01	6.94	8.32
1737	1233.53	1234.37	0.83	Mouse 1 In Place Activity in Area Center 50	38.84	46.56	2.01	6.94	8.32
1738	1235.77	1237.6	1.84	Area:Mouse 1 Center In Center 25	104.49	56.94	2	33.65	18.34
1739	1237.6	1238.57	0.97	Area:Mouse 1 Center In Center 50	23.21	23.99	2.06	66.78	69.01
1740	1238.57	1240.11	1.53	Area:Mouse 1 Center In Center 75	74.27	48.39	1.79	-118.96	-77.5
1743	1238.14	1240.01	1.87	Mouse 1 Turn Around	82.19	43.99	1.85	-52.81	-28.26
1744	1240.11	1240.31	0.2	Area:Mouse 1 Center In Center 50	17.05	85.15	2.16	6.45	32.2
1745	1240.31	1240.57	0.27	Area:Mouse 1 Center In Center 75	33.68	126.18	2.25	15.71	58.85
1748	1239.71	1240.77	1.07	Mouse 1 Locomotion in Area Box	95.8	89.73	2.01	-95.4	-89.35
1749	1239.71	1240.34	0.63	Mouse 1 Locomotion in Area Center	34.15	53.87	1.82	-108.49	-171.13
1750	1240.57	1279.08	38.51	Area:Mouse 1 Center In Periphery	1385.07	35.97	2.07	108.23	3.07
1751	1279.18	1279.38	0.2	Mouse 1 Cross Over Periphery and Center 75 by Center	10.12	50.54	2.32	10.23	51.09
1753	1241.61	1248.82	7.21	Mouse 1 In Place Activity in Area Box	39.7	5.51	1.53	112.06	15.55
1754	1241.61	1248.82	7.21	Mouse 1 In Place Activity in Area Periphery	39.7	5.51	1.53	112.06	15.55
1757	1240.47	1249.52	9.04	Mouse 1 Turn Around	186.99	20.68	1.61	246.06	27.21
1758	1249.18	1250.15	0.97	Mouse 1 Locomotion in Area Box	87.85	90.79	2.09	34.21	35.36
1759	1249.18	1250.15	0.97	Mouse 1 Locomotion in Area Periphery	87.85	90.79	2.09	34.21	35.36
1762	1249.68	1250.58	0.9	Mouse 1 Turn Around	141.08	156.59	2.07	-64.92	-72.06
1765	1252.55	1255.19	2.64	Mouse 1 In Place Activity in Area Box	39.02	14.8	1.98	-29.1	-11.04
1766	1252.55	1255.19	2.64	Mouse 1 In Place Activity in Area Periphery	39.02	14.8	1.98	-29.1	-11.04
1767	1255.42	1258.83	3.4	Mouse 1 Locomotion in Area Box	327.97	96.36	2.62	-143.61	-42.2
1768	1255.42	1258.83	3.4	Mouse 1 Locomotion in Area Periphery	327.97	96.36	2.62	-143.61	-42.2
1770	1258.99	1266.17	7.17	Mouse 1 In Place Activity in Area Box	27.09	3.78	1.69	16.28	3.9
1771	1258.99	1266.17	7.17	Mouse 1 In Place Activity in Area Periphery	27.09	3.78	1.69	16.28	3.9
1774	1266.6	1268.17	1.57	Mouse 1 Locomotion in Area Box	115.08	73.38	2.88	-37.38	-23.83
1775	1266.6	1268.17	1.57	Mouse 1 Locomotion in Area Periphery	115.08	73.38	2.88	-37.38	-23.83
1776	1268.3	1271.17	2.87	Mouse 1 In Place Activity in Area Box	52.62	18.34	2.05	9.91	3.45
1777	1268.3	1271.17	2.87	Mouse 1 In Place Activity in Area Periphery	52.62	18.34	2.05	9.91	3.45
1778	1271.54	1271.84	0.3	Mouse 1 Flat-Back Approach in Area Box	7.62	25.39	3.75	10.18	33.89
1779	1272.37	1272.71	0.33	Mouse 1 Flat-Back Approach in Area Box	18.34	54.96	3.74	11.23	33.65
1780	1274.41	1275.88	1.47	Mouse 1 In Place Activity in Area Box	32.99	22.47	2.45	-17.97	-12.24
1781	1274.41	1275.88	1.47	Mouse 1 In Place Activity in Area Periphery	32.99	22.47	2.45	-17.97	-12.24
1782	1272.77	1276.34	3.57	Mouse 1 Turn Around	112.16	31.41	2.35	59.01	16.53
1783	1276.18	1279.25	3.07	Mouse 1 Locomotion in Area Box	210.34	68.52	2.54	64.59	21.04
1784	1276.18	1278.21	2.04	Mouse 1 Locomotion in Area Periphery	160.39	78.8	2.65	31.32	15.39
1785	1277.88	1279.05	1.17	Mouse 1 Turn Around	64.13	54.91	2.48	-1.2	-1.03
1788	1279.08	1280.45	1.37	Area:Mouse 1 Center In Center	53.27	38.94	2	125.51	91.75
1789	1279.08	1280.45	1.37	Area:Mouse 1 Center In Center 75	53.27	38.94	2	125.51	91.75
1790	1280.55	1280.75	0.2	Mouse 1 Cross Over Periphery and Center 75 by Center	3.33	16.64	1.92	-6.79	-33.9
1791	1280.45	1313.95	33.5	Area:Mouse 1 Center In Periphery	551.53	16.46	2.01	-8.3	-0.25
1792	1314.05	1314.25	0.2	Mouse 1 Cross Over Periphery and Center 75 by Center	5.48	27.37	1.95	-6.78	-33.87
1793	1280.05	1280.98	0.93	Mouse 1 In Place Activity in Area Box	18.4	19.69	2.02	-7.13	-7.63
1795	1280.21	1280.98	0.77	Mouse 1 In Place Activity in Area Periphery	14.4	18.77	2	-16.1	-20.98
1797	1282.15	1282.72	0.57	Mouse 1 Flat-Back Approach in Area Box	34.12	60.16	3.25	6.08	10.72
1798	1281.98	1282.95	0.97	Mouse 1 Locomotion in Area Box	62.53	64.62	3.12	12.65	13.07
1799	1281.98	1282.95	0.97	Mouse 1 Locomotion in Area Periphery	62.53	64.62	3.12	12.65	13.07
1800	1283.48	1305.07	21.59	Mouse 1 In Place Activity in Area Box	83.58	3.87	1.88	60.91	2.82
1801	1283.48	1305.07	21.59	Mouse 1 In Place Activity in Area Periphery	83.58	3.87	1.88	60.91	2.82
1804	1282.38	1295.9	13.51	Mouse 1 Turn Around	142.04	10.51	1.88	150.35	11.13
1807	1306.84	1309.74	2.9	Mouse 1 In Place Activity in Area Box	35.15	12.11	2.13	-55.19	-19.01
1808	1306.84	1309.74	2.9	Mouse 1 In Place Activity in Area Periphery	35.15	12.11	2.13	-55.19	-19.01
1813	1305.07	1310.18	5.11	Mouse 1 Turn Around	76.95	15.07	2.09	87.65	17.17
1814	1310.34	1311.14	0.8	Mouse 1 Flat-Back Approach in Area Box	53	66.19	3.14	1.51	1.88
1815	1310.14	1311.68	1.53	Mouse 1 Locomotion in Area Box	119.17	77.64	2.89	-7.43	-4.84
1816	1310.14	1311.68	1.53	Mouse 1 Locomotion in Area Periphery	119.17	77.64	2.89	-7.43	-4.84
1817	1312.18	1313.91	1.74	Mouse 1 Turn Around	82.84	47.75	2.17	-43.5	-25.07
1820	1313.95	1316.82	2.87	Area:Mouse 1 Center In Center	71.59	24.95	2.02	34.58	12.05
1821	1313.95	1316.82	2.87	Area:Mouse 1 Center In Center 75	71.59	24.95	2.02	34.58	12.05
1822	1316.92	1317.12	0.2	Mouse 1 Cross Over Periphery and Center 75 by Center	8.57	42.83	2.3	3.73	18.62
1823	1314.18	1314.85	0.67	Mouse 1 In Place Activity in Area Box	16.4	24.58	1.86	-14.12	-21.16
1824	1314.18	1314.85	0.67	Mouse 1 In Place Activity in Area Center	16.4	24.58	1.86	-14.12	-21.16
1825	1314.18	1314.85	0.67	Mouse 1 In Place Activity in Area Center 75	16.4	24.58	1.86	-14.12	-21.16
1829	1316.82	1353.65	36.84	Area:Mouse 1 Center In Periphery	506.97	13.76	2.06	295.13	8.01
1830	1353.75	1353.95	0.2	Mouse 1 Cross Over Periphery and Center 75 by Center	8.16	40.76	2.24	5.63	28.14
1832	1317.32	1321.52	4.2	Mouse 1 In Place Activity in Area Box	30.87	7.34	1.6	-1.93	-0.46
1833	1317.32	1321.52	4.2	Mouse 1 In Place Activity in Area Periphery	30.87	7.34	1.6	-1.93	-0.46
1839	1322.66	1324.86	2.2	Mouse 1 In Place Activity in Area Box	41.56	18.87	2.02	36.32	16.49
1840	1322.66	1324.86	2.2	Mouse 1 In Place Activity in Area Periphery	41.56	18.87	2.02	36.32	16.49
1842	1321.72	1327.59	5.87	Mouse 1 Turn Around	128.61	21.9	2.17	163.27	27.8
1843	1326.29	1330.63	4.34	Mouse 1 In Place Activity in Area Box	64.68	14.91	3.18	6.85	1.58
1844	1326.29	1330.63	4.34	Mouse 1 In Place Activity in Area Periphery	64.68	14.91	3.18	6.85	1.58
1845	1327.96	1329.7	1.74	Mouse 1 SAP [None]	22.82	13.15	3.81	1.52	0.88
1852	1330.53	1334.07	3.54	Mouse 1 Turn Around	69.02	19.51	2.53	-5.16	-1.46
1853	1334.2	1334.47	0.27	Mouse 1 Flat-Back Approach in Area Box	5.8	21.72	3.85	13.33	49.94
1854	1334.9	1335.27	0.37	Mouse 1 SAP [None]	8.45	23.02	3.5	-4.11	-11.21
1855	1334.5	1336	1.5	Mouse 1 In Place Activity in Area Box	22.07	14.7	3.24	13.34	8.88
1856	1334.5	1336	1.5	Mouse 1 In Place Activity in Area Periphery	22.07	14.7	3.24	13.34	8.88
1857	1337.4	1339.94	2.54	Mouse 1 In Place Activity in Area Box	25.35	10	1.73	-33.8	-13.33
1858	1337.4	1339.94	2.54	Mouse 1 In Place Activity in Area Periphery	25.35	10	1.73	-33.8	-13.33
1859	1340.91	1349.15	8.24	Mouse 1 In Place Activity in Area Box	29.07	3.53	1.56	197.56	23.97
1860	1340.91	1349.15	8.24	Mouse 1 In Place Activity in Area Periphery	29.07	3.53	1.56	197.56	23.97
1865	1350.38	1353.09	2.7	Mouse 1 In Place Activity in Area Box	46.24	17.11	1.75	47.61	17.62
1866	1350.38	1353.09	2.7	Mouse 1 In Place Activity in Area Periphery	46.24	17.11	1.75	47.61	17.62
1868	1349.55	1353.42	3.87	Mouse 1 Turn Around	76.37	19.73	1.83	33.63	8.69
1870	1353.65	1355.52	1.87	Area:Mouse 1 Center In Center	66.65	35.67	1.91	74.31	39.77
1871	1353.65	1355.52	1.87	Area:Mouse 1 Center In Center 75	66.65	35.67	1.91	74.31	39.77
1872	1355.62	1355.82	0.2	Mouse 1 Cross Over Periphery and Center 75 by Center	9.48	47.38	2.03	8.62	43.05
1875	1355.52	1450.78	95.26	Area:Mouse 1 Center In Periphery	1781.42	18.7	2.07	512.06	5.41
1878	1450.88	1451.69	0.8	Mouse 1 Cross Over Periphery and Center 75 by Center	87.65	109.45	2.32	33.01	41.22
1879	1357.02	1361.36	4.34	Mouse 1 has no movement in Area Box	28.55	6.58	1.87	-3.26	-0.75
1880	1357.02	1361.36	4.34	Mouse 1 has no movement in Area Periphery	28.55	6.58	1.87	-3.26	-0.75
1881	1361.36	1362.66	1.3	Mouse 1 In Place Activity in Area Box	0	0	1.75	11.01	8.46
1882	1361.36	1362.66	1.3	Mouse 1 In Place Activity in Area Periphery	0	0	1.75	11.01	8.46
1883	1363.63	1364.53	0.9	Mouse 1 In Place Activity in Area Box	34.19	37.95	1.91	-1.85	-2.05
1884	1363.63	1364.53	0.9	Mouse 1 In Place Activity in Area Periphery	34.19	37.95	1.91	-1.85	-2.05
1885	1362.7	1365.23	2.54	Mouse 1 Turn Around	66.89	26.38	2.18	-54.41	-21.46
1886	1368.77	1382.92	14.15	Mouse 1 In Place Activity in Area Box	49.28	3.48	2.13	152.96	10.81
1887	1368.77	1382.92	14.15	Mouse 1 In Place Activity in Area Periphery	49.28	3.48	2.13	152.96	10.81
1890	1366.67	1378.65	11.98	Mouse 1 Turn Around	90.08	7.52	1.99	46.93	3.92
1891	1384.08	1385.05	0.97	Mouse 1 In Place Activity in Area Box	23.67	24.46	1.44	17.3	17.88
1892	1384.08	1385.05	0.97	Mouse 1 In Place Activity in Area Periphery	23.67	24.46	1.44	17.3	17.88
1893	1385.99	1386.79	0.8	Mouse 1 Flat-Back Approach in Area Box	103.36	129.08	3.27	1.98	2.48
1894	1385.45	1386.99	1.53	Mouse 1 Locomotion in Area Box	155.88	101.56	2.85	76.41	49.78
1895	1385.45	1386.99	1.53	Mouse 1 Locomotion in Area Periphery	155.88	101.56	2.85	76.41	49.78
1896	1386.49	1388.99	2.5	Mouse 1 Turn Around	184.66	73.79	2.26	190.67	76.19
1897	1388.52	1389.99	1.47	Mouse 1 In Place Activity in Area Box	15.49	10.55	1.82	-0.23	-0.16
1898	1388.52	1389.99	1.47	Mouse 1 In Place Activity in Area Periphery	15.49	10.55	1.82	-0.23	-0.16
1899	1390.86	1391.12	0.27	Mouse 1 Turn Around	8.81	32.99	3.41	-7.8	-38.97
1900	1390.89	1391.22	0.33	Mouse 1 Flat-Back Approach in Area Box	16.77	50.27	3.38	1.97	7.37
1901	1390.66	1391.76	1.1	Mouse 1 Locomotion in Area Box	106.33	96.57	2.87	-5.87	-5.67
1902	1390.66	1391.76	1.1	Mouse 1 Locomotion in Area Periphery	106.33	96.57	2.87	-5.87	-5.67
1903	1392.43	1393.49	1.07	Mouse 1 Locomotion in Area Box	76.68	71.82	2.65	-66.4	-62.19
1904	1392.43	1393.49	1.07	Mouse 1 Locomotion in Area Periphery	76.68	71.82	2.65	-66.4	-62.19
1905	1393.59	1414.48	20.89	Mouse 1 In Place Activity in Area Box	73.73	3.53	2.44	2.35	0.11
1906	1393.59	1414.48	20.89	Mouse 1 In Place Activity in Area Periphery	73.73	3.53	2.44	2.35	0.11
1907	1402.4	1403.04	0.63	Mouse 1 SAP [None]	4.26	6.73	3.18	4.5	7.1
1908	1415.02	1415.92	0.9	Mouse 1 Flat-Back Approach in Area Box	74.72	82.94	4.39	-0.76	-0.84
1909	1414.85	1416.32	1.47	Mouse 1 Locomotion in Area Box	142.4	97	3.87	-5.91	-4.03
1910	1414.85	1416.32	1.47	Mouse 1 Locomotion in Area Periphery	142.4	97	3.87	-5.91	-4.03
1911	1416.48	1417.58	1.1	Mouse 1 In Place Activity in Area Box	56.22	51.05	2.38	0.63	0.57
1912	1416.48	1417.58	1.1	Mouse 1 In Place Activity in Area Periphery	56.22	51.05	2.38	0.63	0.57
1913	1418.79	1427.63	8.84	Mouse 1 In Place Activity in Area Box	82.83	9.37	1.65	6.5	0.74
1914	1418.79	1427.63	8.84	Mouse 1 In Place Activity in Area Periphery	82.83	9.37	1.65	6.5	0.74
1915	1417.88	1427.93	10.04	Mouse 1 Turn Around	109.52	10.91	1.74	12.97	1.29
1918	1428.7	1430.03	1.33	Mouse 1 Turn Around	40.87	30.62	2.44	-22.9	-19.07
1919	1431.06	1433.57	2.5	Mouse 1 In Place Activity in Area Box	33.1	13.23	1.57	50.93	20.35
1920	1431.06	1433.57	2.5	Mouse 1 In Place Activity in Area Periphery	33.1	13.23	1.57	50.93	20.35
1921	1434.5	1436.77	2.27	Mouse 1 Turn Around	24.69	10.88	1.67	33.06	15.01
1922	1435.34	1447.01	11.68	Mouse 1 In Place Activity in Area Box	98.94	8.47	1.57	51.18	4.38
1923	1435.34	1447.01	11.68	Mouse 1 In Place Activity in Area Periphery	98.94	8.47	1.57	51.18	4.38
1930	1447.18	1448.05	0.87	Mouse 1 Locomotion in Area Box	52.34	60.33	2.06	104.74	120.73
1931	1447.18	1448.05	0.87	Mouse 1 Locomotion in Area Periphery	52.34	60.33	2.06	104.74	120.73
1932	1448.15	1450.18	2.04	Mouse 1 In Place Activity in Area Box	83.97	41.26	1.93	-80.25	-39.43
1933	1448.15	1450.18	2.04	Mouse 1 In Place Activity in Area Periphery	83.97	41.26	1.93	-80.25	-39.43
1936	1450.78	1451.79	1	Area:Mouse 1 Center In Center	106.15	106.04	2.34	43.45	43.41
1937	1450.78	1450.98	0.2	Area:Mouse 1 Center In Center 75	5.31	26.53	2.28	-3.79	-18.95
1939	1450.98	1451.38	0.4	Area:Mouse 1 Center In Center 50	38.52	96.21	2.27	8.85	22.11
1940	1451.38	1451.79	0.4	Area:Mouse 1 Center In Center 75	62.31	155.63	2.44	38.39	95.89
1941	1450.58	1451.89	1.3	Mouse 1 Locomotion in Area Box	125.45	96.4	2.27	69.97	53.77
1942	1450.58	1451.55	0.97	Mouse 1 Locomotion in Area Center	70.11	72.45	2.2	35.41	36.59
1944	1451.89	1452.09	0.2	Mouse 1 Cross Over Periphery and Center 75 by Center	26.91	134.44	2.08	35.58	177.72
1946	1451.79	1742.01	290.22	Area:Mouse 1 Center In Periphery	1074.65	3.7	2.04	-762.33	-2.7
1947	1742.11	1742.31	0.2	Mouse 1 Cross Over Periphery and Center 75 by Center	10.36	51.75	2.36	-10.9	-54.46
1948	1451.35	1452.55	1.2	Mouse 1 Turn Around	145.63	121.24	2.27	109.08	90.81
1950	1453.49	1453.92	0.43	Mouse 1 Flat-Back Approach in Area Box	42.62	98.27	3.54	-2.08	-4.79
1951	1452.95	1454.59	1.63	Mouse 1 Locomotion in Area Box	150.84	92.26	2.59	-110.02	-67.29
1952	1452.95	1454.59	1.63	Mouse 1 Locomotion in Area Periphery	150.84	92.26	2.59	-110.02	-67.29
1953	1454.82	1456.82	2	Mouse 1 In Place Activity in Area Box	39.29	19.62	1.79	-20.27	-10.12
1954	1454.82	1456.82	2	Mouse 1 In Place Activity in Area Periphery	39.29	19.62	1.79	-20.27	-10.12
1955	1456.82	1457.96	1.13	Mouse 1 has no movement in Area Box	0	0	1.69	3.57	3.14
1956	1456.82	1457.96	1.13	Mouse 1 has no movement in Area Periphery	0	0	1.69	3.57	3.14
1957	1457.96	1466.83	8.88	Mouse 1 In Place Activity in Area Box	19.39	2.19	1.4	28.58	3.22
1958	1457.96	1466.83	8.88	Mouse 1 In Place Activity in Area Periphery	19.39	2.19	1.4	28.58	3.22
1959	1453.89	1465.6	11.71	Mouse 1 Turn Around	172.33	14.71	1.54	-146.37	-12.5
1960	1466.83	1472.71	5.87	Mouse 1 has no movement in Area Box	0.77	0.13	1.77	-14.46	-2.46
1961	1466.83	1472.71	5.87	Mouse 1 has no movement in Area Periphery	0.77	0.13	1.77	-14.46	-2.46
1962	1472.71	1478.18	5.47	Mouse 1 In Place Activity in Area Box	0.17	0.03	1.53	-10.12	-1.85
1963	1472.71	1478.18	5.47	Mouse 1 In Place Activity in Area Periphery	0.17	0.03	1.53	-10.12	-1.85
1964	1478.38	1478.81	0.43	Mouse 1 Turn Around	41.49	95.66	2.83	-22.59	-61.54
1965	1478.21	1480.05	1.84	Mouse 1 Locomotion in Area Box	333.05	181.48	2.67	-89.12	-50.39
1966	1478.21	1480.05	1.84	Mouse 1 Locomotion in Area Periphery	333.05	181.48	2.67	-89.12	-50.39
1967	1479.68	1480.31	0.63	Mouse 1 Flat-Back Approach in Area Box	84.93	133.97	3.59	-27.8	-43.85
1968	1480.31	1481.78	1.47	Mouse 1 In Place Activity in Area Box	59.08	40.24	3.23	-2.6	-1.77
1969	1480.31	1481.78	1.47	Mouse 1 In Place Activity in Area Periphery	59.08	40.24	3.23	-2.6	-1.77
1970	1481.78	1483.75	1.97	Mouse 1 has no movement in Area Box	1.24	0.63	3.06	3.08	1.56
1971	1481.78	1483.75	1.97	Mouse 1 has no movement in Area Periphery	1.24	0.63	3.06	3.08	1.56
1972	1483.75	1490.92	7.17	Mouse 1 In Place Activity in Area Box	2.66	0.37	2.7	-1.15	-0.16
1973	1483.75	1490.92	7.17	Mouse 1 In Place Activity in Area Periphery	2.66	0.37	2.7	-1.15	-0.16
1974	1490.22	1490.66	0.43	Mouse 1 SAP [None]	1.26	2.91	3.55	-4.97	-11.46
1975	1490.92	1493.53	2.6	Mouse 1 has no movement in Area Box	0.5	0.19	3.04	1.51	0.58
1976	1490.92	1493.53	2.6	Mouse 1 has no movement in Area Periphery	0.5	0.19	3.04	1.51	0.58
1977	1493.53	1510.28	16.75	Mouse 1 In Place Activity in Area Box	6.44	0.38	2.57	-2.44	-0.15
1978	1493.53	1510.28	16.75	Mouse 1 In Place Activity in Area Periphery	6.44	0.38	2.57	-2.44	-0.15
1979	1496.3	1496.9	0.6	Mouse 1 SAP [None]	1.82	3.04	3.55	13.16	21.92
1980	1510.28	1511.95	1.67	Mouse 1 has no movement in Area Box	0	0	2.42	0.52	0.31
1981	1510.28	1511.95	1.67	Mouse 1 has no movement in Area Periphery	0	0	2.42	0.52	0.31
1982	1511.95	1532.27	20.32	Mouse 1 In Place Activity in Area Box	0.7	0.03	2.52	-0.15	-0.01
1983	1511.95	1532.27	20.32	Mouse 1 In Place Activity in Area Periphery	0.7	0.03	2.52	-0.15	-0.01
1984	1523.39	1523.92	0.53	Mouse 1 SAP [None]	0.17	0.32	3.38	-1.69	-3.17
1985	1532.27	1536.4	4.14	Mouse 1 has no movement in Area Box	0	0	2.99	1.31	0.32
1986	1532.27	1536.4	4.14	Mouse 1 has no movement in Area Periphery	0	0	2.99	1.31	0.32
1987	1536.4	1622.22	85.82	Mouse 1 In Place Activity in Area Box	69.74	0.81	2.61	-5.09	-0.06
1988	1536.4	1622.22	85.82	Mouse 1 In Place Activity in Area Periphery	69.74	0.81	2.61	-5.09	-0.06
1989	1479.65	1563.33	83.68	Mouse 1 Turn Around	166.75	1.99	2.62	-18.77	-0.22
1992	1616.78	1617.55	0.77	Mouse 1 SAP [None]	2.29	2.98	3.4	-1.92	-2.5
1994	1622.69	1623.12	0.43	Mouse 1 Flat-Back Approach in Area Box	12.91	29.75	3.42	7.43	17.13
1995	1623.02	1623.96	0.93	Mouse 1 SAP [None]	30.57	32.72	3.24	-1.31	-1.4
1996	1623.16	1624.46	1.3	Mouse 1 In Place Activity in Area Box	25.33	19.46	3.14	1.49	1.15
1997	1623.16	1624.46	1.3	Mouse 1 In Place Activity in Area Periphery	25.33	19.46	3.14	1.49	1.15
1998	1625.23	1626.59	1.37	Mouse 1 In Place Activity in Area Box	27.52	20.12	1.79	-15.31	-11.19
1999	1625.23	1626.59	1.37	Mouse 1 In Place Activity in Area Periphery	27.52	20.12	1.79	-15.31	-11.19
2000	1628.03	1631.26	3.24	Mouse 1 In Place Activity in Area Box	41.9	12.94	1.56	-41.2	-12.73
2001	1628.03	1631.26	3.24	Mouse 1 In Place Activity in Area Periphery	41.9	12.94	1.56	-41.2	-12.73
2002	1626.63	1629.63	3	Mouse 1 Turn Around	71.87	23.93	1.96	52.65	17.53
2005	1632.13	1740.91	108.78	Mouse 1 In Place Activity in Area Box	60.32	0.55	1.35	-460.64	-4.58
2006	1632.13	1740.91	108.78	Mouse 1 In Place Activity in Area Periphery	60.32	0.55	1.35	-460.64	-4.58
2009	1651.72	1724.92	73.21	Mouse 1 Turn Around	7.97	0.11	1.25	-251.77	-3.45
2012	1742.01	1750.98	8.98	Area:Mouse 1 Center In Center	362.25	40.36	2.45	-58.87	-6.56
2013	1742.01	1745.55	3.54	Area:Mouse 1 Center In Center 75	114.04	32.24	2.38	3.48	0.98
2014	1751.08	1751.28	0.2	Mouse 1 Cross Over Periphery and Center 75 by Center	6	29.98	2.49	-2.46	-12.29
2017	1742.71	1744.51	1.8	Mouse 1 In Place Activity in Area Box	51.79	28.74	2.42	-41.34	-22.94
2018	1742.71	1744.51	1.8	Mouse 1 In Place Activity in Area Center	51.79	28.74	2.42	-41.34	-22.94
2019	1742.71	1744.51	1.8	Mouse 1 In Place Activity in Area Center 75	51.79	28.74	2.42	-41.34	-22.94
2020	1741.91	1744.38	2.47	Mouse 1 Turn Around	96.52	39.09	2.42	-80.33	-32.53
2024	1745.55	1749.18	3.64	Area:Mouse 1 Center In Center 50	169.48	46.6	2.48	-67.28	-18.5
2025	1746.58	1748.75	2.17	Mouse 1 Turn Around	104.91	48.37	2.43	-22.44	-10.34
2026	1749.18	1750.98	1.8	Area:Mouse 1 Center In Center 75	78.73	43.7	2.49	4.94	2.74
2031	1750.98	1752.69	1.7	Area:Mouse 1 Center In Periphery	33.78	19.85	2.57	7	4.11
2032	1752.79	1752.99	0.2	Mouse 1 Cross Over Periphery and Center 75 by Center	3.88	19.36	1.84	-22.34	-111.61
2033	1751.22	1752.42	1.2	Mouse 1 In Place Activity in Area Box	27.51	22.9	2.62	-1.98	-1.65
2034	1751.22	1752.09	0.87	Mouse 1 In Place Activity in Area Periphery	25.67	29.59	2.61	-5.51	-6.35
2035	1752.69	1753.75	1.07	Area:Mouse 1 Center In Center	25.41	23.8	1.95	-90.22	-84.5
2036	1749.08	1753.55	4.47	Mouse 1 Turn Around	135.81	30.38	2.4	-59.52	-13.31
2037	1752.69	1753.75	1.07	Area:Mouse 1 Center In Center 75	25.41	23.8	1.95	-90.22	-84.5
2038	1753.85	1754.05	0.2	Mouse 1 Cross Over Periphery and Center 75 by Center	8.29	41.41	2.34	-1.37	-6.86
2043	1753.75	1788.82	35.07	Area:Mouse 1 Center In Periphery	945.71	26.97	2.04	113.07	3.37
2044	1788.92	1789.12	0.2	Mouse 1 Cross Over Periphery and Center 75 by Center	9.27	46.3	2.5	-8.28	-41.38
2046	1755.72	1758.76	3.04	Mouse 1 In Place Activity in Area Box	45.04	14.83	2.45	-36.86	-12.14
2047	1755.72	1758.76	3.04	Mouse 1 In Place Activity in Area Periphery	45.04	14.83	2.45	-36.86	-12.14
2048	1756.62	1757.59	0.97	Mouse 1 SAP [None]	16.24	16.79	2.86	-7.08	-7.32
2049	1753.75	1758.36	4.6	Mouse 1 Turn Around	102.01	22.15	2.41	-71.64	-15.56
2050	1759.29	1759.63	0.33	Mouse 1 Flat-Back Approach in Area Box	21.74	65.15	3.41	-5.88	-17.61
2051	1758.89	1760.83	1.94	Mouse 1 Locomotion in Area Box	118.03	60.99	2.9	-2.94	-1.52
2052	1758.89	1760.83	1.94	Mouse 1 Locomotion in Area Periphery	118.03	60.99	2.9	-2.94	-1.52
2053	1760.99	1762.4	1.4	Mouse 1 In Place Activity in Area Box	43.87	31.3	2.06	3.72	2.65
2054	1760.99	1762.4	1.4	Mouse 1 In Place Activity in Area Periphery	43.87	31.3	2.06	3.72	2.65
2055	1763.6	1769.17	5.57	Mouse 1 In Place Activity in Area Box	62.14	11.15	1.85	257.92	46.29
2056	1763.6	1769.17	5.57	Mouse 1 In Place Activity in Area Periphery	62.14	11.15	1.85	257.92	46.29
2057	1760.59	1769.84	9.24	Mouse 1 Turn Around	155.83	16.86	1.95	296.99	32.13
2064	1770.2	1773.84	3.64	Mouse 1 In Place Activity in Area Box	51.44	14.14	1.83	-18.32	-5.04
2065	1770.2	1773.84	3.64	Mouse 1 In Place Activity in Area Periphery	51.44	14.14	1.83	-18.32	-5.04
2066	1773.97	1774.81	0.83	Mouse 1 Locomotion in Area Box	39.56	47.42	2.15	-60.57	-72.61
2067	1773.97	1774.81	0.83	Mouse 1 Locomotion in Area Periphery	39.56	47.42	2.15	-60.57	-72.61
2068	1775.34	1776.41	1.07	Mouse 1 In Place Activity in Area Box	27.9	26.13	2.11	15.86	14.86
2069	1775.34	1776.41	1.07	Mouse 1 In Place Activity in Area Periphery	27.9	26.13	2.11	15.86	14.86
2070	1774.51	1779.81	5.31	Mouse 1 Turn Around	143.71	27.09	1.91	23.63	4.45
2071	1777.88	1779.28	1.4	Mouse 1 In Place Activity in Area Box	12.73	9.08	1.44	3.45	2.46
2072	1777.88	1779.28	1.4	Mouse 1 In Place Activity in Area Periphery	12.73	9.08	1.44	3.45	2.46
2075	1781.48	1782.32	0.83	Mouse 1 In Place Activity in Area Box	36.15	43.33	1.88	-2.14	-2.56
2076	1781.48	1782.32	0.83	Mouse 1 In Place Activity in Area Periphery	36.15	43.33	1.88	-2.14	-2.56
2077	1783.88	1785.59	1.7	Mouse 1 In Place Activity in Area Box	22.77	13.38	1.36	25.05	44.16
2078	1783.88	1785.59	1.7	Mouse 1 In Place Activity in Area Periphery	22.77	13.38	1.36	25.05	44.16
2079	1785.92	1791.36	5.44	Mouse 1 Locomotion in Area Box	370.44	68.11	2.38	-140.77	-25.88
2080	1785.92	1788.09	2.17	Mouse 1 Locomotion in Area Periphery	133.43	61.52	2.34	-64.44	-29.71
2085	1788.82	1794.49	5.67	Area:Mouse 1 Center In Center	378.23	66.68	2.24	39.17	6.91
2086	1788.82	1789.29	0.47	Area:Mouse 1 Center In Center 75	22.38	47.9	2.6	-11.14	-23.85
2088	1794.59	1794.79	0.2	Mouse 1 Cross Over Periphery and Center 75 by Center	3.12	15.59	1.88	8.45	42.2
2089	1789.29	1790.36	1.07	Area:Mouse 1 Center In Center 50	82.12	76.91	2.37	-61.61	-57.7
2090	1788.72	1791.36	2.64	Mouse 1 Locomotion in Area Center	186.74	70.84	2.39	-79.28	-30.08
2091	1788.99	1790.26	1.27	Mouse 1 Turn Around	94.35	74.41	2.43	-59.42	-46.86
2092	1790.36	1791.22	0.87	Area:Mouse 1 Center In Center 25	63.48	73.17	2.32	2.69	3.1
2093	1791.22	1792.76	1.53	Area:Mouse 1 Center In Center 50	93.09	60.65	2.15	80.69	52.57
2094	1790.72	1792.29	1.57	Mouse 1 Turn Around	117.07	74.65	2.14	71.04	45.3
2095	1792.76	1794.49	1.74	Area:Mouse 1 Center In Center 75	117.17	67.53	2.11	28.54	16.45
2096	1792.13	1793.16	1.03	Mouse 1 Locomotion in Area Box	63.5	61.39	2.29	12.57	12.16
2097	1792.13	1793.16	1.03	Mouse 1 Locomotion in Area Center	63.5	61.39	2.29	12.57	12.16
2100	1792.73	1795.93	3.2	Mouse 1 Turn Around	140.91	43.99	2.03	95.23	29.73
2101	1794.49	1800.5	6.01	Area:Mouse 1 Center In Periphery	81.82	13.62	1.94	284.79	47.42
2102	1800.6	1800.8	0.2	Mouse 1 Cross Over Periphery and Center 75 by Center	2.91	14.55	1.84	19.61	97.95
2103	1794.43	1795.26	0.83	Mouse 1 In Place Activity in Area Box	11.22	13.45	1.77	33.55	40.22
2104	1794.43	1795.26	0.83	Mouse 1 In Place Activity in Area Periphery	11.22	13.45	1.77	33.55	40.22
2108	1796.86	1803.2	6.34	Mouse 1 In Place Activity in Area Box	58.9	9.29	1.83	131.57	20.75
2109	1796.86	1800.23	3.37	Mouse 1 In Place Activity in Area Periphery	25.06	7.44	1.92	103.85	30.81
2116	1800.5	1803.5	3	Area:Mouse 1 Center In Center	39.18	13.05	1.76	-54.05	-18
2117	1800.5	1803.5	3	Area:Mouse 1 Center In Center 75	39.18	13.05	1.76	-54.05	-18
2118	1803.6	1803.8	0.2	Mouse 1 Cross Over Periphery and Center 75 by Center	5.19	25.95	2.08	-18.17	-90.76
2121	1800.47	1803.2	2.74	Mouse 1 In Place Activity in Area Center	31.5	11.51	1.74	-39.84	-14.56
2122	1800.47	1803.2	2.74	Mouse 1 In Place Activity in Area Center 75	31.5	11.51	1.74	-39.84	-14.56
2126	1803.5	1806.24	2.74	Area:Mouse 1 Center In Periphery	67.09	24.52	1.89	-100.44	-36.71
2128	1806.34	1806.54	0.2	Mouse 1 Cross Over Periphery and Center 75 by Center	8.04	40.18	2.09	-6.37	-31.84
2129	1804.2	1805.67	1.47	Mouse 1 In Place Activity in Area Box	35.2	23.98	1.77	-3.63	-2.47
2130	1804.2	1805.67	1.47	Mouse 1 In Place Activity in Area Periphery	35.2	23.98	1.77	-3.63	-2.47
2133	1806.24	1811.71	5.47	Area:Mouse 1 Center In Center	250.7	45.81	2.05	107.33	19.61
2134	1803.54	1806.44	2.9	Mouse 1 Turn Around	73.02	25.15	1.9	-128.16	-44.15
2135	1806.24	1807.44	1.2	Area:Mouse 1 Center In Center 75	53.07	44.18	2.05	7.48	6.23
2136	1811.81	1812.01	0.2	Mouse 1 Cross Over Periphery and Center 75 by Center	11.24	56.14	2.38	-0.24	-1.19
2138	1807.44	1809.84	2.4	Area:Mouse 1 Center In Center 50	101.17	42.11	2.04	28.77	11.97
2139	1809.84	1811.71	1.87	Area:Mouse 1 Center In Center 75	96.45	51.62	2.06	71.08	38.04
2141	1809.24	1810.18	0.93	Mouse 1 Locomotion in Area Box	52.71	56.41	2.25	-10.98	-11.75
2142	1809.24	1810.18	0.93	Mouse 1 Locomotion in Area Center	52.71	56.41	2.25	-10.98	-11.75
2145	1810.31	1811.31	1	Mouse 1 In Place Activity in Area Box	47.63	47.58	1.87	58.73	58.67
2146	1810.31	1811.31	1	Mouse 1 In Place Activity in Area Center	47.63	47.58	1.87	58.73	58.67
2147	1810.31	1811.31	1	Mouse 1 In Place Activity in Area Center 75	47.63	47.58	1.87	58.73	58.67
2150	1809.64	1811.54	1.9	Mouse 1 Turn Around	103.69	54.52	2.05	60.61	31.87
2152	1811.71	1846.91	35.2	Area:Mouse 1 Center In Periphery	521.08	14.8	1.88	194.27	5.58
2154	1847.01	1847.21	0.2	Mouse 1 Cross Over Periphery and Center 75 by Center	4.45	22.22	1.89	25.86	129.18
2155	1812.35	1817.32	4.97	Mouse 1 In Place Activity in Area Box	67.44	13.57	1.67	9.8	2.1
2156	1812.35	1817.32	4.97	Mouse 1 In Place Activity in Area Periphery	67.44	13.57	1.67	9.8	2.1
2157	1813.18	1817.52	4.34	Mouse 1 Turn Around	25.26	5.82	1.62	35.9	8.54
2158	1818.52	1822.79	4.27	Mouse 1 In Place Activity in Area Box	34.9	8.17	2.03	22.07	5.17
2159	1818.52	1822.79	4.27	Mouse 1 In Place Activity in Area Periphery	34.9	8.17	2.03	22.07	5.17
2161	1823.69	1838.57	14.88	Mouse 1 In Place Activity in Area Box	21.14	1.42	1.64	-65.79	-4.42
2162	1823.69	1838.57	14.88	Mouse 1 In Place Activity in Area Periphery	21.14	1.42	1.64	-65.79	-4.42
2168	1840.91	1842.11	1.2	Mouse 1 Locomotion in Area Box	86.76	72.23	2.66	4.02	3.34
2169	1840.91	1842.11	1.2	Mouse 1 Locomotion in Area Periphery	86.76	72.23	2.66	4.02	3.34
2170	1842.28	1843.01	0.73	Mouse 1 In Place Activity in Area Box	47.15	64.23	2.71	10.78	14.69
2171	1842.28	1843.01	0.73	Mouse 1 In Place Activity in Area Periphery	47.15	64.23	2.71	10.78	14.69
2172	1844.24	1846.25	2	Mouse 1 In Place Activity in Area Box	49.21	24.58	2.16	4.31	2.15
2173	1844.24	1846.25	2	Mouse 1 In Place Activity in Area Periphery	49.21	24.58	2.16	4.31	2.15
2174	1843.31	1849.98	6.67	Mouse 1 Turn Around	141.11	21.14	2.05	100.95	15.13
2177	1846.91	1850.88	3.97	Area:Mouse 1 Center In Center	62.77	15.81	1.92	-34.45	-8.68
2178	1846.91	1850.88	3.97	Area:Mouse 1 Center In Center 75	62.77	15.81	1.92	-34.45	-8.68
2179	1850.98	1851.18	0.2	Mouse 1 Cross Over Periphery and Center 75 by Center	10	49.97	2.51	-1.93	-9.63
2180	1847.21	1848.88	1.67	Mouse 1 In Place Activity in Area Box	21.1	12.64	1.83	61.64	36.95
2181	1847.21	1848.88	1.67	Mouse 1 In Place Activity in Area Center	21.1	12.64	1.83	61.64	36.95
2182	1847.21	1848.88	1.67	Mouse 1 In Place Activity in Area Center 75	21.1	12.64	1.83	61.64	36.95
2192	1850.88	1855.52	4.64	Area:Mouse 1 Center In Periphery	97.02	20.92	2.3	126.86	27.35
2193	1855.62	1855.82	0.2	Mouse 1 Cross Over Periphery and Center 75 by Center	11.98	59.84	2.28	18.66	93.21
2195	1851.35	1854.79	3.44	Mouse 1 In Place Activity in Area Box	63.27	18.41	2.38	48.77	14.19
2196	1851.35	1854.79	3.44	Mouse 1 In Place Activity in Area Periphery	63.27	18.41	2.38	48.77	14.19
2197	1850.58	1855.32	4.74	Mouse 1 Turn Around	101.33	21.39	2.32	52.84	11.15
2201	1855.52	1856.02	0.5	Area:Mouse 1 Center In Center	35	69.94	2.22	54.77	109.44
2202	1855.52	1856.02	0.5	Area:Mouse 1 Center In Center 75	35	69.94	2.22	54.77	109.44
2204	1856.12	1856.32	0.2	Mouse 1 Cross Over Periphery and Center 75 by Center	25.63	128	1.95	2.7	13.46
2207	1856.02	1976.24	120.22	Area:Mouse 1 Center In Periphery	276.5	2.3	2.39	-129.39	-1.08
2208	1855.29	1856.49	1.2	Mouse 1 Locomotion in Area Box	99.19	82.58	1.98	88.53	73.7
2210	1976.34	1976.54	0.2	Mouse 1 Cross Over Periphery and Center 75 by Center	7.36	36.77	2.35	-3.81	-19.04
2211	1856.82	1860.69	3.87	Mouse 1 In Place Activity in Area Box	35	9.04	2.32	-14.15	-3.65
2212	1856.82	1860.69	3.87	Mouse 1 In Place Activity in Area Periphery	35	9.04	2.32	-14.15	-3.65
2213	1860.69	1862.1	1.4	Mouse 1 has no movement in Area Box	0	0	2.24	1.14	0.81
2214	1860.69	1862.1	1.4	Mouse 1 has no movement in Area Periphery	0	0	2.24	1.14	0.81
2215	1862.1	1863.1	1	Mouse 1 In Place Activity in Area Box	0	0	2.45	7.62	7.61
2216	1862.1	1863.1	1	Mouse 1 In Place Activity in Area Periphery	0	0	2.45	7.62	7.61
2217	1863.1	1866.07	2.97	Mouse 1 has no movement in Area Box	0	0	2.33	-1.24	-0.42
2218	1863.1	1866.07	2.97	Mouse 1 has no movement in Area Periphery	0	0	2.33	-1.24	-0.42
2219	1866.07	1972.64	106.57	Mouse 1 In Place Activity in Area Box	32.45	0.3	2.41	14.14	0.13
2220	1866.07	1972.64	106.57	Mouse 1 In Place Activity in Area Periphery	32.45	0.3	2.41	14.14	0.13
2221	1855.89	1947.48	91.59	Mouse 1 Turn Around	159.33	1.74	2.45	-46	-0.5
2226	1974.47	1976.24	1.77	Mouse 1 Turn Around	81.4	46.03	2	-41.98	-23.74
2227	1976.24	1980.15	3.9	Area:Mouse 1 Center In Center	249.08	63.8	2.38	-110.23	-28.24
2228	1976.24	1977.28	1.03	Area:Mouse 1 Center In Center 75	44.59	43.11	2.14	-31.15	-30.12
2229	1980.25	1980.45	0.2	Mouse 1 Cross Over Periphery and Center 75 by Center	9.72	48.55	2.18	9.55	47.71
2231	1977.28	1978.04	0.77	Area:Mouse 1 Center In Center 50	40.03	52.16	2.34	-42.76	-55.72
2232	1978.04	1978.31	0.27	Area:Mouse 1 Center In Center 25	25.62	96	2.49	2.37	8.88
2233	1977.28	1978.95	1.67	Mouse 1 Locomotion in Area Box	136.57	81.86	2.45	-33.65	-20.17
2234	1977.28	1978.95	1.67	Mouse 1 Locomotion in Area Center	136.57	81.86	2.45	-33.65	-20.17
2235	1978.31	1978.85	0.53	Area:Mouse 1 Center In Center 50	59.63	111.7	2.55	5.69	10.66
2236	1977.28	1978.61	1.33	Mouse 1 Locomotion in Area Center 50	98.55	73.83	2.42	-30.94	-23.18
2237	1978.85	1980.15	1.3	Area:Mouse 1 Center In Center 75	79.2	60.87	2.5	-44.37	-34.1
2238	1978.31	1979.75	1.43	Mouse 1 Turn Around	130.46	90.93	2.58	-1.4	-0.98
2242	1980.15	2000.17	20.02	Area:Mouse 1 Center In Periphery	331.47	16.56	1.9	270.55	13.88
2244	1982.48	1984.82	2.34	Mouse 1 In Place Activity in Area Box	34.99	14.98	2.01	15.82	6.77
2245	1982.48	1984.82	2.34	Mouse 1 In Place Activity in Area Periphery	34.99	14.98	2.01	15.82	6.77
2246	1987.02	1988.12	1.1	Mouse 1 In Place Activity in Area Box	23.33	21.19	1.62	-12.39	-15.47
2247	1987.02	1988.12	1.1	Mouse 1 In Place Activity in Area Periphery	23.33	21.19	1.62	-12.39	-15.47
2248	1988.66	1991.62	2.97	Mouse 1 Turn Around	34.84	11.73	1.72	239.56	84.47
2249	1989.32	1997.63	8.31	Mouse 1 In Place Activity in Area Box	46.67	5.62	1.66	107.84	12.98
2250	1989.32	1997.63	8.31	Mouse 1 In Place Activity in Area Periphery	46.67	5.62	1.66	107.84	12.98
