# Supplementary material for: Inhibitory medial zona incerta pathway drives exploratory behavior by inhibiting glutamatergic cuneiform neurons
Source: Nat Commun. 2024 Feb 7;15:1160. doi: 10.1038/s41467-024-45288-x (PMC10850156; doi:10.1038/s41467-024-45288-x)
Supplement: Supplementary file 4 — Supplementary Software [file 41467_2024_45288_MOESM4_ESM.zip › Behavior Software/EZEthogram/cleversys_events/Trial event export 0620 OFT 3min epochs_9.xlsx]

## Sheet: Trial 6
Trial 6 -- ROOT:SS Reanalysis 2021:vGAT OFT 3 ABA
Arena	Last Modified Date	Virus
1	2021-06-03 17:13:19	ChR2
ID	From Second	To Second	Length(Second)	Event	Dist(mm)	V(mm/s)	Elongation	TAngleSum	AverAngle
2	19.62	121.12	101.5	Area:Mouse 1 Center In Periphery	1384.54	13.78	1.84	157.62	1.55
3	121.22	121.42	0.2	Mouse 1 Cross Over Periphery and Center 75 by Center	5.94	29.69	2.24	12.63	63.1		68.86	93.04	123.96		6.886	9.304	12.396
4	19.62	31.73	12.11	Mouse 1 In Place Activity in Area Box	0.17	0.01	2.25	7.11	0.59		69.62	81.36	102.22		6.962	8.136	10.222
5	19.62	31.73	12.11	Mouse 1 In Place Activity in Area Periphery	0.17	0.01	2.25	7.11	0.59		56.17	75.46	120.81		5.617	7.546	12.081
6	31.73	32.57	0.83	Mouse 1 has no movement in Area Box	0	0	2.14	-3.3	-3.96		68.31	68.56	88.5		6.831	6.856	8.85
7	31.73	32.57	0.83	Mouse 1 has no movement in Area Periphery	0	0	2.14	-3.3	-3.96		78.72	85.37	110.98		7.872	8.537	11.098
8	32.57	39.77	7.21	Mouse 1 In Place Activity in Area Box	16.56	2.3	2.09	2.22	0.31			77.05	92			7.705	9.2
9	32.57	39.77	7.21	Mouse 1 In Place Activity in Area Periphery	16.56	2.3	2.09	2.22	0.31			79.88	67.04			7.988	6.704
10	39.77	41.44	1.67	Mouse 1 has no movement in Area Box	0	0	1.99	0.36	0.21				101.07				10.107
11	39.77	41.44	1.67	Mouse 1 has no movement in Area Periphery	0	0	1.99	0.36	0.21				83.19				8.319
12	41.44	47.05	5.61	Mouse 1 In Place Activity in Area Box	31.93	5.7	1.69	34.25	6.11				52.86				5.286
13	41.44	47.05	5.61	Mouse 1 In Place Activity in Area Periphery	31.93	5.7	1.69	34.25	6.11				82.01				8.201
14	48.15	50.08	1.94	Mouse 1 In Place Activity in Area Box	17.42	9	1.36	-14.33	-7.4				60.51				6.051
15	48.15	50.08	1.94	Mouse 1 In Place Activity in Area Periphery	17.42	9	1.36	-14.33	-7.4				60.8				6.08
16	50.08	51.08	1	Mouse 1 has no movement in Area Box	0	0	1.26	-0.27	-0.27				92.46				9.246
17	50.08	51.08	1	Mouse 1 has no movement in Area Periphery	0	0	1.26	-0.27	-0.27
18	51.08	75.28	24.19	Mouse 1 In Place Activity in Area Box	7.06	0.29	1.32	66.71	2.76
19	51.08	75.28	24.19	Mouse 1 In Place Activity in Area Periphery	7.06	0.29	1.32	66.71	2.76
20	75.28	76.71	1.43	Mouse 1 has no movement in Area Box	0	0	1.45	-4.95	-3.45
21	75.28	76.71	1.43	Mouse 1 has no movement in Area Periphery	0	0	1.45	-4.95	-3.45
22	76.71	78.48	1.77	Mouse 1 In Place Activity in Area Box	14.34	8.11	1.7	53.45	30.22
23	76.71	78.48	1.77	Mouse 1 In Place Activity in Area Periphery	14.34	8.11	1.7	53.45	30.22
24	81.45	83.85	2.4	Mouse 1 In Place Activity in Area Box	37.03	15.41	2.52	-36.93	-15.37
25	81.45	83.85	2.4	Mouse 1 In Place Activity in Area Periphery	37.03	15.41	2.52	-36.93	-15.37
26	79.71	84.98	5.27	Mouse 1 Turn Around	110.52	20.96	2.34	-192.57	-36.53
27	85.79	88.86	3.07	Mouse 1 In Place Activity in Area Box	64.19	20.91	1.92	95.38	31.07
28	85.79	88.86	3.07	Mouse 1 In Place Activity in Area Periphery	64.19	20.91	1.92	95.38	31.07
29	85.29	89.42	4.14	Mouse 1 Turn Around	107.65	26.02	2.04	102.48	24.77
30	90.19	91.66	1.47	Mouse 1 In Place Activity in Area Box	12.48	8.5	1.91	35.03	23.86
31	90.19	91.66	1.47	Mouse 1 In Place Activity in Area Periphery	12.48	8.5	1.91	35.03	23.86
32	92.43	93.13	0.7	Mouse 1 In Place Activity in Area Box	21.04	30.03	1.9	-19.38	-27.66
33	92.43	93.13	0.7	Mouse 1 In Place Activity in Area Periphery	21.04	30.03	1.9	-19.38	-27.66
34	94.09	94.96	0.87	Mouse 1 In Place Activity in Area Box	46.53	53.64	2.12	18.04	20.79
35	94.09	94.96	0.87	Mouse 1 In Place Activity in Area Periphery	46.53	53.64	2.12	18.04	20.79
36	96	97.1	1.1	Mouse 1 Locomotion in Area Box	75.82	68.86	2.34	-14.3	-12.99
37	96	97.1	1.1	Mouse 1 Locomotion in Area Periphery	75.82	68.86	2.34	-14.3	-12.99
38	96.93	100.07	3.14	Mouse 1 Turn Around	126.1	40.2	2.18	93.35	29.76
39	99.77	100.93	1.17	Mouse 1 Locomotion in Area Box	81.3	69.62	2.26	23.72	20.31
40	99.77	100.93	1.17	Mouse 1 Locomotion in Area Periphery	81.3	69.62	2.26	23.72	20.31
41	104.1	108.41	4.3	Mouse 1 In Place Activity in Area Box	58.24	13.53	1.51	14.77	3.43
42	104.1	108.41	4.3	Mouse 1 In Place Activity in Area Periphery	58.24	13.53	1.51	14.77	3.43
43	102.9	108.71	5.81	Mouse 1 Turn Around	135.37	23.32	1.67	5.19	0.89
44	109.08	113.08	4	Mouse 1 In Place Activity in Area Box	36.28	9.06	1.59	183.69	45.88
45	109.08	113.08	4	Mouse 1 In Place Activity in Area Periphery	36.28	9.06	1.59	183.69	45.88
46	114.25	114.95	0.7	Mouse 1 In Place Activity in Area Box	25.38	36.21	2.32	-8.93	-12.74
47	114.25	114.95	0.7	Mouse 1 In Place Activity in Area Periphery	25.38	36.21	2.32	-8.93	-12.74
48	113.18	115.72	2.54	Mouse 1 Turn Around	69.93	27.58	2.24	-4.57	-1.8
49	118.95	120.75	1.8	Mouse 1 In Place Activity in Area Box	43.89	24.36	1.85	-77.36	-42.94
50	118.95	120.75	1.8	Mouse 1 In Place Activity in Area Periphery	43.89	24.36	1.85	-77.36	-42.94
51	118.25	120.12	1.87	Mouse 1 Turn Around	69.85	37.38	1.94	-63.73	-34.11
52	121.12	121.55	0.43	Area:Mouse 1 Center In Center	12.66	29.19	2.31	15.91	36.69
53	121.12	121.55	0.43	Area:Mouse 1 Center In Center 75	12.66	29.19	2.31	15.91	36.69
54	121.65	121.86	0.2	Mouse 1 Cross Over Periphery and Center 75 by Center	11.09	55.4	2.44	10.8	53.92
55	121.55	143.84	22.29	Area:Mouse 1 Center In Periphery	696.47	31.25	2.11	-213.11	-9.56
56	143.94	144.14	0.2	Mouse 1 Cross Over Periphery and Center 75 by Center	9	44.93	2.58	-11.61	-57.99
57	121.12	122.72	1.6	Mouse 1 Locomotion in Area Box	89.96	56.17	2.32	9.2	5.74
58	121.32	122.72	1.4	Mouse 1 Locomotion in Area Periphery	85.32	60.88	2.3	8.53	6.09
59	124.02	125.03	1	Mouse 1 Locomotion in Area Box	68.38	68.31	2.68	3.29	3.29
60	124.02	125.03	1	Mouse 1 Locomotion in Area Periphery	68.38	68.31	2.68	3.29	3.29
61	126.16	128.73	2.57	Mouse 1 In Place Activity in Area Box	32.65	12.71	2.1	-37.62	-14.64
62	126.16	128.73	2.57	Mouse 1 In Place Activity in Area Periphery	32.65	12.71	2.1	-37.62	-14.64
63	124.89	129.8	4.9	Mouse 1 Turn Around	152.36	31.06	2.17	-95.01	-19.37
64	130.13	133	2.87	Mouse 1 In Place Activity in Area Box	34.42	11.99	2.14	-1.08	-0.38
65	130.13	133	2.87	Mouse 1 In Place Activity in Area Periphery	34.42	11.99	2.14	-1.08	-0.38
66	137.94	140.67	2.74	Mouse 1 In Place Activity in Area Box	39.7	14.51	1.52	82.53	30.16
67	137.94	140.67	2.74	Mouse 1 In Place Activity in Area Periphery	39.7	14.51	1.52	82.53	30.16
68	136.5	142.04	5.54	Mouse 1 Turn Around	133.94	24.18	1.73	22.96	4.15
69	141.17	143.24	2.07	Mouse 1 In Place Activity in Area Box	31.37	15.16	1.86	-178.81	-86.43
70	141.17	143.24	2.07	Mouse 1 In Place Activity in Area Periphery	31.37	15.16	1.86	-178.81	-86.43
71	143.84	147.45	3.6	Area:Mouse 1 Center In Center	144.77	40.17	2.14	-110.52	-30.67
72	143.84	146.71	2.87	Area:Mouse 1 Center In Center 75	112.46	39.19	2.12	-71.31	-24.85
73	147.55	147.75	0.2	Mouse 1 Cross Over Periphery and Center 75 by Center	18.6	92.89	2.3	7.86	39.25
74	144.88	146.18	1.3	Mouse 1 In Place Activity in Area Box	36	27.66	2.01	-16.6	-12.76
75	144.88	146.18	1.3	Mouse 1 In Place Activity in Area Center	36	27.66	2.01	-16.6	-12.76
76	144.88	146.18	1.3	Mouse 1 In Place Activity in Area Center 75	36	27.66	2.01	-16.6	-12.76
77	143.91	147.05	3.14	Mouse 1 Turn Around	118.05	37.64	2.11	-115.95	-36.97
78	146.71	147.01	0.3	Area:Mouse 1 Center In Center 50	6.73	22.41	2.01	-41.09	-136.84
79	147.01	147.45	0.43	Area:Mouse 1 Center In Center 75	25.59	58.99	2.4	1.89	4.35
80	147.45	176.71	29.26	Area:Mouse 1 Center In Periphery	457.02	15.62	1.61	-6.58	-0.22
81	176.81	177.01	0.2	Mouse 1 Cross Over Periphery and Center 75 by Center	8.54	42.67	1.53	26.79	133.81
82	147.95	160.46	12.51	Mouse 1 In Place Activity in Area Box	77.32	6.18	1.49	88.98	7.11
83	147.95	160.46	12.51	Mouse 1 In Place Activity in Area Periphery	77.32	6.18	1.49	88.98	7.11
84	161.8	163.9	2.1	Mouse 1 In Place Activity in Area Box	21.9	10.42	1.35	-109.72	-52.2
85	161.8	163.9	2.1	Mouse 1 In Place Activity in Area Periphery	21.9	10.42	1.35	-109.72	-52.2
86	147.25	164.23	16.98	Mouse 1 Turn Around	189.82	11.18	1.54	0.36	0.02
87	165.2	166.7	1.5	Mouse 1 Locomotion in Area Box	118.2	78.72	2.15	-6.57	-4.38
88	165.2	166.7	1.5	Mouse 1 Locomotion in Area Periphery	118.2	78.72	2.15	-6.57	-4.38
89	168.1	175.98	7.87	Mouse 1 In Place Activity in Area Box	48.1	6.11	1.56	-13.7	-1.74
90	168.1	175.98	7.87	Mouse 1 In Place Activity in Area Periphery	48.1	6.11	1.56	-13.7	-1.74
91	166.37	176.44	10.08	Mouse 1 Turn Around	166.67	16.54	1.66	-63.76	-6.33
92	176.71	179.58	2.87	Area:Mouse 1 Center In Center	36.45	12.7	1.77	-5.75	-2
93	176.71	179.58	2.87	Area:Mouse 1 Center In Center 75	36.45	12.7	1.77	-5.75	-2
94	179.68	179.88	0.2	Mouse 1 Cross Over Periphery and Center 75 by Center	1.2	5.98	2.1	-13.95	-69.66
95	176.81	179.51	2.7	Mouse 1 In Place Activity in Area Box	32.3	11.95	1.76	-17.22	-6.37
96	176.81	179.35	2.54	Mouse 1 In Place Activity in Area Center	32.3	12.74	1.76	-6.14	-2.42
97	176.81	179.35	2.54	Mouse 1 In Place Activity in Area Center 75	32.3	12.74	1.76	-6.14	-2.42
98	179.58	235.64	56.06	Area:Mouse 1 Center In Periphery	803.46	14.33	1.8	-414.8	-7.4
99	235.74	235.94	0.2	Mouse 1 Cross Over Periphery and Center 75 by Center	11.36	56.75	2.55	-2.46	-12.3
100	180.21	187.85	7.64	Mouse 1 In Place Activity in Area Box	61.51	8.05	1.53	-28.18	-3.69
101	180.21	187.85	7.64	Mouse 1 In Place Activity in Area Periphery	61.51	8.05	1.53	-28.18	-3.69
102	189.22	196.26	7.04	Mouse 1 In Place Activity in Area Box	79.9	11.35	1.64	-177.27	-25.18
103	189.22	196.26	7.04	Mouse 1 In Place Activity in Area Periphery	79.9	11.35	1.64	-177.27	-25.18
104	187.99	193.36	5.37	Mouse 1 Turn Around	83.97	15.63	1.63	-41.59	-7.74
105	197.1	197.8	0.7	Mouse 1 In Place Activity in Area Box	25.78	36.79	1.72	5.77	8.24
106	197.1	197.8	0.7	Mouse 1 In Place Activity in Area Periphery	25.78	36.79	1.72	5.77	8.24
108	199.03	221.19	22.16	Mouse 1 In Place Activity in Area Box	138.25	6.24	1.57	-305.98	-13.81
109	199.03	221.19	22.16	Mouse 1 In Place Activity in Area Periphery	138.25	6.24	1.57	-305.98	-13.81
110	198.03	200.43	2.4	Mouse 1 Turn Around	69.36	28.87	1.85	-62.09	-25.85
111	227.16	228.46	1.3	Mouse 1 In Place Activity in Area Box	20.13	15.47	2.26	-2.92	-2.24
112	227.16	228.46	1.3	Mouse 1 In Place Activity in Area Periphery	20.13	15.47	2.26	-2.92	-2.24
113	229.56	232.33	2.77	Mouse 1 In Place Activity in Area Box	39.81	14.37	2.21	-8.07	-2.91
114	229.56	232.33	2.77	Mouse 1 In Place Activity in Area Periphery	39.81	14.37	2.21	-8.07	-2.91
115	228.66	232.93	4.27	Mouse 1 Turn Around	77.73	18.2	2.36	76.55	17.92
116	233.23	233.93	0.7	Mouse 1 In Place Activity in Area Box	17.9	25.55	1.82	5.1	7.27
117	233.23	233.93	0.7	Mouse 1 In Place Activity in Area Periphery	17.9	25.55	1.82	5.1	7.27
118	235.64	236.97	1.33	Area:Mouse 1 Center In Center	61.03	45.73	2.18	-83.81	-62.79
119	235.64	236.97	1.33	Area:Mouse 1 Center In Center 75	61.03	45.73	2.18	-83.81	-62.79
120	237.07	237.27	0.2	Mouse 1 Cross Over Periphery and Center 75 by Center	12.29	61.41	2.01	-5.3	-26.47
121	235.07	236.87	1.8	Mouse 1 Turn Around	75.33	41.81	2.17	-34.7	-19.26
122	236.97	310.94	73.97	Area:Mouse 1 Center In Periphery	1716.82	23.21	2.07	-98.27	-1.33
123	311.04	311.24	0.2	Mouse 1 Cross Over Periphery and Center 75 by Center	13.64	68.14	2.32	5.07	25.32
124	237.54	245.85	8.31	Mouse 1 In Place Activity in Area Box	79.81	9.61	1.81	-188.06	-22.63
125	237.54	245.85	8.31	Mouse 1 In Place Activity in Area Periphery	79.81	9.61	1.81	-188.06	-22.63
126	250.55	252.02	1.47	Mouse 1 In Place Activity in Area Box	31.53	21.47	1.78	46.89	31.94
127	250.55	252.02	1.47	Mouse 1 In Place Activity in Area Periphery	31.53	21.47	1.78	46.89	31.94
128	250.15	253.32	3.17	Mouse 1 Turn Around	111.3	35.11	1.93	75.1	23.69
129	252.69	254.39	1.7	Mouse 1 In Place Activity in Area Box	34.83	20.47	1.89	-0.46	-0.27
130	252.69	254.39	1.7	Mouse 1 In Place Activity in Area Periphery	34.83	20.47	1.89	-0.46	-0.27
131	254.22	256.79	2.57	Mouse 1 Turn Around	51.86	20.19	2.26	24.86	9.68
132	257.72	260.36	2.64	Mouse 1 In Place Activity in Area Box	19.53	7.41	2.92	-2.75	-1.04
133	257.72	260.36	2.64	Mouse 1 In Place Activity in Area Periphery	19.53	7.41	2.92	-2.75	-1.04
134	261.53	274.27	12.75	Mouse 1 In Place Activity in Area Box	53.32	4.18	2.05	18.01	1.41
135	261.53	274.27	12.75	Mouse 1 In Place Activity in Area Periphery	53.32	4.18	2.05	18.01	1.41
136	261.19	275.11	13.91	Mouse 1 Turn Around	75.66	5.44	2.03	64.94	4.67
137	276.28	280.65	4.37	Mouse 1 In Place Activity in Area Box	28.12	6.43	1.6	-97.11	-22.22
138	276.28	280.65	4.37	Mouse 1 In Place Activity in Area Periphery	28.12	6.43	1.6	-97.11	-22.22
139	281.92	282.85	0.93	Mouse 1 In Place Activity in Area Box	32.82	35.12	2.48	0.63	0.68
140	281.92	282.85	0.93	Mouse 1 In Place Activity in Area Periphery	32.82	35.12	2.48	0.63	0.68
141	283.45	284.28	0.83	Mouse 1 Flat-Back Approach in Area Box	78.95	94.64	3.29	3.18	3.82
142	283.28	284.42	1.13	Mouse 1 Locomotion in Area Box	105.55	93.04	3.17	5.14	4.53
143	283.28	284.42	1.13	Mouse 1 Locomotion in Area Periphery	105.55	93.04	3.17	5.14	4.53
144	285.52	291.32	5.81	Mouse 1 In Place Activity in Area Box	49.95	8.6	2.06	140.61	24.22
145	285.52	291.32	5.81	Mouse 1 In Place Activity in Area Periphery	49.95	8.6	2.06	140.61	24.22
146	285.05	291.86	6.81	Mouse 1 Turn Around	71.36	10.48	2.11	99.72	14.65
147	292.99	294.13	1.13	Mouse 1 Locomotion in Area Box	92.3	81.36	2.62	-3.13	-2.76
148	292.99	294.13	1.13	Mouse 1 Locomotion in Area Periphery	92.3	81.36	2.62	-3.13	-2.76
149	294.33	295.66	1.33	Mouse 1 In Place Activity in Area Box	45.28	33.92	1.75	-8.43	-6.32
150	294.33	295.66	1.33	Mouse 1 In Place Activity in Area Periphery	45.28	33.92	1.75	-8.43	-6.32
151	296.56	297.63	1.07	Mouse 1 In Place Activity in Area Box	33.73	31.59	2.44	11.65	10.91
152	296.56	297.63	1.07	Mouse 1 In Place Activity in Area Periphery	33.73	31.59	2.44	11.65	10.91
153	298.3	298.9	0.6	Mouse 1 In Place Activity in Area Box	17.13	28.53	1.85	13.46	22.41
154	298.3	298.9	0.6	Mouse 1 In Place Activity in Area Periphery	17.13	28.53	1.85	13.46	22.41
155	296.9	299.77	2.87	Mouse 1 Turn Around	60.78	21.18	2.13	77.56	27.03
156	300.37	301.63	1.27	Mouse 1 In Place Activity in Area Box	52.08	41.08	1.41	38.7	30.52
157	300.37	301.63	1.27	Mouse 1 In Place Activity in Area Periphery	52.08	41.08	1.41	38.7	30.52
158	303.67	305.44	1.77	Mouse 1 Locomotion in Area Box	133.45	75.46	2.19	-23.91	-13.52
159	303.67	305.44	1.77	Mouse 1 Locomotion in Area Periphery	133.45	75.46	2.19	-23.91	-13.52
160	304.57	307.34	2.77	Mouse 1 Turn Around	132.57	47.87	1.99	-108.89	-39.32
161	306.67	309.01	2.34	Mouse 1 In Place Activity in Area Box	28.32	12.13	1.67	-189.31	-81.05
162	306.67	309.01	2.34	Mouse 1 In Place Activity in Area Periphery	28.32	12.13	1.67	-189.31	-81.05
163	310.94	317.58	6.64	Area:Mouse 1 Center In Center	329.78	49.67	2.36	-8.91	-1.34
164	310.94	312.68	1.74	Area:Mouse 1 Center In Center 75	81.94	47.22	2.19	-85.96	-49.55
165	317.68	317.88	0.2	Mouse 1 Cross Over Periphery and Center 75 by Center	6.69	33.4	2.16	-1.98	-9.87
166	310.64	312.68	2.04	Mouse 1 Turn Around	101.1	49.67	2.18	-92.35	-45.37
167	312.68	313.65	0.97	Area:Mouse 1 Center In Center 50	45.67	47.19	2.19	45.49	47.02
168	313.65	315.35	1.7	Area:Mouse 1 Center In Center 25	58.41	34.32	2.36	59.01	34.68
169	313.38	314.08	0.7	Mouse 1 In Place Activity in Area Box	29.55	42.17	2.07	9.42	13.44
170	313.38	314.08	0.7	Mouse 1 In Place Activity in Area Center	29.55	42.17	2.07	9.42	13.44
171	315.35	316.08	0.73	Area:Mouse 1 Center In Center 50	65.13	88.73	2.62	-16.63	-22.65
172	314.55	316.28	1.74	Mouse 1 Locomotion in Area Box	118.96	68.56	2.64	20.23	11.66
173	314.55	316.28	1.74	Mouse 1 Locomotion in Area Center	118.96	68.56	2.64	20.23	11.66
174	316.08	317.58	1.5	Area:Mouse 1 Center In Center 75	78.64	52.37	2.53	-10.82	-7.21
175	317.58	330.13	12.55	Area:Mouse 1 Center In Periphery	452.27	36.05	1.89	-182.23	-14.53
176	377.34	377.54	0.2	Mouse 1 Cross Over Periphery and Center 75 by Center	5.24	26.2	2.28	-8.29	-41.42
177	319.12	320.95	1.84	Mouse 1 In Place Activity in Area Box	27.96	15.24	1.59	-15.38	-8.38
178	319.12	320.95	1.84	Mouse 1 In Place Activity in Area Periphery	27.96	15.24	1.59	-15.38	-8.38
179	323.22	324.56	1.33	Mouse 1 In Place Activity in Area Box	20.5	15.36	1.46	132.75	99.46
180	323.22	324.56	1.33	Mouse 1 In Place Activity in Area Periphery	20.5	15.36	1.46	132.75	99.46
181	321.32	325.59	4.27	Mouse 1 Turn Around	120.64	28.25	1.71	-46.05	-10.78
182	325.59	326.93	1.33	Mouse 1 Locomotion in Area Box	113.94	85.37	2.39	-10	-7.49
183	325.59	326.93	1.33	Mouse 1 Locomotion in Area Periphery	113.94	85.37	2.39	-10	-7.49
184	327.06	328.16	1.1	Mouse 1 In Place Activity in Area Box	62.24	56.53	1.78	14.46	13.13
185	327.06	328.16	1.1	Mouse 1 In Place Activity in Area Periphery	62.24	56.53	1.78	14.46	13.13
186	330.13	330.36	0.23	Area:Mouse 1 Center In Center	8.69	37.19	2.41	2.22	9.52
187	330.13	330.36	0.23	Area:Mouse 1 Center In Center 75	8.69	37.19	2.41	2.22	9.52
188	330.36	377.24	46.88	Area:Mouse 1 Center In Periphery	1559.92	33.27	1.95	-461.14	-9.84
189	331.03	333.8	2.77	Mouse 1 In Place Activity in Area Box	58.49	21.12	1.54	13.91	5.02
190	331.03	333.8	2.77	Mouse 1 In Place Activity in Area Periphery	58.49	21.12	1.54	13.91	5.02
191	330.3	334.77	4.47	Mouse 1 Turn Around	132.4	29.61	1.73	-67.74	-15.15
192	336.74	341.64	4.9	Mouse 1 Locomotion in Area Box	377.92	77.05	2.29	-112.92	-23.02
193	336.74	341.64	4.9	Mouse 1 Locomotion in Area Periphery	377.92	77.05	2.29	-112.92	-23.02
194	341.81	345.15	3.34	Mouse 1 In Place Activity in Area Box	80.72	24.19	2.02	-74.11	-22.21
195	341.81	345.15	3.34	Mouse 1 In Place Activity in Area Periphery	80.72	24.19	2.02	-74.11	-22.21
196	341.27	345.75	4.47	Mouse 1 Turn Around	171.82	38.43	2.07	-102.75	-22.98
197	348.45	349.92	1.47	Mouse 1 Locomotion in Area Box	117.27	79.88	2.45	-10.32	-7.03
198	348.45	349.92	1.47	Mouse 1 Locomotion in Area Periphery	117.27	79.88	2.45	-10.32	-7.03
199	350.62	363.4	12.78	Mouse 1 In Place Activity in Area Box	63.43	4.96	1.55	-282.12	-22.08
200	350.62	363.4	12.78	Mouse 1 In Place Activity in Area Periphery	63.43	4.96	1.55	-282.12	-22.08
201	349.45	352.62	3.17	Mouse 1 Turn Around	119.69	37.76	2.09	-65.13	-20.55
202	364.43	365.83	1.4	Mouse 1 Locomotion in Area Box	173.72	123.96	2.62	17.11	12.21
203	364.43	365.83	1.4	Mouse 1 Locomotion in Area Periphery	173.72	123.96	2.62	17.11	12.21
204	365.9	366.37	0.47	Mouse 1 In Place Activity in Area Box	86.14	184.4	1.69	-19.16	-41.02
205	365.9	366.37	0.47	Mouse 1 In Place Activity in Area Periphery	86.14	184.4	1.69	-19.16	-41.02
206	365.5	369.37	3.87	Mouse 1 Turn Around	244.56	63.19	2.19	-16.51	-4.27
207	370.64	371.87	1.23	Mouse 1 In Place Activity in Area Box	22.09	17.89	2.24	-6.27	-5.08
208	370.64	371.87	1.23	Mouse 1 In Place Activity in Area Periphery	22.09	17.89	2.24	-6.27	-5.08
209	373.11	375.11	2	Mouse 1 In Place Activity in Area Box	20.86	10.42	2.09	-6.06	-3.03
210	373.11	375.11	2	Mouse 1 In Place Activity in Area Periphery	20.86	10.42	2.09	-6.06	-3.03
211	376.18	376.94	0.77	Mouse 1 In Place Activity in Area Box	41.4	53.95	1.95	-2.46	-3.2
212	376.18	376.94	0.77	Mouse 1 In Place Activity in Area Periphery	41.4	53.95	1.95	-2.46	-3.2
213	377.24	378.85	1.6	Area:Mouse 1 Center In Center	158.98	99.26	2.5	-43.12	-26.92
214	377.24	378.85	1.6	Area:Mouse 1 Center In Center 75	158.98	99.26	2.5	-43.12	-26.92
215	378.95	379.15	0.2	Mouse 1 Cross Over Periphery and Center 75 by Center	25.25	126.11	1.85	6.42	32.05
216	377.21	381.08	3.87	Mouse 1 Locomotion in Area Box	395.63	102.22	2.36	47.49	12.27
217	377.21	378.61	1.4	Mouse 1 Locomotion in Area Center	120.93	86.29	2.5	-37.46	-26.73
218	377.21	378.61	1.4	Mouse 1 Locomotion in Area Center 75	120.93	86.29	2.5	-37.46	-26.73
219	378.85	379.35	0.5	Area:Mouse 1 Center In Periphery	58.04	115.97	1.79	15.41	30.79
220	379.45	379.65	0.2	Mouse 1 Cross Over Periphery and Center 75 by Center	4.24	21.19	1.9	43.34	216.5
221	379.35	379.81	0.47	Area:Mouse 1 Center In Center	14.32	30.65	1.99	67.56	144.63
222	379.35	379.81	0.47	Area:Mouse 1 Center In Center 75	14.32	30.65	1.99	67.56	144.63
223	378.24	379.58	1.33	Mouse 1 Turn Around	162.11	121.46	2.11	43.16	32.34
224	379.91	380.11	0.2	Mouse 1 Cross Over Periphery and Center 75 by Center	15.21	75.96	2.48	2.92	14.57
225	379.81	417.68	37.87	Area:Mouse 1 Center In Periphery	554.54	14.64	1.73	-2.91	-0.08
226	417.78	417.98	0.2	Mouse 1 Cross Over Periphery and Center 75 by Center	10.26	51.26	2.55	1.83	9.12
227	379.58	381.08	1.5	Mouse 1 Locomotion in Area Periphery	169.92	113.17	2.5	24.63	16.4
228	381.21	415.22	34	Mouse 1 In Place Activity in Area Box	123.2	3.62	1.66	-91.2	-2.68
229	381.21	415.22	34	Mouse 1 In Place Activity in Area Periphery	123.2	3.62	1.66	-91.2	-2.68
230	380.48	390.36	9.88	Mouse 1 Turn Around	181.44	18.37	1.91	-3.21	-0.33
231	415.58	417.15	1.57	Mouse 1 Locomotion in Area Box	189.46	120.81	2.33	30.07	19.17
232	415.58	417.15	1.57	Mouse 1 Locomotion in Area Periphery	189.46	120.81	2.33	30.07	19.17
233	416.68	417.68	1	Mouse 1 Turn Around	148.25	148.1	2.12	91.55	91.46
234	417.68	422.72	5.04	Area:Mouse 1 Center In Center	278.03	55.18	2.4	-105.86	-21.01
235	417.68	418.55	0.87	Area:Mouse 1 Center In Center 75	40.43	46.6	2.41	47.48	54.74
236	422.82	423.02	0.2	Mouse 1 Cross Over Periphery and Center 75 by Center	31.75	158.57	2.16	-2.67	-13.31
237	418.55	422.29	3.74	Area:Mouse 1 Center In Center 50	177.54	47.51	2.38	-145.88	-39.04
238	419.25	421.19	1.94	Mouse 1 Turn Around	98.21	50.75	2.41	-26.29	-13.59
239	420.39	421.39	1	Mouse 1 In Place Activity in Area Box	27.05	27.02	2.21	-28.92	-28.89
240	420.39	421.39	1	Mouse 1 In Place Activity in Area Center 50	27.05	27.02	2.21	-28.92	-28.89
241	420.39	421.39	1	Mouse 1 In Place Activity in Area Center	27.05	27.02	2.21	-28.92	-28.89
242	422.29	422.72	0.43	Area:Mouse 1 Center In Center 75	60.05	138.44	2.52	-7.47	-17.21
243	421.52	422.86	1.33	Mouse 1 Locomotion in Area Box	118.12	88.5	2.46	-128.24	-96.09
244	421.52	422.49	0.97	Mouse 1 Locomotion in Area Center	60.1	62.11	2.48	-137.32	-141.91
245	422.72	426.43	3.7	Area:Mouse 1 Center In Periphery	116.39	31.43	1.56	57.41	15.5
246	426.53	426.73	0.2	Mouse 1 Cross Over Periphery and Center 75 by Center	1.38	6.87	1.6	-24.62	-122.99
247	422.99	426.59	3.6	Mouse 1 In Place Activity in Area Box	74.14	20.57	1.49	43.31	12.02
248	422.99	426.19	3.2	Mouse 1 In Place Activity in Area Periphery	72.33	22.58	1.52	41.04	12.81
249	422.39	424.62	2.24	Mouse 1 Turn Around	164.66	73.66	1.8	42.45	18.99
250	426.43	426.76	0.33	Area:Mouse 1 Center In Center	2.08	6.22	1.52	-26.25	-78.66
251	426.43	426.76	0.33	Area:Mouse 1 Center In Center 75	2.08	6.22	1.52	-26.25	-78.66
252	426.86	427.06	0.2	Mouse 1 Cross Over Periphery and Center 75 by Center	2.46	12.31	2.38	-11.13	-55.61
253	426.76	497.06	70.3	Area:Mouse 1 Center In Periphery	2459.76	34.99	1.94	-217.9	-3.1
254	497.16	497.36	0.2	Mouse 1 Cross Over Periphery and Center 75 by Center	12.49	62.4	2.56	-4.04	-20.17
255	427.49	433.67	6.17	Mouse 1 In Place Activity in Area Box	47.26	7.66	1.65	-117.72	-19.07
256	427.49	433.67	6.17	Mouse 1 In Place Activity in Area Periphery	47.26	7.66	1.65	-117.72	-19.07
257	434.47	435.8	1.33	Mouse 1 In Place Activity in Area Box	18.95	14.2	2.13	26.91	20.16
258	434.47	435.8	1.33	Mouse 1 In Place Activity in Area Periphery	18.95	14.2	2.13	26.91	20.16
259	435.94	438.1	2.17	Mouse 1 Locomotion in Area Box	240.69	110.98	2.45	5.14	2.37
260	435.94	438.1	2.17	Mouse 1 Locomotion in Area Periphery	240.69	110.98	2.45	5.14	2.37
261	438.41	439.14	0.73	Mouse 1 In Place Activity in Area Box	36.44	49.64	2.07	-43.62	-59.42
262	438.41	439.14	0.73	Mouse 1 In Place Activity in Area Periphery	36.44	49.64	2.07	-43.62	-59.42
263	437.57	439.84	2.27	Mouse 1 Turn Around	173.73	76.57	2.19	-100.79	-44.42
264	439.74	441.14	1.4	Mouse 1 Locomotion in Area Box	128.93	92	2.34	6.5	4.63
265	439.74	441.14	1.4	Mouse 1 Locomotion in Area Periphery	128.93	92	2.34	6.5	4.63
266	441.27	442.71	1.43	Mouse 1 In Place Activity in Area Box	51.2	35.68	2.03	-11.51	-8.02
267	441.27	442.71	1.43	Mouse 1 In Place Activity in Area Periphery	51.2	35.68	2.03	-11.51	-8.02
268	444.08	445.75	1.67	Mouse 1 In Place Activity in Area Box	48.23	28.91	2.14	-18.36	-11
269	444.08	445.75	1.67	Mouse 1 In Place Activity in Area Periphery	48.23	28.91	2.14	-18.36	-11
270	446.48	448.11	1.63	Mouse 1 In Place Activity in Area Box	28.48	17.42	1.34	145.84	89.2
271	446.48	448.11	1.63	Mouse 1 In Place Activity in Area Periphery	28.48	17.42	1.34	145.84	89.2
272	443.54	448.95	5.41	Mouse 1 Turn Around	138.66	25.65	1.83	80.24	14.84
273	449.32	451.42	2.1	Mouse 1 In Place Activity in Area Box	23.87	11.36	2.22	8.14	3.87
274	449.32	451.42	2.1	Mouse 1 In Place Activity in Area Periphery	23.87	11.36	2.22	8.14	3.87
275	452.02	453.12	1.1	Mouse 1 Locomotion in Area Box	83.18	75.55	2.5	28.28	25.68
276	452.02	453.12	1.1	Mouse 1 Locomotion in Area Periphery	83.18	75.55	2.5	28.28	25.68
277	453.22	455.36	2.14	Mouse 1 In Place Activity in Area Box	74.47	34.87	2.02	14.06	6.58
278	453.22	455.36	2.14	Mouse 1 In Place Activity in Area Periphery	74.47	34.87	2.02	14.06	6.58
279	456.46	458.16	1.7	Mouse 1 In Place Activity in Area Box	38.13	22.41	1.6	76.66	45.05
280	456.46	458.16	1.7	Mouse 1 In Place Activity in Area Periphery	38.13	22.41	1.6	76.66	45.05
281	453.02	458.76	5.74	Mouse 1 Turn Around	185.43	32.31	1.93	163.19	28.44
282	459.43	462.96	3.54	Mouse 1 In Place Activity in Area Box	46.74	13.21	1.68	-82.61	-23.36
283	459.43	462.96	3.54	Mouse 1 In Place Activity in Area Periphery	46.74	13.21	1.68	-82.61	-23.36
284	463.16	464.16	1	Mouse 1 Locomotion in Area Box	67.1	67.04	2.35	-25.21	-25.18
285	463.16	464.16	1	Mouse 1 Locomotion in Area Periphery	67.1	67.04	2.35	-25.21	-25.18
286	464.36	466.6	2.24	Mouse 1 In Place Activity in Area Box	57.1	25.54	1.85	40.14	17.95
287	464.36	466.6	2.24	Mouse 1 In Place Activity in Area Periphery	57.1	25.54	1.85	40.14	17.95
288	463.6	466.33	2.74	Mouse 1 Turn Around	134.27	49.07	2.02	9.64	3.52
289	467.37	470.24	2.87	Mouse 1 In Place Activity in Area Box	24.78	8.64	1.96	-17.12	-5.97
290	467.37	470.24	2.87	Mouse 1 In Place Activity in Area Periphery	24.78	8.64	1.96	-17.12	-5.97
291	470.94	473.01	2.07	Mouse 1 Locomotion in Area Box	209.1	101.07	2.34	10.74	5.19
292	470.94	473.01	2.07	Mouse 1 Locomotion in Area Periphery	209.1	101.07	2.34	10.74	5.19
293	473.17	475.18	2	Mouse 1 In Place Activity in Area Box	71.54	35.73	1.77	-89.74	-44.83
294	473.17	475.18	2	Mouse 1 In Place Activity in Area Periphery	71.54	35.73	1.77	-89.74	-44.83
295	472.54	476.81	4.27	Mouse 1 Turn Around	203.23	47.58	1.94	-132.17	-30.95
296	477.61	479.68	2.07	Mouse 1 In Place Activity in Area Box	21.76	10.52	1.68	5.51	2.66
297	477.61	479.68	2.07	Mouse 1 In Place Activity in Area Periphery	21.76	10.52	1.68	5.51	2.66
298	480.11	481.21	1.1	Mouse 1 Locomotion in Area Box	91.6	83.19	2.3	-15.23	-13.83
299	480.11	481.21	1.1	Mouse 1 Locomotion in Area Periphery	91.6	83.19	2.3	-15.23	-13.83
300	481.38	482.25	0.87	Mouse 1 In Place Activity in Area Box	63.82	73.57	1.6	71.6	82.53
301	481.38	482.25	0.87	Mouse 1 In Place Activity in Area Periphery	63.82	73.57	1.6	71.6	82.53
302	480.68	484.08	3.4	Mouse 1 Turn Around	213.41	62.7	1.84	144.63	42.5
303	482.92	483.68	0.77	Mouse 1 In Place Activity in Area Box	30.84	40.18	1.63	-30.28	-39.46
304	482.92	483.68	0.77	Mouse 1 In Place Activity in Area Periphery	30.84	40.18	1.63	-30.28	-39.46
305	483.95	484.75	0.8	Mouse 1 Locomotion in Area Box	42.33	52.86	2.27	14.07	17.57
306	483.95	484.75	0.8	Mouse 1 Locomotion in Area Periphery	42.33	52.86	2.27	14.07	17.57
307	484.98	485.65	0.67	Mouse 1 In Place Activity in Area Box	51.18	76.69	1.61	-22.7	-34.01
308	484.98	485.65	0.67	Mouse 1 In Place Activity in Area Periphery	51.18	76.69	1.61	-22.7	-34.01
309	487.02	490.96	3.94	Mouse 1 In Place Activity in Area Box	52.73	13.39	1.64	59.97	15.23
310	487.02	490.96	3.94	Mouse 1 In Place Activity in Area Periphery	52.73	13.39	1.64	59.97	15.23
311	486.32	493.29	6.97	Mouse 1 Turn Around	122.42	17.56	1.71	-197.37	-28.3
312	491.76	493.66	1.9	Mouse 1 In Place Activity in Area Box	27.29	14.35	1.63	-127.99	-67.3
313	491.76	493.66	1.9	Mouse 1 In Place Activity in Area Periphery	27.29	14.35	1.63	-127.99	-67.3
314	494.16	497.43	3.27	Mouse 1 Locomotion in Area Box	268.17	82.01	2.39	-19.34	-5.91
315	494.16	496.83	2.67	Mouse 1 Locomotion in Area Periphery	222.29	83.28	2.38	12.98	4.86
316	497.06	497.4	0.33	Area:Mouse 1 Center In Center	21.57	64.66	2.54	-17.08	-51.19
317	497.06	497.4	0.33	Area:Mouse 1 Center In Center 75	21.57	64.66	2.54	-17.08	-51.19
318	497.5	497.7	0.2	Mouse 1 Cross Over Periphery and Center 75 by Center	16.19	80.85	2.23	-4.93	-24.61
319	497.4	498.7	1.3	Area:Mouse 1 Center In Periphery	62.31	47.89	2.08	52.73	40.52
320	498.8	499	0.2	Mouse 1 Cross Over Periphery and Center 75 by Center	4.94	24.65	1.15	11.19	55.91
321	496.76	499.37	2.6	Mouse 1 Turn Around	129.28	49.67	1.95	13.48	5.18
322	498.7	499.47	0.77	Area:Mouse 1 Center In Center	17.83	23.24	1.31	-10.68	-13.92
323	498.7	499.47	0.77	Area:Mouse 1 Center In Center 75	17.83	23.24	1.31	-10.68	-13.92
324	499.57	499.77	0.2	Mouse 1 Cross Over Periphery and Center 75 by Center	2.64	13.18	2.11	-15.63	-78.07
325	499.47	509.81	10.34	Area:Mouse 1 Center In Periphery	177.13	17.12	1.97	-171.97	-16.63
326	509.91	510.11	0.2	Mouse 1 Cross Over Periphery and Center 75 by Center	6.6	32.98	2.86	4.89	24.44
327	502.07	504.67	2.6	Mouse 1 Turn Around	102.58	39.42	1.95	-104.71	-40.23
328	503.54	509.14	5.61	Mouse 1 In Place Activity in Area Box	19.41	3.46	1.74	15.38	2.74
329	503.54	509.14	5.61	Mouse 1 In Place Activity in Area Periphery	19.41	3.46	1.74	15.38	2.74
330	509.81	512.78	2.97	Area:Mouse 1 Center In Center	76.3	25.69	2.31	-117.24	-39.48
331	509.81	512.78	2.97	Area:Mouse 1 Center In Center 75	76.3	25.69	2.31	-117.24	-39.48
332	516.62	516.82	0.2	Mouse 1 Cross Over Periphery and Center 75 by Center	1.54	7.69	1.72	8.22	41.04
333	510.38	511.68	1.3	Mouse 1 In Place Activity in Area Box	33.29	25.58	2.18	-13.26	-10.19
334	510.38	511.68	1.3	Mouse 1 In Place Activity in Area Center	33.29	25.58	2.18	-13.26	-10.19
335	510.38	511.68	1.3	Mouse 1 In Place Activity in Area Center 75	33.29	25.58	2.18	-13.26	-10.19
336	512.78	512.98	0.2	Area:Mouse 1 Center In Periphery	5.51	27.5	2.27	-7.27	-36.3
337	512.98	516.52	3.54	Area:Mouse 1 Center In Center	31.25	8.83	1.7	-1.81	-0.51
338	512.98	516.52	3.54	Area:Mouse 1 Center In Center 75	31.25	8.83	1.7	-1.81	-0.51
339	514.18	516.68	2.5	Mouse 1 In Place Activity in Area Box	18.03	7.21	1.51	-52.97	-21.17
340	514.18	516.28	2.1	Mouse 1 In Place Activity in Area Center	16.75	7.97	1.49	-44.3	-21.08
341	514.18	516.28	2.1	Mouse 1 In Place Activity in Area Center 75	16.75	7.97	1.49	-44.3	-21.08
342	516.52	516.82	0.3	Area:Mouse 1 Center In Periphery	2.2	7.34	1.76	9.27	30.86
343	516.92	517.12	0.2	Mouse 1 Cross Over Periphery and Center 75 by Center	1.9	9.51	1.46	-2.99	-14.95
344	516.82	520.32	3.5	Area:Mouse 1 Center In Center	112.8	32.2	2	144.91	41.36
345	516.82	520.32	3.5	Area:Mouse 1 Center In Center 75	112.8	32.2	2	144.91	41.36
346	520.42	520.62	0.2	Mouse 1 Cross Over Periphery and Center 75 by Center	21.26	106.19	2.11	-1.19	-5.95
347	518.95	520.39	1.43	Mouse 1 Locomotion in Area Box	86.81	60.51	2.26	-14.65	-10.21
348	520.32	521.05	0.73	Area:Mouse 1 Center In Periphery	65.91	89.79	1.9	-0.45	-0.62
349	521.15	521.35	0.2	Mouse 1 Cross Over Periphery and Center 75 by Center	1.85	9.26	2.1	-2.77	-13.82
350	521.05	521.42	0.37	Area:Mouse 1 Center In Center	5.74	15.64	2.08	-13.23	-36.05
351	521.05	521.42	0.37	Area:Mouse 1 Center In Center 75	5.74	15.64	2.08	-13.23	-36.05
352	519.82	521.25	1.43	Mouse 1 Turn Around	114.33	79.69	2.08	-24.66	-17.18
353	521.52	521.72	0.2	Mouse 1 Cross Over Periphery and Center 75 by Center	7.53	37.63	2.35	9.45	47.22
354	521.42	597.4	75.98	Area:Mouse 1 Center In Periphery	1411.52	18.58	1.89	-833.75	-10.97
355	597.5	597.7	0.2	Mouse 1 Cross Over Periphery and Center 75 by Center	15.78	78.81	1.85	6.89	34.43
356	521.25	522.39	1.13	Mouse 1 Locomotion in Area Box	68.97	60.8	2.39	-18.17	-16.02
357	521.25	522.39	1.13	Mouse 1 Locomotion in Area Periphery	68.97	60.8	2.39	-18.17	-16.02
358	523.79	524.79	1	Mouse 1 In Place Activity in Area Box	20.31	20.29	1.82	5.72	5.71
359	523.79	524.79	1	Mouse 1 In Place Activity in Area Periphery	20.31	20.29	1.82	5.72	5.71
360	525.93	529.4	3.47	Mouse 1 In Place Activity in Area Box	27.39	7.89	1.42	24.37	7.02
361	525.93	529.4	3.47	Mouse 1 In Place Activity in Area Periphery	27.39	7.89	1.42	24.37	7.02
362	522.62	529.16	6.54	Mouse 1 Turn Around	128.32	19.62	1.73	14.38	2.2
363	530.06	533.3	3.24	Mouse 1 In Place Activity in Area Box	38.96	12.04	1.87	-104.58	-32.31
364	530.06	533.3	3.24	Mouse 1 In Place Activity in Area Periphery	38.96	12.04	1.87	-104.58	-32.31
365	533.97	536.24	2.27	Mouse 1 Locomotion in Area Box	209.78	92.46	2.23	-26.96	-11.88
366	533.97	536.24	2.27	Mouse 1 Locomotion in Area Periphery	209.78	92.46	2.23	-26.96	-11.88
367	536.37	542.18	5.81	Mouse 1 In Place Activity in Area Box	65.62	11.3	2.39	12.95	2.23
368	536.37	542.18	5.81	Mouse 1 In Place Activity in Area Periphery	65.62	11.3	2.39	12.95	2.23
369	542.71	546.88	4.17	Mouse 1 In Place Activity in Area Box	43.08	10.33	1.99	38.33	9.19
370	542.71	546.88	4.17	Mouse 1 In Place Activity in Area Periphery	43.08	10.33	1.99	38.33	9.19
371	535.94	547.68	11.75	Mouse 1 Turn Around	180.42	15.36	2.2	101.83	8.67
372	548.85	567.1	18.25	Mouse 1 In Place Activity in Area Box	110.93	6.08	1.79	-284.35	-15.58
373	548.85	567.1	18.25	Mouse 1 In Place Activity in Area Periphery	110.93	6.08	1.79	-284.35	-15.58
375	570.4	576.34	5.94	Mouse 1 In Place Activity in Area Box	79.43	13.37	1.72	-260.97	-43.94
376	570.4	576.34	5.94	Mouse 1 In Place Activity in Area Periphery	79.43	13.37	1.72	-260.97	-43.94
377	569.14	575.94	6.81	Mouse 1 Turn Around	125.97	18.51	1.79	-251.24	-36.91
378	579.31	590.79	11.48	Mouse 1 In Place Activity in Area Box	132.09	11.51	1.64	-32.49	-2.83
379	579.31	590.79	11.48	Mouse 1 In Place Activity in Area Periphery	132.09	11.51	1.64	-32.49	-2.83
380	578.38	581.61	3.24	Mouse 1 Turn Around	89.56	27.67	1.74	69.3	21.41
381	591.96	592.86	0.9	Mouse 1 In Place Activity in Area Box	18.76	20.83	2.04	7.54	8.37
382	591.96	592.86	0.9	Mouse 1 In Place Activity in Area Periphery	18.76	20.83	2.04	7.54	8.37
383	594.06	595.06	1	Mouse 1 In Place Activity in Area Box	45.56	45.52	1.9	-0.02	-0.02
384	594.06	595.06	1	Mouse 1 In Place Activity in Area Periphery	45.56	45.52	1.9	-0.02	-0.02
385	597.4	598.5	1.1	Area:Mouse 1 Center In Center	70.85	64.35	2.03	10.24	9.3
386	597.4	598.5	1.1	Area:Mouse 1 Center In Center 75	70.85	64.35	2.03	10.24	9.3
387	598.6	598.8	0.2	Mouse 1 Cross Over Periphery and Center 75 by Center	12.1	60.46	1.95	15.19	75.89
388	598.5	609.38	10.88	Area:Mouse 1 Center In Periphery	250.85	23.06	2.1	-140.1	-12.88
389	609.48	609.68	0.2	Mouse 1 Cross Over Periphery and Center 75 by Center	14.2	70.91	2.18	2.32	11.57
390	597.73	601.77	4.04	Mouse 1 Turn Around	123.34	30.55	1.99	-87.94	-21.78
391	600.57	601.53	0.97	Mouse 1 In Place Activity in Area Box	13.82	14.28	2.06	-17.56	-18.15
392	600.57	601.53	0.97	Mouse 1 In Place Activity in Area Periphery	13.82	14.28	2.06	-17.56	-18.15
393	602.64	605.81	3.17	Mouse 1 In Place Activity in Area Box	38.88	12.27	1.9	4.22	1.33
394	602.64	605.81	3.17	Mouse 1 In Place Activity in Area Periphery	38.88	12.27	1.9	4.22	1.33
395	606.44	607.87	1.43	Mouse 1 In Place Activity in Area Box	24.69	17.21	2.38	-10.79	-7.52
396	606.44	607.87	1.43	Mouse 1 In Place Activity in Area Periphery	24.69	17.21	2.38	-10.79	-7.52
397	608.27	609.91	1.63	Mouse 1 Locomotion in Area Box	96.17	58.82	2.22	-69.78	-42.68
398	609.38	616.35	6.97	Area:Mouse 1 Center In Center	155.52	22.3	1.76	-144.84	-20.77
399	609.38	616.35	6.97	Area:Mouse 1 Center In Center 75	155.52	22.3	1.76	-144.84	-20.77
400	616.45	616.65	0.2	Mouse 1 Cross Over Periphery and Center 75 by Center	15.11	75.47	2.17	-17.32	-86.5
401	610.08	614.71	4.64	Mouse 1 In Place Activity in Area Box	63.07	13.6	1.63	4.63	1
402	610.08	614.71	4.64	Mouse 1 In Place Activity in Area Center	63.07	13.6	1.63	4.63	1
403	610.08	614.71	4.64	Mouse 1 In Place Activity in Area Center 75	63.07	13.6	1.63	4.63	1
404	608.74	612.21	3.47	Mouse 1 Turn Around	133.95	38.6	1.84	-41.4	-11.93
405	616.35	665.37	49.02	Area:Mouse 1 Center In Periphery	757.48	15.45	1.75	-472.11	-9.63
406	665.47	665.67	0.2	Mouse 1 Cross Over Periphery and Center 75 by Center	7.89	39.4	2.42	-3.79	-18.91
407	615.82	617.72	1.9	Mouse 1 Turn Around	86.87	45.67	1.95	-82.9	-43.59
408	616.85	626.63	9.78	Mouse 1 In Place Activity in Area Box	49.99	5.11	1.43	-100.93	-10.32
409	616.85	626.63	9.78	Mouse 1 In Place Activity in Area Periphery	49.99	5.11	1.43	-100.93	-10.32
410	627.99	628.83	0.83	Mouse 1 In Place Activity in Area Box	16.57	19.87	1.81	3.7	4.44
411	627.99	628.83	0.83	Mouse 1 In Place Activity in Area Periphery	16.57	19.87	1.81	3.7	4.44
412	631.63	634.77	3.14	Mouse 1 In Place Activity in Area Box	38.08	12.14	2.18	-149.76	-47.75
413	631.63	634.77	3.14	Mouse 1 In Place Activity in Area Periphery	38.08	12.14	2.18	-149.76	-47.75
414	629.7	635.9	6.21	Mouse 1 Turn Around	150.27	24.21	2.12	-273.04	-44
415	635.64	638.44	2.8	Mouse 1 In Place Activity in Area Box	11.62	4.14	1.47	-25.6	-9.13
416	635.64	638.44	2.8	Mouse 1 In Place Activity in Area Periphery	11.62	4.14	1.47	-25.6	-9.13
417	639.34	643.24	3.9	Mouse 1 In Place Activity in Area Box	25.43	6.51	1.47	15.9	4.07
418	639.34	643.24	3.9	Mouse 1 In Place Activity in Area Periphery	25.43	6.51	1.47	15.9	4.07
419	644.11	646.18	2.07	Mouse 1 In Place Activity in Area Box	24.99	12.08	2.14	0.69	0.33
420	644.11	646.18	2.07	Mouse 1 In Place Activity in Area Periphery	24.99	12.08	2.14	0.69	0.33
421	647.51	649.05	1.53	Mouse 1 Locomotion in Area Box	160.64	104.66	2.35	-44.63	-29.07
422	647.51	649.05	1.53	Mouse 1 Locomotion in Area Periphery	160.64	104.66	2.35	-44.63	-29.07
423	650.18	663.1	12.91	Mouse 1 In Place Activity in Area Box	64.7	5.01	1.69	-338.7	-26.23
424	650.18	663.1	12.91	Mouse 1 In Place Activity in Area Periphery	64.7	5.01	1.69	-338.7	-26.23
425	648.68	654.25	5.57	Mouse 1 Turn Around	172.42	30.94	1.83	-89.01	-15.97
426	663.9	664.5	0.6	Mouse 1 In Place Activity in Area Box	23.81	39.65	1.98	-11.53	-19.2
427	663.9	664.5	0.6	Mouse 1 In Place Activity in Area Periphery	23.81	39.65	1.98	-11.53	-19.2
428	665.37	667.57	2.2	Area:Mouse 1 Center In Center	49.98	22.69	2.15	77.44	35.16
429	665.37	667.57	2.2	Area:Mouse 1 Center In Center 75	49.98	22.69	2.15	77.44	35.16
430	667.67	667.87	0.2	Mouse 1 Cross Over Periphery and Center 75 by Center	11.62	58.03	2.28	-15.19	-75.87
431	665.6	666.43	0.83	Mouse 1 In Place Activity in Area Box	21.84	26.18	1.99	-6.27	-7.52
432	665.6	666.43	0.83	Mouse 1 In Place Activity in Area Center	21.84	26.18	1.99	-6.27	-7.52
433	665.6	666.43	0.83	Mouse 1 In Place Activity in Area Center 75	21.84	26.18	1.99	-6.27	-7.52
434	662.86	667.37	4.5	Mouse 1 Turn Around	92.09	20.44	2.01	224.25	49.78
435	667.57	699.1	31.53	Area:Mouse 1 Center In Periphery	749.05	23.76	2.05	-261.15	-8.28
436	699.2	699.4	0.2	Mouse 1 Cross Over Periphery and Center 75 by Center	7.43	37.12	2.45	-0.6	-2.99
437	669.54	670.54	1	Mouse 1 In Place Activity in Area Box	24.92	24.9	1.7	-12.11	-12.1
438	669.54	670.54	1	Mouse 1 In Place Activity in Area Periphery	24.92	24.9	1.7	-12.11	-12.1
439	671.47	673.07	1.6	Mouse 1 In Place Activity in Area Box	31.7	19.79	1.68	-9.59	-5.99
440	671.47	673.07	1.6	Mouse 1 In Place Activity in Area Periphery	31.7	19.79	1.68	-9.59	-5.99
441	674.04	675.41	1.37	Mouse 1 In Place Activity in Area Box	22.45	16.41	1.75	-18.63	-13.62
442	674.04	675.41	1.37	Mouse 1 In Place Activity in Area Periphery	22.45	16.41	1.75	-18.63	-13.62
443	676.78	678.18	1.4	Mouse 1 In Place Activity in Area Box	32.75	23.37	1.82	-10.45	-7.46
444	676.78	678.18	1.4	Mouse 1 In Place Activity in Area Periphery	32.75	23.37	1.82	-10.45	-7.46
445	678.91	680.58	1.67	Mouse 1 In Place Activity in Area Box	30.51	18.29	1.91	-17.15	-10.28
446	678.91	680.58	1.67	Mouse 1 In Place Activity in Area Periphery	30.51	18.29	1.91	-17.15	-10.28
447	681.55	682.48	0.93	Mouse 1 Locomotion in Area Box	67.43	72.17	2.72	-18.31	-19.6
448	681.55	682.48	0.93	Mouse 1 Locomotion in Area Periphery	67.43	72.17	2.72	-18.31	-19.6
449	682.62	685.22	2.6	Mouse 1 In Place Activity in Area Box	66.54	25.57	2.23	0.26	0.1
450	682.62	685.22	2.6	Mouse 1 In Place Activity in Area Periphery	66.54	25.57	2.23	0.26	0.1
451	686.82	690.29	3.47	Mouse 1 In Place Activity in Area Box	68.71	19.8	2.02	-13.69	-3.94
452	686.82	690.29	3.47	Mouse 1 In Place Activity in Area Periphery	68.71	19.8	2.02	-13.69	-3.94
453	691.12	695.56	4.44	Mouse 1 In Place Activity in Area Box	62.18	14.01	2.02	-52.14	-11.75
454	691.12	695.56	4.44	Mouse 1 In Place Activity in Area Periphery	62.18	14.01	2.02	-52.14	-11.75
455	696.43	698.67	2.24	Mouse 1 In Place Activity in Area Box	57.84	25.87	1.89	-23.53	-10.52
456	696.43	698.67	2.24	Mouse 1 In Place Activity in Area Periphery	57.84	25.87	1.89	-23.53	-10.52
457	699.1	718.75	19.65	Area:Mouse 1 Center In Center	460.24	23.42	2.04	27.35	1.39
458	699.1	700.9	1.8	Area:Mouse 1 Center In Center 75	43.03	23.88	2.19	-27.62	-15.33
459	718.85	719.05	0.2	Mouse 1 Cross Over Periphery and Center 75 by Center	16.29	81.39	2.01	-14.59	-72.85
460	700.9	701.47	0.57	Area:Mouse 1 Center In Center 50	30.17	53.18	2.69	-2.06	-3.64
461	701.47	707.17	5.71	Area:Mouse 1 Center In Center 25	157.44	27.59	1.9	5.83	1.02
462	701.7	702.9	1.2	Mouse 1 In Place Activity in Area Box	35.71	29.73	2	5.9	4.91
463	701.7	702.9	1.2	Mouse 1 In Place Activity in Area Center 25	35.71	29.73	2	5.9	4.91
464	701.7	702.9	1.2	Mouse 1 In Place Activity in Area Center	35.71	29.73	2	5.9	4.91
465	703.2	707.01	3.8	Mouse 1 Turn Around	100.47	26.41	1.8	-7.2	-1.89
466	704.64	706.74	2.1	Mouse 1 In Place Activity in Area Box	14.63	6.96	1.48	6.15	2.92
467	704.64	706.74	2.1	Mouse 1 In Place Activity in Area Center 25	14.63	6.96	1.48	6.15	2.92
468	704.64	706.74	2.1	Mouse 1 In Place Activity in Area Center	14.63	6.96	1.48	6.15	2.92
469	707.17	708.48	1.3	Area:Mouse 1 Center In Center 50	48.43	37.22	2.2	15.55	11.95
470	708.48	710.71	2.24	Area:Mouse 1 Center In Center 75	60.52	27.07	1.93	42.55	19.03
471	708.74	714.31	5.57	Mouse 1 In Place Activity in Area Box	71.53	12.84	1.92	29.04	5.21
472	708.74	714.31	5.57	Mouse 1 In Place Activity in Area Center	71.53	12.84	1.92	29.04	5.21
473	708.74	709.91	1.17	Mouse 1 In Place Activity in Area Center 75	36.92	31.61	1.99	-5.45	-4.67
474	707.87	710.68	2.8	Mouse 1 Turn Around	82.54	29.45	2.02	64.98	23.18
475	710.71	714.11	3.4	Area:Mouse 1 Center In Center 50	27.72	8.15	1.93	-1.41	-0.41
476	710.48	713.88	3.4	Mouse 1 In Place Activity in Area Center 50	30.11	8.85	1.9	8.35	2.45
477	714.11	718.75	4.64	Area:Mouse 1 Center In Center 75	92.92	20.04	2.17	-5.48	-1.18
478	715.45	717.38	1.94	Mouse 1 In Place Activity in Area Box	34.33	17.74	2.13	15.71	8.12
479	715.45	717.38	1.94	Mouse 1 In Place Activity in Area Center	34.33	17.74	2.13	15.71	8.12
480	715.45	717.38	1.94	Mouse 1 In Place Activity in Area Center 75	34.33	17.74	2.13	15.71	8.12
481	718.75	849.28	130.53	Area:Mouse 1 Center In Periphery	2647.05	20.28	2.07	-838.94	-6.43
482	849.38	849.58	0.2	Mouse 1 Cross Over Periphery and Center 75 by Center	8.1	40.46	2.22	2.13	10.65
483	718.08	720.52	2.44	Mouse 1 Turn Around	101.51	41.68	1.9	-10.54	-4.33
484	720.39	721.55	1.17	Mouse 1 Locomotion in Area Box	74.72	63.99	2.46	115.14	98.59
485	720.39	721.55	1.17	Mouse 1 Locomotion in Area Periphery	74.72	63.99	2.46	115.14	98.59
486	721.72	725.76	4.04	Mouse 1 In Place Activity in Area Box	57.35	14.2	2.16	-20.02	-4.96
487	721.72	725.76	4.04	Mouse 1 In Place Activity in Area Periphery	57.35	14.2	2.16	-20.02	-4.96
488	720.99	725.86	4.87	Mouse 1 Turn Around	135.67	27.85	2.23	-13.72	-2.82
489	726.39	739.54	13.15	Mouse 1 In Place Activity in Area Box	63.97	4.87	2.08	-186.8	-14.21
490	726.39	739.54	13.15	Mouse 1 In Place Activity in Area Periphery	63.97	4.87	2.08	-186.8	-14.21
491	740.14	741.01	0.87	Mouse 1 Flat-Back Approach in Area Box	73.76	85.02	3.53	-10.22	-11.78
492	740.01	741.31	1.3	Mouse 1 Locomotion in Area Box	131.69	101.2	3.29	-3.89	-2.99
493	740.01	741.31	1.3	Mouse 1 Locomotion in Area Periphery	131.69	101.2	3.29	-3.89	-2.99
494	742.18	748.65	6.47	Mouse 1 has no movement in Area Box	6.08	0.94	1.63	-22.83	-3.53
495	742.18	748.65	6.47	Mouse 1 has no movement in Area Periphery	6.08	0.94	1.63	-22.83	-3.53
496	740.97	749.38	8.41	Mouse 1 Turn Around	171.54	20.4	1.74	-92.85	-11.04
497	749.22	753.62	4.4	Mouse 1 Locomotion in Area Box	575.49	130.66	3.28	-96.66	-21.95
498	749.22	753.62	4.4	Mouse 1 Locomotion in Area Periphery	575.49	130.66	3.28	-96.66	-21.95
499	751.99	753.25	1.27	Mouse 1 Flat-Back Approach in Area Box	178.28	140.61	4.16	7.07	5.58
500	753.92	755.76	1.84	Mouse 1 In Place Activity in Area Box	45.66	24.88	1.74	-46.72	-25.46
501	753.92	755.76	1.84	Mouse 1 In Place Activity in Area Periphery	45.66	24.88	1.74	-46.72	-25.46
502	755.76	757.16	1.4	Mouse 1 has no movement in Area Box	0	0	1.63	-0.07	-0.05
503	755.76	757.16	1.4	Mouse 1 has no movement in Area Periphery	0	0	1.63	-0.07	-0.05
504	757.16	759.83	2.67	Mouse 1 In Place Activity in Area Box	0	0	1.83	15.33	5.74
505	757.16	759.83	2.67	Mouse 1 In Place Activity in Area Periphery	0	0	1.83	15.33	5.74
506	759.83	762.2	2.37	Mouse 1 has no movement in Area Box	0	0	1.93	-2.31	-0.98
507	759.83	762.2	2.37	Mouse 1 has no movement in Area Periphery	0	0	1.93	-2.31	-0.98
508	762.2	763.73	1.53	Mouse 1 In Place Activity in Area Box	0	0	1.91	-0.49	-0.32
509	762.2	763.73	1.53	Mouse 1 In Place Activity in Area Periphery	0	0	1.91	-0.49	-0.32
510	763.73	766.23	2.5	Mouse 1 has no movement in Area Box	0	0	1.93	0.64	0.26
511	763.73	766.23	2.5	Mouse 1 has no movement in Area Periphery	0	0	1.93	0.64	0.26
512	766.23	767.77	1.53	Mouse 1 In Place Activity in Area Box	0	0	2.12	-0.61	-0.4
513	766.23	767.77	1.53	Mouse 1 In Place Activity in Area Periphery	0	0	2.12	-0.61	-0.4
514	767.77	768.34	0.57	Mouse 1 has no movement in Area Box	0	0	2.09	-0.21	-0.37
515	767.77	768.34	0.57	Mouse 1 has no movement in Area Periphery	0	0	2.09	-0.21	-0.37
516	768.34	774.91	6.57	Mouse 1 In Place Activity in Area Box	7.1	1.08	2.1	-94.37	-14.36
517	768.34	774.91	6.57	Mouse 1 In Place Activity in Area Periphery	7.1	1.08	2.1	-94.37	-14.36
518	753.12	795.33	42.21	Mouse 1 Turn Around	241.41	5.72	1.88	-176.95	-4.19
519	774.91	779.41	4.5	Mouse 1 has no movement in Area Box	2.8	0.62	1.63	-1.27	-0.28
520	774.91	779.41	4.5	Mouse 1 has no movement in Area Periphery	2.8	0.62	1.63	-1.27	-0.28
521	779.41	780.41	1	Mouse 1 In Place Activity in Area Box	0	0	1.63	-0.08	-0.08
522	779.41	780.41	1	Mouse 1 In Place Activity in Area Periphery	0	0	1.63	-0.08	-0.08
523	780.41	785.59	5.17	Mouse 1 has no movement in Area Box	0	0	1.63	-2.54	-0.49
524	780.41	785.59	5.17	Mouse 1 has no movement in Area Periphery	0	0	1.63	-2.54	-0.49
525	785.59	788.69	3.1	Mouse 1 In Place Activity in Area Box	0.5	0.16	1.87	-0.04	-0.01
526	785.59	788.69	3.1	Mouse 1 In Place Activity in Area Periphery	0.5	0.16	1.87	-0.04	-0.01
527	788.69	790.12	1.43	Mouse 1 has no movement in Area Box	0	0	1.62	1.63	1.14
528	788.69	790.12	1.43	Mouse 1 has no movement in Area Periphery	0	0	1.62	1.63	1.14
529	790.12	794.66	4.54	Mouse 1 In Place Activity in Area Box	14.12	3.11	1.95	10.04	2.21
530	790.12	794.66	4.54	Mouse 1 In Place Activity in Area Periphery	14.12	3.11	1.95	10.04	2.21
531	795.36	795.7	0.33	Mouse 1 Flat-Back Approach in Area Box	10.28	30.81	3.21	-8.2	-24.58
532	795.26	796.23	0.97	Mouse 1 Locomotion in Area Box	56.45	58.34	3.11	-0.63	-0.65
533	795.26	796.23	0.97	Mouse 1 Locomotion in Area Periphery	56.45	58.34	3.11	-0.63	-0.65
534	796.33	798.87	2.54	Mouse 1 In Place Activity in Area Box	78.29	30.87	1.51	58.61	23.11
535	796.33	798.87	2.54	Mouse 1 In Place Activity in Area Periphery	78.29	30.87	1.51	58.61	23.11
536	795.73	797.5	1.77	Mouse 1 Turn Around	116.19	65.7	2.1	-21.39	-12.09
537	799.67	800.4	0.73	Mouse 1 Locomotion in Area Box	40.61	55.32	2.82	-28.15	-38.35
538	799.67	800.4	0.73	Mouse 1 Locomotion in Area Periphery	40.61	55.32	2.82	-28.15	-38.35
539	801.4	802.84	1.43	Mouse 1 In Place Activity in Area Box	25.59	17.84	2.17	-24.28	-16.93
540	801.4	802.84	1.43	Mouse 1 In Place Activity in Area Periphery	25.59	17.84	2.17	-24.28	-16.93
541	800.07	803.07	3	Mouse 1 Turn Around	134.73	44.87	2.34	-102.82	-34.24
542	803.04	804.17	1.13	Mouse 1 Locomotion in Area Box	76.33	67.29	2.77	0.59	0.52
543	803.04	804.17	1.13	Mouse 1 Locomotion in Area Periphery	76.33	67.29	2.77	0.59	0.52
544	804.34	810.68	6.34	Mouse 1 In Place Activity in Area Box	63.37	10	2.6	-18.04	-2.85
545	804.34	810.68	6.34	Mouse 1 In Place Activity in Area Periphery	63.37	10	2.6	-18.04	-2.85
546	812.65	827.33	14.68	Mouse 1 In Place Activity in Area Box	73.48	5	2.02	-111.35	-7.58
547	812.65	827.33	14.68	Mouse 1 In Place Activity in Area Periphery	73.48	5	2.02	-111.35	-7.58
548	811.18	827.46	16.28	Mouse 1 Turn Around	140.59	8.63	2.06	-117.76	-7.23
549	828.93	833.43	4.5	Mouse 1 In Place Activity in Area Box	49.76	11.05	1.68	-17.19	-3.82
550	828.93	833.43	4.5	Mouse 1 In Place Activity in Area Periphery	49.76	11.05	1.68	-17.19	-3.82
551	828.03	831.2	3.17	Mouse 1 Turn Around	93.61	29.53	1.8	-18.4	-5.8
552	834.17	834.8	0.63	Mouse 1 Flat-Back Approach in Area Box	56.61	89.29	3.37	4.74	7.48
553	833.83	835.67	1.84	Mouse 1 Locomotion in Area Box	162.73	88.68	3.07	-13.5	-7.36
554	833.83	835.67	1.84	Mouse 1 Locomotion in Area Periphery	162.73	88.68	3.07	-13.5	-7.36
555	835.9	836.37	0.47	Mouse 1 SAP [None]	34.72	74.33	3.32	3.86	8.27
556	836.37	839.57	3.2	Mouse 1 In Place Activity in Area Box	45.22	14.12	2.02	13.81	4.31
557	836.37	839.57	3.2	Mouse 1 In Place Activity in Area Periphery	45.22	14.12	2.02	13.81	4.31
558	835.3	844.71	9.41	Mouse 1 Turn Around	179.84	19.11	2.04	-144.26	-15.33
559	840.31	843.88	3.57	Mouse 1 In Place Activity in Area Box	31.11	8.72	1.79	-121.72	-34.09
560	840.31	843.88	3.57	Mouse 1 In Place Activity in Area Periphery	31.11	8.72	1.79	-121.72	-34.09
561	844.64	847.81	3.17	Mouse 1 Locomotion in Area Box	299.89	94.61	2.19	-7.08	-2.23
562	844.64	847.81	3.17	Mouse 1 Locomotion in Area Periphery	299.89	94.61	2.19	-7.08	-2.23
563	849.28	849.75	0.47	Area:Mouse 1 Center In Center	17.25	36.92	2.18	2.44	5.22
564	849.28	849.75	0.47	Area:Mouse 1 Center In Center 75	17.25	36.92	2.18	2.44	5.22
565	849.85	850.05	0.2	Mouse 1 Cross Over Periphery and Center 75 by Center	4.04	20.16	2.1	33.16	165.63
566	849.75	853.79	4.04	Area:Mouse 1 Center In Periphery	236.11	58.48	2.24	-34.65	-8.58
567	847.78	849.92	2.14	Mouse 1 Turn Around	105.69	49.49	2.12	-43.54	-20.39
568	853.89	854.09	0.2	Mouse 1 Cross Over Periphery and Center 75 by Center	0.78	3.89	2.51	-1.81	-9.05
569	849.78	851.28	1.5	Mouse 1 Locomotion in Area Box	145	96.57	2.46	11.84	7.89
570	849.78	851.28	1.5	Mouse 1 Locomotion in Area Periphery	145	96.57	2.46	11.84	7.89
571	850.78	852.19	1.4	Mouse 1 Turn Around	146.47	104.52	2.29	-88.55	-63.19
572	852.25	854.39	2.14	Mouse 1 In Place Activity in Area Box	20.04	9.39	2.23	-12.97	-6.08
573	852.25	853.55	1.3	Mouse 1 In Place Activity in Area Periphery	16.91	13	2.11	5.44	4.18
574	853.79	854.62	0.83	Area:Mouse 1 Center In Center	4.25	5.1	2.36	-40.26	-48.26
575	853.79	854.62	0.83	Area:Mouse 1 Center In Center 75	4.25	5.1	2.36	-40.26	-48.26
576	854.72	854.92	0.2	Mouse 1 Cross Over Periphery and Center 75 by Center	2.62	13.1	1.71	-34.24	-171.02
577	853.55	854.39	0.83	Mouse 1 In Place Activity in Area Center	3.13	3.75	2.41	-18.41	-22.07
578	853.55	854.39	0.83	Mouse 1 In Place Activity in Area Center 75	3.13	3.75	2.41	-18.41	-22.07
579	854.62	935.1	80.48	Area:Mouse 1 Center In Periphery	1278.99	15.89	1.98	237.94	2.96
580	935.2	935.4	0.2	Mouse 1 Cross Over Periphery and Center 75 by Center	6.43	32.13	2.26	4.48	22.36
581	855.12	856.66	1.53	Mouse 1 In Place Activity in Area Box	16.68	10.87	1.77	5.37	3.5
582	855.12	856.66	1.53	Mouse 1 In Place Activity in Area Periphery	16.68	10.87	1.77	5.37	3.5
583	859.06	860.96	1.9	Mouse 1 Locomotion in Area Box	117.5	61.78	2.22	-5.25	-2.76
584	859.06	860.96	1.9	Mouse 1 Locomotion in Area Periphery	117.5	61.78	2.22	-5.25	-2.76
585	861.16	863.6	2.44	Mouse 1 In Place Activity in Area Box	56.28	23.1	1.94	-12.59	-5.17
586	861.16	863.6	2.44	Mouse 1 In Place Activity in Area Periphery	56.28	23.1	1.94	-12.59	-5.17
587	860.33	868.13	7.81	Mouse 1 Turn Around	151.63	19.42	1.78	8.05	1.03
588	864.6	874.31	9.71	Mouse 1 In Place Activity in Area Box	79.52	8.19	1.93	-0.47	-0.05
589	864.6	874.31	9.71	Mouse 1 In Place Activity in Area Periphery	79.52	8.19	1.93	-0.47	-0.05
590	876.28	877.48	1.2	Mouse 1 In Place Activity in Area Box	29.25	24.35	1.93	38.16	31.77
591	876.28	877.48	1.2	Mouse 1 In Place Activity in Area Periphery	29.25	24.35	1.93	38.16	31.77
592	878.85	881.18	2.34	Mouse 1 In Place Activity in Area Box	49.82	21.33	1.65	-13.27	-5.68
593	878.85	881.18	2.34	Mouse 1 In Place Activity in Area Periphery	49.82	21.33	1.65	-13.27	-5.68
594	878.04	886.75	8.71	Mouse 1 Turn Around	125.79	14.44	1.77	40.36	4.63
595	882.35	889.52	7.17	Mouse 1 In Place Activity in Area Box	48.75	6.8	1.86	29.36	4.09
596	882.35	889.52	7.17	Mouse 1 In Place Activity in Area Periphery	48.75	6.8	1.86	29.36	4.09
597	891.69	894.89	3.2	Mouse 1 In Place Activity in Area Box	35.32	11.03	2.1	-1.61	-0.5
598	891.69	894.89	3.2	Mouse 1 In Place Activity in Area Periphery	35.32	11.03	2.1	-1.61	-0.5
599	896.1	903.87	7.77	Mouse 1 In Place Activity in Area Box	58.85	7.57	1.51	-24.2	-3.11
600	896.1	903.87	7.77	Mouse 1 In Place Activity in Area Periphery	58.85	7.57	1.51	-24.2	-3.11
601	891.36	904.07	12.71	Mouse 1 Turn Around	145.8	11.47	1.75	30.37	2.39
602	905.44	908.88	3.44	Mouse 1 In Place Activity in Area Box	21.17	6.16	1.88	8.34	2.43
603	905.44	908.88	3.44	Mouse 1 In Place Activity in Area Periphery	21.17	6.16	1.88	8.34	2.43
604	909.68	911.48	1.8	Mouse 1 In Place Activity in Area Box	37.58	20.86	1.95	-25.27	-14.03
605	909.68	911.48	1.8	Mouse 1 In Place Activity in Area Periphery	37.58	20.86	1.95	-25.27	-14.03
606	914.01	920.32	6.31	Mouse 1 In Place Activity in Area Box	73.64	11.68	1.83	-2.03	-0.32
607	914.01	920.32	6.31	Mouse 1 In Place Activity in Area Periphery	73.64	11.68	1.83	-2.03	-0.32
608	912.41	918.99	6.57	Mouse 1 Turn Around	137.54	20.92	1.92	-49.79	-7.58
610	921.39	933.67	12.28	Mouse 1 In Place Activity in Area Box	93.12	7.58	2.34	17.08	1.39
611	921.39	933.67	12.28	Mouse 1 In Place Activity in Area Periphery	93.12	7.58	2.34	17.08	1.39
612	919.09	930.56	11.48	Mouse 1 Turn Around	108.48	9.45	2.44	24.36	2.12
613	935.1	941.81	6.71	Area:Mouse 1 Center In Center	209.42	31.23	1.9	-34.4	-5.13
614	935.1	941.81	6.71	Area:Mouse 1 Center In Center 75	209.42	31.23	1.9	-34.4	-5.13
615	941.91	942.11	0.2	Mouse 1 Cross Over Periphery and Center 75 by Center	9.07	45.28	2.15	-5.26	-26.29
616	935.1	936.14	1.03	Mouse 1 Locomotion in Area Box	59.09	57.13	2.26	-42.68	-41.26
617	935.1	936.14	1.03	Mouse 1 Locomotion in Area Center	59.09	57.13	2.26	-42.68	-41.26
618	935.1	936.14	1.03	Mouse 1 Locomotion in Area Center 75	59.09	57.13	2.26	-42.68	-41.26
619	937.37	938.44	1.07	Mouse 1 In Place Activity in Area Box	17.56	16.45	1.61	7.82	7.33
620	937.37	938.44	1.07	Mouse 1 In Place Activity in Area Center	17.56	16.45	1.61	7.82	7.33
621	937.37	938.44	1.07	Mouse 1 In Place Activity in Area Center 75	17.56	16.45	1.61	7.82	7.33
622	939.11	941.31	2.2	Mouse 1 In Place Activity in Area Box	47.81	21.71	1.78	-10.92	-4.96
623	939.11	941.31	2.2	Mouse 1 In Place Activity in Area Center	47.81	21.71	1.78	-10.92	-4.96
624	939.11	941.31	2.2	Mouse 1 In Place Activity in Area Center 75	47.81	21.71	1.78	-10.92	-4.96
625	941.81	1014.55	72.74	Area:Mouse 1 Center In Periphery	3401.21	46.76	2	1076.89	14.8
626	1025.73	1025.93	0.2	Mouse 1 Cross Over Periphery and Center 75 by Center	22.25	111.15	1.87	-16.22	-81.01
627	942.11	944.08	1.97	Mouse 1 In Place Activity in Area Box	33.32	16.93	1.69	-0.11	-0.06
628	942.11	944.08	1.97	Mouse 1 In Place Activity in Area Periphery	33.32	16.93	1.69	-0.11	-0.06
629	945.25	947.68	2.44	Mouse 1 In Place Activity in Area Box	31.64	12.99	1.78	-4.79	-1.97
630	945.25	947.68	2.44	Mouse 1 In Place Activity in Area Periphery	31.64	12.99	1.78	-4.79	-1.97
631	944.58	948.55	3.97	Mouse 1 Turn Around	63.29	15.94	1.92	102.04	25.7
632	948.11	949.32	1.2	Mouse 1 Locomotion in Area Box	78.5	65.35	2.65	67.05	55.82
633	948.11	949.32	1.2	Mouse 1 Locomotion in Area Periphery	78.5	65.35	2.65	67.05	55.82
634	950.82	953.62	2.8	Mouse 1 In Place Activity in Area Box	60.77	21.68	1.83	47.33	16.89
635	950.82	953.62	2.8	Mouse 1 In Place Activity in Area Periphery	60.77	21.68	1.83	47.33	16.89
636	953.89	955.06	1.17	Mouse 1 Locomotion in Area Box	62.23	53.29	2.23	-49.08	-42.02
637	953.89	955.06	1.17	Mouse 1 Locomotion in Area Periphery	62.23	53.29	2.23	-49.08	-42.02
638	955.26	958.22	2.97	Mouse 1 In Place Activity in Area Box	59.55	20.05	1.47	12.43	4.19
639	955.26	958.22	2.97	Mouse 1 In Place Activity in Area Periphery	59.55	20.05	1.47	12.43	4.19
640	954.65	959.13	4.47	Mouse 1 Turn Around	128.01	28.63	1.66	76.57	17.13
641	958.73	961.09	2.37	Mouse 1 Locomotion in Area Box	158.21	66.78	2.19	52.18	22.02
642	958.73	961.09	2.37	Mouse 1 Locomotion in Area Periphery	158.21	66.78	2.19	52.18	22.02
643	962.66	964.16	1.5	Mouse 1 In Place Activity in Area Box	28.25	18.81	1.88	-4.5	-3
644	962.66	964.16	1.5	Mouse 1 In Place Activity in Area Periphery	28.25	18.81	1.88	-4.5	-3
645	966.17	967.87	1.7	Mouse 1 Locomotion in Area Box	131.87	77.49	2.54	40.02	23.52
646	966.17	967.87	1.7	Mouse 1 Locomotion in Area Periphery	131.87	77.49	2.54	40.02	23.52
647	969.24	973.51	4.27	Mouse 1 In Place Activity in Area Box	64.4	15.08	1.77	31.4	7.35
648	969.24	973.51	4.27	Mouse 1 In Place Activity in Area Periphery	64.4	15.08	1.77	31.4	7.35
649	974.64	976.61	1.97	Mouse 1 Locomotion in Area Box	200.32	101.76	2.31	45.03	22.88
650	974.64	976.61	1.97	Mouse 1 Locomotion in Area Periphery	200.32	101.76	2.31	45.03	22.88
651	977.31	979.01	1.7	Mouse 1 Locomotion in Area Box	209.09	122.87	2.41	86.45	50.8
652	977.31	979.01	1.7	Mouse 1 Locomotion in Area Periphery	209.09	122.87	2.41	86.45	50.8
653	980.51	981.65	1.13	Mouse 1 Locomotion in Area Box	76.48	67.42	2.31	23.45	20.67
654	980.51	981.65	1.13	Mouse 1 Locomotion in Area Periphery	76.48	67.42	2.31	23.45	20.67
655	981.78	982.28	0.5	Mouse 1 In Place Activity in Area Box	48.8	97.5	1.77	13.4	26.78
656	981.78	982.28	0.5	Mouse 1 In Place Activity in Area Periphery	48.8	97.5	1.77	13.4	26.78
657	982.82	984.08	1.27	Mouse 1 Locomotion in Area Box	87.84	69.28	2.28	13.74	10.83
658	982.82	984.08	1.27	Mouse 1 Locomotion in Area Periphery	87.84	69.28	2.28	13.74	10.83
659	984.25	985.25	1	Mouse 1 In Place Activity in Area Box	46.96	46.91	1.62	2.44	2.44
660	984.25	985.25	1	Mouse 1 In Place Activity in Area Periphery	46.96	46.91	1.62	2.44	2.44
661	987.89	988.62	0.73	Mouse 1 In Place Activity in Area Box	51.17	69.71	2.12	1.81	2.47
662	987.89	988.62	0.73	Mouse 1 In Place Activity in Area Periphery	51.17	69.71	2.12	1.81	2.47
663	989.79	992.26	2.47	Mouse 1 In Place Activity in Area Box	54.09	21.91	1.76	-9.13	-3.7
664	989.79	992.26	2.47	Mouse 1 In Place Activity in Area Periphery	54.09	21.91	1.76	-9.13	-3.7
665	994.29	997.63	3.34	Mouse 1 In Place Activity in Area Box	59.89	17.95	1.71	30.43	9.12
666	994.29	997.63	3.34	Mouse 1 In Place Activity in Area Periphery	59.89	17.95	1.71	30.43	9.12
667	993.63	996.8	3.17	Mouse 1 Turn Around	90	28.39	1.81	5.09	1.61
668	997.8	1000.17	2.37	Mouse 1 Locomotion in Area Box	188.14	79.42	2.17	43.71	18.45
669	997.8	1000.17	2.37	Mouse 1 Locomotion in Area Periphery	188.14	79.42	2.17	43.71	18.45
670	1000.3	1000.7	0.4	Mouse 1 In Place Activity in Area Box	37.59	93.87	1.9	-12.66	-31.61
671	1000.3	1000.7	0.4	Mouse 1 In Place Activity in Area Periphery	37.59	93.87	1.9	-12.66	-31.61
672	1001.84	1004.27	2.44	Mouse 1 In Place Activity in Area Box	41.49	17.03	2.02	-9.97	-4.1
673	1001.84	1004.27	2.44	Mouse 1 In Place Activity in Area Periphery	41.49	17.03	2.02	-9.97	-4.1
674	1001.2	1005.01	3.8	Mouse 1 Turn Around	65.92	17.33	1.96	68.67	18.05
675	1004.9	1007.27	2.37	Mouse 1 Locomotion in Area Box	238.46	100.66	2.51	55.94	23.61
676	1004.9	1007.27	2.37	Mouse 1 Locomotion in Area Periphery	238.46	100.66	2.51	55.94	23.61
677	1007.44	1009.54	2.1	Mouse 1 In Place Activity in Area Box	70.61	33.59	1.78	-4.14	-1.97
678	1007.44	1009.54	2.1	Mouse 1 In Place Activity in Area Periphery	70.61	33.59	1.78	-4.14	-1.97
679	1011.01	1012.88	1.87	Mouse 1 Locomotion in Area Box	204.92	109.67	2.37	11.95	6.4
680	1011.01	1012.88	1.87	Mouse 1 Locomotion in Area Periphery	204.92	109.67	2.37	11.95	6.4
681	1012.58	1014.71	2.14	Mouse 1 Turn Around	170.97	80.06	2.04	206.88	96.88
682	1014.55	1014.71	0.17	Area:Mouse 1 Center In Center	7.42	44.48	2.2	21.17	126.9
683	1014.55	1014.71	0.17	Area:Mouse 1 Center In Center 75	7.42	44.48	2.2	21.17	126.9
684	1013.68	1018.99	5.31	Mouse 1 Locomotion in Area Box	463.95	87.45	2.16	69.61	13.12
685	1014.71	1025.63	10.91	Area:Mouse 1 Center In Periphery	737.74	67.62	2.09	-207.91	-19.06
686	1013.68	1018.99	5.31	Mouse 1 Locomotion in Area Periphery	463.95	87.45	2.16	69.61	13.12
687	1020.02	1020.79	0.77	Mouse 1 Locomotion in Area Box	31.58	41.15	2.28	14.66	19.1
688	1020.02	1020.79	0.77	Mouse 1 Locomotion in Area Periphery	31.58	41.15	2.28	14.66	19.1
689	1021.86	1022.66	0.8	Mouse 1 In Place Activity in Area Box	23.44	29.27	2.14	-22.7	-28.34
690	1021.86	1022.66	0.8	Mouse 1 In Place Activity in Area Periphery	23.44	29.27	2.14	-22.7	-28.34
691	1020.49	1023.32	2.84	Mouse 1 Turn Around	130.36	45.96	2.04	-96.85	-34.15
692	1023.99	1024.62	0.63	Mouse 1 In Place Activity in Area Box	36.89	58.18	1.86	-13.98	-22.05
693	1023.99	1024.62	0.63	Mouse 1 In Place Activity in Area Periphery	36.89	58.18	1.86	-13.98	-22.05
694	1025.63	1027.46	1.84	Area:Mouse 1 Center In Center	166.8	90.89	2.12	-39.83	-21.71
695	1025.63	1027.46	1.84	Area:Mouse 1 Center In Center 75	166.8	90.89	2.12	-39.83	-21.71
696	1024.86	1035.37	10.51	Mouse 1 Locomotion in Area Box	994.85	94.65	2.29	-268.5	-25.55
697	1027.56	1027.76	0.2	Mouse 1 Cross Over Periphery and Center 75 by Center	12.36	61.73	2.34	-1.37	-6.85
698	1026.06	1026.76	0.7	Mouse 1 Locomotion in Area Center	56.12	80.09	2.3	-26.87	-38.35
699	1026.06	1026.76	0.7	Mouse 1 Locomotion in Area Center 75	56.12	80.09	2.3	-26.87	-38.35
700	1027.46	1048.95	21.49	Area:Mouse 1 Center In Periphery	1325.75	61.7	2.24	-426.96	-19.87
701	1049.05	1049.25	0.2	Mouse 1 Cross Over Periphery and Center 75 by Center	29.65	148.09	2.39	-27.24	-136.05
702	1027.23	1035.37	8.14	Mouse 1 Locomotion in Area Periphery	810.18	99.51	2.32	-224.06	-27.52
703	1037.44	1038	0.57	Mouse 1 SAP [None]	19.81	34.92	2.84	-3.61	-6.37
704	1037.27	1039.54	2.27	Mouse 1 In Place Activity in Area Box	38.41	16.93	2.7	-26.81	-11.82
705	1037.27	1039.54	2.27	Mouse 1 In Place Activity in Area Periphery	38.41	16.93	2.7	-26.81	-11.82
706	1036.37	1039.77	3.4	Mouse 1 Turn Around	73.09	21.48	2.56	-92.08	-27.06
707	1039.71	1041.44	1.74	Mouse 1 Locomotion in Area Box	137.12	79.03	2.29	13.17	7.59
708	1039.71	1041.44	1.74	Mouse 1 Locomotion in Area Periphery	137.12	79.03	2.29	13.17	7.59
709	1041.57	1046.18	4.6	Mouse 1 In Place Activity in Area Box	104.97	22.8	1.87	-17.45	-3.79
710	1041.57	1046.18	4.6	Mouse 1 In Place Activity in Area Periphery	104.97	22.8	1.87	-17.45	-3.79
711	1046.91	1047.68	0.77	Mouse 1 In Place Activity in Area Box	31.13	40.56	2.05	-15.43	-20.11
712	1046.91	1047.68	0.77	Mouse 1 In Place Activity in Area Periphery	31.13	40.56	2.05	-15.43	-20.11
713	1047.81	1052.99	5.17	Mouse 1 Locomotion in Area Box	642.33	124.2	2.41	-188.39	-36.43
714	1047.81	1048.72	0.9	Mouse 1 Locomotion in Area Periphery	53.84	59.76	2.47	-8.26	-9.17
715	1048.95	1050.58	1.63	Area:Mouse 1 Center In Center	253.73	155.19	2.36	-53.91	-32.98
716	1048.95	1050.58	1.63	Area:Mouse 1 Center In Center 75	253.73	155.19	2.36	-53.91	-32.98
717	1050.68	1050.88	0.2	Mouse 1 Cross Over Periphery and Center 75 by Center	31.89	159.31	1.99	-23.62	-118
718	1048.08	1050.35	2.27	Mouse 1 Locomotion in Area Center	298.89	131.73	2.44	-85.34	-37.61
719	1048.08	1050.35	2.27	Mouse 1 Locomotion in Area Center 75	298.89	131.73	2.44	-85.34	-37.61
720	1050.58	1100.07	49.48	Area:Mouse 1 Center In Periphery	1930.25	39.01	2.01	95.94	1.94
721	1100.17	1100.37	0.2	Mouse 1 Cross Over Periphery and Center 75 by Center	29.37	146.69	2.56	19.39	96.85
722	1051.38	1052.99	1.6	Mouse 1 Locomotion in Area Periphery	200.94	125.46	2.73	-61.43	-38.36
723	1053.95	1058.89	4.94	Mouse 1 In Place Activity in Area Box	24.82	5.03	1.47	-60.88	-12.33
724	1053.95	1058.89	4.94	Mouse 1 In Place Activity in Area Periphery	24.82	5.03	1.47	-60.88	-12.33
725	1052.65	1060.29	7.64	Mouse 1 Turn Around	230.13	30.12	1.67	-168.3	-22.03
726	1060.13	1061.83	1.7	Mouse 1 Locomotion in Area Box	206.66	121.44	2.37	-22.47	-13.2
727	1060.13	1061.83	1.7	Mouse 1 Locomotion in Area Periphery	206.66	121.44	2.37	-22.47	-13.2
728	1064.03	1064.76	0.73	Mouse 1 In Place Activity in Area Box	15.74	21.45	1.69	-1.76	-2.39
729	1064.03	1064.76	0.73	Mouse 1 In Place Activity in Area Periphery	15.74	21.45	1.69	-1.76	-2.39
730	1065.23	1066.07	0.83	Mouse 1 Locomotion in Area Box	43.94	52.68	2.4	-3.56	-4.27
731	1065.23	1066.07	0.83	Mouse 1 Locomotion in Area Periphery	43.94	52.68	2.4	-3.56	-4.27
732	1066.23	1068.1	1.87	Mouse 1 In Place Activity in Area Box	88.31	47.26	1.78	15.78	8.45
733	1066.23	1068.1	1.87	Mouse 1 In Place Activity in Area Periphery	88.31	47.26	1.78	15.78	8.45
734	1069.1	1069.94	0.83	Mouse 1 In Place Activity in Area Box	48.75	58.45	1.66	4.57	5.48
735	1069.1	1069.94	0.83	Mouse 1 In Place Activity in Area Periphery	48.75	58.45	1.66	4.57	5.48
736	1070.74	1071	0.27	Mouse 1 Flat-Back Approach in Area Box	17.92	67.13	3.26	7.53	28.21
737	1070.34	1073.61	3.27	Mouse 1 Locomotion in Area Box	245.54	75.09	2.64	49.98	15.28
738	1070.34	1073.61	3.27	Mouse 1 Locomotion in Area Periphery	245.54	75.09	2.64	49.98	15.28
739	1073.74	1078.78	5.04	Mouse 1 In Place Activity in Area Box	90.07	17.88	1.82	23.11	4.59
740	1073.74	1078.78	5.04	Mouse 1 In Place Activity in Area Periphery	90.07	17.88	1.82	23.11	4.59
741	1073.27	1079.08	5.81	Mouse 1 Turn Around	144.6	24.91	1.85	52.63	9.07
742	1078.95	1080.68	1.74	Mouse 1 Locomotion in Area Box	214.43	123.59	2.38	60.63	34.95
743	1078.95	1080.68	1.74	Mouse 1 Locomotion in Area Periphery	214.43	123.59	2.38	60.63	34.95
744	1080.78	1092.03	11.24	Mouse 1 In Place Activity in Area Box	107.39	9.55	2.01	93.21	8.29
745	1080.78	1092.03	11.24	Mouse 1 In Place Activity in Area Periphery	107.39	9.55	2.01	93.21	8.29
746	1080.38	1092.63	12.25	Mouse 1 Turn Around	199.56	16.3	2.05	115.31	9.42
747	1092.86	1096.46	3.6	Mouse 1 In Place Activity in Area Box	25.84	7.17	1.82	-3.77	-1.05
748	1092.86	1096.46	3.6	Mouse 1 In Place Activity in Area Periphery	25.84	7.17	1.82	-3.77	-1.05
749	1098.03	1099.27	1.23	Mouse 1 In Place Activity in Area Box	32.18	26.06	1.8	10.73	8.69
750	1098.03	1099.27	1.23	Mouse 1 In Place Activity in Area Periphery	32.18	26.06	1.8	10.73	8.69
751	1100.07	1100.6	0.53	Area:Mouse 1 Center In Center	82.34	154.23	2.48	48.91	91.61
752	1100.07	1100.6	0.53	Area:Mouse 1 Center In Center 75	82.34	154.23	2.48	48.91	91.61
753	1099.4	1100.67	1.27	Mouse 1 Locomotion in Area Box	121.56	95.87	2.5	28.89	22.78
754	1100.7	1100.9	0.2	Mouse 1 Cross Over Periphery and Center 75 by Center	31.51	157.4	2.07	-7.52	-37.57
755	1099.4	1100.37	0.97	Mouse 1 Locomotion in Area Center	68.33	70.61	2.56	8.41	8.69
756	1099.4	1100.37	0.97	Mouse 1 Locomotion in Area Center 75	68.33	70.61	2.56	8.41	8.69
757	1100.6	1162.1	61.49	Area:Mouse 1 Center In Periphery	1185.16	19.27	1.99	-23.86	-0.39
758	1162.2	1162.4	0.2	Mouse 1 Cross Over Periphery and Center 75 by Center	9.77	48.78	2.09	9.06	45.24
759	1100.83	1102.1	1.27	Mouse 1 In Place Activity in Area Box	60.89	48.02	1.97	1.52	1.2
760	1100.83	1102.1	1.27	Mouse 1 In Place Activity in Area Periphery	60.89	48.02	1.97	1.52	1.2
761	1103.14	1105.44	2.3	Mouse 1 In Place Activity in Area Box	49.32	21.42	1.57	-25.03	-10.87
762	1103.14	1105.44	2.3	Mouse 1 In Place Activity in Area Periphery	49.32	21.42	1.57	-25.03	-10.87
763	1102.34	1106.44	4.1	Mouse 1 Turn Around	105.2	25.63	1.73	40.84	9.95
764	1109.58	1113.28	3.7	Mouse 1 In Place Activity in Area Box	38.89	10.5	1.81	-11.5	-3.11
765	1109.58	1113.28	3.7	Mouse 1 In Place Activity in Area Periphery	38.89	10.5	1.81	-11.5	-3.11
766	1107.37	1115.05	7.67	Mouse 1 Turn Around	170.16	22.17	1.86	83.41	10.87
767	1116.08	1119.95	3.87	Mouse 1 In Place Activity in Area Box	42.37	10.95	1.72	3.04	0.79
768	1116.08	1119.95	3.87	Mouse 1 In Place Activity in Area Periphery	42.37	10.95	1.72	3.04	0.79
769	1120.82	1127.93	7.11	Mouse 1 In Place Activity in Area Box	58.21	8.19	2.1	7.34	1.03
770	1120.82	1127.93	7.11	Mouse 1 In Place Activity in Area Periphery	58.21	8.19	2.1	7.34	1.03
771	1120.19	1129.03	8.84	Mouse 1 Turn Around	103.59	11.72	2.09	23.76	2.69
772	1129.56	1130.4	0.83	Mouse 1 In Place Activity in Area Box	43.2	51.79	1.96	-20.33	-24.37
773	1129.56	1130.4	0.83	Mouse 1 In Place Activity in Area Periphery	43.2	51.79	1.96	-20.33	-24.37
774	1130.53	1131.73	1.2	Mouse 1 Locomotion in Area Box	64.17	53.42	2.5	-0.47	-0.39
775	1130.53	1131.73	1.2	Mouse 1 Locomotion in Area Periphery	64.17	53.42	2.5	-0.47	-0.39
776	1131.83	1132.53	0.7	Mouse 1 In Place Activity in Area Box	36.22	51.69	2.06	-17.93	-25.59
777	1131.83	1132.53	0.7	Mouse 1 In Place Activity in Area Periphery	36.22	51.69	2.06	-17.93	-25.59
778	1133.53	1134.6	1.07	Mouse 1 In Place Activity in Area Box	26.03	24.38	1.73	9.45	8.85
779	1133.53	1134.6	1.07	Mouse 1 In Place Activity in Area Periphery	26.03	24.38	1.73	9.45	8.85
780	1131.3	1137.14	5.84	Mouse 1 Turn Around	163.6	28.02	1.92	-246.04	-42.14
781	1135.8	1136.9	1.1	Mouse 1 In Place Activity in Area Box	30.35	27.56	1.84	-161.05	-146.27
782	1135.8	1136.9	1.1	Mouse 1 In Place Activity in Area Periphery	30.35	27.56	1.84	-161.05	-146.27
783	1137.6	1143.31	5.71	Mouse 1 In Place Activity in Area Box	39.1	6.85	1.85	-14.78	-2.59
784	1137.6	1143.31	5.71	Mouse 1 In Place Activity in Area Periphery	39.1	6.85	1.85	-14.78	-2.59
785	1144.14	1148.25	4.1	Mouse 1 In Place Activity in Area Box	39.25	9.56	2.1	-20.76	-5.06
786	1144.14	1148.25	4.1	Mouse 1 In Place Activity in Area Periphery	39.25	9.56	2.1	-20.76	-5.06
787	1149.02	1150.82	1.8	Mouse 1 In Place Activity in Area Box	25.94	14.4	1.62	12.67	7.03
788	1149.02	1150.82	1.8	Mouse 1 In Place Activity in Area Periphery	25.94	14.4	1.62	12.67	7.03
789	1152.22	1153.99	1.77	Mouse 1 In Place Activity in Area Box	47.82	27.04	2.04	-26.23	-14.83
790	1152.22	1153.99	1.77	Mouse 1 In Place Activity in Area Periphery	47.82	27.04	2.04	-26.23	-14.83
791	1155.79	1160.86	5.07	Mouse 1 In Place Activity in Area Box	36.61	7.22	2.36	-4.63	-0.91
792	1155.79	1160.86	5.07	Mouse 1 In Place Activity in Area Periphery	36.61	7.22	2.36	-4.63	-0.91
793	1154.39	1162.3	7.91	Mouse 1 Turn Around	112.11	14.18	2.29	154.77	19.57
794	1162.1	1171.17	9.08	Area:Mouse 1 Center In Center	289.7	31.92	1.85	-28.09	-3.1
795	1162.1	1163.33	1.23	Area:Mouse 1 Center In Center 75	48.88	39.59	2.23	-36.85	-29.85
796	1171.27	1171.47	0.2	Mouse 1 Cross Over Periphery and Center 75 by Center	13.72	68.54	2.27	4.32	21.59
797	1163.33	1163.93	0.6	Area:Mouse 1 Center In Center 50	28.13	46.84	2.39	6.89	11.47
798	1163.93	1171.17	7.24	Area:Mouse 1 Center In Center 75	212.69	29.38	1.74	1.87	0.26
799	1165	1165.77	0.77	Mouse 1 In Place Activity in Area Box	31.81	41.45	1.8	0.27	0.36
800	1165	1165.77	0.77	Mouse 1 In Place Activity in Area Center	31.81	41.45	1.8	0.27	0.36
801	1165	1165.77	0.77	Mouse 1 In Place Activity in Area Center 75	31.81	41.45	1.8	0.27	0.36
802	1166.63	1170.07	3.44	Mouse 1 In Place Activity in Area Box	50.74	14.76	1.39	-11.18	-3.25
803	1166.63	1170.07	3.44	Mouse 1 In Place Activity in Area Center	50.74	14.76	1.39	-11.18	-3.25
804	1166.63	1170.07	3.44	Mouse 1 In Place Activity in Area Center 75	50.74	14.76	1.39	-11.18	-3.25
805	1171.17	1230.23	59.06	Area:Mouse 1 Center In Periphery	1291.67	21.87	1.87	755.23	12.79
806	1245.91	1246.11	0.2	Mouse 1 Cross Over Periphery and Center 75 by Center	9.87	49.29	2.39	11.05	55.19
807	1171.71	1175.24	3.54	Mouse 1 In Place Activity in Area Box	32.48	9.18	1.33	52.89	14.95
808	1171.71	1175.24	3.54	Mouse 1 In Place Activity in Area Periphery	32.48	9.18	1.33	52.89	14.95
809	1170.54	1176.44	5.91	Mouse 1 Turn Around	117.41	19.88	1.56	103.99	17.61
810	1176.64	1177.61	0.97	Mouse 1 In Place Activity in Area Box	37.71	38.97	2.18	-9.25	-9.56
811	1176.64	1177.61	0.97	Mouse 1 In Place Activity in Area Periphery	37.71	38.97	2.18	-9.25	-9.56
812	1178.41	1179.68	1.27	Mouse 1 In Place Activity in Area Box	25.01	19.72	2.09	-2.31	-1.82
813	1178.41	1179.68	1.27	Mouse 1 In Place Activity in Area Periphery	25.01	19.72	2.09	-2.31	-1.82
814	1180.58	1183.68	3.1	Mouse 1 In Place Activity in Area Box	29.34	9.46	1.73	24.05	7.75
815	1180.58	1183.68	3.1	Mouse 1 In Place Activity in Area Periphery	29.34	9.46	1.73	24.05	7.75
816	1186.35	1190.76	4.4	Mouse 1 In Place Activity in Area Box	49.38	11.21	1.96	21.46	4.87
817	1186.35	1190.76	4.4	Mouse 1 In Place Activity in Area Periphery	49.38	11.21	1.96	21.46	4.87
818	1185.29	1188.86	3.57	Mouse 1 Turn Around	84.41	23.64	2.01	-5.37	-1.51
819	1191.59	1192.53	0.93	Mouse 1 In Place Activity in Area Box	15.61	16.71	1.13	92.88	99.42
820	1191.59	1192.53	0.93	Mouse 1 In Place Activity in Area Periphery	15.61	16.71	1.13	92.88	99.42
821	1193.56	1197.36	3.8	Mouse 1 In Place Activity in Area Box	39.32	10.34	2.17	-9.84	-2.59
822	1193.56	1197.36	3.8	Mouse 1 In Place Activity in Area Periphery	39.32	10.34	2.17	-9.84	-2.59
823	1198.5	1200.8	2.3	Mouse 1 In Place Activity in Area Box	24.88	10.81	2.12	42.42	18.42
824	1198.5	1200.8	2.3	Mouse 1 In Place Activity in Area Periphery	24.88	10.81	2.12	42.42	18.42
825	1201.43	1203.94	2.5	Mouse 1 In Place Activity in Area Box	29.22	11.68	1.7	78.33	31.3
826	1201.43	1203.94	2.5	Mouse 1 In Place Activity in Area Periphery	29.22	11.68	1.7	78.33	31.3
827	1205.37	1207.84	2.47	Mouse 1 In Place Activity in Area Box	29.43	11.92	2.01	-28	-11.34
828	1205.37	1207.84	2.47	Mouse 1 In Place Activity in Area Periphery	29.43	11.92	2.01	-28	-11.34
829	1198.7	1207.97	9.28	Mouse 1 Turn Around	101.14	10.9	1.9	72.59	7.83
830	1208.61	1209.84	1.23	Mouse 1 Locomotion in Area Box	92.68	75.07	2.17	59.37	48.09
831	1208.61	1209.84	1.23	Mouse 1 Locomotion in Area Periphery	92.68	75.07	2.17	59.37	48.09
832	1212.48	1221.42	8.94	Mouse 1 In Place Activity in Area Box	103.84	11.61	1.59	226.55	25.33
833	1212.48	1221.42	8.94	Mouse 1 In Place Activity in Area Periphery	103.84	11.61	1.59	226.55	25.33
834	1211.91	1214.75	2.84	Mouse 1 Turn Around	106.85	37.67	1.89	-67.85	-23.92
835	1222.69	1224.06	1.37	Mouse 1 In Place Activity in Area Box	18.98	13.88	1.44	16.14	11.8
836	1222.69	1224.06	1.37	Mouse 1 In Place Activity in Area Periphery	18.98	13.88	1.44	16.14	11.8
837	1225.53	1227.26	1.74	Mouse 1 Locomotion in Area Box	239.97	138.31	2.86	18.17	10.47
838	1225.53	1227.26	1.74	Mouse 1 Locomotion in Area Periphery	239.97	138.31	2.86	18.17	10.47
839	1226.26	1226.59	0.33	Mouse 1 Flat-Back Approach in Area Box	59.74	179.03	3.7	1.78	5.33
840	1227.46	1228.43	0.97	Mouse 1 In Place Activity in Area Box	35.66	36.85	1.55	16.9	17.47
841	1227.46	1228.43	0.97	Mouse 1 In Place Activity in Area Periphery	35.66	36.85	1.55	16.9	17.47
842	1226.43	1231.36	4.94	Mouse 1 Turn Around	260.37	52.73	2.07	-110.17	-22.31
843	1230.23	1230.46	0.23	Area:Mouse 1 Center In Center	4.53	19.41	2.07	-0.61	-2.6
844	1230.23	1230.46	0.23	Area:Mouse 1 Center In Center 75	4.53	19.41	2.07	-0.61	-2.6
845	1230.46	1245.81	15.35	Area:Mouse 1 Center In Periphery	639.03	41.63	2.27	-155.15	-10.11
846	1230	1231.1	1.1	Mouse 1 In Place Activity in Area Box	13.98	12.7	2.08	-9.25	-8.4
847	1230.23	1231.1	0.87	Mouse 1 In Place Activity in Area Periphery	7.62	8.78	2.05	-8.26	-9.52
848	1232.23	1233.67	1.43	Mouse 1 Locomotion in Area Box	127.53	88.88	2.38	-29.91	-20.84
849	1232.23	1233.67	1.43	Mouse 1 Locomotion in Area Periphery	127.53	88.88	2.38	-29.91	-20.84
850	1233.8	1235.6	1.8	Mouse 1 In Place Activity in Area Box	61.86	34.33	1.95	16	8.88
851	1233.8	1235.6	1.8	Mouse 1 In Place Activity in Area Periphery	61.86	34.33	1.95	16	8.88
852	1239.17	1240.14	0.97	Mouse 1 In Place Activity in Area Box	25.19	26.04	2.28	-0.74	-0.76
853	1239.17	1240.14	0.97	Mouse 1 In Place Activity in Area Periphery	25.19	26.04	2.28	-0.74	-0.76
854	1240.94	1241.78	0.83	Mouse 1 Locomotion in Area Box	51.9	62.22	2.69	23.34	27.98
855	1240.94	1241.78	0.83	Mouse 1 Locomotion in Area Periphery	51.9	62.22	2.69	23.34	27.98
856	1241.91	1243.04	1.13	Mouse 1 In Place Activity in Area Box	56.19	49.53	2.27	1.74	1.54
857	1241.91	1243.04	1.13	Mouse 1 In Place Activity in Area Periphery	56.19	49.53	2.27	1.74	1.54
858	1243.04	1245.91	2.87	Mouse 1 Turn Around	96.14	33.5	2.4	-113.82	-39.66
859	1245.81	1246.25	0.43	Area:Mouse 1 Center In Center	23.61	54.43	2.39	19.95	45.99
860	1245.81	1246.25	0.43	Area:Mouse 1 Center In Center 75	23.61	54.43	2.39	19.95	45.99
861	1246.35	1246.55	0.2	Mouse 1 Cross Over Periphery and Center 75 by Center	27.33	136.51	2.51	1.28	6.41
862	1246.25	1279.61	33.37	Area:Mouse 1 Center In Periphery	1071.28	32.11	1.97	-600.95	-18.01
863	1279.71	1279.91	0.2	Mouse 1 Cross Over Periphery and Center 75 by Center	5.84	29.19	1.94	-5.24	-26.18
864	1245.71	1246.85	1.13	Mouse 1 Locomotion in Area Box	120.17	105.92	2.37	11.75	10.35
865	1246.01	1246.85	0.83	Mouse 1 Locomotion in Area Periphery	111.07	133.16	2.46	-11.39	-13.66
866	1247.01	1248.01	1	Mouse 1 In Place Activity in Area Box	66.2	66.14	1.85	-1.03	-1.03
867	1247.01	1248.01	1	Mouse 1 In Place Activity in Area Periphery	66.2	66.14	1.85	-1.03	-1.03
868	1248.28	1249.58	1.3	Mouse 1 Turn Around	72.01	55.34	1.92	-57.76	-44.39
869	1252.02	1253.62	1.6	Mouse 1 Locomotion in Area Box	171.33	106.98	2.78	29.31	18.3
870	1252.02	1253.62	1.6	Mouse 1 Locomotion in Area Periphery	171.33	106.98	2.78	29.31	18.3
871	1253.22	1255.99	2.77	Mouse 1 Turn Around	124.34	44.9	2.48	-86.87	-31.37
872	1255.92	1258.06	2.14	Mouse 1 Locomotion in Area Box	176.86	82.82	2.33	-1.51	-0.71
873	1255.92	1258.06	2.14	Mouse 1 Locomotion in Area Periphery	176.86	82.82	2.33	-1.51	-0.71
874	1258.19	1259.03	0.83	Mouse 1 In Place Activity in Area Box	48.67	58.35	2.07	10.61	12.72
875	1258.19	1259.03	0.83	Mouse 1 In Place Activity in Area Periphery	48.67	58.35	2.07	10.61	12.72
876	1259.89	1274.71	14.81	Mouse 1 In Place Activity in Area Box	84.02	5.67	1.74	-182.39	-12.31
877	1259.89	1274.71	14.81	Mouse 1 In Place Activity in Area Periphery	84.02	5.67	1.74	-182.39	-12.31
878	1259.16	1267.3	8.14	Mouse 1 Turn Around	84.36	10.36	1.85	-116.93	-14.36
879	1275.81	1278.11	2.3	Mouse 1 In Place Activity in Area Box	41.25	17.92	1.86	-46.28	-20.1
880	1275.81	1278.11	2.3	Mouse 1 In Place Activity in Area Periphery	41.25	17.92	1.86	-46.28	-20.1
882	1279.61	1280.35	0.73	Area:Mouse 1 Center In Center	17.43	23.75	1.85	1.51	2.06
883	1279.61	1280.35	0.73	Area:Mouse 1 Center In Center 75	17.43	23.75	1.85	1.51	2.06
884	1280.45	1280.65	0.2	Mouse 1 Cross Over Periphery and Center 75 by Center	0.89	4.44	2.03	-2.18	-10.87
885	1280.35	1280.68	0.33	Area:Mouse 1 Center In Periphery	2.22	6.65	1.99	-9.35	-28.02
886	1279.75	1280.78	1.03	Mouse 1 In Place Activity in Area Box	15.82	15.3	1.89	-25.29	-24.45
887	1280.78	1280.98	0.2	Mouse 1 Cross Over Periphery and Center 75 by Center	1.18	5.88	2.04	-9.51	-47.52
888	1280.68	1281.18	0.5	Area:Mouse 1 Center In Center	3.91	7.81	2.17	-2.88	-5.75
889	1280.68	1281.18	0.5	Area:Mouse 1 Center In Center 75	3.91	7.81	2.17	-2.88	-5.75
890	1279.75	1280.11	0.37	Mouse 1 In Place Activity in Area Center	8.99	24.48	1.84	1.92	5.23
891	1279.75	1280.11	0.37	Mouse 1 In Place Activity in Area Center 75	8.99	24.48	1.84	1.92	5.23
892	1281.28	1281.48	0.2	Mouse 1 Cross Over Periphery and Center 75 by Center	9.65	48.19	2.52	-4.65	-23.24
893	1281.18	1283.45	2.27	Area:Mouse 1 Center In Periphery	145.77	64.25	2.33	-61.93	-27.29
894	1283.55	1283.75	0.2	Mouse 1 Cross Over Periphery and Center 75 by Center	3.69	18.44	2.12	-1.14	-5.69
895	1283.45	1284.02	0.57	Area:Mouse 1 Center In Center	9.41	16.6	2.07	20.52	36.17
896	1283.45	1284.02	0.57	Area:Mouse 1 Center In Center 75	9.41	16.6	2.07	20.52	36.17
897	1284.12	1284.32	0.2	Mouse 1 Cross Over Periphery and Center 75 by Center	2.58	12.89	1.98	16.65	83.19
898	1284.02	1286.82	2.8	Area:Mouse 1 Center In Periphery	24.51	8.74	1.94	21.86	7.8
899	1282.12	1284.25	2.14	Mouse 1 Turn Around	99.08	46.4	2.21	3.52	1.65
900	1286.92	1287.12	0.2	Mouse 1 Cross Over Periphery and Center 75 by Center	11.25	56.19	2.2	6.77	33.84
901	1284.35	1286.05	1.7	Mouse 1 In Place Activity in Area Box	15.06	8.85	1.85	-2.44	-1.44
902	1284.35	1286.05	1.7	Mouse 1 In Place Activity in Area Periphery	15.06	8.85	1.85	-2.44	-1.44
903	1286.82	1288.66	1.84	Area:Mouse 1 Center In Center	70.3	38.31	2.1	-2.41	-1.31
904	1286.82	1288.66	1.84	Area:Mouse 1 Center In Center 75	70.3	38.31	2.1	-2.41	-1.31
905	1288.76	1288.96	0.2	Mouse 1 Cross Over Periphery and Center 75 by Center	14.93	74.59	2.38	-1.67	-8.36
906	1287.15	1287.95	0.8	Mouse 1 In Place Activity in Area Box	40.05	50.02	1.69	12.06	15.07
907	1287.15	1287.95	0.8	Mouse 1 In Place Activity in Area Center	40.05	50.02	1.69	12.06	15.07
908	1287.15	1287.95	0.8	Mouse 1 In Place Activity in Area Center 75	40.05	50.02	1.69	12.06	15.07
909	1288.66	1300.93	12.28	Area:Mouse 1 Center In Periphery	336.16	27.38	1.67	-119	-9.69
910	1345.08	1345.28	0.2	Mouse 1 Cross Over Periphery and Center 75 by Center	19.93	99.57	2.38	4.03	20.12
911	1289.89	1291.36	1.47	Mouse 1 In Place Activity in Area Box	17.94	12.22	1.32	46.74	31.84
912	1289.89	1291.36	1.47	Mouse 1 In Place Activity in Area Periphery	17.94	12.22	1.32	46.74	31.84
913	1288.32	1291.89	3.57	Mouse 1 Turn Around	103.58	29.01	1.72	-62.2	-17.42
914	1291.73	1292.83	1.1	Mouse 1 Locomotion in Area Box	105.58	95.88	2.27	-44.58	-40.49
915	1291.73	1292.83	1.1	Mouse 1 Locomotion in Area Periphery	105.58	95.88	2.27	-44.58	-40.49
916	1292.43	1300.7	8.27	Mouse 1 Turn Around	205.52	24.84	1.63	-47.9	-5.79
917	1294.43	1300.27	5.84	Mouse 1 In Place Activity in Area Box	19.72	3.38	1.53	54.81	9.39
918	1294.43	1300.27	5.84	Mouse 1 In Place Activity in Area Periphery	19.72	3.38	1.53	54.81	9.39
919	1300.93	1301.07	0.13	Area:Mouse 1 Center In Center	5.42	40.65	2.22	4.02	30.13
920	1300.93	1301.07	0.13	Area:Mouse 1 Center In Center 75	5.42	40.65	2.22	4.02	30.13
921	1301.07	1322.12	21.05	Area:Mouse 1 Center In Periphery	747.98	35.53	1.93	-242.96	-11.54
922	1301.47	1302.5	1.03	Mouse 1 In Place Activity in Area Box	49.73	48.08	1.54	-22.88	-22.12
923	1301.47	1302.5	1.03	Mouse 1 In Place Activity in Area Periphery	49.73	48.08	1.54	-22.88	-22.12
924	1300.83	1303.14	2.3	Mouse 1 Turn Around	93.73	40.71	1.8	-75.97	-33
925	1303	1305.71	2.7	Mouse 1 Locomotion in Area Box	236.57	87.53	2.48	23.5	8.69
926	1303	1305.71	2.7	Mouse 1 Locomotion in Area Periphery	236.57	87.53	2.48	23.5	8.69
927	1306.01	1311.41	5.41	Mouse 1 In Place Activity in Area Box	49.52	9.16	1.56	-66.71	-12.34
928	1306.01	1311.41	5.41	Mouse 1 In Place Activity in Area Periphery	49.52	9.16	1.56	-66.71	-12.34
929	1305.31	1312.45	7.14	Mouse 1 Turn Around	96.44	13.51	1.68	-115.57	-16.18
930	1313.25	1314.08	0.83	Mouse 1 In Place Activity in Area Box	37.61	45.08	1.83	-0.11	-0.13
931	1313.25	1314.08	0.83	Mouse 1 In Place Activity in Area Periphery	37.61	45.08	1.83	-0.11	-0.13
932	1318.25	1320.52	2.27	Mouse 1 In Place Activity in Area Box	28.72	12.66	1.89	-83.03	-36.6
933	1318.25	1320.52	2.27	Mouse 1 In Place Activity in Area Periphery	28.72	12.66	1.89	-83.03	-36.6
934	1316.95	1321.86	4.9	Mouse 1 Turn Around	125.6	25.61	2.01	-79.06	-16.12
935	1322.12	1322.32	0.2	Area:Mouse 1 Center In Center	7.81	39.04	1.97	11.74	58.65
936	1322.12	1322.32	0.2	Area:Mouse 1 Center In Center 75	7.81	39.04	1.97	11.74	58.65
937	1322.32	1344.98	22.66	Area:Mouse 1 Center In Periphery	708.9	31.29	1.89	-396.22	-17.49
938	1322.99	1323.79	0.8	Mouse 1 In Place Activity in Area Box	42.23	52.74	1.69	15.23	19.01
939	1322.99	1323.79	0.8	Mouse 1 In Place Activity in Area Periphery	42.23	52.74	1.69	15.23	19.01
940	1324.46	1327.26	2.8	Mouse 1 In Place Activity in Area Box	33.31	11.89	1.41	-85.34	-30.45
941	1324.46	1327.26	2.8	Mouse 1 In Place Activity in Area Periphery	33.31	11.89	1.41	-85.34	-30.45
942	1322.52	1327.96	5.44	Mouse 1 Turn Around	127.33	23.41	1.66	-65.87	-12.11
943	1329.96	1331.93	1.97	Mouse 1 In Place Activity in Area Box	39.25	19.94	1.75	-2.48	-1.26
944	1329.96	1331.93	1.97	Mouse 1 In Place Activity in Area Periphery	39.25	19.94	1.75	-2.48	-1.26
945	1332.53	1337.67	5.14	Mouse 1 In Place Activity in Area Box	49.55	9.64	1.75	-77.7	-15.12
946	1332.53	1337.67	5.14	Mouse 1 In Place Activity in Area Periphery	49.55	9.64	1.75	-77.7	-15.12
947	1329.46	1333.6	4.14	Mouse 1 Turn Around	101.49	24.53	1.89	0	0
948	1339.41	1341.57	2.17	Mouse 1 Turn Around	87.25	40.23	2	1.66	0.77
949	1341.81	1343.04	1.23	Mouse 1 Locomotion in Area Box	64.28	52.07	2.25	6.9	5.59
950	1341.81	1343.04	1.23	Mouse 1 Locomotion in Area Periphery	64.28	52.07	2.25	6.9	5.59
951	1342.78	1344.04	1.27	Mouse 1 Turn Around	90.24	71.17	2.09	-75.92	-59.88
952	1343.81	1345.21	1.4	Mouse 1 Locomotion in Area Box	99.83	71.24	2.26	-61.6	-43.96
953	1344.98	1353.39	8.41	Area:Mouse 1 Center In Center	296.43	35.25	2.11	-161.29	-19.18
954	1344.98	1347.08	2.1	Area:Mouse 1 Center In Center 75	111.62	53.1	2.23	-75.83	-36.07
955	1353.49	1353.69	0.2	Mouse 1 Cross Over Periphery and Center 75 by Center	14.59	72.87	2.04	3.72	18.58
956	1344.11	1345.21	1.1	Mouse 1 Locomotion in Area Center	88.58	80.45	2.3	-39.42	-35.8
957	1344.11	1345.21	1.1	Mouse 1 Locomotion in Area Center 75	88.58	80.45	2.3	-39.42	-35.8
958	1344.88	1347.18	2.3	Mouse 1 Turn Around	123.84	53.79	2.24	-89.08	-38.69
959	1347.08	1352.62	5.54	Area:Mouse 1 Center In Center 50	145.14	26.2	2.07	-108.68	-19.62
960	1349.52	1352.22	2.7	Mouse 1 In Place Activity in Area Box	22.66	8.38	1.8	-31.2	-11.54
961	1349.52	1352.22	2.7	Mouse 1 In Place Activity in Area Center 50	22.66	8.38	1.8	-31.2	-11.54
962	1349.52	1352.22	2.7	Mouse 1 In Place Activity in Area Center	22.66	8.38	1.8	-31.2	-11.54
963	1347.71	1350.72	3	Mouse 1 Turn Around	109.41	36.43	2.28	-80.06	-26.66
964	1352.62	1353.39	0.77	Area:Mouse 1 Center In Center 75	39.66	51.68	2.08	23.21	30.25
965	1353.39	1357.06	3.67	Area:Mouse 1 Center In Periphery	84.08	22.91	1.41	-147.61	-40.22
966	1357.16	1357.36	0.2	Mouse 1 Cross Over Periphery and Center 75 by Center	6.52	32.57	1.7	27.31	136.4
967	1353.65	1356.49	2.84	Mouse 1 In Place Activity in Area Box	58.27	20.54	1.38	-77.16	-27.2
968	1353.65	1356.49	2.84	Mouse 1 In Place Activity in Area Periphery	58.27	20.54	1.38	-77.16	-27.2
969	1352.82	1358.12	5.31	Mouse 1 Turn Around	147.52	27.81	1.56	-73.71	-13.89
970	1357.06	1357.96	0.9	Area:Mouse 1 Center In Center	27.47	30.5	1.73	52.77	58.57
971	1357.06	1357.96	0.9	Area:Mouse 1 Center In Center 75	27.47	30.5	1.73	52.77	58.57
972	1358.06	1358.26	0.2	Mouse 1 Cross Over Periphery and Center 75 by Center	7.67	38.33	2.19	-0.06	-0.31
973	1357.96	1396.76	38.81	Area:Mouse 1 Center In Periphery	1099.22	28.33	1.76	-90.97	-2.34
974	1396.86	1397.06	0.2	Mouse 1 Cross Over Periphery and Center 75 by Center	15.55	77.67	2.53	9.07	45.31
975	1357.86	1358.66	0.8	Mouse 1 Locomotion in Area Box	45.53	56.86	2.23	7.92	9.89
976	1357.86	1358.66	0.8	Mouse 1 Locomotion in Area Periphery	45.53	56.86	2.23	7.92	9.89
977	1358.79	1360.99	2.2	Mouse 1 In Place Activity in Area Box	70.11	31.84	1.78	-77.99	-35.41
978	1358.79	1360.99	2.2	Mouse 1 In Place Activity in Area Periphery	70.11	31.84	1.78	-77.99	-35.41
979	1361.46	1362.26	0.8	Mouse 1 Locomotion in Area Box	45.44	56.75	2.26	-37.67	-47.05
980	1361.46	1362.26	0.8	Mouse 1 Locomotion in Area Periphery	45.44	56.75	2.26	-37.67	-47.05
981	1363.53	1367.77	4.24	Mouse 1 In Place Activity in Area Box	52.96	12.5	1.54	65.72	15.51
982	1363.53	1367.77	4.24	Mouse 1 In Place Activity in Area Periphery	52.96	12.5	1.54	65.72	15.51
983	1362.13	1366.9	4.77	Mouse 1 Turn Around	149.83	31.4	1.65	66.29	13.89
984	1369.14	1370.77	1.63	Mouse 1 In Place Activity in Area Box	23.45	14.34	1.78	107.12	65.52
985	1369.14	1370.77	1.63	Mouse 1 In Place Activity in Area Periphery	23.45	14.34	1.78	107.12	65.52
986	1367.5	1372.97	5.47	Mouse 1 Turn Around	92.87	16.97	1.62	102.69	18.77
987	1371.4	1374.61	3.2	Mouse 1 In Place Activity in Area Box	49.62	15.49	1.53	-88.74	-27.7
988	1371.4	1374.61	3.2	Mouse 1 In Place Activity in Area Periphery	49.62	15.49	1.53	-88.74	-27.7
989	1374.77	1375.48	0.7	Mouse 1 Locomotion in Area Box	35.21	50.24	2.24	55.33	78.96
990	1374.77	1375.48	0.7	Mouse 1 Locomotion in Area Periphery	35.21	50.24	2.24	55.33	78.96
991	1375.58	1378.21	2.64	Mouse 1 In Place Activity in Area Box	73.78	27.99	1.77	3.19	1.21
992	1375.58	1378.21	2.64	Mouse 1 In Place Activity in Area Periphery	73.78	27.99	1.77	3.19	1.21
993	1379.21	1381.45	2.24	Mouse 1 In Place Activity in Area Box	81.94	36.65	1.8	-1.94	-0.87
994	1379.21	1381.45	2.24	Mouse 1 In Place Activity in Area Periphery	81.94	36.65	1.8	-1.94	-0.87
995	1378.61	1382.22	3.6	Mouse 1 Turn Around	134.38	37.29	1.84	-4.34	-1.2
996	1382.65	1386.25	3.6	Mouse 1 In Place Activity in Area Box	29.95	8.31	1.58	5.21	1.45
997	1382.65	1386.25	3.6	Mouse 1 In Place Activity in Area Periphery	29.95	8.31	1.58	5.21	1.45
998	1386.85	1391.83	4.97	Mouse 1 In Place Activity in Area Box	46.59	9.37	1.47	-72.14	-14.51
999	1386.85	1391.83	4.97	Mouse 1 In Place Activity in Area Periphery	46.59	9.37	1.47	-72.14	-14.51
1000	1386.45	1392.29	5.84	Mouse 1 Turn Around	57.65	9.87	1.54	-81.71	-13.99
1001	1392.06	1393.83	1.77	Mouse 1 Locomotion in Area Box	221.74	125.39	2.33	-23.45	-13.26
1002	1392.06	1393.83	1.77	Mouse 1 Locomotion in Area Periphery	221.74	125.39	2.33	-23.45	-13.26
1003	1394.09	1395.7	1.6	Mouse 1 In Place Activity in Area Box	40.75	25.45	1.82	-9.95	-6.21
1004	1394.09	1395.7	1.6	Mouse 1 In Place Activity in Area Periphery	40.75	25.45	1.82	-9.95	-6.21
1005	1393.23	1396.06	2.84	Mouse 1 Turn Around	191.87	67.65	1.91	-71.23	-25.11
1006	1396.76	1397.06	0.3	Area:Mouse 1 Center In Center	22.21	73.97	2.59	9.51	31.68
1007	1396.76	1397.06	0.3	Area:Mouse 1 Center In Center 75	22.21	73.97	2.59	9.51	31.68
1008	1397.16	1397.36	0.2	Mouse 1 Cross Over Periphery and Center 75 by Center	23.74	118.6	2.56	10.41	52.02
1009	1397.06	1401.77	4.7	Area:Mouse 1 Center In Periphery	143.09	30.41	1.99	-40.67	-8.64
1010	1396.36	1397.46	1.1	Mouse 1 Locomotion in Area Box	85.71	77.84	2.54	31.55	28.66
1011	1401.87	1402.07	0.2	Mouse 1 Cross Over Periphery and Center 75 by Center	4.79	23.93	2.18	9.23	46.08
1012	1396.36	1397.46	1.1	Mouse 1 Locomotion in Area Periphery	85.71	77.84	2.54	31.55	28.66
1013	1397.56	1408.24	10.68	Mouse 1 In Place Activity in Area Box	141.98	13.3	1.91	-19.13	-1.79
1014	1397.56	1401.4	3.84	Mouse 1 In Place Activity in Area Periphery	80.62	21.01	1.9	-63.17	-16.46
1015	1397.06	1401.67	4.6	Mouse 1 Turn Around	141.96	30.83	1.98	-41.56	-9.03
1016	1401.77	1410.81	9.04	Area:Mouse 1 Center In Center	134.7	14.9	1.98	35	3.87
1017	1401.77	1410.81	9.04	Area:Mouse 1 Center In Center 75	134.7	14.9	1.98	35	3.87
1018	1410.91	1411.11	0.2	Mouse 1 Cross Over Periphery and Center 75 by Center	9.37	46.8	2.32	2.72	13.59
1019	1402.04	1408.24	6.21	Mouse 1 In Place Activity in Area Center	54.04	8.71	1.88	39.05	6.29
1020	1402.04	1408.24	6.21	Mouse 1 In Place Activity in Area Center 75	54.04	8.71	1.88	39.05	6.29
1021	1410.81	1435.2	24.39	Area:Mouse 1 Center In Periphery	380.32	15.59	1.76	-334.12	-13.7
1022	1435.3	1435.5	0.2	Mouse 1 Cross Over Periphery and Center 75 by Center	3.71	18.55	2.5	6.94	34.65
1023	1411.95	1414.35	2.4	Mouse 1 In Place Activity in Area Box	25.02	10.42	1.79	30.31	12.62
1024	1411.95	1414.35	2.4	Mouse 1 In Place Activity in Area Periphery	25.02	10.42	1.79	30.31	12.62
1025	1409.91	1415.92	6.01	Mouse 1 Turn Around	136.89	22.79	2.06	91.95	15.31
1026	1416.38	1419.52	3.14	Mouse 1 In Place Activity in Area Box	30.38	9.68	1.73	-9.78	-3.12
1027	1416.38	1419.52	3.14	Mouse 1 In Place Activity in Area Periphery	30.38	9.68	1.73	-9.78	-3.12
1028	1420.62	1421.69	1.07	Mouse 1 In Place Activity in Area Box	16.1	15.08	1.34	-17.4	-16.3
1029	1420.62	1421.69	1.07	Mouse 1 In Place Activity in Area Periphery	16.1	15.08	1.34	-17.4	-16.3
1030	1422.62	1424.76	2.14	Mouse 1 In Place Activity in Area Box	27.6	12.92	1.94	11.91	5.58
1031	1422.62	1424.76	2.14	Mouse 1 In Place Activity in Area Periphery	27.6	12.92	1.94	11.91	5.58
1032	1427.19	1431.5	4.3	Mouse 1 In Place Activity in Area Box	41.37	9.61	1.25	-169.45	-39.37
1033	1427.19	1431.5	4.3	Mouse 1 In Place Activity in Area Periphery	41.37	9.61	1.25	-169.45	-39.37
1034	1426.43	1432.17	5.74	Mouse 1 Turn Around	102.42	17.85	1.42	-198.81	-34.64
1035	1432.57	1436.47	3.9	Mouse 1 In Place Activity in Area Box	38.42	9.84	2.14	-3.15	-0.81
1036	1432.57	1434.83	2.27	Mouse 1 In Place Activity in Area Periphery	18.63	8.21	2.06	-15.41	-6.79
1037	1435.2	1436.6	1.4	Area:Mouse 1 Center In Center	18.66	13.31	2.15	33.79	24.11
1038	1435.2	1436.6	1.4	Area:Mouse 1 Center In Center 75	18.66	13.31	2.15	33.79	24.11
1039	1436.7	1436.9	0.2	Mouse 1 Cross Over Periphery and Center 75 by Center	1.65	8.26	1.56	13.77	68.79
1040	1435.37	1436.37	1	Mouse 1 In Place Activity in Area Center	14.35	14.34	2.16	26.58	26.55
1041	1435.37	1436.37	1	Mouse 1 In Place Activity in Area Center 75	14.35	14.34	2.16	26.58	26.55
1042	1436.6	1441.68	5.07	Area:Mouse 1 Center In Periphery	133.13	26.25	1.7	-5.47	-1.08
1043	1441.78	1441.98	0.2	Mouse 1 Cross Over Periphery and Center 75 by Center	11.16	55.74	2.35	-3.51	-17.52
1044	1438.77	1440.71	1.94	Mouse 1 In Place Activity in Area Box	14.28	7.38	1.41	8.8	4.55
1045	1438.77	1440.71	1.94	Mouse 1 In Place Activity in Area Periphery	14.28	7.38	1.41	8.8	4.55
1046	1437.34	1441.47	4.14	Mouse 1 Turn Around	120.88	29.22	1.66	-24.8	-5.99
1047	1441.68	1443.38	1.7	Area:Mouse 1 Center In Center	100.31	58.95	2.04	-37.08	-21.79
1048	1441.68	1443.38	1.7	Area:Mouse 1 Center In Center 75	100.31	58.95	2.04	-37.08	-21.79
1049	1443.48	1443.68	0.2	Mouse 1 Cross Over Periphery and Center 75 by Center	13.22	66.05	2.36	-3.27	-16.34
1050	1443.38	1448.78	5.41	Area:Mouse 1 Center In Periphery	215.99	39.96	2.14	-55.13	-10.2
1051	1448.88	1449.08	0.2	Mouse 1 Cross Over Periphery and Center 75 by Center	4.07	20.34	2.48	0.96	4.81
1052	1443.08	1444.18	1.1	Mouse 1 Locomotion in Area Box	86.08	78.18	2.33	11.94	10.84
1053	1443.14	1444.18	1.03	Mouse 1 Locomotion in Area Periphery	85.35	82.51	2.37	1.32	1.28
1054	1444.31	1445.18	0.87	Mouse 1 In Place Activity in Area Box	64	73.77	2.43	-0.41	-0.47
1055	1444.31	1445.18	0.87	Mouse 1 In Place Activity in Area Periphery	64	73.77	2.43	-0.41	-0.47
1056	1446.31	1448.28	1.97	Mouse 1 In Place Activity in Area Box	33.57	17.05	1.8	-19.44	-9.87
1057	1446.31	1448.28	1.97	Mouse 1 In Place Activity in Area Periphery	33.57	17.05	1.8	-19.44	-9.87
1058	1448.78	1452.62	3.84	Area:Mouse 1 Center In Center	52.21	13.61	1.83	4.49	1.17
1059	1448.78	1452.62	3.84	Area:Mouse 1 Center In Center 75	52.21	13.61	1.83	4.49	1.17
1060	1452.72	1452.92	0.2	Mouse 1 Cross Over Periphery and Center 75 by Center	6.71	33.52	2.27	6.71	33.5
1061	1449.28	1451.85	2.57	Mouse 1 In Place Activity in Area Box	33.98	13.22	1.62	-6.41	-2.5
1062	1449.28	1451.85	2.57	Mouse 1 In Place Activity in Area Center	33.98	13.22	1.62	-6.41	-2.5
1063	1449.28	1451.85	2.57	Mouse 1 In Place Activity in Area Center 75	33.98	13.22	1.62	-6.41	-2.5
1064	1452.62	1501	48.38	Area:Mouse 1 Center In Periphery	1047.73	21.66	1.9	66.1	1.37
1065	1501.1	1501.3	0.2	Mouse 1 Cross Over Periphery and Center 75 by Center	8.22	41.06	2.03	-19.17	-95.77
1066	1454.29	1460.19	5.91	Mouse 1 In Place Activity in Area Box	42.66	7.22	1.96	-19.76	-3.35
1067	1454.29	1460.19	5.91	Mouse 1 In Place Activity in Area Periphery	42.66	7.22	1.96	-19.76	-3.35
1068	1460.96	1462.7	1.74	Mouse 1 In Place Activity in Area Box	25.09	14.46	2.02	9.62	5.55
1069	1460.96	1462.7	1.74	Mouse 1 In Place Activity in Area Periphery	25.09	14.46	2.02	9.62	5.55
1070	1463.83	1469.6	5.77	Mouse 1 In Place Activity in Area Box	31.11	5.39	1.81	1.7	0.29
1071	1463.83	1469.6	5.77	Mouse 1 In Place Activity in Area Periphery	31.11	5.39	1.81	1.7	0.29
1072	1471.27	1480.65	9.38	Mouse 1 In Place Activity in Area Box	88.46	9.43	1.61	180.4	19.24
1073	1471.27	1480.65	9.38	Mouse 1 In Place Activity in Area Periphery	88.46	9.43	1.61	180.4	19.24
1074	1469.34	1478.04	8.71	Mouse 1 Turn Around	96.68	11.1	1.66	143.47	16.47
1075	1481.31	1482.52	1.2	Mouse 1 Turn Around	43.42	36.15	1.94	71.67	59.66
1076	1482.52	1484.08	1.57	Mouse 1 Locomotion in Area Box	197.15	125.72	2.72	-10.48	-6.69
1077	1482.52	1484.08	1.57	Mouse 1 Locomotion in Area Periphery	197.15	125.72	2.72	-10.48	-6.69
1078	1485.12	1486.35	1.23	Mouse 1 In Place Activity in Area Box	23.63	19.14	1.58	14.36	11.63
1079	1485.12	1486.35	1.23	Mouse 1 In Place Activity in Area Periphery	23.63	19.14	1.58	14.36	11.63
1080	1483.75	1487.35	3.6	Mouse 1 Turn Around	184.37	51.16	1.89	-63.99	-17.76
1081	1487.25	1489.42	2.17	Mouse 1 Locomotion in Area Box	156.52	72.17	2.19	-29.51	-13.6
1082	1487.25	1489.42	2.17	Mouse 1 Locomotion in Area Periphery	156.52	72.17	2.19	-29.51	-13.6
1083	1489.59	1493.13	3.54	Mouse 1 In Place Activity in Area Box	38.09	10.77	1.76	5.11	1.45
1084	1489.59	1493.13	3.54	Mouse 1 In Place Activity in Area Periphery	38.09	10.77	1.76	5.11	1.45
1085	1493.96	1496.93	2.97	Mouse 1 In Place Activity in Area Box	44.11	14.85	1.81	-26.51	-8.93
1086	1493.96	1496.93	2.97	Mouse 1 In Place Activity in Area Periphery	44.11	14.85	1.81	-26.51	-8.93
1087	1497.66	1500.2	2.54	Mouse 1 In Place Activity in Area Box	44.18	17.42	1.86	29.72	11.72
1088	1497.66	1500.2	2.54	Mouse 1 In Place Activity in Area Periphery	44.18	17.42	1.86	29.72	11.72
1089	1493.43	1500.93	7.51	Mouse 1 Turn Around	137.03	18.25	1.89	-71.34	-9.5
1090	1501	1502.57	1.57	Area:Mouse 1 Center In Center	36.9	23.53	2.09	-61.16	-39
1091	1501	1502.57	1.57	Area:Mouse 1 Center In Center 75	36.9	23.53	2.09	-61.16	-39
1092	1502.67	1502.87	0.2	Mouse 1 Cross Over Periphery and Center 75 by Center	3.78	18.9	1.7	-47.06	-235.08
1093	1501.1	1502.2	1.1	Mouse 1 In Place Activity in Area Box	29.92	27.17	2.13	-34.09	-30.96
1094	1501.1	1502.2	1.1	Mouse 1 In Place Activity in Area Center	29.92	27.17	2.13	-34.09	-30.96
1095	1501.1	1502.2	1.1	Mouse 1 In Place Activity in Area Center 75	29.92	27.17	2.13	-34.09	-30.96
1096	1502.57	1549.98	47.41	Area:Mouse 1 Center In Periphery	1681.92	35.47	2.02	-3.97	-0.08
1097	1550.08	1550.28	0.2	Mouse 1 Cross Over Periphery and Center 75 by Center	9.68	48.34	2.21	-19.03	-95.06
1098	1503.97	1505.11	1.13	Mouse 1 In Place Activity in Area Box	13.97	12.32	1.79	-1.53	-1.35
1099	1503.97	1505.11	1.13	Mouse 1 In Place Activity in Area Periphery	13.97	12.32	1.79	-1.53	-1.35
1100	1502.34	1506.61	4.27	Mouse 1 Turn Around	90.1	21.1	1.76	-207.16	-48.5
1101	1505.84	1508.51	2.67	Mouse 1 In Place Activity in Area Box	54.2	20.31	1.59	-203.32	-82.34
1102	1505.84	1508.51	2.67	Mouse 1 In Place Activity in Area Periphery	54.2	20.31	1.59	-203.32	-82.34
1103	1506.87	1508.91	2.04	Mouse 1 Turn Around	33.91	16.66	1.75	-228.08	-115.86
1104	1508.64	1511.75	3.1	Mouse 1 Locomotion in Area Box	244.61	78.83	2.16	27.89	8.99
1105	1508.64	1511.75	3.1	Mouse 1 Locomotion in Area Periphery	244.61	78.83	2.16	27.89	8.99
1106	1510.91	1513.01	2.1	Mouse 1 Turn Around	131.12	62.38	1.92	-22.28	-10.6
1107	1512.48	1514.88	2.4	Mouse 1 In Place Activity in Area Box	30.22	12.58	1.52	98.57	41.03
1108	1512.48	1514.88	2.4	Mouse 1 In Place Activity in Area Periphery	30.22	12.58	1.52	98.57	41.03
1109	1516.72	1522.92	6.21	Mouse 1 In Place Activity in Area Box	95.13	15.33	2.23	-29.03	-4.68
1110	1516.72	1522.92	6.21	Mouse 1 In Place Activity in Area Periphery	95.13	15.33	2.23	-29.03	-4.68
1111	1518.08	1523.09	5.01	Mouse 1 Turn Around	77.01	15.39	2.25	-25.49	-5.09
1112	1523.02	1524.56	1.53	Mouse 1 Locomotion in Area Box	119.98	78.17	2.48	12.58	8.2
1113	1523.02	1524.56	1.53	Mouse 1 Locomotion in Area Periphery	119.98	78.17	2.48	12.58	8.2
1114	1524.72	1528.83	4.1	Mouse 1 In Place Activity in Area Box	53.2	12.96	2.33	-0.63	-0.15
1115	1524.72	1528.83	4.1	Mouse 1 In Place Activity in Area Periphery	53.2	12.96	2.33	-0.63	-0.15
1116	1523.89	1526.39	2.5	Mouse 1 Turn Around	143.73	57.44	2.26	-9.73	-3.89
1117	1530.76	1535.67	4.9	Mouse 1 In Place Activity in Area Box	62.82	12.81	1.96	28.56	5.82
1118	1530.76	1535.67	4.9	Mouse 1 In Place Activity in Area Periphery	62.82	12.81	1.96	28.56	5.82
1119	1529	1535.14	6.14	Mouse 1 Turn Around	108.69	17.7	2.05	114.13	18.59
1120	1535.9	1537.67	1.77	Mouse 1 Locomotion in Area Box	157.44	89.03	2.39	13.28	7.51
1121	1535.9	1537.67	1.77	Mouse 1 Locomotion in Area Periphery	157.44	89.03	2.39	13.28	7.51
1122	1537.84	1539.81	1.97	Mouse 1 In Place Activity in Area Box	62.2	31.6	1.84	15.83	8.04
1123	1537.84	1539.81	1.97	Mouse 1 In Place Activity in Area Periphery	62.2	31.6	1.84	15.83	8.04
1124	1540.04	1544.71	4.67	Mouse 1 Locomotion in Area Box	465.73	99.7	2.24	134.08	28.7
1125	1540.04	1544.71	4.67	Mouse 1 Locomotion in Area Periphery	465.73	99.7	2.24	134.08	28.7
1126	1544.84	1548.75	3.9	Mouse 1 In Place Activity in Area Box	50.99	13.06	1.59	-89.39	-22.9
1127	1544.84	1548.75	3.9	Mouse 1 In Place Activity in Area Periphery	50.99	13.06	1.59	-89.39	-22.9
1128	1543.88	1549.38	5.51	Mouse 1 Turn Around	169.38	30.77	1.68	20.94	3.8
1129	1549.98	1550.38	0.4	Area:Mouse 1 Center In Center	18.72	46.76	2.2	-25.77	-64.36
1130	1549.98	1550.38	0.4	Area:Mouse 1 Center In Center 75	18.72	46.76	2.2	-25.77	-64.36
1131	1550.48	1550.68	0.2	Mouse 1 Cross Over Periphery and Center 75 by Center	12.06	60.22	2.38	-5.83	-29.11
1132	1550.38	1575.11	24.72	Area:Mouse 1 Center In Periphery	860.08	34.79	2	-85.39	-3.45
1133	1575.21	1575.41	0.2	Mouse 1 Cross Over Periphery and Center 75 by Center	10.34	51.66	2.16	-9.61	-48.02
1134	1551.22	1551.99	0.77	Mouse 1 In Place Activity in Area Box	43.58	56.78	1.72	66.8	87.05
1135	1551.22	1551.99	0.77	Mouse 1 In Place Activity in Area Periphery	43.58	56.78	1.72	66.8	87.05
1136	1550.58	1552.92	2.34	Mouse 1 Turn Around	107.16	45.88	1.9	98.93	42.36
1137	1552.55	1554.39	1.84	Mouse 1 Locomotion in Area Box	140.15	76.37	2.27	15.37	8.37
1138	1552.55	1554.39	1.84	Mouse 1 Locomotion in Area Periphery	140.15	76.37	2.27	15.37	8.37
1139	1554.62	1557.92	3.3	Mouse 1 In Place Activity in Area Box	51.48	15.58	1.69	15.09	4.57
1140	1554.62	1557.92	3.3	Mouse 1 In Place Activity in Area Periphery	51.48	15.58	1.69	15.09	4.57
1141	1553.89	1558.43	4.54	Mouse 1 Turn Around	109.52	24.14	1.8	-38.43	-8.47
1142	1558.32	1559.19	0.87	Mouse 1 Locomotion in Area Box	55.05	63.45	2.5	6.9	7.96
1143	1558.32	1559.19	0.87	Mouse 1 Locomotion in Area Periphery	55.05	63.45	2.5	6.9	7.96
1144	1559.29	1564.5	5.21	Mouse 1 In Place Activity in Area Box	90.52	17.39	1.74	-111.6	-21.44
1145	1559.29	1564.5	5.21	Mouse 1 In Place Activity in Area Periphery	90.52	17.39	1.74	-111.6	-21.44
1146	1558.73	1566.27	7.54	Mouse 1 Turn Around	179.61	23.82	1.83	-256.71	-34.04
1147	1569.1	1570.24	1.13	Mouse 1 Locomotion in Area Box	101.4	89.38	2.34	-0.28	-0.25
1148	1569.1	1570.24	1.13	Mouse 1 Locomotion in Area Periphery	101.4	89.38	2.34	-0.28	-0.25
1149	1570.34	1573.17	2.84	Mouse 1 In Place Activity in Area Box	65.25	23.01	2.35	-6.53	-2.3
1150	1570.34	1573.17	2.84	Mouse 1 In Place Activity in Area Periphery	65.25	23.01	2.35	-6.53	-2.3
1151	1569.7	1573.84	4.14	Mouse 1 Turn Around	154.04	37.23	2.33	57.35	13.86
1152	1575.11	1575.38	0.27	Area:Mouse 1 Center In Center	14.32	53.64	2.13	-12.28	-45.99
1153	1575.11	1575.38	0.27	Area:Mouse 1 Center In Center 75	14.32	53.64	2.13	-12.28	-45.99
1154	1575.48	1575.68	0.2	Mouse 1 Cross Over Periphery and Center 75 by Center	13.67	68.28	2.28	-7.44	-37.14
1155	1575.38	1591.16	15.78	Area:Mouse 1 Center In Periphery	835.67	52.95	1.98	221.92	14.06
1156	1574.71	1576.64	1.94	Mouse 1 Locomotion in Area Box	193.49	99.98	2.23	5.74	2.97
1157	1591.26	1591.46	0.2	Mouse 1 Cross Over Periphery and Center 75 by Center	9.74	48.65	2.35	6.73	33.61
1158	1574.71	1576.64	1.94	Mouse 1 Locomotion in Area Periphery	193.49	99.98	2.23	5.74	2.97
1159	1576.84	1580.81	3.97	Mouse 1 In Place Activity in Area Box	82.46	20.77	1.48	-67.03	-16.88
1160	1576.84	1580.81	3.97	Mouse 1 In Place Activity in Area Periphery	82.46	20.77	1.48	-67.03	-16.88
1161	1576.14	1581.41	5.27	Mouse 1 Turn Around	204.27	38.75	1.58	28.97	5.5
1162	1582.22	1584.02	1.8	Mouse 1 Locomotion in Area Box	168.44	93.48	2.29	30.19	16.76
1163	1582.22	1584.02	1.8	Mouse 1 Locomotion in Area Periphery	168.44	93.48	2.29	30.19	16.76
1164	1586.15	1587.15	1	Mouse 1 In Place Activity in Area Box	25.19	25.16	2.16	7.3	7.29
1165	1586.15	1587.15	1	Mouse 1 In Place Activity in Area Periphery	25.19	25.16	2.16	7.3	7.29
1166	1584.92	1587.42	2.5	Mouse 1 Turn Around	47.02	18.79	2.1	70.99	28.37
1167	1587.25	1588.56	1.3	Mouse 1 Locomotion in Area Box	128.72	98.91	2.49	5.64	4.33
1168	1587.25	1588.56	1.3	Mouse 1 Locomotion in Area Periphery	128.72	98.91	2.49	5.64	4.33
1169	1589.26	1590.19	0.93	Mouse 1 In Place Activity in Area Box	21.31	22.81	2.02	-7.39	-7.91
1170	1589.26	1590.19	0.93	Mouse 1 In Place Activity in Area Periphery	21.31	22.81	2.02	-7.39	-7.91
1171	1588.15	1591.02	2.87	Mouse 1 Turn Around	196.5	68.48	2.13	38.73	13.5
1172	1591.16	1591.93	0.77	Area:Mouse 1 Center In Center	58.04	75.62	2.4	6.23	8.12
1173	1591.16	1591.93	0.77	Area:Mouse 1 Center In Center 75	58.04	75.62	2.4	6.23	8.12
1174	1592.03	1592.23	0.2	Mouse 1 Cross Over Periphery and Center 75 by Center	30.43	151.98	2.45	-7.73	-38.63
1175	1590.92	1594.26	3.34	Mouse 1 Locomotion in Area Box	333.22	99.87	2.28	148.42	44.48
1176	1591.93	1609.74	17.82	Area:Mouse 1 Center In Periphery	843.71	47.35	1.95	131.24	7.37
1177	1591.69	1594.26	2.57	Mouse 1 Locomotion in Area Periphery	298.93	116.35	2.29	90.72	35.31
1178	1594.49	1595.06	0.57	Mouse 1 In Place Activity in Area Box	33.22	58.56	1.34	-132.1	-232.89
1179	1594.49	1595.06	0.57	Mouse 1 In Place Activity in Area Periphery	33.22	58.56	1.34	-132.1	-232.89
1180	1593.56	1597.43	3.87	Mouse 1 Turn Around	134.49	34.75	1.91	-42.4	-10.95
1181	1596.06	1597.16	1.1	Mouse 1 In Place Activity in Area Box	17.66	16.04	2.28	16.25	14.75
1182	1596.06	1597.16	1.1	Mouse 1 In Place Activity in Area Periphery	17.66	16.04	2.28	16.25	14.75
1183	1597.46	1601.07	3.6	Mouse 1 Locomotion in Area Box	355.25	98.58	2.09	167	46.34
1184	1597.46	1601.07	3.6	Mouse 1 Locomotion in Area Periphery	355.25	98.58	2.09	167	46.34
1185	1600.57	1611.91	11.34	Mouse 1 Turn Around	212.75	18.75	1.88	-196.93	-17.36
1186	1601.23	1603.9	2.67	Mouse 1 In Place Activity in Area Box	71.36	26.73	1.94	-97.16	-36.4
1187	1601.23	1603.9	2.67	Mouse 1 In Place Activity in Area Periphery	71.36	26.73	1.94	-97.16	-36.4
1188	1605.11	1609.38	4.27	Mouse 1 In Place Activity in Area Box	34.01	7.96	1.77	-13.09	-3.07
1189	1605.11	1609.38	4.27	Mouse 1 In Place Activity in Area Periphery	34.01	7.96	1.77	-13.09	-3.07
1190	1609.74	1609.88	0.13	Area:Mouse 1 Center In Center	1.88	14.07	1.67	-19.96	-149.52
1191	1609.74	1609.88	0.13	Area:Mouse 1 Center In Center 75	1.88	14.07	1.67	-19.96	-149.52
1192	1609.88	1639.61	29.73	Area:Mouse 1 Center In Periphery	524.11	17.63	1.84	-626.85	-21.09
1193	1610.21	1611.01	0.8	Mouse 1 In Place Activity in Area Box	14.68	18.33	1.84	-1.26	-1.57
1194	1610.21	1611.01	0.8	Mouse 1 In Place Activity in Area Periphery	14.68	18.33	1.84	-1.26	-1.57
1195	1613.55	1614.28	0.73	Mouse 1 In Place Activity in Area Box	21.65	29.49	1.95	-42.98	-58.55
1196	1613.55	1614.28	0.73	Mouse 1 In Place Activity in Area Periphery	21.65	29.49	1.95	-42.98	-58.55
1197	1613.18	1615.65	2.47	Mouse 1 Turn Around	66.77	27.04	2.02	-91.99	-37.25
1198	1615.85	1616.75	0.9	Mouse 1 In Place Activity in Area Box	18.67	20.72	1.91	-59.08	-65.58
1199	1615.85	1616.75	0.9	Mouse 1 In Place Activity in Area Periphery	18.67	20.72	1.91	-59.08	-65.58
1200	1618.35	1628.06	9.71	Mouse 1 In Place Activity in Area Box	63.19	6.51	1.6	-254.14	-26.17
1201	1618.35	1628.06	9.71	Mouse 1 In Place Activity in Area Periphery	63.19	6.51	1.6	-254.14	-26.17
1202	1616.05	1628.7	12.65	Mouse 1 Turn Around	109.89	8.69	1.64	-441.51	-34.91
1203	1628.93	1631.03	2.1	Mouse 1 In Place Activity in Area Box	29.93	14.24	1.78	-1.11	-0.53
1204	1628.93	1631.03	2.1	Mouse 1 In Place Activity in Area Periphery	29.93	14.24	1.78	-1.11	-0.53
1205	1632.23	1635.34	3.1	Mouse 1 In Place Activity in Area Box	48.25	15.55	1.74	14.37	4.63
1206	1632.23	1635.34	3.1	Mouse 1 In Place Activity in Area Periphery	48.25	15.55	1.74	14.37	4.63
1207	1636.74	1639.61	2.87	Mouse 1 In Place Activity in Area Box	85.14	29.67	2.15	-14.33	-4.99
1208	1636.74	1639.61	2.87	Mouse 1 In Place Activity in Area Periphery	85.14	29.67	2.15	-14.33	-4.99
