# Supplementary material for: Inhibitory medial zona incerta pathway drives exploratory behavior by inhibiting glutamatergic cuneiform neurons
Source: Nat Commun. 2024 Feb 7;15:1160. doi: 10.1038/s41467-024-45288-x (PMC10850156; doi:10.1038/s41467-024-45288-x)
Supplement: Supplementary file 4 — Supplementary Software [file 41467_2024_45288_MOESM4_ESM.zip › Behavior Software/EZEthogram/cleversys_events/Trial event export 0620 OFT 3min epochs_2.xlsx]

## Sheet: Trial 2
Trial 2 -- ROOT:SS Reanalysis 2021:vGAT OFT 3 ABA
Arena	Last Modified Date	Virus
1	2021-05-31 19:11:47	eYFP
ID	From Second	To Second	Length(Second)	Event	Dist(mm)	V(mm/s)	Elongation	TAngleSum	AverAngle
2	0.17	150.58	150.42	Area:Mouse 1 Center In Periphery	2153.22	14.41	1.79	599.11	3.98
3	195.23	195.43	0.2	Mouse 1 Cross Over Periphery and Center 75 by Center	5.83	29.13	2.28	-3.09	-15.43
4	0.17	15.55	15.38	Mouse 1 In Place Activity in Area Box	66.08	4.59	1.78	224.74	14.64
5	0.17	15.55	15.38	Mouse 1 In Place Activity in Area Periphery	66.08	4.59	1.78	224.74	14.64
6	17.38	18.89	1.5	Mouse 1 Locomotion in Area Box	167.61	111.63	2.72	0.85	0.56
7	17.38	18.89	1.5	Mouse 1 Locomotion in Area Periphery	167.61	111.63	2.72	0.85	0.56
8	19.05	20.42	1.37	Mouse 1 In Place Activity in Area Box	73.25	53.55	2.55	9.17	6.7
9	19.05	20.42	1.37	Mouse 1 In Place Activity in Area Periphery	73.25	53.55	2.55	9.17	6.7
10	21.35	28.33	6.97	Mouse 1 Turn Around	139.08	19.94	1.69	179.3	25.71
11	23.19	27.16	3.97	Mouse 1 In Place Activity in Area Box	27.17	6.84	1.59	-50.3	-12.67
12	23.19	27.16	3.97	Mouse 1 In Place Activity in Area Periphery	27.17	6.84	1.59	-50.3	-12.67
13	28.09	31	2.9	Mouse 1 Locomotion in Area Box	290.51	100.07	2.63	-62.45	-21.51
14	28.09	31	2.9	Mouse 1 Locomotion in Area Periphery	290.51	100.07	2.63	-62.45	-21.51
15	31.2	58.39	27.19	Mouse 1 In Place Activity in Area Box	115.78	4.26	1.67	7.06	0.26
16	31.2	58.39	27.19	Mouse 1 In Place Activity in Area Periphery	115.78	4.26	1.67	7.06	0.26
17	30.46	34.8	4.34	Mouse 1 Turn Around	169.92	39.17	2.02	-7.09	-1.63
18	58.93	82.78	23.86	Mouse 1 In Place Activity in Area Box	43.66	1.83	1.53	197.1	8.26
19	58.93	82.78	23.86	Mouse 1 In Place Activity in Area Periphery	43.66	1.83	1.53	197.1	8.26
20	82.78	83.52	0.73	Mouse 1 has no movement in Area Box	0	0	1.45	-3.4	-4.63
21	82.78	83.52	0.73	Mouse 1 has no movement in Area Periphery	0	0	1.45	-3.4	-4.63
22	83.52	85.89	2.37	Mouse 1 In Place Activity in Area Box	2.17	0.91	1.6	-37.28	-15.74
23	83.52	85.89	2.37	Mouse 1 In Place Activity in Area Periphery	2.17	0.91	1.6	-37.28	-15.74
24	85.89	87.59	1.7	Mouse 1 has no movement in Area Box	0	0	1.65	0.21	0.12
25	85.89	87.59	1.7	Mouse 1 has no movement in Area Periphery	0	0	1.65	0.21	0.12
26	87.59	112.38	24.79	Mouse 1 In Place Activity in Area Box	20.95	0.85	1.61	80.5	3.25
27	87.59	112.38	24.79	Mouse 1 In Place Activity in Area Periphery	20.95	0.85	1.61	80.5	3.25
28	112.98	115.25	2.27	Mouse 1 Locomotion in Area Box	230.49	101.58	2.5	-22.96	-10.12
29	112.98	115.25	2.27	Mouse 1 Locomotion in Area Periphery	230.49	101.58	2.5	-22.96	-10.12
30	115.38	116.18	0.8	Mouse 1 In Place Activity in Area Box	51.33	64.1	2.26	6.57	8.2
31	115.38	116.18	0.8	Mouse 1 In Place Activity in Area Periphery	51.33	64.1	2.26	6.57	8.2
32	118.89	123.39	4.5	Mouse 1 Locomotion in Area Box	438.15	97.27	2.43	-93.35	-20.72
33	118.89	123.39	4.5	Mouse 1 Locomotion in Area Periphery	438.15	97.27	2.43	-93.35	-20.72
34	122.89	124.59	1.7	Mouse 1 Turn Around	126.87	74.55	2.02	20.33	11.95
35	123.62	133.93	10.31	Mouse 1 In Place Activity in Area Box	103.61	10.05	1.75	231.6	22.46
36	123.62	133.93	10.31	Mouse 1 In Place Activity in Area Periphery	103.61	10.05	1.75	231.6	22.46
37	137.54	149.82	12.28	Mouse 1 In Place Activity in Area Box	6.6	0.54	1.92	-86.73	-7.06
38	137.54	149.82	12.28	Mouse 1 In Place Activity in Area Periphery	6.6	0.54	1.92	-86.73	-7.06
39	135.3	150.55	15.25	Mouse 1 Turn Around	105.69	6.93	1.96	-132.38	-8.68
40	150.58	150.75	0.17	Area:Mouse 1 Center In Center	8.41	50.44	2.32	-6.94	-41.57
41	150.58	150.75	0.17	Area:Mouse 1 Center In Center 75	8.41	50.44	2.32	-6.94	-41.57
42	150.75	191.83	41.07	Area:Mouse 1 Center In Periphery	964.49	23.48	1.89	264.97	6.45
43	150.25	152.42	2.17	Mouse 1 Locomotion in Area Box	255.9	117.99	2.26	16.16	7.45
44	150.25	152.42	2.17	Mouse 1 Locomotion in Area Periphery	255.9	117.99	2.26	16.16	7.45
45	152.55	158.16	5.61	Mouse 1 In Place Activity in Area Box	79.11	14.11	1.89	101.43	18.09
46	152.55	158.16	5.61	Mouse 1 In Place Activity in Area Periphery	79.11	14.11	1.89	101.43	18.09
47	151.95	153.62	1.67	Mouse 1 Turn Around	163.78	98.17	2.03	54.6	32.72
48	158.16	160.43	2.27	Mouse 1 has no movement in Area Box	0	0	1.93	0.53	0.23
49	158.16	160.43	2.27	Mouse 1 has no movement in Area Periphery	0	0	1.93	0.53	0.23
50	160.43	162.1	1.67	Mouse 1 In Place Activity in Area Box	0	0	1.86	2.99	1.79
51	160.43	162.1	1.67	Mouse 1 In Place Activity in Area Periphery	0	0	1.86	2.99	1.79
52	162.1	162.56	0.47	Mouse 1 has no movement in Area Box	0	0	1.86	3.33	7.12
53	162.1	162.56	0.47	Mouse 1 has no movement in Area Periphery	0	0	1.86	3.33	7.12
54	162.56	168.07	5.51	Mouse 1 In Place Activity in Area Box	20	3.63	1.81	1.32	0.24
55	162.56	168.07	5.51	Mouse 1 In Place Activity in Area Periphery	20	3.63	1.81	1.32	0.24
56	168.07	168.67	0.6	Mouse 1 has no movement in Area Box	0	0	1.93	2.51	4.19
57	168.07	168.67	0.6	Mouse 1 has no movement in Area Periphery	0	0	1.93	2.51	4.19
58	168.67	184.98	16.32	Mouse 1 In Place Activity in Area Box	36.97	2.27	1.73	6.5	0.4
59	168.67	184.98	16.32	Mouse 1 In Place Activity in Area Periphery	36.97	2.27	1.73	6.5	0.4
61	185.62	189.16	3.54	Mouse 1 Locomotion in Area Box	457.02	129.22	2.55	82.59	23.35
62	185.62	189.16	3.54	Mouse 1 Locomotion in Area Periphery	457.02	129.22	2.55	82.59	23.35
63	189.32	190.29	0.97	Mouse 1 In Place Activity in Area Box	58.22	60.17	1.74	-1.47	-1.52
64	189.32	190.29	0.97	Mouse 1 In Place Activity in Area Periphery	58.22	60.17	1.74	-1.47	-1.52
65	188.62	191.29	2.67	Mouse 1 Turn Around	179.52	67.25	1.9	20.22	7.58
66	191.83	191.93	0.1	Area:Mouse 1 Center In Center	6.39	63.82	2.42	2.74	27.32
67	191.83	191.93	0.1	Area:Mouse 1 Center In Center 75	6.39	63.82	2.42	2.74	27.32
68	191.93	195.13	3.2	Area:Mouse 1 Center In Periphery	172.73	53.92	2.08	125.33	39.13
69	193.26	194.86	1.6	Mouse 1 Turn Around	82.84	51.72	2.18	72.86	45.49
70	195.13	195.86	0.73	Area:Mouse 1 Center In Center	16.84	22.94	2.17	-9.47	-12.9
71	195.13	195.86	0.73	Area:Mouse 1 Center In Center 75	16.84	22.94	2.17	-9.47	-12.9
72	195.96	196.16	0.2	Mouse 1 Cross Over Periphery and Center 75 by Center	1.31	6.52	1.82	-23.6	-117.87
73	195.86	241.57	45.71	Area:Mouse 1 Center In Periphery	255.11	5.58	1.84	-4.73	-0.1
74	241.68	241.88	0.2	Mouse 1 Cross Over Periphery and Center 75 by Center	12.37	61.79	2.72	-5.95	-29.72
75	196.66	197.9	1.23	Mouse 1 In Place Activity in Area Box	15.44	12.5	2.22	0.63	0.51
76	196.66	197.9	1.23	Mouse 1 In Place Activity in Area Periphery	15.44	12.5	2.22	0.63	0.51
77	199.2	200.9	1.7	Mouse 1 In Place Activity in Area Box	25.75	15.13	2.14	-29.53	-17.35
78	199.2	200.9	1.7	Mouse 1 In Place Activity in Area Periphery	25.75	15.13	2.14	-29.53	-17.35
79	203.17	207.51	4.34	Mouse 1 In Place Activity in Area Box	41.41	9.55	2.03	21.42	4.94
80	203.17	207.51	4.34	Mouse 1 In Place Activity in Area Periphery	41.41	9.55	2.03	21.42	4.94
81	202.24	212.85	10.61	Mouse 1 Turn Around	133.55	12.59	1.94	263.45	24.83
82	208.17	215.02	6.84	Mouse 1 In Place Activity in Area Box	45.5	6.65	1.69	187.89	27.47
83	208.17	215.02	6.84	Mouse 1 In Place Activity in Area Periphery	45.5	6.65	1.69	187.89	27.47
84	215.02	216.05	1.03	Mouse 1 has no movement in Area Box	0.74	0.71	1.62	1.69	1.64
85	215.02	216.05	1.03	Mouse 1 has no movement in Area Periphery	0.74	0.71	1.62	1.69	1.64
86	216.05	229.33	13.28	Mouse 1 In Place Activity in Area Box	16.79	1.26	1.69	-58.68	-4.42
87	216.05	229.33	13.28	Mouse 1 In Place Activity in Area Periphery	16.79	1.26	1.69	-58.68	-4.42
88	229.33	230.16	0.83	Mouse 1 has no movement in Area Box	1.6	1.92	2.05	-0.01	-0.01
89	229.33	230.16	0.83	Mouse 1 has no movement in Area Periphery	1.6	1.92	2.05	-0.01	-0.01
90	230.16	240.71	10.54	Mouse 1 In Place Activity in Area Box	0	0	1.8	40.58	3.85
91	230.16	240.71	10.54	Mouse 1 In Place Activity in Area Periphery	0	0	1.8	40.58	3.85
92	241.57	244.21	2.64	Area:Mouse 1 Center In Center	278.33	105.59	2.61	-103.05	-39.09
93	241.57	242.41	0.83	Area:Mouse 1 Center In Center 75	58.31	69.9	2.48	-25.64	-30.74
94	244.31	244.51	0.2	Mouse 1 Cross Over Periphery and Center 75 by Center	28.18	140.77	2.4	-19.75	-98.66
95	241.37	244.78	3.4	Mouse 1 Locomotion in Area Box	363.8	106.89	2.57	-138.14	-40.59
96	241.37	243.98	2.6	Mouse 1 Locomotion in Area Center	252.88	97.17	2.6	-70.73	-27.18
97	242.41	242.98	0.57	Area:Mouse 1 Center In Center 50	48.12	84.84	2.7	-11.98	-21.12
98	242.98	243.48	0.5	Area:Mouse 1 Center In Center 25	64.1	128.07	2.6	-1.31	-2.62
99	243.48	243.78	0.3	Area:Mouse 1 Center In Center 50	46.11	153.55	2.7	-14.58	-48.54
100	243.78	244.21	0.43	Area:Mouse 1 Center In Center 75	61.68	142.2	2.72	-49.54	-114.2
101	244.21	330.23	86.02	Area:Mouse 1 Center In Periphery	1191.98	13.86	1.83	235.26	2.74
102	330.33	330.53	0.2	Mouse 1 Cross Over Periphery and Center 75 by Center	6.84	34.19	2.55	-6.92	-34.56
103	243.98	244.78	0.8	Mouse 1 Locomotion in Area Periphery	110.92	138.51	2.46	-67.41	-84.18
104	244.88	298.97	54.09	Mouse 1 In Place Activity in Area Box	204.45	3.78	1.71	270.02	4.99
105	244.88	298.97	54.09	Mouse 1 In Place Activity in Area Periphery	204.45	3.78	1.71	270.02	4.99
106	244.34	251.65	7.31	Mouse 1 Turn Around	171.69	23.5	1.81	203.57	27.86
107	299.83	302.5	2.67	Mouse 1 Locomotion in Area Box	220.73	82.69	2.68	-11.1	-4.16
108	299.83	302.5	2.67	Mouse 1 Locomotion in Area Periphery	220.73	82.69	2.68	-11.1	-4.16
109	304.5	309.14	4.64	Mouse 1 In Place Activity in Area Box	36.27	7.82	1.79	-8.29	-1.79
110	304.5	309.14	4.64	Mouse 1 In Place Activity in Area Periphery	36.27	7.82	1.79	-8.29	-1.79
111	302.87	309.41	6.54	Mouse 1 Turn Around	96.45	14.75	1.99	-44.07	-6.74
112	309.41	312.05	2.64	Mouse 1 Locomotion in Area Box	227.43	86.28	2.59	-34.25	-12.99
113	309.41	312.05	2.64	Mouse 1 Locomotion in Area Periphery	227.43	86.28	2.59	-34.25	-12.99
114	312.18	315.48	3.3	Mouse 1 In Place Activity in Area Box	66.48	20.13	2.18	9.11	2.76
115	312.18	315.48	3.3	Mouse 1 In Place Activity in Area Periphery	66.48	20.13	2.18	9.11	2.76
116	311.64	317.32	5.67	Mouse 1 Turn Around	169.18	29.83	2.1	184.85	32.59
117	317.78	319.79	2	Mouse 1 In Place Activity in Area Box	37.7	18.83	2.16	20.24	10.11
118	317.78	319.79	2	Mouse 1 In Place Activity in Area Periphery	37.7	18.83	2.16	20.24	10.11
119	320.85	326.26	5.41	Mouse 1 In Place Activity in Area Box	57.07	10.56	1.55	156.02	28.86
120	320.85	326.26	5.41	Mouse 1 In Place Activity in Area Periphery	57.07	10.56	1.55	156.02	28.86
121	327.33	328.7	1.37	Mouse 1 In Place Activity in Area Box	27.63	20.19	1.59	-19.49	-14.25
122	327.33	328.7	1.37	Mouse 1 In Place Activity in Area Periphery	27.63	20.19	1.59	-19.49	-14.25
123	324.49	329.73	5.24	Mouse 1 Turn Around	94.23	17.99	1.82	-191.28	-36.51
124	330.23	331.97	1.74	Area:Mouse 1 Center In Center	163.51	94.24	2.75	11.98	6.91
125	330.23	330.8	0.57	Area:Mouse 1 Center In Center 75	24.06	42.41	2.59	-25.92	-45.7
126	332.07	332.27	0.2	Mouse 1 Cross Over Periphery and Center 75 by Center	46.95	234.52	2.3	9.58	47.87
127	330.8	331.63	0.83	Area:Mouse 1 Center In Center 50	78.48	94.08	2.88	30.02	35.99
128	330.16	332.27	2.1	Mouse 1 Locomotion in Area Box	234.74	111.67	2.68	10.1	4.8
129	330.16	331.73	1.57	Mouse 1 Locomotion in Area Center	120.21	76.65	2.75	-1.86	-1.19
130	331.63	331.97	0.33	Area:Mouse 1 Center In Center 75	60.98	182.75	2.68	7.88	23.63
131	331.97	345.71	13.75	Area:Mouse 1 Center In Periphery	469.23	34.13	2.06	186.38	13.56
132	345.81	346.01	0.2	Mouse 1 Cross Over Periphery and Center 75 by Center	13.22	66.03	2.51	1.42	7.11
133	331.87	336.07	4.2	Mouse 1 Turn Around	261.14	62.11	1.99	138.33	32.9
134	335.87	338.14	2.27	Mouse 1 In Place Activity in Area Box	38.51	16.97	2.18	34.86	15.36
135	335.87	338.14	2.27	Mouse 1 In Place Activity in Area Periphery	38.51	16.97	2.18	34.86	15.36
136	339.87	343.28	3.4	Mouse 1 In Place Activity in Area Box	17.89	5.26	2.11	9.37	2.75
137	339.87	343.28	3.4	Mouse 1 In Place Activity in Area Periphery	17.89	5.26	2.11	9.37	2.75
138	343.84	348.21	4.37	Mouse 1 Locomotion in Area Box	358.07	81.92	2.35	-57.33	-13.11
139	343.84	345.15	1.3	Mouse 1 Locomotion in Area Periphery	96.91	74.47	2.27	-31.47	-24.19
140	345.71	348.01	2.3	Area:Mouse 1 Center In Center	188.8	82.01	2.47	24.12	10.47
141	345.71	346.21	0.5	Area:Mouse 1 Center In Center 75	33.87	67.67	2.56	-7.63	-15.25
142	348.11	348.31	0.2	Mouse 1 Cross Over Periphery and Center 75 by Center	24.21	120.92	2.24	4.44	22.17
143	344.84	347.78	2.94	Mouse 1 Locomotion in Area Center	242.63	82.63	2.36	-40.63	-13.84
144	346.21	347.58	1.37	Area:Mouse 1 Center In Center 50	104.97	76.73	2.42	40.95	29.93
145	347.58	348.01	0.43	Area:Mouse 1 Center In Center 75	49.96	115.18	2.49	-9.2	-21.22
146	348.01	369.84	21.82	Area:Mouse 1 Center In Periphery	396.56	18.17	1.88	-114.65	-5.25
147	369.94	370.14	0.2	Mouse 1 Cross Over Periphery and Center 75 by Center	8.49	42.41	2.2	-0.13	-0.65
148	348.35	350.02	1.67	Mouse 1 In Place Activity in Area Box	53.28	31.93	1.85	-9.1	-5.45
149	348.35	350.02	1.67	Mouse 1 In Place Activity in Area Periphery	53.28	31.93	1.85	-9.1	-5.45
150	347.68	351.92	4.24	Mouse 1 Turn Around	171.61	40.5	1.97	132.7	31.32
151	351.75	352.99	1.23	Mouse 1 Locomotion in Area Box	99.2	80.35	2.34	1.06	0.86
152	351.75	352.99	1.23	Mouse 1 Locomotion in Area Periphery	99.2	80.35	2.34	1.06	0.86
153	353.15	356.19	3.04	Mouse 1 In Place Activity in Area Box	55.37	18.24	1.83	-133.77	-44.06
154	353.15	356.19	3.04	Mouse 1 In Place Activity in Area Periphery	55.37	18.24	1.83	-133.77	-44.06
155	352.35	362.7	10.34	Mouse 1 Turn Around	203.63	19.69	1.79	-343.3	-33.19
156	357.32	361.93	4.6	Mouse 1 In Place Activity in Area Box	43.29	9.4	1.68	-194.56	-42.25
157	357.32	361.93	4.6	Mouse 1 In Place Activity in Area Periphery	43.29	9.4	1.68	-194.56	-42.25
158	362.83	368.67	5.84	Mouse 1 In Place Activity in Area Box	26.26	4.5	1.9	123.84	21.21
159	362.83	368.67	5.84	Mouse 1 In Place Activity in Area Periphery	26.26	4.5	1.9	123.84	21.21
160	369.84	374.61	4.77	Area:Mouse 1 Center In Center	271.61	56.92	2.52	78.14	16.38
161	369.84	370.47	0.63	Area:Mouse 1 Center In Center 75	31.96	50.42	2.33	16.98	26.78
162	374.71	374.91	0.2	Mouse 1 Cross Over Periphery and Center 75 by Center	15.22	76.05	2.52	1.25	6.25
163	370.47	373.94	3.47	Area:Mouse 1 Center In Center 50	210.52	60.67	2.54	56.12	16.17
164	369.57	370.74	1.17	Mouse 1 Locomotion in Area Box	61.83	52.94	2.35	12.6	10.79
165	369.57	370.74	1.17	Mouse 1 Locomotion in Area Center	61.83	52.94	2.35	12.6	10.79
166	370.84	371.6	0.77	Mouse 1 In Place Activity in Area Box	47.71	62.17	2.29	7.51	9.78
167	370.84	371.6	0.77	Mouse 1 In Place Activity in Area Center 50	47.71	62.17	2.29	7.51	9.78
168	370.84	371.6	0.77	Mouse 1 In Place Activity in Area Center	47.71	62.17	2.29	7.51	9.78
169	371.77	374.71	2.94	Mouse 1 Locomotion in Area Box	164.03	55.86	2.64	43.88	14.94
170	371.77	373.24	1.47	Mouse 1 Locomotion in Area Center 50	88.97	60.6	2.73	9	6.13
171	371.77	374.37	2.6	Mouse 1 Locomotion in Area Center	146.34	56.23	2.63	44.53	17.11
172	373.94	374.61	0.67	Area:Mouse 1 Center In Center 75	29.13	43.64	2.62	5.05	7.56
173	374.61	414.35	39.74	Area:Mouse 1 Center In Periphery	549.56	13.83	1.94	147.12	3.7
174	414.45	414.65	0.2	Mouse 1 Cross Over Periphery and Center 75 by Center	15.16	75.73	2.9	-2.55	-12.73
175	375.71	379.68	3.97	Mouse 1 In Place Activity in Area Box	43.86	11.05	1.84	-94.14	-23.71
176	375.71	379.68	3.97	Mouse 1 In Place Activity in Area Periphery	43.86	11.05	1.84	-94.14	-23.71
177	374.11	380.75	6.64	Mouse 1 Turn Around	139.88	21.07	2.02	-102.11	-15.38
178	380.45	382.25	1.8	Mouse 1 Locomotion in Area Box	158.14	87.77	2.54	-16.08	-8.93
179	380.45	382.25	1.8	Mouse 1 Locomotion in Area Periphery	158.14	87.77	2.54	-16.08	-8.93
180	382.45	387.69	5.24	Mouse 1 In Place Activity in Area Box	56.67	10.82	2.1	-31.03	-5.92
181	382.45	387.69	5.24	Mouse 1 In Place Activity in Area Periphery	56.67	10.82	2.1	-31.03	-5.92
182	381.92	388.89	6.97	Mouse 1 Turn Around	134.88	19.34	2.14	-80.6	-11.56
183	389.59	396.06	6.47	Mouse 1 In Place Activity in Area Box	58.59	9.05	1.99	-151.15	-23.35
184	389.59	396.06	6.47	Mouse 1 In Place Activity in Area Periphery	58.59	9.05	1.99	-151.15	-23.35
185	399	413.51	14.51	Mouse 1 In Place Activity in Area Box	72.28	4.98	1.7	533.1	36.73
186	399	413.51	14.51	Mouse 1 In Place Activity in Area Periphery	72.28	4.98	1.7	533.1	36.73
187	392.53	405.21	12.68	Mouse 1 Turn Around	67.08	5.29	1.79	-36.57	-2.88
188	414.35	416.48	2.14	Area:Mouse 1 Center In Center	279.08	130.69	2.65	46	21.54
189	414.35	414.88	0.53	Area:Mouse 1 Center In Center 75	48.54	90.92	2.81	1.89	3.55
190	416.58	416.78	0.2	Mouse 1 Cross Over Periphery and Center 75 by Center	8.36	41.78	2.44	7.36	36.75
191	414.01	415.52	1.5	Mouse 1 Locomotion in Area Box	183.99	122.54	2.85	21.1	14.05
192	414.01	415.52	1.5	Mouse 1 Locomotion in Area Center	183.99	122.54	2.85	21.1	14.05
193	414.88	415.28	0.4	Area:Mouse 1 Center In Center 50	78.79	196.79	3.15	10.15	25.34
194	415.28	416.48	1.2	Area:Mouse 1 Center In Center 75	151.74	126.33	2.41	33.96	28.27
195	416.48	434.97	18.49	Area:Mouse 1 Center In Periphery	385.44	20.85	1.98	154.2	8.34
196	435.07	435.27	0.2	Mouse 1 Cross Over Periphery and Center 75 by Center	7.14	35.68	2.1	12.13	60.6
197	417.15	417.85	0.7	Mouse 1 In Place Activity in Area Box	32	45.67	1.44	28.66	40.9
198	417.15	417.85	0.7	Mouse 1 In Place Activity in Area Periphery	32	45.67	1.44	28.66	40.9
199	416.18	418.18	2	Mouse 1 Turn Around	77.01	38.47	1.86	41.14	20.55
200	418.99	422.42	3.44	Mouse 1 In Place Activity in Area Box	45.15	13.14	2.12	92.07	26.79
201	418.99	422.42	3.44	Mouse 1 In Place Activity in Area Periphery	45.15	13.14	2.12	92.07	26.79
202	422.42	423.02	0.6	Mouse 1 has no movement in Area Box	0	0	2.19	3.68	6.12
203	422.42	423.02	0.6	Mouse 1 has no movement in Area Periphery	0	0	2.19	3.68	6.12
204	423.02	430.76	7.74	Mouse 1 In Place Activity in Area Box	14.96	1.93	1.89	43.63	5.64
205	423.02	430.76	7.74	Mouse 1 In Place Activity in Area Periphery	14.96	1.93	1.89	43.63	5.64
206	431.43	432.93	1.5	Mouse 1 Locomotion in Area Box	123.79	82.44	2.33	-20.58	-13.71
207	431.43	432.93	1.5	Mouse 1 Locomotion in Area Periphery	123.79	82.44	2.33	-20.58	-13.71
208	432.83	435.2	2.37	Mouse 1 Turn Around	136.86	57.77	1.96	-87.92	-37.11
209	434.97	436.27	1.3	Area:Mouse 1 Center In Center	78.86	60.6	2.17	29.24	22.47
210	434.97	436.27	1.3	Area:Mouse 1 Center In Center 75	78.86	60.6	2.17	29.24	22.47
211	436.37	436.57	0.2	Mouse 1 Cross Over Periphery and Center 75 by Center	12.95	64.68	2.25	-15.79	-78.88
212	434.77	437.3	2.54	Mouse 1 Locomotion in Area Box	157.16	61.97	2.27	-13.69	-5.4
213	436.27	509.58	73.31	Area:Mouse 1 Center In Periphery	1601.44	21.85	2.03	450.78	6.15
214	509.68	509.88	0.2	Mouse 1 Cross Over Periphery and Center 75 by Center	8.9	44.46	2.33	1.37	6.84
215	436.14	437.3	1.17	Mouse 1 Locomotion in Area Periphery	82.25	70.43	2.4	-25.03	-21.43
216	438.14	439.07	0.93	Mouse 1 Flat-Back Approach in Area Box	55.53	59.44	3.52	-10.86	-11.62
217	438	439.04	1.03	Mouse 1 Locomotion in Area Box	55.95	54.09	3.41	-17.63	-17.04
218	438	439.04	1.03	Mouse 1 Locomotion in Area Periphery	55.95	54.09	3.41	-17.63	-17.04
219	439.77	443.04	3.27	Mouse 1 In Place Activity in Area Box	33.21	10.16	2.34	1.07	0.33
220	439.77	443.04	3.27	Mouse 1 In Place Activity in Area Periphery	33.21	10.16	2.34	1.07	0.33
221	444.98	445.91	0.93	Mouse 1 has no movement in Area Box	23.07	24.7	2.25	-0.85	-0.91
222	444.98	445.91	0.93	Mouse 1 has no movement in Area Periphery	23.07	24.7	2.25	-0.85	-0.91
223	447.11	447.58	0.47	Mouse 1 has no movement in Area Box	16.3	34.9	2.34	-0.6	-1.27
224	447.11	447.58	0.47	Mouse 1 has no movement in Area Periphery	16.3	34.9	2.34	-0.6	-1.27
225	444.28	449.08	4.8	Mouse 1 Turn Around	114.67	23.87	2.25	-174.18	-36.25
226	449.55	452.49	2.94	Mouse 1 In Place Activity in Area Box	49.26	16.78	2.06	47.12	16.05
227	449.55	452.49	2.94	Mouse 1 In Place Activity in Area Periphery	49.26	16.78	2.06	47.12	16.05
228	452.49	453.35	0.87	Mouse 1 has no movement in Area Box	5.36	6.18	2.18	0.22	0.25
229	452.49	453.35	0.87	Mouse 1 has no movement in Area Periphery	5.36	6.18	2.18	0.22	0.25
230	453.35	454.65	1.3	Mouse 1 In Place Activity in Area Box	0	0	2.16	8	6.15
231	453.35	454.65	1.3	Mouse 1 In Place Activity in Area Periphery	0	0	2.16	8	6.15
232	455.76	456.82	1.07	Mouse 1 In Place Activity in Area Box	22.79	21.35	1.89	-11.64	-10.9
233	455.76	456.82	1.07	Mouse 1 In Place Activity in Area Periphery	22.79	21.35	1.89	-11.64	-10.9
234	457.69	460.46	2.77	Mouse 1 In Place Activity in Area Box	51.66	18.65	1.6	23.64	8.54
235	457.69	460.46	2.77	Mouse 1 In Place Activity in Area Periphery	51.66	18.65	1.6	23.64	8.54
236	455.39	460.83	5.44	Mouse 1 Turn Around	107.86	19.83	1.82	149.49	27.49
237	461.59	463.8	2.2	Mouse 1 In Place Activity in Area Box	43.59	19.8	1.36	-20.76	-9.43
238	461.59	463.8	2.2	Mouse 1 In Place Activity in Area Periphery	43.59	19.8	1.36	-20.76	-9.43
239	464.6	474.81	10.21	Mouse 1 In Place Activity in Area Box	63.95	6.26	1.87	336.73	32.98
240	464.6	474.81	10.21	Mouse 1 In Place Activity in Area Periphery	63.95	6.26	1.87	336.73	32.98
241	476.34	477.11	0.77	Mouse 1 In Place Activity in Area Box	48.22	62.83	1.32	-9.3	-12.12
242	476.34	477.11	0.77	Mouse 1 In Place Activity in Area Periphery	48.22	62.83	1.32	-9.3	-12.12
243	478.11	482.98	4.87	Mouse 1 In Place Activity in Area Box	59.8	12.28	1.97	47.26	9.7
244	478.11	482.98	4.87	Mouse 1 In Place Activity in Area Periphery	59.8	12.28	1.97	47.26	9.7
245	477.41	483.92	6.51	Mouse 1 Turn Around	109.75	16.87	2.02	105.15	16.16
246	484.25	488.82	4.57	Mouse 1 In Place Activity in Area Box	54.51	11.92	1.91	27.97	6.12
247	484.25	488.82	4.57	Mouse 1 In Place Activity in Area Periphery	54.51	11.92	1.91	27.97	6.12
248	490.82	491.73	0.9	Mouse 1 Locomotion in Area Box	58.36	64.78	2.19	-9.49	-10.54
249	490.82	491.73	0.9	Mouse 1 Locomotion in Area Periphery	58.36	64.78	2.19	-9.49	-10.54
250	491.86	492.69	0.83	Mouse 1 In Place Activity in Area Box	55.61	66.67	1.8	-43.34	-51.95
251	491.86	492.69	0.83	Mouse 1 In Place Activity in Area Periphery	55.61	66.67	1.8	-43.34	-51.95
252	494.36	496	1.63	Mouse 1 Locomotion in Area Box	114.82	70.23	2.34	88.03	53.84
253	494.36	496	1.63	Mouse 1 Locomotion in Area Periphery	114.82	70.23	2.34	88.03	53.84
254	496.2	497.16	0.97	Mouse 1 In Place Activity in Area Box	41.35	42.73	1.76	12.63	13.05
255	496.2	497.16	0.97	Mouse 1 In Place Activity in Area Periphery	41.35	42.73	1.76	12.63	13.05
256	498.2	499.77	1.57	Mouse 1 In Place Activity in Area Box	41.73	26.61	2.13	-4.17	-2.66
257	498.2	499.77	1.57	Mouse 1 In Place Activity in Area Periphery	41.73	26.61	2.13	-4.17	-2.66
258	501.27	502.77	1.5	Mouse 1 In Place Activity in Area Box	51.63	34.39	1.62	-14.86	-9.9
259	501.27	502.77	1.5	Mouse 1 In Place Activity in Area Periphery	51.63	34.39	1.62	-14.86	-9.9
260	500.43	509.64	9.21	Mouse 1 Turn Around	135.97	14.76	1.85	-38.92	-4.23
261	503.87	509.18	5.31	Mouse 1 In Place Activity in Area Box	17.05	3.21	1.88	8.64	1.63
262	503.87	509.18	5.31	Mouse 1 In Place Activity in Area Periphery	17.05	3.21	1.88	8.64	1.63
263	509.58	536.6	27.03	Area:Mouse 1 Center In Center	316.42	11.71	1.96	-82.81	-3.06
264	509.58	510.41	0.83	Area:Mouse 1 Center In Center 75	60.05	71.98	2.41	-17.35	-20.79
265	536.7	536.9	0.2	Mouse 1 Cross Over Periphery and Center 75 by Center	14.77	73.77	2.38	2.67	13.36
266	509.38	510.64	1.27	Mouse 1 Locomotion in Area Box	92.5	72.96	2.38	-4.67	-3.68
267	509.38	510.64	1.27	Mouse 1 Locomotion in Area Center	92.5	72.96	2.38	-4.67	-3.68
268	510.41	530.6	20.19	Area:Mouse 1 Center In Center 50	201.63	9.99	1.9	-56.73	-2.81
269	510.74	514.75	4	Mouse 1 In Place Activity in Area Box	71.07	17.75	1.85	14.69	3.67
270	510.74	514.75	4	Mouse 1 In Place Activity in Area Center 50	71.07	17.75	1.85	14.69	3.67
271	510.74	514.75	4	Mouse 1 In Place Activity in Area Center	71.07	17.75	1.85	14.69	3.67
272	515.58	529.7	14.11	Mouse 1 In Place Activity in Area Box	64.12	4.54	1.85	-89.91	-6.37
273	515.58	529.7	14.11	Mouse 1 In Place Activity in Area Center 50	64.12	4.54	1.85	-89.91	-6.37
274	515.58	529.7	14.11	Mouse 1 In Place Activity in Area Center	64.12	4.54	1.85	-89.91	-6.37
275	510.38	529.16	18.79	Mouse 1 Turn Around	194.4	10.35	1.88	-54.77	-2.92
276	530.6	536.6	6.01	Area:Mouse 1 Center In Center 75	54.75	9.12	2.07	-8.74	-1.45
277	530.8	535.94	5.14	Mouse 1 In Place Activity in Area Box	37.83	7.36	2.02	-15.69	-3.05
278	530.8	535.94	5.14	Mouse 1 In Place Activity in Area Center	37.83	7.36	2.02	-15.69	-3.05
279	530.8	535.94	5.14	Mouse 1 In Place Activity in Area Center 75	37.83	7.36	2.02	-15.69	-3.05
280	536.6	548.98	12.38	Area:Mouse 1 Center In Periphery	151.31	12.22	1.81	153.28	12.38
281	549.08	549.28	0.2	Mouse 1 Cross Over Periphery and Center 75 by Center	3.76	18.76	2.37	18.32	91.51
282	537.2	548.68	11.48	Mouse 1 In Place Activity in Area Box	104.44	9.1	1.79	116.19	10.12
283	537.2	548.68	11.48	Mouse 1 In Place Activity in Area Periphery	104.44	9.1	1.79	116.19	10.12
284	536.27	540.57	4.3	Mouse 1 Turn Around	125.17	29.08	1.95	73.04	16.97
286	548.98	553.55	4.57	Area:Mouse 1 Center In Center	282.86	61.88	2.39	-22.63	-4.95
287	548.98	550.92	1.94	Area:Mouse 1 Center In Center 75	66.67	34.45	2.3	34.03	17.58
288	553.65	553.85	0.2	Mouse 1 Cross Over Periphery and Center 75 by Center	27.61	137.9	2.77	-3.81	-19.01
289	549.85	550.72	0.87	Mouse 1 In Place Activity in Area Box	34.73	40.04	2.16	14.73	16.98
290	549.85	550.72	0.87	Mouse 1 In Place Activity in Area Center	34.73	40.04	2.16	14.73	16.98
291	549.85	550.68	0.83	Mouse 1 In Place Activity in Area Center 75	34.47	41.33	2.16	14.42	17.28
292	550.92	551.99	1.07	Area:Mouse 1 Center In Center 50	37.76	35.36	2.33	-1.5	-1.41
293	551.99	552.85	0.87	Area:Mouse 1 Center In Center 25	82.29	94.85	2.36	-18.25	-21.04
294	551.69	553.72	2.04	Mouse 1 Locomotion in Area Box	216.79	106.51	2.55	-58.78	-28.88
295	551.69	553.32	1.63	Mouse 1 Locomotion in Area Center	160.37	98.09	2.48	-35.78	-21.89
296	551.75	552.62	0.87	Mouse 1 Locomotion in Area Center 25	62.86	72.46	2.35	11.34	13.07
297	552.85	553.19	0.33	Area:Mouse 1 Center In Center 50	45.54	136.49	2.74	-24.16	-72.4
298	553.19	553.55	0.37	Area:Mouse 1 Center In Center 75	50.61	137.88	2.88	-12.75	-34.73
299	553.55	563.23	9.68	Area:Mouse 1 Center In Periphery	124.96	12.91	1.76	76.23	7.88
300	563.33	563.53	0.2	Mouse 1 Cross Over Periphery and Center 75 by Center	0	0	1.54	17.5	87.43
301	553.85	564.73	10.88	Mouse 1 In Place Activity in Area Box	83.1	7.64	1.71	88.26	8.11
302	553.85	563	9.14	Mouse 1 In Place Activity in Area Periphery	82.93	9.07	1.73	87.71	9.59
303	553.15	565.9	12.75	Mouse 1 Turn Around	189.98	14.9	1.78	74.93	5.88
304	563.23	564.93	1.7	Area:Mouse 1 Center In Center	0	0	1.61	-10.32	-6.06
305	563.23	564.93	1.7	Area:Mouse 1 Center In Center 75	0	0	1.61	-10.32	-6.06
306	565.03	565.23	0.2	Mouse 1 Cross Over Periphery and Center 75 by Center	3.27	16.35	2.04	4.93	24.61
307	563	564.7	1.7	Mouse 1 In Place Activity in Area Center	0.17	0.1	1.59	6.33	3.72
308	563	564.7	1.7	Mouse 1 In Place Activity in Area Center 75	0.17	0.1	1.59	6.33	3.72
309	564.93	575.34	10.41	Area:Mouse 1 Center In Periphery	222.88	21.41	1.96	192.44	18.49
310	575.44	575.64	0.2	Mouse 1 Cross Over Periphery and Center 75 by Center	7.82	39.07	2.33	7.5	37.45
311	565.53	566.4	0.87	Mouse 1 Locomotion in Area Box	42.43	48.91	2.07	7.26	8.37
312	565.53	566.4	0.87	Mouse 1 Locomotion in Area Periphery	42.43	48.91	2.07	7.26	8.37
313	567.23	572.41	5.17	Mouse 1 In Place Activity in Area Box	40.99	7.93	1.9	72.15	13.95
314	567.23	572.41	5.17	Mouse 1 In Place Activity in Area Periphery	40.99	7.93	1.9	72.15	13.95
315	573.17	574.81	1.63	Mouse 1 In Place Activity in Area Box	32.98	20.17	2	-20.78	-12.71
316	573.17	574.81	1.63	Mouse 1 In Place Activity in Area Periphery	32.98	20.17	2	-20.78	-12.71
317	575.34	579.31	3.97	Area:Mouse 1 Center In Center	78.17	19.69	1.95	70.72	17.81
318	575.34	579.31	3.97	Area:Mouse 1 Center In Center 75	78.17	19.69	1.95	70.72	17.81
319	579.41	579.61	0.2	Mouse 1 Cross Over Periphery and Center 75 by Center	3.78	18.86	2.3	9.85	49.22
320	575.98	580.11	4.14	Mouse 1 In Place Activity in Area Box	64.53	15.6	1.96	76.29	18.44
321	575.98	578.98	3	Mouse 1 In Place Activity in Area Center	45.73	15.23	1.91	-59.48	-19.81
322	575.98	578.98	3	Mouse 1 In Place Activity in Area Center 75	45.73	15.23	1.91	-59.48	-19.81
323	579.31	593.23	13.91	Area:Mouse 1 Center In Periphery	128.62	9.24	1.99	211.83	15.22
324	574.97	579.48	4.5	Mouse 1 Turn Around	86.79	19.27	1.97	101.67	22.57
325	593.33	593.53	0.2	Mouse 1 Cross Over Periphery and Center 75 by Center	2.22	11.08	2.25	-1.2	-6.02
326	582.58	606.74	24.16	Mouse 1 In Place Activity in Area Box	159.61	6.61	1.92	358.1	14.82
327	582.58	592.99	10.41	Mouse 1 In Place Activity in Area Periphery	72.84	7	1.99	24.98	2.4
328	593.23	594.83	1.6	Area:Mouse 1 Center In Center	10.4	6.5	2.2	-6.13	-3.82
329	593.23	594.83	1.6	Area:Mouse 1 Center In Center 75	10.4	6.5	2.2	-6.13	-3.82
330	594.93	595.13	0.2	Mouse 1 Cross Over Periphery and Center 75 by Center	2.46	12.29	1.45	-40.04	-200.02
331	592.99	594.49	1.5	Mouse 1 In Place Activity in Area Center	13.29	8.85	2.29	-9.72	-6.47
332	592.99	594.49	1.5	Mouse 1 In Place Activity in Area Center 75	13.29	8.85	2.29	-9.72	-6.47
333	594.83	607.04	12.21	Area:Mouse 1 Center In Periphery	75.88	6.21	1.82	361.88	29.63
334	607.14	607.34	0.2	Mouse 1 Cross Over Periphery and Center 75 by Center	4.56	22.76	2.48	22.53	112.51
335	594.66	606.74	12.08	Mouse 1 In Place Activity in Area Periphery	73.47	6.08	1.82	345.43	28.6
336	607.04	616.65	9.61	Area:Mouse 1 Center In Center	267.06	27.79	2.05	16.83	1.75
337	607.04	612.51	5.47	Area:Mouse 1 Center In Center 75	61.08	11.16	1.93	16.23	2.97
338	616.75	616.95	0.2	Mouse 1 Cross Over Periphery and Center 75 by Center	20.63	103.06	2.38	-12.35	-61.67
339	607.84	612.21	4.37	Mouse 1 In Place Activity in Area Box	36.54	8.36	1.83	-13.76	-3.15
340	607.84	612.21	4.37	Mouse 1 In Place Activity in Area Center	36.54	8.36	1.83	-13.76	-3.15
341	607.84	612.21	4.37	Mouse 1 In Place Activity in Area Center 75	36.54	8.36	1.83	-13.76	-3.15
342	612.51	612.85	0.33	Area:Mouse 1 Center In Center 50	9.21	27.6	2.68	-4.8	-14.38
343	612.85	615.68	2.84	Area:Mouse 1 Center In Center 25	151.02	53.25	2.06	22.23	7.84
344	612.41	613.35	0.93	Mouse 1 Locomotion in Area Box	59.01	63.17	2.66	-23.33	-24.97
345	612.41	613.35	0.93	Mouse 1 Locomotion in Area Center	59.01	63.17	2.66	-23.33	-24.97
346	612.61	613.35	0.73	Mouse 1 Locomotion in Area Center 25	56.76	77.32	2.77	-14.08	-19.18
347	614.15	615.45	1.3	Mouse 1 In Place Activity in Area Box	20.09	15.44	1.74	-9.53	-7.33
348	614.15	615.45	1.3	Mouse 1 In Place Activity in Area Center 25	20.09	15.44	1.74	-9.53	-7.33
349	614.15	615.45	1.3	Mouse 1 In Place Activity in Area Center	20.09	15.44	1.74	-9.53	-7.33
350	615.68	616.22	0.53	Area:Mouse 1 Center In Center 50	12.13	22.72	2.39	-3.75	-7.03
351	616.22	616.65	0.43	Area:Mouse 1 Center In Center 75	33.61	77.48	2.45	-13.08	-30.16
352	615.72	616.78	1.07	Mouse 1 Locomotion in Area Box	59.28	55.52	2.44	-24.56	-23
353	616.65	784.52	167.87	Area:Mouse 1 Center In Periphery	1666.78	9.93	1.91	519.45	3.09
354	784.62	784.82	0.2	Mouse 1 Cross Over Periphery and Center 75 by Center	18.17	90.77	2.54	4.03	20.13
355	616.95	623.16	6.21	Mouse 1 In Place Activity in Area Box	65.27	10.52	2.07	36.3	5.85
356	616.95	623.16	6.21	Mouse 1 In Place Activity in Area Periphery	65.27	10.52	2.07	36.3	5.85
357	626.89	644.14	17.25	Mouse 1 In Place Activity in Area Box	81.7	4.74	2.04	198.18	11.49
358	626.89	644.14	17.25	Mouse 1 In Place Activity in Area Periphery	81.7	4.74	2.04	198.18	11.49
359	624.82	630.96	6.14	Mouse 1 Turn Around	103.73	16.9	1.9	83	13.52
360	644.14	645.15	1	Mouse 1 has no movement in Area Box	0.38	0.38	1.94	0.14	0.14
361	644.14	645.15	1	Mouse 1 has no movement in Area Periphery	0.38	0.38	1.94	0.14	0.14
362	645.15	647.45	2.3	Mouse 1 In Place Activity in Area Box	0.72	0.31	1.91	-10.49	-4.56
363	645.15	647.45	2.3	Mouse 1 In Place Activity in Area Periphery	0.72	0.31	1.91	-10.49	-4.56
364	648.82	661.13	12.31	Mouse 1 In Place Activity in Area Box	86.55	7.03	2.02	23.73	1.93
365	648.82	661.13	12.31	Mouse 1 In Place Activity in Area Periphery	86.55	7.03	2.02	23.73	1.93
366	648.08	655.29	7.21	Mouse 1 Turn Around	88.06	12.22	2.17	-24.49	-3.4
367	662.16	680.88	18.72	Mouse 1 In Place Activity in Area Box	108.61	5.8	1.92	255.4	13.64
368	662.16	680.88	18.72	Mouse 1 In Place Activity in Area Periphery	108.61	5.8	1.92	255.4	13.64
369	681.55	691.16	9.61	Mouse 1 In Place Activity in Area Box	33.77	3.51	1.68	156.3	16.27
370	681.55	691.16	9.61	Mouse 1 In Place Activity in Area Periphery	33.77	3.51	1.68	156.3	16.27
371	692.19	696.5	4.3	Mouse 1 In Place Activity in Area Box	19.87	4.62	1.76	23.69	5.5
372	692.19	696.5	4.3	Mouse 1 In Place Activity in Area Periphery	19.87	4.62	1.76	23.69	5.5
373	680.95	697.03	16.08	Mouse 1 Turn Around	81.16	5.05	1.74	256.86	15.97
374	696.73	697.93	1.2	Mouse 1 Locomotion in Area Box	86.64	72.13	2.64	-15.42	-12.84
375	696.73	697.93	1.2	Mouse 1 Locomotion in Area Periphery	86.64	72.13	2.64	-15.42	-12.84
376	698.77	705.17	6.41	Mouse 1 In Place Activity in Area Box	32.89	5.13	2.08	-81.52	-12.72
377	698.77	705.17	6.41	Mouse 1 In Place Activity in Area Periphery	32.89	5.13	2.08	-81.52	-12.72
378	697.53	726.53	29	Mouse 1 Turn Around	218.33	7.53	2.01	-307.5	-10.61
379	705.87	708.14	2.27	Mouse 1 In Place Activity in Area Box	19.92	8.78	2.26	-28.61	-12.61
380	705.87	708.14	2.27	Mouse 1 In Place Activity in Area Periphery	19.92	8.78	2.26	-28.61	-12.61
381	708.14	709.78	1.63	Mouse 1 has no movement in Area Box	0	0	1.92	14.28	8.74
382	708.14	709.78	1.63	Mouse 1 has no movement in Area Periphery	0	0	1.92	14.28	8.74
383	709.78	713.91	4.14	Mouse 1 In Place Activity in Area Box	1.44	0.35	2.13	-11.63	-2.81
384	709.78	713.91	4.14	Mouse 1 In Place Activity in Area Periphery	1.44	0.35	2.13	-11.63	-2.81
385	713.91	715.02	1.1	Mouse 1 has no movement in Area Box	0	0	1.88	-1.29	-1.18
386	713.91	715.02	1.1	Mouse 1 has no movement in Area Periphery	0	0	1.88	-1.29	-1.18
387	715.02	723.09	8.07	Mouse 1 In Place Activity in Area Box	13.79	1.71	1.81	27.9	3.45
388	715.02	723.09	8.07	Mouse 1 In Place Activity in Area Periphery	13.79	1.71	1.81	27.9	3.45
389	723.09	723.99	0.9	Mouse 1 has no movement in Area Box	1.27	1.41	2.01	0.15	0.17
390	723.09	723.99	0.9	Mouse 1 has no movement in Area Periphery	1.27	1.41	2.01	0.15	0.17
391	723.99	747.81	23.82	Mouse 1 In Place Activity in Area Box	113.79	4.78	1.65	-340.69	-14.3
392	723.99	747.81	23.82	Mouse 1 In Place Activity in Area Periphery	113.79	4.78	1.65	-340.69	-14.3
393	751.18	752.32	1.13	Mouse 1 In Place Activity in Area Box	25.7	22.65	1.87	-2.8	-2.46
394	751.18	752.32	1.13	Mouse 1 In Place Activity in Area Periphery	25.7	22.65	1.87	-2.8	-2.46
395	753.85	756.92	3.07	Mouse 1 In Place Activity in Area Box	30.11	9.81	2.49	-8.11	-2.64
396	753.85	756.92	3.07	Mouse 1 In Place Activity in Area Periphery	30.11	9.81	2.49	-8.11	-2.64
397	752.75	758.16	5.41	Mouse 1 Turn Around	90.68	16.78	2.32	-100.36	-18.57
398	758.22	759.56	1.33	Mouse 1 In Place Activity in Area Box	17	12.74	1.91	-13.19	-9.88
399	758.22	759.56	1.33	Mouse 1 In Place Activity in Area Periphery	17	12.74	1.91	-13.19	-9.88
400	759.73	761.73	2	Mouse 1 Locomotion in Area Box	197.88	98.84	2.3	18.66	9.32
401	759.73	761.73	2	Mouse 1 Locomotion in Area Periphery	197.88	98.84	2.3	18.66	9.32
402	761.83	768.9	7.07	Mouse 1 In Place Activity in Area Box	85.87	12.14	1.7	26.12	3.69
403	761.83	768.9	7.07	Mouse 1 In Place Activity in Area Periphery	85.87	12.14	1.7	26.12	3.69
404	761.26	771.3	10.04	Mouse 1 Turn Around	181.58	18.08	1.77	218.76	21.78
405	769.84	776.41	6.57	Mouse 1 In Place Activity in Area Box	77.86	11.85	1.77	162.83	24.77
406	769.84	776.41	6.57	Mouse 1 In Place Activity in Area Periphery	77.86	11.85	1.77	162.83	24.77
407	776.61	777.61	1	Mouse 1 Locomotion in Area Box	49.7	49.65	2.22	-41.79	-41.75
408	776.61	777.61	1	Mouse 1 Locomotion in Area Periphery	49.7	49.65	2.22	-41.79	-41.75
409	777.78	783.48	5.71	Mouse 1 In Place Activity in Area Box	54.11	9.48	1.77	-67.81	-11.88
410	777.78	783.48	5.71	Mouse 1 In Place Activity in Area Periphery	54.11	9.48	1.77	-67.81	-11.88
411	784.52	785.05	0.53	Area:Mouse 1 Center In Center	49.82	93.33	2.45	25.03	46.88
412	784.52	785.05	0.53	Area:Mouse 1 Center In Center 75	49.82	93.33	2.45	25.03	46.88
413	785.15	785.35	0.2	Mouse 1 Cross Over Periphery and Center 75 by Center	20.84	104.11	2.37	5.15	25.71
414	783.95	785.65	1.7	Mouse 1 Locomotion in Area Box	126.09	74.1	2.43	64.39	37.84
415	783.95	784.82	0.87	Mouse 1 Locomotion in Area Center	40.05	46.17	2.56	36.02	41.52
416	783.95	784.82	0.87	Mouse 1 Locomotion in Area Center 75	40.05	46.17	2.56	36.02	41.52
417	785.05	807.61	22.56	Area:Mouse 1 Center In Periphery	198.85	8.82	1.62	-121.39	-5.38
418	807.71	807.91	0.2	Mouse 1 Cross Over Periphery and Center 75 by Center	9.18	45.86	2.24	-0.73	-3.67
419	785.89	806.84	20.95	Mouse 1 In Place Activity in Area Box	106.44	5.08	1.59	-108.17	-5.16
420	785.89	806.84	20.95	Mouse 1 In Place Activity in Area Periphery	106.44	5.08	1.59	-108.17	-5.16
421	785.35	807.61	22.26	Mouse 1 Turn Around	167.45	7.52	1.61	-132.87	-5.97
422	807.61	811.68	4.07	Area:Mouse 1 Center In Center	219.52	53.93	2.24	119.1	29.26
423	807.61	811.68	4.07	Area:Mouse 1 Center In Center 75	219.52	53.93	2.24	119.1	29.26
424	811.78	811.98	0.2	Mouse 1 Cross Over Periphery and Center 75 by Center	4.99	24.91	2.8	-2	-9.99
425	808.98	810.08	1.1	Mouse 1 Locomotion in Area Box	71.15	64.61	2.32	43.67	39.66
426	808.98	810.08	1.1	Mouse 1 Locomotion in Area Center	71.15	64.61	2.32	43.67	39.66
427	808.98	810.08	1.1	Mouse 1 Locomotion in Area Center 75	71.15	64.61	2.32	43.67	39.66
428	809.54	810.74	1.2	Mouse 1 Turn Around	109.47	91.13	2.08	68.89	57.35
429	811.68	839.37	27.69	Area:Mouse 1 Center In Periphery	222.57	8.04	1.83	-222.43	-8.03
430	839.47	839.67	0.2	Mouse 1 Cross Over Periphery and Center 75 by Center	8.12	40.56	2.49	-8.76	-43.75
431	812.31	813.75	1.43	Mouse 1 In Place Activity in Area Box	27.94	19.48	2.08	-21.22	-14.79
432	812.31	813.75	1.43	Mouse 1 In Place Activity in Area Periphery	27.94	19.48	2.08	-21.22	-14.79
433	815.05	822.16	7.11	Mouse 1 In Place Activity in Area Box	35.45	4.99	1.72	4.72	0.66
434	815.05	822.16	7.11	Mouse 1 In Place Activity in Area Periphery	35.45	4.99	1.72	4.72	0.66
435	813.85	823.92	10.08	Mouse 1 Turn Around	92.76	9.21	1.74	-34.53	-3.43
436	823.12	831.97	8.84	Mouse 1 In Place Activity in Area Box	45.97	5.2	1.75	-249.74	-28.24
437	823.12	831.97	8.84	Mouse 1 In Place Activity in Area Periphery	45.97	5.2	1.75	-249.74	-28.24
438	831.97	833.63	1.67	Mouse 1 has no movement in Area Box	0	0	2.13	-3.02	-1.81
439	831.97	833.63	1.67	Mouse 1 has no movement in Area Periphery	0	0	2.13	-3.02	-1.81
440	835.1	838.81	3.7	Mouse 1 In Place Activity in Area Box	29.07	7.85	1.74	26.13	7.05
441	835.1	838.81	3.7	Mouse 1 In Place Activity in Area Periphery	29.07	7.85	1.74	26.13	7.05
442	839.37	841.01	1.63	Area:Mouse 1 Center In Center	126.15	77.16	2.33	88.09	53.88
443	839.37	839.84	0.47	Area:Mouse 1 Center In Center 75	21.92	46.92	2.47	2.16	4.62
444	841.11	841.31	0.2	Mouse 1 Cross Over Periphery and Center 75 by Center	15.94	79.63	2.31	-9.64	-48.13
445	839.84	840.07	0.23	Area:Mouse 1 Center In Center 50	20.91	89.51	2.35	20.1	86.07
446	839.17	841.21	2.04	Mouse 1 Locomotion in Area Box	143.41	70.46	2.32	86.79	42.64
447	839.17	840.77	1.6	Mouse 1 Locomotion in Area Center	110.42	68.95	2.32	79.53	49.66
448	840.07	841.01	0.93	Area:Mouse 1 Center In Center 75	83.33	89.19	2.26	65.82	70.46
449	839.17	840.77	1.6	Mouse 1 Locomotion in Area Center 75	110.42	68.95	2.32	79.53	49.66
450	841.01	895.43	54.42	Area:Mouse 1 Center In Periphery	1140.08	20.95	1.96	-10.58	-0.19
451	895.53	895.73	0.2	Mouse 1 Cross Over Periphery and Center 75 by Center	0.65	3.24	1.77	-20.19	-100.87
452	841.37	842.44	1.07	Mouse 1 In Place Activity in Area Box	37.4	35.03	1.69	-16.49	-15.45
453	841.37	842.44	1.07	Mouse 1 In Place Activity in Area Periphery	37.4	35.03	1.69	-16.49	-15.45
454	845.95	851.25	5.31	Mouse 1 In Place Activity in Area Box	19.17	3.61	2	-50.62	-9.54
455	845.95	851.25	5.31	Mouse 1 In Place Activity in Area Periphery	19.17	3.61	2	-50.62	-9.54
456	852.02	855.99	3.97	Mouse 1 In Place Activity in Area Box	29.68	7.48	1.74	34.98	8.81
457	852.02	855.99	3.97	Mouse 1 In Place Activity in Area Periphery	29.68	7.48	1.74	34.98	8.81
458	844.64	861.13	16.48	Mouse 1 Turn Around	185.07	11.23	1.89	116.07	7.04
459	857.19	860.86	3.67	Mouse 1 In Place Activity in Area Box	45.97	12.53	1.7	149.59	40.76
460	857.19	860.86	3.67	Mouse 1 In Place Activity in Area Periphery	45.97	12.53	1.7	149.59	40.76
461	862.96	863.5	0.53	Mouse 1 In Place Activity in Area Box	24.21	45.36	2.08	-3.27	-6.13
462	862.96	863.5	0.53	Mouse 1 In Place Activity in Area Periphery	24.21	45.36	2.08	-3.27	-6.13
463	864.1	865.33	1.23	Mouse 1 Locomotion in Area Box	91.09	73.78	2.43	16.52	13.38
464	864.1	865.33	1.23	Mouse 1 Locomotion in Area Periphery	91.09	73.78	2.43	16.52	13.38
465	865.5	870.8	5.31	Mouse 1 In Place Activity in Area Box	59.67	11.25	2.08	-25.76	-4.86
466	865.5	870.8	5.31	Mouse 1 In Place Activity in Area Periphery	59.67	11.25	2.08	-25.76	-4.86
467	872.44	878.14	5.71	Mouse 1 In Place Activity in Area Box	85.8	15.04	1.66	-223.24	-39.13
468	872.44	878.14	5.71	Mouse 1 In Place Activity in Area Periphery	85.8	15.04	1.66	-223.24	-39.13
469	871.74	876.11	4.37	Mouse 1 Turn Around	103.9	23.77	1.58	-209.03	-47.82
470	878.38	879.58	1.2	Mouse 1 Locomotion in Area Box	91.99	76.58	2.57	-24.44	-20.35
471	878.38	879.58	1.2	Mouse 1 Locomotion in Area Periphery	91.99	76.58	2.57	-24.44	-20.35
472	879.68	880.58	0.9	Mouse 1 In Place Activity in Area Box	62.52	69.4	1.6	20.21	22.43
473	879.68	880.58	0.9	Mouse 1 In Place Activity in Area Periphery	62.52	69.4	1.6	20.21	22.43
474	882.32	884.95	2.64	Mouse 1 In Place Activity in Area Box	46.19	17.52	1.85	10.68	4.05
475	882.32	884.95	2.64	Mouse 1 In Place Activity in Area Periphery	46.19	17.52	1.85	10.68	4.05
476	881.55	890.29	8.74	Mouse 1 Turn Around	175.61	20.09	1.94	282.21	32.28
477	885.72	895.2	9.48	Mouse 1 In Place Activity in Area Box	116.98	12.34	1.89	103.63	10.94
478	885.72	894.83	9.11	Mouse 1 In Place Activity in Area Periphery	116.81	12.82	1.89	103.07	11.32
479	895.43	895.9	0.47	Area:Mouse 1 Center In Center	2.62	5.61	1.87	-60.8	-130.15
480	895.43	895.9	0.47	Area:Mouse 1 Center In Center 75	2.62	5.61	1.87	-60.8	-130.15
481	896	896.2	0.2	Mouse 1 Cross Over Periphery and Center 75 by Center	5.9	29.46	2.53	-6.46	-32.27
482	895.9	920.35	24.46	Area:Mouse 1 Center In Periphery	393.78	16.1	1.92	147.73	6.04
483	920.45	920.65	0.2	Mouse 1 Cross Over Periphery and Center 75 by Center	7.08	35.37	2.2	-4.37	-21.83
484	896.3	897.96	1.67	Mouse 1 In Place Activity in Area Box	27.86	16.7	1.65	-0.41	-0.25
485	896.3	897.96	1.67	Mouse 1 In Place Activity in Area Periphery	27.86	16.7	1.65	-0.41	-0.25
486	898.06	899.43	1.37	Mouse 1 Locomotion in Area Box	76.84	56.17	2.41	13.88	10.15
487	898.06	899.43	1.37	Mouse 1 Locomotion in Area Periphery	76.84	56.17	2.41	13.88	10.15
489	899.73	906.61	6.87	Mouse 1 In Place Activity in Area Box	38.95	5.67	1.67	0.41	0.06
490	899.73	906.61	6.87	Mouse 1 In Place Activity in Area Periphery	38.95	5.67	1.67	0.41	0.06
491	906.81	907.81	1	Mouse 1 Locomotion in Area Box	49.74	49.69	2.66	-3.68	-3.68
492	906.81	907.81	1	Mouse 1 Locomotion in Area Periphery	49.74	49.69	2.66	-3.68	-3.68
493	907.97	914.81	6.84	Mouse 1 In Place Activity in Area Box	80.03	11.7	1.89	123.56	18.06
494	907.97	914.81	6.84	Mouse 1 In Place Activity in Area Periphery	80.03	11.7	1.89	123.56	18.06
495	907.37	916.38	9.01	Mouse 1 Turn Around	162.06	17.99	1.95	205.09	22.77
496	915.82	919.05	3.24	Mouse 1 In Place Activity in Area Box	30.89	9.54	2.11	6.99	2.16
497	915.82	919.05	3.24	Mouse 1 In Place Activity in Area Periphery	30.89	9.54	2.11	6.99	2.16
498	920.35	925.73	5.37	Area:Mouse 1 Center In Center	220.52	41.05	2.18	-103.14	-19.2
499	920.35	922.92	2.57	Area:Mouse 1 Center In Center 75	52.21	20.32	1.95	-20.84	-8.11
500	925.83	926.03	0.2	Mouse 1 Cross Over Periphery and Center 75 by Center	6.33	31.61	2.06	17.01	84.95
501	920.59	921.65	1.07	Mouse 1 In Place Activity in Area Box	17.58	16.46	1.66	5.98	5.6
502	920.59	921.65	1.07	Mouse 1 In Place Activity in Area Center	17.58	16.46	1.66	5.98	5.6
503	920.59	921.65	1.07	Mouse 1 In Place Activity in Area Center 75	17.58	16.46	1.66	5.98	5.6
504	922.92	924.59	1.67	Area:Mouse 1 Center In Center 50	90.87	54.47	2.37	-80.46	-48.23
505	923.69	924.99	1.3	Mouse 1 Locomotion in Area Box	90.22	69.33	2.49	-56.79	-43.64
506	923.69	924.99	1.3	Mouse 1 Locomotion in Area Center	90.22	69.33	2.49	-56.79	-43.64
507	924.59	925.73	1.13	Area:Mouse 1 Center In Center 75	77.45	68.27	2.43	-1.84	-1.63
508	925.73	945.25	19.52	Area:Mouse 1 Center In Periphery	133.05	6.82	1.86	164.51	8.43
509	945.35	945.55	0.2	Mouse 1 Cross Over Periphery and Center 75 by Center	7.42	37.08	2.87	-14.51	-72.46
510	926.13	934.37	8.24	Mouse 1 In Place Activity in Area Box	55.84	6.78	1.94	1.23	0.15
511	926.13	934.37	8.24	Mouse 1 In Place Activity in Area Periphery	55.84	6.78	1.94	1.23	0.15
512	924.69	928.83	4.14	Mouse 1 Turn Around	120.43	29.11	2.01	82.34	19.9
513	934.37	936.4	2.04	Mouse 1 has no movement in Area Box	0	0	1.8	2.38	1.17
514	934.37	936.4	2.04	Mouse 1 has no movement in Area Periphery	0	0	1.8	2.38	1.17
515	936.4	939.01	2.6	Mouse 1 In Place Activity in Area Box	15.56	5.98	1.76	216.85	83.32
516	936.4	939.01	2.6	Mouse 1 In Place Activity in Area Periphery	15.56	5.98	1.76	216.85	83.32
517	939.94	944.38	4.44	Mouse 1 In Place Activity in Area Box	34.88	7.86	1.77	-14.31	-3.23
518	939.94	944.38	4.44	Mouse 1 In Place Activity in Area Periphery	34.88	7.86	1.77	-14.31	-3.23
519	945.25	947.81	2.57	Area:Mouse 1 Center In Center	107.73	41.93	2.02	-26.88	-10.46
520	945.25	947.81	2.57	Area:Mouse 1 Center In Center 75	107.73	41.93	2.02	-26.88	-10.46
521	947.91	948.11	0.2	Mouse 1 Cross Over Periphery and Center 75 by Center	21.72	108.51	2.22	0.31	1.57
522	947.81	956.02	8.21	Area:Mouse 1 Center In Periphery	196.19	23.9	1.91	69.45	8.46
523	956.12	956.32	0.2	Mouse 1 Cross Over Periphery and Center 75 by Center	12.86	64.24	2.36	4.38	21.86
524	947.31	948.01	0.7	Mouse 1 Locomotion in Area Box	55.56	79.29	2.32	-31.4	-44.81
525	947.55	948.75	1.2	Mouse 1 Turn Around	113.85	94.78	2.09	23.95	19.94
526	950.52	952.99	2.47	Mouse 1 In Place Activity in Area Box	18.77	7.6	1.93	-24.85	-10.07
527	950.52	952.99	2.47	Mouse 1 In Place Activity in Area Periphery	18.77	7.6	1.93	-24.85	-10.07
528	953.95	955.39	1.43	Mouse 1 In Place Activity in Area Box	14.49	10.1	1.49	20.47	14.27
529	953.95	955.39	1.43	Mouse 1 In Place Activity in Area Periphery	14.49	10.1	1.49	20.47	14.27
530	956.02	956.82	0.8	Area:Mouse 1 Center In Center	44.08	55.05	1.85	-4.26	-5.32
531	956.02	956.82	0.8	Area:Mouse 1 Center In Center 75	44.08	55.05	1.85	-4.26	-5.32
532	956.92	957.12	0.2	Mouse 1 Cross Over Periphery and Center 75 by Center	3.04	15.16	1.33	-11.28	-56.37
533	953.85	957.22	3.37	Mouse 1 Turn Around	74.29	22.04	1.65	15.29	4.54
535	956.82	966.87	10.04	Area:Mouse 1 Center In Periphery	149.25	14.86	1.76	29.09	2.9
536	966.97	967.17	0.2	Mouse 1 Cross Over Periphery and Center 75 by Center	11.58	57.83	2.54	3.42	17.08
537	957.89	959.73	1.84	Mouse 1 In Place Activity in Area Box	24.42	13.31	1.52	-11.36	-6.19
538	957.89	959.73	1.84	Mouse 1 In Place Activity in Area Periphery	24.42	13.31	1.52	-11.36	-6.19
539	960.43	966.43	6.01	Mouse 1 In Place Activity in Area Box	72.71	12.11	1.87	46.42	7.73
540	960.43	966.43	6.01	Mouse 1 In Place Activity in Area Periphery	72.71	12.11	1.87	46.42	7.73
541	966.87	967.17	0.3	Area:Mouse 1 Center In Center	14.09	46.91	2.41	-1.72	-5.73
542	966.87	967.17	0.3	Area:Mouse 1 Center In Center 75	14.09	46.91	2.41	-1.72	-5.73
543	967.27	967.47	0.2	Mouse 1 Cross Over Periphery and Center 75 by Center	24.15	120.65	2.26	8.95	44.69
544	967.17	969.04	1.87	Area:Mouse 1 Center In Periphery	100.05	53.55	1.68	14.85	7.95
545	969.14	969.34	0.2	Mouse 1 Cross Over Periphery and Center 75 by Center	4.36	21.76	1.36	-14.33	-71.6
546	966.63	967.37	0.73	Mouse 1 Locomotion in Area Box	37.14	50.6	2.19	-3.24	-4.41
547	966.93	969.47	2.54	Mouse 1 Turn Around	121.82	48.04	1.7	-10.45	-4.12
548	967.43	968.84	1.4	Mouse 1 In Place Activity in Area Box	69.46	49.56	1.57	26.23	18.71
549	967.43	968.8	1.37	Mouse 1 In Place Activity in Area Periphery	69.24	50.62	1.57	29.62	21.65
550	969.04	970.14	1.1	Area:Mouse 1 Center In Center	40.27	36.57	1.59	-91.52	-83.12
551	969.04	970.14	1.1	Area:Mouse 1 Center In Center 75	40.27	36.57	1.59	-91.52	-83.12
552	970.24	970.44	0.2	Mouse 1 Cross Over Periphery and Center 75 by Center	7.6	37.94	2.12	5.71	28.5
553	970.14	981.65	11.51	Area:Mouse 1 Center In Periphery	144.51	12.55	1.71	360.91	31.35
554	981.75	981.95	0.2	Mouse 1 Cross Over Periphery and Center 75 by Center	7.16	35.74	1.6	16.23	81.06
555	970.4	971.17	0.77	Mouse 1 In Place Activity in Area Box	27.52	35.86	1.76	-26.67	-34.75
556	970.4	971.17	0.77	Mouse 1 In Place Activity in Area Periphery	27.52	35.86	1.76	-26.67	-34.75
557	971.97	980.71	8.74	Mouse 1 In Place Activity in Area Box	69.94	8	1.68	371.27	42.47
558	971.97	980.71	8.74	Mouse 1 In Place Activity in Area Periphery	69.94	8	1.68	371.27	42.47
559	969.97	974.27	4.3	Mouse 1 Turn Around	95.16	22.11	1.71	1.07	0.25
560	981.65	983.75	2.1	Area:Mouse 1 Center In Center	24.99	11.89	1.43	25.37	12.07
561	981.65	983.75	2.1	Area:Mouse 1 Center In Center 75	24.99	11.89	1.43	25.37	12.07
562	983.85	984.05	0.2	Mouse 1 Cross Over Periphery and Center 75 by Center	1.54	7.67	1.42	0.96	4.81
563	981.72	991.76	10.04	Mouse 1 In Place Activity in Area Box	84.65	8.43	1.5	-48.61	-4.84
564	981.72	983.52	1.8	Mouse 1 In Place Activity in Area Center	22.77	12.64	1.43	33.05	18.34
565	981.72	983.52	1.8	Mouse 1 In Place Activity in Area Center 75	22.77	12.64	1.43	33.05	18.34
566	983.75	998.77	15.02	Area:Mouse 1 Center In Periphery	288.24	19.2	1.71	101.14	6.74
567	998.87	999.07	0.2	Mouse 1 Cross Over Periphery and Center 75 by Center	15.78	78.84	2.14	-5.56	-27.75
568	984.62	991.76	7.14	Mouse 1 In Place Activity in Area Periphery	50.77	7.11	1.53	-74.48	-10.43
569	980.88	992.79	11.91	Mouse 1 Turn Around	125.63	10.55	1.53	88.84	7.46
570	994.33	995.56	1.23	Mouse 1 Locomotion in Area Box	77.89	63.09	2.44	45.34	36.73
571	994.33	995.56	1.23	Mouse 1 Locomotion in Area Periphery	77.89	63.09	2.44	45.34	36.73
572	996.26	998.3	2.04	Mouse 1 In Place Activity in Area Box	27.35	13.44	1.79	9.17	4.5
573	996.26	998.3	2.04	Mouse 1 In Place Activity in Area Periphery	27.35	13.44	1.79	9.17	4.5
574	998.77	1011.68	12.91	Area:Mouse 1 Center In Center	170.14	13.18	1.67	190.4	14.74
575	998.77	1011.68	12.91	Area:Mouse 1 Center In Center 75	170.14	13.18	1.67	190.4	14.74
576	1011.78	1011.98	0.2	Mouse 1 Cross Over Periphery and Center 75 by Center	15.13	75.59	2.76	12.86	64.25
577	998.67	1005.57	6.91	Mouse 1 Turn Around	142.33	20.61	1.74	16.56	2.4
578	999.7	1011.21	11.51	Mouse 1 In Place Activity in Area Box	82.41	7.16	1.62	238.46	20.72
579	999.7	1011.21	11.51	Mouse 1 In Place Activity in Area Center	82.41	7.16	1.62	238.46	20.72
580	999.7	1011.21	11.51	Mouse 1 In Place Activity in Area Center 75	82.41	7.16	1.62	238.46	20.72
581	1011.68	1172.91	161.23	Area:Mouse 1 Center In Periphery	2433.54	15.09	1.92	-523.04	-3.24
582	1173.01	1173.21	0.2	Mouse 1 Cross Over Periphery and Center 75 by Center	7.92	39.57	2.42	-2.65	-13.23
583	1011.34	1012.08	0.73	Mouse 1 Locomotion in Area Box	34.53	47.03	2.48	10.69	14.56
584	1016.05	1018.12	2.07	Mouse 1 In Place Activity in Area Box	39.35	19.02	2.14	27.23	13.16
585	1016.05	1018.12	2.07	Mouse 1 In Place Activity in Area Periphery	39.35	19.02	2.14	27.23	13.16
586	1019.39	1020.15	0.77	Mouse 1 In Place Activity in Area Box	12.93	16.85	1.53	-18.23	-23.76
587	1019.39	1020.15	0.77	Mouse 1 In Place Activity in Area Periphery	12.93	16.85	1.53	-18.23	-23.76
588	1020.82	1024.22	3.4	Mouse 1 In Place Activity in Area Box	32.37	9.51	1.7	57.84	16.99
589	1020.82	1024.22	3.4	Mouse 1 In Place Activity in Area Periphery	32.37	9.51	1.7	57.84	16.99
590	1019.19	1025.16	5.97	Mouse 1 Turn Around	77.51	12.98	1.8	61.37	10.28
591	1025.96	1035.97	10.01	Mouse 1 In Place Activity in Area Box	37.65	3.76	2.05	45.78	4.57
592	1025.96	1035.97	10.01	Mouse 1 In Place Activity in Area Periphery	37.65	3.76	2.05	45.78	4.57
593	1037.74	1038.54	0.8	Mouse 1 In Place Activity in Area Box	18.79	23.46	1.56	16.63	20.77
594	1037.74	1038.54	0.8	Mouse 1 In Place Activity in Area Periphery	18.79	23.46	1.56	16.63	20.77
595	1039.21	1042.31	3.1	Mouse 1 In Place Activity in Area Box	40.23	12.96	1.78	-14.96	-4.82
596	1039.21	1042.31	3.1	Mouse 1 In Place Activity in Area Periphery	40.23	12.96	1.78	-14.96	-4.82
597	1037.04	1041.74	4.7	Mouse 1 Turn Around	88.85	18.89	1.84	-62.13	-13.21
598	1043.41	1044.81	1.4	Mouse 1 In Place Activity in Area Box	44.88	32.03	1.93	25.21	17.99
599	1043.41	1044.81	1.4	Mouse 1 In Place Activity in Area Periphery	44.88	32.03	1.93	25.21	17.99
600	1044.58	1047.05	2.47	Mouse 1 Turn Around	55.56	22.5	1.93	-59.12	-23.94
601	1047.21	1048.78	1.57	Mouse 1 In Place Activity in Area Box	19.31	12.31	1.34	11.87	7.57
602	1047.21	1048.78	1.57	Mouse 1 In Place Activity in Area Periphery	19.31	12.31	1.34	11.87	7.57
603	1049.78	1057.09	7.31	Mouse 1 In Place Activity in Area Box	46.41	6.35	1.64	-155.94	-21.34
604	1049.78	1057.09	7.31	Mouse 1 In Place Activity in Area Periphery	46.41	6.35	1.64	-155.94	-21.34
605	1058.43	1061.19	2.77	Mouse 1 In Place Activity in Area Box	18.9	6.83	2.22	2.48	0.9
606	1058.43	1061.19	2.77	Mouse 1 In Place Activity in Area Periphery	18.9	6.83	2.22	2.48	0.9
607	1051.02	1062.23	11.21	Mouse 1 Turn Around	110.15	9.82	1.87	-197.28	-17.6
608	1062	1062.5	0.5	Mouse 1 In Place Activity in Area Box	15.75	31.48	1.59	7.82	15.63
609	1062	1062.5	0.5	Mouse 1 In Place Activity in Area Periphery	15.75	31.48	1.59	7.82	15.63
610	1063.33	1064.5	1.17	Mouse 1 Turn Around	62.03	53.12	1.94	-2.53	-2.17
611	1064.23	1069.07	4.84	Mouse 1 In Place Activity in Area Box	40.24	8.32	1.58	-201.15	-41.58
612	1064.23	1069.07	4.84	Mouse 1 In Place Activity in Area Periphery	40.24	8.32	1.58	-201.15	-41.58
613	1069.24	1070.2	0.97	Mouse 1 Locomotion in Area Box	48.94	50.57	2.14	-37.05	-38.29
614	1069.24	1070.2	0.97	Mouse 1 Locomotion in Area Periphery	48.94	50.57	2.14	-37.05	-38.29
615	1070.37	1104.14	33.77	Mouse 1 In Place Activity in Area Box	210.08	6.22	1.6	-5.72	-0.17
616	1070.37	1104.14	33.77	Mouse 1 In Place Activity in Area Periphery	210.08	6.22	1.6	-5.72	-0.17
617	1069.57	1079.35	9.78	Mouse 1 Turn Around	151.84	15.53	1.82	-22.24	-2.27
618	1106.17	1106.84	0.67	Mouse 1 Locomotion in Area Box	51.04	76.48	2.61	11.65	17.45
619	1106.17	1106.84	0.67	Mouse 1 Locomotion in Area Periphery	51.04	76.48	2.61	11.65	17.45
620	1106.41	1109.38	2.97	Mouse 1 Turn Around	132.63	44.66	2.21	8.78	2.96
621	1107.41	1108.07	0.67	Mouse 1 In Place Activity in Area Box	16.64	24.93	2.01	-16.55	-24.8
622	1107.41	1108.07	0.67	Mouse 1 In Place Activity in Area Periphery	16.64	24.93	2.01	-16.55	-24.8
623	1108.71	1112.98	4.27	Mouse 1 In Place Activity in Area Box	37.04	8.67	2.12	-5.97	-1.4
624	1108.71	1112.98	4.27	Mouse 1 In Place Activity in Area Periphery	37.04	8.67	2.12	-5.97	-1.4
625	1113.05	1113.81	0.77	Mouse 1 Locomotion in Area Box	32.98	42.97	2.76	9.02	11.75
626	1113.05	1113.81	0.77	Mouse 1 Locomotion in Area Periphery	32.98	42.97	2.76	9.02	11.75
627	1113.91	1122.56	8.64	Mouse 1 In Place Activity in Area Box	61.63	7.13	2.16	13.06	1.51
628	1113.91	1122.56	8.64	Mouse 1 In Place Activity in Area Periphery	61.63	7.13	2.16	13.06	1.51
629	1123.56	1143.08	19.52	Mouse 1 In Place Activity in Area Box	90.25	4.62	2.13	12.49	0.64
630	1123.56	1143.08	19.52	Mouse 1 In Place Activity in Area Periphery	90.25	4.62	2.13	12.49	0.64
631	1113.55	1127.89	14.35	Mouse 1 Turn Around	150.68	10.5	2.18	-38.74	-2.7
632	1144.24	1146.98	2.74	Mouse 1 In Place Activity in Area Box	19.11	6.98	1.96	-26.74	-9.77
633	1144.24	1146.98	2.74	Mouse 1 In Place Activity in Area Periphery	19.11	6.98	1.96	-26.74	-9.77
634	1148.42	1149.02	0.6	Mouse 1 In Place Activity in Area Box	18.65	31.05	1.57	-38.97	-64.89
635	1148.42	1149.02	0.6	Mouse 1 In Place Activity in Area Periphery	18.65	31.05	1.57	-38.97	-64.89
636	1149.88	1151.75	1.87	Mouse 1 Locomotion in Area Box	161.38	86.37	2.05	-54.99	-29.43
637	1149.88	1151.75	1.87	Mouse 1 Locomotion in Area Periphery	161.38	86.37	2.05	-54.99	-29.43
638	1151.89	1154.29	2.4	Mouse 1 In Place Activity in Area Box	43.03	17.91	1.76	5.4	2.25
639	1151.89	1154.29	2.4	Mouse 1 In Place Activity in Area Periphery	43.03	17.91	1.76	5.4	2.25
640	1156.06	1160.83	4.77	Mouse 1 In Place Activity in Area Box	35.48	7.43	1.67	142.2	29.8
641	1156.06	1160.83	4.77	Mouse 1 In Place Activity in Area Periphery	35.48	7.43	1.67	142.2	29.8
642	1151.58	1161.63	10.04	Mouse 1 Turn Around	146.4	14.58	1.76	165.22	16.45
643	1162.06	1163.76	1.7	Mouse 1 In Place Activity in Area Box	42.49	24.97	2.29	-1.6	-0.94
644	1162.06	1163.76	1.7	Mouse 1 In Place Activity in Area Periphery	42.49	24.97	2.29	-1.6	-0.94
645	1163.86	1164.86	1	Mouse 1 Locomotion in Area Box	58.82	58.76	2.86	-9.38	-9.37
646	1163.86	1164.86	1	Mouse 1 Locomotion in Area Periphery	58.82	58.76	2.86	-9.38	-9.37
647	1165.03	1165.97	0.93	Mouse 1 In Place Activity in Area Box	49.24	52.71	2.31	5.58	5.97
648	1165.03	1165.97	0.93	Mouse 1 In Place Activity in Area Periphery	49.24	52.71	2.31	5.58	5.97
649	1167.5	1169.27	1.77	Mouse 1 In Place Activity in Area Box	41.13	23.26	2.03	-18.65	-10.55
650	1167.5	1169.27	1.77	Mouse 1 In Place Activity in Area Periphery	41.13	23.26	2.03	-18.65	-10.55
651	1166.2	1169.27	3.07	Mouse 1 Turn Around	94.95	30.93	2.33	-13.24	-4.31
652	1170.67	1171.54	0.87	Mouse 1 Locomotion in Area Box	51.58	59.45	2.23	-28.38	-32.71
653	1170.67	1171.54	0.87	Mouse 1 Locomotion in Area Periphery	51.58	59.45	2.23	-28.38	-32.71
654	1171	1172.71	1.7	Mouse 1 Turn Around	123.22	72.41	1.97	48.95	28.76
655	1171.71	1172.54	0.83	Mouse 1 In Place Activity in Area Box	54.57	65.41	1.7	30.06	36.03
656	1171.71	1172.54	0.83	Mouse 1 In Place Activity in Area Periphery	54.57	65.41	1.7	30.06	36.03
657	1172.91	1173.41	0.5	Area:Mouse 1 Center In Center	17.3	34.58	2.27	3.25	6.49
658	1172.91	1173.41	0.5	Area:Mouse 1 Center In Center 75	17.3	34.58	2.27	3.25	6.49
659	1173.51	1173.71	0.2	Mouse 1 Cross Over Periphery and Center 75 by Center	6.01	30.03	1.55	4.98	24.87
660	1173.41	1174.81	1.4	Area:Mouse 1 Center In Periphery	24.28	17.33	1.54	5.04	3.59
661	1174.91	1175.61	0.7	Mouse 1 Cross Over Periphery and Center 75 by Center	83.01	118.46	2.68	3.21	4.59
662	1173.11	1174.54	1.43	Mouse 1 In Place Activity in Area Box	32.1	22.38	1.64	27.28	19.01
663	1173.17	1174.54	1.37	Mouse 1 In Place Activity in Area Periphery	29.53	21.59	1.61	35.91	26.25
664	1174.81	1178.65	3.84	Area:Mouse 1 Center In Center	254.83	66.41	1.75	6.87	1.79
665	1174.81	1175.01	0.2	Area:Mouse 1 Center In Center 75	4.05	20.21	2.53	-15.15	-75.65
666	1175.01	1175.31	0.3	Area:Mouse 1 Center In Center 50	28.1	93.59	2.87	1.29	4.28
667	1175.31	1178.65	3.34	Area:Mouse 1 Center In Center 75	222.68	66.74	1.6	20.73	6.21
668	1174.64	1175.58	0.93	Mouse 1 Locomotion in Area Box	78.5	84.03	2.47	-35.79	-38.3
669	1174.64	1175.58	0.93	Mouse 1 Locomotion in Area Center	78.5	84.03	2.47	-35.79	-38.3
670	1178.75	1178.95	0.2	Mouse 1 Cross Over Periphery and Center 75 by Center	8.86	44.27	2.42	8.28	41.36
671	1175.14	1176.04	0.9	Mouse 1 Turn Around	141.3	156.85	2.11	14.94	16.58
672	1175.81	1177.01	1.2	Mouse 1 In Place Activity in Area Box	68.36	56.91	1.4	18.28	15.22
673	1175.81	1177.01	1.2	Mouse 1 In Place Activity in Area Center	68.36	56.91	1.4	18.28	15.22
674	1175.81	1177.01	1.2	Mouse 1 In Place Activity in Area Center 75	68.36	56.91	1.4	18.28	15.22
676	1177.24	1178.61	1.37	Mouse 1 Turn Around	61.63	45.05	1.57	8.77	6.41
677	1178.65	1276.41	97.76	Area:Mouse 1 Center In Periphery	889.41	9.1	1.72	452.45	4.63
678	1276.51	1276.71	0.2	Mouse 1 Cross Over Periphery and Center 75 by Center	10.22	51.04	2.23	-23.81	-118.94
679	1179.91	1181.68	1.77	Mouse 1 In Place Activity in Area Box	18.36	10.38	1.72	-20.88	-11.81
680	1179.91	1181.68	1.77	Mouse 1 In Place Activity in Area Periphery	18.36	10.38	1.72	-20.88	-11.81
681	1181.82	1183.45	1.63	Mouse 1 Turn Around	71.33	43.63	2.49	6.71	4.11
682	1182.48	1190.89	8.41	Mouse 1 In Place Activity in Area Box	81.98	9.75	1.78	187.48	22.3
683	1182.48	1190.89	8.41	Mouse 1 In Place Activity in Area Periphery	81.98	9.75	1.78	187.48	22.3
684	1191.73	1210.81	19.09	Mouse 1 In Place Activity in Area Box	122.19	6.4	1.56	93.75	4.91
685	1191.73	1210.81	19.09	Mouse 1 In Place Activity in Area Periphery	122.19	6.4	1.56	93.75	4.91
686	1212.78	1212.91	0.13	Mouse 1 Turn Around	6.67	49.97	2.66	-2.78	-20.85
687	1212.48	1213.55	1.07	Mouse 1 Locomotion in Area Box	129.35	121.15	2.27	61.31	57.42
688	1212.48	1213.55	1.07	Mouse 1 Locomotion in Area Periphery	129.35	121.15	2.27	61.31	57.42
689	1213.11	1217.78	4.67	Mouse 1 Turn Around	231.28	49.51	1.56	110.89	23.74
690	1214.55	1222.89	8.34	Mouse 1 In Place Activity in Area Box	11.61	1.39	1.56	-19.53	-2.34
691	1214.55	1222.89	8.34	Mouse 1 In Place Activity in Area Periphery	11.61	1.39	1.56	-19.53	-2.34
692	1222.89	1225.29	2.4	Mouse 1 has no movement in Area Box	0	0	1.65	-5.07	-2.11
693	1222.89	1225.29	2.4	Mouse 1 has no movement in Area Periphery	0	0	1.65	-5.07	-2.11
694	1225.29	1257.19	31.9	Mouse 1 In Place Activity in Area Box	57.95	1.82	1.57	60.49	1.9
695	1225.29	1257.19	31.9	Mouse 1 In Place Activity in Area Periphery	57.95	1.82	1.57	60.49	1.9
696	1257.92	1274.84	16.92	Mouse 1 In Place Activity in Area Box	73.65	4.35	2.01	53.2	3.14
697	1257.92	1274.84	16.92	Mouse 1 In Place Activity in Area Periphery	73.65	4.35	2.01	53.2	3.14
699	1276.41	1281.25	4.84	Area:Mouse 1 Center In Center	255.99	52.91	2.37	92.99	19.22
700	1276.41	1277.21	0.8	Area:Mouse 1 Center In Center 75	47.19	58.93	2.4	-45.1	-56.32
701	1281.35	1281.55	0.2	Mouse 1 Cross Over Periphery and Center 75 by Center	13.63	68.09	2.37	-1.11	-5.56
702	1276.11	1278.24	2.14	Mouse 1 Locomotion in Area Box	144.87	67.84	2.42	-20.39	-9.55
703	1276.11	1278.24	2.14	Mouse 1 Locomotion in Area Center	144.87	67.84	2.42	-20.39	-9.55
704	1277.21	1278.58	1.37	Area:Mouse 1 Center In Center 50	111.96	81.84	2.38	26.54	19.4
705	1276.98	1278.24	1.27	Mouse 1 Locomotion in Area Center 50	100.18	79.01	2.45	32.87	25.93
706	1278.58	1278.75	0.17	Area:Mouse 1 Center In Center 25	10.98	65.79	2.03	10.76	64.51
707	1278.75	1280.55	1.8	Area:Mouse 1 Center In Center 50	48.62	26.98	2.32	88.93	49.35
708	1277.61	1279.28	1.67	Mouse 1 Turn Around	106.05	63.57	2.14	83.93	50.31
709	1280.55	1281.25	0.7	Area:Mouse 1 Center In Center 75	37.25	53.16	2.54	11.86	16.92
710	1281.25	1281.65	0.4	Area:Mouse 1 Center In Periphery	26.8	66.92	2.33	12.27	30.64
711	1281.75	1281.95	0.2	Mouse 1 Cross Over Periphery and Center 75 by Center	5.09	25.45	1.97	-8.43	-42.12
712	1281.65	1284.28	2.64	Area:Mouse 1 Center In Center	39.98	15.17	1.84	-92.69	-35.16
713	1281.65	1284.28	2.64	Area:Mouse 1 Center In Center 75	39.98	15.17	1.84	-92.69	-35.16
714	1280.28	1284.22	3.94	Mouse 1 Turn Around	109.86	27.9	2.08	-46.57	-11.83
715	1284.38	1284.58	0.2	Mouse 1 Cross Over Periphery and Center 75 by Center	10.88	54.34	2.01	-6.06	-30.27
716	1282.05	1283.85	1.8	Mouse 1 In Place Activity in Area Box	24.86	13.8	1.76	-66.07	-36.67
717	1282.05	1283.85	1.8	Mouse 1 In Place Activity in Area Center	24.86	13.8	1.76	-66.07	-36.67
718	1282.05	1283.85	1.8	Mouse 1 In Place Activity in Area Center 75	24.86	13.8	1.76	-66.07	-36.67
719	1284.28	1287.92	3.64	Area:Mouse 1 Center In Periphery	92.67	25.48	1.84	-232.63	-63.96
720	1288.02	1288.22	0.2	Mouse 1 Cross Over Periphery and Center 75 by Center	9.75	48.71	2.28	17.2	85.94
721	1284.62	1285.89	1.27	Mouse 1 In Place Activity in Area Box	40.69	32.09	1.7	-19.37	-15.27
722	1284.62	1285.89	1.27	Mouse 1 In Place Activity in Area Periphery	40.69	32.09	1.7	-19.37	-15.27
723	1287.92	1294.39	6.47	Area:Mouse 1 Center In Center	287.69	44.44	2.06	60.39	9.33
724	1287.92	1291.56	3.64	Area:Mouse 1 Center In Center 75	130.66	35.93	2.02	106.81	29.37
725	1294.49	1294.69	0.2	Mouse 1 Cross Over Periphery and Center 75 by Center	17.17	85.77	2.17	1.59	7.94
726	1288.92	1289.96	1.03	Mouse 1 In Place Activity in Area Box	31.87	30.81	1.77	1.62	1.57
727	1288.92	1289.96	1.03	Mouse 1 In Place Activity in Area Center	31.87	30.81	1.77	1.62	1.57
728	1288.92	1289.96	1.03	Mouse 1 In Place Activity in Area Center 75	31.87	30.81	1.77	1.62	1.57
729	1288.42	1291.29	2.87	Mouse 1 Turn Around	96.34	33.57	1.94	82.7	28.82
730	1291.56	1293.99	2.44	Area:Mouse 1 Center In Center 50	140.83	57.82	2.07	-59.24	-24.32
731	1291.16	1292.23	1.07	Mouse 1 Locomotion in Area Box	62.31	58.36	2.4	-36.3	-34
732	1291.16	1292.23	1.07	Mouse 1 Locomotion in Area Center	62.31	58.36	2.4	-36.3	-34
733	1293.99	1294.39	0.4	Area:Mouse 1 Center In Center 75	16.2	40.47	2.43	12.82	32.03
734	1294.39	1401.97	107.57	Area:Mouse 1 Center In Periphery	1693.76	15.75	1.82	463.37	4.31
735	1402.07	1402.27	0.2	Mouse 1 Cross Over Periphery and Center 75 by Center	3.48	17.37	2.32	10.68	53.36
736	1294.03	1295.2	1.17	Mouse 1 Turn Around	77.23	66.13	2.16	62.91	53.87
737	1295.6	1298.67	3.07	Mouse 1 In Place Activity in Area Box	35.85	11.68	1.96	39.54	12.88
738	1295.6	1298.67	3.07	Mouse 1 In Place Activity in Area Periphery	35.85	11.68	1.96	39.54	12.88
739	1299.17	1300.47	1.3	Mouse 1 Locomotion in Area Box	109.46	84.12	2.5	0.74	0.57
740	1299.17	1300.47	1.3	Mouse 1 Locomotion in Area Periphery	109.46	84.12	2.5	0.74	0.57
741	1300.6	1308.94	8.34	Mouse 1 In Place Activity in Area Box	97.94	11.74	1.71	44.75	5.36
742	1300.6	1308.94	8.34	Mouse 1 In Place Activity in Area Periphery	97.94	11.74	1.71	44.75	5.36
743	1300.03	1305.24	5.21	Mouse 1 Turn Around	167.27	32.14	2.03	103.91	19.96
744	1309.91	1314.68	4.77	Mouse 1 In Place Activity in Area Box	24.96	5.23	1.59	26.11	5.47
745	1309.91	1314.68	4.77	Mouse 1 In Place Activity in Area Periphery	24.96	5.23	1.59	26.11	5.47
746	1315.75	1327.63	11.88	Mouse 1 In Place Activity in Area Box	59.3	4.99	1.73	-8.18	-0.69
747	1315.75	1327.63	11.88	Mouse 1 In Place Activity in Area Periphery	59.3	4.99	1.73	-8.18	-0.69
748	1328.8	1330.86	2.07	Mouse 1 In Place Activity in Area Box	28.4	13.73	1.93	-0.56	-0.27
749	1328.8	1330.86	2.07	Mouse 1 In Place Activity in Area Periphery	28.4	13.73	1.93	-0.56	-0.27
750	1331	1332.87	1.87	Mouse 1 Locomotion in Area Box	129.65	69.38	2.33	16.85	9.02
751	1331	1332.87	1.87	Mouse 1 Locomotion in Area Periphery	129.65	69.38	2.33	16.85	9.02
752	1333.17	1333.97	0.8	Mouse 1 In Place Activity in Area Box	41.35	51.64	2.14	-16.32	-20.38
753	1333.17	1333.97	0.8	Mouse 1 In Place Activity in Area Periphery	41.35	51.64	2.14	-16.32	-20.38
754	1334.8	1336.84	2.04	Mouse 1 In Place Activity in Area Box	29.86	14.67	1.51	-104.81	-51.49
755	1334.8	1336.84	2.04	Mouse 1 In Place Activity in Area Periphery	29.86	14.67	1.51	-104.81	-51.49
756	1332.63	1337.64	5.01	Mouse 1 Turn Around	141.16	28.2	1.81	47.6	9.51
757	1338.54	1340.04	1.5	Mouse 1 In Place Activity in Area Box	42.66	28.41	1.99	26.17	17.43
758	1338.54	1340.04	1.5	Mouse 1 In Place Activity in Area Periphery	42.66	28.41	1.99	26.17	17.43
759	1340.21	1342.04	1.84	Mouse 1 Locomotion in Area Box	149.21	81.3	2.44	-28.26	-15.4
760	1340.21	1342.04	1.84	Mouse 1 Locomotion in Area Periphery	149.21	81.3	2.44	-28.26	-15.4
761	1342.71	1345.58	2.87	Mouse 1 In Place Activity in Area Box	44.04	15.35	2.05	66.69	23.24
762	1342.71	1345.58	2.87	Mouse 1 In Place Activity in Area Periphery	44.04	15.35	2.05	66.69	23.24
763	1341.84	1346.08	4.24	Mouse 1 Turn Around	129.94	30.66	2.09	74.79	17.65
764	1346.51	1347.85	1.33	Mouse 1 In Place Activity in Area Box	39.47	29.57	1.41	-13.89	-10.41
765	1346.51	1347.85	1.33	Mouse 1 In Place Activity in Area Periphery	39.47	29.57	1.41	-13.89	-10.41
766	1348.01	1349.98	1.97	Mouse 1 Locomotion in Area Box	158.35	80.44	2.26	31.64	16.07
767	1348.01	1349.98	1.97	Mouse 1 Locomotion in Area Periphery	158.35	80.44	2.26	31.64	16.07
768	1350.22	1351.58	1.37	Mouse 1 In Place Activity in Area Box	43.63	31.89	2.08	4.66	3.41
769	1350.22	1351.58	1.37	Mouse 1 In Place Activity in Area Periphery	43.63	31.89	2.08	4.66	3.41
770	1352.35	1355.06	2.7	Mouse 1 In Place Activity in Area Box	27.82	10.29	1.51	-60.75	-22.48
771	1352.35	1355.06	2.7	Mouse 1 In Place Activity in Area Periphery	27.82	10.29	1.51	-60.75	-22.48
772	1349.58	1355.82	6.24	Mouse 1 Turn Around	159.46	25.56	1.77	62.09	9.95
773	1356.02	1397.33	41.31	Mouse 1 In Place Activity in Area Box	151.26	3.66	1.75	32.82	0.79
774	1356.02	1397.33	41.31	Mouse 1 In Place Activity in Area Periphery	151.26	3.66	1.75	32.82	0.79
775	1399.2	1401.37	2.17	Mouse 1 In Place Activity in Area Box	48.54	22.38	1.8	24.69	11.38
776	1399.2	1401.3	2.1	Mouse 1 In Place Activity in Area Periphery	48.06	22.86	1.8	24.43	11.62
777	1401.97	1404.67	2.7	Area:Mouse 1 Center In Center	135.02	49.96	2.33	-54.89	-20.31
778	1401.97	1403.6	1.63	Area:Mouse 1 Center In Center 75	82.23	50.29	2.22	-9.02	-5.52
779	1404.77	1404.97	0.2	Mouse 1 Cross Over Periphery and Center 75 by Center	26.55	132.61	2.46	-11.81	-58.99
780	1403.6	1404.3	0.7	Area:Mouse 1 Center In Center 50	19.89	28.39	2.58	-23.96	-34.19
781	1404.3	1404.67	0.37	Area:Mouse 1 Center In Center 75	32.9	89.64	2.37	-21.92	-59.71
782	1403.8	1404.9	1.1	Mouse 1 Locomotion in Area Box	78.4	71.2	2.55	-46.04	-41.81
783	1404.67	1409.98	5.31	Area:Mouse 1 Center In Periphery	131.8	24.84	1.81	233.1	43.94
784	1425.29	1425.49	0.2	Mouse 1 Cross Over Periphery and Center 75 by Center	8.85	44.18	2.53	4.23	21.14
785	1405.01	1409.58	4.57	Mouse 1 In Place Activity in Area Box	84.67	18.52	1.75	225.61	49.35
786	1405.01	1409.58	4.57	Mouse 1 In Place Activity in Area Periphery	84.67	18.52	1.75	225.61	49.35
787	1404.44	1406.71	2.27	Mouse 1 Turn Around	134	59.06	2	70.34	31
788	1409.98	1410.18	0.2	Area:Mouse 1 Center In Center	6.38	31.88	2.38	12.28	61.35
789	1409.98	1410.18	0.2	Area:Mouse 1 Center In Center 75	6.38	31.88	2.38	12.28	61.35
790	1410.18	1425.19	15.02	Area:Mouse 1 Center In Periphery	163.33	10.88	1.85	-113.76	-7.58
791	1410.44	1411.24	0.8	Mouse 1 In Place Activity in Area Box	32.43	40.5	2.1	5.59	6.98
792	1410.44	1411.24	0.8	Mouse 1 In Place Activity in Area Periphery	32.43	40.5	2.1	5.59	6.98
793	1413.15	1424.56	11.41	Mouse 1 In Place Activity in Area Box	70.65	6.19	1.77	-119.85	-10.5
794	1413.15	1424.56	11.41	Mouse 1 In Place Activity in Area Periphery	70.65	6.19	1.77	-119.85	-10.5
795	1410.81	1423.06	12.25	Mouse 1 Turn Around	120.84	9.87	1.85	-199.22	-16.27
796	1425.19	1428.36	3.17	Area:Mouse 1 Center In Center	287.38	90.66	2.13	63.65	20.08
797	1425.19	1425.46	0.27	Area:Mouse 1 Center In Center 75	8.94	33.49	2.45	7.33	27.48
798	1428.46	1428.66	0.2	Mouse 1 Cross Over Periphery and Center 75 by Center	15.3	76.41	2.38	-2.6	-12.97
799	1425.46	1425.73	0.27	Area:Mouse 1 Center In Center 50	20.33	76.17	2.54	22.27	83.43
800	1425.73	1426.19	0.47	Area:Mouse 1 Center In Center 25	65.58	140.38	2.53	2.68	5.75
801	1425.06	1426.66	1.6	Mouse 1 Locomotion in Area Box	187.01	116.77	2.41	47.78	29.83
802	1425.06	1426.66	1.6	Mouse 1 Locomotion in Area Center	187.01	116.77	2.41	47.78	29.83
803	1426.19	1426.46	0.27	Area:Mouse 1 Center In Center 50	51.72	193.76	2.54	7.68	28.76
804	1426.46	1428.36	1.9	Area:Mouse 1 Center In Center 75	140.81	74.04	1.86	23.69	12.45
805	1426.79	1427.33	0.53	Mouse 1 In Place Activity in Area Box	58.77	110.09	1.7	4.85	9.08
806	1426.79	1427.33	0.53	Mouse 1 In Place Activity in Area Center	58.77	110.09	1.7	4.85	9.08
807	1426.79	1427.33	0.53	Mouse 1 In Place Activity in Area Center 75	58.77	110.09	1.7	4.85	9.08
808	1428.36	1466.53	38.17	Area:Mouse 1 Center In Periphery	199.54	5.23	1.42	-252.94	-6.63
809	1466.63	1466.83	0.2	Mouse 1 Cross Over Periphery and Center 75 by Center	1.86	9.28	1.87	-14.38	-71.84
810	1427.89	1428.76	0.87	Mouse 1 Locomotion in Area Box	39.5	45.53	2.4	9.78	11.27
811	1429.43	1478.75	49.32	Mouse 1 In Place Activity in Area Box	157.14	3.19	1.47	-237.02	-4.81
812	1429.43	1465.93	36.5	Mouse 1 In Place Activity in Area Periphery	105.08	2.88	1.39	-263.59	-7.22
813	1428.36	1456.16	27.79	Mouse 1 Turn Around	187.08	6.73	1.42	-193.9	-6.98
814	1466.53	1467.23	0.7	Area:Mouse 1 Center In Center	6.54	9.33	1.79	-37.12	-52.97
815	1466.53	1467.23	0.7	Area:Mouse 1 Center In Center 75	6.54	9.33	1.79	-37.12	-52.97
816	1467.33	1467.53	0.2	Mouse 1 Cross Over Periphery and Center 75 by Center	0.5	2.5	1.82	-1.38	-6.89
817	1467.23	1468.07	0.83	Area:Mouse 1 Center In Periphery	1.91	2.29	1.78	7.51	9.01
818	1478.95	1479.15	0.2	Mouse 1 Cross Over Periphery and Center 75 by Center	0.69	3.43	1.93	-2.5	-12.47
819	1467	1478.61	11.61	Mouse 1 In Place Activity in Area Periphery	46.12	3.97	1.69	68.05	5.86
820	1468.07	1468.2	0.13	Area:Mouse 1 Center In Center	0.51	3.8	1.74	7.02	52.6
821	1468.07	1468.2	0.13	Area:Mouse 1 Center In Center 75	0.51	3.8	1.74	7.02	52.6
822	1468.2	1478.85	10.64	Area:Mouse 1 Center In Periphery	43.28	4.07	1.69	45.49	4.27
823	1478.85	1480.41	1.57	Area:Mouse 1 Center In Center	49.29	31.43	2.03	-62.38	-39.77
824	1478.85	1480.41	1.57	Area:Mouse 1 Center In Center 75	49.29	31.43	2.03	-62.38	-39.77
825	1480.51	1480.71	0.2	Mouse 1 Cross Over Periphery and Center 75 by Center	10.17	50.79	2.16	3.49	17.43
826	1480.41	1485.29	4.87	Area:Mouse 1 Center In Periphery	129.16	26.51	1.92	50.06	10.28
827	1485.39	1485.59	0.2	Mouse 1 Cross Over Periphery and Center 75 by Center	24.62	122.99	2.26	3.51	17.54
828	1480.91	1481.68	0.77	Mouse 1 In Place Activity in Area Box	38.24	49.83	1.63	50.66	66.01
829	1480.91	1481.68	0.77	Mouse 1 In Place Activity in Area Periphery	38.24	49.83	1.63	50.66	66.01
830	1482.32	1484.18	1.87	Mouse 1 In Place Activity in Area Box	24.45	13.09	1.8	3.19	1.71
831	1482.32	1484.18	1.87	Mouse 1 In Place Activity in Area Periphery	24.45	13.09	1.8	3.19	1.71
832	1485.29	1526.23	40.94	Area:Mouse 1 Center In Center	278.27	6.8	1.75	454.5	11.1
833	1485.29	1526.23	40.94	Area:Mouse 1 Center In Center 75	278.27	6.8	1.75	454.5	11.1
834	1484.58	1485.55	0.97	Mouse 1 Locomotion in Area Box	59.24	61.22	2.42	-4.14	-4.28
835	1526.33	1526.53	0.2	Mouse 1 Cross Over Periphery and Center 75 by Center	8.49	42.42	2.19	11.58	57.84
836	1484.58	1485.55	0.97	Mouse 1 Locomotion in Area Center	59.24	61.22	2.42	-4.14	-4.28
837	1484.58	1485.55	0.97	Mouse 1 Locomotion in Area Center 75	59.24	61.22	2.42	-4.14	-4.28
838	1485.69	1525.43	39.74	Mouse 1 In Place Activity in Area Box	224.76	5.66	1.74	378.34	9.52
839	1485.69	1525.43	39.74	Mouse 1 In Place Activity in Area Center	224.76	5.66	1.74	378.34	9.52
840	1485.69	1525.43	39.74	Mouse 1 In Place Activity in Area Center 75	224.76	5.66	1.74	378.34	9.52
841	1484.98	1491.46	6.47	Mouse 1 Turn Around	152.01	23.48	1.81	29.23	4.52
842	1526.23	1561.16	34.93	Area:Mouse 1 Center In Periphery	178.48	5.11	1.67	167.96	4.81
843	1561.26	1561.46	0.2	Mouse 1 Cross Over Periphery and Center 75 by Center	12.15	60.68	2.54	3.17	15.83
844	1527.19	1559.99	32.8	Mouse 1 In Place Activity in Area Box	116.21	3.54	1.65	89.78	2.74
845	1527.19	1559.99	32.8	Mouse 1 In Place Activity in Area Periphery	116.21	3.54	1.65	89.78	2.74
846	1526.23	1535.9	9.68	Mouse 1 Turn Around	119.01	12.3	1.71	292.03	30.18
847	1561.16	1562.93	1.77	Area:Mouse 1 Center In Center	209.37	118.39	2.44	-46.32	-26.19
848	1561.16	1562.93	1.77	Area:Mouse 1 Center In Center 75	209.37	118.39	2.44	-46.32	-26.19
849	1563.03	1563.23	0.2	Mouse 1 Cross Over Periphery and Center 75 by Center	27.05	135.1	2.21	-17.55	-87.64
850	1560.93	1563.2	2.27	Mouse 1 Locomotion in Area Box	250.49	110.4	2.4	-53.03	-23.37
851	1560.93	1562.7	1.77	Mouse 1 Locomotion in Area Center	185.12	104.68	2.44	-17.17	-9.71
852	1560.93	1562.7	1.77	Mouse 1 Locomotion in Area Center 75	185.12	104.68	2.44	-17.17	-9.71
853	1562.93	1601.37	38.44	Area:Mouse 1 Center In Periphery	372.77	9.7	1.71	673.81	17.53
854	1601.47	1601.67	0.2	Mouse 1 Cross Over Periphery and Center 75 by Center	5.07	25.3	1.86	-10.33	-51.6
855	1563.33	1568.13	4.8	Mouse 1 In Place Activity in Area Box	97.63	20.32	1.5	-24.88	-5.18
856	1563.33	1568.13	4.8	Mouse 1 In Place Activity in Area Periphery	97.63	20.32	1.5	-24.88	-5.18
857	1562.7	1568.77	6.07	Mouse 1 Turn Around	187.85	30.93	1.59	-134.82	-22.2
858	1569.24	1581.58	12.35	Mouse 1 In Place Activity in Area Box	65.09	5.27	1.63	462.97	37.5
859	1569.24	1581.58	12.35	Mouse 1 In Place Activity in Area Periphery	65.09	5.27	1.63	462.97	37.5
860	1582.55	1587.09	4.54	Mouse 1 In Place Activity in Area Box	39.93	8.8	1.8	15.73	3.47
861	1582.55	1587.09	4.54	Mouse 1 In Place Activity in Area Periphery	39.93	8.8	1.8	15.73	3.47
862	1587.85	1588.99	1.13	Mouse 1 In Place Activity in Area Box	15.82	13.95	1.46	41.94	36.97
863	1587.85	1588.99	1.13	Mouse 1 In Place Activity in Area Periphery	15.82	13.95	1.46	41.94	36.97
864	1589.89	1600.43	10.54	Mouse 1 In Place Activity in Area Box	54.74	5.19	1.83	212.1	20.12
865	1589.89	1600.43	10.54	Mouse 1 In Place Activity in Area Periphery	54.74	5.19	1.83	212.1	20.12
866	1571.87	1600.97	29.1	Mouse 1 Turn Around	177.26	6.09	1.74	770.6	26.48
867	1601.37	1602.07	0.7	Area:Mouse 1 Center In Center	20.58	29.36	1.9	-32.56	-46.46
868	1601.37	1602.07	0.7	Area:Mouse 1 Center In Center 75	20.58	29.36	1.9	-32.56	-46.46
869	1602.17	1602.37	0.2	Mouse 1 Cross Over Periphery and Center 75 by Center	10.31	51.52	1.99	7.14	35.68
870	1602.07	1605.07	3	Area:Mouse 1 Center In Periphery	187.46	62.42	2.15	63.8	21.25
871	1605.17	1605.37	0.2	Mouse 1 Cross Over Periphery and Center 75 by Center	17.64	88.09	2.28	0.64	3.18
872	1601.84	1603.1	1.27	Mouse 1 Locomotion in Area Box	92.7	73.11	2.2	36.16	28.52
873	1601.84	1603.1	1.27	Mouse 1 Locomotion in Area Periphery	92.7	73.11	2.2	36.16	28.52
874	1603.2	1604	0.8	Mouse 1 In Place Activity in Area Box	63.68	79.52	1.96	13.44	16.78
875	1603.2	1604	0.8	Mouse 1 In Place Activity in Area Periphery	63.68	79.52	1.96	13.44	16.78
876	1605.07	1605.41	0.33	Area:Mouse 1 Center In Center	27.61	82.74	2.31	3.34	10.02
877	1605.07	1605.41	0.33	Area:Mouse 1 Center In Center 75	27.61	82.74	2.31	3.34	10.02
878	1605.51	1605.71	0.2	Mouse 1 Cross Over Periphery and Center 75 by Center	20.82	103.99	2.1	-8.74	-43.67
879	1604.5	1605.47	0.97	Mouse 1 Locomotion in Area Box	54.55	56.38	2.27	-9.53	-9.85
880	1605.41	1608.31	2.9	Area:Mouse 1 Center In Periphery	104.3	35.93	1.92	95.14	32.77
881	1608.41	1608.61	0.2	Mouse 1 Cross Over Periphery and Center 75 by Center	5.42	27.1	2.2	2.31	11.55
882	1605.01	1606.37	1.37	Mouse 1 Turn Around	102.15	74.67	1.97	46.62	34.08
883	1606.74	1607.91	1.17	Mouse 1 In Place Activity in Area Box	20.95	17.94	1.94	22.37	19.16
884	1606.74	1607.91	1.17	Mouse 1 In Place Activity in Area Periphery	20.95	17.94	1.94	22.37	19.16
885	1608.31	1616.88	8.58	Area:Mouse 1 Center In Center	299.36	34.91	1.94	58.88	6.87
886	1608.31	1609.68	1.37	Area:Mouse 1 Center In Center 75	36.17	26.44	2.01	11.9	8.7
887	1616.98	1617.18	0.2	Mouse 1 Cross Over Periphery and Center 75 by Center	18.49	92.34	2.13	-9.15	-45.71
888	1609.68	1612.18	2.5	Area:Mouse 1 Center In Center 50	81.96	32.75	1.81	14.73	5.88
889	1610.11	1611.85	1.74	Mouse 1 In Place Activity in Area Box	52.93	30.51	1.72	46.87	27.01
890	1610.11	1611.85	1.74	Mouse 1 In Place Activity in Area Center 50	52.93	30.51	1.72	46.87	27.01
891	1610.11	1611.85	1.74	Mouse 1 In Place Activity in Area Center	52.93	30.51	1.72	46.87	27.01
892	1612.18	1614.28	2.1	Area:Mouse 1 Center In Center 25	101.63	48.35	1.99	6.2	2.95
893	1612.18	1613.91	1.74	Mouse 1 Turn Around	97.21	56.03	1.96	0.63	0.37
894	1614.28	1616.45	2.17	Area:Mouse 1 Center In Center 50	53	24.44	1.92	48.08	22.17
895	1614.61	1615.85	1.23	Mouse 1 In Place Activity in Area Box	32.97	26.7	1.7	31.98	25.9
896	1614.61	1615.85	1.23	Mouse 1 In Place Activity in Area Center 50	32.97	26.7	1.7	31.98	25.9
897	1614.61	1615.85	1.23	Mouse 1 In Place Activity in Area Center	32.97	26.7	1.7	31.98	25.9
898	1616.45	1616.88	0.43	Area:Mouse 1 Center In Center 75	26.6	61.32	2.3	-22.04	-50.8
899	1616.88	1620.15	3.27	Area:Mouse 1 Center In Periphery	72.11	22.05	1.65	4.35	1.33
900	1617.65	1620.15	2.5	Mouse 1 In Place Activity in Area Box	13.92	5.56	1.57	-5.7	-2.28
901	1617.65	1620.15	2.5	Mouse 1 In Place Activity in Area Periphery	13.92	5.56	1.57	-5.7	-2.28
