# Supplementary material for: Inhibitory medial zona incerta pathway drives exploratory behavior by inhibiting glutamatergic cuneiform neurons
Source: Nat Commun. 2024 Feb 7;15:1160. doi: 10.1038/s41467-024-45288-x (PMC10850156; doi:10.1038/s41467-024-45288-x)
Supplement: Supplementary file 4 — Supplementary Software [file 41467_2024_45288_MOESM4_ESM.zip › Behavior Software/EZEthogram/cleversys_events/Trial event export ZIMLR vGAT OFT1219_5.xlsx]

## Sheet: Trial 15
Trial 15 -- ROOT:SS Reanalysis 2021:vGAT OFT 3 ABA
Arena	Last Modified Date	Virus
1	2021-06-03 20:17:30	ChR2
ID	From Second	To Second	Length(Second)	Event	Dist(mm)	V(mm/s)	Elongation	TAngleSum	AverAngle
2	0.17	2.1	1.94	Area:Mouse 1 Center In Center	39.25	42.01	2.16	234.5	123.3
6	0.17	0.53	0.37	Area:Mouse 1 Center In Center 50	0	0	1.94	7.66	22.97
7	0.53	0.67	0.13	Area:Mouse 1 Center In Center 25	0	0	1.86	42.17	315.99
8	0.67	1.8	1.13	Area:Mouse 1 Center In Center 50	17.57	27.71	2.2	166.58	146.84
9	1.8	2.1	0.3	Area:Mouse 1 Center In Center 75	21.68	72.2	2.4	18.09	60.23
12	2.2	2.4	0.2	Mouse 1 Cross Over Periphery and Center 75 by Center	19.44	97.11	2.19	10.04	50.13		77.27	67.81	118.22		7.727	6.781	11.822
13	2.1	3.1	1	Area:Mouse 1 Center In Periphery	79.5	79.42	2.36	105.08	104.98		71.44	81.8	113.44		7.144	8.18	11.344
14	1.37	7.01	5.64	Mouse 1 Locomotion in Area Box	435.74	77.27	2.57	270.79	48.02		74.18	91.13	58.49		7.418	9.113	5.849
15	3.2	3.4	0.2	Mouse 1 Cross Over Periphery and Center 75 by Center	15.87	79.3	2.98	-0.1	-0.51		63.64	86.75	57.82		6.364	8.675	5.782
16	1.63	2.6	0.97	Mouse 1 Turn Around	74.55	77.05	2.27	89.94	92.95		112.39	83.35	75.13		11.239	8.335	7.513
20	3.1	4.5	1.4	Area:Mouse 1 Center In Center	115.19	82.2	2.71	-39.82	-28.41		75.34	89.58	91.73		7.534	8.958	9.173
21	3.1	4.5	1.4	Area:Mouse 1 Center In Center 75	115.19	82.2	2.71	-39.82	-28.41		122.14	68.25	61.81		12.214	6.825	6.181
23	4.6	4.8	0.2	Mouse 1 Cross Over Periphery and Center 75 by Center	12.15	60.7	2.94	-0.37	-1.83		57.85	115.08	67.05		5.785	11.508	6.705
24	2.44	3.74	1.3	Mouse 1 Locomotion in Area Center 75	103.12	79.24	2.64	83.63	64.27		88.6	54.14			8.86	5.414
25	2.44	3.74	1.3	Mouse 1 Locomotion in Area Center	103.12	79.24	2.64	83.63	64.27		114.49	54.34			11.449	5.434
27	3.17	4.34	1.17	Mouse 1 Turn Around	101.57	86.97	2.71	-32.74	-28.03		54.93	80.01			5.493	8.001
29	4.5	8.41	3.9	Area:Mouse 1 Center In Periphery	275.57	70.59	2.49	258.64	66.25		49.68	103.39			4.968	10.339
30	8.51	8.71	0.2	Mouse 1 Cross Over Periphery and Center 75 by Center	15.13	75.58	2.46	-0.66	-3.3		108.02	49.14			10.802	4.914
32	4.27	7.01	2.74	Mouse 1 Locomotion in Area Periphery	219.24	80.13	2.64	119.01	43.5		71.45	48.35			7.145	4.835
34	6.21	8.51	2.3	Mouse 1 Turn Around	158.57	68.88	2.35	166.02	72.11		78.14	70.15			7.814	7.015
36	8.41	9.01	0.6	Area:Mouse 1 Center In Center	52.29	87.07	2.42	14.16	23.58		79.82				7.982
37	8.41	9.01	0.6	Area:Mouse 1 Center In Center 75	52.29	87.07	2.42	14.16	23.58		60.44				6.044
39	9.11	9.31	0.2	Mouse 1 Cross Over Periphery and Center 75 by Center	24.8	123.87	2.15	18.02	90.03		61.23				6.123
42	8.07	9.11	1.03	Mouse 1 Locomotion in Area Box	73.9	71.44	2.35	75.53	73.02		115.17				11.517
43	9.01	22.06	13.05	Area:Mouse 1 Center In Periphery	771.12	59.11	2.26	-286.43	-21.95		86.68				8.668
44	22.16	22.36	0.2	Mouse 1 Cross Over Periphery and Center 75 by Center	21.02	105	2.64	3.28	16.39		109.42				10.942
45	9.41	10.31	0.9	Mouse 1 In Place Activity in Area Box	40.83	45.32	2.12	29.46	32.7		76.88				7.688
46	9.41	10.31	0.9	Mouse 1 In Place Activity in Area Periphery	40.83	45.32	2.12	29.46	32.7		99.48				9.948
48	11.85	14.51	2.67	Mouse 1 Locomotion in Area Box	198	74.18	2.43	-14.39	-5.39		97.49				9.749
49	11.85	14.51	2.67	Mouse 1 Locomotion in Area Periphery	198	74.18	2.43	-14.39	-5.39		59.47				5.947
50	15.42	20.32	4.9	Mouse 1 Locomotion in Area Box	312.16	63.64	2.16	-172.49	-35.17		55.76				5.576
51	15.42	20.32	4.9	Mouse 1 Locomotion in Area Periphery	312.16	63.64	2.16	-172.49	-35.17
52	19.05	20.15	1.1	Mouse 1 Turn Around	79.06	71.8	2.25	-71.98	-65.37
53	20.45	21.12	0.67	Mouse 1 In Place Activity in Area Box	37.27	55.85	2.07	5.55	8.31
54	20.45	21.12	0.67	Mouse 1 In Place Activity in Area Periphery	37.27	55.85	2.07	5.55	8.31
57	22.06	25.09	3.04	Area:Mouse 1 Center In Center	364.43	120.02	2.42	-34.65	-11.41
58	22.06	23.06	1	Area:Mouse 1 Center In Center 75	111.7	111.59	2.51	-36.13	-36.1
59	21.42	28.5	7.07	Mouse 1 Locomotion in Area Box	795	112.39	2.4	-75.75	-10.71
60	25.19	25.39	0.2	Mouse 1 Cross Over Periphery and Center 75 by Center	18.1	90.4	2.31	37.3	186.33
62	21.42	24.86	3.44	Mouse 1 Locomotion in Area Center	361.3	105.13	2.49	-117.6	-34.22
63	21.42	22.62	1.2	Mouse 1 Locomotion in Area Center 75	87.34	72.71	2.63	-29.45	-24.52
64	22.02	23.12	1.1	Mouse 1 Turn Around	119.1	108.16	2.51	-48.43	-43.99
65	23.06	23.46	0.4	Area:Mouse 1 Center In Center 50	25.86	64.58	2.33	-51.22	-127.91
66	23.46	23.69	0.23	Area:Mouse 1 Center In Center 25	19.84	84.93	2.52	-8.05	-34.45
67	23.69	24.16	0.47	Area:Mouse 1 Center In Center 50	66.11	141.53	2.56	8.46	18.12
68	22.86	23.92	1.07	Mouse 1 Locomotion in Area Center 50	94.57	88.57	2.41	-92.25	-86.4
69	24.16	25.09	0.93	Area:Mouse 1 Center In Center 75	140.91	150.83	2.28	52.28	55.96
72	23.92	24.86	0.93	Mouse 1 Locomotion in Area Center 75	149.73	160.26	2.4	12.52	13.4
75	25.09	26.49	1.4	Area:Mouse 1 Center In Periphery	178.58	127.43	2.47	133.92	95.56
76	24.39	25.39	1	Mouse 1 Turn Around	130.45	130.32	2.26	96.05	95.96
78	26.59	27.13	0.53	Mouse 1 Cross Over Periphery and Center 75 by Center	74.99	140.46	2.33	-14.37	-26.91
79	24.86	26.26	1.4	Mouse 1 Locomotion in Area Periphery	165.64	118.19	2.45	129.55	92.44
82	26.49	27.33	0.83	Area:Mouse 1 Center In Center	119.71	143.51	2.34	-6.66	-7.98
83	26.49	26.73	0.23	Area:Mouse 1 Center In Center 75	35.72	152.92	2.4	24.59	105.26
85	26.73	26.83	0.1	Area:Mouse 1 Center In Center 50	14.04	140.29	2.39	-1.54	-15.36
86	25.63	27.09	1.47	Mouse 1 Locomotion in Area Center	217.98	148.47	2.45	73.51	50.07
87	26.83	27.33	0.5	Area:Mouse 1 Center In Center 75	69.95	139.76	2.3	-29.71	-59.35
88	25.69	27.09	1.4	Mouse 1 Locomotion in Area Center 75	211.81	151.14	2.43	74.5	53.16
89	27.43	27.63	0.2	Mouse 1 Cross Over Periphery and Center 75 by Center	29.75	148.62	2.37	-9.98	-49.87
92	27.33	42.11	14.78	Area:Mouse 1 Center In Periphery	647.31	43.79	2.05	-381.36	-25.8
93	42.21	42.41	0.2	Mouse 1 Cross Over Periphery and Center 75 by Center	5.53	27.64	2.09	-12.39	-61.88
94	26.86	28.56	1.7	Mouse 1 Turn Around	177.47	104.29	2.21	-162.77	-95.65
96	29.36	31	1.63	Mouse 1 Turn Around	72.81	44.54	2.15	-72.55	-44.38
97	30.8	34.23	3.44	Mouse 1 Locomotion in Area Box	258.91	75.34	2.27	-99.56	-28.97
98	30.8	34.23	3.44	Mouse 1 Locomotion in Area Periphery	258.91	75.34	2.27	-99.56	-28.97
99	34.43	35.67	1.23	Mouse 1 In Place Activity in Area Box	53.58	43.4	2.3	11.13	9.02
100	34.43	35.67	1.23	Mouse 1 In Place Activity in Area Periphery	53.58	43.4	2.3	11.13	9.02
101	33.57	36.7	3.14	Mouse 1 Turn Around	157.92	50.35	2.16	11.09	3.53
102	36.2	37.6	1.4	Mouse 1 In Place Activity in Area Box	15.15	10.81	1.83	-24.11	-17.2
103	36.2	37.6	1.4	Mouse 1 In Place Activity in Area Periphery	15.15	10.81	1.83	-24.11	-17.2
106	39.51	41.68	2.17	Mouse 1 In Place Activity in Area Box	22.16	10.22	1.7	-9.23	-4.25
107	39.51	41.68	2.17	Mouse 1 In Place Activity in Area Periphery	22.16	10.22	1.7	-9.23	-4.25
114	42.11	42.94	0.83	Area:Mouse 1 Center In Center	35.53	42.6	2.17	-46.17	-55.35
115	42.11	42.94	0.83	Area:Mouse 1 Center In Center 75	35.53	42.6	2.17	-46.17	-55.35
116	37.57	42.34	4.77	Mouse 1 Turn Around	75.38	15.8	1.85	-158.21	-33.16
117	43.04	43.24	0.2	Mouse 1 Cross Over Periphery and Center 75 by Center	25.47	127.24	2.63	-8.1	-40.46
121	42.94	44.04	1.1	Area:Mouse 1 Center In Periphery	157.65	143.17	2.58	37.76	34.3
123	44.14	44.34	0.2	Mouse 1 Cross Over Periphery and Center 75 by Center	29.77	148.69	2.52	-21.37	-106.74
124	42.41	44.48	2.07	Mouse 1 Locomotion in Area Box	252.69	122.14	2.48	-3.29	-1.59
125	42.71	44.48	1.77	Mouse 1 Locomotion in Area Periphery	242.11	136.91	2.57	42.74	24.17
128	44.04	44.31	0.27	Area:Mouse 1 Center In Center	39.13	146.6	2.52	-8.49	-31.82
129	44.04	44.31	0.27	Area:Mouse 1 Center In Center 75	39.13	146.6	2.52	-8.49	-31.82
134	44.41	44.61	0.2	Mouse 1 Cross Over Periphery and Center 75 by Center	34.5	172.33	2.19	7.26	36.29
135	44.31	63.13	18.82	Area:Mouse 1 Center In Periphery	519.72	27.62	1.81	116.07	6.17
136	63.23	63.43	0.2	Mouse 1 Cross Over Periphery and Center 75 by Center	16.02	80.04	2.16	-21.94	-109.6
139	43.94	47.31	3.37	Mouse 1 Turn Around	177.67	52.72	1.84	197.74	58.68
142	45.61	51.69	6.07	Mouse 1 In Place Activity in Area Box	14.17	2.33	1.65	115.02	18.94
143	45.61	51.69	6.07	Mouse 1 In Place Activity in Area Periphery	14.17	2.33	1.65	115.02	18.94
148	52.39	52.92	0.53	Mouse 1 In Place Activity in Area Box	20.98	39.29	1.98	-43.23	-80.98
149	52.39	52.92	0.53	Mouse 1 In Place Activity in Area Periphery	20.98	39.29	1.98	-43.23	-80.98
151	53.92	55.39	1.47	Mouse 1 In Place Activity in Area Box	23.76	16.18	1.81	15.11	10.29
152	53.92	55.39	1.47	Mouse 1 In Place Activity in Area Periphery	23.76	16.18	1.81	15.11	10.29
155	56.39	57.69	1.3	Mouse 1 In Place Activity in Area Box	14.68	11.28	1.61	-25.45	-19.55
156	56.39	57.69	1.3	Mouse 1 In Place Activity in Area Periphery	14.68	11.28	1.61	-25.45	-19.55
157	59.23	60.39	1.17	Mouse 1 Locomotion in Area Box	67.56	57.85	2.07	8.31	7.12
158	59.23	60.39	1.17	Mouse 1 Locomotion in Area Periphery	67.56	57.85	2.07	8.31	7.12
159	61.39	63.86	2.47	Mouse 1 Locomotion in Area Box	218.77	88.6	2.28	-90.87	-36.8
160	61.39	63.86	2.47	Mouse 1 Locomotion in Area Periphery	218.77	88.6	2.28	-90.87	-36.8
162	63.13	63.46	0.33	Area:Mouse 1 Center In Center	27.59	82.7	2.07	-47.45	-142.22
164	63.13	63.46	0.33	Area:Mouse 1 Center In Center 75	27.59	82.7	2.07	-47.45	-142.22
165	63.56	63.76	0.2	Mouse 1 Cross Over Periphery and Center 75 by Center	16	79.92	2.2	16.21	80.98
167	63.46	72.21	8.74	Area:Mouse 1 Center In Periphery	334.85	38.3	1.96	-180.71	-20.67
169	73.91	74.11	0.2	Mouse 1 Cross Over Periphery and Center 75 by Center	19.14	95.6	1.9	8.88	44.37
170	63.96	65.53	1.57	Mouse 1 In Place Activity in Area Box	54.96	35.04	1.85	32.93	21
171	63.96	65.53	1.57	Mouse 1 In Place Activity in Area Periphery	54.96	35.04	1.85	32.93	21
172	70.07	71.24	1.17	Mouse 1 In Place Activity in Area Box	36.93	31.62	2.06	-21.35	-18.28
173	70.07	71.24	1.17	Mouse 1 In Place Activity in Area Periphery	36.93	31.62	2.06	-21.35	-18.28
175	69.1	72.41	3.3	Mouse 1 Turn Around	106.53	32.25	2.05	-179.76	-54.42
177	72.21	72.37	0.17	Area:Mouse 1 Center In Center	4.3	25.79	2.28	-7.89	-47.32
178	72.21	72.37	0.17	Area:Mouse 1 Center In Center 75	4.3	25.79	2.28	-7.89	-47.32
181	72.37	73.81	1.43	Area:Mouse 1 Center In Periphery	197.27	137.49	2.26	89.61	62.45
182	71.97	76.61	4.64	Mouse 1 Locomotion in Area Box	531.01	114.49	2.27	-136.88	-29.51
183	72.14	73.51	1.37	Mouse 1 Locomotion in Area Periphery	155.92	113.97	2.3	-4.86	-3.55
186	73.04	73.81	0.77	Mouse 1 Turn Around	130.67	170.27	2.11	62.61	81.59
187	73.81	75.44	1.63	Area:Mouse 1 Center In Center	203.23	124.3	2.22	-59.52	-36.4
188	73.81	74.24	0.43	Area:Mouse 1 Center In Center 75	41.1	94.76	2.01	28.15	64.91
189	75.54	75.74	0.2	Mouse 1 Cross Over Periphery and Center 75 by Center	24.78	123.8	2.07	-39.67	-198.18
191	73.04	75.21	2.17	Mouse 1 Locomotion in Area Center	296.63	136.77	2.18	37.8	17.43
192	74.24	75.08	0.83	Area:Mouse 1 Center In Center 50	102.08	122.37	2.34	-44.35	-53.17
193	74.01	74.84	0.83	Mouse 1 Locomotion in Area Center 50	83.92	100.6	2.23	-23.07	-27.66
194	75.08	75.44	0.37	Area:Mouse 1 Center In Center 75	60.04	163.59	2.21	-43.32	-118.01
197	75.44	95.03	19.59	Area:Mouse 1 Center In Periphery	1015.83	51.86	2.1	-38.35	-1.96
198	74.91	75.88	0.97	Mouse 1 Turn Around	138.64	143.28	2.23	-131.99	-136.41
199	95.13	95.33	0.2	Mouse 1 Cross Over Periphery and Center 75 by Center	10.15	50.69	2.14	26.86	134.15
201	75.21	76.61	1.4	Mouse 1 Locomotion in Area Periphery	161.05	114.92	2.43	-128.24	-91.51
202	76.71	82.38	5.67	Mouse 1 In Place Activity in Area Box	74.98	13.22	1.75	-32.89	-5.8
203	76.71	82.38	5.67	Mouse 1 In Place Activity in Area Periphery	74.98	13.22	1.75	-32.89	-5.8
204	76.04	78.58	2.54	Mouse 1 Turn Around	139.96	55.19	1.97	-14.7	-5.8
209	82.88	84.18	1.3	Mouse 1 Locomotion in Area Box	71.49	54.93	2.26	-37.46	-28.79
210	82.88	84.18	1.3	Mouse 1 Locomotion in Area Periphery	71.49	54.93	2.26	-37.46	-28.79
211	83.68	85.82	2.14	Mouse 1 Turn Around	132.46	62.03	1.92	10.12	4.74
212	85.69	86.45	0.77	Mouse 1 Locomotion in Area Box	38.12	49.68	2.36	6	7.82
213	85.69	86.45	0.77	Mouse 1 Locomotion in Area Periphery	38.12	49.68	2.36	6	7.82
214	86.55	87.62	1.07	Mouse 1 In Place Activity in Area Box	69.75	65.32	1.51	-16.81	-15.74
215	86.55	87.62	1.07	Mouse 1 In Place Activity in Area Periphery	69.75	65.32	1.51	-16.81	-15.74
216	85.95	88.19	2.24	Mouse 1 Turn Around	119.75	53.57	1.79	19.52	8.73
217	88.15	90.76	2.6	Mouse 1 Locomotion in Area Box	281.13	108.02	2.42	93.71	36.01
218	88.15	90.76	2.6	Mouse 1 Locomotion in Area Periphery	281.13	108.02	2.42	93.71	36.01
220	89.76	92.23	2.47	Mouse 1 Turn Around	163.47	66.21	2.12	39.32	15.92
221	93.29	93.89	0.6	Mouse 1 Flat-Back Approach in Area Box	52.24	86.98	3.41	9.95	16.57
222	93.06	93.83	0.77	Mouse 1 Locomotion in Area Box	54.83	71.45	3.07	2.99	3.89
223	93.06	93.83	0.77	Mouse 1 Locomotion in Area Periphery	54.83	71.45	3.07	2.99	3.89
226	95.03	96.03	1	Area:Mouse 1 Center In Center	52.63	52.58	2.14	120.08	119.96
227	95.03	96.03	1	Area:Mouse 1 Center In Center 75	52.63	52.58	2.14	120.08	119.96
228	93.56	95.76	2.2	Mouse 1 Turn Around	153.67	69.78	2.82	167.93	76.25
229	96.13	96.33	0.2	Mouse 1 Cross Over Periphery and Center 75 by Center	25.49	127.31	2.28	13.03	65.08
231	94.69	97.83	3.14	Mouse 1 Locomotion in Area Box	245.09	78.14	2.24	80.73	25.74
233	96.03	110.88	14.85	Area:Mouse 1 Center In Periphery	789.08	53.14	1.99	-144.57	-9.74
236	110.98	111.18	0.2	Mouse 1 Cross Over Periphery and Center 75 by Center	17.4	86.91	1.97	-0.99	-4.94
237	95.8	97.83	2.04	Mouse 1 Locomotion in Area Periphery	202.78	99.63	2.3	-67.68	-33.25
238	96.2	97.56	1.37	Mouse 1 Turn Around	154.86	113.2	2.35	-83.25	-60.86
239	98.87	99.57	0.7	Mouse 1 In Place Activity in Area Box	14.16	20.21	1.17	90.96	129.81
240	98.87	99.57	0.7	Mouse 1 In Place Activity in Area Periphery	14.16	20.21	1.17	90.96	129.81
241	99.77	102.04	2.27	Mouse 1 Locomotion in Area Box	181.1	79.82	2.15	-20.38	-8.98
242	99.77	102.04	2.27	Mouse 1 Locomotion in Area Periphery	181.1	79.82	2.15	-20.38	-8.98
243	103.27	104.44	1.17	Mouse 1 In Place Activity in Area Box	23.96	20.51	1.84	64.49	55.22
244	103.27	104.44	1.17	Mouse 1 In Place Activity in Area Periphery	23.96	20.51	1.84	64.49	55.22
245	101.7	108.04	6.34	Mouse 1 Turn Around	188.92	29.8	1.93	-185.79	-29.31
248	106.01	107.21	1.2	Mouse 1 In Place Activity in Area Box	14.68	12.22	1.82	17.21	14.33
249	106.01	107.21	1.2	Mouse 1 In Place Activity in Area Periphery	14.68	12.22	1.82	17.21	14.33
252	107.74	108.74	1	Mouse 1 Locomotion in Area Box	60.5	60.44	2.15	-5.07	-5.07
253	107.74	108.74	1	Mouse 1 Locomotion in Area Periphery	60.5	60.44	2.15	-5.07	-5.07
257	108.17	109.54	1.37	Mouse 1 Turn Around	118.98	86.97	1.99	123.42	90.22
259	109.68	111.04	1.37	Mouse 1 Locomotion in Area Box	83.76	61.23	2.02	-20.88	-15.26
263	110.88	112.91	2.04	Area:Mouse 1 Center In Center	72.05	35.4	1.99	18.13	8.91
264	110.88	112.91	2.04	Area:Mouse 1 Center In Center 75	72.05	35.4	1.99	18.13	8.91
266	113.01	113.21	0.2	Mouse 1 Cross Over Periphery and Center 75 by Center	4.16	20.77	1.88	24.35	121.62
267	111.14	133.17	22.02	Mouse 1 In Place Activity in Area Box	149.73	6.8	1.71	-81.25	-3.69
268	111.14	112.18	1.03	Mouse 1 In Place Activity in Area Center	44.22	42.75	1.83	1.16	1.12
269	111.14	112.18	1.03	Mouse 1 In Place Activity in Area Center 75	44.22	42.75	1.83	1.16	1.12
275	112.91	154.19	41.27	Area:Mouse 1 Center In Periphery	787	19.07	1.83	-300.36	-7.28
276	154.29	154.49	0.2	Mouse 1 Cross Over Periphery and Center 75 by Center	13.76	68.74	2.43	-7.67	-38.3
277	113.15	133.17	20.02	Mouse 1 In Place Activity in Area Periphery	96.68	4.83	1.68	-119.51	-5.97
281	110.74	135	24.26	Mouse 1 Turn Around	214.99	8.86	1.73	-50.39	-2.08
297	135.5	137.4	1.9	Mouse 1 Locomotion in Area Box	219.04	115.17	2.6	13.03	6.85
298	135.5	137.4	1.9	Mouse 1 Locomotion in Area Periphery	219.04	115.17	2.6	13.03	6.85
301	137.54	139.47	1.94	Mouse 1 In Place Activity in Area Box	62.97	32.54	1.81	48.36	24.99
302	137.54	139.47	1.94	Mouse 1 In Place Activity in Area Periphery	62.97	32.54	1.81	48.36	24.99
303	136.77	141.31	4.54	Mouse 1 Turn Around	212	46.72	1.92	18.7	4.12
310	141.07	143.41	2.34	Mouse 1 Locomotion in Area Box	202.47	86.68	2.21	-117.52	-50.31
311	141.07	143.41	2.34	Mouse 1 Locomotion in Area Periphery	202.47	86.68	2.21	-117.52	-50.31
312	143.51	153.42	9.91	Mouse 1 In Place Activity in Area Box	79.84	8.06	1.85	-101.06	-10.2
313	143.51	153.42	9.91	Mouse 1 In Place Activity in Area Periphery	79.84	8.06	1.85	-101.06	-10.2
315	142.71	149.28	6.57	Mouse 1 Turn Around	175.57	26.71	1.95	-56.34	-8.57
323	154.19	155.36	1.17	Area:Mouse 1 Center In Center	143.69	123.04	2.36	-56.65	-48.51
324	154.19	155.36	1.17	Area:Mouse 1 Center In Center 75	143.69	123.04	2.36	-56.65	-48.51
326	155.46	155.66	0.2	Mouse 1 Cross Over Periphery and Center 75 by Center	23.86	119.19	2.08	13.04	65.13
327	153.89	156.96	3.07	Mouse 1 Locomotion in Area Box	335.88	109.42	2.32	-12.57	-4.1
328	153.89	155.12	1.23	Mouse 1 Locomotion in Area Center	112.46	91.09	2.3	-64.12	-51.94
329	153.89	155.12	1.23	Mouse 1 Locomotion in Area Center 75	112.46	91.09	2.3	-64.12	-51.94
332	155.36	158.06	2.7	Area:Mouse 1 Center In Periphery	286.15	105.88	2.21	217.51	80.48
333	158.16	158.36	0.2	Mouse 1 Cross Over Periphery and Center 75 by Center	5.11	25.51	1.99	23.6	117.86
334	154.79	156.06	1.27	Mouse 1 Turn Around	156.17	123.17	2.15	42.2	33.28
336	155.12	156.96	1.84	Mouse 1 Locomotion in Area Periphery	223.42	121.74	2.33	51.55	28.09
339	156.49	158.63	2.14	Mouse 1 Turn Around	200.82	94.04	2.2	121.19	56.75
340	158.06	161.8	3.74	Area:Mouse 1 Center In Center	248.82	66.58	2.28	210.47	56.32
341	158.06	158.83	0.77	Area:Mouse 1 Center In Center 75	27.78	36.19	2.27	39.78	51.83
342	161.9	162.1	0.2	Mouse 1 Cross Over Periphery and Center 75 by Center	11.42	57.06	2.58	-0.78	-3.9
344	158.83	159.16	0.33	Area:Mouse 1 Center In Center 50	35.03	104.99	2.46	-2.76	-8.28
345	159.16	159.43	0.27	Area:Mouse 1 Center In Center 25	39.33	147.34	2.41	13.31	49.86
346	158.36	159.26	0.9	Mouse 1 Locomotion in Area Box	69.26	76.88	2.45	7.79	8.64
347	158.36	159.26	0.9	Mouse 1 Locomotion in Area Center	69.26	76.88	2.45	7.79	8.64
348	159.43	160.43	1	Area:Mouse 1 Center In Center 50	65.91	65.84	2.02	84.76	84.67
349	158.79	160.23	1.43	Mouse 1 Turn Around	135.33	94.32	2.15	76.13	53.06
350	160.43	161.8	1.37	Area:Mouse 1 Center In Center 75	80.77	59.04	2.41	75.39	55.11
353	160.03	165.23	5.21	Mouse 1 Locomotion in Area Box	517.84	99.48	2.45	258.03	49.57
356	161.8	162.93	1.13	Area:Mouse 1 Center In Periphery	115.19	101.54	2.63	49.37	43.52
357	187.39	187.59	0.2	Mouse 1 Cross Over Periphery and Center 75 by Center	2.76	13.77	1.63	14.88	74.32
359	161.56	165.23	3.67	Mouse 1 Locomotion in Area Periphery	431.58	117.58	2.47	191.24	52.1
361	162.93	163.06	0.13	Area:Mouse 1 Center In Center	21.87	163.83	2.73	6.54	48.97
362	162.93	163.06	0.13	Area:Mouse 1 Center In Center 75	21.87	163.83	2.73	6.54	48.97
364	163.06	163.43	0.37	Area:Mouse 1 Center In Periphery	60.14	163.87	2.52	10.64	28.98
366	163.43	163.63	0.2	Area:Mouse 1 Center In Center	20.14	100.62	2.29	35.37	176.7
367	163.43	163.63	0.2	Area:Mouse 1 Center In Center 75	20.14	100.62	2.29	35.37	176.7
368	162.66	163.6	0.93	Mouse 1 Turn Around	140.55	150.44	2.57	49.97	53.49
370	163.63	187.29	23.66	Area:Mouse 1 Center In Periphery	1004.45	42.46	1.99	821.15	34.71
373	166	166.7	0.7	Mouse 1 In Place Activity in Area Box	13.13	18.73	1.73	-18.24	-26.03
374	166	166.7	0.7	Mouse 1 In Place Activity in Area Periphery	13.13	18.73	1.73	-18.24	-26.03
376	164.8	167.63	2.84	Mouse 1 Turn Around	173.01	61	2.12	-52.23	-18.42
379	168.03	169.4	1.37	Mouse 1 Locomotion in Area Box	133.36	97.49	2.51	45.46	33.23
380	168.03	169.4	1.37	Mouse 1 Locomotion in Area Periphery	133.36	97.49	2.51	45.46	33.23
381	169.54	171.2	1.67	Mouse 1 In Place Activity in Area Box	69.11	41.43	2.06	59.86	35.88
382	169.54	171.2	1.67	Mouse 1 In Place Activity in Area Periphery	69.11	41.43	2.06	59.86	35.88
386	168.87	174.51	5.64	Mouse 1 Turn Around	221.67	39.31	2.01	236.04	41.86
388	172.17	173.14	0.97	Mouse 1 In Place Activity in Area Box	17.06	17.63	1.87	10.85	11.21
389	172.17	173.14	0.97	Mouse 1 In Place Activity in Area Periphery	17.06	17.63	1.87	10.85	11.21
392	175.18	176.01	0.83	Mouse 1 Locomotion in Area Box	49.61	59.47	2.48	103.75	124.37
393	175.18	176.01	0.83	Mouse 1 Locomotion in Area Periphery	49.61	59.47	2.48	103.75	124.37
394	176.14	176.98	0.83	Mouse 1 In Place Activity in Area Box	55.87	66.97	2.17	-5.7	-6.84
395	176.14	176.98	0.83	Mouse 1 In Place Activity in Area Periphery	55.87	66.97	2.17	-5.7	-6.84
396	175.51	177.38	1.87	Mouse 1 Turn Around	110.91	59.35	2.37	50.85	27.21
397	177.24	178.21	0.97	Mouse 1 Locomotion in Area Box	53.96	55.76	2.38	50.23	51.91
398	177.24	178.21	0.97	Mouse 1 Locomotion in Area Periphery	53.96	55.76	2.38	50.23	51.91
400	177.68	179.51	1.84	Mouse 1 Turn Around	125.75	68.52	2.09	149.7	81.57
405	180.35	181.45	1.1	Mouse 1 In Place Activity in Area Box	26.66	24.22	1.8	24.13	21.91
406	180.35	181.45	1.1	Mouse 1 In Place Activity in Area Periphery	26.66	24.22	1.8	24.13	21.91
408	182.12	183.65	1.53	Mouse 1 In Place Activity in Area Box	20.31	13.23	2	-21.88	-14.25
409	182.12	183.65	1.53	Mouse 1 In Place Activity in Area Periphery	20.31	13.23	2	-21.88	-14.25
413	184.45	185.92	1.47	Mouse 1 In Place Activity in Area Box	22.21	15.13	1.55	52.58	35.82
414	184.45	185.92	1.47	Mouse 1 In Place Activity in Area Periphery	22.21	15.13	1.55	52.58	35.82
417	187.29	188.39	1.1	Area:Mouse 1 Center In Center	18.36	16.67	1.6	-63.33	-57.52
418	187.29	188.39	1.1	Area:Mouse 1 Center In Center 75	18.36	16.67	1.6	-63.33	-57.52
419	188.49	188.69	0.2	Mouse 1 Cross Over Periphery and Center 75 by Center	10.35	51.7	1.97	11.11	55.49
422	183.55	188.32	4.77	Mouse 1 Turn Around	71.4	14.96	1.65	-101.09	-21.19
425	188.39	195.56	7.17	Area:Mouse 1 Center In Periphery	197.15	27.48	1.7	-205.2	-28.6
426	195.66	195.86	0.2	Mouse 1 Cross Over Periphery and Center 75 by Center	5.03	25.12	1.6	-19.3	-96.39
432	190.52	196.5	5.97	Mouse 1 Turn Around	136.44	22.84	1.63	-269	-45.04
433	192.19	194.69	2.5	Mouse 1 In Place Activity in Area Box	37.36	14.93	1.66	-60.39	-24.13
434	192.19	194.69	2.5	Mouse 1 In Place Activity in Area Periphery	37.36	14.93	1.66	-60.39	-24.13
441	195.56	196.6	1.03	Area:Mouse 1 Center In Center	23.44	22.66	1.52	-92.65	-89.58
442	195.56	196.6	1.03	Area:Mouse 1 Center In Center 75	23.44	22.66	1.52	-92.65	-89.58
443	196.7	196.9	0.2	Mouse 1 Cross Over Periphery and Center 75 by Center	4.64	23.16	1.65	-19.87	-99.25
447	196.6	257.26	60.66	Area:Mouse 1 Center In Periphery	983.92	16.22	1.83	-404.11	-6.66
449	257.36	257.56	0.2	Mouse 1 Cross Over Periphery and Center 75 by Center	7.72	38.58	2.01	8.28	41.34
450	198.2	198.6	0.4	Mouse 1 In Place Activity in Area Box	11.69	29.18	1.7	8.7	21.72
451	198.2	198.6	0.4	Mouse 1 In Place Activity in Area Periphery	11.69	29.18	1.7	8.7	21.72
452	200.87	214.15	13.28	Mouse 1 In Place Activity in Area Box	38.97	2.93	1.71	0.04	0
453	200.87	214.15	13.28	Mouse 1 In Place Activity in Area Periphery	38.97	2.93	1.71	0.04	0
456	214.28	216.35	2.07	Mouse 1 Locomotion in Area Box	164.54	79.54	2.51	15.58	7.53
457	214.28	216.35	2.07	Mouse 1 Locomotion in Area Periphery	164.54	79.54	2.51	15.58	7.53
458	215.92	217.35	1.43	Mouse 1 Turn Around	107.85	75.17	2.74	-59.18	-41.25
459	220.25	223.46	3.2	Mouse 1 Locomotion in Area Box	212.69	66.4	2.16	-68.56	-21.4
460	220.25	223.46	3.2	Mouse 1 Locomotion in Area Periphery	212.69	66.4	2.16	-68.56	-21.4
463	221.82	222.89	1.07	Mouse 1 Turn Around	74.87	70.12	2.16	57.71	54.05
464	223.56	237.27	13.71	Mouse 1 In Place Activity in Area Box	46.69	3.4	1.71	23.36	1.7
465	223.56	237.27	13.71	Mouse 1 In Place Activity in Area Periphery	46.69	3.4	1.71	23.36	1.7
469	238	239.17	1.17	Mouse 1 In Place Activity in Area Box	21.42	18.34	1.68	14.87	12.73
470	238	239.17	1.17	Mouse 1 In Place Activity in Area Periphery	21.42	18.34	1.68	14.87	12.73
472	239.94	251.79	11.85	Mouse 1 In Place Activity in Area Box	19.13	1.62	1.64	-9.29	-0.78
473	239.94	251.79	11.85	Mouse 1 In Place Activity in Area Periphery	19.13	1.62	1.64	-9.29	-0.78
478	252.25	253.49	1.23	Mouse 1 Turn Around	50.47	40.88	2.1	-13.7	-11.1
479	254.75	255.92	1.17	Mouse 1 Locomotion in Area Box	79.19	67.81	2.47	2.56	2.19
480	254.75	255.92	1.17	Mouse 1 Locomotion in Area Periphery	79.19	67.81	2.47	2.56	2.19
483	257.26	258.53	1.27	Area:Mouse 1 Center In Center	62.67	49.43	2.33	81.43	64.22
484	257.26	258.53	1.27	Area:Mouse 1 Center In Center 75	62.67	49.43	2.33	81.43	64.22
485	258.63	258.83	0.2	Mouse 1 Cross Over Periphery and Center 75 by Center	15.75	78.69	2.34	0.72	3.58
487	256.56	258.02	1.47	Mouse 1 Turn Around	47.15	32.12	1.98	-11.33	-7.72
490	258.53	259.39	0.87	Area:Mouse 1 Center In Periphery	53.99	62.23	2.14	-5.09	-5.87
491	277.61	277.81	0.2	Mouse 1 Cross Over Periphery and Center 75 by Center	24.04	120.09	2.37	4.48	22.37
493	259.39	259.49	0.1	Area:Mouse 1 Center In Center	1.77	17.64	2.12	-27.55	-275.27
494	259.39	259.49	0.1	Area:Mouse 1 Center In Center 75	1.77	17.64	2.12	-27.55	-275.27
495	259.49	265.27	5.77	Area:Mouse 1 Center In Periphery	326.6	56.58	1.99	-185	-32.05
496	261.66	263.06	1.4	Mouse 1 Locomotion in Area Box	114.64	81.8	2.08	0.34	0.24
497	261.66	263.06	1.4	Mouse 1 Locomotion in Area Periphery	114.64	81.8	2.08	0.34	0.24
498	263.1	265.1	2	Mouse 1 Turn Around	95.08	47.49	1.9	-104.27	-52.08
501	265.27	265.43	0.17	Area:Mouse 1 Center In Center	11.38	68.24	2.17	17.64	105.71
502	265.27	265.43	0.17	Area:Mouse 1 Center In Center 75	11.38	68.24	2.17	17.64	105.71
503	265.43	277.51	12.08	Area:Mouse 1 Center In Periphery	770.72	63.81	2.2	-183.07	-15.16
507	264.76	266.63	1.87	Mouse 1 Locomotion in Area Box	170.28	91.13	2.25	-3.28	-1.76
509	264.76	266.63	1.87	Mouse 1 Locomotion in Area Periphery	170.28	91.13	2.25	-3.28	-1.76
510	266.73	267.47	0.73	Mouse 1 In Place Activity in Area Box	50.94	69.4	2.36	-3.36	-4.58
511	266.73	267.47	0.73	Mouse 1 In Place Activity in Area Periphery	50.94	69.4	2.36	-3.36	-4.58
512	270.47	272.14	1.67	Mouse 1 Locomotion in Area Box	144.72	86.75	2.11	-5.8	-3.48
513	270.47	272.14	1.67	Mouse 1 Locomotion in Area Periphery	144.72	86.75	2.11	-5.8	-3.48
520	277.51	277.84	0.33	Area:Mouse 1 Center In Center	38.72	116.05	2.36	5.32	15.96
521	277.51	277.84	0.33	Area:Mouse 1 Center In Center 75	38.72	116.05	2.36	5.32	15.96
522	276.84	278.14	1.3	Mouse 1 Locomotion in Area Box	108.46	83.35	2.36	-11.71	-9
523	277.94	278.14	0.2	Mouse 1 Cross Over Periphery and Center 75 by Center	28.55	142.63	2.38	6.3	31.47
527	277.84	280.71	2.87	Area:Mouse 1 Center In Periphery	129.21	45.03	1.99	-112.57	-39.23
529	276.84	278.14	1.3	Mouse 1 Locomotion in Area Periphery	108.46	83.35	2.36	-11.71	-9
530	280.81	281.01	0.2	Mouse 1 Cross Over Periphery and Center 75 by Center	5.51	27.5	2.06	12.05	60.21
531	277.41	280.88	3.47	Mouse 1 Turn Around	178.89	51.55	2.04	-127.43	-36.72
533	279.11	279.88	0.77	Mouse 1 In Place Activity in Area Box	20.25	26.39	1.91	-10.69	-13.93
534	279.11	279.88	0.77	Mouse 1 In Place Activity in Area Periphery	20.25	26.39	1.91	-10.69	-13.93
537	280.71	285.89	5.17	Area:Mouse 1 Center In Center	266.01	51.43	1.93	-25.18	-4.87
538	280.71	281.18	0.47	Area:Mouse 1 Center In Center 75	15.29	32.74	2.06	-0.91	-1.96
540	285.99	286.19	0.2	Mouse 1 Cross Over Periphery and Center 75 by Center	30.59	152.79	2.35	-1.69	-8.46
541	281.18	284.75	3.57	Area:Mouse 1 Center In Center 50	158.28	44.33	1.82	-13.24	-3.71
542	283.65	284.55	0.9	Mouse 1 In Place Activity in Area Box	36.47	40.48	1.78	18.9	20.98
543	283.65	284.55	0.9	Mouse 1 In Place Activity in Area Center	36.47	40.48	1.78	18.9	20.98
544	283.65	284.52	0.87	Mouse 1 In Place Activity in Area Center 50	36.24	41.77	1.78	14.22	16.39
545	284.75	285.12	0.37	Area:Mouse 1 Center In Center 25	7.9	21.52	2.09	-19.95	-54.35
546	285.12	285.49	0.37	Area:Mouse 1 Center In Center 50	29.67	80.85	2.28	9.9	26.98
547	285.49	285.89	0.4	Area:Mouse 1 Center In Center 75	54.87	137.03	2.26	-0.98	-2.44
548	284.68	286.12	1.43	Mouse 1 Locomotion in Area Box	128.53	89.58	2.23	-12.77	-8.9
549	284.68	285.65	0.97	Mouse 1 Locomotion in Area Center	58.14	60.09	2.15	-12.12	-12.52
552	285.89	288.89	3	Area:Mouse 1 Center In Periphery	155.27	51.71	2.02	97.03	32.31
553	291.96	292.16	0.2	Mouse 1 Cross Over Periphery and Center 75 by Center	11.37	56.8	2.13	21.06	105.21
555	285.59	287.69	2.1	Mouse 1 Turn Around	162.72	77.41	2.06	-12.66	-6.02
561	288.89	289.06	0.17	Area:Mouse 1 Center In Center	7.39	44.3	2.65	-6.24	-37.42
562	288.89	289.06	0.17	Area:Mouse 1 Center In Center 75	7.39	44.3	2.65	-6.24	-37.42
564	289.06	291.86	2.8	Area:Mouse 1 Center In Periphery	114.43	40.83	1.98	24.07	8.59
566	288.66	290.06	1.4	Mouse 1 Turn Around	79.69	56.87	2.35	-61.22	-43.68
568	290.06	290.79	0.73	Mouse 1 In Place Activity in Area Box	27.74	37.79	1.77	1.63	2.21
569	290.06	290.79	0.73	Mouse 1 In Place Activity in Area Periphery	27.74	37.79	1.77	1.63	2.21
572	291.86	292.83	0.97	Area:Mouse 1 Center In Center	43.32	44.77	1.96	131.23	135.62
573	291.86	292.83	0.97	Area:Mouse 1 Center In Center 75	43.32	44.77	1.96	131.23	135.62
574	292.93	293.13	0.2	Mouse 1 Cross Over Periphery and Center 75 by Center	9.39	46.89	2.29	3.43	17.13
578	292.83	302.37	9.54	Area:Mouse 1 Center In Periphery	378.12	39.62	1.86	2.69	0.28
580	302.47	302.67	0.2	Mouse 1 Cross Over Periphery and Center 75 by Center	6.14	30.66	1.9	31.27	156.17
581	292.56	294.06	1.5	Mouse 1 Turn Around	76.9	51.22	1.91	69.24	46.12
582	293.29	294.26	0.97	Mouse 1 In Place Activity in Area Box	45.6	47.13	1.68	12.24	12.65
583	293.29	294.26	0.97	Mouse 1 In Place Activity in Area Periphery	45.6	47.13	1.68	12.24	12.65
584	296.43	299.9	3.47	Mouse 1 Turn Around	119.82	34.53	1.78	48.14	13.87
585	298.16	299.27	1.1	Mouse 1 In Place Activity in Area Box	15.86	14.4	1.69	-8.78	-7.97
586	298.16	299.27	1.1	Mouse 1 In Place Activity in Area Periphery	15.86	14.4	1.69	-8.78	-7.97
590	302.37	307.21	4.84	Area:Mouse 1 Center In Center	384.64	79.5	2.22	237.69	49.13
591	302.37	303.97	1.6	Area:Mouse 1 Center In Center 75	59.04	36.86	1.95	164.62	102.78
592	300.2	302.94	2.74	Mouse 1 Turn Around	96.94	35.43	1.91	115.67	42.28
595	307.31	307.51	0.2	Mouse 1 Cross Over Periphery and Center 75 by Center	32.92	164.41	2.35	-5.19	-25.9
598	303.97	304.3	0.33	Area:Mouse 1 Center In Center 50	15.48	46.38	2.16	-37.24	-111.6
599	304.3	305.67	1.37	Area:Mouse 1 Center In Center 75	117.78	86.09	2.11	91.68	67.02
601	303.74	304.67	0.93	Mouse 1 Locomotion in Area Box	63.76	68.25	2.23	-40.38	-43.22
602	303.74	304.67	0.93	Mouse 1 Locomotion in Area Center	63.76	68.25	2.23	-40.38	-43.22
606	304.2	305.77	1.57	Mouse 1 Turn Around	127.7	81.43	2.14	73.35	46.77
607	305.67	306.04	0.37	Area:Mouse 1 Center In Center 50	20.89	56.93	2.39	25.48	69.43
608	306.04	306.44	0.4	Area:Mouse 1 Center In Center 25	43.16	107.78	2.67	2.86	7.14
609	305.37	307.41	2.04	Mouse 1 Locomotion in Area Box	234.23	115.08	2.53	25.85	12.7
610	305.37	306.97	1.6	Mouse 1 Locomotion in Area Center	156.49	97.71	2.54	57.34	35.8
611	306.44	306.87	0.43	Area:Mouse 1 Center In Center 50	67.8	156.31	2.7	6.67	15.37
612	306.87	307.21	0.33	Area:Mouse 1 Center In Center 75	60.49	181.29	2.62	-16.38	-49.1
615	307.21	309.78	2.57	Area:Mouse 1 Center In Periphery	124.59	48.49	1.93	-3.68	-1.43
616	309.88	310.08	0.2	Mouse 1 Cross Over Periphery and Center 75 by Center	5.53	27.64	1.67	-24.29	-121.33
618	306.91	308.64	1.74	Mouse 1 Turn Around	174.15	100.37	2.08	26.5	15.27
620	307.51	309.31	1.8	Mouse 1 In Place Activity in Area Box	71.62	39.75	1.87	62.16	34.5
621	307.51	309.31	1.8	Mouse 1 In Place Activity in Area Periphery	71.62	39.75	1.87	62.16	34.5
624	309.78	310.94	1.17	Area:Mouse 1 Center In Center	29.12	24.94	1.75	-41.52	-35.55
625	309.78	310.94	1.17	Area:Mouse 1 Center In Center 75	29.12	24.94	1.75	-41.52	-35.55
626	311.04	311.24	0.2	Mouse 1 Cross Over Periphery and Center 75 by Center	7.88	39.36	1.95	-19.48	-97.29
631	310.94	330.63	19.69	Area:Mouse 1 Center In Periphery	494.02	25.09	1.77	-41.64	-2.12
633	330.73	330.93	0.2	Mouse 1 Cross Over Periphery and Center 75 by Center	6.46	32.25	1.57	23.45	117.16
634	311.54	312.75	1.2	Mouse 1 In Place Activity in Area Box	56.05	46.66	1.75	-3.8	-3.16
635	311.54	312.75	1.2	Mouse 1 In Place Activity in Area Periphery	56.05	46.66	1.75	-3.8	-3.16
636	310.88	314.15	3.27	Mouse 1 Turn Around	115.33	35.27	1.78	10.78	3.3
637	314.45	317.15	2.7	Mouse 1 Locomotion in Area Box	146.33	54.14	2.07	-92.96	-34.4
638	314.45	317.15	2.7	Mouse 1 Locomotion in Area Periphery	146.33	54.14	2.07	-92.96	-34.4
639	317.32	327.63	10.31	Mouse 1 In Place Activity in Area Box	68.25	6.62	1.67	35.44	3.44
640	317.32	327.63	10.31	Mouse 1 In Place Activity in Area Periphery	68.25	6.62	1.67	35.44	3.44
641	316.55	327.86	11.31	Mouse 1 Turn Around	116.34	10.29	1.72	41.2	3.64
644	327.73	328.6	0.87	Mouse 1 Locomotion in Area Box	47.14	54.34	2.3	-38.7	-44.61
645	327.73	328.6	0.87	Mouse 1 Locomotion in Area Periphery	47.14	54.34	2.3	-38.7	-44.61
646	328.7	329.4	0.7	Mouse 1 In Place Activity in Area Box	57.26	81.72	1.62	41.4	59.09
647	328.7	329.4	0.7	Mouse 1 In Place Activity in Area Periphery	57.26	81.72	1.62	41.4	59.09
648	328.03	331.3	3.27	Mouse 1 Turn Around	153.35	46.9	1.75	108.34	33.13
651	330.63	330.9	0.27	Area:Mouse 1 Center In Center	8.88	33.27	1.54	4.15	15.56
652	330.63	330.9	0.27	Area:Mouse 1 Center In Center 75	8.88	33.27	1.54	4.15	15.56
653	331	331.2	0.2	Mouse 1 Cross Over Periphery and Center 75 by Center	3.2	15.97	1.82	-0.39	-1.92
654	330.9	333.77	2.87	Area:Mouse 1 Center In Periphery	87.4	30.46	1.94	138.18	48.15
655	333.87	334.07	0.2	Mouse 1 Cross Over Periphery and Center 75 by Center	11.1	55.45	1.85	25.46	127.17
656	330.46	331.13	0.67	Mouse 1 In Place Activity in Area Box	19.05	28.54	1.63	45.64	68.39
660	331.93	333.13	1.2	Mouse 1 In Place Activity in Area Box	46.94	39.08	1.79	2.26	1.88
661	331.93	333.13	1.2	Mouse 1 In Place Activity in Area Periphery	46.94	39.08	1.79	2.26	1.88
664	333.77	335.54	1.77	Area:Mouse 1 Center In Center	119.41	67.52	2.11	137.01	77.47
665	333.77	334.53	0.77	Area:Mouse 1 Center In Center 75	39.92	52.01	1.99	78.38	102.13
666	334.63	335.84	1.2	Mouse 1 Cross Over Periphery and Center 75 by Center	112.04	93.27	2.2	40.5	33.71
667	331.6	334.4	2.8	Mouse 1 Turn Around	108.25	38.62	1.94	114.51	40.86
669	334.53	335.3	0.77	Area:Mouse 1 Center In Center 50	53.73	70.02	2.13	48.4	63.07
670	334.17	335.77	1.6	Mouse 1 Locomotion in Area Box	128.14	80.01	2.18	87.99	54.94
671	334.17	335.3	1.13	Mouse 1 Locomotion in Area Center	72.68	64.07	2.12	87.76	77.36
672	335.3	335.54	0.23	Area:Mouse 1 Center In Center 75	25.76	110.29	2.42	10.23	43.79
675	335.54	342.18	6.64	Area:Mouse 1 Center In Periphery	265.11	39.93	1.82	191.13	28.78
676	342.28	342.48	0.2	Mouse 1 Cross Over Periphery and Center 75 by Center	6.95	34.73	2.44	1.53	7.62
679	335.9	337.6	1.7	Mouse 1 In Place Activity in Area Box	78.75	46.27	1.83	10.29	6.05
680	335.9	337.6	1.7	Mouse 1 In Place Activity in Area Periphery	78.75	46.27	1.83	10.29	6.05
681	335.27	338.17	2.9	Mouse 1 Turn Around	164.08	56.52	1.96	57.64	19.85
683	338.94	340.67	1.74	Mouse 1 In Place Activity in Area Box	53.71	30.96	1.63	-1.67	-0.97
684	338.94	340.67	1.74	Mouse 1 In Place Activity in Area Periphery	53.71	30.96	1.63	-1.67	-0.97
687	342.18	343.98	1.8	Area:Mouse 1 Center In Center	180.25	100.04	2.37	-3.49	-1.94
688	342.18	343.98	1.8	Area:Mouse 1 Center In Center 75	180.25	100.04	2.37	-3.49	-1.94
690	344.08	344.28	0.2	Mouse 1 Cross Over Periphery and Center 75 by Center	40.44	202	2.09	18.49	92.38
691	342.04	346.38	4.34	Mouse 1 Locomotion in Area Box	448.48	103.39	2.17	64.49	14.87
692	342.04	343.74	1.7	Mouse 1 Locomotion in Area Center	137.48	80.79	2.3	5.99	3.52
693	342.04	343.74	1.7	Mouse 1 Locomotion in Area Center 75	137.48	80.79	2.3	5.99	3.52
696	343.98	353.15	9.18	Area:Mouse 1 Center In Periphery	465.64	50.75	1.92	145.05	15.81
698	353.25	353.45	0.2	Mouse 1 Cross Over Periphery and Center 75 by Center	6.94	34.66	2.42	-1.81	-9.02
699	343.74	346.38	2.64	Mouse 1 Locomotion in Area Periphery	310.99	117.98	2.09	58.51	22.2
700	345.31	348.45	3.14	Mouse 1 Turn Around	137.43	43.82	1.84	-47.7	-15.21
701	346.95	348.21	1.27	Mouse 1 In Place Activity in Area Box	20.78	16.39	1.69	8.24	6.5
702	346.95	348.21	1.27	Mouse 1 In Place Activity in Area Periphery	20.78	16.39	1.69	8.24	6.5
703	348.35	349.12	0.77	Mouse 1 Locomotion in Area Box	37.71	49.14	2.09	30.22	39.38
704	348.35	349.12	0.77	Mouse 1 Locomotion in Area Periphery	37.71	49.14	2.09	30.22	39.38
705	349.25	352.82	3.57	Mouse 1 In Place Activity in Area Box	98.92	27.71	1.89	56.42	15.8
706	349.25	352.82	3.57	Mouse 1 In Place Activity in Area Periphery	98.92	27.71	1.89	56.42	15.8
707	348.58	350.88	2.3	Mouse 1 Turn Around	111.14	48.27	2.03	-3.51	-1.53
713	353.15	353.45	0.3	Area:Mouse 1 Center In Center	7.78	25.9	2.41	4.59	15.28
714	353.15	353.45	0.3	Area:Mouse 1 Center In Center 75	7.78	25.9	2.41	4.59	15.28
718	353.55	353.75	0.2	Mouse 1 Cross Over Periphery and Center 75 by Center	19.06	95.22	2.45	-6.81	-34.02
719	353.45	357.46	4	Area:Mouse 1 Center In Periphery	160.21	40.01	1.99	38.37	9.58
721	357.56	357.76	0.2	Mouse 1 Cross Over Periphery and Center 75 by Center	17.59	87.87	2.28	-28.46	-142.14
722	353.02	353.79	0.77	Mouse 1 Locomotion in Area Box	37.1	48.35	2.35	4.16	5.42
723	353.25	355.99	2.74	Mouse 1 Turn Around	117.58	42.97	1.94	-42.2	-15.42
725	354.59	355.49	0.9	Mouse 1 In Place Activity in Area Box	11.73	13.02	1.69	-9.54	-10.59
726	354.59	355.49	0.9	Mouse 1 In Place Activity in Area Periphery	11.73	13.02	1.69	-9.54	-10.59
730	357.46	357.82	0.37	Area:Mouse 1 Center In Center	31.87	86.83	2.26	-29.08	-79.23
731	357.46	357.82	0.37	Area:Mouse 1 Center In Center 75	31.87	86.83	2.26	-29.08	-79.23
734	357.92	358.12	0.2	Mouse 1 Cross Over Periphery and Center 75 by Center	27.76	138.67	2.14	-17.38	-86.83
736	356.96	357.96	1	Mouse 1 Locomotion in Area Box	70.22	70.15	2.19	-27.85	-27.82
737	357.82	358.66	0.83	Area:Mouse 1 Center In Periphery	84.47	101.26	2.03	-48.32	-57.93
738	358.76	358.96	0.2	Mouse 1 Cross Over Periphery and Center 75 by Center	2.03	10.12	2.01	33.02	164.92
739	357.39	359.63	2.24	Mouse 1 Turn Around	137.16	61.35	2.05	-29.53	-13.21
740	358.66	360.36	1.7	Area:Mouse 1 Center In Center	29.48	17.33	2.06	40.36	23.72
741	358.66	360.36	1.7	Area:Mouse 1 Center In Center 75	29.48	17.33	2.06	40.36	23.72
744	360.46	360.66	0.2	Mouse 1 Cross Over Periphery and Center 75 by Center	9.6	47.94	2.51	8.25	41.23
748	360.36	381.11	20.75	Area:Mouse 1 Center In Periphery	912.2	43.95	2	327.85	15.8
750	381.21	381.41	0.2	Mouse 1 Cross Over Periphery and Center 75 by Center	10.82	54.04	2.29	-0.59	-2.96
751	361.13	362.2	1.07	Mouse 1 In Place Activity in Area Box	37.86	35.46	1.71	-22.89	-21.44
752	361.13	362.2	1.07	Mouse 1 In Place Activity in Area Periphery	37.86	35.46	1.71	-22.89	-21.44
753	359.73	362.5	2.77	Mouse 1 Turn Around	89.18	32.2	2.03	-41.32	-14.92
756	363.56	365.33	1.77	Mouse 1 Locomotion in Area Box	209.06	118.22	2.3	51.68	29.23
757	363.56	365.33	1.77	Mouse 1 Locomotion in Area Periphery	209.06	118.22	2.3	51.68	29.23
758	366.07	375.48	9.41	Mouse 1 In Place Activity in Area Box	49.71	5.28	1.76	129.24	13.73
759	366.07	375.48	9.41	Mouse 1 In Place Activity in Area Periphery	49.71	5.28	1.76	129.24	13.73
761	364.8	369.4	4.6	Mouse 1 Turn Around	180.94	39.29	2.05	150.03	32.58
767	376.38	379.61	3.24	Mouse 1 Locomotion in Area Box	367.16	113.44	2.66	72.82	22.5
768	376.38	379.61	3.24	Mouse 1 Locomotion in Area Periphery	367.16	113.44	2.66	72.82	22.5
769	377.98	378.35	0.37	Mouse 1 Flat-Back Approach in Area Box	46.73	127.31	3.79	9.98	27.19
771	379.78	380.65	0.87	Mouse 1 In Place Activity in Area Box	59.99	69.15	1.72	44.95	51.81
772	379.78	380.65	0.87	Mouse 1 In Place Activity in Area Periphery	59.99	69.15	1.72	44.95	51.81
774	381.11	381.82	0.7	Area:Mouse 1 Center In Center	42.9	61.23	2.16	-44.1	-62.93
775	381.11	381.82	0.7	Area:Mouse 1 Center In Center 75	42.9	61.23	2.16	-44.1	-62.93
776	381.92	382.12	0.2	Mouse 1 Cross Over Periphery and Center 75 by Center	15.43	77.07	2.23	0.34	1.69
780	381.82	486.62	104.8	Area:Mouse 1 Center In Periphery	729	6.96	1.64	399.2	3.81
781	486.72	486.92	0.2	Mouse 1 Cross Over Periphery and Center 75 by Center	24.5	122.38	2.53	7.63	38.1
785	382.08	394.53	12.45	Mouse 1 In Place Activity in Area Box	82.81	6.65	1.74	88.38	7.1
786	382.08	394.53	12.45	Mouse 1 In Place Activity in Area Periphery	82.81	6.65	1.74	88.38	7.1
792	381.05	396.06	15.02	Mouse 1 Turn Around	173.09	11.53	1.76	145.59	9.7
799	396.43	435.8	39.37	Mouse 1 In Place Activity in Area Box	105.58	2.68	1.58	-8.38	-0.21
800	396.43	435.8	39.37	Mouse 1 In Place Activity in Area Periphery	105.58	2.68	1.58	-8.38	-0.21
820	436.07	437.64	1.57	Mouse 1 Locomotion in Area Box	91.72	58.49	1.93	-9.02	-5.75
821	436.07	437.64	1.57	Mouse 1 Locomotion in Area Periphery	91.72	58.49	1.93	-9.02	-5.75
822	438.07	440.57	2.5	Mouse 1 In Place Activity in Area Box	38.22	15.27	1.89	-20.06	-8.02
823	438.07	440.57	2.5	Mouse 1 In Place Activity in Area Periphery	38.22	15.27	1.89	-20.06	-8.02
824	437.07	441.21	4.14	Mouse 1 Turn Around	116.42	28.14	1.87	-52.94	-12.8
825	441.54	442.88	1.33	Mouse 1 In Place Activity in Area Box	20.95	15.7	2.13	3.85	2.89
826	441.54	442.88	1.33	Mouse 1 In Place Activity in Area Periphery	20.95	15.7	2.13	3.85	2.89
829	443.81	479.65	35.84	Mouse 1 In Place Activity in Area Box	89.42	2.5	1.55	236.17	6.59
830	443.81	479.65	35.84	Mouse 1 In Place Activity in Area Periphery	89.42	2.5	1.55	236.17	6.59
837	480.48	481.78	1.3	Mouse 1 Locomotion in Area Box	75.24	57.82	2.19	54.02	41.51
838	480.48	481.78	1.3	Mouse 1 Locomotion in Area Periphery	75.24	57.82	2.19	54.02	41.51
839	481.95	484.78	2.84	Mouse 1 In Place Activity in Area Box	52.76	18.6	1.97	48.54	17.12
840	481.95	484.78	2.84	Mouse 1 In Place Activity in Area Periphery	52.76	18.6	1.97	48.54	17.12
846	486.62	486.92	0.3	Area:Mouse 1 Center In Center	34.83	115.97	2.43	12.54	41.77
847	485.79	487.12	1.33	Mouse 1 Locomotion in Area Box	100.27	75.13	2.37	1.83	1.37
848	486.62	486.92	0.3	Area:Mouse 1 Center In Center 75	34.83	115.97	2.43	12.54	41.77
852	487.02	487.22	0.2	Mouse 1 Cross Over Periphery and Center 75 by Center	28.74	143.58	2.67	0.42	2.1
853	486.92	489.49	2.57	Area:Mouse 1 Center In Periphery	164.21	63.91	2.25	58.67	22.84
854	485.79	487.12	1.33	Mouse 1 Locomotion in Area Periphery	100.27	75.13	2.37	1.83	1.37
855	489.59	489.79	0.2	Mouse 1 Cross Over Periphery and Center 75 by Center	31.54	157.55	2.69	-8.57	-42.79
856	487.25	488.25	1	Mouse 1 In Place Activity in Area Box	60.67	60.61	2.14	-40.57	-40.53
857	487.25	488.25	1	Mouse 1 In Place Activity in Area Periphery	60.67	60.61	2.14	-40.57	-40.53
861	488.59	489.92	1.33	Mouse 1 Locomotion in Area Box	122.43	91.73	2.42	5.6	4.2
862	489.49	489.82	0.33	Area:Mouse 1 Center In Center	51	152.85	2.58	-15.37	-46.08
863	489.49	489.82	0.33	Area:Mouse 1 Center In Center 75	51	152.85	2.58	-15.37	-46.08
866	489.92	490.12	0.2	Mouse 1 Cross Over Periphery and Center 75 by Center	27.52	137.46	2.58	-16.09	-80.37
868	489.82	491.99	2.17	Area:Mouse 1 Center In Periphery	108.69	50.12	2.02	-43.55	-20.08
869	492.09	492.29	0.2	Mouse 1 Cross Over Periphery and Center 75 by Center	5.11	25.51	1.79	31.12	155.46
870	489.36	492.69	3.34	Mouse 1 Turn Around	193.61	58.02	2.03	-55.77	-16.72
871	490.96	491.66	0.7	Mouse 1 In Place Activity in Area Box	13.82	19.73	1.59	7.97	11.37
872	490.96	491.66	0.7	Mouse 1 In Place Activity in Area Periphery	13.82	19.73	1.59	7.97	11.37
873	491.99	498.53	6.54	Area:Mouse 1 Center In Center	77.79	11.89	1.62	17.27	2.64
874	491.99	498.53	6.54	Area:Mouse 1 Center In Center 75	77.79	11.89	1.62	17.27	2.64
877	498.63	498.83	0.2	Mouse 1 Cross Over Periphery and Center 75 by Center	5.56	27.78	2.59	10.05	50.21
881	492.73	498.23	5.51	Mouse 1 In Place Activity in Area Box	58.07	10.55	1.59	50.37	9.15
882	492.73	498.23	5.51	Mouse 1 In Place Activity in Area Center	58.07	10.55	1.59	50.37	9.15
883	492.73	498.23	5.51	Mouse 1 In Place Activity in Area Center 75	58.07	10.55	1.59	50.37	9.15
887	498.53	513.28	14.75	Area:Mouse 1 Center In Periphery	225.34	15.28	1.8	91.33	6.19
888	513.38	513.58	0.2	Mouse 1 Cross Over Periphery and Center 75 by Center	6.93	34.63	1.71	-3.77	-18.83
891	498.87	505.07	6.21	Mouse 1 In Place Activity in Area Box	44.67	7.2	1.57	-45.26	-7.29
892	498.87	505.07	6.21	Mouse 1 In Place Activity in Area Periphery	44.67	7.2	1.57	-45.26	-7.29
905	505.54	506.64	1.1	Mouse 1 In Place Activity in Area Box	16.98	15.42	1.59	30	27.24
906	505.54	506.64	1.1	Mouse 1 In Place Activity in Area Periphery	16.98	15.42	1.59	30	27.24
913	508.58	509.31	0.73	Mouse 1 Turn Around	23.67	32.25	2.1	150.46	204.97
914	510.24	512.71	2.47	Mouse 1 In Place Activity in Area Box	34.06	13.79	2.04	-20.65	-8.36
915	510.24	512.71	2.47	Mouse 1 In Place Activity in Area Periphery	34.06	13.79	2.04	-20.65	-8.36
918	513.28	517.52	4.24	Area:Mouse 1 Center In Center	45.01	10.62	1.63	-74.43	-17.56
919	513.28	517.52	4.24	Area:Mouse 1 Center In Center 75	45.01	10.62	1.63	-74.43	-17.56
920	517.62	517.82	0.2	Mouse 1 Cross Over Periphery and Center 75 by Center	2.8	14	2.25	-0.56	-2.8
921	513.41	517.32	3.9	Mouse 1 In Place Activity in Area Box	38.52	9.87	1.61	-53.85	-13.79
922	513.41	517.28	3.87	Mouse 1 In Place Activity in Area Center	38.19	9.87	1.61	-50.57	-13.07
923	513.41	517.28	3.87	Mouse 1 In Place Activity in Area Center 75	38.19	9.87	1.61	-50.57	-13.07
929	517.52	518.62	1.1	Area:Mouse 1 Center In Periphery	13.28	12.06	1.84	49.29	44.77
930	518.72	518.92	0.2	Mouse 1 Cross Over Periphery and Center 75 by Center	5.22	26.06	1.88	-1.13	-5.62
934	518.62	518.95	0.33	Area:Mouse 1 Center In Center	8.21	24.62	1.85	7.16	21.47
935	518.62	518.95	0.33	Area:Mouse 1 Center In Center 75	8.21	24.62	1.85	7.16	21.47
936	519.05	519.25	0.2	Mouse 1 Cross Over Periphery and Center 75 by Center	3.92	19.57	1.79	-12.55	-62.7
937	518.95	519.69	0.73	Area:Mouse 1 Center In Periphery	15.58	21.22	1.74	55.86	76.09
939	519.79	519.99	0.2	Mouse 1 Cross Over Periphery and Center 75 by Center	6.76	33.79	1.93	21.47	107.23
941	509.71	519.69	9.98	Mouse 1 Turn Around	158.56	15.89	1.81	-100.68	-10.09
942	519.69	520.65	0.97	Area:Mouse 1 Center In Center	46.88	48.45	2.09	76	78.54
943	519.69	520.65	0.97	Area:Mouse 1 Center In Center 75	46.88	48.45	2.09	76	78.54
944	520.75	520.95	0.2	Mouse 1 Cross Over Periphery and Center 75 by Center	13.45	67.17	2.24	-0.95	-4.74
947	520.65	527.99	7.34	Area:Mouse 1 Center In Periphery	296.3	40.36	1.86	-197.6	-26.92
948	528.09	528.29	0.2	Mouse 1 Cross Over Periphery and Center 75 by Center	11.3	56.42	2.38	-2.36	-11.78
949	520.19	524.06	3.87	Mouse 1 Turn Around	138.4	35.76	1.88	-99.11	-25.61
954	524.12	525.36	1.23	Mouse 1 Locomotion in Area Box	76.31	61.81	2.01	-6.3	-5.1
955	524.12	525.36	1.23	Mouse 1 Locomotion in Area Periphery	76.31	61.81	2.01	-6.3	-5.1
960	524.92	527.36	2.44	Mouse 1 Turn Around	113.26	46.5	1.88	-69.04	-28.34
963	527.99	532.1	4.1	Area:Mouse 1 Center In Center	146.46	35.69	1.7	96.82	23.59
964	527.99	532.1	4.1	Area:Mouse 1 Center In Center 75	146.46	35.69	1.7	96.82	23.59
965	532.2	532.4	0.2	Mouse 1 Cross Over Periphery and Center 75 by Center	6.33	31.61	1.52	-47.47	-237.09
967	527.83	528.7	0.87	Mouse 1 Locomotion in Area Box	58.17	67.05	2.33	-38.03	-43.83
968	527.83	528.7	0.87	Mouse 1 Locomotion in Area Center	58.17	67.05	2.33	-38.03	-43.83
969	527.83	528.7	0.87	Mouse 1 Locomotion in Area Center 75	58.17	67.05	2.33	-38.03	-43.83
970	528.16	530.63	2.47	Mouse 1 Turn Around	124.19	50.3	1.73	53.99	21.87
971	529.8	533.7	3.9	Mouse 1 In Place Activity in Area Box	62.49	16.01	1.53	2.05	0.53
972	529.8	531.7	1.9	Mouse 1 In Place Activity in Area Center	18.32	9.63	1.57	-6.12	-3.22
973	529.8	531.7	1.9	Mouse 1 In Place Activity in Area Center 75	18.32	9.63	1.57	-6.12	-3.22
975	532.1	550.68	18.59	Area:Mouse 1 Center In Periphery	333.28	17.93	1.65	-232.27	-12.5
976	550.78	550.98	0.2	Mouse 1 Cross Over Periphery and Center 75 by Center	3.93	19.63	2.68	7.29	36.42
977	532.3	533.7	1.4	Mouse 1 In Place Activity in Area Periphery	30.32	21.63	1.5	6.98	4.98
986	530.9	535.77	4.87	Mouse 1 Turn Around	77.41	15.89	1.55	77.03	15.81
987	535.97	536.5	0.53	Mouse 1 In Place Activity in Area Box	34.68	64.96	1.7	-43.01	-80.56
988	535.97	536.5	0.53	Mouse 1 In Place Activity in Area Periphery	34.68	64.96	1.7	-43.01	-80.56
990	537.74	539.81	2.07	Mouse 1 In Place Activity in Area Box	20.89	10.1	1.82	-16.39	-7.92
991	537.74	539.81	2.07	Mouse 1 In Place Activity in Area Periphery	20.89	10.1	1.82	-16.39	-7.92
994	541.51	546.55	5.04	Mouse 1 In Place Activity in Area Box	57.44	11.4	1.64	-64.13	-12.73
995	541.51	546.55	5.04	Mouse 1 In Place Activity in Area Periphery	57.44	11.4	1.64	-64.13	-12.73
996	537.7	544.01	6.31	Mouse 1 Turn Around	85.64	13.58	1.69	-53.63	-8.5
1000	550.68	551.05	0.37	Area:Mouse 1 Center In Center	6.86	18.7	2.51	-0.99	-2.69
1001	550.68	551.05	0.37	Area:Mouse 1 Center In Center 75	6.86	18.7	2.51	-0.99	-2.69
1002	549.62	551.62	2	Mouse 1 In Place Activity in Area Box	34.59	17.28	1.84	-42.95	-21.45
1003	551.15	551.35	0.2	Mouse 1 Cross Over Periphery and Center 75 by Center	0.59	2.94	1.58	11.23	56.08
1004	551.05	558.99	7.94	Area:Mouse 1 Center In Periphery	325.47	40.98	2.03	-25.54	-3.22
1005	559.09	559.29	0.2	Mouse 1 Cross Over Periphery and Center 75 by Center	13.4	66.92	2.67	-4.18	-20.87
1007	549.15	554.42	5.27	Mouse 1 Turn Around	102.81	19.5	1.83	-67.39	-12.78
1008	555.02	557.52	2.5	Mouse 1 Locomotion in Area Box	184.64	73.78	2.21	-19.37	-7.74
1009	555.02	557.52	2.5	Mouse 1 Locomotion in Area Periphery	184.64	73.78	2.21	-19.37	-7.74
1010	556.76	559.03	2.27	Mouse 1 Turn Around	102.58	45.21	2.3	-91.94	-40.52
1013	558.99	560.99	2	Area:Mouse 1 Center In Center	121.09	60.48	2.67	-170.64	-85.24
1014	558.99	560.99	2	Area:Mouse 1 Center In Center 75	121.09	60.48	2.67	-170.64	-85.24
1015	561.09	561.29	0.2	Mouse 1 Cross Over Periphery and Center 75 by Center	8	39.95	2.62	-4.78	-23.88
1019	560.99	570.57	9.58	Area:Mouse 1 Center In Periphery	359.56	37.55	2.34	-281.87	-29.43
1020	570.67	570.87	0.2	Mouse 1 Cross Over Periphery and Center 75 by Center	6.7	33.46	2.18	12.47	62.27
1022	561.39	564.03	2.64	Mouse 1 Locomotion in Area Box	237.24	90	2.74	-151.52	-57.48
1023	561.39	564.03	2.64	Mouse 1 Locomotion in Area Periphery	237.24	90	2.74	-151.52	-57.48
1024	564.3	569.94	5.64	Mouse 1 In Place Activity in Area Box	76.33	13.54	2.15	-59.91	-10.62
1025	564.3	569.94	5.64	Mouse 1 In Place Activity in Area Periphery	76.33	13.54	2.15	-59.91	-10.62
1026	563.43	570.67	7.24	Mouse 1 Turn Around	167.71	23.16	2.22	-88.37	-12.2
1030	570.57	570.94	0.37	Area:Mouse 1 Center In Center	11.9	32.41	2.2	22.09	60.18
1031	570.57	570.94	0.37	Area:Mouse 1 Center In Center 75	11.9	32.41	2.2	22.09	60.18
1032	571.04	571.24	0.2	Mouse 1 Cross Over Periphery and Center 75 by Center	4.78	23.9	1.92	13.27	66.26
1033	570.94	602.64	31.7	Area:Mouse 1 Center In Periphery	1041.17	32.85	1.96	110.17	3.48
1034	602.74	602.94	0.2	Mouse 1 Cross Over Periphery and Center 75 by Center	15.97	79.78	2.53	-1.43	-7.14
1039	571.14	572.67	1.53	Mouse 1 Locomotion in Area Box	109.1	71.08	2.27	46.52	30.31
1040	571.14	572.67	1.53	Mouse 1 Locomotion in Area Periphery	109.1	71.08	2.27	46.52	30.31
1041	572.17	577.38	5.21	Mouse 1 Turn Around	174.05	33.44	2.01	-174.88	-33.6
1042	574.51	576.91	2.4	Mouse 1 In Place Activity in Area Box	28.24	11.76	2.03	-25.73	-10.71
1043	574.51	576.91	2.4	Mouse 1 In Place Activity in Area Periphery	28.24	11.76	2.03	-25.73	-10.71
1044	577.21	578.68	1.47	Mouse 1 Locomotion in Area Box	118.78	80.91	2.33	-2.53	-1.72
1045	577.21	578.68	1.47	Mouse 1 Locomotion in Area Periphery	118.78	80.91	2.33	-2.53	-1.72
1046	578.98	579.75	0.77	Mouse 1 In Place Activity in Area Box	26.79	34.91	2.12	13.85	18.05
1047	578.98	579.75	0.77	Mouse 1 In Place Activity in Area Periphery	26.79	34.91	2.12	13.85	18.05
1048	581.55	585.35	3.8	Mouse 1 In Place Activity in Area Box	53.69	14.11	2.1	-3.36	-0.88
1049	581.55	585.35	3.8	Mouse 1 In Place Activity in Area Periphery	53.69	14.11	2.1	-3.36	-0.88
1050	580.85	586.19	5.34	Mouse 1 Turn Around	104.01	19.48	2.07	59.26	11.1
1051	587.19	596.7	9.51	Mouse 1 In Place Activity in Area Box	43.51	4.57	1.65	27.7	2.91
1052	587.19	596.7	9.51	Mouse 1 In Place Activity in Area Periphery	43.51	4.57	1.65	27.7	2.91
1055	596.86	598.97	2.1	Mouse 1 Locomotion in Area Box	157.41	74.88	2.04	13.21	6.29
1056	596.86	598.97	2.1	Mouse 1 Locomotion in Area Periphery	157.41	74.88	2.04	13.21	6.29
1057	598.53	600.2	1.67	Mouse 1 Turn Around	88.79	53.22	1.89	80.31	48.14
1059	600.03	601.53	1.5	Mouse 1 Locomotion in Area Box	105.11	70	2.25	27.96	18.62
1060	600.03	601.53	1.5	Mouse 1 Locomotion in Area Periphery	105.11	70	2.25	27.96	18.62
1063	602.64	603.34	0.7	Area:Mouse 1 Center In Center	57.6	82.2	2.36	-44.94	-64.14
1064	602.64	603.34	0.7	Area:Mouse 1 Center In Center 75	57.6	82.2	2.36	-44.94	-64.14
1067	603.44	603.64	0.2	Mouse 1 Cross Over Periphery and Center 75 by Center	18.34	91.6	2.56	2.74	13.71
1069	603.34	608.31	4.97	Area:Mouse 1 Center In Periphery	199.65	40.16	2.06	150.04	30.18
1070	608.41	608.61	0.2	Mouse 1 Cross Over Periphery and Center 75 by Center	10.73	53.57	2.4	0.54	2.69
1072	602.64	604.57	1.94	Mouse 1 Turn Around	114.46	59.14	2.22	34.63	17.89
1074	605.51	606.34	0.83	Mouse 1 In Place Activity in Area Box	29.9	35.85	1.8	-2.56	-3.07
1075	605.51	606.34	0.83	Mouse 1 In Place Activity in Area Periphery	29.9	35.85	1.8	-2.56	-3.07
1076	605.17	608.04	2.87	Mouse 1 Turn Around	112.95	39.36	1.99	51.66	18
1079	608.31	609.08	0.77	Area:Mouse 1 Center In Center	42.69	55.63	2.31	-59.13	-77.05
1080	608.31	609.08	0.77	Area:Mouse 1 Center In Center 75	42.69	55.63	2.31	-59.13	-77.05
1081	609.18	609.38	0.2	Mouse 1 Cross Over Periphery and Center 75 by Center	12.05	60.2	2.3	-8.68	-43.38
1085	609.08	622.46	13.38	Area:Mouse 1 Center In Periphery	742.95	55.53	2.16	253.39	18.94
1086	622.56	622.76	0.2	Mouse 1 Cross Over Periphery and Center 75 by Center	10.06	50.25	2.3	-5.16	-25.79
1090	611.31	612.91	1.6	Mouse 1 In Place Activity in Area Box	42.16	26.32	2.17	-36.36	-22.7
1091	611.31	612.91	1.6	Mouse 1 In Place Activity in Area Periphery	42.16	26.32	2.17	-36.36	-22.7
1092	609.31	613.51	4.2	Mouse 1 Turn Around	117.78	28.01	2.15	9.23	2.19
1093	614.58	617.55	2.97	Mouse 1 Locomotion in Area Box	263.9	88.87	2.54	44.6	15.02
1094	614.58	617.55	2.97	Mouse 1 Locomotion in Area Periphery	263.9	88.87	2.54	44.6	15.02
1095	617.02	618.75	1.74	Mouse 1 Turn Around	106.46	61.36	1.98	78.08	45
1096	620.55	622.86	2.3	Mouse 1 Locomotion in Area Box	176.88	76.83	2.05	26.56	11.54
1097	620.55	621.76	1.2	Mouse 1 Locomotion in Area Periphery	91.69	76.34	2.08	-14.63	-12.18
1100	622.46	622.72	0.27	Area:Mouse 1 Center In Center	13.28	49.75	2.18	-6.78	-25.39
1101	622.46	622.72	0.27	Area:Mouse 1 Center In Center 75	13.28	49.75	2.18	-6.78	-25.39
1105	622.82	623.02	0.2	Mouse 1 Cross Over Periphery and Center 75 by Center	13.41	66.99	2.27	2.57	12.81
1106	622.72	628.13	5.41	Area:Mouse 1 Center In Periphery	239.8	44.36	2.06	63.89	11.82
1107	628.23	628.43	0.2	Mouse 1 Cross Over Periphery and Center 75 by Center	4.8	23.95	2.11	-7.45	-37.23
1109	624.66	628.33	3.67	Mouse 1 Turn Around	132.78	36.18	2.01	36.85	10.04
1110	625.36	626.39	1.03	Mouse 1 In Place Activity in Area Box	45.25	43.75	1.94	-29.35	-28.37
1111	625.36	626.39	1.03	Mouse 1 In Place Activity in Area Periphery	45.25	43.75	1.94	-29.35	-28.37
1119	628.13	629.83	1.7	Area:Mouse 1 Center In Center	89.95	52.86	2.1	-66.29	-38.95
1120	628.13	629.83	1.7	Area:Mouse 1 Center In Center 75	89.95	52.86	2.1	-66.29	-38.95
1121	629.93	630.13	0.2	Mouse 1 Cross Over Periphery and Center 75 by Center	18.05	90.15	2.05	-6.31	-31.5
1123	628.33	629.83	1.5	Mouse 1 Locomotion in Area Box	85.85	57.17	2.1	-69.74	-46.44
1126	629.83	633.93	4.1	Area:Mouse 1 Center In Periphery	120.03	29.25	2.16	57.42	13.99
1127	634.03	634.23	0.2	Mouse 1 Cross Over Periphery and Center 75 by Center	10.5	52.47	2.48	2.67	13.35
1128	629.16	633.97	4.8	Mouse 1 Turn Around	173.57	36.12	2.17	28.05	5.84
1129	630.06	632.63	2.57	Mouse 1 In Place Activity in Area Box	76.69	29.85	2.2	-96.73	-37.65
1130	630.06	632.63	2.57	Mouse 1 In Place Activity in Area Periphery	76.69	29.85	2.2	-96.73	-37.65
1135	633.93	634.33	0.4	Area:Mouse 1 Center In Center	19.38	48.39	2.42	6.59	16.46
1136	633.93	634.33	0.4	Area:Mouse 1 Center In Center 75	19.38	48.39	2.42	6.59	16.46
1139	635.07	635.27	0.2	Mouse 1 Cross Over Periphery and Center 75 by Center	14.65	73.19	2.23	-4.57	-22.83
1140	634.33	634.43	0.1	Area:Mouse 1 Center In Periphery	2.92	29.2	2.07	-0.4	-4.03
1142	634.43	634.97	0.53	Area:Mouse 1 Center In Center	20.79	38.95	2.35	41.51	77.75
1143	634.43	634.97	0.53	Area:Mouse 1 Center In Center 75	20.79	38.95	2.35	41.51	77.75
1147	634.97	641.74	6.77	Area:Mouse 1 Center In Periphery	191.91	28.33	1.82	54.1	7.99
1148	641.84	642.04	0.2	Mouse 1 Cross Over Periphery and Center 75 by Center	6.48	32.34	2.37	-3.95	-19.75
1150	635.34	637.34	2	Mouse 1 In Place Activity in Area Box	46.56	23.26	1.86	12.97	6.48
1151	635.34	637.34	2	Mouse 1 In Place Activity in Area Periphery	46.56	23.26	1.86	12.97	6.48
1154	635.04	640.64	5.61	Mouse 1 Turn Around	167.03	29.8	1.82	42.63	7.6
1158	640.74	641.47	0.73	Mouse 1 In Place Activity in Area Box	15.48	21.09	1.71	0.48	0.66
1159	640.74	641.47	0.73	Mouse 1 In Place Activity in Area Periphery	15.48	21.09	1.71	0.48	0.66
1160	641.74	643.78	2.04	Area:Mouse 1 Center In Center	177.23	87.08	2.22	-17.97	-8.83
1161	641.74	642.51	0.77	Area:Mouse 1 Center In Center 75	43.16	56.23	2.29	19.53	25.44
1164	643.88	644.08	0.2	Mouse 1 Cross Over Periphery and Center 75 by Center	14.38	71.84	1.98	-16.76	-83.71
1165	641.61	644.48	2.87	Mouse 1 Locomotion in Area Box	228.14	79.5	2.15	-114.83	-40.02
1166	641.61	643.54	1.94	Mouse 1 Locomotion in Area Center	157.78	81.53	2.23	-28	-14.47
1167	641.61	643.54	1.94	Mouse 1 Locomotion in Area Center 75	157.78	81.53	2.23	-28	-14.47
1168	642.51	643.14	0.63	Area:Mouse 1 Center In Center 50	72.78	114.79	2.27	-22	-34.69
1169	643.14	643.78	0.63	Area:Mouse 1 Center In Center 75	61.3	96.69	2.07	-15.5	-24.45
1172	643.78	655.39	11.61	Area:Mouse 1 Center In Periphery	312.65	26.93	1.88	-240.84	-20.74
1173	655.49	655.69	0.2	Mouse 1 Cross Over Periphery and Center 75 by Center	12.57	62.8	2.22	18.95	94.65
1175	644.61	645.28	0.67	Mouse 1 In Place Activity in Area Box	38.38	57.51	1.69	34.75	52.08
1176	644.61	645.28	0.67	Mouse 1 In Place Activity in Area Periphery	38.38	57.51	1.69	34.75	52.08
1178	643.74	647.41	3.67	Mouse 1 Turn Around	124.88	34.02	1.87	-99.99	-27.24
1181	645.98	647.15	1.17	Mouse 1 In Place Activity in Area Box	13.88	11.88	1.94	0.71	0.61
1182	645.98	647.15	1.17	Mouse 1 In Place Activity in Area Periphery	13.88	11.88	1.94	0.71	0.61
1184	648.18	653.12	4.94	Mouse 1 In Place Activity in Area Box	65.8	13.33	1.8	24.08	4.88
1185	648.18	653.12	4.94	Mouse 1 In Place Activity in Area Periphery	65.8	13.33	1.8	24.08	4.88
1190	655.39	657.59	2.2	Area:Mouse 1 Center In Center	255.4	115.97	2.15	59.77	27.14
1191	655.39	655.86	0.47	Area:Mouse 1 Center In Center 75	31.54	67.51	2.25	0.21	0.45
1193	657.69	657.89	0.2	Mouse 1 Cross Over Periphery and Center 75 by Center	13.48	67.33	2.13	-25.04	-125.06
1194	655.02	657.72	2.7	Mouse 1 Locomotion in Area Box	277.05	102.51	2.15	48.47	17.93
1195	655.02	657.02	2	Mouse 1 Locomotion in Area Center	204.71	102.25	2.25	1.46	0.73
1196	655.86	656.82	0.97	Area:Mouse 1 Center In Center 50	131.33	135.72	2.32	-11.07	-11.44
1197	655.62	656.59	0.97	Mouse 1 Locomotion in Area Center 50	114.51	118.34	2.33	10	10.34
1198	656.82	657.59	0.77	Area:Mouse 1 Center In Center 75	92.53	120.57	1.89	70.63	92.03
1201	657.59	659.43	1.84	Area:Mouse 1 Center In Periphery	58.14	31.68	2.09	18.34	10
1202	659.53	659.73	0.2	Mouse 1 Cross Over Periphery and Center 75 by Center	3.02	15.08	1.71	-1.55	-7.72
1203	656.79	660.39	3.6	Mouse 1 Turn Around	172.95	47.99	1.96	157.08	43.59
1204	657.89	658.29	0.4	Mouse 1 In Place Activity in Area Box	18.48	46.16	2.11	-12.82	-32.01
1205	657.89	658.29	0.4	Mouse 1 In Place Activity in Area Periphery	18.48	46.16	2.11	-12.82	-32.01
1206	659.43	660.89	1.47	Area:Mouse 1 Center In Center	48.82	33.25	1.97	30.87	21.03
1207	659.43	660.89	1.47	Area:Mouse 1 Center In Center 75	48.82	33.25	1.97	30.87	21.03
1208	660.99	661.19	0.2	Mouse 1 Cross Over Periphery and Center 75 by Center	23.61	117.92	2.26	7.5	37.45
1213	660.89	665.43	4.54	Area:Mouse 1 Center In Periphery	124.87	27.52	1.96	42.5	9.37
1214	660.09	661.03	0.93	Mouse 1 Locomotion in Area Box	51.12	54.72	2.26	2.71	2.9
1216	665.53	665.73	0.2	Mouse 1 Cross Over Periphery and Center 75 by Center	2.73	13.61	2.17	10.82	54.07
1219	661.9	663.83	1.94	Mouse 1 In Place Activity in Area Box	17.38	8.98	1.9	-16.11	-8.33
1220	661.9	663.83	1.94	Mouse 1 In Place Activity in Area Periphery	17.38	8.98	1.9	-16.11	-8.33
1224	660.56	665.07	4.5	Mouse 1 Turn Around	139.56	30.98	2	9.62	2.14
1228	665.43	666.83	1.4	Area:Mouse 1 Center In Center	40.47	28.88	2.07	144.48	103.1
1229	665.43	666.83	1.4	Area:Mouse 1 Center In Center 75	40.47	28.88	2.07	144.48	103.1
1230	666.93	667.13	0.2	Mouse 1 Cross Over Periphery and Center 75 by Center	7.41	37.02	1.74	15.44	77.12
1237	666.83	670.24	3.4	Area:Mouse 1 Center In Periphery	143.58	42.19	2.21	4.47	1.31
1240	670.34	670.54	0.2	Mouse 1 Cross Over Periphery and Center 75 by Center	20.3	101.4	2.49	-5.9	-29.49
1248	670.24	673.91	3.67	Area:Mouse 1 Center In Center	155.32	42.32	1.95	37.82	10.3
1249	670.24	673.91	3.67	Area:Mouse 1 Center In Center 75	155.32	42.32	1.95	37.82	10.3
1250	669.57	670.67	1.1	Mouse 1 Locomotion in Area Box	65.18	59.19	2.4	-34.31	-31.16
1251	674.01	674.21	0.2	Mouse 1 Cross Over Periphery and Center 75 by Center	4.98	24.85	2.28	5.55	27.72
1252	669.57	670.67	1.1	Mouse 1 Locomotion in Area Center	65.18	59.19	2.4	-34.31	-31.16
1253	669.57	670.67	1.1	Mouse 1 Locomotion in Area Center 75	65.18	59.19	2.4	-34.31	-31.16
1262	670.47	673.91	3.44	Mouse 1 Turn Around	135.17	39.33	1.92	42.9	12.48
1263	673.91	675.48	1.57	Area:Mouse 1 Center In Periphery	37.26	23.76	2.07	-3.42	-2.18
1264	675.58	675.78	0.2	Mouse 1 Cross Over Periphery and Center 75 by Center	6.02	30.05	2.03	16.06	80.23
1265	675.48	676.38	0.9	Area:Mouse 1 Center In Center	26.03	28.9	2.01	23.45	26.03
1266	675.48	676.38	0.9	Area:Mouse 1 Center In Center 75	26.03	28.9	2.01	23.45	26.03
1267	676.48	676.68	0.2	Mouse 1 Cross Over Periphery and Center 75 by Center	4.13	20.65	2.26	11.76	58.76
1268	676.38	689.59	13.21	Area:Mouse 1 Center In Periphery	380.67	28.81	1.83	79.45	6.01
1269	689.69	689.89	0.2	Mouse 1 Cross Over Periphery and Center 75 by Center	4.27	21.34	1.99	4.91	24.52
1271	677.31	678.81	1.5	Mouse 1 In Place Activity in Area Box	23.41	15.59	1.7	23.37	15.56
1272	677.31	678.81	1.5	Mouse 1 In Place Activity in Area Periphery	23.41	15.59	1.7	23.37	15.56
1275	679.58	680.48	0.9	Mouse 1 In Place Activity in Area Box	25.75	28.59	1.68	128.1	142.19
1276	679.58	680.48	0.9	Mouse 1 In Place Activity in Area Periphery	25.75	28.59	1.68	128.1	142.19
1279	683.72	685.75	2.04	Mouse 1 In Place Activity in Area Box	25.22	12.39	1.76	-28.55	-14.03
1280	683.72	685.75	2.04	Mouse 1 In Place Activity in Area Periphery	25.22	12.39	1.76	-28.55	-14.03
1285	686.25	687.59	1.33	Mouse 1 Turn Around	76.85	57.58	1.79	-43.86	-32.86
1289	689.59	691.19	1.6	Area:Mouse 1 Center In Center	47.98	29.96	2.03	92	57.44
1290	689.59	691.19	1.6	Area:Mouse 1 Center In Center 75	47.98	29.96	2.03	92	57.44
1291	691.29	691.49	0.2	Mouse 1 Cross Over Periphery and Center 75 by Center	9.53	47.62	2.05	18.11	90.45
1293	688.72	692.59	3.87	Mouse 1 Turn Around	107.64	27.81	2	8.91	2.3
1296	691.19	694.89	3.7	Area:Mouse 1 Center In Periphery	56.8	15.34	1.92	-143.33	-38.7
1297	694.99	695.2	0.2	Mouse 1 Cross Over Periphery and Center 75 by Center	7.99	39.9	2.5	-3.34	-16.69
1298	691.46	694.23	2.77	Mouse 1 In Place Activity in Area Box	39.14	14.13	1.95	-91.3	-32.97
1299	691.46	694.23	2.77	Mouse 1 In Place Activity in Area Periphery	39.14	14.13	1.95	-91.3	-32.97
1307	694.89	696.26	1.37	Area:Mouse 1 Center In Center	54.43	39.79	2.09	-43.08	-31.49
1308	694.89	696.26	1.37	Area:Mouse 1 Center In Center 75	54.43	39.79	2.09	-43.08	-31.49
1310	696.36	696.56	0.2	Mouse 1 Cross Over Periphery and Center 75 by Center	8.29	41.4	2.26	6.43	32.1
1315	696.26	699.77	3.5	Area:Mouse 1 Center In Periphery	150.56	42.97	1.93	110.32	31.49
1316	699.87	700.07	0.2	Mouse 1 Cross Over Periphery and Center 75 by Center	9.67	48.31	1.93	9.41	47.02
1318	696.56	697.26	0.7	Mouse 1 In Place Activity in Area Box	30.3	43.24	1.89	24.05	34.32
1319	696.56	697.26	0.7	Mouse 1 In Place Activity in Area Periphery	30.3	43.24	1.89	24.05	34.32
1325	699.77	704.17	4.4	Area:Mouse 1 Center In Center	175.18	39.77	1.93	-3.51	-0.8
1326	699.77	702.24	2.47	Area:Mouse 1 Center In Center 75	76.17	30.85	1.93	-11.7	-4.74
1327	704.27	704.47	0.2	Mouse 1 Cross Over Periphery and Center 75 by Center	3.64	18.18	2.17	-14.12	-70.55
1329	702.24	702.8	0.57	Area:Mouse 1 Center In Center 50	28.38	50.03	2.01	-25.02	-44.12
1330	702.8	704.17	1.37	Area:Mouse 1 Center In Center 75	70.64	51.63	1.9	33.21	24.27
1333	704.17	704.84	0.67	Area:Mouse 1 Center In Periphery	9.08	13.6	2.03	30.44	45.61
1334	704.94	705.14	0.2	Mouse 1 Cross Over Periphery and Center 75 by Center	3.61	18.02	1.83	11.28	56.36
1335	703.37	703.97	0.6	Mouse 1 In Place Activity in Area Box	28.77	47.91	1.88	38.11	63.46
1336	702.44	705.24	2.8	Mouse 1 Turn Around	108.44	38.69	1.93	77.8	27.76
1338	704.84	705.34	0.5	Area:Mouse 1 Center In Center	10.52	21.01	1.83	38.63	77.17
1340	704.84	705.34	0.5	Area:Mouse 1 Center In Center 75	10.52	21.01	1.83	38.63	77.17
1342	706.77	706.97	0.2	Mouse 1 Cross Over Periphery and Center 75 by Center	6.15	30.69	1.81	-26.06	-130.18
1343	705.34	705.57	0.23	Area:Mouse 1 Center In Periphery	7.72	33.07	1.66	25.35	108.52
1344	705.57	706.67	1.1	Area:Mouse 1 Center In Center	25.61	23.26	1.81	125.52	113.99
1345	705.57	706.67	1.1	Area:Mouse 1 Center In Center 75	25.61	23.26	1.81	125.52	113.99
1348	706.67	717.88	11.21	Area:Mouse 1 Center In Periphery	161.12	14.37	1.72	-539.67	-48.14
1349	717.98	718.18	0.2	Mouse 1 Cross Over Periphery and Center 75 by Center	2.55	12.75	1.86	10.29	51.41
1353	707.51	711.41	3.9	Mouse 1 In Place Activity in Area Box	51.66	13.23	1.74	-165.57	-42.41
1354	707.51	711.41	3.9	Mouse 1 In Place Activity in Area Periphery	51.66	13.23	1.74	-165.57	-42.41
1358	705.47	712.71	7.24	Mouse 1 Turn Around	128.71	17.78	1.78	-136.87	-18.9
1362	712.88	718.08	5.21	Mouse 1 In Place Activity in Area Box	56.69	10.89	1.67	-210.3	-40.4
1363	712.88	717.65	4.77	Mouse 1 In Place Activity in Area Periphery	53.14	11.14	1.65	-215.1	-45.08
1372	717.88	718.22	0.33	Area:Mouse 1 Center In Center	3.74	11.2	1.85	18.55	55.59
1373	717.88	718.22	0.33	Area:Mouse 1 Center In Center 75	3.74	11.2	1.85	18.55	55.59
1374	718.32	718.52	0.2	Mouse 1 Cross Over Periphery and Center 75 by Center	2.72	13.61	1.74	36.93	184.44
1375	718.22	863.13	144.91	Area:Mouse 1 Center In Periphery	1680.98	11.6	1.79	210.9	1.46
1376	863.23	863.43	0.2	Mouse 1 Cross Over Periphery and Center 75 by Center	17.68	88.32	2.66	-6.41	-32.04
1384	720.99	726.16	5.17	Mouse 1 In Place Activity in Area Box	41.35	8	1.63	-9.06	-1.75
1385	720.99	726.16	5.17	Mouse 1 In Place Activity in Area Periphery	41.35	8	1.63	-9.06	-1.75
1389	727.79	736.17	8.38	Mouse 1 In Place Activity in Area Box	44.66	5.33	1.67	-3.17	-0.38
1390	727.79	736.17	8.38	Mouse 1 In Place Activity in Area Periphery	44.66	5.33	1.67	-3.17	-0.38
1395	736.17	736.87	0.7	Mouse 1 has no movement in Area Box	0	0	1.9	0.4	0.57
1396	736.17	736.87	0.7	Mouse 1 has no movement in Area Periphery	0	0	1.9	0.4	0.57
1398	736.87	743.41	6.54	Mouse 1 In Place Activity in Area Box	27.32	4.18	1.74	6.79	1.04
1399	736.87	743.41	6.54	Mouse 1 In Place Activity in Area Periphery	27.32	4.18	1.74	6.79	1.04
1400	726.56	740.27	13.71	Mouse 1 Turn Around	110.29	8.04	1.72	-91.02	-6.64
1404	743.41	745.25	1.84	Mouse 1 has no movement in Area Box	0	0	1.82	2.88	1.57
1405	743.41	745.25	1.84	Mouse 1 has no movement in Area Periphery	0	0	1.82	2.88	1.57
1406	745.25	761.19	15.95	Mouse 1 In Place Activity in Area Box	8.29	0.52	1.64	-15.85	-0.99
1407	745.25	761.19	15.95	Mouse 1 In Place Activity in Area Periphery	8.29	0.52	1.64	-15.85	-0.99
1408	761.19	762.33	1.13	Mouse 1 has no movement in Area Box	0	0	1.84	1.61	1.42
1409	761.19	762.33	1.13	Mouse 1 has no movement in Area Periphery	0	0	1.84	1.61	1.42
1410	762.33	771	8.68	Mouse 1 In Place Activity in Area Box	10.78	1.24	1.67	1.02	0.12
1411	762.33	771	8.68	Mouse 1 In Place Activity in Area Periphery	10.78	1.24	1.67	1.02	0.12
1414	771.14	772.97	1.84	Mouse 1 Locomotion in Area Box	131.13	71.46	2.17	7.17	3.91
1415	771.14	772.97	1.84	Mouse 1 Locomotion in Area Periphery	131.13	71.46	2.17	7.17	3.91
1416	773.11	781.55	8.44	Mouse 1 In Place Activity in Area Box	68.98	8.17	1.88	26.44	3.13
1417	773.11	781.55	8.44	Mouse 1 In Place Activity in Area Periphery	68.98	8.17	1.88	26.44	3.13
1418	772.27	775.34	3.07	Mouse 1 Turn Around	128.11	41.73	1.97	29.27	9.54
1421	783.85	797.93	14.08	Mouse 1 In Place Activity in Area Box	79.73	5.66	1.86	298.28	21.18
1422	783.85	797.93	14.08	Mouse 1 In Place Activity in Area Periphery	79.73	5.66	1.86	298.28	21.18
1423	782.02	788.19	6.17	Mouse 1 Turn Around	93.61	15.16	1.96	17.71	2.87
1430	798.73	799.13	0.4	Mouse 1 Flat-Back Approach in Area Box	34.85	87.04	3.2	-9.73	-24.3
1431	798.33	799.73	1.4	Mouse 1 Locomotion in Area Box	146.3	104.39	2.71	27.56	19.66
1432	798.33	799.73	1.4	Mouse 1 Locomotion in Area Periphery	146.3	104.39	2.71	27.56	19.66
1433	801.33	811.24	9.91	Mouse 1 In Place Activity in Area Box	90.06	9.09	1.78	-137.83	-13.91
1434	801.33	811.24	9.91	Mouse 1 In Place Activity in Area Periphery	90.06	9.09	1.78	-137.83	-13.91
1435	800.5	804.1	3.6	Mouse 1 Turn Around	96.7	26.84	2.15	13.44	3.73
1436	811.48	813.61	2.14	Mouse 1 Locomotion in Area Box	236.42	110.71	3.03	7.88	3.69
1437	811.48	813.61	2.14	Mouse 1 Locomotion in Area Periphery	236.42	110.71	3.03	7.88	3.69
1438	812.38	813.18	0.8	Mouse 1 Flat-Back Approach in Area Box	122.67	153.18	3.37	-2.71	-3.38
1439	813.88	826.76	12.88	Mouse 1 In Place Activity in Area Box	76.04	5.9	1.76	66.6	5.17
1440	813.88	826.76	12.88	Mouse 1 In Place Activity in Area Periphery	76.04	5.9	1.76	66.6	5.17
1455	826.76	827.66	0.9	Mouse 1 has no movement in Area Box	0	0	1.66	0.26	0.28
1456	826.76	827.66	0.9	Mouse 1 has no movement in Area Periphery	0	0	1.66	0.26	0.28
1457	827.66	841.31	13.65	Mouse 1 In Place Activity in Area Box	2.56	0.19	1.57	-13.94	-1.02
1458	827.66	841.31	13.65	Mouse 1 In Place Activity in Area Periphery	2.56	0.19	1.57	-13.94	-1.02
1459	841.31	842.08	0.77	Mouse 1 has no movement in Area Box	0	0	1.61	-2.65	-3.45
1460	841.31	842.08	0.77	Mouse 1 has no movement in Area Periphery	0	0	1.61	-2.65	-3.45
1461	842.08	844.64	2.57	Mouse 1 In Place Activity in Area Box	0.17	0.06	1.6	5.87	2.29
1462	842.08	844.64	2.57	Mouse 1 In Place Activity in Area Periphery	0.17	0.06	1.6	5.87	2.29
1465	844.64	845.68	1.03	Mouse 1 has no movement in Area Box	0	0	1.63	-3.28	-3.17
1466	844.64	845.68	1.03	Mouse 1 has no movement in Area Periphery	0	0	1.63	-3.28	-3.17
1467	845.68	854.95	9.28	Mouse 1 In Place Activity in Area Box	1.61	0.17	1.51	50.38	5.43
1468	845.68	854.95	9.28	Mouse 1 In Place Activity in Area Periphery	1.61	0.17	1.51	50.38	5.43
1469	813.21	855.69	42.48	Mouse 1 Turn Around	188.41	4.44	1.65	177.74	4.18
1470	855.89	856.26	0.37	Mouse 1 Flat-Back Approach in Area Box	30.36	82.71	3.34	-10.5	-28.6
1471	855.32	857.29	1.97	Mouse 1 Locomotion in Area Box	183.79	93.36	2.73	13.16	6.69
1472	855.32	857.29	1.97	Mouse 1 Locomotion in Area Periphery	183.79	93.36	2.73	13.16	6.69
1473	857.39	860.99	3.6	Mouse 1 In Place Activity in Area Box	84.54	23.46	2.14	-80.57	-22.36
1474	857.39	860.99	3.6	Mouse 1 In Place Activity in Area Periphery	84.54	23.46	2.14	-80.57	-22.36
1476	856.82	862.23	5.41	Mouse 1 Turn Around	180.15	33.33	2.21	-168.12	-31.1
1480	861.76	864.4	2.64	Mouse 1 Locomotion in Area Box	197.01	74.74	2.61	-31.93	-12.11
1483	863.13	863.7	0.57	Area:Mouse 1 Center In Center	49.58	87.41	2.66	-48.41	-85.35
1484	863.13	863.7	0.57	Area:Mouse 1 Center In Center 75	49.58	87.41	2.66	-48.41	-85.35
1485	863.8	864	0.2	Mouse 1 Cross Over Periphery and Center 75 by Center	17.69	88.38	3.05	2.4	11.96
1486	862.23	863.46	1.23	Mouse 1 Locomotion in Area Center	94.17	76.28	2.55	18.92	15.33
1487	862.23	863.46	1.23	Mouse 1 Locomotion in Area Center 75	94.17	76.28	2.55	18.92	15.33
1491	863.7	907.04	43.34	Area:Mouse 1 Center In Periphery	379.47	8.75	1.67	145.82	3.36
1492	863	863.76	0.77	Mouse 1 Turn Around	66.34	86.45	2.63	-45.78	-59.65
1494	907.14	907.34	0.2	Mouse 1 Cross Over Periphery and Center 75 by Center	4.22	21.09	2.25	13.58	67.81
1495	863.46	864.4	0.93	Mouse 1 Locomotion in Area Periphery	88.52	94.74	2.84	-9.91	-10.61
1496	864.5	868.8	4.3	Mouse 1 In Place Activity in Area Box	65.59	15.24	2.21	4.88	1.13
1497	864.5	868.8	4.3	Mouse 1 In Place Activity in Area Periphery	65.59	15.24	2.21	4.88	1.13
1498	869.6	903.87	34.27	Mouse 1 In Place Activity in Area Box	59.12	1.73	1.54	37.74	1.1
1499	869.6	903.87	34.27	Mouse 1 In Place Activity in Area Periphery	59.12	1.73	1.54	37.74	1.1
1502	864.06	880.48	16.42	Mouse 1 Turn Around	167.45	10.2	1.87	89.74	5.47
1508	904.17	905.14	0.97	Mouse 1 Locomotion in Area Box	58.96	60.94	2.37	23.6	24.39
1509	904.17	905.14	0.97	Mouse 1 Locomotion in Area Periphery	58.96	60.94	2.37	23.6	24.39
1512	907.04	908.61	1.57	Area:Mouse 1 Center In Center	25.78	16.44	1.9	111.55	71.13
1513	907.04	908.61	1.57	Area:Mouse 1 Center In Center 75	25.78	16.44	1.9	111.55	71.13
1514	908.71	908.91	0.2	Mouse 1 Cross Over Periphery and Center 75 by Center	6.71	33.5	2.13	25.92	129.47
1515	907.31	908.07	0.77	Mouse 1 In Place Activity in Area Box	13.7	17.86	2.01	7.21	9.39
1516	907.31	908.07	0.77	Mouse 1 In Place Activity in Area Center	13.7	17.86	2.01	7.21	9.39
1517	907.31	908.07	0.77	Mouse 1 In Place Activity in Area Center 75	13.7	17.86	2.01	7.21	9.39
1518	904.84	909.31	4.47	Mouse 1 Turn Around	186.01	41.6	1.88	165.55	37.03
1519	908.61	910.51	1.9	Area:Mouse 1 Center In Periphery	64.38	33.85	1.8	-33.61	-17.67
1522	910.61	910.81	0.2	Mouse 1 Cross Over Periphery and Center 75 by Center	5.97	29.8	1.92	10.36	51.74
1525	910.51	910.84	0.33	Area:Mouse 1 Center In Center	9.6	28.77	1.87	14.18	42.5
1526	910.51	910.84	0.33	Area:Mouse 1 Center In Center 75	9.6	28.77	1.87	14.18	42.5
1527	910.94	911.14	0.2	Mouse 1 Cross Over Periphery and Center 75 by Center	2.76	13.77	1.73	10.77	53.82
1528	910.84	913.11	2.27	Area:Mouse 1 Center In Periphery	27.64	12.18	1.75	-1.09	-0.48
1531	913.21	913.41	0.2	Mouse 1 Cross Over Periphery and Center 75 by Center	4.16	20.8	2.07	6.84	34.15
1532	910.51	912.65	2.14	Mouse 1 In Place Activity in Area Box	33.24	15.57	1.76	2.55	1.2
1535	911.91	912.65	0.73	Mouse 1 In Place Activity in Area Periphery	9.2	12.54	1.71	-35.73	-48.67
1536	913.11	914.65	1.53	Area:Mouse 1 Center In Center	37.03	24.13	1.88	49.41	32.19
1537	913.11	914.65	1.53	Area:Mouse 1 Center In Center 75	37.03	24.13	1.88	49.41	32.19
1538	914.75	914.95	0.2	Mouse 1 Cross Over Periphery and Center 75 by Center	7.02	35.09	2.39	11.51	57.49
1542	914.65	979.65	65	Area:Mouse 1 Center In Periphery	767.62	11.81	1.7	-61.87	-0.95
1543	979.75	979.95	0.2	Mouse 1 Cross Over Periphery and Center 75 by Center	4.53	22.64	2.28	3.44	17.18
1544	912.81	915.12	2.3	Mouse 1 Turn Around	55.41	24.07	1.97	91.67	39.82
1546	915.85	918.65	2.8	Mouse 1 In Place Activity in Area Box	24.52	8.75	1.78	1.65	0.59
1547	915.85	918.65	2.8	Mouse 1 In Place Activity in Area Periphery	24.52	8.75	1.78	1.65	0.59
1550	920.45	958.29	37.84	Mouse 1 In Place Activity in Area Box	90.75	2.4	1.57	-258.25	-6.83
1551	920.45	958.29	37.84	Mouse 1 In Place Activity in Area Periphery	90.75	2.4	1.57	-258.25	-6.83
1556	959.89	962.3	2.4	Mouse 1 In Place Activity in Area Box	24.14	10.05	1.64	84.88	35.33
1557	959.89	962.3	2.4	Mouse 1 In Place Activity in Area Periphery	24.14	10.05	1.64	84.88	35.33
1558	963.63	965.77	2.14	Mouse 1 In Place Activity in Area Box	29.21	13.68	1.47	-159.26	-74.58
1559	963.63	965.77	2.14	Mouse 1 In Place Activity in Area Periphery	29.21	13.68	1.47	-159.26	-74.58
1562	967.97	969.04	1.07	Mouse 1 In Place Activity in Area Box	20.8	19.48	1.52	-23.41	-21.93
1563	967.97	969.04	1.07	Mouse 1 In Place Activity in Area Periphery	20.8	19.48	1.52	-23.41	-21.93
1564	972.24	973.74	1.5	Mouse 1 In Place Activity in Area Box	40.09	26.7	2.22	29.35	19.54
1565	972.24	973.74	1.5	Mouse 1 In Place Activity in Area Periphery	40.09	26.7	2.22	29.35	19.54
1566	971.37	974.17	2.8	Mouse 1 Turn Around	96.51	34.43	2.16	68.68	24.51
1567	975.64	977.11	1.47	Mouse 1 In Place Activity in Area Box	37.79	25.74	2.22	20.58	14.02
1568	975.64	977.11	1.47	Mouse 1 In Place Activity in Area Periphery	37.79	25.74	2.22	20.58	14.02
1569	974.31	977.31	3	Mouse 1 Turn Around	109.94	36.61	2.25	48.28	16.08
1574	979.65	980.28	0.63	Area:Mouse 1 Center In Center	12.79	20.18	2.16	-42.12	-66.44
1575	979.65	980.28	0.63	Area:Mouse 1 Center In Center 75	12.79	20.18	2.16	-42.12	-66.44
1576	980.38	980.58	0.2	Mouse 1 Cross Over Periphery and Center 75 by Center	7.21	36.03	2.61	1.88	9.4
1580	978.08	980.35	2.27	Mouse 1 Turn Around	81.2	35.79	2.16	-17.2	-7.58
1581	980.28	984.75	4.47	Area:Mouse 1 Center In Periphery	166.36	37.21	2.14	43.14	9.65
1583	984.85	985.05	0.2	Mouse 1 Cross Over Periphery and Center 75 by Center	5.08	25.37	2.33	13.86	69.23
1590	980.95	984.42	3.47	Mouse 1 Turn Around	134.67	38.81	2.17	23.36	6.73
1591	983.38	984.55	1.17	Mouse 1 In Place Activity in Area Box	24.7	21.15	1.69	24.84	21.27
1592	983.38	984.52	1.13	Mouse 1 In Place Activity in Area Periphery	24.4	21.5	1.69	24.25	21.38
1595	984.75	985.12	0.37	Area:Mouse 1 Center In Center	8.76	23.88	2.18	28.22	76.88
1596	984.75	985.12	0.37	Area:Mouse 1 Center In Center 75	8.76	23.88	2.18	28.22	76.88
1600	985.22	985.42	0.2	Mouse 1 Cross Over Periphery and Center 75 by Center	15.82	79.03	2.37	-1.26	-6.29
1601	985.12	993.09	7.97	Area:Mouse 1 Center In Periphery	318.28	39.91	1.95	141.92	17.8
1603	993.19	993.39	0.2	Mouse 1 Cross Over Periphery and Center 75 by Center	7.24	36.16	2.24	-12.68	-63.31
1604	984.68	985.45	0.77	Mouse 1 Locomotion in Area Box	33.88	44.15	2.19	20.87	27.19
1605	985.59	987.49	1.9	Mouse 1 In Place Activity in Area Box	69.56	36.58	1.87	54.52	28.67
1606	985.59	987.49	1.9	Mouse 1 In Place Activity in Area Periphery	69.56	36.58	1.87	54.52	28.67
1610	989.62	991.99	2.37	Mouse 1 Turn Around	104.28	44.02	2.01	67.52	28.5
1613	993.09	993.53	0.43	Area:Mouse 1 Center In Center	16.9	38.96	2.3	-36.27	-83.62
1614	993.09	993.53	0.43	Area:Mouse 1 Center In Center 75	16.9	38.96	2.3	-36.27	-83.62
1615	993.63	993.83	0.2	Mouse 1 Cross Over Periphery and Center 75 by Center	18.45	92.16	2.48	0.63	3.16
1619	993.53	1006.61	13.08	Area:Mouse 1 Center In Periphery	499.25	38.17	1.93	133.56	10.21
1621	1006.71	1006.91	0.2	Mouse 1 Cross Over Periphery and Center 75 by Center	12.84	64.15	2.2	2.91	14.54
1622	992.96	994.26	1.3	Mouse 1 Locomotion in Area Box	102.8	79	2.43	-31.59	-24.28
1623	993.29	994.26	0.97	Mouse 1 Locomotion in Area Periphery	94.31	97.47	2.47	1.87	1.93
1626	996.56	1003.4	6.84	Mouse 1 Turn Around	150.07	21.94	1.75	21.05	3.08
1627	998.13	1003.14	5.01	Mouse 1 In Place Activity in Area Box	68.63	13.71	1.66	-17.15	-3.43
1628	998.13	1003.14	5.01	Mouse 1 In Place Activity in Area Periphery	68.63	13.71	1.66	-17.15	-3.43
1629	1004.07	1005.54	1.47	Mouse 1 In Place Activity in Area Box	55.78	38	1.98	-14.58	-9.93
1630	1004.07	1005.54	1.47	Mouse 1 In Place Activity in Area Periphery	55.78	38	1.98	-14.58	-9.93
1633	1006.61	1008.38	1.77	Area:Mouse 1 Center In Center	79.41	44.9	1.94	-49.68	-28.09
1634	1006.61	1008.38	1.77	Area:Mouse 1 Center In Center 75	79.41	44.9	1.94	-49.68	-28.09
1635	1008.48	1008.68	0.2	Mouse 1 Cross Over Periphery and Center 75 by Center	9.49	47.4	2	11.21	56.02
1639	1006.37	1008.04	1.67	Mouse 1 Turn Around	80.98	48.54	1.94	-59.99	-35.96
1640	1008.38	1009.61	1.23	Area:Mouse 1 Center In Periphery	57.61	46.66	1.94	35.53	28.78
1642	1009.71	1009.91	0.2	Mouse 1 Cross Over Periphery and Center 75 by Center	9.65	48.2	2.42	5	24.99
1647	1009.61	1009.91	0.3	Area:Mouse 1 Center In Center	13.35	44.44	2.3	15.27	50.86
1648	1009.61	1009.91	0.3	Area:Mouse 1 Center In Center 75	13.35	44.44	2.3	15.27	50.86
1652	1010.01	1010.21	0.2	Mouse 1 Cross Over Periphery and Center 75 by Center	15.35	76.65	2.39	-1.35	-6.75
1653	1009.91	1013.11	3.2	Area:Mouse 1 Center In Periphery	167.59	52.32	1.99	83.14	25.96
1655	1013.21	1013.41	0.2	Mouse 1 Cross Over Periphery and Center 75 by Center	7.13	35.62	2.23	39.05	195.08
1656	1009.51	1010.81	1.3	Mouse 1 Locomotion in Area Box	93.44	71.81	2.31	70.8	54.41
1657	1009.68	1010.81	1.13	Mouse 1 Locomotion in Area Periphery	86.91	76.61	2.35	51.13	45.07
1658	1010.94	1011.51	0.57	Mouse 1 In Place Activity in Area Box	40.75	71.84	1.83	-49.68	-87.59
1659	1010.94	1011.51	0.57	Mouse 1 In Place Activity in Area Periphery	40.75	71.84	1.83	-49.68	-87.59
1660	1010.31	1013.18	2.87	Mouse 1 Turn Around	139.76	48.7	1.94	72.67	25.32
1665	1013.11	1014.88	1.77	Area:Mouse 1 Center In Center	93.86	53.08	2.13	131.9	74.59
1666	1013.11	1014.88	1.77	Area:Mouse 1 Center In Center 75	93.86	53.08	2.13	131.9	74.59
1668	1014.98	1015.18	0.2	Mouse 1 Cross Over Periphery and Center 75 by Center	11.26	56.22	2.22	-13.69	-68.4
1669	1013.01	1015.02	2	Mouse 1 Locomotion in Area Box	106.12	53.01	2.13	151.86	75.85
1672	1014.88	1148.31	133.43	Area:Mouse 1 Center In Periphery	1841.16	13.8	1.78	169.03	1.27
1673	1148.42	1148.62	0.2	Mouse 1 Cross Over Periphery and Center 75 by Center	2.9	14.48	2.17	-16.35	-81.65
1675	1014.05	1016.18	2.14	Mouse 1 Turn Around	112.82	52.83	1.94	-126.72	-59.34
1677	1015.35	1028.26	12.91	Mouse 1 In Place Activity in Area Box	109.88	8.51	1.58	-176.45	-13.66
1678	1015.35	1028.26	12.91	Mouse 1 In Place Activity in Area Periphery	109.88	8.51	1.58	-176.45	-13.66
1695	1028.56	1029.8	1.23	Mouse 1 Locomotion in Area Box	67.33	54.54	1.92	94	76.14
1696	1028.56	1029.8	1.23	Mouse 1 Locomotion in Area Periphery	67.33	54.54	1.92	94	76.14
1697	1028.86	1040.34	11.48	Mouse 1 Turn Around	151.94	13.24	1.52	-24.52	-2.14
1698	1030.56	1060.73	30.16	Mouse 1 In Place Activity in Area Box	104.65	3.47	1.52	-176.85	-5.86
1699	1030.56	1060.73	30.16	Mouse 1 In Place Activity in Area Periphery	104.65	3.47	1.52	-176.85	-5.86
1714	1063.53	1064.2	0.67	Mouse 1 In Place Activity in Area Box	17.42	26.11	1.79	48.46	72.62
1715	1063.53	1064.2	0.67	Mouse 1 In Place Activity in Area Periphery	17.42	26.11	1.79	48.46	72.62
1716	1061.53	1075.11	13.58	Mouse 1 Turn Around	135.49	9.98	1.46	128.58	9.47
1717	1064.8	1094.06	29.26	Mouse 1 In Place Activity in Area Box	114.61	3.92	1.6	87.74	3
1718	1064.8	1094.06	29.26	Mouse 1 In Place Activity in Area Periphery	114.61	3.92	1.6	87.74	3
1739	1094.29	1096.16	1.87	Mouse 1 Locomotion in Area Box	143.65	76.88	2.72	-4.48	-2.4
1740	1094.29	1096.16	1.87	Mouse 1 Locomotion in Area Periphery	143.65	76.88	2.72	-4.48	-2.4
1741	1096.33	1107.34	11.01	Mouse 1 In Place Activity in Area Box	84.36	7.66	2.08	-18.96	-1.72
1742	1096.33	1107.34	11.01	Mouse 1 In Place Activity in Area Periphery	84.36	7.66	2.08	-18.96	-1.72
1743	1095.66	1107.07	11.41	Mouse 1 Turn Around	173.45	15.2	2.14	-35.24	-3.09
1746	1109.04	1110.14	1.1	Mouse 1 In Place Activity in Area Box	37.15	33.74	2.65	-2.62	-2.38
1747	1109.04	1110.14	1.1	Mouse 1 In Place Activity in Area Periphery	37.15	33.74	2.65	-2.62	-2.38
1748	1107.97	1111.54	3.57	Mouse 1 Turn Around	138.66	38.84	2.44	38.69	10.84
1751	1111.64	1112.25	0.6	Mouse 1 In Place Activity in Area Box	17.9	29.8	1.55	52.12	86.78
1752	1111.64	1112.25	0.6	Mouse 1 In Place Activity in Area Periphery	17.9	29.8	1.55	52.12	86.78
1753	1113.25	1117.75	4.5	Mouse 1 In Place Activity in Area Box	25.6	5.68	1.75	4.18	0.93
1754	1113.25	1117.75	4.5	Mouse 1 In Place Activity in Area Periphery	25.6	5.68	1.75	4.18	0.93
1759	1118.82	1119.72	0.9	Mouse 1 In Place Activity in Area Box	33.49	37.18	2.31	29.37	32.6
1760	1118.82	1119.72	0.9	Mouse 1 In Place Activity in Area Periphery	33.49	37.18	2.31	29.37	32.6
1761	1120.42	1124.76	4.34	Mouse 1 In Place Activity in Area Box	32.57	7.51	2.02	19.88	4.58
1762	1120.42	1124.76	4.34	Mouse 1 In Place Activity in Area Periphery	32.57	7.51	2.02	19.88	4.58
1765	1118.35	1125.53	7.17	Mouse 1 Turn Around	99.44	13.86	2.09	-1.74	-0.24
1766	1127.13	1128.63	1.5	Mouse 1 Locomotion in Area Box	140.75	93.74	2.38	3.59	2.39
1767	1127.13	1128.63	1.5	Mouse 1 Locomotion in Area Periphery	140.75	93.74	2.38	3.59	2.39
1768	1128.7	1130.53	1.84	Mouse 1 In Place Activity in Area Box	68.58	37.37	2.18	-17.16	-9.35
1769	1128.7	1130.53	1.84	Mouse 1 In Place Activity in Area Periphery	68.58	37.37	2.18	-17.16	-9.35
1770	1128.06	1130.76	2.7	Mouse 1 Turn Around	161.21	59.65	2.23	0.43	0.16
1771	1132.1	1137	4.9	Mouse 1 In Place Activity in Area Box	12.65	2.58	1.83	-65.34	-13.32
1772	1132.1	1137	4.9	Mouse 1 In Place Activity in Area Periphery	12.65	2.58	1.83	-65.34	-13.32
1775	1137.17	1139.51	2.34	Mouse 1 Locomotion in Area Box	253.99	108.74	2.62	-32.45	-13.89
1776	1137.17	1139.51	2.34	Mouse 1 Locomotion in Area Periphery	253.99	108.74	2.62	-32.45	-13.89
1777	1138.87	1148.58	9.71	Mouse 1 Turn Around	216.82	22.33	1.8	-38.54	-3.97
1782	1141.57	1147.61	6.04	Mouse 1 In Place Activity in Area Box	26.23	4.34	1.68	-10.84	-1.79
1783	1141.57	1147.61	6.04	Mouse 1 In Place Activity in Area Periphery	26.23	4.34	1.68	-10.84	-1.79
1796	1148.31	1148.88	0.57	Area:Mouse 1 Center In Center	15.92	28.06	2.23	-21.45	-37.82
1797	1148.31	1148.88	0.57	Area:Mouse 1 Center In Center 75	15.92	28.06	2.23	-21.45	-37.82
1798	1148.98	1149.18	0.2	Mouse 1 Cross Over Periphery and Center 75 by Center	18.38	91.78	2.28	-18.95	-94.64
1802	1148.88	1271.5	122.62	Area:Mouse 1 Center In Periphery	312.33	2.55	1.55	-148.68	-1.21
1804	1271.6	1271.81	0.2	Mouse 1 Cross Over Periphery and Center 75 by Center	7.66	38.28	2.52	3.6	17.99
1805	1148.31	1149.45	1.13	Mouse 1 Locomotion in Area Box	71.5	63.02	2.22	-69.6	-61.35
1807	1150.18	1150.92	0.73	Mouse 1 In Place Activity in Area Box	17.05	23.22	1.79	25.59	34.86
1808	1150.18	1150.92	0.73	Mouse 1 In Place Activity in Area Periphery	17.05	23.22	1.79	25.59	34.86
1809	1150.92	1153.12	2.2	Mouse 1 has no movement in Area Box	2.73	1.24	1.85	0.26	0.12
1810	1150.92	1153.12	2.2	Mouse 1 has no movement in Area Periphery	2.73	1.24	1.85	0.26	0.12
1811	1153.12	1197.73	44.61	Mouse 1 In Place Activity in Area Box	48.54	1.09	1.59	-54.76	-1.23
1812	1153.12	1197.73	44.61	Mouse 1 In Place Activity in Area Periphery	48.54	1.09	1.59	-54.76	-1.23
1818	1148.95	1174.97	26.03	Mouse 1 Turn Around	152.11	5.84	1.64	-123.33	-4.74
1827	1197.73	1199.43	1.7	Mouse 1 has no movement in Area Box	0	0	1.61	0.38	0.23
1828	1197.73	1199.43	1.7	Mouse 1 has no movement in Area Periphery	0	0	1.61	0.38	0.23
1829	1199.43	1268.77	69.34	Mouse 1 In Place Activity in Area Box	37.72	0.54	1.49	-144.81	-2.09
1830	1199.43	1268.77	69.34	Mouse 1 In Place Activity in Area Periphery	37.72	0.54	1.49	-144.81	-2.09
1843	1270.1	1270.9	0.8	Mouse 1 In Place Activity in Area Box	29.34	36.64	1.72	23.53	29.38
1844	1270.1	1270.9	0.8	Mouse 1 In Place Activity in Area Periphery	29.34	36.64	1.72	23.53	29.38
1847	1269.17	1271.3	2.14	Mouse 1 Turn Around	80.92	37.89	1.83	66.29	31.04
1848	1271.5	1272.97	1.47	Area:Mouse 1 Center In Center	97.45	66.38	2.27	-17.25	-11.75
1849	1271.5	1272.97	1.47	Area:Mouse 1 Center In Center 75	97.45	66.38	2.27	-17.25	-11.75
1850	1273.07	1273.27	0.2	Mouse 1 Cross Over Periphery and Center 75 by Center	15.31	76.45	2.45	-1.94	-9.7
1852	1271.4	1272.91	1.5	Mouse 1 Locomotion in Area Box	93.92	62.55	2.26	-3.9	-2.6
1853	1271.4	1272.74	1.33	Mouse 1 Locomotion in Area Center	79.48	59.55	2.27	0.61	0.46
1854	1271.4	1272.74	1.33	Mouse 1 Locomotion in Area Center 75	79.48	59.55	2.27	0.61	0.46
1857	1272.97	1275.94	2.97	Area:Mouse 1 Center In Periphery	107.7	36.27	2.2	63.48	21.38
1858	1276.04	1276.24	0.2	Mouse 1 Cross Over Periphery and Center 75 by Center	11.33	56.6	2.46	-11.72	-58.54
1861	1274.51	1275.28	0.77	Mouse 1 In Place Activity in Area Box	31.59	41.17	2.11	10.82	14.1
1862	1274.51	1275.28	0.77	Mouse 1 In Place Activity in Area Periphery	31.59	41.17	2.11	10.82	14.1
1864	1275.94	1277.11	1.17	Area:Mouse 1 Center In Center	76.93	65.87	2.23	-75.94	-65.02
1865	1275.94	1277.11	1.17	Area:Mouse 1 Center In Center 75	76.93	65.87	2.23	-75.94	-65.02
1867	1277.21	1277.41	0.2	Mouse 1 Cross Over Periphery and Center 75 by Center	7.9	39.48	2.3	1.66	8.3
1870	1275.91	1276.88	0.97	Mouse 1 Turn Around	63.8	65.93	2.28	-58.43	-60.38
1871	1277.11	1278.41	1.3	Area:Mouse 1 Center In Periphery	40.86	31.4	2.13	16.14	12.4
1872	1278.51	1278.71	0.2	Mouse 1 Cross Over Periphery and Center 75 by Center	6.34	31.65	2.03	1	4.99
1875	1278.41	1279.18	0.77	Area:Mouse 1 Center In Center	24.93	32.49	1.77	83.78	109.17
1876	1278.41	1279.18	0.77	Area:Mouse 1 Center In Center 75	24.93	32.49	1.77	83.78	109.17
1878	1279.28	1279.48	0.2	Mouse 1 Cross Over Periphery and Center 75 by Center	3.54	17.69	1.53	-27.81	-138.91
1881	1279.18	1298.97	19.79	Area:Mouse 1 Center In Periphery	179.13	9.05	1.71	-392.09	-19.82
1884	1299.07	1299.27	0.2	Mouse 1 Cross Over Periphery and Center 75 by Center	6.79	33.9	2.46	25.87	129.24
1886	1279.45	1282.92	3.47	Mouse 1 In Place Activity in Area Box	40.21	11.59	1.53	-19.48	-5.61
1887	1279.45	1282.92	3.47	Mouse 1 In Place Activity in Area Periphery	40.21	11.59	1.53	-19.48	-5.61
1894	1277.51	1283.55	6.04	Mouse 1 Turn Around	98.4	16.29	1.64	-67.7	-11.21
1896	1284.05	1295.66	11.61	Mouse 1 In Place Activity in Area Box	38.87	3.35	1.7	-134.17	-11.55
1897	1284.05	1295.66	11.61	Mouse 1 In Place Activity in Area Periphery	38.87	3.35	1.7	-134.17	-11.55
1901	1296.66	1298.53	1.87	Mouse 1 In Place Activity in Area Box	47.84	25.6	1.98	8.59	4.6
1902	1296.66	1298.53	1.87	Mouse 1 In Place Activity in Area Periphery	47.84	25.6	1.98	8.59	4.6
1903	1295.86	1299	3.14	Mouse 1 Turn Around	87.08	27.76	2.02	7.97	2.54
1907	1298.97	1299.23	0.27	Area:Mouse 1 Center In Center	6.59	24.7	2.28	42.56	159.43
1909	1298.97	1299.23	0.27	Area:Mouse 1 Center In Center 75	6.59	24.7	2.28	42.56	159.43
1912	1299.33	1299.53	0.2	Mouse 1 Cross Over Periphery and Center 75 by Center	13.45	67.18	2.26	6.31	31.53
1913	1299.23	1306.77	7.54	Area:Mouse 1 Center In Periphery	321.49	42.63	1.82	112.54	14.92
1915	1306.87	1307.07	0.2	Mouse 1 Cross Over Periphery and Center 75 by Center	8.45	42.19	2.58	1.83	9.13
1916	1298.87	1300.8	1.94	Mouse 1 Locomotion in Area Box	188.61	97.46	2.36	69.1	35.7
1917	1299	1300.8	1.8	Mouse 1 Locomotion in Area Periphery	186.98	103.78	2.39	57.57	31.95
1918	1300.23	1303.67	3.44	Mouse 1 Turn Around	182.1	52.98	1.68	-9.03	-2.63
1919	1303.87	1306.37	2.5	Mouse 1 In Place Activity in Area Box	27.78	11.1	1.79	62.76	25.08
1920	1303.87	1306.37	2.5	Mouse 1 In Place Activity in Area Periphery	27.78	11.1	1.79	62.76	25.08
1925	1306.77	1310.38	3.6	Area:Mouse 1 Center In Center	262.28	72.78	2.42	-27.72	-7.69
1926	1306.77	1307.41	0.63	Area:Mouse 1 Center In Center 75	28.17	44.43	2.35	26.41	41.66
1928	1310.48	1310.68	0.2	Mouse 1 Cross Over Periphery and Center 75 by Center	19.45	97.14	2.09	6.93	34.61
1929	1307.41	1309.01	1.6	Area:Mouse 1 Center In Center 50	155.17	96.89	2.52	-37.65	-23.51
1930	1306.64	1308.54	1.9	Mouse 1 Locomotion in Area Box	133.87	70.39	2.5	3.99	2.1
1931	1306.64	1308.54	1.9	Mouse 1 Locomotion in Area Center	133.87	70.39	2.5	3.99	2.1
1932	1307.27	1308.54	1.27	Mouse 1 Locomotion in Area Center 50	111.01	87.55	2.6	-21.09	-16.63
1934	1309.01	1310.38	1.37	Area:Mouse 1 Center In Center 75	78.94	57.7	2.34	-16.48	-12.05
1938	1309.34	1310.44	1.1	Mouse 1 Locomotion in Area Box	66.89	60.74	2.4	-18.57	-16.86
1940	1310.38	1313.55	3.17	Area:Mouse 1 Center In Periphery	82.83	26.13	1.95	12.04	3.8
1941	1313.65	1313.85	0.2	Mouse 1 Cross Over Periphery and Center 75 by Center	2.51	12.53	1.84	8.53	42.59
1942	1310.61	1314.91	4.3	Mouse 1 In Place Activity in Area Box	74.26	17.25	1.89	23.83	5.54
1943	1310.61	1313.31	2.7	Mouse 1 In Place Activity in Area Periphery	57.93	21.43	1.92	-13.24	-4.9
1944	1309.74	1315.22	5.47	Mouse 1 Turn Around	147.85	27.02	1.97	-26.61	-4.86
1945	1313.55	1315.28	1.74	Area:Mouse 1 Center In Center	18.56	10.69	1.84	-17.01	-9.8
1946	1313.55	1315.28	1.74	Area:Mouse 1 Center In Center 75	18.56	10.69	1.84	-17.01	-9.8
1947	1315.38	1315.58	0.2	Mouse 1 Cross Over Periphery and Center 75 by Center	5.56	27.77	1.97	-25.03	-125.03
1950	1313.85	1314.91	1.07	Mouse 1 In Place Activity in Area Center	12.34	11.56	1.85	-8.75	-8.2
1951	1313.85	1314.91	1.07	Mouse 1 In Place Activity in Area Center 75	12.34	11.56	1.85	-8.75	-8.2
1952	1315.28	1320.02	4.74	Area:Mouse 1 Center In Periphery	112.31	23.7	1.92	-187.17	-39.5
1954	1320.12	1320.32	0.2	Mouse 1 Cross Over Periphery and Center 75 by Center	4.9	24.5	1.95	-4.21	-21.03
1956	1317.32	1318.59	1.27	Mouse 1 In Place Activity in Area Box	10.85	8.56	2.1	-0.12	-0.1
1957	1317.32	1318.59	1.27	Mouse 1 In Place Activity in Area Periphery	10.85	8.56	2.1	-0.12	-0.1
1963	1320.02	1336.07	16.05	Area:Mouse 1 Center In Center	638.37	39.78	2.07	208.11	12.97
1964	1320.02	1324.32	4.3	Area:Mouse 1 Center In Center 75	152.42	35.41	1.97	-1.81	-0.42
1965	1336.17	1336.37	0.2	Mouse 1 Cross Over Periphery and Center 75 by Center	16.34	81.61	2.66	3.55	17.73
1966	1318.72	1321.52	2.8	Mouse 1 Turn Around	81.57	29.1	2.06	-75.72	-27.02
1968	1324.32	1325.33	1	Area:Mouse 1 Center In Center 50	39.48	39.44	2.13	20.33	20.3
1969	1322.42	1324.42	2	Mouse 1 Turn Around	79.49	39.7	1.92	46.12	23.04
1970	1325.33	1325.79	0.47	Area:Mouse 1 Center In Center 25	30.35	64.96	2.43	13.87	29.69
1971	1325.79	1326.26	0.47	Area:Mouse 1 Center In Center 50	37.86	81.06	2.33	-1.76	-3.76
1972	1325.19	1327.43	2.24	Mouse 1 Turn Around	94.04	42.06	2.08	48.54	21.71
1973	1326.26	1328.06	1.8	Area:Mouse 1 Center In Center 25	33.98	18.86	1.96	36.6	20.32
1974	1325.86	1326.96	1.1	Mouse 1 In Place Activity in Area Box	47.27	42.93	1.98	43.58	39.58
1975	1325.86	1326.96	1.1	Mouse 1 In Place Activity in Area Center	47.27	42.93	1.98	43.58	39.58
1976	1326.33	1326.96	0.63	Mouse 1 In Place Activity in Area Center 25	11.56	18.24	1.8	22.68	35.77
1977	1328.06	1330.43	2.37	Area:Mouse 1 Center In Center 50	138.83	58.6	2.13	48.85	20.62
1978	1330.43	1336.07	5.64	Area:Mouse 1 Center In Center 75	205.45	36.43	2.09	92.02	16.32
1982	1330.13	1334.03	3.9	Mouse 1 Turn Around	132.53	33.95	2.07	98.45	25.22
1985	1331.93	1333.63	1.7	Mouse 1 In Place Activity in Area Box	29.88	17.56	2.09	69.9	41.08
1986	1331.93	1333.63	1.7	Mouse 1 In Place Activity in Area Center	29.88	17.56	2.09	69.9	41.08
1987	1331.93	1333.63	1.7	Mouse 1 In Place Activity in Area Center 75	29.88	17.56	2.09	69.9	41.08
1991	1336.07	1349.42	13.35	Area:Mouse 1 Center In Periphery	392.97	29.44	1.79	168.98	12.66
1993	1349.52	1350.18	0.67	Mouse 1 Cross Over Periphery and Center 75 by Center	11.15	16.7	2.04	23.88	35.79
1994	1335.7	1337.2	1.5	Mouse 1 Locomotion in Area Box	132.74	88.41	2.52	17.1	11.39
1995	1335.84	1337.2	1.37	Mouse 1 Locomotion in Area Periphery	130.16	95.14	2.58	27.98	20.45
1996	1338.61	1342.64	4.04	Mouse 1 In Place Activity in Area Box	41.87	10.37	1.6	-38.57	-9.55
1997	1338.61	1342.64	4.04	Mouse 1 In Place Activity in Area Periphery	41.87	10.37	1.6	-38.57	-9.55
1998	1336.84	1342.88	6.04	Mouse 1 Turn Around	157.35	26.05	1.76	46.32	7.67
2001	1343.61	1347.31	3.7	Mouse 1 In Place Activity in Area Box	65.6	17.71	1.52	-22.11	-5.97
2002	1343.61	1347.31	3.7	Mouse 1 In Place Activity in Area Periphery	65.6	17.71	1.52	-22.11	-5.97
2011	1348.21	1349.55	1.33	Mouse 1 In Place Activity in Area Box	36.87	27.62	1.9	33.37	25
2012	1348.21	1349.15	0.93	Mouse 1 In Place Activity in Area Periphery	34.31	36.73	1.9	7.11	7.61
2013	1349.42	1349.65	0.23	Area:Mouse 1 Center In Center	3.05	13.07	1.98	4.65	19.9
2014	1349.42	1349.65	0.23	Area:Mouse 1 Center In Center 75	3.05	13.07	1.98	4.65	19.9
2015	1343.24	1349.78	6.54	Mouse 1 Turn Around	154.37	23.61	1.7	59.83	9.15
2016	1349.65	1349.88	0.23	Area:Mouse 1 Center In Periphery	3.24	13.87	1.99	4.11	17.61
2017	1349.88	1350.85	0.97	Area:Mouse 1 Center In Center	19.82	20.48	2.11	92.96	96.06
2018	1349.88	1350.85	0.97	Area:Mouse 1 Center In Center 75	19.82	20.48	2.11	92.96	96.06
2019	1350.95	1351.15	0.2	Mouse 1 Cross Over Periphery and Center 75 by Center	5.88	29.38	2.04	-4.6	-22.98
2020	1350.85	1355.02	4.17	Area:Mouse 1 Center In Periphery	89.1	21.36	1.75	-25.18	-6.04
2024	1356.92	1357.12	0.2	Mouse 1 Cross Over Periphery and Center 75 by Center	3.49	17.46	2.05	0.44	2.22
2027	1350.42	1354.45	4.04	Mouse 1 Turn Around	84.02	20.81	1.71	0.8	0.2
2030	1352.79	1354.02	1.23	Mouse 1 In Place Activity in Area Box	13.81	11.19	1.56	-75.43	-61.1
2031	1352.79	1354.02	1.23	Mouse 1 In Place Activity in Area Periphery	13.81	11.19	1.56	-75.43	-61.1
2036	1355.02	1355.26	0.23	Area:Mouse 1 Center In Center	10.59	45.33	2.35	2.39	10.25
2038	1355.02	1355.26	0.23	Area:Mouse 1 Center In Center 75	10.59	45.33	2.35	2.39	10.25
2039	1355.26	1356.82	1.57	Area:Mouse 1 Center In Periphery	25.63	16.34	1.65	-65.37	-41.68
2041	1355.59	1358.43	2.84	Mouse 1 In Place Activity in Area Box	29.31	10.34	1.74	20.29	7.15
2042	1355.59	1356.49	0.9	Mouse 1 In Place Activity in Area Periphery	11.8	13.09	1.55	-10.15	-11.26
2043	1356.82	1358.59	1.77	Area:Mouse 1 Center In Center	15.72	8.89	1.82	39.05	22.08
2044	1356.82	1358.59	1.77	Area:Mouse 1 Center In Center 75	15.72	8.89	1.82	39.05	22.08
2045	1359.49	1359.69	0.2	Mouse 1 Cross Over Periphery and Center 75 by Center	7.48	37.36	1.81	-8.37	-41.8
2046	1356.92	1358.36	1.43	Mouse 1 In Place Activity in Area Center	14.38	10.02	1.84	12.69	8.84
2047	1356.92	1358.36	1.43	Mouse 1 In Place Activity in Area Center 75	14.38	10.02	1.84	12.69	8.84
2048	1358.59	1358.76	0.17	Area:Mouse 1 Center In Periphery	1.23	7.4	1.79	26.31	157.69
2050	1358.76	1359.39	0.63	Area:Mouse 1 Center In Center	16.04	25.31	1.94	21.35	33.68
2051	1358.76	1359.39	0.63	Area:Mouse 1 Center In Center 75	16.04	25.31	1.94	21.35	33.68
2053	1359.39	1392.66	33.27	Area:Mouse 1 Center In Periphery	821.14	24.68	1.89	-242.42	-7.29
2054	1392.76	1392.96	0.2	Mouse 1 Cross Over Periphery and Center 75 by Center	0	0	1.59	14.53	72.56
2055	1359.56	1361.09	1.53	Mouse 1 In Place Activity in Area Box	16.3	10.62	1.65	-10.9	-7.1
2056	1359.56	1361.09	1.53	Mouse 1 In Place Activity in Area Periphery	16.3	10.62	1.65	-10.9	-7.1
2059	1362.36	1364.7	2.34	Mouse 1 In Place Activity in Area Box	40.39	17.29	1.97	-14.65	-6.27
2060	1362.36	1364.7	2.34	Mouse 1 In Place Activity in Area Periphery	40.39	17.29	1.97	-14.65	-6.27
2061	1368.64	1369.5	0.87	Mouse 1 In Place Activity in Area Box	28.65	33.02	2.08	23.16	26.7
2062	1368.64	1369.5	0.87	Mouse 1 In Place Activity in Area Periphery	28.65	33.02	2.08	23.16	26.7
2063	1367.4	1370.97	3.57	Mouse 1 Turn Around	136.65	38.27	2.01	-4.88	-1.37
2066	1372.71	1374.21	1.5	Mouse 1 In Place Activity in Area Box	22.63	15.07	1.5	-12.05	-8.02
2067	1372.71	1374.21	1.5	Mouse 1 In Place Activity in Area Periphery	22.63	15.07	1.5	-12.05	-8.02
2070	1375.24	1375.98	0.73	Mouse 1 In Place Activity in Area Box	27.83	37.92	1.52	-87.76	-119.55
2071	1375.24	1375.98	0.73	Mouse 1 In Place Activity in Area Periphery	27.83	37.92	1.52	-87.76	-119.55
2072	1377.41	1381.01	3.6	Mouse 1 In Place Activity in Area Box	51.27	14.23	1.86	-9.97	-2.77
2073	1377.41	1381.01	3.6	Mouse 1 In Place Activity in Area Periphery	51.27	14.23	1.86	-9.97	-2.77
2076	1382.95	1384.08	1.13	Mouse 1 In Place Activity in Area Box	29.64	26.12	2.05	5.8	5.11
2077	1382.95	1384.08	1.13	Mouse 1 In Place Activity in Area Periphery	29.64	26.12	2.05	5.8	5.11
2078	1384.45	1390.06	5.61	Mouse 1 Turn Around	130.23	23.23	1.91	67.15	11.98
2079	1386.19	1389.52	3.34	Mouse 1 In Place Activity in Area Box	23.82	7.14	1.78	57.24	17.15
2080	1386.19	1389.52	3.34	Mouse 1 In Place Activity in Area Periphery	23.82	7.14	1.78	57.24	17.15
2083	1390.06	1397.03	6.97	Mouse 1 In Place Activity in Area Box	75.77	10.86	1.73	-302.52	-43.38
2084	1390.06	1397.03	6.97	Mouse 1 In Place Activity in Area Periphery	75.77	10.86	1.73	-302.52	-43.38
2086	1392.66	1392.96	0.3	Area:Mouse 1 Center In Center	0.58	1.95	1.52	11.17	37.19
2087	1392.66	1392.96	0.3	Area:Mouse 1 Center In Center 75	0.58	1.95	1.52	11.17	37.19
2089	1393.06	1393.26	0.2	Mouse 1 Cross Over Periphery and Center 75 by Center	1.45	7.25	2.05	6.71	33.53
2090	1392.96	1400.9	7.94	Area:Mouse 1 Center In Periphery	131.85	16.6	1.76	22.88	2.88
2091	1406.47	1406.67	0.2	Mouse 1 Cross Over Periphery and Center 75 by Center	10.07	50.28	2.65	3.23	16.15
2101	1397.93	1399.77	1.84	Mouse 1 In Place Activity in Area Box	49.74	27.1	1.62	134.28	73.17
2102	1397.93	1399.77	1.84	Mouse 1 In Place Activity in Area Periphery	49.74	27.1	1.62	134.28	73.17
2104	1397.26	1399.1	1.84	Mouse 1 Turn Around	70.61	38.47	1.79	196.48	107.07
2109	1400.9	1401.13	0.23	Area:Mouse 1 Center In Center	10.78	46.17	2.34	-9.34	-39.97
2111	1400.9	1401.13	0.23	Area:Mouse 1 Center In Center 75	10.78	46.17	2.34	-9.34	-39.97
2114	1401.13	1406.37	5.24	Area:Mouse 1 Center In Periphery	215.8	41.19	1.89	-54.53	-10.41
2116	1400.67	1402.74	2.07	Mouse 1 Locomotion in Area Box	130.48	63.07	2.33	-25.53	-12.34
2117	1402	1402.74	0.73	Mouse 1 Locomotion in Area Periphery	47.87	65.22	2.48	3.3	4.5
2118	1402.84	1405.34	2.5	Mouse 1 In Place Activity in Area Box	71.68	28.64	1.53	65.11	26.02
2119	1402.84	1405.34	2.5	Mouse 1 In Place Activity in Area Periphery	71.68	28.64	1.53	65.11	26.02
2120	1402.24	1406.37	4.14	Mouse 1 Turn Around	137.91	33.33	1.77	-38.42	-9.29
2125	1406.37	1407.24	0.87	Area:Mouse 1 Center In Center	80.66	92.97	2.48	11.28	13
2126	1406.37	1407.24	0.87	Area:Mouse 1 Center In Center 75	80.66	92.97	2.48	11.28	13
2128	1407.34	1407.54	0.2	Mouse 1 Cross Over Periphery and Center 75 by Center	30.7	153.34	2.1	21.91	109.42
2130	1406.17	1407.41	1.23	Mouse 1 Locomotion in Area Box	112.8	91.37	2.41	8.03	6.5
2131	1406.17	1407.01	0.83	Mouse 1 Locomotion in Area Center	49.67	59.54	2.43	9.2	11.03
2132	1406.17	1407.01	0.83	Mouse 1 Locomotion in Area Center 75	49.67	59.54	2.43	9.2	11.03
2134	1407.24	1433.4	26.16	Area:Mouse 1 Center In Periphery	634.48	24.25	1.91	325.39	12.44
2135	1433.5	1433.7	0.2	Mouse 1 Cross Over Periphery and Center 75 by Center	8.49	42.41	2.07	8.56	42.76
2136	1406.87	1408.58	1.7	Mouse 1 Turn Around	157.34	92.46	2.06	56.45	33.17
2138	1409.08	1414.21	5.14	Mouse 1 In Place Activity in Area Box	80.14	15.6	2.04	-6.93	-1.35
2139	1409.08	1414.21	5.14	Mouse 1 In Place Activity in Area Periphery	80.14	15.6	2.04	-6.93	-1.35
2142	1414.88	1419.65	4.77	Mouse 1 In Place Activity in Area Box	45.72	9.58	1.67	42.03	8.81
2143	1414.88	1419.65	4.77	Mouse 1 In Place Activity in Area Periphery	45.72	9.58	1.67	42.03	8.81
2146	1419.82	1420.62	0.8	Mouse 1 Locomotion in Area Box	37.79	47.19	2.29	57.09	71.29
2147	1419.82	1420.62	0.8	Mouse 1 Locomotion in Area Periphery	37.79	47.19	2.29	57.09	71.29
2148	1420.05	1424.59	4.54	Mouse 1 Turn Around	133.41	29.4	1.83	-89.65	-19.76
2149	1422.19	1427.93	5.74	Mouse 1 In Place Activity in Area Box	45.48	7.92	1.8	84.3	14.69
2150	1422.19	1427.93	5.74	Mouse 1 In Place Activity in Area Periphery	45.48	7.92	1.8	84.3	14.69
2155	1428.63	1429.33	0.7	Mouse 1 In Place Activity in Area Box	22.95	32.76	2.09	-6.26	-8.93
2156	1428.63	1429.33	0.7	Mouse 1 In Place Activity in Area Periphery	22.95	32.76	2.09	-6.26	-8.93
2158	1429.43	1430.26	0.83	Mouse 1 Locomotion in Area Box	37.49	44.95	2.32	38.16	45.75
2159	1429.43	1430.26	0.83	Mouse 1 Locomotion in Area Periphery	37.49	44.95	2.32	38.16	45.75
2160	1429.66	1431.36	1.7	Mouse 1 Turn Around	99.06	58.21	2.07	186.92	109.84
2164	1433.4	1434.6	1.2	Area:Mouse 1 Center In Center	82.08	68.33	2.25	17.19	14.31
2165	1433.4	1434.6	1.2	Area:Mouse 1 Center In Center 75	82.08	68.33	2.25	17.19	14.31
2166	1434.7	1434.9	0.2	Mouse 1 Cross Over Periphery and Center 75 by Center	18.43	92.04	1.9	-18.73	-93.56
2168	1433.17	1437	3.84	Mouse 1 Locomotion in Area Box	298.17	77.71	2.1	-39.46	-10.28
2169	1433.17	1434.37	1.2	Mouse 1 Locomotion in Area Center	65.14	54.23	2.23	9.8	8.16
2170	1433.17	1434.37	1.2	Mouse 1 Locomotion in Area Center 75	65.14	54.23	2.23	9.8	8.16
2173	1434.6	1439.27	4.67	Area:Mouse 1 Center In Periphery	306.03	65.51	1.94	-96.88	-20.74
2174	1456.29	1456.49	0.2	Mouse 1 Cross Over Periphery and Center 75 by Center	8.12	40.55	1.85	25.16	125.69
2176	1435.07	1437	1.94	Mouse 1 Locomotion in Area Periphery	172.48	89.12	2.04	-15.33	-7.92
2177	1436.44	1439.21	2.77	Mouse 1 Turn Around	154.49	55.78	1.91	-14.03	-5.06
2181	1439.27	1439.44	0.17	Area:Mouse 1 Center In Center	5.65	33.88	2.11	-6.41	-38.41
2182	1439.27	1439.44	0.17	Area:Mouse 1 Center In Center 75	5.65	33.88	2.11	-6.41	-38.41
2184	1439.44	1456.19	16.75	Area:Mouse 1 Center In Periphery	742.36	44.32	2.32	-30.9	-1.84
2185	1439.04	1440.37	1.33	Mouse 1 Locomotion in Area Box	82.63	61.91	2.22	-51.63	-38.68
2186	1439.21	1440.37	1.17	Mouse 1 Locomotion in Area Periphery	79.01	67.65	2.26	-48.97	-41.93
2187	1439.91	1442.68	2.77	Mouse 1 Turn Around	134.62	48.61	2.12	-23.07	-8.33
2188	1442.58	1444.24	1.67	Mouse 1 Locomotion in Area Box	138.25	82.86	2.56	-19.26	-11.55
2189	1442.58	1444.24	1.67	Mouse 1 Locomotion in Area Periphery	138.25	82.86	2.56	-19.26	-11.55
2190	1444.54	1444.88	0.33	Mouse 1 SAP [None]	26.73	80.11	3.38	0.73	2.19
2191	1444.44	1449.35	4.9	Mouse 1 In Place Activity in Area Box	69.77	14.22	2.6	-7.58	-1.54
2192	1444.44	1449.35	4.9	Mouse 1 In Place Activity in Area Periphery	69.77	14.22	2.6	-7.58	-1.54
2193	1443.81	1449.05	5.24	Mouse 1 Turn Around	147.98	28.25	2.66	8.95	1.71
2194	1450.75	1451.79	1.03	Mouse 1 In Place Activity in Area Box	43.47	42.03	2.2	-6.02	-5.82
2195	1450.75	1451.79	1.03	Mouse 1 In Place Activity in Area Periphery	43.47	42.03	2.2	-6.02	-5.82
2196	1451.99	1453.62	1.63	Mouse 1 Locomotion in Area Box	145.12	88.76	2.36	6.94	4.25
2197	1451.99	1453.62	1.63	Mouse 1 Locomotion in Area Periphery	145.12	88.76	2.36	6.94	4.25
2198	1453.75	1454.89	1.13	Mouse 1 In Place Activity in Area Box	55.57	48.99	1.95	10.78	9.5
2199	1453.75	1454.89	1.13	Mouse 1 In Place Activity in Area Periphery	55.57	48.99	1.95	10.78	9.5
2200	1453.05	1456.26	3.2	Mouse 1 Turn Around	185.17	57.81	2.07	127.05	39.66
2202	1456.19	1460.83	4.64	Area:Mouse 1 Center In Center	163.14	35.18	2.09	216.57	46.7
2203	1456.19	1460.83	4.64	Area:Mouse 1 Center In Center 75	163.14	35.18	2.09	216.57	46.7
2204	1460.93	1461.13	0.2	Mouse 1 Cross Over Periphery and Center 75 by Center	11.16	55.74	2.28	6.86	34.24
2209	1458.16	1459.43	1.27	Mouse 1 In Place Activity in Area Box	36.13	28.49	2.14	-20.95	-16.52
2210	1458.16	1459.43	1.27	Mouse 1 In Place Activity in Area Center	36.13	28.49	2.14	-20.95	-16.52
2211	1458.16	1459.43	1.27	Mouse 1 In Place Activity in Area Center 75	36.13	28.49	2.14	-20.95	-16.52
2212	1457.22	1460.36	3.14	Mouse 1 Turn Around	120.44	38.4	2.11	45.76	14.59
2215	1460.83	1466.37	5.54	Area:Mouse 1 Center In Periphery	174.55	31.51	2.14	-106.3	-19.19
2216	1468.94	1469.14	0.2	Mouse 1 Cross Over Periphery and Center 75 by Center	8.68	43.37	1.79	19.99	99.84
2218	1462.56	1463.5	0.93	Mouse 1 In Place Activity in Area Box	32.72	35.02	2.02	-32.37	-34.65
2219	1462.56	1463.5	0.93	Mouse 1 In Place Activity in Area Periphery	32.72	35.02	2.02	-32.37	-34.65
2220	1464.7	1465.83	1.13	Mouse 1 In Place Activity in Area Box	38.54	33.97	2.01	-32.88	-28.98
2221	1464.7	1465.83	1.13	Mouse 1 In Place Activity in Area Periphery	38.54	33.97	2.01	-32.88	-28.98
2223	1464.03	1466.1	2.07	Mouse 1 Turn Around	67.32	32.54	2.16	-36.97	-17.87
2225	1466.37	1466.57	0.2	Area:Mouse 1 Center In Center	8.75	43.7	2.32	-4.42	-22.08
2226	1466.37	1466.57	0.2	Area:Mouse 1 Center In Center 75	8.75	43.7	2.32	-4.42	-22.08
2229	1466.57	1468.84	2.27	Area:Mouse 1 Center In Periphery	145.25	64.02	1.81	62.11	27.37
2232	1466.1	1467.33	1.23	Mouse 1 Locomotion in Area Box	88.22	71.46	2.21	-28.06	-22.73
2233	1466.1	1467.33	1.23	Mouse 1 Locomotion in Area Periphery	88.22	71.46	2.21	-28.06	-22.73
2234	1467.53	1468.13	0.6	Mouse 1 In Place Activity in Area Box	40.38	67.23	1.54	75.53	125.76
2235	1467.53	1468.13	0.6	Mouse 1 In Place Activity in Area Periphery	40.38	67.23	1.54	75.53	125.76
2236	1466.73	1469.1	2.37	Mouse 1 Turn Around	143.64	60.63	1.78	77.64	32.77
2238	1468.84	1491.76	22.92	Area:Mouse 1 Center In Center	268.52	11.71	1.76	78.67	3.43
2239	1468.84	1491.76	22.92	Area:Mouse 1 Center In Center 75	268.52	11.71	1.76	78.67	3.43
2242	1491.86	1492.06	0.2	Mouse 1 Cross Over Periphery and Center 75 by Center	15.19	75.85	2.52	-16.87	-84.27
2244	1470.44	1471.57	1.13	Mouse 1 In Place Activity in Area Box	11.76	10.37	1.75	-6.34	-5.59
2245	1470.44	1471.57	1.13	Mouse 1 In Place Activity in Area Center	11.76	10.37	1.75	-6.34	-5.59
2246	1470.44	1471.57	1.13	Mouse 1 In Place Activity in Area Center 75	11.76	10.37	1.75	-6.34	-5.59
2248	1472.27	1473.34	1.07	Mouse 1 In Place Activity in Area Box	27.61	25.85	1.86	1.47	1.38
2249	1472.27	1473.34	1.07	Mouse 1 In Place Activity in Area Center	27.61	25.85	1.86	1.47	1.38
2250	1472.27	1473.34	1.07	Mouse 1 In Place Activity in Area Center 75	27.61	25.85	1.86	1.47	1.38
2252	1469.8	1485.49	15.68	Mouse 1 Turn Around	116.63	7.44	1.65	98	6.25
2254	1474.54	1488.52	13.98	Mouse 1 In Place Activity in Area Box	46.95	3.36	1.58	-120.66	-8.63
2255	1474.54	1488.52	13.98	Mouse 1 In Place Activity in Area Center	46.95	3.36	1.58	-120.66	-8.63
2256	1474.54	1488.52	13.98	Mouse 1 In Place Activity in Area Center 75	46.95	3.36	1.58	-120.66	-8.63
2264	1490.29	1491.06	0.77	Mouse 1 In Place Activity in Area Box	19.59	25.53	2.31	12.77	16.64
2265	1490.29	1491.06	0.77	Mouse 1 In Place Activity in Area Center	19.59	25.53	2.31	12.77	16.64
2266	1490.29	1491.06	0.77	Mouse 1 In Place Activity in Area Center 75	19.59	25.53	2.31	12.77	16.64
2269	1491.76	1516.92	25.16	Area:Mouse 1 Center In Periphery	202.45	8.05	2.06	204.52	8.13
2270	1517.02	1517.22	0.2	Mouse 1 Cross Over Periphery and Center 75 by Center	2.25	11.23	1.97	5.96	29.77
2272	1492.39	1493.53	1.13	Mouse 1 In Place Activity in Area Box	32.57	28.71	2.65	-3.49	-3.07
2273	1492.39	1493.53	1.13	Mouse 1 In Place Activity in Area Periphery	32.57	28.71	2.65	-3.49	-3.07
2275	1491.39	1494.46	3.07	Mouse 1 Turn Around	101.5	33.07	2.5	26.12	8.51
2277	1494.66	1517.55	22.89	Mouse 1 In Place Activity in Area Box	114.49	5	2	185.44	8.1
2278	1494.66	1516.42	21.76	Mouse 1 In Place Activity in Area Periphery	103.4	4.75	2.01	110.66	5.09
2291	1516.92	1522.46	5.54	Area:Mouse 1 Center In Center	27.75	5.01	1.87	30.38	5.48
2292	1516.92	1522.46	5.54	Area:Mouse 1 Center In Center 75	27.75	5.01	1.87	30.38	5.48
2294	1522.56	1522.76	0.2	Mouse 1 Cross Over Periphery and Center 75 by Center	0.69	3.47	1.57	-14.05	-70.16
2295	1516.68	1517.55	0.87	Mouse 1 In Place Activity in Area Center	8.86	10.21	1.87	73.42	84.63
2296	1516.68	1517.55	0.87	Mouse 1 In Place Activity in Area Center 75	8.86	10.21	1.87	73.42	84.63
2297	1517.55	1518.42	0.87	Mouse 1 has no movement in Area Box	4.31	4.97	1.98	-2.05	-2.36
2298	1517.55	1518.42	0.87	Mouse 1 has no movement in Area Center	4.31	4.97	1.98	-2.05	-2.36
2299	1517.55	1518.42	0.87	Mouse 1 has no movement in Area Center 75	4.31	4.97	1.98	-2.05	-2.36
2302	1518.42	1532.43	14.01	Mouse 1 In Place Activity in Area Box	36.01	2.57	1.77	-111.09	-7.93
2303	1518.42	1521.65	3.24	Mouse 1 In Place Activity in Area Center	16.34	5.05	1.82	9.94	3.07
2304	1518.42	1521.65	3.24	Mouse 1 In Place Activity in Area Center 75	16.34	5.05	1.82	9.94	3.07
2308	1522.46	1523.02	0.57	Area:Mouse 1 Center In Periphery	1.78	3.14	1.6	-27.46	-48.41
2310	1523.12	1523.32	0.2	Mouse 1 Cross Over Periphery and Center 75 by Center	0	0	1.87	4.09	20.45
2311	1523.02	1527.03	4	Area:Mouse 1 Center In Center	2.48	0.62	1.93	28.23	7.05
2312	1523.02	1527.03	4	Area:Mouse 1 Center In Center 75	2.48	0.62	1.93	28.23	7.05
2313	1527.13	1527.33	0.2	Mouse 1 Cross Over Periphery and Center 75 by Center	1.14	5.69	1.71	4.54	22.7
2314	1522.79	1526.43	3.64	Mouse 1 In Place Activity in Area Center	3.4	0.93	1.92	-7.73	-2.12
2315	1522.79	1526.43	3.64	Mouse 1 In Place Activity in Area Center 75	3.4	0.93	1.92	-7.73	-2.12
2318	1527.03	1535.34	8.31	Area:Mouse 1 Center In Periphery	74.96	9.02	1.83	-116.08	-13.97
2319	1535.44	1535.64	0.2	Mouse 1 Cross Over Periphery and Center 75 by Center	12.99	64.88	2.69	0.51	2.53
2320	1526.79	1532.43	5.64	Mouse 1 In Place Activity in Area Periphery	15.42	2.73	1.63	-100.76	-17.87
2324	1533.3	1534.53	1.23	Mouse 1 In Place Activity in Area Box	27.88	22.58	2.29	22.19	17.97
2325	1533.3	1534.53	1.23	Mouse 1 In Place Activity in Area Periphery	27.88	22.58	2.29	22.19	17.97
2328	1535.34	1561.7	26.36	Area:Mouse 1 Center In Center	130.85	4.96	1.88	-34.52	-1.31
2329	1535.34	1561.7	26.36	Area:Mouse 1 Center In Center 75	130.85	4.96	1.88	-34.52	-1.31
2331	1561.8	1562	0.2	Mouse 1 Cross Over Periphery and Center 75 by Center	5.24	26.18	2.69	-8.1	-40.46
2332	1535.84	1561.46	25.63	Mouse 1 In Place Activity in Area Box	94.29	3.68	1.86	-40.92	-1.6
2333	1535.84	1561.46	25.63	Mouse 1 In Place Activity in Area Center	94.29	3.68	1.86	-40.92	-1.6
2334	1535.84	1561.46	25.63	Mouse 1 In Place Activity in Area Center 75	94.29	3.68	1.86	-40.92	-1.6
2335	1535.07	1560.89	25.83	Mouse 1 Turn Around	129.76	5.02	1.88	-16.85	-0.65
2347	1561.7	1645.61	83.92	Area:Mouse 1 Center In Periphery	1308.01	15.59	1.81	357.93	4.27
2349	1645.71	1645.91	0.2	Mouse 1 Cross Over Periphery and Center 75 by Center	4.81	24.03	2.06	19.17	95.76
2350	1561.93	1563.16	1.23	Mouse 1 Locomotion in Area Box	101.75	82.42	2.8	38.26	30.99
2351	1561.93	1563.16	1.23	Mouse 1 Locomotion in Area Periphery	101.75	82.42	2.8	38.26	30.99
2352	1563.26	1569.44	6.17	Mouse 1 In Place Activity in Area Box	92.14	14.93	1.88	107.69	17.45
2353	1563.26	1569.44	6.17	Mouse 1 In Place Activity in Area Periphery	92.14	14.93	1.88	107.69	17.45
2354	1562.63	1570	7.37	Mouse 1 Turn Around	171.58	23.27	1.98	92.24	12.51
2361	1569.94	1571.3	1.37	Mouse 1 Locomotion in Area Box	120.75	88.26	2.41	6.13	4.48
2362	1569.94	1571.3	1.37	Mouse 1 Locomotion in Area Periphery	120.75	88.26	2.41	6.13	4.48
2365	1572.07	1575.48	3.4	Mouse 1 In Place Activity in Area Box	33.46	9.83	1.93	80.48	23.65
2366	1572.07	1575.48	3.4	Mouse 1 In Place Activity in Area Periphery	33.46	9.83	1.93	80.48	23.65
2368	1570.87	1575.94	5.07	Mouse 1 Turn Around	179.14	35.32	1.94	132.23	26.07
2373	1577.21	1577.61	0.4	Mouse 1 In Place Activity in Area Box	29.6	73.92	2.06	-17.63	-44.02
2374	1577.21	1577.61	0.4	Mouse 1 In Place Activity in Area Periphery	29.6	73.92	2.06	-17.63	-44.02
2375	1576.54	1578.45	1.9	Mouse 1 Turn Around	85.59	45	2.1	5.69	2.99
2376	1578.71	1583.42	4.7	Mouse 1 In Place Activity in Area Box	49.47	10.51	1.84	92.09	19.57
2377	1578.71	1583.42	4.7	Mouse 1 In Place Activity in Area Periphery	49.47	10.51	1.84	92.09	19.57
2384	1583.42	1584.42	1	Mouse 1 has no movement in Area Box	1.99	1.98	1.54	-2.44	-2.44
2385	1583.42	1584.42	1	Mouse 1 has no movement in Area Periphery	1.99	1.98	1.54	-2.44	-2.44
2386	1584.42	1591.09	6.67	Mouse 1 In Place Activity in Area Box	11.77	1.76	1.7	-12.82	-1.92
2387	1584.42	1591.09	6.67	Mouse 1 In Place Activity in Area Periphery	11.77	1.76	1.7	-12.82	-1.92
2397	1592.26	1594.29	2.04	Mouse 1 Locomotion in Area Box	229.43	112.72	2.96	1.98	0.97
2398	1592.26	1594.29	2.04	Mouse 1 Locomotion in Area Periphery	229.43	112.72	2.96	1.98	0.97
2399	1593.66	1596.73	3.07	Mouse 1 Turn Around	167.4	54.53	2.13	12.2	3.97
2400	1594.66	1596.76	2.1	Mouse 1 In Place Activity in Area Box	34.69	16.5	1.88	34.46	16.39
2401	1594.66	1596.76	2.1	Mouse 1 In Place Activity in Area Periphery	34.69	16.5	1.88	34.46	16.39
2402	1597.63	1598.97	1.33	Mouse 1 In Place Activity in Area Box	25.1	18.81	1.7	-8.63	-6.47
2403	1597.63	1598.97	1.33	Mouse 1 In Place Activity in Area Periphery	25.1	18.81	1.7	-8.63	-6.47
2404	1599.9	1603.07	3.17	Mouse 1 In Place Activity in Area Box	26.42	8.34	1.87	47.95	15.13
2405	1599.9	1603.07	3.17	Mouse 1 In Place Activity in Area Periphery	26.42	8.34	1.87	47.95	15.13
2406	1603.27	1604.57	1.3	Mouse 1 Locomotion in Area Box	103.07	79.2	2.3	77.03	59.2
2407	1603.27	1604.57	1.3	Mouse 1 Locomotion in Area Periphery	103.07	79.2	2.3	77.03	59.2
2412	1604.7	1614.68	9.98	Mouse 1 In Place Activity in Area Box	93.45	9.37	1.81	80.47	8.07
2413	1604.7	1614.68	9.98	Mouse 1 In Place Activity in Area Periphery	93.45	9.37	1.81	80.47	8.07
2414	1604.04	1609.31	5.27	Mouse 1 Turn Around	149.61	28.38	2	138.81	26.33
2422	1614.68	1615.32	0.63	Mouse 1 has no movement in Area Box	0	0	1.61	-1.58	-2.49
2423	1614.68	1615.32	0.63	Mouse 1 has no movement in Area Periphery	0	0	1.61	-1.58	-2.49
2424	1615.32	1645.35	30.03	Mouse 1 In Place Activity in Area Box	100.7	3.35	1.58	-69.32	-2.31
2425	1615.32	1645.35	30.03	Mouse 1 In Place Activity in Area Periphery	100.7	3.35	1.58	-69.32	-2.31
2432	1645.61	1646.01	0.4	Area:Mouse 1 Center In Center	9.24	23.07	2.06	32.01	79.96
2433	1645.61	1646.01	0.4	Area:Mouse 1 Center In Center 75	9.24	23.07	2.06	32.01	79.96
2434	1629.23	1645.95	16.72	Mouse 1 Turn Around	90.19	5.4	1.58	-80.18	-4.8
2435	1646.11	1646.31	0.2	Mouse 1 Cross Over Periphery and Center 75 by Center	1.41	7.05	1.53	9.88	49.35
2436	1646.01	1657.12	11.11	Area:Mouse 1 Center In Periphery	84.08	7.57	1.56	-85.64	-7.71
2437	1657.22	1657.42	0.2	Mouse 1 Cross Over Periphery and Center 75 by Center	12.65	63.19	2.64	16.77	83.78
2440	1646.81	1648.75	1.94	Mouse 1 In Place Activity in Area Box	22.49	11.62	1.53	15.04	7.77
2441	1646.81	1648.75	1.94	Mouse 1 In Place Activity in Area Periphery	22.49	11.62	1.53	15.04	7.77
2446	1649.58	1656.06	6.47	Mouse 1 In Place Activity in Area Box	35.67	5.51	1.52	-88.28	-13.64
2447	1649.58	1656.06	6.47	Mouse 1 In Place Activity in Area Periphery	35.67	5.51	1.52	-88.28	-13.64
2454	1657.12	1674.47	17.35	Area:Mouse 1 Center In Center	200.82	11.57	1.77	316.82	18.26
2455	1657.12	1674.47	17.35	Area:Mouse 1 Center In Center 75	200.82	11.57	1.77	316.82	18.26
2456	1674.57	1674.77	0.2	Mouse 1 Cross Over Periphery and Center 75 by Center	1.96	9.81	1.9	-28.02	-139.94
2458	1657.72	1672.21	14.48	Mouse 1 In Place Activity in Area Box	108.42	7.49	1.72	291.94	20.16
2459	1657.72	1672.21	14.48	Mouse 1 In Place Activity in Area Center	108.42	7.49	1.72	291.94	20.16
2460	1657.72	1672.21	14.48	Mouse 1 In Place Activity in Area Center 75	108.42	7.49	1.72	291.94	20.16
2461	1656.86	1672.34	15.48	Mouse 1 Turn Around	159.97	10.33	1.77	290.35	18.75
2487	1673.27	1677.51	4.24	Mouse 1 In Place Activity in Area Box	54.21	12.79	1.7	-218.98	-51.68
2488	1673.27	1674.24	0.97	Mouse 1 In Place Activity in Area Center	25.85	26.71	1.73	6.98	7.22
2489	1673.27	1674.24	0.97	Mouse 1 In Place Activity in Area Center 75	25.85	26.71	1.73	6.98	7.22
2492	1674.47	1678.31	3.84	Area:Mouse 1 Center In Periphery	34.69	9.04	1.81	-203.31	-52.98
2493	1678.41	1678.61	0.2	Mouse 1 Cross Over Periphery and Center 75 by Center	5.48	27.39	2.04	3.08	15.4
2495	1674.24	1677.51	3.27	Mouse 1 In Place Activity in Area Periphery	28.36	8.67	1.69	-225.96	-69.1
2501	1678.31	1685.19	6.87	Area:Mouse 1 Center In Center	106.54	15.5	1.8	94.6	13.76
2502	1678.31	1685.19	6.87	Area:Mouse 1 Center In Center 75	106.54	15.5	1.8	94.6	13.76
2503	1685.29	1685.49	0.2	Mouse 1 Cross Over Periphery and Center 75 by Center	6.44	32.14	2.13	14.26	71.24
2504	1679.11	1680.01	0.9	Mouse 1 In Place Activity in Area Box	18.13	20.12	1.7	-32.17	-35.71
2505	1679.11	1680.01	0.9	Mouse 1 In Place Activity in Area Center	18.13	20.12	1.7	-32.17	-35.71
2506	1679.11	1680.01	0.9	Mouse 1 In Place Activity in Area Center 75	18.13	20.12	1.7	-32.17	-35.71
2508	1677.48	1684.12	6.64	Mouse 1 Turn Around	97.36	14.66	1.84	15.51	2.34
2509	1681.51	1684.18	2.67	Mouse 1 In Place Activity in Area Box	21.3	7.98	1.64	70.36	26.36
2510	1681.51	1684.18	2.67	Mouse 1 In Place Activity in Area Center	21.3	7.98	1.64	70.36	26.36
2511	1681.51	1684.18	2.67	Mouse 1 In Place Activity in Area Center 75	21.3	7.98	1.64	70.36	26.36
2516	1685.19	1754.82	69.64	Area:Mouse 1 Center In Periphery	291.34	4.18	1.51	-166.3	-2.39
2517	1754.92	1755.12	0.2	Mouse 1 Cross Over Periphery and Center 75 by Center	8.75	43.7	2.21	-3.99	-19.92
2519	1687.42	1754.22	66.8	Mouse 1 In Place Activity in Area Box	220.7	3.3	1.5	-162.12	-2.43
2520	1687.42	1754.22	66.8	Mouse 1 In Place Activity in Area Periphery	220.7	3.3	1.5	-162.12	-2.43
2521	1684.75	1704.47	19.72	Mouse 1 Turn Around	123.7	6.27	1.51	-147.8	-7.49
2569	1754.82	1755.69	0.87	Area:Mouse 1 Center In Center	32.76	37.77	2.15	-16.08	-18.53
2570	1754.82	1755.69	0.87	Area:Mouse 1 Center In Center 75	32.76	37.77	2.15	-16.08	-18.53
2571	1755.79	1755.99	0.2	Mouse 1 Cross Over Periphery and Center 75 by Center	0.64	3.2	1.73	-4.01	-20.01
2572	1755.69	1756.69	1	Area:Mouse 1 Center In Periphery	5.64	5.64	1.77	7.49	7.49
2573	1755.02	1758.46	3.44	Mouse 1 In Place Activity in Area Box	48.88	14.22	1.89	-55.41	-16.12
2574	1756.79	1756.99	0.2	Mouse 1 Cross Over Periphery and Center 75 by Center	2.1	10.47	1.86	-17.08	-85.32
2575	1755.49	1756.19	0.7	Mouse 1 In Place Activity in Area Periphery	9.38	13.38	1.84	-8.62	-12.3
2576	1756.69	1757.82	1.13	Area:Mouse 1 Center In Center	14.5	12.78	1.85	-49.89	-43.97
2577	1756.69	1757.82	1.13	Area:Mouse 1 Center In Center 75	14.5	12.78	1.85	-49.89	-43.97
2578	1757.92	1758.12	0.2	Mouse 1 Cross Over Periphery and Center 75 by Center	2.09	10.42	2.01	4.2	20.96
2583	1757.82	1758.49	0.67	Area:Mouse 1 Center In Periphery	3.48	5.22	1.88	-1.24	-1.85
2584	1758.59	1758.79	0.2	Mouse 1 Cross Over Periphery and Center 75 by Center	1.76	8.8	1.93	15.44	77.1
2587	1757.59	1758.26	0.67	Mouse 1 In Place Activity in Area Periphery	6.71	10.06	1.92	-2.09	-3.13
2588	1758.49	1769.37	10.88	Area:Mouse 1 Center In Center	389.06	35.77	2.05	135.61	12.47
2589	1758.49	1760.29	1.8	Area:Mouse 1 Center In Center 75	79.47	44.1	2.03	87.97	48.82
2590	1769.47	1769.67	0.2	Mouse 1 Cross Over Periphery and Center 75 by Center	10.49	52.4	2.02	-22.04	-110.07
2592	1760.29	1762.66	2.37	Area:Mouse 1 Center In Center 50	83.99	35.45	1.95	79.68	33.63
2593	1762.66	1764.76	2.1	Area:Mouse 1 Center In Center 25	38.49	18.31	2.14	57.63	27.42
2594	1761.16	1764.6	3.44	Mouse 1 Turn Around	96.16	27.98	2.06	101.63	29.57
2595	1763.53	1764.23	0.7	Mouse 1 In Place Activity in Area Box	13.68	19.52	2.06	10.3	14.71
2596	1763.53	1764.23	0.7	Mouse 1 In Place Activity in Area Center	13.68	19.52	2.06	10.3	14.71
2597	1763.53	1764.23	0.7	Mouse 1 In Place Activity in Area Center 25	13.68	19.52	2.06	10.3	14.71
2598	1764.76	1766	1.23	Area:Mouse 1 Center In Center 50	53.16	43.06	2.32	50.67	41.04
2599	1766	1766.23	0.23	Area:Mouse 1 Center In Center 75	10.37	44.42	2.51	-1.64	-7.04
2600	1766.23	1767.83	1.6	Area:Mouse 1 Center In Center 50	63.4	39.59	1.99	-133.05	-83.07
2601	1767.83	1769.37	1.53	Area:Mouse 1 Center In Center 75	60.17	39.2	1.89	-5.64	-3.68
2604	1769.37	1805.04	35.67	Area:Mouse 1 Center In Periphery	863.1	24.2	1.81	-40.05	-1.12
2605	1805.14	1805.34	0.2	Mouse 1 Cross Over Periphery and Center 75 by Center	5.67	28.3	1.61	23.09	115.33
2607	1770.27	1771.54	1.27	Mouse 1 Locomotion in Area Box	86.51	68.23	2.1	-22.69	-17.9
2608	1770.27	1771.54	1.27	Mouse 1 Locomotion in Area Periphery	86.51	68.23	2.1	-22.69	-17.9
2609	1772.34	1778.51	6.17	Mouse 1 In Place Activity in Area Box	58.52	9.48	1.57	59.35	9.62
2610	1772.34	1778.51	6.17	Mouse 1 In Place Activity in Area Periphery	58.52	9.48	1.57	59.35	9.62
2611	1771.14	1778.85	7.71	Mouse 1 Turn Around	154.21	20.01	1.68	54.06	7.01
2619	1780.48	1781.82	1.33	Mouse 1 Locomotion in Area Box	105.04	78.7	2.94	43.62	32.68
2620	1780.48	1781.82	1.33	Mouse 1 Locomotion in Area Periphery	105.04	78.7	2.94	43.62	32.68
2621	1781.31	1781.61	0.3	Mouse 1 Flat-Back Approach in Area Box	32.18	107.15	3.58	11.09	36.92
2622	1782.52	1783.72	1.2	Mouse 1 In Place Activity in Area Box	28.11	23.4	2.12	1.54	1.28
2623	1782.52	1783.72	1.2	Mouse 1 In Place Activity in Area Periphery	28.11	23.4	2.12	1.54	1.28
2624	1784.38	1786.55	2.17	Mouse 1 In Place Activity in Area Box	22.61	10.43	1.96	2.35	1.08
2625	1784.38	1786.55	2.17	Mouse 1 In Place Activity in Area Periphery	22.61	10.43	1.96	2.35	1.08
2626	1781.55	1787.42	5.87	Mouse 1 Turn Around	165.2	28.13	2.13	34.79	5.92
2627	1788.02	1798.2	10.18	Mouse 1 In Place Activity in Area Box	94.29	9.27	1.44	-344.3	-33.83
2628	1788.02	1798.2	10.18	Mouse 1 In Place Activity in Area Periphery	94.29	9.27	1.44	-344.3	-33.83
2633	1798.57	1801.5	2.94	Mouse 1 Turn Around	82.76	28.18	2.02	182.99	62.32
2634	1803.07	1804.7	1.63	Mouse 1 In Place Activity in Area Box	32.68	19.99	1.55	81.5	49.85
2635	1803.07	1804.7	1.63	Mouse 1 In Place Activity in Area Periphery	32.68	19.99	1.55	81.5	49.85
2637	1805.04	1809.21	4.17	Area:Mouse 1 Center In Center	249.79	59.89	2.19	143.85	34.49
2638	1805.04	1806.47	1.43	Area:Mouse 1 Center In Center 75	42.23	29.44	1.85	147.9	103.08
2640	1809.31	1809.51	0.2	Mouse 1 Cross Over Periphery and Center 75 by Center	29.23	146.02	2.34	3.73	18.63
2642	1806.47	1808.91	2.44	Area:Mouse 1 Center In Center 50	177.67	72.94	2.35	-14.22	-5.84
2643	1806.04	1807.54	1.5	Mouse 1 Locomotion in Area Box	110.88	73.85	2.44	104.02	69.28
2644	1806.04	1807.54	1.5	Mouse 1 Locomotion in Area Center	110.88	73.85	2.44	104.02	69.28
2645	1806.24	1807.54	1.3	Mouse 1 Locomotion in Area Center 50	106.92	82.17	2.52	50.84	39.07
2646	1808.91	1809.21	0.3	Area:Mouse 1 Center In Center 75	29.89	99.52	2.58	10.18	33.88
2649	1809.21	1813.11	3.9	Area:Mouse 1 Center In Periphery	124.29	31.84	2.13	-54.46	-13.95
2650	1808.38	1809.38	1	Mouse 1 Locomotion in Area Box	68.51	68.45	2.49	-23.36	-23.34
2651	1813.21	1813.41	0.2	Mouse 1 Cross Over Periphery and Center 75 by Center	4.06	20.28	1.92	-10.28	-51.34
2652	1809.48	1814.28	4.8	Mouse 1 In Place Activity in Area Box	100.65	20.95	2.04	-60.72	-12.64
2653	1809.48	1812.21	2.74	Mouse 1 In Place Activity in Area Periphery	74.28	27.15	2.21	-8.97	-3.28
2654	1808.88	1814.98	6.11	Mouse 1 Turn Around	178.36	29.21	2.09	-129.38	-21.19
2656	1813.11	1817.42	4.3	Area:Mouse 1 Center In Center	169.7	39.43	2.18	-12.64	-2.94
2657	1813.11	1815.22	2.1	Area:Mouse 1 Center In Center 75	29.58	14.07	1.97	-90.52	-43.06
2659	1817.52	1817.72	0.2	Mouse 1 Cross Over Periphery and Center 75 by Center	19.23	96.04	2.37	9.61	48.01
2660	1812.88	1814.28	1.4	Mouse 1 In Place Activity in Area Center	18.34	13.08	1.82	-13.16	-9.39
2661	1812.88	1814.28	1.4	Mouse 1 In Place Activity in Area Center 75	18.34	13.08	1.82	-13.16	-9.39
2664	1815.22	1815.55	0.33	Area:Mouse 1 Center In Center 50	20.16	60.41	2.73	-3.47	-10.39
2665	1815.55	1815.88	0.33	Area:Mouse 1 Center In Center 25	32.43	97.18	2.76	1.53	4.6
2666	1814.98	1815.88	0.9	Mouse 1 Locomotion in Area Box	60.19	66.81	2.67	-7.52	-8.35
2667	1814.98	1815.88	0.9	Mouse 1 Locomotion in Area Center	60.19	66.81	2.67	-7.52	-8.35
2668	1815.88	1817.15	1.27	Area:Mouse 1 Center In Center 50	72.1	56.87	2.15	65.75	51.85
2669	1817.15	1817.42	0.27	Area:Mouse 1 Center In Center 75	15.44	57.83	2.58	14.07	52.71
2672	1817.42	1821.19	3.77	Area:Mouse 1 Center In Periphery	177.04	46.95	2.21	256.93	68.14
2673	1816.82	1818.25	1.43	Mouse 1 Locomotion in Area Box	92.35	64.37	2.41	114.87	80.06
2674	1821.29	1821.49	0.2	Mouse 1 Cross Over Periphery and Center 75 by Center	22.12	110.48	2.65	-0.8	-4
2675	1817.08	1817.98	0.9	Mouse 1 Turn Around	68.95	76.53	2.42	65.85	73.09
2681	1821.19	1821.59	0.4	Area:Mouse 1 Center In Center	44.23	110.47	2.69	6.93	17.31
2682	1821.19	1821.59	0.4	Area:Mouse 1 Center In Center 75	44.23	110.47	2.69	6.93	17.31
2686	1820.52	1821.62	1.1	Mouse 1 Locomotion in Area Box	79.81	72.48	2.56	40.93	37.18
2688	1821.69	1821.89	0.2	Mouse 1 Cross Over Periphery and Center 75 by Center	24.81	123.95	2.39	-3.45	-17.25
2690	1820.52	1821.35	0.83	Mouse 1 Locomotion in Area Center	47.02	56.36	2.53	36.96	44.31
2691	1820.52	1821.35	0.83	Mouse 1 Locomotion in Area Center 75	47.02	56.36	2.53	36.96	44.31
2692	1821.59	1822.82	1.23	Area:Mouse 1 Center In Periphery	80.23	64.99	2.37	-1.02	-0.83
2693	1822.92	1823.12	0.2	Mouse 1 Cross Over Periphery and Center 75 by Center	1.53	7.63	1.76	-18.83	-94.04
2694	1821.76	1832.97	11.21	Mouse 1 In Place Activity in Area Box	89.89	8.02	1.64	-19.07	-1.7
2695	1821.76	1822.26	0.5	Mouse 1 In Place Activity in Area Periphery	47.39	94.68	2.4	-0.79	-1.58
2696	1822.82	1833.23	10.41	Area:Mouse 1 Center In Center	34.11	3.28	1.57	-13.39	-1.29
2697	1822.82	1833.23	10.41	Area:Mouse 1 Center In Center 75	34.11	3.28	1.57	-13.39	-1.29
2699	1833.33	1833.53	0.2	Mouse 1 Cross Over Periphery and Center 75 by Center	5.21	26.01	2.38	-17.97	-89.74
2700	1822.66	1832.97	10.31	Mouse 1 In Place Activity in Area Center	31.92	3.1	1.57	-16.67	-1.62
2701	1822.66	1832.97	10.31	Mouse 1 In Place Activity in Area Center 75	31.92	3.1	1.57	-16.67	-1.62
2706	1821.09	1832.53	11.44	Mouse 1 Turn Around	160.79	14.05	1.69	-22.27	-1.95
2716	1833.23	1934.37	101.13	Area:Mouse 1 Center In Periphery	159.96	1.58	1.63	138.26	1.37
2718	1934.47	1934.67	0.2	Mouse 1 Cross Over Periphery and Center 75 by Center	7.83	39.13	2.22	14.85	74.17
2720	1833.87	1869.7	35.84	Mouse 1 In Place Activity in Area Box	56.01	1.56	1.63	-63.7	-1.78
2721	1833.87	1869.7	35.84	Mouse 1 In Place Activity in Area Periphery	56.01	1.56	1.63	-63.7	-1.78
2744	1869.7	1870.67	0.97	Mouse 1 has no movement in Area Box	0	0	1.57	-3.45	-3.57
2745	1869.7	1870.67	0.97	Mouse 1 has no movement in Area Periphery	0	0	1.57	-3.45	-3.57
2746	1870.67	1887.35	16.68	Mouse 1 In Place Activity in Area Box	6.5	0.39	1.63	16.33	0.98
2747	1870.67	1887.35	16.68	Mouse 1 In Place Activity in Area Periphery	6.5	0.39	1.63	16.33	0.98
2764	1887.35	1888.29	0.93	Mouse 1 has no movement in Area Box	0	0	1.57	-0.06	-0.07
2765	1887.35	1888.29	0.93	Mouse 1 has no movement in Area Periphery	0	0	1.57	-0.06	-0.07
2766	1888.29	1929.56	41.27	Mouse 1 In Place Activity in Area Box	57.31	1.39	1.62	194.66	4.72
2767	1888.29	1929.56	41.27	Mouse 1 In Place Activity in Area Periphery	57.31	1.39	1.62	194.66	4.72
2786	1929.56	1930.9	1.33	Mouse 1 has no movement in Area Box	0	0	1.68	1.95	1.46
2787	1929.56	1930.9	1.33	Mouse 1 has no movement in Area Periphery	0	0	1.68	1.95	1.46
2788	1930.9	1932.9	2	Mouse 1 In Place Activity in Area Box	0.17	0.08	1.68	-4.44	-2.22
2789	1930.9	1932.9	2	Mouse 1 In Place Activity in Area Periphery	0.17	0.08	1.68	-4.44	-2.22
2793	1833.17	1933.87	100.7	Mouse 1 Turn Around	150.26	1.49	1.63	69.05	0.69
2797	1934.37	1935.44	1.07	Area:Mouse 1 Center In Center	42.6	39.9	2.26	18.53	17.35
2798	1934.37	1935.44	1.07	Area:Mouse 1 Center In Center 75	42.6	39.9	2.26	18.53	17.35
2799	1935.54	1935.74	0.2	Mouse 1 Cross Over Periphery and Center 75 by Center	9.93	49.6	2	19.33	96.55
2803	1935.44	1935.74	0.3	Area:Mouse 1 Center In Periphery	14.98	49.87	2.05	26.26	87.44
2804	1935.84	1936.04	0.2	Mouse 1 Cross Over Periphery and Center 75 by Center	7.57	37.8	1.88	0	0.01
2806	1935.74	1936.17	0.43	Area:Mouse 1 Center In Center	16.63	38.33	1.95	1.12	2.59
2807	1935.74	1936.17	0.43	Area:Mouse 1 Center In Center 75	16.63	38.33	1.95	1.12	2.59
2809	1936.27	1936.47	0.2	Mouse 1 Cross Over Periphery and Center 75 by Center	3.45	17.24	2.13	-21.94	-109.57
2812	1936.17	1954.15	17.98	Area:Mouse 1 Center In Periphery	382.11	21.25	1.97	88.27	4.91
2813	1954.25	1954.45	0.2	Mouse 1 Cross Over Periphery and Center 75 by Center	2.76	13.81	1.98	-6.9	-34.47
2814	1934.53	1937.87	3.34	Mouse 1 Turn Around	108.43	32.5	2.24	-112.53	-33.73
2816	1937.94	1940.67	2.74	Mouse 1 In Place Activity in Area Box	34.92	12.76	2.14	73.97	27.04
2817	1937.94	1940.67	2.74	Mouse 1 In Place Activity in Area Periphery	34.92	12.76	2.14	73.97	27.04
2820	1940.94	1942.38	1.43	Mouse 1 Locomotion in Area Box	141.61	98.7	2.68	58.23	40.58
2821	1940.94	1942.38	1.43	Mouse 1 Locomotion in Area Periphery	141.61	98.7	2.68	58.23	40.58
2822	1942.51	1944.61	2.1	Mouse 1 In Place Activity in Area Box	73.94	35.17	2.06	47.61	22.65
2823	1942.51	1944.61	2.1	Mouse 1 In Place Activity in Area Periphery	73.94	35.17	2.06	47.61	22.65
2825	1941.88	1943.94	2.07	Mouse 1 Turn Around	165.61	80.06	2.23	32.22	15.58
2832	1946.68	1954.25	7.57	Mouse 1 In Place Activity in Area Box	34.05	4.5	1.69	-92.96	-12.27
2833	1946.68	1953.92	7.24	Mouse 1 In Place Activity in Area Periphery	30.62	4.23	1.69	-81.77	-11.29
2840	1954.15	1955.36	1.2	Area:Mouse 1 Center In Center	32.54	27.09	2.23	-53.73	-44.73
2841	1954.15	1955.36	1.2	Area:Mouse 1 Center In Center 75	32.54	27.09	2.23	-53.73	-44.73
2842	1955.46	1955.66	0.2	Mouse 1 Cross Over Periphery and Center 75 by Center	24.7	123.37	2.04	0.54	2.68
2846	1955.36	1963.63	8.27	Area:Mouse 1 Center In Periphery	431.94	52.2	1.97	182.47	22.05
2847	1954.75	1955.59	0.83	Mouse 1 Locomotion in Area Box	51.47	61.7	2.49	-26.43	-31.68
2848	1963.73	1963.93	0.2	Mouse 1 Cross Over Periphery and Center 75 by Center	18.35	91.67	2.68	2.08	10.38
2850	1955.66	1956.29	0.63	Mouse 1 In Place Activity in Area Box	61.59	97.14	1.69	-39.16	-61.78
2851	1955.66	1956.29	0.63	Mouse 1 In Place Activity in Area Periphery	61.59	97.14	1.69	-39.16	-61.78
2853	1956.69	1958.02	1.33	Mouse 1 Locomotion in Area Box	108.04	80.95	2.39	38.78	29.06
2854	1956.69	1958.02	1.33	Mouse 1 Locomotion in Area Periphery	108.04	80.95	2.39	38.78	29.06
2855	1958.16	1959.53	1.37	Mouse 1 In Place Activity in Area Box	60.27	44.05	1.72	-20.62	-15.07
2856	1958.16	1959.53	1.37	Mouse 1 In Place Activity in Area Periphery	60.27	44.05	1.72	-20.62	-15.07
2857	1957.46	1960.13	2.67	Mouse 1 Turn Around	160.49	60.13	1.88	-3.13	-1.17
2858	1960.56	1961.66	1.1	Mouse 1 Turn Around	81.99	74.47	2.22	-80.82	-73.4
2859	1961.86	1962.66	0.8	Mouse 1 In Place Activity in Area Box	14.76	18.44	1.75	28.64	35.76
2860	1961.86	1962.66	0.8	Mouse 1 In Place Activity in Area Periphery	14.76	18.44	1.75	28.64	35.76
2863	1963.63	1964.43	0.8	Area:Mouse 1 Center In Center	89.96	112.33	2.68	-27.64	-34.52
2864	1963.63	1964.43	0.8	Area:Mouse 1 Center In Center 75	89.96	112.33	2.68	-27.64	-34.52
2866	1964.53	1964.73	0.2	Mouse 1 Cross Over Periphery and Center 75 by Center	32.16	160.65	2.89	-3.69	-18.43
2867	1963.13	1965.27	2.14	Mouse 1 Locomotion in Area Box	246.98	115.66	2.64	39.36	18.43
2868	1963.13	1964.2	1.07	Mouse 1 Locomotion in Area Center	75.27	70.49	2.45	34.48	32.29
2869	1963.13	1964.2	1.07	Mouse 1 Locomotion in Area Center 75	75.27	70.49	2.45	34.48	32.29
2872	1964.43	2000.17	35.74	Area:Mouse 1 Center In Periphery	350.24	9.8	1.62	-230.02	-6.44
2874	1964.2	1965.27	1.07	Mouse 1 Locomotion in Area Periphery	171.71	160.82	2.82	4.88	4.57
2875	1965.37	1966.57	1.2	Mouse 1 In Place Activity in Area Box	66.02	54.96	1.88	36.98	30.79
2876	1965.37	1966.57	1.2	Mouse 1 In Place Activity in Area Periphery	66.02	54.96	1.88	36.98	30.79
2877	1964.8	1966.93	2.14	Mouse 1 Turn Around	166.63	78.03	2.11	44.81	20.98
2878	1967.6	1969	1.4	Mouse 1 In Place Activity in Area Box	3.34	2.39	2.53	-11.7	-8.35
2879	1967.6	1969	1.4	Mouse 1 In Place Activity in Area Periphery	3.34	2.39	2.53	-11.7	-8.35
2880	1970.14	2000.17	30.03	Mouse 1 In Place Activity in Area Box	102.26	3.41	1.47	-314.96	-10.49
2881	1970.14	2000.17	30.03	Mouse 1 In Place Activity in Area Periphery	102.26	3.41	1.47	-314.96	-10.49
