# Supplementary material for: Inhibitory medial zona incerta pathway drives exploratory behavior by inhibiting glutamatergic cuneiform neurons
Source: Nat Commun. 2024 Feb 7;15:1160. doi: 10.1038/s41467-024-45288-x (PMC10850156; doi:10.1038/s41467-024-45288-x)
Supplement: Supplementary file 4 — Supplementary Software [file 41467_2024_45288_MOESM4_ESM.zip › Behavior Software/EZEthogram/cleversys_events/Trial event export 0620 OFT 3min epochs_3.xlsx]

## Sheet: Trial 3
Trial 3 -- ROOT:SS Reanalysis 2021:vGAT OFT 3 ABA
Arena	Last Modified Date	Virus
1	2021-05-31 19:27:23	eYFP
ID	From Second	To Second	Length(Second)	Event	Dist(mm)	V(mm/s)	Elongation	TAngleSum	AverAngle
2	0.17	140.57	140.41	Area:Mouse 1 Center In Periphery	2386.62	17.12	1.97	177.25	1.26
3	140.67	140.87	0.2	Mouse 1 Cross Over Periphery and Center 75 by Center	6.82	34.08	3.15	-3.06	-15.27
4	0.17	1.1	0.93	Mouse 1 In Place Activity in Area Box	0	0	1.42	-58.15	-64.55
5	0.17	1.1	0.93	Mouse 1 In Place Activity in Area Periphery	0	0	1.42	-58.15	-64.55
6	1.1	3	1.9	Mouse 1 has no movement in Area Box	3.87	2.11	1.73	-2.59	-1.36
7	1.1	3	1.9	Mouse 1 has no movement in Area Periphery	3.87	2.11	1.73	-2.59	-1.36
8	3	7.11	4.1	Mouse 1 In Place Activity in Area Box	13.46	3.28	1.53	-53.21	-12.96
9	3	7.11	4.1	Mouse 1 In Place Activity in Area Periphery	13.46	3.28	1.53	-53.21	-12.96
10	7.11	7.81	0.7	Mouse 1 has no movement in Area Box	0	0	1.37	-4.19	-5.97
11	7.11	7.81	0.7	Mouse 1 has no movement in Area Periphery	0	0	1.37	-4.19	-5.97
12	7.81	16.65	8.84	Mouse 1 In Place Activity in Area Box	11.88	1.34	1.41	86.93	9.83
13	7.81	16.65	8.84	Mouse 1 In Place Activity in Area Periphery	11.88	1.34	1.41	86.93	9.83
14	16.65	17.65	1	Mouse 1 has no movement in Area Box	7.98	7.97	2.65	-2.73	-2.73
15	16.65	17.65	1	Mouse 1 has no movement in Area Periphery	7.98	7.97	2.65	-2.73	-2.73
16	17.65	32.83	15.18	Mouse 1 In Place Activity in Area Box	48.12	3.17	1.76	-77.89	-5.13
17	17.65	32.83	15.18	Mouse 1 In Place Activity in Area Periphery	48.12	3.17	1.76	-77.89	-5.13
18	32.83	33.6	0.77	Mouse 1 has no movement in Area Box	0	0	1.47	2.34	3.05
19	32.83	33.6	0.77	Mouse 1 has no movement in Area Periphery	0	0	1.47	2.34	3.05
20	33.6	48.92	15.32	Mouse 1 In Place Activity in Area Box	23.75	1.55	1.55	76.59	5
21	33.6	48.92	15.32	Mouse 1 In Place Activity in Area Periphery	23.75	1.55	1.55	76.59	5
22	50.15	50.82	0.67	Mouse 1 Flat-Back Approach in Area Box	42.3	63.38	4.84	1.44	2.15
23	51.72	52.39	0.67	Mouse 1 SAP [None]	11.41	17.1	4.45	-8.51	-12.75
24	50.25	53.25	3	Mouse 1 Turn Around	114.65	38.18	3.87	-40.98	-13.65
25	54.02	54.62	0.6	Mouse 1 Flat-Back Approach in Area Box	36.91	61.46	4.32	0.68	1.14
26	55.09	75.58	20.49	Mouse 1 In Place Activity in Area Box	30.59	1.49	1.45	38.64	1.89
27	55.09	75.58	20.49	Mouse 1 In Place Activity in Area Periphery	30.59	1.49	1.45	38.64	1.89
28	75.58	76.78	1.2	Mouse 1 has no movement in Area Box	0	0	1.64	0.5	0.41
29	75.58	76.78	1.2	Mouse 1 has no movement in Area Periphery	0	0	1.64	0.5	0.41
30	76.78	84.75	7.97	Mouse 1 In Place Activity in Area Box	1.48	0.19	1.58	12.92	1.62
31	76.78	84.75	7.97	Mouse 1 In Place Activity in Area Periphery	1.48	0.19	1.58	12.92	1.62
32	54.32	85.32	31	Mouse 1 Turn Around	91.24	2.94	1.55	83.85	2.71
33	86.69	89.19	2.5	Mouse 1 Locomotion in Area Box	202.03	80.73	2.94	0.8	0.32
34	86.69	89.19	2.5	Mouse 1 Locomotion in Area Periphery	202.03	80.73	2.94	0.8	0.32
35	88.05	88.46	0.4	Mouse 1 Flat-Back Approach in Area Box	44.38	110.85	3.13	3.21	8.01
36	89.52	91.29	1.77	Mouse 1 In Place Activity in Area Box	38.41	21.72	2.55	-5.57	-3.15
37	89.52	91.29	1.77	Mouse 1 In Place Activity in Area Periphery	38.41	21.72	2.55	-5.57	-3.15
38	91.89	93.26	1.37	Mouse 1 In Place Activity in Area Box	21.88	15.99	1.91	39.18	28.64
39	91.89	93.26	1.37	Mouse 1 In Place Activity in Area Periphery	21.88	15.99	1.91	39.18	28.64
40	89.32	93.76	4.44	Mouse 1 Turn Around	88.71	19.99	2.31	81.02	18.26
41	93.96	94.26	0.3	Mouse 1 Flat-Back Approach in Area Box	13.81	45.98	3.21	2.37	7.91
42	94.66	96.56	1.9	Mouse 1 Locomotion in Area Box	200.57	105.46	3.03	1.95	1.02
43	94.66	96.56	1.9	Mouse 1 Locomotion in Area Periphery	200.57	105.46	3.03	1.95	1.02
44	97.4	98.26	0.87	Mouse 1 In Place Activity in Area Box	22.85	26.33	2.07	-5.94	-6.85
45	97.4	98.26	0.87	Mouse 1 In Place Activity in Area Periphery	22.85	26.33	2.07	-5.94	-6.85
46	99.7	100.77	1.07	Mouse 1 In Place Activity in Area Box	29.05	27.21	2.43	13.79	12.91
47	99.7	100.77	1.07	Mouse 1 In Place Activity in Area Periphery	29.05	27.21	2.43	13.79	12.91
48	98.93	102.14	3.2	Mouse 1 Turn Around	86.88	27.12	2.41	-7.55	-2.36
49	102.47	103.67	1.2	Mouse 1 Flat-Back Approach in Area Box	99.75	83.04	3.15	7.32	6.1
50	102.14	104.04	1.9	Mouse 1 Locomotion in Area Box	145.03	76.25	2.97	15.87	8.34
51	102.14	104.04	1.9	Mouse 1 Locomotion in Area Periphery	145.03	76.25	2.97	15.87	8.34
52	104.17	105.94	1.77	Mouse 1 In Place Activity in Area Box	48.09	27.2	2.36	7.93	4.48
53	104.17	105.94	1.77	Mouse 1 In Place Activity in Area Periphery	48.09	27.2	2.36	7.93	4.48
54	103.8	107.17	3.37	Mouse 1 Turn Around	111.72	33.15	2.27	93.95	27.88
55	108.21	108.91	0.7	Mouse 1 SAP [None]	16.55	23.61	3.47	0.5	0.72
56	110.48	113.35	2.87	Mouse 1 In Place Activity in Area Box	42.4	14.78	1.6	-62.62	-21.82
57	110.48	113.35	2.87	Mouse 1 In Place Activity in Area Periphery	42.4	14.78	1.6	-62.62	-21.82
58	109.01	113.28	4.27	Mouse 1 Turn Around	83.41	19.53	1.72	57.87	13.55
59	115.35	123.49	8.14	Mouse 1 In Place Activity in Area Box	57.02	7	1.86	10.21	1.25
60	115.35	123.49	8.14	Mouse 1 In Place Activity in Area Periphery	57.02	7	1.86	10.21	1.25
61	124.42	128.6	4.17	Mouse 1 In Place Activity in Area Box	16.67	4	2.28	8.48	2.03
62	124.42	128.6	4.17	Mouse 1 In Place Activity in Area Periphery	16.67	4	2.28	8.48	2.03
63	129.2	129.93	0.73	Mouse 1 In Place Activity in Area Box	14.42	19.65	2	1.15	1.57
64	129.2	129.93	0.73	Mouse 1 In Place Activity in Area Periphery	14.42	19.65	2	1.15	1.57
65	130.26	132.17	1.9	Mouse 1 Locomotion in Area Box	203.83	107.17	3.3	-13.59	-7.15
66	130.26	132.17	1.9	Mouse 1 Locomotion in Area Periphery	203.83	107.17	3.3	-13.59	-7.15
67	131.06	132	0.93	Mouse 1 Flat-Back Approach in Area Box	133.01	142.37	3.74	0.37	0.39
68	134.3	136.44	2.14	Mouse 1 Locomotion in Area Box	244.5	114.5	3.21	-16.27	-7.62
69	134.3	136.44	2.14	Mouse 1 Locomotion in Area Periphery	244.5	114.5	3.21	-16.27	-7.62
70	135.17	136.17	1	Mouse 1 Flat-Back Approach in Area Box	146.47	146.33	3.45	-2.61	-2.61
71	140.57	141.24	0.67	Area:Mouse 1 Center In Center	22.6	33.86	3.08	-1.92	-2.88
72	140.57	141.24	0.67	Area:Mouse 1 Center In Center 75	22.6	33.86	3.08	-1.92	-2.88
73	141.34	141.54	0.2	Mouse 1 Cross Over Periphery and Center 75 by Center	1.34	6.7	2.38	-1.28	-6.4
74	141.24	257.59	116.35	Area:Mouse 1 Center In Periphery	1871.77	16.09	2.05	-170.79	-1.47
75	138.2	141.98	3.77	Mouse 1 Turn Around	119.87	31.79	2.47	-137.55	-36.48
76	257.69	257.89	0.2	Mouse 1 Cross Over Periphery and Center 75 by Center	11.19	55.88	3.02	-4.11	-20.53
77	143.34	149.92	6.57	Mouse 1 In Place Activity in Area Box	45.3	6.89	1.71	130.43	19.84
78	143.34	149.92	6.57	Mouse 1 In Place Activity in Area Periphery	45.3	6.89	1.71	130.43	19.84
79	149.92	150.92	1	Mouse 1 has no movement in Area Box	3.2	3.2	1.41	-2.52	-2.52
80	149.92	150.92	1	Mouse 1 has no movement in Area Periphery	3.2	3.2	1.41	-2.52	-2.52
81	150.92	157.59	6.67	Mouse 1 In Place Activity in Area Box	12.48	1.87	1.5	-82.12	-12.31
82	150.92	157.59	6.67	Mouse 1 In Place Activity in Area Periphery	12.48	1.87	1.5	-82.12	-12.31
83	157.59	158.29	0.7	Mouse 1 has no movement in Area Box	6.4	9.13	2.28	1.54	2.2
84	157.59	158.29	0.7	Mouse 1 has no movement in Area Periphery	6.4	9.13	2.28	1.54	2.2
85	158.83	159.73	0.9	Mouse 1 SAP [None]	4.49	4.98	3.18	-0.67	-0.74
86	158.29	162.53	4.24	Mouse 1 In Place Activity in Area Box	16.5	3.89	2.55	11.53	2.72
87	158.29	162.53	4.24	Mouse 1 In Place Activity in Area Periphery	16.5	3.89	2.55	11.53	2.72
88	162.53	163.4	0.87	Mouse 1 has no movement in Area Box	0	0	2.73	-1.98	-2.28
89	162.53	163.4	0.87	Mouse 1 has no movement in Area Periphery	0	0	2.73	-1.98	-2.28
90	142.11	164.5	22.39	Mouse 1 Turn Around	145.8	6.51	1.91	96.5	4.31
91	163.7	176.91	13.21	Mouse 1 In Place Activity in Area Box	16.02	1.21	1.84	21.44	1.62
92	163.7	176.91	13.21	Mouse 1 In Place Activity in Area Periphery	16.02	1.21	1.84	21.44	1.62
93	176.91	177.41	0.5	Mouse 1 has no movement in Area Box	0	0	1.73	1.3	2.6
94	176.91	177.41	0.5	Mouse 1 has no movement in Area Periphery	0	0	1.73	1.3	2.6
95	177.41	209.71	32.3	Mouse 1 In Place Activity in Area Box	48.69	1.51	1.53	12.17	0.38
96	177.41	209.71	32.3	Mouse 1 In Place Activity in Area Periphery	48.69	1.51	1.53	12.17	0.38
98	210.28	219.32	9.04	Mouse 1 In Place Activity in Area Box	28.53	3.16	1.64	5.24	0.58
99	210.28	219.32	9.04	Mouse 1 In Place Activity in Area Periphery	28.53	3.16	1.64	5.24	0.58
100	220.62	221.76	1.13	Mouse 1 In Place Activity in Area Box	18.72	16.5	2.69	1.11	0.98
101	220.62	221.76	1.13	Mouse 1 In Place Activity in Area Periphery	18.72	16.5	2.69	1.11	0.98
102	222.46	223.86	1.4	Mouse 1 Flat-Back Approach in Area Box	123.71	88.28	3.48	0.5	0.36
103	222.36	223.79	1.43	Mouse 1 Locomotion in Area Box	115.88	80.77	3.46	-1.72	-1.2
104	222.36	223.79	1.43	Mouse 1 Locomotion in Area Periphery	115.88	80.77	3.46	-1.72	-1.2
105	223.92	224.96	1.03	Mouse 1 In Place Activity in Area Box	54.49	52.68	2.69	-5.83	-5.64
106	223.92	224.96	1.03	Mouse 1 In Place Activity in Area Periphery	54.49	52.68	2.69	-5.83	-5.64
107	225.23	226.19	0.97	Mouse 1 Locomotion in Area Box	54.92	56.76	3.01	9.17	9.48
108	225.23	226.19	0.97	Mouse 1 Locomotion in Area Periphery	54.92	56.76	3.01	9.17	9.48
109	226.53	227.33	0.8	Mouse 1 has no movement in Area Box	36.62	45.72	2.27	-9.65	-12.05
110	226.53	227.33	0.8	Mouse 1 has no movement in Area Periphery	36.62	45.72	2.27	-9.65	-12.05
111	228.96	229.5	0.53	Mouse 1 SAP [None]	10.84	20.3	2.96	-2.61	-4.89
112	228.7	230.46	1.77	Mouse 1 In Place Activity in Area Box	21.77	12.31	2.9	19.14	10.82
113	228.7	230.46	1.77	Mouse 1 In Place Activity in Area Periphery	21.77	12.31	2.9	19.14	10.82
114	225.93	231.4	5.47	Mouse 1 Turn Around	156.25	28.55	2.43	186.45	34.07
115	231.36	233.47	2.1	Mouse 1 Flat-Back Approach in Area Box	274.83	130.74	3.72	-3.84	-1.83
116	230.9	233.33	2.44	Mouse 1 Locomotion in Area Box	272.94	112.06	3.38	38.59	15.84
117	230.9	233.33	2.44	Mouse 1 Locomotion in Area Periphery	272.94	112.06	3.38	38.59	15.84
118	233.5	238.94	5.44	Mouse 1 In Place Activity in Area Box	85.37	15.7	2.94	-85.27	-15.68
119	233.5	238.94	5.44	Mouse 1 In Place Activity in Area Periphery	85.37	15.7	2.94	-85.27	-15.68
120	232.83	237.4	4.57	Mouse 1 Turn Around	157.77	34.51	3.39	-7.3	-1.6
121	239.91	241.27	1.37	Mouse 1 In Place Activity in Area Box	29.22	21.36	2.54	-5.81	-4.25
122	239.91	241.27	1.37	Mouse 1 In Place Activity in Area Periphery	29.22	21.36	2.54	-5.81	-4.25
123	242.11	242.81	0.7	Mouse 1 Flat-Back Approach in Area Box	53.36	76.15	3.26	6.31	9
124	241.88	243.34	1.47	Mouse 1 Locomotion in Area Box	149.49	101.82	3.08	-2.61	-1.78
125	241.88	243.34	1.47	Mouse 1 Locomotion in Area Periphery	149.49	101.82	3.08	-2.61	-1.78
126	244.14	248.78	4.64	Mouse 1 In Place Activity in Area Box	36.97	7.97	2.2	-90.26	-19.46
127	244.14	248.78	4.64	Mouse 1 In Place Activity in Area Periphery	36.97	7.97	2.2	-90.26	-19.46
128	243.21	249.32	6.11	Mouse 1 Turn Around	154.43	25.29	2.34	-102.63	-16.81
129	249.78	251.45	1.67	Mouse 1 Flat-Back Approach in Area Box	212.75	127.52	3.81	2.59	1.55
130	249.38	251.42	2.04	Mouse 1 Locomotion in Area Box	220.92	108.54	3.67	11.38	5.59
131	249.38	251.42	2.04	Mouse 1 Locomotion in Area Periphery	220.92	108.54	3.67	11.38	5.59
132	251.35	252.45	1.1	Mouse 1 SAP [None]	100.34	91.13	3.7	1.8	1.63
133	251.89	252.79	0.9	Mouse 1 In Place Activity in Area Box	31.17	34.6	3.43	-11.83	-13.13
134	251.89	252.79	0.9	Mouse 1 In Place Activity in Area Periphery	31.17	34.6	3.43	-11.83	-13.13
135	255.72	257.22	1.5	Mouse 1 Locomotion in Area Box	84.57	56.33	2.6	-33.74	-22.47
136	255.72	257.22	1.5	Mouse 1 Locomotion in Area Periphery	84.57	56.33	2.6	-33.74	-22.47
137	257.59	258.06	0.47	Area:Mouse 1 Center In Center	23.46	50.22	2.98	-14.24	-30.49
138	257.59	258.06	0.47	Area:Mouse 1 Center In Center 75	23.46	50.22	2.98	-14.24	-30.49
139	258.16	258.36	0.2	Mouse 1 Cross Over Periphery and Center 75 by Center	2.69	13.44	2.11	-31.67	-158.2
140	257.62	257.96	0.33	Mouse 1 SAP [None]	18.07	54.15	3	-13.74	-41.18
141	256.39	258.66	2.27	Mouse 1 Turn Around	126.69	55.84	2.58	-133.43	-58.81
142	258.06	433.7	175.64	Area:Mouse 1 Center In Periphery	4792.96	27.29	2.18	-15.18	-0.09
143	433.8	434	0.2	Mouse 1 Cross Over Periphery and Center 75 by Center	7.14	35.64	2.67	18.34	91.63
144	257.99	259.73	1.74	Mouse 1 Locomotion in Area Box	114.7	66.11	2.34	-92.68	-53.42
145	257.99	259.73	1.74	Mouse 1 Locomotion in Area Periphery	114.7	66.11	2.34	-92.68	-53.42
146	260.06	264.36	4.3	Mouse 1 In Place Activity in Area Box	83.04	19.29	1.89	30.35	7.05
147	260.06	264.36	4.3	Mouse 1 In Place Activity in Area Periphery	83.04	19.29	1.89	30.35	7.05
148	259.26	262.46	3.2	Mouse 1 Turn Around	154.62	48.27	1.8	38.39	11.98
149	264.86	265.87	1	Mouse 1 Flat-Back Approach in Area Box	69.13	69.06	4	1.57	1.57
150	264.76	265.77	1	Mouse 1 Locomotion in Area Box	56.83	56.77	3.93	3.13	3.13
151	264.76	265.77	1	Mouse 1 Locomotion in Area Periphery	56.83	56.77	3.93	3.13	3.13
152	265.9	266.83	0.93	Mouse 1 In Place Activity in Area Box	50.98	54.57	2.84	-2.56	-2.74
153	265.9	266.83	0.93	Mouse 1 In Place Activity in Area Periphery	50.98	54.57	2.84	-2.56	-2.74
154	267.57	268.37	0.8	Mouse 1 Flat-Back Approach in Area Box	69.37	86.62	4.35	-6.02	-7.51
155	267.4	268.57	1.17	Mouse 1 Locomotion in Area Box	106.08	90.83	4.12	-0.38	-0.32
156	267.4	268.57	1.17	Mouse 1 Locomotion in Area Periphery	106.08	90.83	4.12	-0.38	-0.32
157	269.07	272.81	3.74	Mouse 1 In Place Activity in Area Box	44.43	11.89	1.76	33.92	9.08
158	269.07	272.81	3.74	Mouse 1 In Place Activity in Area Periphery	44.43	11.89	1.76	33.92	9.08
159	268.23	273.61	5.37	Mouse 1 Turn Around	180.43	33.59	1.97	102.6	19.1
160	273.64	275.84	2.2	Mouse 1 Locomotion in Area Box	223.87	101.66	2.83	-12.42	-5.64
161	273.64	275.84	2.2	Mouse 1 Locomotion in Area Periphery	223.87	101.66	2.83	-12.42	-5.64
162	277.11	284.58	7.47	Mouse 1 In Place Activity in Area Box	39.71	5.31	2.44	22.29	2.98
163	277.11	284.58	7.47	Mouse 1 In Place Activity in Area Periphery	39.71	5.31	2.44	22.29	2.98
164	275.54	282.58	7.04	Mouse 1 Turn Around	127.5	18.11	2.47	102.67	14.58
165	284.58	286.19	1.6	Mouse 1 has no movement in Area Box	5.81	3.63	1.95	-5.56	-3.47
166	284.58	286.19	1.6	Mouse 1 has no movement in Area Periphery	5.81	3.63	1.95	-5.56	-3.47
167	286.49	288.66	2.17	Mouse 1 In Place Activity in Area Box	12.12	5.59	1.68	60.16	27.74
168	286.49	288.66	2.17	Mouse 1 In Place Activity in Area Periphery	12.12	5.59	1.68	60.16	27.74
169	290.99	301.3	10.31	Mouse 1 In Place Activity in Area Box	46.25	4.49	1.74	116.11	11.26
170	290.99	301.3	10.31	Mouse 1 In Place Activity in Area Periphery	46.25	4.49	1.74	116.11	11.26
171	301.9	303.7	1.8	Mouse 1 Locomotion in Area Box	203.6	113	3	-1.27	-0.71
172	301.9	303.7	1.8	Mouse 1 Locomotion in Area Periphery	203.6	113	3	-1.27	-0.71
173	302.77	303.4	0.63	Mouse 1 Flat-Back Approach in Area Box	97.8	154.27	3.33	-3.26	-5.14
174	303.84	316.78	12.95	Mouse 1 In Place Activity in Area Box	123.37	9.53	1.58	-163.4	-12.62
175	303.84	316.78	12.95	Mouse 1 In Place Activity in Area Periphery	123.37	9.53	1.58	-163.4	-12.62
176	303.34	308.78	5.44	Mouse 1 Turn Around	202.4	37.21	1.84	-25.65	-4.72
177	317.38	318.49	1.1	Mouse 1 In Place Activity in Area Box	15.2	13.8	2.34	-7.29	-6.62
178	317.38	318.49	1.1	Mouse 1 In Place Activity in Area Periphery	15.2	13.8	2.34	-7.29	-6.62
179	321.42	323.36	1.94	Mouse 1 Locomotion in Area Box	196.14	101.35	3.16	24	12.4
180	321.42	323.36	1.94	Mouse 1 Locomotion in Area Periphery	196.14	101.35	3.16	24	12.4
181	322.76	323.26	0.5	Mouse 1 Flat-Back Approach in Area Box	80.22	160.27	3.61	-21.21	-42.38
182	323.39	323.86	0.47	Mouse 1 SAP [None]	68.46	146.56	3.39	5.86	12.55
183	323.99	326.06	2.07	Mouse 1 In Place Activity in Area Box	38.27	18.5	2.18	-81.56	-39.43
184	323.99	326.06	2.07	Mouse 1 In Place Activity in Area Periphery	38.27	18.5	2.18	-81.56	-39.43
185	323.12	329.83	6.71	Mouse 1 Turn Around	277.67	41.4	2.48	-186.12	-27.75
186	330.2	330.7	0.5	Mouse 1 Flat-Back Approach in Area Box	29.94	59.82	3.8	-8.77	-17.52
187	330	332	2	Mouse 1 Locomotion in Area Box	205.52	102.66	4	-3.29	-1.64
188	330	332	2	Mouse 1 Locomotion in Area Periphery	205.52	102.66	4	-3.29	-1.64
189	331	331.8	0.8	Mouse 1 Flat-Back Approach in Area Box	105.68	131.96	4.54	4.96	6.19
190	332.1	341.68	9.58	Mouse 1 In Place Activity in Area Box	105.39	11.01	1.61	91.74	9.58
191	332.1	341.68	9.58	Mouse 1 In Place Activity in Area Periphery	105.39	11.01	1.61	91.74	9.58
192	331.63	342.04	10.41	Mouse 1 Turn Around	189.25	18.18	1.71	90.12	8.66
193	342.44	344.64	2.2	Mouse 1 Locomotion in Area Box	146.7	66.62	2.71	5.03	2.28
194	342.44	344.64	2.2	Mouse 1 Locomotion in Area Periphery	146.7	66.62	2.71	5.03	2.28
195	347.41	348.31	0.9	Mouse 1 In Place Activity in Area Box	22.74	25.24	2.39	2.01	2.23
196	347.41	348.31	0.9	Mouse 1 In Place Activity in Area Periphery	22.74	25.24	2.39	2.01	2.23
197	350.88	352.49	1.6	Mouse 1 Locomotion in Area Box	103.52	64.63	2.86	-51.74	-32.3
198	350.88	352.49	1.6	Mouse 1 Locomotion in Area Periphery	103.52	64.63	2.86	-51.74	-32.3
199	352.62	358.43	5.81	Mouse 1 In Place Activity in Area Box	77.89	13.42	1.85	103.24	17.78
200	352.62	358.43	5.81	Mouse 1 In Place Activity in Area Periphery	77.89	13.42	1.85	103.24	17.78
201	352.09	359.26	7.17	Mouse 1 Turn Around	143.68	20.03	1.98	83.63	11.66
202	358.89	360.99	2.1	Mouse 1 Locomotion in Area Box	115.94	55.16	2.86	7.16	3.41
203	358.89	360.99	2.1	Mouse 1 Locomotion in Area Periphery	115.94	55.16	2.86	7.16	3.41
204	361.23	362.6	1.37	Mouse 1 In Place Activity in Area Box	38.97	28.49	1.88	-14.56	-10.64
205	361.23	362.6	1.37	Mouse 1 In Place Activity in Area Periphery	38.97	28.49	1.88	-14.56	-10.64
206	365.3	368.2	2.9	Mouse 1 In Place Activity in Area Box	31.25	10.77	1.45	14.12	4.86
207	365.3	368.2	2.9	Mouse 1 In Place Activity in Area Periphery	31.25	10.77	1.45	14.12	4.86
208	364.13	367.47	3.34	Mouse 1 Turn Around	117.96	35.35	1.68	32.66	9.79
209	369.74	372.24	2.5	Mouse 1 Locomotion in Area Box	335.68	134.14	2.77	-71.67	-28.64
210	369.74	372.24	2.5	Mouse 1 Locomotion in Area Periphery	335.68	134.14	2.77	-71.67	-28.64
211	370.7	371.2	0.5	Mouse 1 Flat-Back Approach in Area Box	92.83	185.48	3.38	-3.43	-6.85
212	372.34	377.61	5.27	Mouse 1 In Place Activity in Area Box	61.99	11.76	3.19	-8.14	-1.54
213	372.34	377.61	5.27	Mouse 1 In Place Activity in Area Periphery	61.99	11.76	3.19	-8.14	-1.54
214	377.94	379.11	1.17	Mouse 1 Flat-Back Approach in Area Box	119.02	101.91	3.55	-0.87	-0.75
215	377.88	379.08	1.2	Mouse 1 Locomotion in Area Box	113.65	94.61	3.53	-0.64	-0.53
216	377.88	379.08	1.2	Mouse 1 Locomotion in Area Periphery	113.65	94.61	3.53	-0.64	-0.53
217	378.68	379.61	0.93	Mouse 1 Turn Around	145.02	155.22	3.68	-1.05	-1.12
218	381.15	397.13	15.98	Mouse 1 In Place Activity in Area Box	82.08	5.14	1.97	-148.5	-9.29
219	381.15	397.13	15.98	Mouse 1 In Place Activity in Area Periphery	82.08	5.14	1.97	-148.5	-9.29
220	397.13	398.3	1.17	Mouse 1 has no movement in Area Box	1	0.86	1.62	-5.26	-4.5
221	397.13	398.3	1.17	Mouse 1 has no movement in Area Periphery	1	0.86	1.62	-5.26	-4.5
222	398.3	400.2	1.9	Mouse 1 In Place Activity in Area Box	0	0	1.66	-9.16	-4.81
223	398.3	400.2	1.9	Mouse 1 In Place Activity in Area Periphery	0	0	1.66	-9.16	-4.81
224	400.2	400.63	0.43	Mouse 1 has no movement in Area Box	0	0	1.68	-1.28	-2.96
225	400.2	400.63	0.43	Mouse 1 has no movement in Area Periphery	0	0	1.68	-1.28	-2.96
226	400.63	402.27	1.63	Mouse 1 In Place Activity in Area Box	3.04	1.86	1.59	49.14	30.06
227	400.63	402.27	1.63	Mouse 1 In Place Activity in Area Periphery	3.04	1.86	1.59	49.14	30.06
228	402.27	403.64	1.37	Mouse 1 has no movement in Area Box	0.72	0.52	1.51	-11.99	-8.77
229	402.27	403.64	1.37	Mouse 1 has no movement in Area Periphery	0.72	0.52	1.51	-11.99	-8.77
230	403.64	411.41	7.77	Mouse 1 In Place Activity in Area Box	17.16	2.21	1.67	-71.7	-9.22
231	403.64	411.41	7.77	Mouse 1 In Place Activity in Area Periphery	17.16	2.21	1.67	-71.7	-9.22
232	413.48	414.55	1.07	Mouse 1 Flat-Back Approach in Area Box	140.88	131.95	3.15	-5.15	-4.82
233	413.05	414.78	1.74	Mouse 1 Locomotion in Area Box	202.7	116.82	3.01	-1.33	-0.77
234	413.05	414.78	1.74	Mouse 1 Locomotion in Area Periphery	202.7	116.82	3.01	-1.33	-0.77
235	415.15	421.19	6.04	Mouse 1 In Place Activity in Area Box	38.13	6.31	1.9	4.42	0.73
236	415.15	421.19	6.04	Mouse 1 In Place Activity in Area Periphery	38.13	6.31	1.9	4.42	0.73
237	423.79	425.53	1.74	Mouse 1 Flat-Back Approach in Area Box	214.67	123.73	3.79	5.21	3
238	423.39	425.46	2.07	Mouse 1 Locomotion in Area Box	217.38	105.08	3.68	2.34	1.13
239	423.39	425.46	2.07	Mouse 1 Locomotion in Area Periphery	217.38	105.08	3.68	2.34	1.13
240	425.69	426.93	1.23	Mouse 1 In Place Activity in Area Box	58.75	47.59	2.79	1.15	0.93
241	425.69	426.93	1.23	Mouse 1 In Place Activity in Area Periphery	58.75	47.59	2.79	1.15	0.93
242	428.06	430.26	2.2	Mouse 1 In Place Activity in Area Box	13.4	6.09	1.52	19.24	8.74
243	428.06	430.26	2.2	Mouse 1 In Place Activity in Area Periphery	13.4	6.09	1.52	19.24	8.74
244	425.19	431.16	5.97	Mouse 1 Turn Around	177.92	29.79	2.2	-101.4	-16.98
245	433.7	436.5	2.8	Area:Mouse 1 Center In Center	284.95	101.67	2.83	90.54	32.3
246	433.7	434.3	0.6	Area:Mouse 1 Center In Center 75	23.8	39.63	2.84	42.71	71.12
247	436.6	436.8	0.2	Mouse 1 Cross Over Periphery and Center 75 by Center	15.92	79.53	2.74	2.71	13.55
248	434.3	434.9	0.6	Area:Mouse 1 Center In Center 50	53.73	89.46	2.94	-6.36	-10.59
249	433.8	438.1	4.3	Mouse 1 Locomotion in Area Box	411.17	95.53	2.73	-89.1	-20.7
250	433.8	436.07	2.27	Mouse 1 Locomotion in Area Center	235.92	103.98	2.89	34.82	15.34
251	434.9	435.44	0.53	Area:Mouse 1 Center In Center 25	71.92	134.72	2.93	6.69	12.53
252	435.44	435.94	0.5	Area:Mouse 1 Center In Center 50	72.17	144.2	2.9	-2.39	-4.77
253	435.94	436.5	0.57	Area:Mouse 1 Center In Center 75	63.32	111.63	2.55	49.88	87.94
254	436.5	459.23	22.72	Area:Mouse 1 Center In Periphery	953.99	41.98	2.27	-63.96	-2.81
255	459.33	459.53	0.2	Mouse 1 Cross Over Periphery and Center 75 by Center	5.85	29.21	2.63	4.07	20.31
256	436.37	437.34	0.97	Mouse 1 Turn Around	68.82	71.12	2.44	-86.59	-89.48
257	437	438.1	1.1	Mouse 1 Locomotion in Area Periphery	93.24	84.67	2.51	-161.03	-146.24
258	437.5	439.47	1.97	Mouse 1 Turn Around	140.87	71.56	2.14	-172.92	-87.84
259	440.91	441.81	0.9	Mouse 1 Flat-Back Approach in Area Box	76.56	84.98	3.24	4.08	4.53
260	440.44	443.58	3.14	Mouse 1 Locomotion in Area Box	244.01	77.8	2.95	47.24	15.06
261	440.44	443.58	3.14	Mouse 1 Locomotion in Area Periphery	244.01	77.8	2.95	47.24	15.06
262	443.28	444.64	1.37	Mouse 1 Turn Around	123.94	90.6	2.21	86.69	63.37
263	446.08	447.48	1.4	Mouse 1 Locomotion in Area Box	93.09	66.42	2.96	-2.78	-1.99
264	446.08	447.48	1.4	Mouse 1 Locomotion in Area Periphery	93.09	66.42	2.96	-2.78	-1.99
265	446.95	447.38	0.43	Mouse 1 Flat-Back Approach in Area Box	36.84	84.92	2.97	2.43	5.61
266	447.65	451.45	3.8	Mouse 1 In Place Activity in Area Box	65.14	17.12	1.94	-91.89	-24.16
267	447.65	451.45	3.8	Mouse 1 In Place Activity in Area Periphery	65.14	17.12	1.94	-91.89	-24.16
268	446.71	451.85	5.14	Mouse 1 Turn Around	142.82	27.79	2.13	-35.73	-6.95
269	452.79	457.36	4.57	Mouse 1 In Place Activity in Area Box	43.72	9.56	1.8	4.57	1
270	452.79	457.36	4.57	Mouse 1 In Place Activity in Area Periphery	43.72	9.56	1.8	4.57	1
271	452.05	458.12	6.07	Mouse 1 Turn Around	86.49	14.24	1.84	103.82	17.1
272	459.23	462.5	3.27	Area:Mouse 1 Center In Center	239.46	73.23	2.71	14.14	4.32
273	459.23	461.03	1.8	Area:Mouse 1 Center In Center 75	41.98	23.3	2.72	24.17	13.41
274	462.6	462.8	0.2	Mouse 1 Cross Over Periphery and Center 75 by Center	27.92	139.46	2.19	8.97	44.79
275	459.43	460.23	0.8	Mouse 1 In Place Activity in Area Box	21.75	27.16	2.69	-1.13	-1.41
276	459.43	460.23	0.8	Mouse 1 In Place Activity in Area Center	21.75	27.16	2.69	-1.13	-1.41
277	459.43	460.23	0.8	Mouse 1 In Place Activity in Area Center 75	21.75	27.16	2.69	-1.13	-1.41
278	461.03	461.7	0.67	Area:Mouse 1 Center In Center 50	70.52	105.67	2.75	1.14	1.71
279	460.59	463.93	3.34	Mouse 1 Locomotion in Area Box	359.31	107.68	2.64	-54.82	-16.43
280	460.59	462.26	1.67	Mouse 1 Locomotion in Area Center	173.64	104.08	2.73	-1.18	-0.71
281	460.79	461.46	0.67	Mouse 1 Locomotion in Area Center 50	46.72	70.01	2.82	-2.24	-3.36
282	461.7	461.8	0.1	Area:Mouse 1 Center In Center 25	15.17	151.57	2.78	-5.89	-58.86
283	461.8	462.13	0.33	Area:Mouse 1 Center In Center 50	54.76	164.12	2.61	2.6	7.81
284	462.13	462.5	0.37	Area:Mouse 1 Center In Center 75	57.02	155.37	2.63	-7.88	-21.47
285	462.5	477.88	15.38	Area:Mouse 1 Center In Periphery	319.15	20.75	2.16	-206.41	-13.42
286	477.98	478.18	0.2	Mouse 1 Cross Over Periphery and Center 75 by Center	12.35	61.67	2.76	-1.11	-5.53
287	462.26	463.93	1.67	Mouse 1 Locomotion in Area Periphery	185.66	111.29	2.56	-53.64	-32.15
288	464.13	466.57	2.44	Mouse 1 In Place Activity in Area Box	53.74	22.06	3.01	11.32	4.65
289	464.13	466.57	2.44	Mouse 1 In Place Activity in Area Periphery	53.74	22.06	3.01	11.32	4.65
290	467.57	477.24	9.68	Mouse 1 In Place Activity in Area Box	77.91	8.05	1.82	-152.54	-15.76
291	467.57	477.24	9.68	Mouse 1 In Place Activity in Area Periphery	77.91	8.05	1.82	-152.54	-15.76
292	463.56	470.44	6.87	Mouse 1 Turn Around	150.99	21.97	2.29	42.97	6.25
293	477.88	480.75	2.87	Area:Mouse 1 Center In Center	232.02	80.86	2.76	-53.68	-18.71
294	477.88	479.01	1.13	Area:Mouse 1 Center In Center 75	97.77	86.18	2.75	-17.9	-15.78
295	480.85	481.05	0.2	Mouse 1 Cross Over Periphery and Center 75 by Center	20.74	103.6	2.52	-0.27	-1.34
296	477.51	481.08	3.57	Mouse 1 Locomotion in Area Box	273.66	76.65	2.73	-41.89	-11.73
297	477.51	479.98	2.47	Mouse 1 Locomotion in Area Center	181.84	73.64	2.76	-19.85	-8.04
298	477.51	478.78	1.27	Mouse 1 Locomotion in Area Center 75	81.17	64.02	2.68	4.38	3.46
299	479.01	479.51	0.5	Area:Mouse 1 Center In Center 50	44.43	88.77	3.02	-10.06	-20.11
300	479.51	480.75	1.23	Area:Mouse 1 Center In Center 75	89.83	72.76	2.67	-25.72	-20.84
301	480.75	506.91	26.16	Area:Mouse 1 Center In Periphery	889.8	34.01	2.01	162.31	6.2
302	507.01	507.21	0.2	Mouse 1 Cross Over Periphery and Center 75 by Center	9.74	48.68	2.75	4.83	24.12
303	481.25	484.22	2.97	Mouse 1 In Place Activity in Area Box	77.99	26.26	1.55	219.78	74.01
304	481.25	484.22	2.97	Mouse 1 In Place Activity in Area Periphery	77.99	26.26	1.55	219.78	74.01
305	480.65	482.82	2.17	Mouse 1 Turn Around	123.88	57.12	1.94	84.9	39.15
306	486.72	488.25	1.53	Mouse 1 In Place Activity in Area Box	33.47	21.81	1.95	13.43	8.75
307	486.72	488.25	1.53	Mouse 1 In Place Activity in Area Periphery	33.47	21.81	1.95	13.43	8.75
308	488.92	490.06	1.13	Mouse 1 Locomotion in Area Box	112.71	99.35	2.86	-0.15	-0.13
309	488.92	490.06	1.13	Mouse 1 Locomotion in Area Periphery	112.71	99.35	2.86	-0.15	-0.13
310	491.39	493.36	1.97	Mouse 1 Locomotion in Area Box	242.09	122.97	2.78	-60.67	-30.82
311	491.39	493.36	1.97	Mouse 1 Locomotion in Area Periphery	242.09	122.97	2.78	-60.67	-30.82
312	495.96	506.11	10.14	Mouse 1 In Place Activity in Area Box	64.24	6.33	1.68	-59.32	-5.85
313	495.96	506.11	10.14	Mouse 1 In Place Activity in Area Periphery	64.24	6.33	1.68	-59.32	-5.85
314	492.96	507.01	14.05	Mouse 1 Turn Around	248.63	17.7	1.83	-142.3	-10.13
315	506.91	511.75	4.84	Area:Mouse 1 Center In Center	324.73	67.12	2.85	26.87	5.55
316	506.91	508.24	1.33	Area:Mouse 1 Center In Center 75	55.8	41.81	2.74	19.01	14.24
317	511.85	512.05	0.2	Mouse 1 Cross Over Periphery and Center 75 by Center	13.68	68.32	3.01	-3.64	-18.18
318	508.24	508.84	0.6	Area:Mouse 1 Center In Center 50	59.82	99.6	2.87	-11.15	-18.56
319	507.71	508.84	1.13	Mouse 1 Locomotion in Area Box	80.61	71.05	2.82	-6.07	-5.35
320	507.71	508.84	1.13	Mouse 1 Locomotion in Area Center	80.61	71.05	2.82	-6.07	-5.35
321	508.84	510.44	1.6	Area:Mouse 1 Center In Center 25	116.67	72.85	2.74	17.88	11.16
322	510.44	511.01	0.57	Area:Mouse 1 Center In Center 50	41.13	72.52	3.1	-1.08	-1.9
323	509.68	513.15	3.47	Mouse 1 Locomotion in Area Box	227.74	65.63	2.77	-47.77	-13.77
324	510.44	510.94	0.5	Mouse 1 Flat-Back Approach in Area Box	35.88	71.68	3.1	-0.01	-0.01
325	511.01	511.75	0.73	Area:Mouse 1 Center In Center 75	51.31	69.9	3.06	2.21	3.01
326	511.75	519.72	7.97	Area:Mouse 1 Center In Periphery	294.6	36.94	2.14	-167.55	-21.01
327	519.82	520.02	0.2	Mouse 1 Cross Over Periphery and Center 75 by Center	3.66	18.29	2.81	-3.46	-17.3
328	511.51	513.15	1.63	Mouse 1 Locomotion in Area Periphery	108.73	66.51	2.56	-86.97	-53.2
329	512.55	516.78	4.24	Mouse 1 Turn Around	150.3	35.47	2.09	-211.98	-50.02
330	515.28	516.75	1.47	Mouse 1 In Place Activity in Area Box	32.7	22.27	1.92	28.94	19.71
331	515.28	516.75	1.47	Mouse 1 In Place Activity in Area Periphery	32.7	22.27	1.92	28.94	19.71
332	517.72	520.05	2.34	Mouse 1 Turn Around	84.56	36.2	2.37	60.79	26.03
333	519.72	521.39	1.67	Area:Mouse 1 Center In Center	82.03	49.17	2.72	-105.16	-63.03
334	519.72	521.39	1.67	Area:Mouse 1 Center In Center 75	82.03	49.17	2.72	-105.16	-63.03
335	521.49	521.69	0.2	Mouse 1 Cross Over Periphery and Center 75 by Center	27.27	136.21	2.65	-17.19	-85.87
336	520.15	521.72	1.57	Mouse 1 Locomotion in Area Box	119.56	76.24	2.71	-102.25	-65.2
337	521.39	533.3	11.91	Area:Mouse 1 Center In Periphery	198.8	16.69	1.93	179.74	15.09
338	533.4	533.6	0.2	Mouse 1 Cross Over Periphery and Center 75 by Center	13.85	69.2	2.53	9.52	47.54
339	522.36	532.17	9.81	Mouse 1 In Place Activity in Area Box	64.22	6.55	1.86	76.77	7.83
340	522.36	532.17	9.81	Mouse 1 In Place Activity in Area Periphery	64.22	6.55	1.86	76.77	7.83
341	521.32	524.99	3.67	Mouse 1 Turn Around	161.27	43.94	1.88	118.68	32.33
342	533.3	533.87	0.57	Area:Mouse 1 Center In Center	38.17	67.29	2.47	30.18	53.2
343	533.3	533.87	0.57	Area:Mouse 1 Center In Center 75	38.17	67.29	2.47	30.18	53.2
344	533.97	534.17	0.2	Mouse 1 Cross Over Periphery and Center 75 by Center	13.12	65.55	2.64	6.91	34.5
345	533.87	550.02	16.15	Area:Mouse 1 Center In Periphery	716.96	44.4	2.18	-231.82	-14.35
346	550.12	550.32	0.2	Mouse 1 Cross Over Periphery and Center 75 by Center	10.21	51.01	2.45	5.13	25.61
347	533.77	536.34	2.57	Mouse 1 Locomotion in Area Box	230.04	89.54	2.48	5.63	2.19
348	533.77	536.34	2.57	Mouse 1 Locomotion in Area Periphery	230.04	89.54	2.48	5.63	2.19
349	536.5	537.64	1.13	Mouse 1 In Place Activity in Area Box	36.08	31.81	2.01	-10.03	-8.84
350	536.5	537.64	1.13	Mouse 1 In Place Activity in Area Periphery	36.08	31.81	2.01	-10.03	-8.84
351	535.54	541.37	5.84	Mouse 1 Turn Around	163.95	28.08	2.13	-194.13	-33.25
353	541.94	543.54	1.6	Mouse 1 Locomotion in Area Box	200.89	125.43	2.88	7.67	4.79
354	541.94	543.54	1.6	Mouse 1 Locomotion in Area Periphery	200.89	125.43	2.88	7.67	4.79
355	542.94	543.18	0.23	Mouse 1 Turn Around	44.9	192.26	3.18	2.64	11.31
356	545.25	549.42	4.17	Mouse 1 In Place Activity in Area Box	38.34	9.19	1.75	-58.28	-13.97
357	545.25	549.42	4.17	Mouse 1 In Place Activity in Area Periphery	38.34	9.19	1.75	-58.28	-13.97
358	543.64	549.55	5.91	Mouse 1 Turn Around	157.93	26.74	1.97	-147.89	-25.04
359	550.02	553.49	3.47	Area:Mouse 1 Center In Center	73.32	21.13	2.08	10.43	3
360	550.02	553.49	3.47	Area:Mouse 1 Center In Center 75	73.32	21.13	2.08	10.43	3
361	553.59	553.79	0.2	Mouse 1 Cross Over Periphery and Center 75 by Center	4.11	20.55	1.95	30.14	150.56
362	550.38	550.85	0.47	Mouse 1 In Place Activity in Area Box	23.43	50.16	2.14	-11.62	-24.87
363	550.38	550.85	0.47	Mouse 1 In Place Activity in Area Center	23.43	50.16	2.14	-11.62	-24.87
364	550.38	550.85	0.47	Mouse 1 In Place Activity in Area Center 75	23.43	50.16	2.14	-11.62	-24.87
365	551.72	553.35	1.63	Mouse 1 In Place Activity in Area Box	19.04	11.64	2.07	23.22	14.2
366	551.72	552.72	1	Mouse 1 In Place Activity in Area Center	10.01	10	2.18	-18.43	-18.41
367	551.72	552.72	1	Mouse 1 In Place Activity in Area Center 75	10.01	10	2.18	-18.43	-18.41
368	553.49	647.68	94.19	Area:Mouse 1 Center In Periphery	1872.29	19.88	1.89	86.69	0.92
369	647.78	647.98	0.2	Mouse 1 Cross Over Periphery and Center 75 by Center	8.78	43.87	2.73	-6.56	-32.76
370	553.55	557.66	4.1	Mouse 1 Locomotion in Area Box	477.38	116.32	2.65	-76.19	-18.56
371	553.55	557.66	4.1	Mouse 1 Locomotion in Area Periphery	477.38	116.32	2.65	-76.19	-18.56
372	554.85	555.89	1.03	Mouse 1 Turn Around	127.11	122.88	2.33	-84.83	-82.01
373	558.22	622.72	64.5	Mouse 1 In Place Activity in Area Box	172.04	2.67	1.63	-85.75	-1.33
374	558.22	622.72	64.5	Mouse 1 In Place Activity in Area Periphery	172.04	2.67	1.63	-85.75	-1.33
375	557.26	584.28	27.03	Mouse 1 Turn Around	192.95	7.14	1.53	-191.54	-7.09
376	623.76	624.62	0.87	Mouse 1 Flat-Back Approach in Area Box	72.93	84.07	3.68	5.31	6.12
377	623.42	624.52	1.1	Mouse 1 Locomotion in Area Box	75.67	68.73	3.4	-8.54	-7.75
378	623.42	624.52	1.1	Mouse 1 Locomotion in Area Periphery	75.67	68.73	3.4	-8.54	-7.75
379	624.52	624.96	0.43	Mouse 1 SAP [None]	40.04	92.31	3.43	2.58	5.96
380	624.69	625.56	0.87	Mouse 1 In Place Activity in Area Box	43.35	49.97	3.06	-3.23	-3.72
381	624.69	625.56	0.87	Mouse 1 In Place Activity in Area Periphery	43.35	49.97	3.06	-3.23	-3.72
382	626.26	626.73	0.47	Mouse 1 Flat-Back Approach in Area Box	24.18	51.77	3.82	-9.26	-19.82
383	626.13	626.83	0.7	Mouse 1 Locomotion in Area Box	36.53	52.13	3.71	-8.01	-11.43
384	626.13	626.83	0.7	Mouse 1 Locomotion in Area Periphery	36.53	52.13	3.71	-8.01	-11.43
385	628.9	631.4	2.5	Mouse 1 In Place Activity in Area Box	31.43	12.56	2.32	-9.32	-3.72
386	628.9	631.4	2.5	Mouse 1 In Place Activity in Area Periphery	31.43	12.56	2.32	-9.32	-3.72
387	628.19	632.87	4.67	Mouse 1 Turn Around	91.65	19.62	2.25	48.57	10.4
388	632.53	635	2.47	Mouse 1 Locomotion in Area Box	222.39	90.07	2.56	16.43	6.65
389	632.53	635	2.47	Mouse 1 Locomotion in Area Periphery	222.39	90.07	2.56	16.43	6.65
390	636.87	642.24	5.37	Mouse 1 In Place Activity in Area Box	30	5.58	1.92	43.11	8.02
391	636.87	642.24	5.37	Mouse 1 In Place Activity in Area Periphery	30	5.58	1.92	43.11	8.02
392	634.6	639.51	4.9	Mouse 1 Turn Around	184.06	37.53	2.14	81.6	16.64
393	642.41	644.04	1.63	Mouse 1 Locomotion in Area Box	229.07	140.11	2.96	-4.56	-2.79
394	642.41	644.04	1.63	Mouse 1 Locomotion in Area Periphery	229.07	140.11	2.96	-4.56	-2.79
395	647.68	649.22	1.53	Area:Mouse 1 Center In Center	121.58	79.21	2.73	-36.63	-23.87
396	647.68	649.22	1.53	Area:Mouse 1 Center In Center 75	121.58	79.21	2.73	-36.63	-23.87
397	649.32	649.52	0.2	Mouse 1 Cross Over Periphery and Center 75 by Center	22.27	111.23	2.35	-12.16	-60.76
398	647.91	650.35	2.44	Mouse 1 Locomotion in Area Box	196.9	80.84	2.57	-144.28	-59.23
399	647.91	648.98	1.07	Mouse 1 Locomotion in Area Center	80.84	75.71	2.79	-33.7	-31.57
400	647.91	648.98	1.07	Mouse 1 Locomotion in Area Center 75	80.84	75.71	2.79	-33.7	-31.57
401	649.22	699.83	50.62	Area:Mouse 1 Center In Periphery	1609.93	31.81	2	-77.42	-1.53
402	699.93	700.13	0.2	Mouse 1 Cross Over Periphery and Center 75 by Center	12.44	62.16	2.61	20.59	102.87
403	651.42	653.32	1.9	Mouse 1 In Place Activity in Area Box	19.66	10.34	1.82	-40.73	-21.41
404	651.42	653.32	1.9	Mouse 1 In Place Activity in Area Periphery	19.66	10.34	1.82	-40.73	-21.41
405	649.92	654.09	4.17	Mouse 1 Turn Around	110.92	26.59	2.21	-152.77	-36.63
406	654.02	654.85	0.83	Mouse 1 Locomotion in Area Box	54.36	65.17	2.65	28.64	34.33
407	654.02	654.85	0.83	Mouse 1 Locomotion in Area Periphery	54.36	65.17	2.65	28.64	34.33
408	654.95	655.72	0.77	Mouse 1 In Place Activity in Area Box	56.99	74.26	1.39	18.5	24.1
409	654.95	655.72	0.77	Mouse 1 In Place Activity in Area Periphery	56.99	74.26	1.39	18.5	24.1
410	654.32	656.12	1.8	Mouse 1 Turn Around	116.48	64.65	1.8	47.23	26.21
411	656.42	657.49	1.07	Mouse 1 Locomotion in Area Box	81.09	75.94	2.77	1.97	1.85
412	656.42	657.49	1.07	Mouse 1 Locomotion in Area Periphery	81.09	75.94	2.77	1.97	1.85
413	657.56	669.27	11.71	Mouse 1 In Place Activity in Area Box	132.35	11.3	1.74	-172.2	-14.7
414	657.56	669.27	11.71	Mouse 1 In Place Activity in Area Periphery	132.35	11.3	1.74	-172.2	-14.7
415	657.09	662.46	5.37	Mouse 1 Turn Around	175.45	32.66	1.76	-139.47	-25.96
416	669.97	670.37	0.4	Mouse 1 Flat-Back Approach in Area Box	35.28	88.11	3.34	-5.47	-13.66
417	669.54	671.17	1.63	Mouse 1 Locomotion in Area Box	192.71	117.87	2.81	-1.92	-1.17
418	669.54	671.17	1.63	Mouse 1 Locomotion in Area Periphery	192.71	117.87	2.81	-1.92	-1.17
419	671.97	674.74	2.77	Mouse 1 In Place Activity in Area Box	31.45	11.35	1.65	2.43	0.88
420	671.97	674.74	2.77	Mouse 1 In Place Activity in Area Periphery	31.45	11.35	1.65	2.43	0.88
421	670.94	675.11	4.17	Mouse 1 Turn Around	174.03	41.73	1.79	66.85	16.03
422	675.61	677.18	1.57	Mouse 1 Locomotion in Area Box	166.48	106.15	3.09	-2.38	-1.52
423	675.61	677.18	1.57	Mouse 1 Locomotion in Area Periphery	166.48	106.15	3.09	-2.38	-1.52
424	679.55	684.42	4.87	Mouse 1 In Place Activity in Area Box	51.51	10.57	1.55	59.97	12.31
425	679.55	684.42	4.87	Mouse 1 In Place Activity in Area Periphery	51.51	10.57	1.55	59.97	12.31
426	678.41	683.32	4.9	Mouse 1 Turn Around	104.34	21.27	1.84	-13.8	-2.81
427	686.05	688.52	2.47	Mouse 1 Locomotion in Area Box	210.6	85.29	2.51	-28.41	-11.51
428	686.05	688.52	2.47	Mouse 1 Locomotion in Area Periphery	210.6	85.29	2.51	-28.41	-11.51
429	688.82	699.23	10.41	Mouse 1 In Place Activity in Area Box	88.16	8.47	1.81	28.07	2.7
430	688.82	699.23	10.41	Mouse 1 In Place Activity in Area Periphery	88.16	8.47	1.81	28.07	2.7
431	688.05	695.33	7.27	Mouse 1 Turn Around	168.2	23.12	1.98	2	0.27
432	699.83	702.3	2.47	Area:Mouse 1 Center In Center	282.3	114.33	2.87	-31.43	-12.73
433	699.83	700.23	0.4	Area:Mouse 1 Center In Center 75	25.24	63.04	2.6	22.35	55.82
434	702.4	702.6	0.2	Mouse 1 Cross Over Periphery and Center 75 by Center	24.26	121.17	2.85	-5.04	-25.16
435	700.23	700.57	0.33	Area:Mouse 1 Center In Center 50	39.2	117.48	2.73	-3.2	-9.6
436	699.47	702.37	2.9	Mouse 1 Locomotion in Area Box	297.9	102.62	2.8	-3.98	-1.37
437	699.47	702.07	2.6	Mouse 1 Locomotion in Area Center	259.74	99.8	2.77	13.16	5.05
438	700.57	701.6	1.03	Area:Mouse 1 Center In Center 25	137.92	133.34	2.81	-39.43	-38.12
439	700.33	701.37	1.03	Mouse 1 Locomotion in Area Center 25	141.28	136.58	2.74	-41.44	-40.06
440	701.6	701.9	0.3	Area:Mouse 1 Center In Center 50	30.92	102.95	3.2	-1.58	-5.25
441	701.4	702.5	1.1	Mouse 1 Flat-Back Approach in Area Box	127.2	115.52	3.13	-26.26	-23.85
442	701.9	702.3	0.4	Area:Mouse 1 Center In Center 75	49.01	122.41	3.14	-9.57	-23.9
443	702.3	705.71	3.4	Area:Mouse 1 Center In Periphery	149.66	43.97	2.15	-127.14	-37.36
444	715.12	715.32	0.2	Mouse 1 Cross Over Periphery and Center 75 by Center	8.57	42.83	2.45	-2.41	-12.06
445	703.24	704.27	1.03	Mouse 1 In Place Activity in Area Box	15.23	14.73	1.61	1.84	1.78
446	703.24	704.27	1.03	Mouse 1 In Place Activity in Area Periphery	15.23	14.73	1.61	1.84	1.78
447	702	705.17	3.17	Mouse 1 Turn Around	147.47	46.52	2.17	-116.76	-36.84
448	704.84	706.07	1.23	Mouse 1 Locomotion in Area Box	96.47	78.14	2.52	-70.96	-57.47
449	705.71	705.81	0.1	Area:Mouse 1 Center In Center	11.86	118.48	2.72	-7.71	-77.02
450	705.71	705.81	0.1	Area:Mouse 1 Center In Center 75	11.86	118.48	2.72	-7.71	-77.02
451	704.84	706.07	1.23	Mouse 1 Locomotion in Area Periphery	96.47	78.14	2.52	-70.96	-57.47
452	705.81	715.02	9.21	Area:Mouse 1 Center In Periphery	459.88	49.94	2.02	236.41	25.67
453	706.17	707.77	1.6	Mouse 1 In Place Activity in Area Box	74.12	46.28	1.45	106.83	66.7
454	706.17	707.77	1.6	Mouse 1 In Place Activity in Area Periphery	74.12	46.28	1.45	106.83	66.7
455	705.57	708.81	3.24	Mouse 1 Turn Around	165.23	51.05	1.89	91.71	28.34
456	709.08	710.71	1.63	Mouse 1 In Place Activity in Area Box	42.39	25.93	1.58	8.34	5.1
457	709.08	710.71	1.63	Mouse 1 In Place Activity in Area Periphery	42.39	25.93	1.58	8.34	5.1
458	711.78	713.21	1.43	Mouse 1 Locomotion in Area Box	151.78	105.79	2.85	-16.71	-11.64
459	711.78	713.21	1.43	Mouse 1 Locomotion in Area Periphery	151.78	105.79	2.85	-16.71	-11.64
460	712.65	712.95	0.3	Mouse 1 Flat-Back Approach in Area Box	48.38	161.12	3.21	-2.78	-9.25
461	712.91	714.91	2	Mouse 1 Turn Around	159.68	79.76	2.3	-61.06	-30.5
462	715.02	715.82	0.8	Area:Mouse 1 Center In Center	61.71	77.06	2.51	14.69	18.35
463	715.02	715.82	0.8	Area:Mouse 1 Center In Center 75	61.71	77.06	2.51	14.69	18.35
464	715.92	716.12	0.2	Mouse 1 Cross Over Periphery and Center 75 by Center	34.08	170.21	2.6	3.47	17.32
465	714.81	717.78	2.97	Mouse 1 Locomotion in Area Box	340.29	114.59	2.38	-120.08	-40.44
466	714.81	715.58	0.77	Mouse 1 Locomotion in Area Center	36.68	47.8	2.38	-5.88	-7.66
467	714.81	715.58	0.77	Mouse 1 Locomotion in Area Center 75	36.68	47.8	2.38	-5.88	-7.66
468	715.82	750.75	34.93	Area:Mouse 1 Center In Periphery	1420.47	40.66	2.24	-428.69	-12.27
469	750.85	751.05	0.2	Mouse 1 Cross Over Periphery and Center 75 by Center	11.51	57.48	2.41	-5.36	-26.77
470	715.58	717.78	2.2	Mouse 1 Locomotion in Area Periphery	303.61	137.87	2.38	-114.2	-51.86
471	716.48	717.58	1.1	Mouse 1 Turn Around	143.81	130.6	2.15	-81.47	-73.99
472	718.55	721.19	2.64	Mouse 1 In Place Activity in Area Box	26.89	10.2	2.03	9.23	3.5
473	718.55	721.19	2.64	Mouse 1 In Place Activity in Area Periphery	26.89	10.2	2.03	9.23	3.5
474	721.92	722.92	1	Mouse 1 In Place Activity in Area Box	18.66	18.64	2.19	-16.82	-16.81
475	721.92	722.92	1	Mouse 1 In Place Activity in Area Periphery	18.66	18.64	2.19	-16.82	-16.81
476	723.56	725.33	1.77	Mouse 1 Locomotion in Area Box	154.42	87.32	2.99	12.71	7.19
477	723.56	725.33	1.77	Mouse 1 Locomotion in Area Periphery	154.42	87.32	2.99	12.71	7.19
478	724.76	725.16	0.4	Mouse 1 Flat-Back Approach in Area Box	54.79	136.83	3.55	-3.55	-8.87
479	725.46	739.01	13.55	Mouse 1 In Place Activity in Area Box	124.88	9.22	1.96	-136.35	-10.07
480	725.46	739.01	13.55	Mouse 1 In Place Activity in Area Periphery	124.88	9.22	1.96	-136.35	-10.07
481	724.92	734.43	9.51	Mouse 1 Turn Around	198.04	20.83	1.91	-171.53	-18.04
482	739.24	740.94	1.7	Mouse 1 Locomotion in Area Box	218.67	128.5	2.62	32.02	18.82
483	739.24	740.94	1.7	Mouse 1 Locomotion in Area Periphery	218.67	128.5	2.62	32.02	18.82
484	741.07	741.94	0.87	Mouse 1 In Place Activity in Area Box	71.88	82.85	1.75	2.13	2.45
485	741.07	741.94	0.87	Mouse 1 In Place Activity in Area Periphery	71.88	82.85	1.75	2.13	2.45
486	740.47	742.34	1.87	Mouse 1 Turn Around	202.11	108.16	2.08	40.1	21.46
487	743.04	744.58	1.53	Mouse 1 Locomotion in Area Box	215.53	140.42	3.02	-1.49	-0.97
488	743.04	744.58	1.53	Mouse 1 Locomotion in Area Periphery	215.53	140.42	3.02	-1.49	-0.97
489	743.64	744.28	0.63	Mouse 1 Flat-Back Approach in Area Box	114.78	181.04	3.47	-0.72	-1.14
490	744.84	748.05	3.2	Mouse 1 In Place Activity in Area Box	70.93	22.14	2.73	10.43	3.26
491	744.84	748.05	3.2	Mouse 1 In Place Activity in Area Periphery	70.93	22.14	2.73	10.43	3.26
492	744.41	749.25	4.84	Mouse 1 Turn Around	171.39	35.42	2.58	-83.24	-17.2
493	750.75	752.92	2.17	Area:Mouse 1 Center In Center	75.45	34.79	2.52	88.87	40.98
494	750.75	752.92	2.17	Area:Mouse 1 Center In Center 75	75.45	34.79	2.52	88.87	40.98
495	753.02	753.22	0.2	Mouse 1 Cross Over Periphery and Center 75 by Center	9.54	47.64	2.41	13.16	65.75
496	750.28	753.22	2.94	Mouse 1 Turn Around	104.73	35.67	2.45	91.3	31.09
497	752.92	818.45	65.53	Area:Mouse 1 Center In Periphery	2740.39	41.82	2.12	-429.11	-6.55
498	818.55	818.75	0.2	Mouse 1 Cross Over Periphery and Center 75 by Center	20.4	101.9	2.51	-22.05	-110.15
499	753.29	759.53	6.24	Mouse 1 In Place Activity in Area Box	67.55	10.83	1.67	126.65	20.3
500	753.29	759.53	6.24	Mouse 1 In Place Activity in Area Periphery	67.55	10.83	1.67	126.65	20.3
501	761.33	764.83	3.5	Mouse 1 In Place Activity in Area Box	61.23	17.48	2.15	31.69	9.04
502	761.33	764.83	3.5	Mouse 1 In Place Activity in Area Periphery	61.23	17.48	2.15	31.69	9.04
503	766	766.37	0.37	Mouse 1 Flat-Back Approach in Area Box	18.45	50.27	3.46	-4.07	-11.1
504	767.1	768.37	1.27	Mouse 1 Locomotion in Area Box	74.18	58.51	2.82	2.7	2.13
505	767.1	768.37	1.27	Mouse 1 Locomotion in Area Periphery	74.18	58.51	2.82	2.7	2.13
506	768.5	770.07	1.57	Mouse 1 In Place Activity in Area Box	52.96	33.77	1.68	1.81	1.16
507	768.5	770.07	1.57	Mouse 1 In Place Activity in Area Periphery	52.96	33.77	1.68	1.81	1.16
508	767.83	770.77	2.94	Mouse 1 Turn Around	117.07	39.87	1.92	-0.69	-0.24
509	772.31	773.51	1.2	Mouse 1 Locomotion in Area Box	87.76	73.06	2.68	58.89	49.03
510	772.31	773.51	1.2	Mouse 1 Locomotion in Area Periphery	87.76	73.06	2.68	58.89	49.03
511	773.61	775.78	2.17	Mouse 1 In Place Activity in Area Box	70.64	32.57	2.32	-1.96	-0.9
512	773.61	775.78	2.17	Mouse 1 In Place Activity in Area Periphery	70.64	32.57	2.32	-1.96	-0.9
513	774.71	776.84	2.14	Mouse 1 Turn Around	35.34	16.55	2.81	-97.91	-45.85
514	777.34	778.81	1.47	Mouse 1 In Place Activity in Area Box	46.62	31.75	1.36	-39.82	-27.13
515	777.34	778.81	1.47	Mouse 1 In Place Activity in Area Periphery	46.62	31.75	1.36	-39.82	-27.13
516	779.91	781.28	1.37	Mouse 1 Locomotion in Area Box	156.37	114.3	2.5	1.5	1.09
517	779.91	781.28	1.37	Mouse 1 Locomotion in Area Periphery	156.37	114.3	2.5	1.5	1.09
518	781.38	783.72	2.34	Mouse 1 In Place Activity in Area Box	87.44	37.44	1.69	-52.09	-22.3
519	781.38	783.72	2.34	Mouse 1 In Place Activity in Area Periphery	87.44	37.44	1.69	-52.09	-22.3
520	781.01	784.72	3.7	Mouse 1 Turn Around	170.51	46.04	1.83	-80.54	-21.75
521	784.35	785.52	1.17	Mouse 1 Locomotion in Area Box	81.14	69.48	2.76	-4.87	-4.17
522	784.35	785.52	1.17	Mouse 1 Locomotion in Area Periphery	81.14	69.48	2.76	-4.87	-4.17
523	785.62	786.55	0.93	Mouse 1 In Place Activity in Area Box	61.65	65.98	1.95	3.22	3.45
524	785.62	786.55	0.93	Mouse 1 In Place Activity in Area Periphery	61.65	65.98	1.95	3.22	3.45
525	787.52	788.32	0.8	Mouse 1 Flat-Back Approach in Area Box	64.96	81.12	3.66	-4.95	-6.18
526	787.42	788.39	0.97	Mouse 1 Locomotion in Area Box	77.45	80.04	3.55	-8.62	-8.91
527	787.42	788.39	0.97	Mouse 1 Locomotion in Area Periphery	77.45	80.04	3.55	-8.62	-8.91
528	788.56	791.79	3.24	Mouse 1 In Place Activity in Area Box	78.53	24.26	2.35	-19.43	-6
529	788.56	791.79	3.24	Mouse 1 In Place Activity in Area Periphery	78.53	24.26	2.35	-19.43	-6
530	788.15	792.46	4.3	Mouse 1 Turn Around	143.57	33.35	2.39	-95.64	-22.22
531	792.13	793.83	1.7	Mouse 1 Locomotion in Area Box	118.36	69.55	2.31	-42.2	-24.8
532	792.13	793.83	1.7	Mouse 1 Locomotion in Area Periphery	118.36	69.55	2.31	-42.2	-24.8
533	794.09	794.93	0.83	Mouse 1 In Place Activity in Area Box	39.84	47.76	1.47	2.03	2.44
534	794.09	794.93	0.83	Mouse 1 In Place Activity in Area Periphery	39.84	47.76	1.47	2.03	2.44
535	795.2	798.47	3.27	Mouse 1 Locomotion in Area Box	344.75	105.43	2.59	-86.07	-26.32
536	795.2	798.47	3.27	Mouse 1 Locomotion in Area Periphery	344.75	105.43	2.59	-86.07	-26.32
537	798.63	801.94	3.3	Mouse 1 In Place Activity in Area Box	75.69	22.91	1.39	6.12	1.85
538	798.63	801.94	3.3	Mouse 1 In Place Activity in Area Periphery	75.69	22.91	1.39	6.12	1.85
539	798.06	802.2	4.14	Mouse 1 Turn Around	186.07	44.97	1.61	-35.79	-8.65
540	802.1	803.44	1.33	Mouse 1 Locomotion in Area Box	130.7	97.93	2.48	-59.84	-44.84
541	802.1	803.44	1.33	Mouse 1 Locomotion in Area Periphery	130.7	97.93	2.48	-59.84	-44.84
542	803.6	804.44	0.83	Mouse 1 In Place Activity in Area Box	69.55	83.37	1.44	-1.74	-2.08
543	803.6	804.44	0.83	Mouse 1 In Place Activity in Area Periphery	69.55	83.37	1.44	-1.74	-2.08
544	805.47	806.34	0.87	Mouse 1 In Place Activity in Area Box	49.97	57.6	1.57	-0.23	-0.26
545	805.47	806.34	0.87	Mouse 1 In Place Activity in Area Periphery	49.97	57.6	1.57	-0.23	-0.26
546	804.84	807.11	2.27	Mouse 1 Turn Around	101.45	44.71	1.79	-55.14	-24.3
547	808.21	809.38	1.17	Mouse 1 Locomotion in Area Box	79.92	68.44	2.62	6.12	5.24
548	808.21	809.38	1.17	Mouse 1 Locomotion in Area Periphery	79.92	68.44	2.62	6.12	5.24
549	809.48	812.18	2.7	Mouse 1 In Place Activity in Area Box	78.53	29.05	1.67	0.41	0.15
550	809.48	812.18	2.7	Mouse 1 In Place Activity in Area Periphery	78.53	29.05	1.67	0.41	0.15
551	808.88	810.74	1.87	Mouse 1 Turn Around	129.95	69.55	1.9	63.07	33.75
552	812.75	813.55	0.8	Mouse 1 Flat-Back Approach in Area Box	103.88	129.72	3.35	-0.24	-0.31
553	812.31	813.31	1	Mouse 1 Locomotion in Area Box	75.72	75.64	3.09	-12.7	-12.69
554	812.31	813.31	1	Mouse 1 Locomotion in Area Periphery	75.72	75.64	3.09	-12.7	-12.69
555	814.08	816.75	2.67	Mouse 1 In Place Activity in Area Box	40.18	15.05	1.6	62.68	23.48
556	814.08	816.75	2.67	Mouse 1 In Place Activity in Area Periphery	40.18	15.05	1.6	62.68	23.48
557	812.88	817.12	4.24	Mouse 1 Turn Around	190.31	44.91	2.05	-10.58	-2.5
558	818.45	820.95	2.5	Area:Mouse 1 Center In Center	264.62	105.74	2.43	17.91	7.16
559	818.45	818.89	0.43	Area:Mouse 1 Center In Center 75	44.57	102.75	2.54	-27.2	-62.7
560	821.05	821.25	0.2	Mouse 1 Cross Over Periphery and Center 75 by Center	7.77	38.83	2.55	-7.44	-37.15
561	817.95	819.95	2	Mouse 1 Locomotion in Area Box	215.84	107.81	2.52	-10.78	-5.39
562	817.95	819.95	2	Mouse 1 Locomotion in Area Center	215.84	107.81	2.52	-10.78	-5.39
563	818.89	819.92	1.03	Area:Mouse 1 Center In Center 50	147.23	142.34	2.57	30.74	29.71
564	818.65	819.69	1.03	Mouse 1 Locomotion in Area Center 50	144.09	139.3	2.57	26.41	25.53
565	819.92	820.95	1.03	Area:Mouse 1 Center In Center 75	72.82	70.4	2.24	14.37	13.89
566	820.95	832.37	11.41	Area:Mouse 1 Center In Periphery	333.95	29.26	1.94	205.26	17.99
567	832.47	832.67	0.2	Mouse 1 Cross Over Periphery and Center 75 by Center	30.02	149.93	2.5	0.88	4.4
568	820.65	822.06	1.4	Mouse 1 Turn Around	56.59	40.38	2.32	104.2	74.36
569	824.39	829.63	5.24	Mouse 1 In Place Activity in Area Box	75.86	14.48	1.67	-79.14	-15.11
570	824.39	829.63	5.24	Mouse 1 In Place Activity in Area Periphery	75.86	14.48	1.67	-79.14	-15.11
571	823.82	827.69	3.87	Mouse 1 Turn Around	102.92	26.59	1.97	-77.31	-19.97
572	831.26	834.9	3.64	Mouse 1 Locomotion in Area Box	313.52	86.2	2.45	144.91	39.84
573	831.26	832.13	0.87	Mouse 1 Locomotion in Area Periphery	59.3	68.36	2.55	3.49	4.03
574	832.37	840.17	7.81	Area:Mouse 1 Center In Center	491.91	63	2.35	-41.09	-5.26
575	832.37	833.6	1.23	Area:Mouse 1 Center In Center 75	128.58	104.15	2.35	101.99	82.61
576	840.27	840.47	0.2	Mouse 1 Cross Over Periphery and Center 75 by Center	10.92	54.54	2.3	-10.68	-53.34
577	831.46	834.9	3.44	Mouse 1 Locomotion in Area Center	304.09	88.48	2.45	138.18	40.21
578	831.46	832.7	1.23	Mouse 1 Locomotion in Area Center 75	130.42	105.64	2.55	8.7	7.05
579	832.2	833.23	1.03	Mouse 1 Turn Around	131.65	127.27	2.35	67.87	65.61
580	833.6	834.5	0.9	Area:Mouse 1 Center In Center 50	61.34	68.09	2.45	30.63	34
581	834.5	835.87	1.37	Area:Mouse 1 Center In Center 25	85.9	62.79	2.38	67.79	49.55
582	834.33	835.84	1.5	Mouse 1 Turn Around	97.01	64.61	2.39	76.21	50.76
583	835.87	837.34	1.47	Area:Mouse 1 Center In Center 50	27.27	18.58	2.28	-53.62	-36.52
584	837.34	838.54	1.2	Area:Mouse 1 Center In Center 25	46.71	38.89	2.28	-150.11	-124.97
585	838.54	839.24	0.7	Area:Mouse 1 Center In Center 50	75.65	107.97	2.53	23.25	33.19
586	837.94	840.34	2.4	Mouse 1 Locomotion in Area Box	182.51	75.97	2.41	-78.96	-32.87
587	837.94	839.21	1.27	Mouse 1 Locomotion in Area Center	103.55	81.67	2.5	-14.14	-11.15
588	839.24	840.17	0.93	Area:Mouse 1 Center In Center 75	66.46	71.13	2.28	-61.03	-65.32
589	840.17	867.33	27.16	Area:Mouse 1 Center In Periphery	875.63	32.24	1.98	271.4	9.99
590	867.43	867.63	0.2	Mouse 1 Cross Over Periphery and Center 75 by Center	8.16	40.76	2.76	0.46	2.3
591	840.61	842.24	1.63	Mouse 1 In Place Activity in Area Box	35.81	21.9	1.67	51.83	31.7
592	840.61	842.24	1.63	Mouse 1 In Place Activity in Area Periphery	35.81	21.9	1.67	51.83	31.7
593	843.48	844.68	1.2	Mouse 1 In Place Activity in Area Box	33.64	28.01	1.93	14.71	12.24
594	843.48	844.68	1.2	Mouse 1 In Place Activity in Area Periphery	33.64	28.01	1.93	14.71	12.24
595	845.41	846.55	1.13	Mouse 1 Locomotion in Area Box	84.17	74.19	2.64	-18.69	-16.47
596	845.41	846.55	1.13	Mouse 1 Locomotion in Area Periphery	84.17	74.19	2.64	-18.69	-16.47
597	847.31	851.28	3.97	Mouse 1 In Place Activity in Area Box	44.47	11.2	1.74	60.28	15.18
598	847.31	851.28	3.97	Mouse 1 In Place Activity in Area Periphery	44.47	11.2	1.74	60.28	15.18
599	846.11	849.02	2.9	Mouse 1 Turn Around	150.99	52.01	1.81	62.8	21.63
600	852.15	853.22	1.07	Mouse 1 Locomotion in Area Box	76.23	71.39	2.53	-44.42	-41.6
601	852.15	853.22	1.07	Mouse 1 Locomotion in Area Periphery	76.23	71.39	2.53	-44.42	-41.6
602	853.35	856.32	2.97	Mouse 1 In Place Activity in Area Box	72.93	24.56	1.65	-102.78	-34.61
603	853.35	856.32	2.97	Mouse 1 In Place Activity in Area Periphery	72.93	24.56	1.65	-102.78	-34.61
604	852.65	856.82	4.17	Mouse 1 Turn Around	148.18	35.53	1.82	-54.45	-13.05
605	857.39	857.96	0.57	Mouse 1 Flat-Back Approach in Area Box	82.97	146.26	3.55	0.88	1.55
606	856.82	857.96	1.13	Mouse 1 Locomotion in Area Box	103.45	91.19	3.03	44.37	39.11
607	856.82	857.96	1.13	Mouse 1 Locomotion in Area Periphery	103.45	91.19	3.03	44.37	39.11
608	858.06	863.3	5.24	Mouse 1 In Place Activity in Area Box	109.66	20.93	1.92	78.49	14.98
609	858.06	863.3	5.24	Mouse 1 In Place Activity in Area Periphery	109.66	20.93	1.92	78.49	14.98
610	857.56	863.03	5.47	Mouse 1 Turn Around	190.64	34.84	2.09	80.16	14.65
611	863.46	864.23	0.77	Mouse 1 Locomotion in Area Box	38.63	50.34	2.31	8.21	10.69
612	863.46	864.23	0.77	Mouse 1 Locomotion in Area Periphery	38.63	50.34	2.31	8.21	10.69
613	864.33	865.83	1.5	Mouse 1 In Place Activity in Area Box	57.93	38.58	1.84	2.11	1.41
614	864.33	865.83	1.5	Mouse 1 In Place Activity in Area Periphery	57.93	38.58	1.84	2.11	1.41
615	867.33	870.4	3.07	Area:Mouse 1 Center In Center	283.95	92.5	2.63	22.91	7.46
616	867.33	868.3	0.97	Area:Mouse 1 Center In Center 75	40.59	41.94	2.59	57.32	59.24
617	870.5	870.7	0.2	Mouse 1 Cross Over Periphery and Center 75 by Center	14.99	74.89	2.72	2.8	13.99
618	865.93	868.1	2.17	Mouse 1 Turn Around	68.65	31.65	2.25	129.45	59.68
619	868.3	869.27	0.97	Area:Mouse 1 Center In Center 50	90.46	93.49	2.85	-10.98	-11.35
620	868	870.77	2.77	Mouse 1 Locomotion in Area Box	285.48	103.08	2.64	-18.28	-6.6
621	868	869.77	1.77	Mouse 1 Locomotion in Area Center	179.43	101.46	2.73	-19.44	-10.99
622	868.07	869.04	0.97	Mouse 1 Locomotion in Area Center 50	71.33	73.71	2.78	-17.57	-18.16
623	869.27	870.4	1.13	Area:Mouse 1 Center In Center 75	152.9	134.78	2.48	-23.43	-20.66
624	869.04	869.77	0.73	Mouse 1 Locomotion in Area Center 75	105.42	143.61	2.7	-5.79	-7.89
625	870.4	884.82	14.41	Area:Mouse 1 Center In Periphery	306.47	21.26	1.94	-234.76	-16.29
626	884.92	885.12	0.2	Mouse 1 Cross Over Periphery and Center 75 by Center	18.92	94.51	2.82	0.31	1.53
627	870.97	878.38	7.41	Mouse 1 In Place Activity in Area Box	74.53	10.06	1.85	-102.21	-13.8
628	870.97	878.38	7.41	Mouse 1 In Place Activity in Area Periphery	74.53	10.06	1.85	-102.21	-13.8
629	870.34	879.31	8.98	Mouse 1 Turn Around	140.1	15.61	1.93	-109.52	-12.2
630	879.31	880.15	0.83	Mouse 1 Locomotion in Area Box	55.6	66.65	2.45	29.47	35.33
631	879.31	880.15	0.83	Mouse 1 Locomotion in Area Periphery	55.6	66.65	2.45	29.47	35.33
632	880.35	883.62	3.27	Mouse 1 In Place Activity in Area Box	76.74	23.47	1.88	-74.88	-22.9
633	880.35	883.62	3.27	Mouse 1 In Place Activity in Area Periphery	76.74	23.47	1.88	-74.88	-22.9
634	879.71	884.72	5.01	Mouse 1 Turn Around	151.2	30.21	1.91	-136.48	-27.27
635	884.82	885.85	1.03	Area:Mouse 1 Center In Center	146.78	141.9	2.69	54.87	53.05
636	884.82	885.85	1.03	Area:Mouse 1 Center In Center 75	146.78	141.9	2.69	54.87	53.05
637	885.95	886.15	0.2	Mouse 1 Cross Over Periphery and Center 75 by Center	36.65	183.08	3.04	-5.43	-27.12
638	884.42	886.59	2.17	Mouse 1 Locomotion in Area Box	296.54	136.73	2.71	6.6	3.04
639	884.42	885.62	1.2	Mouse 1 Locomotion in Area Center	115.28	95.97	2.55	5.57	4.64
640	884.42	885.62	1.2	Mouse 1 Locomotion in Area Center 75	115.28	95.97	2.55	5.57	4.64
641	885.85	927.46	41.61	Area:Mouse 1 Center In Periphery	859.16	20.65	1.87	570.79	13.72
642	927.56	927.76	0.2	Mouse 1 Cross Over Periphery and Center 75 by Center	13.41	67	2.54	2.71	13.54
643	885.62	886.59	0.97	Mouse 1 Locomotion in Area Periphery	181.26	187.32	2.91	1.03	1.07
644	886.69	887.72	1.03	Mouse 1 In Place Activity in Area Box	82.4	79.66	3.09	0.6	0.58
645	886.69	887.72	1.03	Mouse 1 In Place Activity in Area Periphery	82.4	79.66	3.09	0.6	0.58
646	888.76	890.29	1.53	Mouse 1 In Place Activity in Area Box	15.62	10.18	1.72	16.98	11.06
647	888.76	890.29	1.53	Mouse 1 In Place Activity in Area Periphery	15.62	10.18	1.72	16.98	11.06
648	886.25	891.16	4.9	Mouse 1 Turn Around	188.99	38.53	2.32	106.89	21.79
649	891.52	905.07	13.55	Mouse 1 In Place Activity in Area Box	99.58	7.35	1.69	38.96	2.88
650	891.52	905.07	13.55	Mouse 1 In Place Activity in Area Periphery	99.58	7.35	1.69	38.96	2.88
652	905.94	915.72	9.78	Mouse 1 In Place Activity in Area Box	48.66	4.98	1.59	222.81	22.79
653	905.94	915.72	9.78	Mouse 1 In Place Activity in Area Periphery	48.66	4.98	1.59	222.81	22.79
654	892.46	909.58	17.12	Mouse 1 Turn Around	102	5.96	1.64	347.38	20.29
655	916.12	918.05	1.94	Mouse 1 Locomotion in Area Box	237.34	122.64	2.66	5.84	3.02
656	916.12	918.05	1.94	Mouse 1 Locomotion in Area Periphery	237.34	122.64	2.66	5.84	3.02
657	918.28	924.69	6.41	Mouse 1 In Place Activity in Area Box	57.63	9	1.78	34.02	5.31
658	918.28	924.69	6.41	Mouse 1 In Place Activity in Area Periphery	57.63	9	1.78	34.02	5.31
659	925.96	926.53	0.57	Mouse 1 In Place Activity in Area Box	37.74	66.54	2.41	-0.86	-1.51
660	925.96	926.53	0.57	Mouse 1 In Place Activity in Area Periphery	37.74	66.54	2.41	-0.86	-1.51
661	927.46	931.16	3.7	Area:Mouse 1 Center In Center	255.15	68.89	2.43	17.45	4.71
662	927.46	929.63	2.17	Area:Mouse 1 Center In Center 75	94.89	43.75	2.28	20.41	9.41
663	929.73	931.46	1.74	Mouse 1 Cross Over Periphery and Center 75 by Center	210.06	121.07	2.66	-38.11	-21.96
664	927.99	929.3	1.3	Mouse 1 In Place Activity in Area Box	54.38	41.79	2.27	-9.89	-7.6
665	927.99	929.3	1.3	Mouse 1 In Place Activity in Area Center	54.38	41.79	2.27	-9.89	-7.6
666	927.99	929.3	1.3	Mouse 1 In Place Activity in Area Center 75	54.38	41.79	2.27	-9.89	-7.6
667	929.63	930	0.37	Area:Mouse 1 Center In Center 50	16.07	43.79	2.54	3.79	10.34
668	930	930.23	0.23	Area:Mouse 1 Center In Center 25	19.28	82.56	2.55	5.9	25.28
669	930.23	930.96	0.73	Area:Mouse 1 Center In Center 50	94.67	128.97	2.65	10.04	13.68
670	929.43	931.6	2.17	Mouse 1 Locomotion in Area Box	237.86	109.67	2.59	-25.33	-11.68
671	929.43	930.93	1.5	Mouse 1 Locomotion in Area Center	127.55	84.95	2.55	39.31	26.18
672	929.43	930.73	1.3	Mouse 1 Locomotion in Area Center 50	99.58	76.52	2.54	39.85	30.63
673	930.96	931.16	0.2	Area:Mouse 1 Center In Center 75	30.23	151.02	2.86	-22.7	-113.36
674	931.16	944.48	13.31	Area:Mouse 1 Center In Periphery	353.68	26.57	1.96	-161.09	-12.1
675	944.58	944.78	0.2	Mouse 1 Cross Over Periphery and Center 75 by Center	8.96	44.74	2.41	-0.6	-2.98
676	930.93	931.6	0.67	Mouse 1 Locomotion in Area Periphery	110.3	165.29	2.69	-64.65	-96.87
677	931.2	933.5	2.3	Mouse 1 Turn Around	175.81	76.36	2.16	-111.46	-48.41
678	932.87	939.41	6.54	Mouse 1 In Place Activity in Area Box	32.76	5.01	1.68	-100.21	-15.32
679	932.87	939.41	6.54	Mouse 1 In Place Activity in Area Periphery	32.76	5.01	1.68	-100.21	-15.32
680	939.64	940.71	1.07	Mouse 1 Locomotion in Area Box	69.04	64.66	2.75	-28.92	-27.08
681	939.64	940.71	1.07	Mouse 1 Locomotion in Area Periphery	69.04	64.66	2.75	-28.92	-27.08
682	940.91	943.68	2.77	Mouse 1 In Place Activity in Area Box	47.97	17.32	1.98	0.12	0.05
683	940.91	943.68	2.77	Mouse 1 In Place Activity in Area Periphery	47.97	17.32	1.98	0.12	0.05
684	944.48	947.31	2.84	Area:Mouse 1 Center In Center	59.9	21.12	2.24	-73.52	-25.92
685	944.48	947.31	2.84	Area:Mouse 1 Center In Center 75	59.9	21.12	2.24	-73.52	-25.92
686	947.41	947.61	0.2	Mouse 1 Cross Over Periphery and Center 75 by Center	13.33	66.59	2.78	-4.73	-23.62
687	940.37	945.55	5.17	Mouse 1 Turn Around	153	29.58	2.1	94.92	18.35
688	945.88	946.65	0.77	Mouse 1 In Place Activity in Area Box	12.44	16.21	2.43	0.75	0.98
689	945.88	946.65	0.77	Mouse 1 In Place Activity in Area Center	12.44	16.21	2.43	0.75	0.98
690	945.88	946.65	0.77	Mouse 1 In Place Activity in Area Center 75	12.44	16.21	2.43	0.75	0.98
691	947.31	1039.51	92.19	Area:Mouse 1 Center In Periphery	1327.37	14.4	1.73	215.98	2.34
692	1039.61	1039.81	0.2	Mouse 1 Cross Over Periphery and Center 75 by Center	14.29	71.4	3	-0.66	-3.3
693	947.05	948.08	1.03	Mouse 1 Locomotion in Area Box	86.8	83.91	2.71	-48.03	-46.43
694	947.08	948.08	1	Mouse 1 Locomotion in Area Periphery	86.13	86.04	2.75	-45.32	-45.27
695	948.28	961.46	13.18	Mouse 1 In Place Activity in Area Box	82.38	6.25	1.58	-113.97	-8.65
696	948.28	961.46	13.18	Mouse 1 In Place Activity in Area Periphery	82.38	6.25	1.58	-113.97	-8.65
697	947.75	961.93	14.18	Mouse 1 Turn Around	167.76	11.83	1.65	-75.27	-5.31
698	961.7	962.7	1	Mouse 1 Locomotion in Area Box	56.94	56.88	2.45	-14.01	-14
699	961.7	962.7	1	Mouse 1 Locomotion in Area Periphery	56.94	56.88	2.45	-14.01	-14
700	962.8	964.53	1.74	Mouse 1 In Place Activity in Area Box	59.43	34.25	1.91	-1.48	-0.85
701	962.8	964.53	1.74	Mouse 1 In Place Activity in Area Periphery	59.43	34.25	1.91	-1.48	-0.85
702	966.3	967.07	0.77	Mouse 1 In Place Activity in Area Box	36.65	47.75	2.24	9.84	12.82
703	966.3	967.07	0.77	Mouse 1 In Place Activity in Area Periphery	36.65	47.75	2.24	9.84	12.82
704	968.74	975.08	6.34	Mouse 1 In Place Activity in Area Box	55.76	8.79	1.74	26.66	4.21
705	968.74	975.08	6.34	Mouse 1 In Place Activity in Area Periphery	55.76	8.79	1.74	26.66	4.21
706	967.83	975.81	7.97	Mouse 1 Turn Around	125.71	15.76	1.84	95.77	12.01
707	976.54	979.45	2.9	Mouse 1 Locomotion in Area Box	288.85	99.5	2.65	89.57	30.86
708	976.54	979.45	2.9	Mouse 1 Locomotion in Area Periphery	288.85	99.5	2.65	89.57	30.86
709	979.65	980.68	1.03	Mouse 1 In Place Activity in Area Box	30.47	29.46	1.75	-4.79	-4.63
710	979.65	980.68	1.03	Mouse 1 In Place Activity in Area Periphery	30.47	29.46	1.75	-4.79	-4.63
711	980.95	982.62	1.67	Mouse 1 Locomotion in Area Box	148.74	89.16	2.5	-14.88	-8.92
712	980.95	982.62	1.67	Mouse 1 Locomotion in Area Periphery	148.74	89.16	2.5	-14.88	-8.92
713	982.85	983.88	1.03	Mouse 1 In Place Activity in Area Box	48.07	46.47	2.05	3.67	3.55
714	982.85	983.88	1.03	Mouse 1 In Place Activity in Area Periphery	48.07	46.47	2.05	3.67	3.55
715	985.25	1036.37	51.12	Mouse 1 In Place Activity in Area Box	130.88	2.56	1.55	113.4	2.22
716	985.25	1036.37	51.12	Mouse 1 In Place Activity in Area Periphery	130.88	2.56	1.55	113.4	2.22
717	982.68	994.13	11.44	Mouse 1 Turn Around	167.15	14.61	1.81	-250.86	-21.92
718	1037.07	1038.77	1.7	Mouse 1 In Place Activity in Area Box	15.88	9.33	2.05	-0.61	-0.36
719	1037.07	1038.77	1.7	Mouse 1 In Place Activity in Area Periphery	15.88	9.33	2.05	-0.61	-0.36
720	1039.51	1041.37	1.87	Area:Mouse 1 Center In Center	253.79	135.82	2.76	-34.51	-18.47
721	1039.51	1040.21	0.7	Area:Mouse 1 Center In Center 75	62.78	89.6	2.85	-15.43	-22.02
722	1041.47	1041.68	0.2	Mouse 1 Cross Over Periphery and Center 75 by Center	24.49	122.34	2.15	8.88	44.36
723	1039.14	1041.31	2.17	Mouse 1 Locomotion in Area Box	251.49	115.96	2.76	-27.52	-12.69
724	1039.14	1041.14	2	Mouse 1 Locomotion in Area Center	223.76	111.77	2.78	-28.72	-14.35
725	1039.14	1041.14	2	Mouse 1 Locomotion in Area Center 75	223.76	111.77	2.78	-28.72	-14.35
726	1040.21	1040.67	0.47	Area:Mouse 1 Center In Center 50	74.62	159.75	2.75	-22.72	-48.64
727	1040.67	1041.37	0.7	Area:Mouse 1 Center In Center 75	116.39	166.1	2.68	3.64	5.2
728	1041.37	1067.73	26.36	Area:Mouse 1 Center In Periphery	1230.65	46.69	2.29	-523.96	-19.88
729	1067.83	1068.03	0.2	Mouse 1 Cross Over Periphery and Center 75 by Center	6.12	30.54	2.67	3.16	15.78
730	1041.71	1042.54	0.83	Mouse 1 In Place Activity in Area Box	36.15	43.33	2.1	-30.11	-36.1
731	1041.71	1042.54	0.83	Mouse 1 In Place Activity in Area Periphery	36.15	43.33	2.1	-30.11	-36.1
732	1043.98	1046.01	2.04	Mouse 1 In Place Activity in Area Box	12.42	6.1	1.81	-9.1	-4.47
733	1043.98	1046.01	2.04	Mouse 1 In Place Activity in Area Periphery	12.42	6.1	1.81	-9.1	-4.47
734	1041.21	1048.01	6.81	Mouse 1 Turn Around	186.36	27.38	2.18	-172.51	-25.34
735	1047.81	1048.08	0.27	Mouse 1 Flat-Back Approach in Area Box	8.25	30.92	3.69	-9.7	-36.33
736	1048.08	1049.15	1.07	Mouse 1 Locomotion in Area Box	97.11	90.95	2.96	11.15	10.44
737	1048.08	1049.15	1.07	Mouse 1 Locomotion in Area Periphery	97.11	90.95	2.96	11.15	10.44
738	1050.55	1051.05	0.5	Mouse 1 Flat-Back Approach in Area Box	31.23	62.41	3.72	-9.12	-18.21
739	1050.35	1051.18	0.83	Mouse 1 Locomotion in Area Box	51.37	61.59	3.47	-17.17	-20.58
740	1050.35	1051.18	0.83	Mouse 1 Locomotion in Area Periphery	51.37	61.59	3.47	-17.17	-20.58
741	1051.28	1053.92	2.64	Mouse 1 In Place Activity in Area Box	84.05	31.89	1.91	-14.58	-5.53
742	1051.28	1053.92	2.64	Mouse 1 In Place Activity in Area Periphery	84.05	31.89	1.91	-14.58	-5.53
743	1050.92	1054.62	3.7	Mouse 1 Turn Around	131.29	35.45	2.06	-87.12	-23.52
744	1054.35	1056.09	1.74	Mouse 1 Locomotion in Area Box	197.31	113.72	2.62	-7.8	-4.5
745	1054.35	1056.09	1.74	Mouse 1 Locomotion in Area Periphery	197.31	113.72	2.62	-7.8	-4.5
746	1056.22	1061.83	5.61	Mouse 1 In Place Activity in Area Box	96.47	17.21	2.06	-8.85	-1.58
747	1056.22	1061.83	5.61	Mouse 1 In Place Activity in Area Periphery	96.47	17.21	2.06	-8.85	-1.58
748	1055.86	1062.5	6.64	Mouse 1 Turn Around	182.79	27.53	2.09	-95.17	-14.33
749	1062.2	1064.03	1.84	Mouse 1 Locomotion in Area Box	209.69	114.26	2.73	-18.62	-10.14
750	1062.2	1064.03	1.84	Mouse 1 Locomotion in Area Periphery	209.69	114.26	2.73	-18.62	-10.14
751	1064.76	1065.67	0.9	Mouse 1 In Place Activity in Area Box	29.89	33.17	2.32	-2.18	-2.42
752	1064.76	1065.67	0.9	Mouse 1 In Place Activity in Area Periphery	29.89	33.17	2.32	-2.18	-2.42
753	1066.33	1067.73	1.4	Mouse 1 Turn Around	73	52.09	2.13	-115.96	-82.75
754	1067.73	1069.84	2.1	Area:Mouse 1 Center In Center	76.27	36.28	2.37	-99.06	-47.13
755	1067.73	1069.84	2.1	Area:Mouse 1 Center In Center 75	76.27	36.28	2.37	-99.06	-47.13
756	1069.94	1070.14	0.2	Mouse 1 Cross Over Periphery and Center 75 by Center	8.94	44.65	2.25	1.23	6.16
757	1069.84	1078.55	8.71	Area:Mouse 1 Center In Periphery	90.09	10.34	1.97	192.74	22.13
758	1078.65	1078.85	0.2	Mouse 1 Cross Over Periphery and Center 75 by Center	10.74	53.65	2.52	14.18	70.82
759	1070.14	1077.44	7.31	Mouse 1 In Place Activity in Area Box	70.08	9.59	1.99	84.08	11.51
760	1070.14	1077.44	7.31	Mouse 1 In Place Activity in Area Periphery	70.08	9.59	1.99	84.08	11.51
761	1068.8	1073.67	4.87	Mouse 1 Turn Around	96.23	19.75	1.87	12.71	2.61
762	1078.55	1079.21	0.67	Area:Mouse 1 Center In Center	41.17	61.69	2.4	48.73	73.02
763	1078.55	1079.21	0.67	Area:Mouse 1 Center In Center 75	41.17	61.69	2.4	48.73	73.02
764	1079.31	1079.51	0.2	Mouse 1 Cross Over Periphery and Center 75 by Center	15.67	78.29	2.25	-4.05	-20.21
765	1079.21	1100.2	20.99	Area:Mouse 1 Center In Periphery	800.36	38.13	2.01	436.89	20.82
766	1100.3	1100.5	0.2	Mouse 1 Cross Over Periphery and Center 75 by Center	7.8	38.94	2.57	-0.34	-1.7
767	1078.61	1080.28	1.67	Mouse 1 Turn Around	97.27	58.3	2.17	116.73	69.97
768	1080.65	1085.09	4.44	Mouse 1 In Place Activity in Area Box	57.76	13.02	1.87	109.2	24.61
769	1080.65	1085.09	4.44	Mouse 1 In Place Activity in Area Periphery	57.76	13.02	1.87	109.2	24.61
770	1085.29	1089.16	3.87	Mouse 1 Locomotion in Area Box	505.33	130.56	2.66	75.79	19.58
771	1085.29	1089.16	3.87	Mouse 1 Locomotion in Area Periphery	505.33	130.56	2.66	75.79	19.58
772	1090.46	1092.93	2.47	Mouse 1 In Place Activity in Area Box	10.7	4.33	1.63	-8.83	-3.58
773	1090.46	1092.93	2.47	Mouse 1 In Place Activity in Area Periphery	10.7	4.33	1.63	-8.83	-3.58
774	1092.93	1094.43	1.5	Mouse 1 has no movement in Area Box	0	0	1.57	-9.56	-6.37
775	1092.93	1094.43	1.5	Mouse 1 has no movement in Area Periphery	0	0	1.57	-9.56	-6.37
776	1094.43	1099.7	5.27	Mouse 1 In Place Activity in Area Box	37.91	7.19	1.81	168.74	32.01
777	1094.43	1099.7	5.27	Mouse 1 In Place Activity in Area Periphery	37.91	7.19	1.81	168.74	32.01
778	1088.79	1096.33	7.54	Mouse 1 Turn Around	180.89	23.99	1.76	-18.18	-2.41
779	1100.2	1100.77	0.57	Area:Mouse 1 Center In Center	21.07	37.15	2.52	-27.3	-48.14
780	1100.2	1100.77	0.57	Area:Mouse 1 Center In Center 75	21.07	37.15	2.52	-27.3	-48.14
781	1100.87	1101.07	0.2	Mouse 1 Cross Over Periphery and Center 75 by Center	2.86	14.3	1.78	-32.41	-161.88
782	1100.77	1209.14	108.38	Area:Mouse 1 Center In Periphery	1099.71	10.15	1.78	-334.86	-3.09
783	1209.24	1209.44	0.2	Mouse 1 Cross Over Periphery and Center 75 by Center	10.68	53.32	2.42	-5.95	-29.72
784	1100.5	1105.67	5.17	Mouse 1 Turn Around	92.95	17.97	1.89	-384.58	-74.36
785	1103.24	1116.75	13.51	Mouse 1 In Place Activity in Area Box	37.71	2.79	1.53	115.39	8.54
786	1103.24	1116.75	13.51	Mouse 1 In Place Activity in Area Periphery	37.71	2.79	1.53	115.39	8.54
787	1118.18	1173.31	55.12	Mouse 1 In Place Activity in Area Box	90.94	1.65	1.64	-54.31	-0.99
788	1118.18	1173.31	55.12	Mouse 1 In Place Activity in Area Periphery	90.94	1.65	1.64	-54.31	-0.99
789	1173.91	1174.57	0.67	Mouse 1 SAP [None]	14.15	21.2	2.94	-0.3	-0.44
790	1173.84	1180.31	6.47	Mouse 1 In Place Activity in Area Box	50.14	7.75	2.2	22.36	3.45
791	1173.84	1180.31	6.47	Mouse 1 In Place Activity in Area Periphery	50.14	7.75	2.2	22.36	3.45
792	1182.55	1196.1	13.55	Mouse 1 In Place Activity in Area Box	48.23	3.56	1.8	-108.79	-8.03
793	1182.55	1196.1	13.55	Mouse 1 In Place Activity in Area Periphery	48.23	3.56	1.8	-108.79	-8.03
794	1181.58	1197.13	15.55	Mouse 1 Turn Around	82.79	5.32	1.8	67.9	4.37
795	1197.33	1198.9	1.57	Mouse 1 Locomotion in Area Box	194.18	123.82	2.67	-2.79	-1.78
796	1197.33	1198.9	1.57	Mouse 1 Locomotion in Area Periphery	194.18	123.82	2.67	-2.79	-1.78
797	1200.93	1202.64	1.7	Mouse 1 Locomotion in Area Box	216.65	127.31	2.83	-13.91	-8.17
798	1200.93	1202.64	1.7	Mouse 1 Locomotion in Area Periphery	216.65	127.31	2.83	-13.91	-8.17
799	1203.04	1207.17	4.14	Mouse 1 In Place Activity in Area Box	56.49	13.65	2.03	-23.95	-5.79
800	1203.04	1207.17	4.14	Mouse 1 In Place Activity in Area Periphery	56.49	13.65	2.03	-23.95	-5.79
801	1202.2	1205.14	2.94	Mouse 1 Turn Around	201.25	68.54	2.26	-7.64	-2.6
802	1209.14	1214.95	5.81	Area:Mouse 1 Center In Center	262.3	45.18	2.43	35.51	6.12
803	1209.14	1210.38	1.23	Area:Mouse 1 Center In Center 75	69.67	56.43	2.31	-68.65	-55.61
804	1215.05	1215.25	0.2	Mouse 1 Cross Over Periphery and Center 75 by Center	30.11	150.38	2.21	6.6	32.95
805	1210.38	1213.71	3.34	Area:Mouse 1 Center In Center 50	58.22	17.45	2.39	42.02	12.59
806	1211.11	1212.91	1.8	Mouse 1 In Place Activity in Area Box	28.1	15.6	2.42	15.29	8.49
807	1211.11	1212.91	1.8	Mouse 1 In Place Activity in Area Center 50	28.1	15.6	2.42	15.29	8.49
808	1211.11	1212.91	1.8	Mouse 1 In Place Activity in Area Center	28.1	15.6	2.42	15.29	8.49
809	1209.24	1212.08	2.84	Mouse 1 Turn Around	118.44	41.76	2.42	-84.8	-29.9
810	1213.71	1214.38	0.67	Area:Mouse 1 Center In Center 25	47.4	71.03	2.64	32.79	49.14
811	1213.48	1215.12	1.63	Mouse 1 Locomotion in Area Box	163.41	99.95	2.58	101.62	62.15
812	1213.48	1214.71	1.23	Mouse 1 Locomotion in Area Center	99.02	80.2	2.57	78.17	63.32
813	1214.38	1214.68	0.3	Area:Mouse 1 Center In Center 50	43.85	146.02	2.75	7.83	26.06
814	1214.68	1214.95	0.27	Area:Mouse 1 Center In Center 75	43.16	161.7	2.74	21.52	80.6
815	1214.95	1240.04	25.09	Area:Mouse 1 Center In Periphery	851.88	33.95	1.98	133.85	5.33
816	1240.14	1240.34	0.2	Mouse 1 Cross Over Periphery and Center 75 by Center	4.91	24.5	2.57	-1.65	-8.26
817	1216.08	1217.25	1.17	Mouse 1 Locomotion in Area Box	108.08	92.55	2.92	25.05	21.45
818	1216.08	1217.25	1.17	Mouse 1 Locomotion in Area Periphery	108.08	92.55	2.92	25.05	21.45
819	1217.55	1221.02	3.47	Mouse 1 In Place Activity in Area Box	53.93	15.54	1.96	18.7	5.39
820	1217.55	1221.02	3.47	Mouse 1 In Place Activity in Area Periphery	53.93	15.54	1.96	18.7	5.39
821	1216.92	1221.59	4.67	Mouse 1 Turn Around	153.71	32.91	2.04	66.21	14.17
822	1222.12	1225.76	3.64	Mouse 1 In Place Activity in Area Box	48.37	13.3	1.44	56.66	15.58
823	1222.12	1225.76	3.64	Mouse 1 In Place Activity in Area Periphery	48.37	13.3	1.44	56.66	15.58
824	1226.09	1227.26	1.17	Mouse 1 Locomotion in Area Box	94.86	81.22	2.67	16.76	14.35
825	1226.09	1227.26	1.17	Mouse 1 Locomotion in Area Periphery	94.86	81.22	2.67	16.76	14.35
826	1227.33	1230.06	2.74	Mouse 1 In Place Activity in Area Box	87.83	32.1	1.89	7.93	2.9
827	1227.33	1230.06	2.74	Mouse 1 In Place Activity in Area Periphery	87.83	32.1	1.89	7.93	2.9
828	1226.79	1229.36	2.57	Mouse 1 Turn Around	158.01	61.5	2.03	19.43	7.56
829	1230.43	1231.43	1	Mouse 1 Locomotion in Area Box	83.26	83.17	2.97	-11.76	-11.74
830	1230.43	1231.43	1	Mouse 1 Locomotion in Area Periphery	83.26	83.17	2.97	-11.76	-11.74
831	1231.6	1236.17	4.57	Mouse 1 In Place Activity in Area Box	96.39	21.09	1.76	48.4	10.59
832	1231.6	1236.17	4.57	Mouse 1 In Place Activity in Area Periphery	96.39	21.09	1.76	48.4	10.59
833	1231	1236.9	5.91	Mouse 1 Turn Around	187.96	31.83	1.91	18.31	3.1
834	1238.24	1239.37	1.13	Mouse 1 In Place Activity in Area Box	28.49	25.11	2.18	-13.2	-11.63
835	1238.24	1239.37	1.13	Mouse 1 In Place Activity in Area Periphery	28.49	25.11	2.18	-13.2	-11.63
836	1240.04	1242.88	2.84	Area:Mouse 1 Center In Center	289.9	102.21	2.6	0.86	0.3
837	1240.04	1240.94	0.9	Area:Mouse 1 Center In Center 75	35.12	38.98	2.53	-21.42	-23.78
838	1242.98	1243.18	0.2	Mouse 1 Cross Over Periphery and Center 75 by Center	31.01	154.88	2.34	8.91	44.48
839	1240.94	1241.47	0.53	Area:Mouse 1 Center In Center 50	33.35	62.46	2.43	29.15	54.6
840	1241.47	1242.04	0.57	Area:Mouse 1 Center In Center 25	65.79	115.99	2.75	-8.03	-14.16
841	1240.84	1243.11	2.27	Mouse 1 Locomotion in Area Box	299.53	132.01	2.61	32.15	14.17
842	1240.84	1242.64	1.8	Mouse 1 Locomotion in Area Center	217.74	120.85	2.62	17.89	9.93
843	1242.04	1242.48	0.43	Area:Mouse 1 Center In Center 50	80.97	186.66	2.71	1	2.3
844	1242.48	1242.88	0.4	Area:Mouse 1 Center In Center 75	74.67	186.49	2.68	0.17	0.41
845	1242.88	1248.28	5.41	Area:Mouse 1 Center In Periphery	194.16	35.92	2.03	-151.47	-28.02
846	1248.38	1248.58	0.2	Mouse 1 Cross Over Periphery and Center 75 by Center	22.88	114.27	2.4	-5.57	-27.82
847	1243.44	1245.21	1.77	Mouse 1 In Place Activity in Area Box	51.84	29.31	1.96	-25.9	-14.65
848	1243.44	1245.21	1.77	Mouse 1 In Place Activity in Area Periphery	51.84	29.31	1.96	-25.9	-14.65
849	1242.74	1247.78	5.04	Mouse 1 Turn Around	186.11	36.94	2.02	-150.27	-29.82
850	1248.28	1249.58	1.3	Area:Mouse 1 Center In Center	186.91	143.63	2.53	-26.38	-20.28
851	1248.28	1248.88	0.6	Area:Mouse 1 Center In Center 75	74.57	124.16	2.45	-23.21	-38.64
852	1247.48	1249.88	2.4	Mouse 1 Locomotion in Area Box	275.55	114.7	2.47	-40.7	-16.94
853	1249.68	1249.88	0.2	Mouse 1 Cross Over Periphery and Center 75 by Center	33.27	166.18	2.53	-15.47	-77.29
854	1247.48	1249.35	1.87	Mouse 1 Locomotion in Area Center	187.94	100.58	2.44	-12.67	-6.78
855	1247.48	1249.35	1.87	Mouse 1 Locomotion in Area Center 75	187.94	100.58	2.44	-12.67	-6.78
856	1248.88	1249.22	0.33	Area:Mouse 1 Center In Center 50	52.8	158.24	2.51	12.32	36.92
857	1249.22	1249.58	0.37	Area:Mouse 1 Center In Center 75	59.54	162.23	2.66	-15.49	-42.21
858	1249.58	1316.85	67.27	Area:Mouse 1 Center In Periphery	1903.04	28.29	1.93	-156.73	-2.33
859	1316.95	1317.15	0.2	Mouse 1 Cross Over Periphery and Center 75 by Center	10.28	51.36	2.33	-16.89	-84.35
860	1249.95	1255.19	5.24	Mouse 1 In Place Activity in Area Box	66.45	12.68	1.54	12.53	2.39
861	1249.95	1255.19	5.24	Mouse 1 In Place Activity in Area Periphery	66.45	12.68	1.54	12.53	2.39
862	1255.39	1256.52	1.13	Mouse 1 Locomotion in Area Box	89.15	78.59	2.45	-17.37	-15.31
863	1255.39	1256.52	1.13	Mouse 1 Locomotion in Area Periphery	89.15	78.59	2.45	-17.37	-15.31
864	1256.96	1260.59	3.64	Mouse 1 In Place Activity in Area Box	51.38	14.13	1.71	0.58	0.16
865	1256.96	1260.59	3.64	Mouse 1 In Place Activity in Area Periphery	51.38	14.13	1.71	0.58	0.16
866	1256.02	1259.89	3.87	Mouse 1 Turn Around	173.3	44.77	1.8	32.82	8.48
868	1262.96	1263.7	0.73	Mouse 1 In Place Activity in Area Box	38.99	53.11	1.37	-6.24	-8.5
869	1262.96	1263.7	0.73	Mouse 1 In Place Activity in Area Periphery	38.99	53.11	1.37	-6.24	-8.5
870	1263.86	1264.8	0.93	Mouse 1 Locomotion in Area Box	55.17	59.05	2.41	2.76	2.96
871	1263.86	1264.8	0.93	Mouse 1 Locomotion in Area Periphery	55.17	59.05	2.41	2.76	2.96
872	1265.03	1265.77	0.73	Mouse 1 In Place Activity in Area Box	44.35	60.41	1.68	5.88	8.01
873	1265.03	1265.77	0.73	Mouse 1 In Place Activity in Area Periphery	44.35	60.41	1.68	5.88	8.01
874	1266.23	1266.6	0.37	Mouse 1 Flat-Back Approach in Area Box	15.63	42.59	3.38	-0.77	-2.1
875	1266.77	1270.14	3.37	Mouse 1 In Place Activity in Area Box	43.05	12.77	1.98	4.74	1.41
876	1266.77	1270.14	3.37	Mouse 1 In Place Activity in Area Periphery	43.05	12.77	1.98	4.74	1.41
877	1266.23	1271.24	5.01	Mouse 1 Turn Around	79.48	15.88	2.09	-85.87	-17.16
878	1271.54	1274.11	2.57	Mouse 1 In Place Activity in Area Box	27.18	10.58	1.56	11.18	4.35
879	1271.54	1274.11	2.57	Mouse 1 In Place Activity in Area Periphery	27.18	10.58	1.56	11.18	4.35
880	1274.77	1276.38	1.6	Mouse 1 Locomotion in Area Box	185.84	116.03	2.8	-3.01	-1.88
881	1274.77	1276.38	1.6	Mouse 1 Locomotion in Area Periphery	185.84	116.03	2.8	-3.01	-1.88
882	1275.54	1275.88	0.33	Mouse 1 Flat-Back Approach in Area Box	50.57	151.55	3.34	0.97	2.92
883	1276.84	1283.38	6.54	Mouse 1 In Place Activity in Area Box	52.32	8	1.97	-33.06	-5.06
884	1276.84	1283.38	6.54	Mouse 1 In Place Activity in Area Periphery	52.32	8	1.97	-33.06	-5.06
885	1276.04	1284.02	7.97	Mouse 1 Turn Around	178.47	22.38	2	-86.92	-10.9
886	1284.82	1289.46	4.64	Mouse 1 In Place Activity in Area Box	44.12	9.51	1.82	-128.3	-27.66
887	1284.82	1289.46	4.64	Mouse 1 In Place Activity in Area Periphery	44.12	9.51	1.82	-128.3	-27.66
888	1285.75	1291.26	5.51	Mouse 1 Turn Around	50.03	9.09	1.87	-35.44	-6.44
889	1291.62	1295.43	3.8	Mouse 1 In Place Activity in Area Box	39.14	10.29	1.92	16.7	4.39
890	1291.62	1295.43	3.8	Mouse 1 In Place Activity in Area Periphery	39.14	10.29	1.92	16.7	4.39
891	1296.06	1296.43	0.37	Mouse 1 Flat-Back Approach in Area Box	45.04	122.72	3.47	8.21	22.37
892	1295.63	1298.33	2.7	Mouse 1 Locomotion in Area Box	303.55	112.31	2.46	73.23	27.09
893	1295.63	1298.33	2.7	Mouse 1 Locomotion in Area Periphery	303.55	112.31	2.46	73.23	27.09
894	1298.57	1301.2	2.64	Mouse 1 In Place Activity in Area Box	52.27	19.83	1.76	114.41	43.4
895	1298.57	1301.2	2.64	Mouse 1 In Place Activity in Area Periphery	52.27	19.83	1.76	114.41	43.4
896	1297.66	1301.67	4	Mouse 1 Turn Around	126.6	31.62	1.89	183.41	45.81
897	1301.6	1302.8	1.2	Mouse 1 Locomotion in Area Box	115.92	96.5	2.44	44.6	37.13
898	1301.6	1302.8	1.2	Mouse 1 Locomotion in Area Periphery	115.92	96.5	2.44	44.6	37.13
899	1303.9	1315.15	11.24	Mouse 1 In Place Activity in Area Box	83.96	7.47	1.8	-58.18	-5.17
900	1303.9	1315.15	11.24	Mouse 1 In Place Activity in Area Periphery	83.96	7.47	1.8	-58.18	-5.17
901	1308.84	1309.11	0.27	Mouse 1 SAP [None]	3.97	14.88	3.19	0.02	0.06
902	1302.64	1309.74	7.11	Mouse 1 Turn Around	201.47	28.35	1.95	-54.63	-7.69
903	1316.85	1321.35	4.5	Area:Mouse 1 Center In Center	207.66	46.1	2.22	-203.5	-45.18
904	1316.85	1318.49	1.63	Area:Mouse 1 Center In Center 75	69.01	42.21	2.41	4.84	2.96
905	1321.45	1321.65	0.2	Mouse 1 Cross Over Periphery and Center 75 by Center	27.31	136.4	2.61	11.51	57.49
906	1315.88	1317.35	1.47	Mouse 1 Turn Around	72.01	49.05	2.33	-70.78	-48.21
907	1318.49	1320.85	2.37	Area:Mouse 1 Center In Center 50	107.07	45.2	2.03	-180.71	-76.28
908	1317.85	1318.85	1	Mouse 1 Locomotion in Area Box	62.37	62.31	2.48	21.65	21.63
909	1317.85	1318.85	1	Mouse 1 Locomotion in Area Center	62.37	62.31	2.48	21.65	21.63
910	1318.99	1320.32	1.33	Mouse 1 In Place Activity in Area Box	52.23	39.13	1.97	-80.63	-60.41
911	1318.99	1320.32	1.33	Mouse 1 In Place Activity in Area Center 50	52.23	39.13	1.97	-80.63	-60.41
912	1318.99	1320.32	1.33	Mouse 1 In Place Activity in Area Center	52.23	39.13	1.97	-80.63	-60.41
913	1318.25	1320.95	2.7	Mouse 1 Turn Around	124.27	45.98	2.08	-186.47	-68.99
914	1320.85	1321.35	0.5	Area:Mouse 1 Center In Center 75	31.58	63.1	2.49	-27.63	-55.2
915	1321.35	1501.07	179.71	Area:Mouse 1 Center In Periphery	2112.16	11.75	1.85	102.64	0.57
916	1320.62	1321.76	1.13	Mouse 1 Locomotion in Area Box	89.02	78.47	2.35	-63.38	-55.87
917	1501.17	1501.37	0.2	Mouse 1 Cross Over Periphery and Center 75 by Center	8.37	41.8	2.45	2.72	13.58
918	1323.32	1362.93	39.61	Mouse 1 In Place Activity in Area Box	136	3.43	1.64	346.6	8.75
919	1323.32	1362.93	39.61	Mouse 1 In Place Activity in Area Periphery	136	3.43	1.64	346.6	8.75
920	1321.59	1330.9	9.31	Mouse 1 Turn Around	170.77	18.34	1.81	174.17	18.71
921	1363.66	1366.83	3.17	Mouse 1 In Place Activity in Area Box	30.67	9.68	2.42	3.19	1.01
922	1363.66	1366.83	3.17	Mouse 1 In Place Activity in Area Periphery	30.67	9.68	2.42	3.19	1.01
923	1368.97	1374.84	5.87	Mouse 1 In Place Activity in Area Box	50.04	8.52	1.68	291.07	49.56
924	1368.97	1374.84	5.87	Mouse 1 In Place Activity in Area Periphery	50.04	8.52	1.68	291.07	49.56
925	1367.83	1370.97	3.14	Mouse 1 Turn Around	98.44	31.39	1.71	414.29	132.09
926	1378.65	1380.78	2.14	Mouse 1 In Place Activity in Area Box	13.44	6.3	1.38	71.02	33.26
927	1378.65	1380.78	2.14	Mouse 1 In Place Activity in Area Periphery	13.44	6.3	1.38	71.02	33.26
928	1376.58	1381.35	4.77	Mouse 1 Turn Around	74.16	15.54	1.83	107.44	22.52
929	1382.05	1382.65	0.6	Mouse 1 Flat-Back Approach in Area Box	37.8	62.93	3.62	-0.2	-0.34
930	1381.95	1384.28	2.34	Mouse 1 Locomotion in Area Box	213.1	91.24	3.17	-1.18	-0.5
931	1381.95	1384.28	2.34	Mouse 1 Locomotion in Area Periphery	213.1	91.24	3.17	-1.18	-0.5
932	1383.72	1384.35	0.63	Mouse 1 Flat-Back Approach in Area Box	88.75	139.99	3.46	-0.51	-0.81
933	1384.42	1387.49	3.07	Mouse 1 In Place Activity in Area Box	84.95	27.67	2.46	17.37	5.66
934	1384.42	1387.49	3.07	Mouse 1 In Place Activity in Area Periphery	84.95	27.67	2.46	17.37	5.66
935	1388.19	1389.12	0.93	Mouse 1 Locomotion in Area Box	49.95	53.46	2.33	24.63	26.36
936	1388.19	1389.12	0.93	Mouse 1 Locomotion in Area Periphery	49.95	53.46	2.33	24.63	26.36
937	1389.26	1391.39	2.14	Mouse 1 In Place Activity in Area Box	54.57	25.55	1.75	-8.77	-4.11
938	1389.26	1391.39	2.14	Mouse 1 In Place Activity in Area Periphery	54.57	25.55	1.75	-8.77	-4.11
939	1394.09	1403.4	9.31	Mouse 1 In Place Activity in Area Box	77.22	8.3	1.67	-108.31	-11.63
940	1394.09	1403.4	9.31	Mouse 1 In Place Activity in Area Periphery	77.22	8.3	1.67	-108.31	-11.63
941	1393.36	1406.07	12.71	Mouse 1 Turn Around	153.61	12.08	1.74	-283.82	-22.33
942	1404.44	1410.01	5.57	Mouse 1 In Place Activity in Area Box	46.62	8.37	1.72	-101.81	-18.27
943	1404.44	1410.01	5.57	Mouse 1 In Place Activity in Area Periphery	46.62	8.37	1.72	-101.81	-18.27
944	1410.88	1457.56	46.68	Mouse 1 In Place Activity in Area Box	158.86	3.4	1.63	-515.08	-11.03
945	1410.88	1457.56	46.68	Mouse 1 In Place Activity in Area Periphery	158.86	3.4	1.63	-515.08	-11.03
946	1458.53	1469.34	10.81	Mouse 1 In Place Activity in Area Box	23.01	2.13	1.74	3.45	0.32
947	1458.53	1469.34	10.81	Mouse 1 In Place Activity in Area Periphery	23.01	2.13	1.74	3.45	0.32
948	1469.74	1474.14	4.4	Mouse 1 In Place Activity in Area Box	21.27	4.83	2.18	23.72	5.39
949	1469.74	1474.14	4.4	Mouse 1 In Place Activity in Area Periphery	21.27	4.83	2.18	23.72	5.39
950	1475.18	1479.38	4.2	Mouse 1 In Place Activity in Area Box	34.4	8.18	2.29	-10.63	-2.53
951	1475.18	1479.38	4.2	Mouse 1 In Place Activity in Area Periphery	34.4	8.18	2.29	-10.63	-2.53
952	1480.08	1481.28	1.2	Mouse 1 In Place Activity in Area Box	24.38	20.29	2.59	-1.95	-1.62
953	1480.08	1481.28	1.2	Mouse 1 In Place Activity in Area Periphery	24.38	20.29	2.59	-1.95	-1.62
954	1482.08	1482.45	0.37	Mouse 1 Flat-Back Approach in Area Box	12.07	32.9	3.62	-2.03	-5.54
955	1482.32	1483.22	0.9	Mouse 1 SAP [None]	33.25	36.91	3.5	-3.99	-4.43
956	1479.55	1485.22	5.67	Mouse 1 Turn Around	104.49	18.42	2.76	10.43	1.84
957	1483.45	1484.98	1.53	Mouse 1 In Place Activity in Area Box	21.94	14.29	2.12	11.98	7.81
958	1483.45	1484.98	1.53	Mouse 1 In Place Activity in Area Periphery	21.94	14.29	2.12	11.98	7.81
959	1485.79	1488.99	3.2	Mouse 1 In Place Activity in Area Box	44.36	13.85	2.14	-24	-7.49
960	1485.79	1488.99	3.2	Mouse 1 In Place Activity in Area Periphery	44.36	13.85	2.14	-24	-7.49
961	1490.92	1492.69	1.77	Mouse 1 In Place Activity in Area Box	17.57	9.94	1.87	-72.07	-40.75
962	1490.92	1492.69	1.77	Mouse 1 In Place Activity in Area Periphery	17.57	9.94	1.87	-72.07	-40.75
963	1493.69	1494.13	0.43	Mouse 1 In Place Activity in Area Box	35.25	81.27	2.53	-9.52	-21.94
964	1493.69	1494.13	0.43	Mouse 1 In Place Activity in Area Periphery	35.25	81.27	2.53	-9.52	-21.94
965	1495.86	1499.2	3.34	Mouse 1 In Place Activity in Area Box	42.22	12.65	1.48	-2.81	-0.84
966	1495.86	1499.2	3.34	Mouse 1 In Place Activity in Area Periphery	42.22	12.65	1.48	-2.81	-0.84
967	1495.03	1499.6	4.57	Mouse 1 Turn Around	108.71	23.78	1.64	68.36	14.95
968	1501.07	1506.64	5.57	Area:Mouse 1 Center In Center	126.48	22.7	2.3	70.77	12.7
969	1501.07	1506.64	5.57	Area:Mouse 1 Center In Center 75	126.48	22.7	2.3	70.77	12.7
970	1506.74	1506.94	0.2	Mouse 1 Cross Over Periphery and Center 75 by Center	5.79	28.91	2.22	2.32	11.59
971	1501.9	1502.74	0.83	Mouse 1 In Place Activity in Area Box	21.33	25.57	2.25	5.25	6.29
972	1501.9	1502.74	0.83	Mouse 1 In Place Activity in Area Center	21.33	25.57	2.25	5.25	6.29
973	1501.9	1502.74	0.83	Mouse 1 In Place Activity in Area Center 75	21.33	25.57	2.25	5.25	6.29
974	1503.4	1506.27	2.87	Mouse 1 In Place Activity in Area Box	53.98	18.81	2.26	50.61	17.64
975	1503.4	1506.27	2.87	Mouse 1 In Place Activity in Area Center	53.98	18.81	2.26	50.61	17.64
976	1503.4	1506.27	2.87	Mouse 1 In Place Activity in Area Center 75	53.98	18.81	2.26	50.61	17.64
977	1506.64	1511.34	4.7	Area:Mouse 1 Center In Periphery	96.63	20.54	2	-58.8	-12.5
978	1511.44	1511.64	0.2	Mouse 1 Cross Over Periphery and Center 75 by Center	19.25	96.17	2.54	-1.29	-6.44
979	1507.81	1510.38	2.57	Mouse 1 In Place Activity in Area Box	30.24	11.77	1.79	-6.07	-2.36
980	1507.81	1510.38	2.57	Mouse 1 In Place Activity in Area Periphery	30.24	11.77	1.79	-6.07	-2.36
981	1511.34	1512.61	1.27	Area:Mouse 1 Center In Center	98.59	77.76	2.31	20.64	16.27
982	1511.34	1512.61	1.27	Area:Mouse 1 Center In Center 75	98.59	77.76	2.31	20.64	16.27
983	1512.71	1512.91	0.2	Mouse 1 Cross Over Periphery and Center 75 by Center	6.5	32.45	2.36	16.64	83.13
984	1512.61	1517.45	4.84	Area:Mouse 1 Center In Periphery	127.57	26.37	1.94	-137.51	-28.42
985	1517.55	1517.75	0.2	Mouse 1 Cross Over Periphery and Center 75 by Center	2.91	14.54	1.73	-22.93	-114.55
986	1513.28	1513.95	0.67	Mouse 1 In Place Activity in Area Box	21.95	32.9	1.78	11.44	17.14
987	1513.28	1513.95	0.67	Mouse 1 In Place Activity in Area Periphery	21.95	32.9	1.78	11.44	17.14
988	1511.41	1514.78	3.37	Mouse 1 Turn Around	146.99	43.62	2.01	-59.94	-17.79
989	1514.91	1515.95	1.03	Mouse 1 In Place Activity in Area Box	18.37	17.76	1.84	-3.72	-3.59
990	1514.91	1515.95	1.03	Mouse 1 In Place Activity in Area Periphery	18.37	17.76	1.84	-3.72	-3.59
991	1517.45	1527.53	10.08	Area:Mouse 1 Center In Center	272.4	27.03	2.28	15.46	1.53
992	1517.45	1520.02	2.57	Area:Mouse 1 Center In Center 75	54.9	21.37	2.21	-30.72	-11.96
993	1527.63	1527.83	0.2	Mouse 1 Cross Over Periphery and Center 75 by Center	25.97	129.7	2.72	9.83	49.08
994	1516.22	1518.39	2.17	Mouse 1 Turn Around	66.25	30.55	2.14	-52.26	-24.09
995	1518.82	1519.79	0.97	Mouse 1 In Place Activity in Area Box	28.22	29.16	2.22	-12.5	-12.91
996	1518.82	1519.79	0.97	Mouse 1 In Place Activity in Area Center	28.22	29.16	2.22	-12.5	-12.91
997	1518.82	1519.79	0.97	Mouse 1 In Place Activity in Area Center 75	28.22	29.16	2.22	-12.5	-12.91
998	1520.02	1526.43	6.41	Area:Mouse 1 Center In Center 50	195.53	30.52	2.29	-26.55	-4.14
999	1520.72	1523.49	2.77	Mouse 1 In Place Activity in Area Box	37.81	13.65	2.2	-4.42	-1.6
1000	1520.72	1523.49	2.77	Mouse 1 In Place Activity in Area Center 50	37.81	13.65	2.2	-4.42	-1.6
1001	1520.72	1523.49	2.77	Mouse 1 In Place Activity in Area Center	37.81	13.65	2.2	-4.42	-1.6
1002	1525.16	1526.83	1.67	Mouse 1 In Place Activity in Area Box	51.13	30.65	1.98	-24.93	-14.94
1003	1525.16	1525.93	0.77	Mouse 1 In Place Activity in Area Center 50	42.1	54.86	1.97	-16.84	-21.95
1004	1525.16	1526.83	1.67	Mouse 1 In Place Activity in Area Center	51.13	30.65	1.98	-24.93	-14.94
1005	1524.29	1526.46	2.17	Mouse 1 Turn Around	119.08	54.91	2.21	15.11	6.97
1006	1526.43	1526.99	0.57	Area:Mouse 1 Center In Center 75	5.32	9.38	2.31	0.4	0.7
1007	1526.99	1527.19	0.2	Area:Mouse 1 Center In Center 50	1.06	5.28	2.27	33.03	165
1008	1527.19	1527.53	0.33	Area:Mouse 1 Center In Center 75	15.6	46.75	2.52	39.31	117.81
1009	1527.53	1618.42	90.89	Area:Mouse 1 Center In Periphery	1311.77	14.43	1.84	495.07	5.45
1010	1618.52	1618.72	0.2	Mouse 1 Cross Over Periphery and Center 75 by Center	19	94.88	2.6	1.58	7.89
1011	1526.99	1528.23	1.23	Mouse 1 Locomotion in Area Box	125.8	101.9	2.52	100.93	81.76
1012	1527.29	1528.23	0.93	Mouse 1 Locomotion in Area Periphery	122.2	130.8	2.6	52.65	56.35
1013	1528.53	1539.74	11.21	Mouse 1 Turn Around	136.08	12.14	1.81	94.67	8.44
1014	1532.13	1582.92	50.78	Mouse 1 In Place Activity in Area Box	80.96	1.59	1.69	32.77	0.65
1015	1532.13	1582.92	50.78	Mouse 1 In Place Activity in Area Periphery	80.96	1.59	1.69	32.77	0.65
1016	1585.32	1589.29	3.97	Mouse 1 In Place Activity in Area Box	23.73	5.98	1.94	27.18	6.85
1017	1585.32	1589.29	3.97	Mouse 1 In Place Activity in Area Periphery	23.73	5.98	1.94	27.18	6.85
1018	1584.45	1590.92	6.47	Mouse 1 Turn Around	63.58	9.82	1.92	77.09	11.91
1019	1590.96	1591.73	0.77	Mouse 1 In Place Activity in Area Box	18.28	23.82	1.86	-8.45	-11
1020	1590.96	1591.73	0.77	Mouse 1 In Place Activity in Area Periphery	18.28	23.82	1.86	-8.45	-11
1021	1592.46	1593.19	0.73	Mouse 1 In Place Activity in Area Box	21.18	28.85	2.13	0.75	1.03
1022	1592.46	1593.19	0.73	Mouse 1 In Place Activity in Area Periphery	21.18	28.85	2.13	0.75	1.03
1023	1596.2	1597.53	1.33	Mouse 1 has no movement in Area Box	0	0	1.66	-3.48	-2.61
1024	1596.2	1597.53	1.33	Mouse 1 has no movement in Area Periphery	0	0	1.66	-3.48	-2.61
1025	1597.53	1600.27	2.74	Mouse 1 In Place Activity in Area Box	9.32	3.41	1.34	248.97	90.99
1026	1597.53	1600.27	2.74	Mouse 1 In Place Activity in Area Periphery	9.32	3.41	1.34	248.97	90.99
1027	1593.56	1600.77	7.21	Mouse 1 Turn Around	68.96	9.57	1.57	125.59	17.43
1028	1601.13	1601.7	0.57	Mouse 1 Flat-Back Approach in Area Box	55.23	97.37	3.84	5.45	9.6
1029	1600.87	1601.74	0.87	Mouse 1 Locomotion in Area Box	67.54	77.86	3.59	3.9	4.5
1030	1600.87	1601.74	0.87	Mouse 1 Locomotion in Area Periphery	67.54	77.86	3.59	3.9	4.5
1031	1602.6	1603.64	1.03	Mouse 1 Locomotion in Area Box	83.41	80.64	3.16	12.58	12.16
1032	1602.6	1603.64	1.03	Mouse 1 Locomotion in Area Periphery	83.41	80.64	3.16	12.58	12.16
1033	1603.87	1607.51	3.64	Mouse 1 In Place Activity in Area Box	67.29	18.5	2.16	6.78	1.86
1034	1603.87	1607.51	3.64	Mouse 1 In Place Activity in Area Periphery	67.29	18.5	2.16	6.78	1.86
1035	1603.3	1608.74	5.44	Mouse 1 Turn Around	180.63	33.21	2.2	103.86	19.1
1036	1609.18	1609.91	0.73	Mouse 1 In Place Activity in Area Box	34.96	47.63	1.97	-32.51	-44.29
1037	1609.18	1609.91	0.73	Mouse 1 In Place Activity in Area Periphery	34.96	47.63	1.97	-32.51	-44.29
1038	1610.38	1612.25	1.87	Mouse 1 Locomotion in Area Box	188.13	100.68	2.62	7.44	3.98
1039	1610.38	1612.25	1.87	Mouse 1 Locomotion in Area Periphery	188.13	100.68	2.62	7.44	3.98
1040	1612.41	1616.12	3.7	Mouse 1 In Place Activity in Area Box	40.68	10.98	1.6	38.09	10.28
1041	1612.41	1616.12	3.7	Mouse 1 In Place Activity in Area Periphery	40.68	10.98	1.6	38.09	10.28
1042	1611.51	1616.58	5.07	Mouse 1 Turn Around	160.2	31.59	1.78	79.34	15.64
1043	1616.85	1617.58	0.73	Mouse 1 In Place Activity in Area Box	20.7	28.2	2.19	-1.23	-1.67
1044	1616.85	1617.58	0.73	Mouse 1 In Place Activity in Area Periphery	20.7	28.2	2.19	-1.23	-1.67
1045	1618.42	1620.15	1.74	Area:Mouse 1 Center In Center	140.88	81.2	2.43	0.95	0.55
1046	1618.42	1619.22	0.8	Area:Mouse 1 Center In Center 75	61.33	76.59	2.28	58.63	73.22
1047	1617.75	1620.15	2.4	Mouse 1 Locomotion in Area Box	163.23	67.94	2.5	-3.03	-1.26
1048	1617.95	1619.05	1.1	Mouse 1 Turn Around	73.05	66.34	2.47	51.28	46.57
1049	1619.22	1619.75	0.53	Area:Mouse 1 Center In Center 50	38.31	71.75	2.41	-33.57	-62.88
1050	1619.75	1620.15	0.4	Area:Mouse 1 Center In Center 25	41.24	103.01	2.76	-24.12	-60.23
1051	1618.92	1620.15	1.23	Mouse 1 Locomotion in Area Center	96.65	78.28	2.46	-19.57	-15.86
