# Supplementary material for: Inhibitory medial zona incerta pathway drives exploratory behavior by inhibiting glutamatergic cuneiform neurons
Source: Nat Commun. 2024 Feb 7;15:1160. doi: 10.1038/s41467-024-45288-x (PMC10850156; doi:10.1038/s41467-024-45288-x)
Supplement: Supplementary file 4 — Supplementary Software [file 41467_2024_45288_MOESM4_ESM.zip › Behavior Software/EZEthogram/cleversys_events/Trial event export ZIMLR vGAT OFT_4.xlsx]

## Sheet: Trial 13
Trial 13 -- ROOT:SS Reanalysis 2021:vGAT OFT 3 ABA
Arena	Last Modified Date	Virus
1	2021-06-03 19:17:08	eYFP
ID	From Second	To Second	Length(Second)	Event	Dist(mm)	V(mm/s)	Elongation	TAngleSum	AverAngle
2	0.2	0.57	0.37	Area:Mouse 1 Center In Periphery	0	0	2.2	-2.19	-6.57
7	0.67	0.87	0.2	Mouse 1 Cross Over Periphery and Center 75 by Center	0	0	2.21	-5.49	-27.43
9	0.57	1.17	0.6	Area:Mouse 1 Center In Center	0	0	2.21	-14.84	-24.72
10	0.57	1.17	0.6	Area:Mouse 1 Center In Center 75	0	0	2.21	-14.84	-24.72
11	0.2	1.27	1.07	Mouse 1 Locomotion in Area Box	10.03	150.24	2.21	-17.99	-17.39
12	1.27	1.47	0.2	Mouse 1 Cross Over Periphery and Center 75 by Center	27.3	136.35	2.07	-5.97	-29.83
14	0.2	0.93	0.73	Mouse 1 Locomotion in Area Center	0	0	2.21	-4.48	-6.39
15	0.2	0.93	0.73	Mouse 1 Locomotion in Area Center 75	0	0	2.21	-4.48	-6.39
18	1.17	20.05	18.89	Area:Mouse 1 Center In Periphery	570.85	30.28	1.83	105.33	5.58
19	21.29	21.49	0.2	Mouse 1 Cross Over Periphery and Center 75 by Center	31.12	155.46	2.11	2.93	14.62
21	0.77	2.54	1.77	Mouse 1 Turn Around	90.71	67.96	1.99	47.91	27.09
22	3.44	9.34	5.91	Mouse 1 In Place Activity in Area Box	43.81	7.42	1.75	43.21	7.32
23	3.44	9.34	5.91	Mouse 1 In Place Activity in Area Periphery	43.81	7.42	1.75	43.21	7.32
24	11.14	13.65	2.5	Mouse 1 In Place Activity in Area Box	56.5	22.58	1.65	-78.85	-31.51
25	11.14	13.65	2.5	Mouse 1 In Place Activity in Area Periphery	56.5	22.58	1.65	-78.85	-31.51
26	14.55	16.28	1.74	Mouse 1 In Place Activity in Area Box	22.89	13.2	1.72	4.16	2.4
27	14.55	16.28	1.74	Mouse 1 In Place Activity in Area Periphery	22.89	13.2	1.72	4.16	2.4
28	10.48	17.55	7.07	Mouse 1 Turn Around	158.53	22.41	1.7	-187.74	-26.54
31	17.32	18.22	0.9	Mouse 1 Locomotion in Area Box	63.05	69.98	2.18	-35.07	-38.93
32	17.32	18.22	0.9	Mouse 1 Locomotion in Area Periphery	63.05	69.98	2.18	-35.07	-38.93
34	19.05	23.72	4.67	Mouse 1 Locomotion in Area Box	535.93	114.73	1.99	128.99	27.61
35	19.05	20.95	1.9	Mouse 1 Locomotion in Area Periphery	213.39	112.2	2.09	105.44	55.44
38	20.05	20.15	0.1	Area:Mouse 1 Center In Center	16.26	162.45	2.17	3.68	36.81
40	20.05	20.15	0.1	Area:Mouse 1 Center In Center 75	16.26	162.45	2.17	3.68	36.81
41	20.15	21.19	1.03	Area:Mouse 1 Center In Periphery	163.26	157.83	1.96	101.8	98.42
44	21.19	23.49	2.3	Area:Mouse 1 Center In Center	260.89	113.32	1.91	12.9	5.6
45	21.19	22.32	1.13	Area:Mouse 1 Center In Center 75	146.06	128.75	1.91	22.41	19.75
47	23.59	23.79	0.2	Mouse 1 Cross Over Periphery and Center 75 by Center	24.2	120.88	1.85	-8.9	-44.46
48	20.32	23.26	2.94	Mouse 1 Locomotion in Area Center	361.76	123.2	1.92	122.22	41.62
49	20.32	23.26	2.94	Mouse 1 Locomotion in Area Center 75	361.76	123.2	1.92	122.22	41.62
50	22.32	22.46	0.13	Area:Mouse 1 Center In Center 50	6.85	51.29	1.81	8.61	64.5
51	22.46	23.49	1.03	Area:Mouse 1 Center In Center 75	107.99	104.4	1.92	-18.11	-17.51
54	23.49	60.89	37.4	Area:Mouse 1 Center In Periphery	631.63	16.89	1.59	-380.94	-10.18
56	63.33	63.53	0.2	Mouse 1 Cross Over Periphery and Center 75 by Center	15.04	75.13	2.17	-2.3	-11.47
60	25.49	30.86	5.37	Mouse 1 In Place Activity in Area Box	48.61	9.05	1.54	-242.97	-45.23
61	25.49	30.86	5.37	Mouse 1 In Place Activity in Area Periphery	48.61	9.05	1.54	-242.97	-45.23
62	23.12	31.63	8.51	Mouse 1 Turn Around	196.6	23.11	1.58	-258.14	-30.34
65	32.47	40.74	8.27	Mouse 1 In Place Activity in Area Box	60.68	7.33	1.57	-60.44	-7.3
66	32.47	40.74	8.27	Mouse 1 In Place Activity in Area Periphery	60.68	7.33	1.57	-60.44	-7.3
69	42.68	44.21	1.53	Mouse 1 In Place Activity in Area Box	45.9	29.91	1.71	-34.23	-22.3
70	42.68	44.21	1.53	Mouse 1 In Place Activity in Area Periphery	45.9	29.91	1.71	-34.23	-22.3
71	42.01	44.94	2.94	Mouse 1 Turn Around	89.19	30.37	1.7	43.06	14.67
72	45.25	46.88	1.63	Mouse 1 In Place Activity in Area Box	18.73	11.46	1.51	-5.6	-3.43
73	45.25	46.88	1.63	Mouse 1 In Place Activity in Area Periphery	18.73	11.46	1.51	-5.6	-3.43
74	46.88	47.55	0.67	Mouse 1 has no movement in Area Box	0	0	1.52	1.29	1.94
75	46.88	47.55	0.67	Mouse 1 has no movement in Area Periphery	0	0	1.52	1.29	1.94
76	47.55	48.65	1.1	Mouse 1 In Place Activity in Area Box	4.63	4.2	1.47	56	50.86
77	47.55	48.65	1.1	Mouse 1 In Place Activity in Area Periphery	4.63	4.2	1.47	56	50.86
78	49.35	58.32	8.98	Mouse 1 In Place Activity in Area Box	62.18	6.93	1.53	-177.79	-19.81
79	49.35	58.32	8.98	Mouse 1 In Place Activity in Area Periphery	62.18	6.93	1.53	-177.79	-19.81
80	58.96	62.13	3.17	Mouse 1 Locomotion in Area Box	328.41	103.61	2.09	116.51	36.76
81	58.96	62.13	3.17	Mouse 1 Locomotion in Area Periphery	328.41	103.61	2.09	116.51	36.76
85	60.89	61.06	0.17	Area:Mouse 1 Center In Center	23.4	140.27	2.25	1.51	9.06
86	60.89	61.06	0.17	Area:Mouse 1 Center In Center 75	23.4	140.27	2.25	1.51	9.06
88	61.06	63.23	2.17	Area:Mouse 1 Center In Periphery	173.13	79.83	2.12	96.95	44.7
93	63.23	64.83	1.6	Area:Mouse 1 Center In Center	240.1	149.91	2.08	56.55	35.31
94	63.23	63.6	0.37	Area:Mouse 1 Center In Center 75	26.83	73.1	2.15	12.79	34.84
96	64.93	65.13	0.2	Mouse 1 Cross Over Periphery and Center 75 by Center	31.89	159.31	2.05	-3.56	-17.81
97	63.6	64.56	0.97	Area:Mouse 1 Center In Center 50	163.71	169.18	2.05	44.89	46.39
98	62.86	65	2.14	Mouse 1 Locomotion in Area Box	280.03	131.13	2.07	80.76	37.82
99	62.86	64.6	1.74	Mouse 1 Locomotion in Area Center	207.93	119.84	2.06	94.97	54.74
100	63.36	64.33	0.97	Mouse 1 Locomotion in Area Center 50	139.01	143.66	2.08	46.41	47.96
101	64.56	64.83	0.27	Area:Mouse 1 Center In Center 75	49.56	185.67	2.09	-1.12	-4.2
104	64.83	119.02	54.19	Area:Mouse 1 Center In Periphery	1434.27	26.47	1.73	-314.51	-5.81
105	119.12	119.32	0.2	Mouse 1 Cross Over Periphery and Center 75 by Center	10.38	51.83	1.77	-6.85	-34.2
107	64.6	65.8	1.2	Mouse 1 Turn Around	155.13	129.15	2.06	-72.61	-60.45
110	66.4	71.57	5.17	Mouse 1 In Place Activity in Area Box	43.08	8.33	1.66	-20.71	-4
111	66.4	71.57	5.17	Mouse 1 In Place Activity in Area Periphery	43.08	8.33	1.66	-20.71	-4
120	72.57	74.31	1.74	Mouse 1 In Place Activity in Area Box	44.35	25.56	1.67	-156.88	-90.42
121	72.57	74.31	1.74	Mouse 1 In Place Activity in Area Periphery	44.35	25.56	1.67	-156.88	-90.42
124	70.9	74.77	3.87	Mouse 1 Turn Around	90.21	23.31	1.68	-386.82	-99.94
125	74.51	75.71	1.2	Mouse 1 Locomotion in Area Box	92.15	76.71	2.11	-4.69	-3.9
126	74.51	75.71	1.2	Mouse 1 Locomotion in Area Periphery	92.15	76.71	2.11	-4.69	-3.9
127	75.84	80.11	4.27	Mouse 1 In Place Activity in Area Box	63.02	14.76	1.87	16.71	3.91
128	75.84	80.11	4.27	Mouse 1 In Place Activity in Area Periphery	63.02	14.76	1.87	16.71	3.91
131	75.14	80.85	5.71	Mouse 1 Turn Around	166.76	29.23	1.88	172.9	30.3
132	81.28	83.52	2.24	Mouse 1 In Place Activity in Area Box	66.37	29.69	1.73	-23.41	-10.47
133	81.28	83.52	2.24	Mouse 1 In Place Activity in Area Periphery	66.37	29.69	1.73	-23.41	-10.47
134	84.32	85.32	1	Mouse 1 Locomotion in Area Box	59.49	59.43	2.23	-63.24	-63.18
135	84.32	85.32	1	Mouse 1 Locomotion in Area Periphery	59.49	59.43	2.23	-63.24	-63.18
136	84.82	87.69	2.87	Mouse 1 Turn Around	140.2	48.86	1.65	-195.1	-67.99
137	86.55	91.89	5.34	Mouse 1 In Place Activity in Area Box	9.56	1.79	1.46	-33.2	-6.22
138	86.55	91.89	5.34	Mouse 1 In Place Activity in Area Periphery	9.56	1.79	1.46	-33.2	-6.22
145	91.89	92.56	0.67	Mouse 1 has no movement in Area Box	1.67	2.5	1.47	2.81	4.2
146	91.89	92.56	0.67	Mouse 1 has no movement in Area Periphery	1.67	2.5	1.47	2.81	4.2
150	92.56	93.56	1	Mouse 1 In Place Activity in Area Box	0	0	1.48	-15.01	-14.99
151	92.56	93.56	1	Mouse 1 In Place Activity in Area Periphery	0	0	1.48	-15.01	-14.99
153	93.86	95.33	1.47	Mouse 1 Locomotion in Area Box	143.98	98.07	2.26	37.2	25.34
154	93.86	95.33	1.47	Mouse 1 Locomotion in Area Periphery	143.98	98.07	2.26	37.2	25.34
155	97.23	111.78	14.55	Mouse 1 In Place Activity in Area Box	72.81	5	1.56	93.19	6.44
156	97.23	111.78	14.55	Mouse 1 In Place Activity in Area Periphery	72.81	5	1.56	93.19	6.44
158	98.37	100.43	2.07	Mouse 1 Turn Around	16.08	7.77	1.77	64.96	32.45
164	112.55	114.55	2	Mouse 1 Locomotion in Area Box	240.43	120.09	2.21	3.33	1.66
165	112.55	114.55	2	Mouse 1 Locomotion in Area Periphery	240.43	120.09	2.21	3.33	1.66
166	114.15	115.22	1.07	Mouse 1 Turn Around	141.87	132.87	1.93	-95.01	-88.98
169	115.52	117.98	2.47	Mouse 1 In Place Activity in Area Box	31.31	12.68	1.66	-32	-12.96
170	115.52	117.98	2.47	Mouse 1 In Place Activity in Area Periphery	31.31	12.68	1.66	-32	-12.96
176	119.02	119.69	0.67	Area:Mouse 1 Center In Center	35.12	52.63	1.79	2.14	3.21
177	119.02	119.69	0.67	Area:Mouse 1 Center In Center 75	35.12	52.63	1.79	2.14	3.21
179	119.79	119.99	0.2	Mouse 1 Cross Over Periphery and Center 75 by Center	15.14	75.62	1.9	-4.15	-20.72
182	119.69	121.49	1.8	Area:Mouse 1 Center In Periphery	48.35	26.84	1.7	9.38	5.21
183	121.59	121.79	0.2	Mouse 1 Cross Over Periphery and Center 75 by Center	0.18	0.9	1.54	0.18	0.88
184	119.95	121.92	1.97	Mouse 1 In Place Activity in Area Box	29.72	15.1	1.62	-6.43	-3.27
185	119.95	120.75	0.8	Mouse 1 In Place Activity in Area Periphery	26.18	32.7	1.59	1.32	1.65
187	118.89	122.09	3.2	Mouse 1 Turn Around	88.48	27.62	1.69	-10.77	-3.36
188	121.49	122.09	0.6	Area:Mouse 1 Center In Center	2.21	3.67	1.55	-10.28	-17.12
189	121.49	122.09	0.6	Area:Mouse 1 Center In Center 75	2.21	3.67	1.55	-10.28	-17.12
190	122.19	122.39	0.2	Mouse 1 Cross Over Periphery and Center 75 by Center	3.91	19.55	1.98	7.84	39.16
191	122.09	137.17	15.08	Area:Mouse 1 Center In Periphery	756.2	50.14	1.87	251.75	17.11
193	137.27	137.47	0.2	Mouse 1 Cross Over Periphery and Center 75 by Center	12.49	62.4	1.97	18.57	92.75
194	122.02	123.69	1.67	Mouse 1 Locomotion in Area Box	203.84	122.18	2.12	55.46	33.24
195	122.02	123.69	1.67	Mouse 1 Locomotion in Area Periphery	203.84	122.18	2.12	55.46	33.24
201	123.82	124.82	1	Mouse 1 In Place Activity in Area Box	68.19	68.12	1.61	-55.24	-55.19
202	123.82	124.82	1	Mouse 1 In Place Activity in Area Periphery	68.19	68.12	1.61	-55.24	-55.19
203	123.19	125.59	2.4	Mouse 1 Turn Around	198.98	82.82	1.7	38.75	16.13
204	125.43	126.46	1.03	Mouse 1 Locomotion in Area Box	75.95	73.43	2.03	72.98	70.55
205	125.43	126.46	1.03	Mouse 1 Locomotion in Area Periphery	75.95	73.43	2.03	72.98	70.55
206	127.76	128.66	0.9	Mouse 1 Locomotion in Area Box	49.24	54.66	2.19	27.12	30.1
207	127.76	128.66	0.9	Mouse 1 Locomotion in Area Periphery	49.24	54.66	2.19	27.12	30.1
208	128.76	129.86	1.1	Mouse 1 In Place Activity in Area Box	52.35	47.54	1.83	-18.75	-22.48
209	128.76	129.86	1.1	Mouse 1 In Place Activity in Area Periphery	52.35	47.54	1.83	-18.75	-22.48
210	129.86	130.36	0.5	Mouse 1 Turn Around	4.25	8.48	1.8	35.08	87.61
211	130.73	132.5	1.77	Mouse 1 In Place Activity in Area Box	27.18	15.37	1.56	-124.57	-70.44
212	130.73	132.5	1.77	Mouse 1 In Place Activity in Area Periphery	27.18	15.37	1.56	-124.57	-70.44
213	133.17	134.67	1.5	Mouse 1 In Place Activity in Area Box	28.94	19.28	1.69	-45.61	-30.38
214	133.17	134.67	1.5	Mouse 1 In Place Activity in Area Periphery	28.94	19.28	1.69	-45.61	-30.38
219	137.17	138.17	1	Area:Mouse 1 Center In Center	46.15	46.11	2.01	31.45	31.41
220	137.17	138.17	1	Area:Mouse 1 Center In Center 75	46.15	46.11	2.01	31.45	31.41
221	138.27	138.47	0.2	Mouse 1 Cross Over Periphery and Center 75 by Center	1.82	9.08	2.07	-21.56	-107.7
222	136.47	138.04	1.57	Mouse 1 Turn Around	63.77	40.67	2.11	92.63	59.06
223	138.17	138.44	0.27	Area:Mouse 1 Center In Periphery	2.01	7.52	1.88	-52.91	-198.22
224	138.54	138.74	0.2	Mouse 1 Cross Over Periphery and Center 75 by Center	9.16	45.74	2.16	-4.86	-24.27
225	138.44	139.37	0.93	Area:Mouse 1 Center In Center	95.8	102.54	2.08	-15.95	-17.07
226	138.44	139.37	0.93	Area:Mouse 1 Center In Center 75	95.8	102.54	2.08	-15.95	-17.07
228	139.47	139.67	0.2	Mouse 1 Cross Over Periphery and Center 75 by Center	36.76	183.63	1.93	-24.23	-121.05
229	138.2	139.61	1.4	Mouse 1 Locomotion in Area Box	141.6	101.04	2.03	-79.54	-56.76
230	138.2	139.14	0.93	Mouse 1 Locomotion in Area Center	57.29	61.32	2.06	-57.4	-61.44
231	138.2	139.14	0.93	Mouse 1 Locomotion in Area Center 75	57.29	61.32	2.06	-57.4	-61.44
234	139.37	145.38	6.01	Area:Mouse 1 Center In Periphery	284.44	47.36	1.79	-223.91	-37.28
235	145.48	145.68	0.2	Mouse 1 Cross Over Periphery and Center 75 by Center	23.04	115.06	2.24	-20.96	-104.67
237	139.11	140.84	1.74	Mouse 1 Turn Around	183.89	105.98	1.7	-64.27	-37.04
238	142.51	143.31	0.8	Mouse 1 In Place Activity in Area Box	15.29	19.09	1.37	124.23	155.13
239	142.51	143.31	0.8	Mouse 1 In Place Activity in Area Periphery	15.29	19.09	1.37	124.23	155.13
242	145.38	147.28	1.9	Area:Mouse 1 Center In Center	191.25	100.56	2.13	7.47	3.93
243	145.38	145.85	0.47	Area:Mouse 1 Center In Center 75	54.12	115.86	2.22	-41.2	-88.19
244	144.71	148.65	3.94	Mouse 1 Locomotion in Area Box	402.55	102.24	2.11	-85.49	-21.71
245	147.38	147.58	0.2	Mouse 1 Cross Over Periphery and Center 75 by Center	34.19	170.79	2.11	-19.2	-95.91
247	144.71	147.05	2.34	Mouse 1 Locomotion in Area Center	195.75	83.81	2.13	-17.83	-7.64
248	144.71	145.61	0.9	Mouse 1 Locomotion in Area Center 75	60.12	66.74	2.18	-48.82	-54.19
249	145.85	146.91	1.07	Area:Mouse 1 Center In Center 50	93.25	87.34	2.06	52.85	49.5
250	145.51	146.51	1	Mouse 1 Turn Around	106.76	106.65	2.05	2.9	2.9
251	146.91	147.28	0.37	Area:Mouse 1 Center In Center 75	43.87	119.53	2.23	-4.18	-11.39
254	147.28	157.42	10.14	Area:Mouse 1 Center In Periphery	612.63	60.4	1.81	-117.36	-11.84
256	157.52	157.72	0.2	Mouse 1 Cross Over Periphery and Center 75 by Center	9.84	49.16	1.68	-43.22	-215.91
257	147.05	148.65	1.6	Mouse 1 Locomotion in Area Periphery	206.81	129.12	2.09	-67.66	-42.24
258	149.42	153.22	3.8	Mouse 1 In Place Activity in Area Box	22.62	5.95	1.71	-16.4	-4.59
259	149.42	153.22	3.8	Mouse 1 In Place Activity in Area Periphery	22.62	5.95	1.71	-16.4	-4.59
260	153.29	155.26	1.97	Mouse 1 Locomotion in Area Box	231	117.34	2.18	-4.99	-2.54
261	153.29	155.26	1.97	Mouse 1 Locomotion in Area Periphery	231	117.34	2.18	-4.99	-2.54
262	155.39	156.32	0.93	Mouse 1 In Place Activity in Area Box	66.67	71.36	1.61	41.45	44.37
263	155.39	156.32	0.93	Mouse 1 In Place Activity in Area Periphery	66.67	71.36	1.61	41.45	44.37
264	154.72	157.62	2.9	Mouse 1 Turn Around	219.41	75.58	1.67	-12.56	-4.33
269	157.42	158.02	0.6	Area:Mouse 1 Center In Center	31.48	52.42	1.92	-121.11	-201.65
270	157.42	158.02	0.6	Area:Mouse 1 Center In Center 75	31.48	52.42	1.92	-121.11	-201.65
271	158.12	158.32	0.2	Mouse 1 Cross Over Periphery and Center 75 by Center	17.06	85.19	2.08	3.39	16.92
275	158.02	160.69	2.67	Area:Mouse 1 Center In Periphery	120.81	45.26	1.89	-26.65	-9.98
276	156.96	158.46	1.5	Mouse 1 Locomotion in Area Box	84.3	56.14	1.9	-148.9	-99.17
277	160.79	160.99	0.2	Mouse 1 Cross Over Periphery and Center 75 by Center	6.94	34.66	1.8	-7.02	-35.05
281	158.69	159.96	1.27	Mouse 1 In Place Activity in Area Box	49.67	39.17	1.9	9.9	7.8
282	158.69	159.96	1.27	Mouse 1 In Place Activity in Area Periphery	49.67	39.17	1.9	9.9	7.8
284	157.86	161.83	3.97	Mouse 1 Turn Around	157.67	39.71	1.88	-126.25	-31.8
288	160.69	162.7	2	Area:Mouse 1 Center In Center	114.92	57.4	1.96	-111.64	-55.76
289	160.69	162	1.3	Area:Mouse 1 Center In Center 75	31.12	23.91	1.86	-88.09	-67.69
290	162.8	163	0.2	Mouse 1 Cross Over Periphery and Center 75 by Center	38.34	191.49	1.99	0.75	3.74
292	162	162.3	0.3	Area:Mouse 1 Center In Center 50	22.71	75.62	2.16	-1.96	-6.53
293	162.3	162.7	0.4	Area:Mouse 1 Center In Center 75	61.09	152.58	2.14	-21.59	-53.92
294	161.63	162.93	1.3	Mouse 1 Locomotion in Area Box	135.79	104.35	2.13	-77.24	-59.35
295	161.63	162.46	0.83	Mouse 1 Locomotion in Area Center	51.96	62.29	2.12	-51.38	-61.59
298	162.7	178.98	16.28	Area:Mouse 1 Center In Periphery	1055.4	64.82	1.85	362.39	22.82
299	161.63	162.46	0.83	Mouse 1 Locomotion in Area Center 75	51.96	62.29	2.12	-51.38	-61.59
301	179.08	179.28	0.2	Mouse 1 Cross Over Periphery and Center 75 by Center	19.31	96.44	2.07	14.96	74.72
302	162.46	164.13	1.67	Mouse 1 Turn Around	174.76	104.75	1.77	16.56	9.92
306	164.5	164.56	0.07	Area:Mouse 1 Center In Center	5.82	87.23	2.24	2.63	39.34
308	164.5	164.56	0.07	Area:Mouse 1 Center In Center 75	5.82	87.23	2.24	2.63	39.34
310	164	164.8	0.8	Mouse 1 Locomotion in Area Box	45.51	56.83	2.07	65.26	81.5
312	164	164.8	0.8	Mouse 1 Locomotion in Area Periphery	45.51	56.83	2.07	65.26	81.5
313	164.93	165.7	0.77	Mouse 1 In Place Activity in Area Box	69.7	90.82	1.35	-66.26	-86.34
314	164.93	165.7	0.77	Mouse 1 In Place Activity in Area Periphery	69.7	90.82	1.35	-66.26	-86.34
316	164.36	166.23	1.87	Mouse 1 Turn Around	132.57	70.95	1.63	34.52	18.47
318	166.07	167.6	1.53	Mouse 1 Locomotion in Area Box	170.05	110.79	2.1	57.09	37.2
319	166.07	167.6	1.53	Mouse 1 Locomotion in Area Periphery	170.05	110.79	2.1	57.09	37.2
320	168.2	169.97	1.77	Mouse 1 In Place Activity in Area Box	30.91	17.48	1.92	-24.99	-15.6
321	168.2	169.97	1.77	Mouse 1 In Place Activity in Area Periphery	30.91	17.48	1.92	-24.99	-15.6
323	170.7	171.3	0.6	Mouse 1 In Place Activity in Area Box	15.79	26.3	1.61	3.55	5.92
324	170.7	171.3	0.6	Mouse 1 In Place Activity in Area Periphery	15.79	26.3	1.61	3.55	5.92
325	170.07	173.01	2.94	Mouse 1 Turn Around	54.53	18.57	1.66	98.03	34.97
327	175.11	175.81	0.7	Mouse 1 In Place Activity in Area Box	42.19	60.21	1.47	-23.04	-32.89
328	175.11	175.81	0.7	Mouse 1 In Place Activity in Area Periphery	42.19	60.21	1.47	-23.04	-32.89
330	174.37	176.38	2	Mouse 1 Turn Around	79.13	39.52	1.73	8.74	4.37
334	176.31	180.58	4.27	Mouse 1 Locomotion in Area Box	632.06	147.99	2.1	243.99	57.13
335	176.31	178.51	2.2	Mouse 1 Locomotion in Area Periphery	290.58	131.95	2.13	156.19	70.92
337	177.24	177.31	0.07	Area:Mouse 1 Center In Center	12.75	191.07	2.33	-2.4	-35.94
338	177.24	177.31	0.07	Area:Mouse 1 Center In Center 75	12.75	191.07	2.33	-2.4	-35.94
339	177.11	177.68	0.57	Mouse 1 Turn Around	110.93	195.55	2.11	44.78	78.95
342	178.98	179.51	0.53	Area:Mouse 1 Center In Center	53.77	100.73	2.12	37.83	70.86
343	178.98	179.51	0.53	Area:Mouse 1 Center In Center 75	53.77	100.73	2.12	37.83	70.86
345	179.61	179.81	0.2	Mouse 1 Cross Over Periphery and Center 75 by Center	33.1	165.35	2.23	19.72	98.49
346	178.18	180.15	1.97	Mouse 1 Locomotion in Area Center	299.11	151.94	2.05	102.06	51.84
347	178.18	180.15	1.97	Mouse 1 Locomotion in Area Center 75	299.11	151.94	2.05	102.06	51.84
350	179.51	180.01	0.5	Area:Mouse 1 Center In Periphery	87	173.82	2.21	38.48	76.88
353	180.11	180.31	0.2	Mouse 1 Cross Over Periphery and Center 75 by Center	45.59	227.73	2.28	-9.2	-45.98
355	180.01	180.38	0.37	Area:Mouse 1 Center In Center	83.11	226.43	2.28	-17.75	-48.37
356	180.01	180.38	0.37	Area:Mouse 1 Center In Center 75	83.11	226.43	2.28	-17.75	-48.37
360	180.48	180.68	0.2	Mouse 1 Cross Over Periphery and Center 75 by Center	41.6	207.79	2.08	-4.5	-22.46
362	180.38	192.03	11.64	Area:Mouse 1 Center In Periphery	628.79	54	1.87	209.12	18.06
363	192.13	192.33	0.2	Mouse 1 Cross Over Periphery and Center 75 by Center	33.35	166.58	2.17	12.99	64.87
364	180.68	182.08	1.4	Mouse 1 In Place Activity in Area Box	80.36	57.34	1.94	-61.28	-43.73
365	180.68	182.08	1.4	Mouse 1 In Place Activity in Area Periphery	80.36	57.34	1.94	-61.28	-43.73
367	180.21	182.98	2.77	Mouse 1 Turn Around	190.6	68.82	1.92	42.55	15.36
368	182.82	184.38	1.57	Mouse 1 Locomotion in Area Box	193.11	123.14	2.13	63.08	40.22
369	182.82	184.38	1.57	Mouse 1 Locomotion in Area Periphery	193.11	123.14	2.13	63.08	40.22
370	184.52	186.42	1.9	Mouse 1 In Place Activity in Area Box	75.51	39.7	1.55	-9.89	-5.39
371	184.52	186.42	1.9	Mouse 1 In Place Activity in Area Periphery	75.51	39.7	1.55	-9.89	-5.39
373	187.19	188.66	1.47	Mouse 1 In Place Activity in Area Box	29.87	20.35	1.64	-24.54	-16.72
374	187.19	188.66	1.47	Mouse 1 In Place Activity in Area Periphery	29.87	20.35	1.64	-24.54	-16.72
376	185.59	188.76	3.17	Mouse 1 Turn Around	49.39	15.58	1.6	-27.02	-8.71
377	189.59	190.46	0.87	Mouse 1 In Place Activity in Area Box	13.66	15.75	1.84	6.55	7.54
378	189.59	190.06	0.47	Mouse 1 In Place Activity in Area Periphery	8.45	18.1	1.88	7.49	16.03
379	190.66	190.72	0.07	Area:Mouse 1 Center In Center	0.17	2.55	1.8	3.97	59.43
380	190.66	190.72	0.07	Area:Mouse 1 Center In Center 75	0.17	2.55	1.8	3.97	59.43
381	190.56	193.53	2.97	Mouse 1 Locomotion in Area Box	436.26	146.91	2.22	173.39	58.39
382	190.56	193.53	2.97	Mouse 1 Locomotion in Area Periphery	436.26	146.91	2.22	173.39	58.39
385	192.03	192.59	0.57	Area:Mouse 1 Center In Center	101.42	178.79	2.19	38	66.99
386	192.03	192.59	0.57	Area:Mouse 1 Center In Center 75	101.42	178.79	2.19	38	66.99
388	192.69	192.89	0.2	Mouse 1 Cross Over Periphery and Center 75 by Center	44.98	224.69	2.2	5.37	26.8
389	191.16	192.36	1.2	Mouse 1 Locomotion in Area Center	158.11	131.63	2.3	70.35	58.57
390	191.16	192.36	1.2	Mouse 1 Locomotion in Area Center 75	158.11	131.63	2.3	70.35	58.57
393	192.59	201.74	9.14	Area:Mouse 1 Center In Periphery	613.56	67.11	1.73	174.51	19.09
395	201.84	202.04	0.2	Mouse 1 Cross Over Periphery and Center 75 by Center	11.38	56.83	2.34	6.1	30.46
396	193.63	195.16	1.53	Mouse 1 In Place Activity in Area Box	79.77	51.97	1.61	-69.61	-45.35
397	193.63	195.16	1.53	Mouse 1 In Place Activity in Area Periphery	79.77	51.97	1.61	-69.61	-45.35
398	193.06	196.4	3.34	Mouse 1 Turn Around	226.31	67.82	1.75	88.34	26.47
399	196.3	197.7	1.4	Mouse 1 Locomotion in Area Box	176.15	125.69	2.18	26.83	19.15
400	196.3	197.7	1.4	Mouse 1 Locomotion in Area Periphery	176.15	125.69	2.18	26.83	19.15
401	197.8	200.93	3.14	Mouse 1 In Place Activity in Area Box	81.21	25.89	1.46	-56.76	-18.1
402	197.8	200.93	3.14	Mouse 1 In Place Activity in Area Periphery	81.21	25.89	1.46	-56.76	-18.1
403	197.2	200.9	3.7	Mouse 1 Turn Around	206.46	55.74	1.57	-48.25	-13.03
408	201.74	205.47	3.74	Area:Mouse 1 Center In Center	203.44	54.44	2.15	-88.63	-23.72
409	201.74	202.74	1	Area:Mouse 1 Center In Center 75	68.79	68.72	2.21	85.79	85.71
411	205.57	205.77	0.2	Mouse 1 Cross Over Periphery and Center 75 by Center	17.41	86.99	2.16	-9.37	-46.79
412	201.57	203.1	1.53	Mouse 1 Locomotion in Area Box	100.06	65.19	2.21	113.22	73.76
413	201.57	203.1	1.53	Mouse 1 Locomotion in Area Center	100.06	65.19	2.21	113.22	73.76
414	202.74	204.94	2.2	Area:Mouse 1 Center In Center 50	103.14	46.83	2.15	-89.39	-40.59
416	203.34	203.8	0.47	Mouse 1 In Place Activity in Area Box	32.49	69.56	2.17	-7.14	-15.29
417	203.34	203.8	0.47	Mouse 1 In Place Activity in Area Center	32.49	69.56	2.17	-7.14	-15.29
418	203.34	203.8	0.47	Mouse 1 In Place Activity in Area Center 50	32.49	69.56	2.17	-7.14	-15.29
419	202.44	204.7	2.27	Mouse 1 Turn Around	120.65	53.17	2.16	-46.02	-20.28
420	204.94	205.47	0.53	Area:Mouse 1 Center In Center 75	31.51	59.03	2.02	-85.04	-159.29
423	204.57	207.01	2.44	Mouse 1 Locomotion in Area Box	169.44	69.56	2.05	-197.99	-81.28
424	205.47	219.32	13.85	Area:Mouse 1 Center In Periphery	299.36	21.62	1.72	-168.13	-12.14
426	219.42	219.62	0.2	Mouse 1 Cross Over Periphery and Center 75 by Center	1.49	7.46	1.66	-5.66	-28.25
427	205.24	207.01	1.77	Mouse 1 Locomotion in Area Periphery	144.69	81.82	2.03	-119.81	-67.75
429	207.14	211.01	3.87	Mouse 1 In Place Activity in Area Box	48.03	12.41	1.57	17.4	4.5
430	207.14	211.01	3.87	Mouse 1 In Place Activity in Area Periphery	48.03	12.41	1.57	17.4	4.5
436	211.81	214.45	2.64	Mouse 1 In Place Activity in Area Box	30.96	11.75	1.75	-31.79	-12.06
437	211.81	214.45	2.64	Mouse 1 In Place Activity in Area Periphery	30.96	11.75	1.75	-31.79	-12.06
439	206.71	214.28	7.57	Mouse 1 Turn Around	131.86	17.41	1.69	-106.91	-14.12
443	216.82	218.05	1.23	Mouse 1 In Place Activity in Area Box	18.99	15.38	1.67	-52.58	-42.59
444	216.82	218.05	1.23	Mouse 1 In Place Activity in Area Periphery	18.99	15.38	1.67	-52.58	-42.59
446	218.05	218.85	0.8	Mouse 1 has no movement in Area Box	0	0	1.54	-4.57	-5.71
447	218.05	218.85	0.8	Mouse 1 has no movement in Area Periphery	0	0	1.54	-4.57	-5.71
449	219.32	219.85	0.53	Area:Mouse 1 Center In Center	4.2	7.86	1.64	-4.54	-8.51
450	219.32	219.85	0.53	Area:Mouse 1 Center In Center 75	4.2	7.86	1.64	-4.54	-8.51
451	219.95	220.15	0.2	Mouse 1 Cross Over Periphery and Center 75 by Center	1.59	7.96	1.84	22.76	113.69
452	219.85	244.68	24.82	Area:Mouse 1 Center In Periphery	727.1	29.29	1.82	-244.1	-9.83
456	244.78	244.98	0.2	Mouse 1 Cross Over Periphery and Center 75 by Center	5.29	26.42	2.48	1.88	9.41
458	219.92	221.35	1.43	Mouse 1 Locomotion in Area Box	154.8	107.9	2.27	-1.15	-0.8
459	219.92	221.35	1.43	Mouse 1 Locomotion in Area Periphery	154.8	107.9	2.27	-1.15	-0.8
460	221.45	226.69	5.24	Mouse 1 In Place Activity in Area Box	104.42	19.93	1.82	38.36	7.32
461	221.45	226.69	5.24	Mouse 1 In Place Activity in Area Periphery	104.42	19.93	1.82	38.36	7.32
464	226.69	227.83	1.13	Mouse 1 has no movement in Area Box	2.2	1.94	1.5	4.47	3.94
465	226.69	227.83	1.13	Mouse 1 has no movement in Area Periphery	2.2	1.94	1.5	4.47	3.94
466	220.92	227.99	7.07	Mouse 1 Turn Around	215.07	30.4	1.79	35.89	5.07
467	230.83	239.27	8.44	Mouse 1 In Place Activity in Area Box	46	5.45	1.73	-74.55	-8.83
468	230.83	239.27	8.44	Mouse 1 In Place Activity in Area Periphery	46	5.45	1.73	-74.55	-8.83
471	228.13	234.5	6.37	Mouse 1 Turn Around	85.2	13.37	1.78	-195.69	-30.71
477	239.61	241.37	1.77	Mouse 1 Locomotion in Area Box	169.96	96.11	2.14	26.25	14.85
478	239.61	241.37	1.77	Mouse 1 Locomotion in Area Periphery	169.96	96.11	2.14	26.25	14.85
480	242.98	243.44	0.47	Mouse 1 In Place Activity in Area Box	37.33	79.91	1.6	-7.71	-16.5
481	242.98	243.44	0.47	Mouse 1 In Place Activity in Area Periphery	37.33	79.91	1.6	-7.71	-16.5
483	244.68	245.15	0.47	Area:Mouse 1 Center In Center	11.91	25.5	2.43	1.13	2.43
484	244.68	245.15	0.47	Area:Mouse 1 Center In Center 75	11.91	25.5	2.43	1.13	2.43
485	245.85	246.05	0.2	Mouse 1 Cross Over Periphery and Center 75 by Center	2.8	13.98	1.76	54.23	270.85
486	242.34	246.01	3.67	Mouse 1 Turn Around	121.26	33.04	2.01	-62.66	-17.07
487	245.15	245.25	0.1	Area:Mouse 1 Center In Periphery	2.09	20.84	2.2	-4.24	-42.37
488	245.25	245.75	0.5	Area:Mouse 1 Center In Center	9.36	18.7	2.39	-9.64	-19.27
489	245.25	245.75	0.5	Area:Mouse 1 Center In Center 75	9.36	18.7	2.39	-9.64	-19.27
490	245.75	254.55	8.81	Area:Mouse 1 Center In Periphery	330.78	37.55	1.67	-58.28	-6.67
493	254.65	254.85	0.2	Mouse 1 Cross Over Periphery and Center 75 by Center	7.98	39.84	2.25	-1.44	-7.2
494	245.75	247.28	1.53	Mouse 1 Locomotion in Area Box	163.5	106.52	2.25	85.48	55.69
495	245.75	247.28	1.53	Mouse 1 Locomotion in Area Periphery	163.5	106.52	2.25	85.48	55.69
496	247.91	249.42	1.5	Mouse 1 Turn Around	36.89	24.57	1.77	-52.87	-36.85
497	248.31	249.08	0.77	Mouse 1 In Place Activity in Area Box	20.8	27.1	1.71	-6.41	-8.35
498	248.31	249.08	0.77	Mouse 1 In Place Activity in Area Periphery	20.8	27.1	1.71	-6.41	-8.35
502	249.82	254.15	4.34	Mouse 1 In Place Activity in Area Box	30.94	7.13	1.36	-39.57	-9.12
503	249.82	254.15	4.34	Mouse 1 In Place Activity in Area Periphery	30.94	7.13	1.36	-39.57	-9.12
512	254.55	256.19	1.63	Area:Mouse 1 Center In Center	54.48	33.32	2.14	-99.6	-60.92
513	254.55	256.19	1.63	Area:Mouse 1 Center In Center 75	54.48	33.32	2.14	-99.6	-60.92
514	256.29	256.49	0.2	Mouse 1 Cross Over Periphery and Center 75 by Center	13.28	66.33	1.91	0.46	2.27
518	254.19	256.19	2	Mouse 1 Turn Around	57.73	28.84	2.08	-114.53	-57.21
519	256.19	259.19	3	Area:Mouse 1 Center In Periphery	172.04	57.29	1.92	-204.32	-68.04
520	259.29	259.49	0.2	Mouse 1 Cross Over Periphery and Center 75 by Center	29.78	148.75	2.17	-2.18	-10.87
523	256.52	257.26	0.73	Mouse 1 In Place Activity in Area Box	42.76	58.25	1.74	-24.35	-33.17
524	256.52	257.26	0.73	Mouse 1 In Place Activity in Area Periphery	42.76	58.25	1.74	-24.35	-33.17
527	257.69	261.73	4.04	Mouse 1 Locomotion in Area Box	454.78	112.64	2.1	-260.51	-64.53
528	257.69	258.96	1.27	Mouse 1 Locomotion in Area Periphery	76.67	60.47	2.01	-153.29	-120.9
531	259.19	259.93	0.73	Area:Mouse 1 Center In Center	113.84	155.08	2.17	-1.22	-1.66
532	259.19	259.93	0.73	Area:Mouse 1 Center In Center 75	113.84	155.08	2.17	-1.22	-1.66
534	260.03	260.23	0.2	Mouse 1 Cross Over Periphery and Center 75 by Center	32.71	163.39	2.04	-18.02	-90
535	258.29	259.69	1.4	Mouse 1 Locomotion in Area Center	159.85	114.06	2.08	-36.51	-26.05
536	258.29	259.69	1.4	Mouse 1 Locomotion in Area Center 75	159.85	114.06	2.08	-36.51	-26.05
539	259.93	263.1	3.17	Area:Mouse 1 Center In Periphery	305.53	96.39	2.03	-98.62	-31.11
541	270.77	270.97	0.2	Mouse 1 Cross Over Periphery and Center 75 by Center	7.83	39.1	2.36	-7.57	-37.8
542	259.69	261.73	2.04	Mouse 1 Locomotion in Area Periphery	274.92	135.07	2.14	-105.01	-51.59
546	263.1	263.2	0.1	Area:Mouse 1 Center In Center	1.7	16.97	2.19	6.62	66.13
548	263.1	263.2	0.1	Area:Mouse 1 Center In Center 75	1.7	16.97	2.19	6.62	66.13
549	263.2	270.67	7.47	Area:Mouse 1 Center In Periphery	86.95	11.63	1.73	-155.75	-20.84
552	264.03	265.13	1.1	Mouse 1 In Place Activity in Area Box	15.04	13.66	1.6	24.54	22.28
553	264.03	265.13	1.1	Mouse 1 In Place Activity in Area Periphery	15.04	13.66	1.6	24.54	22.28
554	265.13	266.67	1.53	Mouse 1 has no movement in Area Box	3.17	2.07	1.52	-0.06	-0.04
555	265.13	266.67	1.53	Mouse 1 has no movement in Area Periphery	3.17	2.07	1.52	-0.06	-0.04
556	266.67	269.54	2.87	Mouse 1 In Place Activity in Area Box	7.34	2.56	1.72	-88.79	-30.94
557	266.67	269.54	2.87	Mouse 1 In Place Activity in Area Periphery	7.34	2.56	1.72	-88.79	-30.94
560	262.86	270.87	8.01	Mouse 1 Turn Around	94.99	11.86	1.75	-136.57	-17.05
565	270.67	271.07	0.4	Area:Mouse 1 Center In Center	15.8	39.45	2.33	-9.89	-24.7
566	270.67	271.07	0.4	Area:Mouse 1 Center In Center 75	15.8	39.45	2.33	-9.89	-24.7
569	271.17	271.37	0.2	Mouse 1 Cross Over Periphery and Center 75 by Center	20.53	102.53	2.3	21.75	108.66
571	271.07	271.54	0.47	Area:Mouse 1 Center In Periphery	51.05	109.28	2.27	38.47	82.36
574	271.64	271.84	0.2	Mouse 1 Cross Over Periphery and Center 75 by Center	33.98	169.75	2.12	-16.58	-82.84
576	270.5	272.64	2.14	Mouse 1 Locomotion in Area Box	251.13	117.6	2.21	-37.63	-17.62
577	270.5	271.87	1.37	Mouse 1 Locomotion in Area Center	124.45	90.97	2.18	-15.53	-11.35
578	270.5	271.87	1.37	Mouse 1 Locomotion in Area Center 75	124.45	90.97	2.18	-15.53	-11.35
579	271.54	272.11	0.57	Area:Mouse 1 Center In Center	95.52	168.4	2.15	-33.31	-58.73
580	271.54	272.11	0.57	Area:Mouse 1 Center In Center 75	95.52	168.4	2.15	-33.31	-58.73
581	272.21	272.41	0.2	Mouse 1 Cross Over Periphery and Center 75 by Center	33.27	166.18	2.28	1.09	5.47
585	272.11	282.82	10.71	Area:Mouse 1 Center In Periphery	370.73	34.61	1.91	159.12	14.86
587	282.92	283.12	0.2	Mouse 1 Cross Over Periphery and Center 75 by Center	20.04	100.12	2.39	-6.51	-32.51
588	271.87	272.64	0.77	Mouse 1 Locomotion in Area Periphery	126.68	165.06	2.26	-22.1	-28.8
589	272.77	276.94	4.17	Mouse 1 In Place Activity in Area Box	81.06	19.43	1.77	71.92	17.24
590	272.77	276.94	4.17	Mouse 1 In Place Activity in Area Periphery	81.06	19.43	1.77	71.92	17.24
591	272.14	275.84	3.7	Mouse 1 Turn Around	172.55	46.59	1.8	60.6	16.36
594	278.45	278.88	0.43	Mouse 1 has no movement in Area Box	7.06	16.28	1.74	5.44	12.54
595	278.45	278.88	0.43	Mouse 1 has no movement in Area Periphery	7.06	16.28	1.74	5.44	12.54
596	281.21	282.12	0.9	Mouse 1 In Place Activity in Area Box	32.61	36.2	1.93	13.96	15.49
597	281.21	282.12	0.9	Mouse 1 In Place Activity in Area Periphery	32.61	36.2	1.93	13.96	15.49
600	282.82	283.32	0.5	Area:Mouse 1 Center In Center	54.4	108.7	2.4	-8.74	-17.46
601	282.82	283.32	0.5	Area:Mouse 1 Center In Center 75	54.4	108.7	2.4	-8.74	-17.46
603	283.42	283.62	0.2	Mouse 1 Cross Over Periphery and Center 75 by Center	32.36	161.63	2.02	-4.41	-22.05
604	282.25	283.62	1.37	Mouse 1 Locomotion in Area Box	117.89	86.18	2.23	-37.56	-27.45
605	282.25	283.08	0.83	Mouse 1 Locomotion in Area Center	38.35	45.97	2.23	-33.55	-40.22
606	282.25	283.08	0.83	Mouse 1 Locomotion in Area Center 75	38.35	45.97	2.23	-33.55	-40.22
609	283.32	285.89	2.57	Area:Mouse 1 Center In Periphery	169.58	66	1.76	-67.26	-26.18
610	285.99	286.19	0.2	Mouse 1 Cross Over Periphery and Center 75 by Center	25.74	128.58	2.33	-7.31	-36.5
612	284.02	284.75	0.73	Mouse 1 In Place Activity in Area Box	37.11	50.56	1.45	-12.08	-16.46
613	284.02	284.75	0.73	Mouse 1 In Place Activity in Area Periphery	37.11	50.56	1.45	-12.08	-16.46
614	283.12	285.39	2.27	Mouse 1 Turn Around	173.86	76.63	1.72	-36.37	-16.03
619	285.89	286.55	0.67	Area:Mouse 1 Center In Center	96.56	144.7	2.27	14.16	21.21
620	285.89	286.55	0.67	Area:Mouse 1 Center In Center 75	96.56	144.7	2.27	14.16	21.21
621	285.25	286.75	1.5	Mouse 1 Locomotion in Area Box	154.55	102.93	2.2	-57.43	-38.25
622	286.65	286.85	0.2	Mouse 1 Cross Over Periphery and Center 75 by Center	30.22	150.97	1.84	-14.96	-74.74
624	285.25	286.32	1.07	Mouse 1 Locomotion in Area Center	82.35	77.13	2.18	-56.57	-52.98
625	285.25	286.32	1.07	Mouse 1 Locomotion in Area Center 75	82.35	77.13	2.18	-56.57	-52.98
628	286.55	309.78	23.22	Area:Mouse 1 Center In Periphery	813.35	35.02	1.97	-145.66	-6.48
630	309.88	310.08	0.2	Mouse 1 Cross Over Periphery and Center 75 by Center	7.59	37.9	1.62	-41.24	-205.99
631	286.85	290.52	3.67	Mouse 1 In Place Activity in Area Box	70.35	19.17	1.83	13.67	3.72
632	286.85	290.52	3.67	Mouse 1 In Place Activity in Area Periphery	70.35	19.17	1.83	13.67	3.72
633	286.19	289.36	3.17	Mouse 1 Turn Around	172.53	54.43	1.86	-59.96	-18.92
636	291.16	291.99	0.83	Mouse 1 In Place Activity in Area Box	23.05	27.64	1.61	7.89	9.46
637	291.16	291.99	0.83	Mouse 1 In Place Activity in Area Periphery	23.05	27.64	1.61	7.89	9.46
640	292.86	293.53	0.67	Mouse 1 In Place Activity in Area Box	20.91	31.33	1.63	-8.52	-12.77
641	292.86	293.53	0.67	Mouse 1 In Place Activity in Area Periphery	20.91	31.33	1.63	-8.52	-12.77
642	294.49	299.13	4.64	Mouse 1 In Place Activity in Area Box	21.8	4.7	2.14	9.72	2.09
643	294.49	299.13	4.64	Mouse 1 In Place Activity in Area Periphery	21.8	4.7	2.14	9.72	2.09
644	299.33	301	1.67	Mouse 1 Locomotion in Area Box	191.41	114.73	2.49	-7.21	-4.32
645	299.33	301	1.67	Mouse 1 Locomotion in Area Periphery	191.41	114.73	2.49	-7.21	-4.32
646	303.77	305.01	1.23	Mouse 1 In Place Activity in Area Box	21.03	17.04	1.94	23.53	19.06
647	303.77	305.01	1.23	Mouse 1 In Place Activity in Area Periphery	21.03	17.04	1.94	23.53	19.06
648	305.71	307.54	1.84	Mouse 1 Locomotion in Area Box	128.62	70.09	2.19	-3.36	-1.83
649	305.71	307.54	1.84	Mouse 1 Locomotion in Area Periphery	128.62	70.09	2.19	-3.36	-1.83
650	307.67	308.51	0.83	Mouse 1 In Place Activity in Area Box	41.78	50.08	1.68	22.22	35.06
651	307.67	308.51	0.83	Mouse 1 In Place Activity in Area Periphery	41.78	50.08	1.68	22.22	35.06
654	309.78	310.08	0.3	Area:Mouse 1 Center In Center	10.96	36.49	1.62	-63.12	-210.19
655	309.78	310.08	0.3	Area:Mouse 1 Center In Center 75	10.96	36.49	1.62	-63.12	-210.19
656	310.18	310.38	0.2	Mouse 1 Cross Over Periphery and Center 75 by Center	8.42	42.06	2.05	-26.76	-133.66
657	310.08	313.95	3.87	Area:Mouse 1 Center In Periphery	421.69	108.95	2.09	-245.9	-63.53
659	314.05	314.25	0.2	Mouse 1 Cross Over Periphery and Center 75 by Center	14.71	73.46	2.32	-1.09	-5.43
661	310.08	315.65	5.57	Mouse 1 Locomotion in Area Box	675.43	121.21	2.13	-277.95	-49.88
662	310.08	313.28	3.2	Mouse 1 Locomotion in Area Periphery	367.43	114.71	2.11	-188.04	-58.7
665	313.95	315.55	1.6	Area:Mouse 1 Center In Center	234.3	146.29	2.23	-28.3	-17.67
666	313.95	314.21	0.27	Area:Mouse 1 Center In Center 75	17.47	65.44	2.32	-4.81	-18.01
668	315.65	315.85	0.2	Mouse 1 Cross Over Periphery and Center 75 by Center	35.21	175.85	2.04	-1.18	-5.92
669	314.21	314.51	0.3	Area:Mouse 1 Center In Center 50	30.75	102.4	2.34	-6.04	-20.1
670	314.51	314.98	0.47	Area:Mouse 1 Center In Center 25	73.13	156.56	2.24	-15.42	-33.01
671	313.71	315.32	1.6	Mouse 1 Locomotion in Area Center	202.5	126.44	2.23	-38.47	-24.02
672	314.98	315.22	0.23	Area:Mouse 1 Center In Center 50	46.21	197.83	2.08	0.41	1.77
673	315.22	315.55	0.33	Area:Mouse 1 Center In Center 75	66.74	200.02	2.13	-2.45	-7.35
676	315.55	319.69	4.14	Area:Mouse 1 Center In Periphery	201.29	48.65	1.89	118.86	28.73
677	319.79	319.99	0.2	Mouse 1 Cross Over Periphery and Center 75 by Center	10.78	53.84	2.4	-2.44	-12.18
678	315.85	317.25	1.4	Mouse 1 In Place Activity in Area Box	61.9	44.17	2.04	22.19	15.83
679	315.85	317.25	1.4	Mouse 1 In Place Activity in Area Periphery	61.9	44.17	2.04	22.19	15.83
680	315.25	317.52	2.27	Mouse 1 Turn Around	179.1	78.94	2.04	34.43	15.17
682	318.18	318.89	0.7	Mouse 1 In Place Activity in Area Box	38.59	55.08	1.58	4.46	6.37
683	318.18	318.89	0.7	Mouse 1 In Place Activity in Area Periphery	38.59	55.08	1.58	4.46	6.37
687	319.69	320.12	0.43	Area:Mouse 1 Center In Center	23.34	53.8	2.35	-1.99	-4.6
688	319.69	320.12	0.43	Area:Mouse 1 Center In Center 75	23.34	53.8	2.35	-1.99	-4.6
690	320.22	320.42	0.2	Mouse 1 Cross Over Periphery and Center 75 by Center	16.52	82.51	2.15	7.99	39.89
692	320.12	327.23	7.11	Area:Mouse 1 Center In Periphery	285.35	40.15	1.98	-241.64	-34
693	332.9	333.1	0.2	Mouse 1 Cross Over Periphery and Center 75 by Center	8.64	43.14	2.5	-9.85	-49.21
694	320.42	320.95	0.53	Mouse 1 In Place Activity in Area Box	29.55	55.35	1.94	-22.01	-41.23
695	320.42	320.95	0.53	Mouse 1 In Place Activity in Area Periphery	29.55	55.35	1.94	-22.01	-41.23
696	319.52	326.09	6.57	Mouse 1 Turn Around	162.42	24.71	1.97	-153.49	-23.35
698	321.99	324.86	2.87	Mouse 1 In Place Activity in Area Box	40	13.94	1.92	24.04	8.38
699	321.99	324.86	2.87	Mouse 1 In Place Activity in Area Periphery	40	13.94	1.92	24.04	8.38
700	325.86	328.43	2.57	Mouse 1 Locomotion in Area Box	355.49	138.36	2.21	-146.8	-57.14
701	325.86	328.43	2.57	Mouse 1 Locomotion in Area Periphery	355.49	138.36	2.21	-146.8	-57.14
705	327.23	327.36	0.13	Area:Mouse 1 Center In Center	28.36	212.45	2.29	1.07	8.01
706	327.23	327.36	0.13	Area:Mouse 1 Center In Center 75	28.36	212.45	2.29	1.07	8.01
708	327.36	332.8	5.44	Area:Mouse 1 Center In Periphery	269.45	49.54	1.85	-121.4	-22.32
711	328.56	332.2	3.64	Mouse 1 In Place Activity in Area Box	76.39	21	1.72	-35.49	-9.76
712	328.56	332.2	3.64	Mouse 1 In Place Activity in Area Periphery	76.39	21	1.72	-35.49	-9.76
713	327.86	332.67	4.8	Mouse 1 Turn Around	176.14	36.66	1.81	-52.51	-10.93
716	332.8	335	2.2	Area:Mouse 1 Center In Center	151.34	68.72	2.18	-242.39	-110.07
717	332.8	333.1	0.3	Area:Mouse 1 Center In Center 75	10.72	35.71	2.42	-25.45	-84.74
719	335.1	335.3	0.2	Mouse 1 Cross Over Periphery and Center 75 by Center	21.07	105.25	2.22	-17.8	-88.9
720	333.1	333.5	0.4	Area:Mouse 1 Center In Center 50	31.93	79.74	2.38	3.21	8.02
721	332.63	337.1	4.47	Mouse 1 Locomotion in Area Box	467.51	104.56	2.17	-399.41	-89.33
722	333.5	334.23	0.73	Area:Mouse 1 Center In Center 25	63.79	86.9	2.11	-85	-115.8
723	333	334.5	1.5	Mouse 1 Turn Around	110.01	73.27	2.2	-108.09	-71.99
724	334.23	334.7	0.47	Area:Mouse 1 Center In Center 50	21.46	45.93	2.02	-69.16	-148.05
725	334.7	335	0.3	Area:Mouse 1 Center In Center 75	23.45	78.08	2.13	-65.99	-219.76
728	335	344.98	9.98	Area:Mouse 1 Center In Periphery	463.49	46.46	1.82	67.91	6.81
730	345.08	345.28	0.2	Mouse 1 Cross Over Periphery and Center 75 by Center	10.45	52.22	1.93	27.61	137.89
731	334.77	337.1	2.34	Mouse 1 Locomotion in Area Periphery	333.23	142.67	2.18	-180.66	-77.35
732	337.37	338.94	1.57	Mouse 1 In Place Activity in Area Box	42.06	26.82	1.67	4.58	2.92
733	337.37	338.94	1.57	Mouse 1 In Place Activity in Area Periphery	42.06	26.82	1.67	4.58	2.92
734	336.5	339.44	2.94	Mouse 1 Turn Around	146.86	50.02	1.74	2.89	0.98
736	339.61	342.04	2.44	Mouse 1 In Place Activity in Area Box	12.8	5.26	1.83	-31.41	-12.89
737	339.61	342.04	2.44	Mouse 1 In Place Activity in Area Periphery	12.8	5.26	1.83	-31.41	-12.89
746	344.98	346.61	1.63	Area:Mouse 1 Center In Center	39.01	23.86	1.86	70.01	42.82
747	344.98	346.61	1.63	Area:Mouse 1 Center In Center 75	39.01	23.86	1.86	70.01	42.82
748	346.71	346.91	0.2	Mouse 1 Cross Over Periphery and Center 75 by Center	2.59	12.94	1.79	46.1	230.25
749	345.15	346.35	1.2	Mouse 1 In Place Activity in Area Box	28.55	23.76	1.82	44.24	36.83
750	345.15	346.35	1.2	Mouse 1 In Place Activity in Area Center	28.55	23.76	1.82	44.24	36.83
751	345.15	346.35	1.2	Mouse 1 In Place Activity in Area Center 75	28.55	23.76	1.82	44.24	36.83
752	346.61	367.83	21.22	Area:Mouse 1 Center In Periphery	476.85	22.47	1.88	-48.7	-2.29
755	367.93	368.13	0.2	Mouse 1 Cross Over Periphery and Center 75 by Center	7.74	38.65	2.26	14.74	73.64
756	346.65	347.68	1.03	Mouse 1 Locomotion in Area Box	74.09	71.63	2.13	61.34	59.31
757	346.65	347.68	1.03	Mouse 1 Locomotion in Area Periphery	74.09	71.63	2.13	61.34	59.31
758	347.78	349.72	1.94	Mouse 1 In Place Activity in Area Box	77.63	40.11	1.83	15.96	8.24
759	347.78	349.72	1.94	Mouse 1 In Place Activity in Area Periphery	77.63	40.11	1.83	15.96	8.24
761	351.38	364.23	12.85	Mouse 1 In Place Activity in Area Box	76.75	5.97	1.77	-49.79	-3.88
762	351.38	364.23	12.85	Mouse 1 In Place Activity in Area Periphery	76.75	5.97	1.77	-49.79	-3.88
766	349.75	364.86	15.12	Mouse 1 Turn Around	121.14	8.01	1.8	-107.82	-7.13
771	364.73	366.6	1.87	Mouse 1 Locomotion in Area Box	149.36	79.93	2.33	0.35	0.19
772	364.73	366.6	1.87	Mouse 1 Locomotion in Area Periphery	149.36	79.93	2.33	0.35	0.19
775	366.7	367.07	0.37	Mouse 1 In Place Activity in Area Box	15.88	43.25	1.78	-21.53	-58.67
776	366.7	367.07	0.37	Mouse 1 In Place Activity in Area Periphery	15.88	43.25	1.78	-21.53	-58.67
777	367.83	368.3	0.47	Area:Mouse 1 Center In Center	20.59	44.07	2.25	25.28	54.11
778	367.83	368.3	0.47	Area:Mouse 1 Center In Center 75	20.59	44.07	2.25	25.28	54.11
781	368.4	368.6	0.2	Mouse 1 Cross Over Periphery and Center 75 by Center	19.13	95.54	1.93	0.12	0.6
783	368.3	377.78	9.48	Area:Mouse 1 Center In Periphery	181.11	19.11	1.79	273.32	28.84
784	377.88	378.08	0.2	Mouse 1 Cross Over Periphery and Center 75 by Center	6.4	31.99	2.17	11.77	58.81
786	368.1	370.54	2.44	Mouse 1 Turn Around	120.7	49.55	1.92	72.35	29.7
787	370.14	370.94	0.8	Mouse 1 In Place Activity in Area Box	23.37	29.19	1.75	-3.29	-4.11
788	370.14	370.94	0.8	Mouse 1 In Place Activity in Area Periphery	23.37	29.19	1.75	-3.29	-4.11
791	371.71	377.04	5.34	Mouse 1 In Place Activity in Area Box	48.57	9.1	1.77	148.5	27.82
792	371.71	377.04	5.34	Mouse 1 In Place Activity in Area Periphery	48.57	9.1	1.77	148.5	27.82
797	377.78	378.04	0.27	Area:Mouse 1 Center In Center	7.41	27.75	2.12	4.07	15.26
798	377.78	378.04	0.27	Area:Mouse 1 Center In Center 75	7.41	27.75	2.12	4.07	15.26
801	378.14	378.35	0.2	Mouse 1 Cross Over Periphery and Center 75 by Center	14.71	73.49	2.27	2.81	14.02
802	378.04	389.76	11.71	Area:Mouse 1 Center In Periphery	674	57.55	1.84	-45.51	-4.32
803	389.86	390.06	0.2	Mouse 1 Cross Over Periphery and Center 75 by Center	7.33	36.63	1.61	-14.82	-74.04
804	377.68	379.45	1.77	Mouse 1 Locomotion in Area Box	220.89	124.91	2.17	29.12	16.47
805	377.81	379.45	1.63	Mouse 1 Locomotion in Area Periphery	218.75	133.8	2.21	6.3	3.85
806	379.55	381.31	1.77	Mouse 1 In Place Activity in Area Box	70.72	39.99	1.5	30.65	17.66
807	379.55	381.31	1.77	Mouse 1 In Place Activity in Area Periphery	70.72	39.99	1.5	30.65	17.66
808	381.31	382.12	0.8	Mouse 1 has no movement in Area Box	0.52	0.65	1.32	5.01	37.56
809	381.31	382.12	0.8	Mouse 1 has no movement in Area Periphery	0.52	0.65	1.32	5.01	37.56
810	382.98	383.65	0.67	Mouse 1 In Place Activity in Area Box	11.7	17.53	1.93	0.84	1.26
811	382.98	383.65	0.67	Mouse 1 In Place Activity in Area Periphery	11.7	17.53	1.93	0.84	1.26
812	383.88	385.02	1.13	Mouse 1 Locomotion in Area Box	73.59	64.87	2.25	-44.99	-39.66
813	383.88	385.02	1.13	Mouse 1 Locomotion in Area Periphery	73.59	64.87	2.25	-44.99	-39.66
814	385.12	385.92	0.8	Mouse 1 In Place Activity in Area Box	62.16	77.62	1.81	-21.51	-26.86
815	385.12	385.92	0.8	Mouse 1 In Place Activity in Area Periphery	62.16	77.62	1.81	-21.51	-26.86
816	386.52	387.72	1.2	Mouse 1 Locomotion in Area Box	93.4	77.75	2.22	29.35	24.43
817	386.52	387.72	1.2	Mouse 1 Locomotion in Area Periphery	93.4	77.75	2.22	29.35	24.43
818	387.19	390.66	3.47	Mouse 1 Turn Around	207.46	59.79	1.78	37.43	10.79
820	389.76	395.2	5.44	Area:Mouse 1 Center In Center	35.5	6.53	1.48	13.34	2.45
821	389.76	395.2	5.44	Area:Mouse 1 Center In Center 75	35.5	6.53	1.48	13.34	2.45
822	395.3	395.5	0.2	Mouse 1 Cross Over Periphery and Center 75 by Center	5.34	26.67	1.91	58.11	290.25
824	389.72	390.86	1.13	Mouse 1 In Place Activity in Area Box	28.62	25.23	1.56	1.08	0.95
825	389.72	390.86	1.13	Mouse 1 In Place Activity in Area Center	28.62	25.23	1.56	1.08	0.95
826	389.72	390.86	1.13	Mouse 1 In Place Activity in Area Center 75	28.62	25.23	1.56	1.08	0.95
827	390.86	391.73	0.87	Mouse 1 has no movement in Area Box	3.49	4.02	1.47	-1.85	-2.14
828	390.86	391.73	0.87	Mouse 1 has no movement in Area Center	3.49	4.02	1.47	-1.85	-2.14
829	390.86	391.73	0.87	Mouse 1 has no movement in Area Center 75	3.49	4.02	1.47	-1.85	-2.14
832	391.73	394.96	3.24	Mouse 1 In Place Activity in Area Box	4.35	1.34	1.44	-8	-2.47
833	391.73	394.96	3.24	Mouse 1 In Place Activity in Area Center	4.35	1.34	1.44	-8	-2.47
834	391.73	394.96	3.24	Mouse 1 In Place Activity in Area Center 75	4.35	1.34	1.44	-8	-2.47
837	395.2	491.76	96.56	Area:Mouse 1 Center In Periphery	1122.38	11.62	1.63	680.75	8.25
839	491.86	492.06	0.2	Mouse 1 Cross Over Periphery and Center 75 by Center	9.98	49.83	2.42	6.84	34.15
840	395.16	398.03	2.87	Mouse 1 Locomotion in Area Box	224.04	78.08	2.18	145.16	50.59
841	395.16	398.03	2.87	Mouse 1 Locomotion in Area Periphery	224.04	78.08	2.18	145.16	50.59
842	398.16	405.94	7.77	Mouse 1 In Place Activity in Area Box	78.5	10.1	1.57	161.02	20.71
843	398.16	405.94	7.77	Mouse 1 In Place Activity in Area Periphery	78.5	10.1	1.57	161.02	20.71
846	397.56	401.1	3.54	Mouse 1 Turn Around	133.18	37.65	1.73	151.1	42.72
852	405.94	409.94	4	Mouse 1 has no movement in Area Box	0	0	1.57	2.6	0.65
853	405.94	409.94	4	Mouse 1 has no movement in Area Periphery	0	0	1.57	2.6	0.65
858	409.94	419.09	9.14	Mouse 1 In Place Activity in Area Box	0	0	1.55	-55.96	-6.12
859	409.94	419.09	9.14	Mouse 1 In Place Activity in Area Periphery	0	0	1.55	-55.96	-6.12
875	419.89	421.02	1.13	Mouse 1 Locomotion in Area Box	67.03	59.08	2.24	2.05	1.81
876	419.89	421.02	1.13	Mouse 1 Locomotion in Area Periphery	67.03	59.08	2.24	2.05	1.81
879	420.45	422.82	2.37	Mouse 1 Turn Around	138.31	58.38	2	191.85	80.98
883	424.16	432.47	8.31	Mouse 1 In Place Activity in Area Box	28.97	3.49	1.54	56.69	6.82
884	424.16	432.47	8.31	Mouse 1 In Place Activity in Area Periphery	28.97	3.49	1.54	56.69	6.82
888	433.6	450.25	16.65	Mouse 1 In Place Activity in Area Box	50.12	3.01	1.49	-87.19	-5.87
889	433.6	450.25	16.65	Mouse 1 In Place Activity in Area Periphery	50.12	3.01	1.49	-87.19	-5.87
894	450.25	451.32	1.07	Mouse 1 has no movement in Area Box	0	0	1.38	-0.6	-3.59
895	450.25	451.32	1.07	Mouse 1 has no movement in Area Periphery	0	0	1.38	-0.6	-3.59
896	451.32	452.32	1	Mouse 1 In Place Activity in Area Box	6.11	6.11	1.86	18.45	24.04
897	451.32	452.32	1	Mouse 1 In Place Activity in Area Periphery	6.11	6.11	1.86	18.45	24.04
898	452.55	454.25	1.7	Mouse 1 Turn Around	15.16	8.91	2.45	-8.25	-5.26
899	453.39	463.53	10.14	Mouse 1 In Place Activity in Area Box	13.65	1.35	1.46	-43.53	-13.88
900	453.39	463.53	10.14	Mouse 1 In Place Activity in Area Periphery	13.65	1.35	1.46	-43.53	-13.88
903	463.53	466.07	2.54	Mouse 1 has no movement in Area Box	0	0	1.25	-8.1	-80.92
904	463.53	466.07	2.54	Mouse 1 has no movement in Area Periphery	0	0	1.25	-8.1	-80.92
905	466.07	474.91	8.84	Mouse 1 In Place Activity in Area Box	55.56	6.28	1.54	242.63	32.61
906	466.07	474.91	8.84	Mouse 1 In Place Activity in Area Periphery	55.56	6.28	1.54	242.63	32.61
907	467.37	469.84	2.47	Mouse 1 Turn Around	26.19	10.61	1.64	156.22	65.03
908	472.44	478.55	6.11	Mouse 1 Turn Around	63.09	10.33	1.62	80.27	13.44
909	475.98	478.14	2.17	Mouse 1 In Place Activity in Area Box	22.3	10.28	1.75	-27.89	-12.86
910	475.98	478.14	2.17	Mouse 1 In Place Activity in Area Periphery	22.3	10.28	1.75	-27.89	-12.86
911	478.38	480.71	2.34	Mouse 1 Locomotion in Area Box	243.92	104.43	2.19	36.68	15.7
912	478.38	480.71	2.34	Mouse 1 Locomotion in Area Periphery	243.92	104.43	2.19	36.68	15.7
913	480.91	489.32	8.41	Mouse 1 In Place Activity in Area Box	49.76	5.92	1.65	76.14	9.06
914	480.91	489.32	8.41	Mouse 1 In Place Activity in Area Periphery	49.76	5.92	1.65	76.14	9.06
917	479.65	489.36	9.71	Mouse 1 Turn Around	184.86	19.04	1.71	64.73	6.67
918	490.06	491.12	1.07	Mouse 1 In Place Activity in Area Box	21.35	20	2.04	15.6	14.61
919	490.06	491.12	1.07	Mouse 1 In Place Activity in Area Periphery	21.35	20	2.04	15.6	14.61
922	491.76	492.63	0.87	Area:Mouse 1 Center In Center	37.14	42.81	2.18	91.12	105.04
923	491.76	492.63	0.87	Area:Mouse 1 Center In Center 75	37.14	42.81	2.18	91.12	105.04
924	492.73	492.93	0.2	Mouse 1 Cross Over Periphery and Center 75 by Center	16.88	84.32	2.27	11.76	58.76
926	492.06	492.56	0.5	Mouse 1 Turn Around	20.29	40.54	2.04	79.03	157.9
929	492.63	496.13	3.5	Area:Mouse 1 Center In Periphery	171.2	48.86	2.05	-133.2	-38.02
931	496.23	496.43	0.2	Mouse 1 Cross Over Periphery and Center 75 by Center	4.78	23.88	2.35	9.96	49.74
932	492.23	493.73	1.5	Mouse 1 Locomotion in Area Box	126.06	83.95	2.07	45.45	30.27
933	492.39	493.73	1.33	Mouse 1 Locomotion in Area Periphery	119.6	89.61	2.12	-1.73	-1.3
937	494.23	495.86	1.63	Mouse 1 In Place Activity in Area Box	23.8	14.56	2	-43.55	-26.64
938	494.23	495.86	1.63	Mouse 1 In Place Activity in Area Periphery	23.8	14.56	2	-43.55	-26.64
940	493.09	496.16	3.07	Mouse 1 Turn Around	130.3	42.45	2.04	-128.34	-41.81
941	496.13	496.46	0.33	Area:Mouse 1 Center In Center	7.31	21.9	2.33	11.91	35.69
942	496.13	496.46	0.33	Area:Mouse 1 Center In Center 75	7.31	21.9	2.33	11.91	35.69
943	497.43	497.63	0.2	Mouse 1 Cross Over Periphery and Center 75 by Center	35.53	177.5	2.11	-11.27	-56.32
944	496.46	496.7	0.23	Area:Mouse 1 Center In Periphery	2.54	10.87	1.91	46.37	198.51
945	496.7	497.33	0.63	Area:Mouse 1 Center In Center	47.34	74.67	2.25	14.22	22.43
946	496.7	497.33	0.63	Area:Mouse 1 Center In Center 75	47.34	74.67	2.25	14.22	22.43
950	496.46	498.7	2.24	Mouse 1 Locomotion in Area Box	302.2	135.18	2.26	-34.95	-15.63
951	497.33	523.59	26.26	Area:Mouse 1 Center In Periphery	1126.29	42.89	1.82	-192.98	-7.35
953	523.69	523.89	0.2	Mouse 1 Cross Over Periphery and Center 75 by Center	8.58	42.88	2.12	21.5	107.38
954	497.1	498.7	1.6	Mouse 1 Locomotion in Area Periphery	277.87	173.5	2.31	-98.04	-61.21
955	498.8	505.01	6.21	Mouse 1 In Place Activity in Area Box	81.59	13.15	1.69	-25.42	-4.1
956	498.8	505.01	6.21	Mouse 1 In Place Activity in Area Periphery	81.59	13.15	1.69	-25.42	-4.1
959	506.51	507.17	0.67	Mouse 1 In Place Activity in Area Box	24.44	36.63	1.92	-13.86	-20.77
960	506.51	507.17	0.67	Mouse 1 In Place Activity in Area Periphery	24.44	36.63	1.92	-13.86	-20.77
961	507.51	509.64	2.14	Mouse 1 Locomotion in Area Box	171.79	80.44	2.2	-2.69	-1.26
962	507.51	509.64	2.14	Mouse 1 Locomotion in Area Periphery	171.79	80.44	2.2	-2.69	-1.26
963	509.88	517.42	7.54	Mouse 1 In Place Activity in Area Box	68.64	9.1	1.64	-67.86	-9
964	509.88	517.42	7.54	Mouse 1 In Place Activity in Area Periphery	68.64	9.1	1.64	-67.86	-9
967	509.08	518.52	9.44	Mouse 1 Turn Around	152.28	16.13	1.67	-191.73	-20.3
970	518.32	520.99	2.67	Mouse 1 Locomotion in Area Box	360.24	134.96	2.28	76.1	28.51
971	518.32	520.99	2.67	Mouse 1 Locomotion in Area Periphery	360.24	134.96	2.28	76.1	28.51
972	521.12	523.09	1.97	Mouse 1 In Place Activity in Area Box	71.07	36.1	1.57	-34.46	-17.51
973	521.12	523.09	1.97	Mouse 1 In Place Activity in Area Periphery	71.07	36.1	1.57	-34.46	-17.51
974	520.42	523.19	2.77	Mouse 1 Turn Around	184.55	66.64	1.82	-29.45	-10.63
977	523.59	526.39	2.8	Area:Mouse 1 Center In Center	113.88	40.63	2.16	-45.58	-16.26
978	523.59	525.59	2	Area:Mouse 1 Center In Center 75	69.3	34.61	2.12	51.74	25.85
979	525.69	526.69	1	Mouse 1 Cross Over Periphery and Center 75 by Center	83.08	83	2.17	-98.7	-98.6
981	524.22	525.29	1.07	Mouse 1 In Place Activity in Area Box	35.01	32.79	2.13	42.73	40.02
982	524.22	525.29	1.07	Mouse 1 In Place Activity in Area Center	35.01	32.79	2.13	42.73	40.02
983	524.22	525.29	1.07	Mouse 1 In Place Activity in Area Center 75	35.01	32.79	2.13	42.73	40.02
984	525.59	526.16	0.57	Area:Mouse 1 Center In Center 50	21.83	38.48	2.26	-68.25	-120.33
985	526.16	526.39	0.23	Area:Mouse 1 Center In Center 75	22.76	97.43	2.22	-29.07	-124.46
988	525.49	526.66	1.17	Mouse 1 Locomotion in Area Box	79.74	68.28	2.18	-121.07	-103.67
989	526.39	558.16	31.77	Area:Mouse 1 Center In Periphery	636.49	20.04	1.77	-31.21	-0.99
990	735.17	735.37	0.2	Mouse 1 Cross Over Periphery and Center 75 by Center	8.8	43.98	2.03	1.97	9.83
992	527.19	539.51	12.31	Mouse 1 In Place Activity in Area Box	70.47	5.72	1.52	13.78	1.12
993	527.19	539.51	12.31	Mouse 1 In Place Activity in Area Periphery	70.47	5.72	1.52	13.78	1.12
1001	526.16	540.27	14.11	Mouse 1 Turn Around	192.19	13.62	1.57	-15.89	-1.13
1006	540.67	542.04	1.37	Mouse 1 Locomotion in Area Box	121.89	89.1	2.19	40.45	29.57
1007	540.67	542.04	1.37	Mouse 1 Locomotion in Area Periphery	121.89	89.1	2.19	40.45	29.57
1008	542.21	553.22	11.01	Mouse 1 In Place Activity in Area Box	85.22	7.74	1.83	41.24	3.78
1009	542.21	553.22	11.01	Mouse 1 In Place Activity in Area Periphery	85.22	7.74	1.83	41.24	3.78
1010	542.54	546.91	4.37	Mouse 1 Turn Around	44.73	10.23	1.8	58.63	13.73
1013	553.32	554.52	1.2	Mouse 1 Locomotion in Area Box	84.15	70.06	2.25	29.05	24.18
1014	553.32	554.52	1.2	Mouse 1 Locomotion in Area Periphery	84.15	70.06	2.25	29.05	24.18
1015	554.82	555.72	0.9	Mouse 1 In Place Activity in Area Box	40.91	45.41	2.01	-47.6	-52.84
1016	554.82	555.72	0.9	Mouse 1 In Place Activity in Area Periphery	40.91	45.41	2.01	-47.6	-52.84
1017	553.99	557.59	3.6	Mouse 1 Turn Around	184.32	51.15	2.02	-199.82	-55.45
1021	558.16	558.29	0.13	Area:Mouse 1 Center In Center	10.83	81.16	2.3	-1.65	-12.37
1022	558.16	558.29	0.13	Area:Mouse 1 Center In Center 75	10.83	81.16	2.3	-1.65	-12.37
1024	558.29	732.03	173.74	Area:Mouse 1 Center In Periphery	2354.29	13.55	1.8	-433.91	-3.26
1026	557.66	558.93	1.27	Mouse 1 Locomotion in Area Box	113.27	89.33	2.25	-87.71	-69.18
1027	557.66	558.93	1.27	Mouse 1 Locomotion in Area Periphery	113.27	89.33	2.25	-87.71	-69.18
1029	559.06	575.74	16.68	Mouse 1 In Place Activity in Area Box	63.07	3.78	1.5	-5.09	-0.31
1030	559.06	575.74	16.68	Mouse 1 In Place Activity in Area Periphery	63.07	3.78	1.5	-5.09	-0.31
1038	575.88	577.24	1.37	Mouse 1 Locomotion in Area Box	122.62	89.63	2.12	4.84	3.54
1039	575.88	577.24	1.37	Mouse 1 Locomotion in Area Periphery	122.62	89.63	2.12	4.84	3.54
1040	577.38	606.91	29.53	Mouse 1 In Place Activity in Area Box	81.21	2.75	2.09	-107.9	-5.01
1041	577.38	606.91	29.53	Mouse 1 In Place Activity in Area Periphery	81.21	2.75	2.09	-107.9	-5.01
1042	606.91	607.51	0.6	Mouse 1 has no movement in Area Box	0	0	1.56	2.17	32.54
1043	606.91	607.51	0.6	Mouse 1 has no movement in Area Periphery	0	0	1.56	2.17	32.54
1044	607.51	632.4	24.89	Mouse 1 In Place Activity in Area Box	2.4	0.1	1.71	8.3	0.85
1045	607.51	632.4	24.89	Mouse 1 In Place Activity in Area Periphery	2.4	0.1	1.71	8.3	0.85
1048	632.4	633.6	1.2	Mouse 1 has no movement in Area Box	0	0	1.49	0.18	0.54
1049	632.4	633.6	1.2	Mouse 1 has no movement in Area Periphery	0	0	1.49	0.18	0.54
1050	633.6	653.75	20.15	Mouse 1 In Place Activity in Area Box	9.37	0.46	1.76	-3.19	-0.26
1051	633.6	653.75	20.15	Mouse 1 In Place Activity in Area Periphery	9.37	0.46	1.76	-3.19	-0.26
1054	653.75	654.69	0.93	Mouse 1 has no movement in Area Box	0	0	1.35	-0.07	-2.18
1055	653.75	654.69	0.93	Mouse 1 has no movement in Area Periphery	0	0	1.35	-0.07	-2.18
1056	654.69	673.47	18.79	Mouse 1 In Place Activity in Area Box	56.81	3.02	1.47	-117.36	-9.96
1057	654.69	673.47	18.79	Mouse 1 In Place Activity in Area Periphery	56.81	3.02	1.47	-117.36	-9.96
1062	674.41	680.28	5.87	Mouse 1 In Place Activity in Area Box	31.15	5.3	1.87	-50.88	-8.76
1063	674.41	680.28	5.87	Mouse 1 In Place Activity in Area Periphery	31.15	5.3	1.87	-50.88	-8.76
1064	669.94	676.74	6.81	Mouse 1 Turn Around	50.73	7.45	1.72	-206.85	-30.84
1071	680.98	682.65	1.67	Mouse 1 Locomotion in Area Box	190.97	114.47	2.57	-1.93	-1.16
1072	680.98	682.65	1.67	Mouse 1 Locomotion in Area Periphery	190.97	114.47	2.57	-1.93	-1.16
1073	683.45	684.48	1.03	Mouse 1 In Place Activity in Area Box	25.1	24.26	1.75	-11.84	-11.45
1074	683.45	684.48	1.03	Mouse 1 In Place Activity in Area Periphery	25.1	24.26	1.75	-11.84	-11.45
1075	684.65	686.72	2.07	Mouse 1 Locomotion in Area Box	225.71	109.11	2.26	-59.27	-28.65
1076	684.65	686.72	2.07	Mouse 1 Locomotion in Area Periphery	225.71	109.11	2.26	-59.27	-28.65
1077	686.42	688.05	1.63	Mouse 1 Turn Around	133.95	81.93	2.09	-83.25	-50.92
1078	688.86	690.92	2.07	Mouse 1 In Place Activity in Area Box	35.73	17.27	1.72	23.72	11.46
1079	688.86	690.92	2.07	Mouse 1 In Place Activity in Area Periphery	35.73	17.27	1.72	23.72	11.46
1080	691.32	692.43	1.1	Mouse 1 Locomotion in Area Box	87.37	79.34	2.33	-14.46	-13.14
1081	691.32	692.43	1.1	Mouse 1 Locomotion in Area Periphery	87.37	79.34	2.33	-14.46	-13.14
1082	692.56	699.5	6.94	Mouse 1 In Place Activity in Area Box	62.64	9.03	1.83	2.14	0.31
1083	692.56	699.5	6.94	Mouse 1 In Place Activity in Area Periphery	62.64	9.03	1.83	2.14	0.31
1088	701.57	712.25	10.68	Mouse 1 In Place Activity in Area Box	93.2	8.73	1.86	-131.68	-12.41
1089	701.57	712.25	10.68	Mouse 1 In Place Activity in Area Periphery	93.2	8.73	1.86	-131.68	-12.41
1090	699.23	707.24	8.01	Mouse 1 Turn Around	92.33	11.53	2.01	6.14	0.77
1095	711.11	714.41	3.3	Mouse 1 Turn Around	40.9	12.38	1.67	-18.21	-5.63
1096	712.91	715.85	2.94	Mouse 1 In Place Activity in Area Box	26.09	8.89	1.45	4.47	1.57
1097	712.91	715.85	2.94	Mouse 1 In Place Activity in Area Periphery	26.09	8.89	1.45	4.47	1.57
1098	716.12	718.05	1.94	Mouse 1 Locomotion in Area Box	209.19	108.09	2.32	9.07	4.69
1099	716.12	718.05	1.94	Mouse 1 Locomotion in Area Periphery	209.19	108.09	2.32	9.07	4.69
1100	719.15	720.72	1.57	Mouse 1 In Place Activity in Area Box	34.19	21.8	2.01	-6.33	-4.03
1101	719.15	720.72	1.57	Mouse 1 In Place Activity in Area Periphery	34.19	21.8	2.01	-6.33	-4.03
1102	717.82	721.39	3.57	Mouse 1 Turn Around	178.96	50.12	2.05	34.13	9.56
1103	722.76	723.82	1.07	Mouse 1 In Place Activity in Area Box	27.52	25.77	1.57	-28.29	-26.5
1104	722.76	723.82	1.07	Mouse 1 In Place Activity in Area Periphery	27.52	25.77	1.57	-28.29	-26.5
1106	721.65	724.22	2.57	Mouse 1 Turn Around	103.29	40.2	1.78	-40.94	-15.94
1108	725.03	726.59	1.57	Mouse 1 In Place Activity in Area Box	22.83	14.56	1.55	10.3	6.57
1109	725.03	726.59	1.57	Mouse 1 In Place Activity in Area Periphery	22.83	14.56	1.55	10.3	6.57
1116	727.89	729.4	1.5	Mouse 1 Locomotion in Area Box	132.12	87.99	2.15	54.75	36.47
1117	727.89	729.4	1.5	Mouse 1 Locomotion in Area Periphery	132.12	87.99	2.15	54.75	36.47
1118	729.73	730.7	0.97	Mouse 1 In Place Activity in Area Box	45.78	47.31	1.48	-66.91	-69.15
1119	729.73	730.7	0.97	Mouse 1 In Place Activity in Area Periphery	45.78	47.31	1.48	-66.91	-69.15
1120	728.93	731.53	2.6	Mouse 1 Turn Around	169.83	65.25	1.71	78.97	30.34
1123	731.16	732.97	1.8	Mouse 1 Locomotion in Area Box	200.59	111.33	2.13	98.96	54.92
1124	732.03	732.23	0.2	Area:Mouse 1 Center In Center	28.37	141.73	2.22	-15.48	-77.31
1125	732.03	732.23	0.2	Area:Mouse 1 Center In Center 75	28.37	141.73	2.22	-15.48	-77.31
1127	731.16	732.97	1.8	Mouse 1 Locomotion in Area Periphery	200.59	111.33	2.13	98.96	54.92
1128	732.23	735.07	2.84	Area:Mouse 1 Center In Periphery	204.83	72.22	1.9	56.69	19.99
1130	733.5	734.53	1.03	Mouse 1 In Place Activity in Area Box	14.76	14.27	1.67	35.99	34.79
1131	733.5	734.53	1.03	Mouse 1 In Place Activity in Area Periphery	14.76	14.27	1.67	35.99	34.79
1134	735.07	739.71	4.64	Area:Mouse 1 Center In Center	60.21	12.98	1.81	239.79	51.7
1135	735.07	739.71	4.64	Area:Mouse 1 Center In Center 75	60.21	12.98	1.81	239.79	51.7
1136	739.81	740.01	0.2	Mouse 1 Cross Over Periphery and Center 75 by Center	9.81	49.01	2.25	21.31	106.46
1139	735.47	738.67	3.2	Mouse 1 In Place Activity in Area Box	38.12	11.9	1.77	172.49	53.85
1140	735.47	738.67	3.2	Mouse 1 In Place Activity in Area Center	38.12	11.9	1.77	172.49	53.85
1141	735.47	738.67	3.2	Mouse 1 In Place Activity in Area Center 75	38.12	11.9	1.77	172.49	53.85
1150	732.83	739.87	7.04	Mouse 1 Turn Around	167.22	23.75	1.82	331.35	47.06
1152	739.71	768.74	29.03	Area:Mouse 1 Center In Periphery	851.36	29.33	1.79	310.19	11.32
1154	768.84	769.04	0.2	Mouse 1 Cross Over Periphery and Center 75 by Center	11.34	56.67	2.04	0.64	3.22
1155	740.24	741.47	1.23	Mouse 1 In Place Activity in Area Box	34.77	28.16	1.47	-7.62	-12.02
1156	740.24	741.47	1.23	Mouse 1 In Place Activity in Area Periphery	34.77	28.16	1.47	-7.62	-12.02
1158	742.78	750.45	7.67	Mouse 1 In Place Activity in Area Box	56.59	7.37	1.59	235.69	32.55
1159	742.78	750.45	7.67	Mouse 1 In Place Activity in Area Periphery	56.59	7.37	1.59	235.69	32.55
1160	745.31	747.88	2.57	Mouse 1 Turn Around	24.54	9.55	1.56	-41.5	-17.04
1165	750.45	751.12	0.67	Mouse 1 has no movement in Area Box	0.99	1.48	1.79	6.33	11.16
1166	750.45	751.12	0.67	Mouse 1 has no movement in Area Periphery	0.99	1.48	1.79	6.33	11.16
1167	751.12	757.99	6.87	Mouse 1 In Place Activity in Area Box	11.41	1.66	1.73	-50.7	-7.49
1168	751.12	757.99	6.87	Mouse 1 In Place Activity in Area Periphery	11.41	1.66	1.73	-50.7	-7.49
1171	757.96	758.79	0.83	Mouse 1 Turn Around	13.23	15.86	1.97	13.29	18.97
1172	758.36	761.49	3.14	Mouse 1 Locomotion in Area Box	236.83	75.51	2.11	-2.61	-0.83
1173	758.36	761.49	3.14	Mouse 1 Locomotion in Area Periphery	236.83	75.51	2.11	-2.61	-0.83
1174	761.7	763.1	1.4	Mouse 1 In Place Activity in Area Box	44.49	31.74	1.78	-22.58	-16.11
1175	761.7	763.1	1.4	Mouse 1 In Place Activity in Area Periphery	44.49	31.74	1.78	-22.58	-16.11
1176	760.93	764.03	3.1	Mouse 1 Turn Around	121.88	39.28	1.84	77.09	24.84
1177	763.8	765.97	2.17	Mouse 1 Locomotion in Area Box	269.61	124.31	2.35	52.45	24.19
1178	763.8	765.97	2.17	Mouse 1 Locomotion in Area Periphery	269.61	124.31	2.35	52.45	24.19
1179	765.53	767.03	1.5	Mouse 1 Turn Around	142.94	95.2	2	53.78	35.82
1182	768.74	773.27	4.54	Area:Mouse 1 Center In Center	302.04	66.56	2.13	55.34	12.2
1183	768.74	770.87	2.14	Area:Mouse 1 Center In Center 75	114.67	53.7	2.07	14.55	6.82
1184	773.37	773.57	0.2	Mouse 1 Cross Over Periphery and Center 75 by Center	29.38	146.76	1.87	-27.41	-136.9
1186	770.87	771.77	0.9	Area:Mouse 1 Center In Center 50	38.15	42.34	2.12	66.16	73.44
1187	771.77	772.54	0.77	Area:Mouse 1 Center In Center 25	55.29	72.05	2.27	3.48	4.54
1188	770.84	773.47	2.64	Mouse 1 Locomotion in Area Box	218.48	82.88	2.17	27.67	10.5
1189	770.84	773.04	2.2	Mouse 1 Locomotion in Area Center	155.59	70.65	2.18	53.91	24.48
1190	772.54	773.01	0.47	Area:Mouse 1 Center In Center 50	56.69	121.36	2.19	-19.47	-41.68
1191	773.01	773.27	0.27	Area:Mouse 1 Center In Center 75	37.25	139.53	2.11	-9.39	-35.17
1194	773.27	906.24	132.97	Area:Mouse 1 Center In Periphery	631.04	4.75	1.69	-351.06	-2.71
1196	906.34	906.54	0.2	Mouse 1 Cross Over Periphery and Center 75 by Center	23.36	116.68	2.31	-17.05	-85.15
1197	773.64	774.44	0.8	Mouse 1 In Place Activity in Area Box	57.92	72.33	1.61	45.86	57.27
1198	773.64	774.44	0.8	Mouse 1 In Place Activity in Area Periphery	57.92	72.33	1.61	45.86	57.27
1199	775.34	780.35	5.01	Mouse 1 In Place Activity in Area Box	17.35	3.47	1.84	4.88	0.97
1200	775.34	780.35	5.01	Mouse 1 In Place Activity in Area Periphery	17.35	3.47	1.84	4.88	0.97
1201	780.35	785.29	4.94	Mouse 1 has no movement in Area Box	0	0	1.79	-0.55	-0.11
1202	780.35	785.29	4.94	Mouse 1 has no movement in Area Periphery	0	0	1.79	-0.55	-0.11
1203	773.11	810.24	37.14	Mouse 1 Turn Around	198.45	5.34	1.79	-143.52	-3.86
1204	785.29	826.89	41.61	Mouse 1 In Place Activity in Area Box	49.78	1.2	1.7	-20.45	-0.49
1205	785.29	826.89	41.61	Mouse 1 In Place Activity in Area Periphery	49.78	1.2	1.7	-20.45	-0.49
1218	826.89	830.16	3.27	Mouse 1 has no movement in Area Box	0	0	1.65	0.25	0.08
1219	826.89	830.16	3.27	Mouse 1 has no movement in Area Periphery	0	0	1.65	0.25	0.08
1220	830.16	832	1.84	Mouse 1 In Place Activity in Area Box	0	0	1.74	-6.12	-3.34
1221	830.16	832	1.84	Mouse 1 In Place Activity in Area Periphery	0	0	1.74	-6.12	-3.34
1222	832	834.2	2.2	Mouse 1 has no movement in Area Box	0	0	1.62	0.51	0.23
1223	832	834.2	2.2	Mouse 1 has no movement in Area Periphery	0	0	1.62	0.51	0.23
1224	834.2	857.89	23.69	Mouse 1 In Place Activity in Area Box	0.51	0.02	1.65	-3.75	-0.16
1225	834.2	857.89	23.69	Mouse 1 In Place Activity in Area Periphery	0.51	0.02	1.65	-3.75	-0.16
1228	857.89	858.93	1.03	Mouse 1 has no movement in Area Box	0	0	1.62	0.12	0.11
1229	857.89	858.93	1.03	Mouse 1 has no movement in Area Periphery	0	0	1.62	0.12	0.11
1230	858.93	861.76	2.84	Mouse 1 In Place Activity in Area Box	0	0	1.73	3.31	1.17
1231	858.93	861.76	2.84	Mouse 1 In Place Activity in Area Periphery	0	0	1.73	3.31	1.17
1232	861.76	862.9	1.13	Mouse 1 has no movement in Area Box	0	0	1.65	-2.1	-1.85
1233	861.76	862.9	1.13	Mouse 1 has no movement in Area Periphery	0	0	1.65	-2.1	-1.85
1234	862.9	865.8	2.9	Mouse 1 In Place Activity in Area Box	0	0	1.7	-3.95	-1.36
1235	862.9	865.8	2.9	Mouse 1 In Place Activity in Area Periphery	0	0	1.7	-3.95	-1.36
1236	865.8	866.97	1.17	Mouse 1 has no movement in Area Box	0	0	1.75	1.77	1.52
1237	865.8	866.97	1.17	Mouse 1 has no movement in Area Periphery	0	0	1.75	1.77	1.52
1238	866.97	869	2.04	Mouse 1 In Place Activity in Area Box	0	0	1.75	-0.01	-0.01
1239	866.97	869	2.04	Mouse 1 In Place Activity in Area Periphery	0	0	1.75	-0.01	-0.01
1240	869	869.44	0.43	Mouse 1 has no movement in Area Box	0	0	1.63	-1.54	-3.56
1241	869	869.44	0.43	Mouse 1 has no movement in Area Periphery	0	0	1.63	-1.54	-3.56
1242	869.44	895.43	25.99	Mouse 1 In Place Activity in Area Box	34.94	1.34	1.65	-80.53	-3.3
1243	869.44	895.43	25.99	Mouse 1 In Place Activity in Area Periphery	34.94	1.34	1.65	-80.53	-3.3
1250	895.66	896.13	0.47	Mouse 1 Turn Around	9.2	19.68	1.84	24.93	74.71
1251	895.7	896.96	1.27	Mouse 1 Locomotion in Area Box	93.06	73.39	2.16	22.39	19.18
1252	895.7	896.96	1.27	Mouse 1 Locomotion in Area Periphery	93.06	73.39	2.16	22.39	19.18
1253	898	899.13	1.13	Mouse 1 Locomotion in Area Box	62.14	54.77	2.29	2.72	2.4
1254	898	899.13	1.13	Mouse 1 Locomotion in Area Periphery	62.14	54.77	2.29	2.72	2.4
1256	899.33	902.74	3.4	Mouse 1 In Place Activity in Area Box	46.24	13.59	1.56	10.35	4.7
1257	899.33	902.74	3.4	Mouse 1 In Place Activity in Area Periphery	46.24	13.59	1.56	10.35	4.7
1258	903.5	904.54	1.03	Mouse 1 In Place Activity in Area Box	17.72	17.13	1.52	-25.3	-24.46
1259	903.5	904.54	1.03	Mouse 1 In Place Activity in Area Periphery	17.72	17.13	1.52	-25.3	-24.46
1260	904.94	906.64	1.7	Mouse 1 Locomotion in Area Box	135.44	79.59	2.07	-199.73	-117.37
1261	904.94	906.01	1.07	Mouse 1 Locomotion in Area Periphery	61.46	57.56	2.07	-125.51	-117.55
1264	906.24	913.11	6.87	Area:Mouse 1 Center In Center	417.52	60.74	2.14	-314.01	-45.68
1265	906.24	907.21	0.97	Area:Mouse 1 Center In Center 75	81.13	83.84	2.32	-53.99	-55.8
1266	905.71	906.57	0.87	Mouse 1 Turn Around	102.11	117.71	2.08	-92.24	-106.33
1267	913.21	913.41	0.2	Mouse 1 Cross Over Periphery and Center 75 by Center	19.78	98.81	2.19	-13.37	-66.78
1269	905.41	906.64	1.23	Mouse 1 Locomotion in Area Center	127.01	102.88	2.14	-134.47	-108.92
1270	905.41	906.64	1.23	Mouse 1 Locomotion in Area Center 75	127.01	102.88	2.14	-134.47	-108.92
1271	907.21	909.41	2.2	Area:Mouse 1 Center In Center 50	141.04	64.04	2.17	-57.25	-26
1272	908.01	909.18	1.17	Mouse 1 Locomotion in Area Center 50	91.21	78.1	2.11	-60.48	-51.78
1273	908.54	909.48	0.93	Mouse 1 Turn Around	103.32	110.59	2.14	-147.61	-158
1274	909.41	910.58	1.17	Area:Mouse 1 Center In Center 25	84.16	72.06	2.2	-104.06	-89.1
1275	910.58	912.68	2.1	Area:Mouse 1 Center In Center 50	77.23	36.74	1.96	-65.81	-31.31
1276	909.61	910.81	1.2	Mouse 1 Turn Around	81.55	67.89	2.17	-120.98	-100.72
1277	910.88	911.61	0.73	Mouse 1 In Place Activity in Area Box	30.31	41.29	1.81	-33.39	-45.48
1278	910.88	911.61	0.73	Mouse 1 In Place Activity in Area Center	30.31	41.29	1.81	-33.39	-45.48
1279	910.88	911.61	0.73	Mouse 1 In Place Activity in Area Center 50	30.31	41.29	1.81	-33.39	-45.48
1280	912.68	913.11	0.43	Area:Mouse 1 Center In Center 75	33.97	78.3	2.19	-32.91	-75.88
1281	911.95	913.41	1.47	Mouse 1 Locomotion in Area Box	89.53	60.98	2.14	-48.37	-32.95
1284	913.11	917.55	4.44	Area:Mouse 1 Center In Periphery	111.96	25.23	1.68	-18.86	-4.25
1285	917.65	917.85	0.2	Mouse 1 Cross Over Periphery and Center 75 by Center	7.87	39.3	1.63	-32.29	-161.29
1287	913.65	916.65	3	Mouse 1 In Place Activity in Area Box	52.28	17.41	1.67	-25.25	-8.41
1288	913.65	916.65	3	Mouse 1 In Place Activity in Area Periphery	52.28	17.41	1.67	-25.25	-8.41
1292	912.81	918.05	5.24	Mouse 1 Turn Around	155.8	29.74	1.72	-92.8	-17.71
1293	917.55	917.98	0.43	Area:Mouse 1 Center In Center	16.82	38.77	1.72	-47.92	-110.48
1294	917.55	917.98	0.43	Area:Mouse 1 Center In Center 75	16.82	38.77	1.72	-47.92	-110.48
1295	918.08	918.28	0.2	Mouse 1 Cross Over Periphery and Center 75 by Center	6.92	34.54	2.17	0.12	0.59
1297	917.98	1210.54	292.56	Area:Mouse 1 Center In Periphery	1051.59	3.59	1.48	-217.58	-0.75
1302	1210.64	1210.84	0.2	Mouse 1 Cross Over Periphery and Center 75 by Center	6.52	32.58	2.01	-10.72	-53.55
1303	917.22	919.29	2.07	Mouse 1 Locomotion in Area Box	148.86	71.96	2.05	-81.19	-39.25
1304	917.82	919.29	1.47	Mouse 1 Locomotion in Area Periphery	132.4	90.18	2.19	-43.36	-29.54
1306	919.45	937.57	18.12	Mouse 1 In Place Activity in Area Box	125.65	6.93	1.62	-97.15	-5.36
1307	919.45	937.57	18.12	Mouse 1 In Place Activity in Area Periphery	125.65	6.93	1.62	-97.15	-5.36
1308	918.72	932.83	14.11	Mouse 1 Turn Around	184.67	13.08	1.6	-77	-5.46
1315	938.3	939.77	1.47	Mouse 1 Locomotion in Area Box	130.53	88.91	2.72	7.13	4.86
1316	938.3	939.77	1.47	Mouse 1 Locomotion in Area Periphery	130.53	88.91	2.72	7.13	4.86
1317	939.91	942.81	2.9	Mouse 1 In Place Activity in Area Box	77.47	26.69	1.93	14.39	4.96
1318	939.91	942.81	2.9	Mouse 1 In Place Activity in Area Periphery	77.47	26.69	1.93	14.39	4.96
1319	944.51	1081.38	136.87	Mouse 1 In Place Activity in Area Box	62.44	0.46	1.41	-87.13	-0.65
1320	944.51	1081.38	136.87	Mouse 1 In Place Activity in Area Periphery	62.44	0.46	1.41	-87.13	-0.65
1325	943.58	965.5	21.92	Mouse 1 Turn Around	87.91	4.01	1.68	-139.5	-6.36
1326	1081.38	1082.68	1.3	Mouse 1 has no movement in Area Box	0	0	1.45	-1.71	-1.32
1327	1081.38	1082.68	1.3	Mouse 1 has no movement in Area Periphery	0	0	1.45	-1.71	-1.32
1328	1082.68	1083.78	1.1	Mouse 1 In Place Activity in Area Box	0	0	1.48	-1.14	-1.04
1329	1082.68	1083.78	1.1	Mouse 1 In Place Activity in Area Periphery	0	0	1.48	-1.14	-1.04
1330	1083.78	1086.49	2.7	Mouse 1 has no movement in Area Box	0	0	1.49	3.19	1.18
1331	1083.78	1086.49	2.7	Mouse 1 has no movement in Area Periphery	0	0	1.49	3.19	1.18
1332	1086.49	1090.99	4.5	Mouse 1 In Place Activity in Area Box	0	0	1.52	-4.12	-0.92
1333	1086.49	1090.99	4.5	Mouse 1 In Place Activity in Area Periphery	0	0	1.52	-4.12	-0.92
1336	1090.99	1097.1	6.11	Mouse 1 has no movement in Area Box	0	0	1.51	-0.83	-0.14
1337	1090.99	1097.1	6.11	Mouse 1 has no movement in Area Periphery	0	0	1.51	-0.83	-0.14
1338	1097.1	1101.07	3.97	Mouse 1 In Place Activity in Area Box	0	0	1.4	5.88	1.48
1339	1097.1	1101.07	3.97	Mouse 1 In Place Activity in Area Periphery	0	0	1.4	5.88	1.48
1340	1101.07	1105.54	4.47	Mouse 1 has no movement in Area Box	0	0	1.41	-5.64	-1.26
1341	1101.07	1105.54	4.47	Mouse 1 has no movement in Area Periphery	0	0	1.41	-5.64	-1.26
1342	1105.54	1114.31	8.78	Mouse 1 In Place Activity in Area Box	0	0	1.47	1.76	0.2
1343	1105.54	1114.31	8.78	Mouse 1 In Place Activity in Area Periphery	0	0	1.47	1.76	0.2
1346	1114.31	1117.18	2.87	Mouse 1 has no movement in Area Box	0	0	1.47	1.12	0.39
1347	1114.31	1117.18	2.87	Mouse 1 has no movement in Area Periphery	0	0	1.47	1.12	0.39
1348	1117.18	1122.69	5.51	Mouse 1 In Place Activity in Area Box	0	0	1.4	-5.59	-1.01
1349	1117.18	1122.69	5.51	Mouse 1 In Place Activity in Area Periphery	0	0	1.4	-5.59	-1.01
1352	1122.69	1123.66	0.97	Mouse 1 has no movement in Area Box	0	0	1.35	1.67	1.72
1353	1122.69	1123.66	0.97	Mouse 1 has no movement in Area Periphery	0	0	1.35	1.67	1.72
1354	1123.66	1129.3	5.64	Mouse 1 In Place Activity in Area Box	1.55	0.27	1.28	72.65	12.88
1355	1123.66	1129.3	5.64	Mouse 1 In Place Activity in Area Periphery	1.55	0.27	1.28	72.65	12.88
1358	1129.3	1129.73	0.43	Mouse 1 has no movement in Area Box	0	0	1.28	2.75	6.33
1359	1129.3	1129.73	0.43	Mouse 1 has no movement in Area Periphery	0	0	1.28	2.75	6.33
1360	1129.73	1185.12	55.39	Mouse 1 In Place Activity in Area Box	8.73	0.16	1.45	101.5	1.83
1361	1129.73	1185.12	55.39	Mouse 1 In Place Activity in Area Periphery	8.73	0.16	1.45	101.5	1.83
1368	1185.12	1187.99	2.87	Mouse 1 has no movement in Area Box	0	0	1.41	10.99	3.83
1369	1185.12	1187.99	2.87	Mouse 1 has no movement in Area Periphery	0	0	1.41	10.99	3.83
1370	1187.99	1192.56	4.57	Mouse 1 In Place Activity in Area Box	0.34	0.07	1.37	-2.19	-0.48
1371	1187.99	1192.56	4.57	Mouse 1 In Place Activity in Area Periphery	0.34	0.07	1.37	-2.19	-0.48
1372	1192.56	1193.29	0.73	Mouse 1 has no movement in Area Box	0.71	0.97	1.51	2.52	3.44
1373	1192.56	1193.29	0.73	Mouse 1 has no movement in Area Periphery	0.71	0.97	1.51	2.52	3.44
1374	1193.29	1201.07	7.77	Mouse 1 In Place Activity in Area Box	8.06	1.04	1.57	-15.83	-2.07
1375	1193.29	1201.07	7.77	Mouse 1 In Place Activity in Area Periphery	8.06	1.04	1.57	-15.83	-2.07
1378	1201.87	1202.37	0.5	Mouse 1 Turn Around	7.46	14.9	1.88	-22.03	-60.02
1379	1203.2	1205.01	1.8	Mouse 1 Locomotion in Area Box	109.44	60.74	2.38	-8.25	-4.58
1380	1203.2	1205.01	1.8	Mouse 1 Locomotion in Area Periphery	109.44	60.74	2.38	-8.25	-4.58
1382	1205.24	1207.17	1.94	Mouse 1 In Place Activity in Area Box	42.46	21.94	1.69	-69.99	-36.16
1383	1205.24	1207.17	1.94	Mouse 1 In Place Activity in Area Periphery	42.46	21.94	1.69	-69.99	-36.16
1384	1204.24	1207.87	3.64	Mouse 1 Turn Around	131.25	36.09	1.88	-40.05	-11.01
1388	1207.84	1209.54	1.7	Mouse 1 Locomotion in Area Box	146.08	85.84	2.24	-64.16	-37.7
1389	1207.84	1209.54	1.7	Mouse 1 Locomotion in Area Periphery	146.08	85.84	2.24	-64.16	-37.7
1392	1209.11	1210.11	1	Mouse 1 Turn Around	93.91	93.82	2.21	-89.78	-89.69
1393	1210.54	1214.45	3.9	Area:Mouse 1 Center In Center	342.11	87.63	2.25	-28.53	-7.31
1394	1210.54	1212.68	2.14	Area:Mouse 1 Center In Center 75	67.55	31.63	2.2	69.71	32.64
1395	1214.55	1214.75	0.2	Mouse 1 Cross Over Periphery and Center 75 by Center	29.39	146.78	2.17	-29.55	-147.59
1397	1212.68	1213.15	0.47	Area:Mouse 1 Center In Center 50	59.82	128.05	2.18	-20.63	-44.17
1398	1212.11	1215.18	3.07	Mouse 1 Locomotion in Area Box	388.51	126.56	2.24	-118.25	-38.52
1399	1212.11	1214.21	2.1	Mouse 1 Locomotion in Area Center	258	122.73	2.22	-34.53	-16.43
1400	1213.15	1214.45	1.3	Area:Mouse 1 Center In Center 75	214.74	165.02	2.35	-77.61	-59.64
1401	1212.91	1214.21	1.3	Mouse 1 Locomotion in Area Center 75	214.44	164.79	2.33	-78.13	-60.04
1406	1214.45	1218.59	4.14	Area:Mouse 1 Center In Periphery	183.6	44.38	2.1	-136.24	-32.93
1408	1218.69	1218.89	0.2	Mouse 1 Cross Over Periphery and Center 75 by Center	9.02	45.05	2.34	-11.28	-56.33
1409	1214.38	1215.18	0.8	Mouse 1 Turn Around	104.92	131.02	2.28	-72.95	-91.1
1410	1215.38	1217.65	2.27	Mouse 1 In Place Activity in Area Box	54.56	24.05	2.03	19.3	8.51
1411	1215.38	1217.65	2.27	Mouse 1 In Place Activity in Area Periphery	54.56	24.05	2.03	19.3	8.51
1414	1218.59	1220.25	1.67	Area:Mouse 1 Center In Center	68.46	41.03	2.17	-169.79	-101.77
1415	1218.59	1220.25	1.67	Area:Mouse 1 Center In Center 75	68.46	41.03	2.17	-169.79	-101.77
1416	1220.35	1220.55	0.2	Mouse 1 Cross Over Periphery and Center 75 by Center	11.53	57.57	1.89	11.92	59.56
1418	1217.75	1219.42	1.67	Mouse 1 Turn Around	53.14	31.85	2.18	-129.13	-77.4
1421	1220.25	1222.19	1.94	Area:Mouse 1 Center In Periphery	70.62	36.49	1.96	103.74	53.6
1423	1222.29	1222.49	0.2	Mouse 1 Cross Over Periphery and Center 75 by Center	7.98	39.84	2.31	11.27	56.3
1424	1220.55	1221.32	0.77	Mouse 1 In Place Activity in Area Box	41.02	53.45	1.79	5.38	7
1425	1220.55	1221.32	0.77	Mouse 1 In Place Activity in Area Periphery	41.02	53.45	1.79	5.38	7
1427	1219.52	1222.12	2.6	Mouse 1 Turn Around	97.02	37.28	1.97	-12.49	-4.8
1429	1222.19	1223.82	1.63	Area:Mouse 1 Center In Center	66.4	40.61	2.02	175.77	107.51
1430	1222.19	1223.82	1.63	Area:Mouse 1 Center In Center 75	66.4	40.61	2.02	175.77	107.51
1431	1223.92	1224.12	0.2	Mouse 1 Cross Over Periphery and Center 75 by Center	15.97	79.76	2.21	-13.91	-69.47
1435	1223.82	1229.43	5.61	Area:Mouse 1 Center In Periphery	207.84	37.08	1.8	-123.45	-22.02
1437	1229.53	1229.73	0.2	Mouse 1 Cross Over Periphery and Center 75 by Center	6.77	33.82	2.35	-4.62	-23.09
1438	1224.89	1226.09	1.2	Mouse 1 In Place Activity in Area Box	27.12	22.58	1.52	5.98	4.98
1439	1224.89	1226.09	1.2	Mouse 1 In Place Activity in Area Periphery	27.12	22.58	1.52	5.98	4.98
1440	1223.82	1226.36	2.54	Mouse 1 Turn Around	129.61	51.11	1.75	8.23	3.25
1441	1227.29	1229.06	1.77	Mouse 1 In Place Activity in Area Box	45.16	25.54	1.63	-50.06	-28.31
1442	1227.29	1229.06	1.77	Mouse 1 In Place Activity in Area Periphery	45.16	25.54	1.63	-50.06	-28.31
1443	1226.49	1229.03	2.54	Mouse 1 Turn Around	71.25	28.1	1.85	-61.56	-24.28
1446	1229.43	1231	1.57	Area:Mouse 1 Center In Center	66.9	42.66	2.16	95.85	61.12
1447	1229.43	1231	1.57	Area:Mouse 1 Center In Center 75	66.9	42.66	2.16	95.85	61.12
1448	1231.1	1231.3	0.2	Mouse 1 Cross Over Periphery and Center 75 by Center	18.22	91	2.1	17.78	88.81
1452	1231	1322.82	91.83	Area:Mouse 1 Center In Periphery	2037.73	22.19	1.72	255.6	3.31
1453	1230.3	1231.43	1.13	Mouse 1 Locomotion in Area Box	75.43	66.49	2.14	78.94	69.58
1454	1322.92	1323.12	0.2	Mouse 1 Cross Over Periphery and Center 75 by Center	5.9	29.47	2.23	-8.86	-44.24
1456	1231.6	1240.21	8.61	Mouse 1 In Place Activity in Area Box	52.73	6.13	1.53	-67.73	-7.87
1457	1231.6	1240.21	8.61	Mouse 1 In Place Activity in Area Periphery	52.73	6.13	1.53	-67.73	-7.87
1460	1240.91	1242.01	1.1	Mouse 1 Turn Around	43.99	39.95	2.13	-10.39	-10.38
1461	1241.61	1243.11	1.5	Mouse 1 In Place Activity in Area Box	33.13	22.07	1.9	-6.92	-4.61
1462	1241.61	1243.11	1.5	Mouse 1 In Place Activity in Area Periphery	33.13	22.07	1.9	-6.92	-4.61
1463	1243.88	1245.45	1.57	Mouse 1 Locomotion in Area Box	175.44	111.87	2.22	-46.04	-29.36
1464	1243.88	1245.45	1.57	Mouse 1 Locomotion in Area Periphery	175.44	111.87	2.22	-46.04	-29.36
1465	1245.58	1248.38	2.8	Mouse 1 In Place Activity in Area Box	78.69	28.07	1.34	29.24	16.23
1466	1245.58	1248.38	2.8	Mouse 1 In Place Activity in Area Periphery	78.69	28.07	1.34	29.24	16.23
1467	1249.52	1250.18	0.67	Mouse 1 In Place Activity in Area Box	37.28	55.86	1.49	14.93	22.38
1468	1249.52	1250.18	0.67	Mouse 1 In Place Activity in Area Periphery	37.28	55.86	1.49	14.93	22.38
1470	1248.62	1251.15	2.54	Mouse 1 Turn Around	89.14	35.15	1.69	52.39	20.66
1474	1251.58	1252.69	1.1	Mouse 1 In Place Activity in Area Box	42.08	38.22	1.61	28.71	31.87
1475	1251.58	1252.69	1.1	Mouse 1 In Place Activity in Area Periphery	42.08	38.22	1.61	28.71	31.87
1476	1252.69	1253.55	0.87	Mouse 1 has no movement in Area Box	4.04	4.66	1.38	-2.48	-3.72
1477	1252.69	1253.55	0.87	Mouse 1 has no movement in Area Periphery	4.04	4.66	1.38	-2.48	-3.72
1478	1253.55	1254.89	1.33	Mouse 1 In Place Activity in Area Box	0	0	1.38	-3.5	-3.49
1479	1253.55	1254.89	1.33	Mouse 1 In Place Activity in Area Periphery	0	0	1.38	-3.5	-3.49
1482	1254.89	1255.92	1.03	Mouse 1 has no movement in Area Box	0	0	1.4	-0.39	-0.47
1483	1254.89	1255.92	1.03	Mouse 1 has no movement in Area Periphery	0	0	1.4	-0.39	-0.47
1484	1255.92	1264.23	8.31	Mouse 1 In Place Activity in Area Box	5.52	0.66	1.39	29.18	5.53
1485	1255.92	1264.23	8.31	Mouse 1 In Place Activity in Area Periphery	5.52	0.66	1.39	29.18	5.53
1489	1264.23	1265.87	1.63	Mouse 1 has no movement in Area Box	0.19	0.12	1.32	-2.19	-16.4
1490	1264.23	1265.87	1.63	Mouse 1 has no movement in Area Periphery	0.19	0.12	1.32	-2.19	-16.4
1491	1266.23	1272.17	5.94	Mouse 1 In Place Activity in Area Box	15.74	2.65	1.4	-21.55	-16.14
1492	1266.23	1272.17	5.94	Mouse 1 In Place Activity in Area Periphery	15.74	2.65	1.4	-21.55	-16.14
1493	1272.37	1272.71	0.33	Mouse 1 Turn Around	3.34	10	2.25	1.51	7.54
1494	1272.17	1273.51	1.33	Mouse 1 Locomotion in Area Box	96.84	72.56	2.25	-1.28	-1.28
1495	1272.17	1273.51	1.33	Mouse 1 Locomotion in Area Periphery	96.84	72.56	2.25	-1.28	-1.28
1496	1273.67	1274.41	0.73	Mouse 1 In Place Activity in Area Box	58.19	79.26	2.43	3.06	4.17
1497	1273.67	1274.41	0.73	Mouse 1 In Place Activity in Area Periphery	58.19	79.26	2.43	3.06	4.17
1499	1276.08	1279.48	3.4	Mouse 1 In Place Activity in Area Box	21.03	6.18	1.7	-40.56	-11.92
1500	1276.08	1279.48	3.4	Mouse 1 In Place Activity in Area Periphery	21.03	6.18	1.7	-40.56	-11.92
1502	1280.41	1291.76	11.34	Mouse 1 In Place Activity in Area Box	52.06	4.59	1.82	93.94	8.64
1503	1280.41	1291.76	11.34	Mouse 1 In Place Activity in Area Periphery	52.06	4.59	1.82	93.94	8.64
1511	1292.39	1295.66	3.27	Mouse 1 In Place Activity in Area Box	20.06	6.14	1.72	-5.67	-1.73
1512	1292.39	1295.66	3.27	Mouse 1 In Place Activity in Area Periphery	20.06	6.14	1.72	-5.67	-1.73
1513	1292.06	1294.49	2.44	Mouse 1 Turn Around	22.3	9.16	1.8	-4.07	-1.77
1514	1295.86	1297.33	1.47	Mouse 1 Locomotion in Area Box	94.02	64.04	2.38	15.95	10.86
1515	1295.86	1297.33	1.47	Mouse 1 Locomotion in Area Periphery	94.02	64.04	2.38	15.95	10.86
1517	1296.73	1298.5	1.77	Mouse 1 Turn Around	115.21	65.15	2.04	-68.58	-38.78
1519	1298.83	1299.77	0.93	Mouse 1 Locomotion in Area Box	49.85	53.35	2.28	24.1	25.79
1520	1298.83	1299.77	0.93	Mouse 1 Locomotion in Area Periphery	49.85	53.35	2.28	24.1	25.79
1521	1299.93	1303.37	3.44	Mouse 1 In Place Activity in Area Box	36.62	10.66	1.48	-64.91	-37.41
1522	1299.93	1303.37	3.44	Mouse 1 In Place Activity in Area Periphery	36.62	10.66	1.48	-64.91	-37.41
1523	1303.9	1305.87	1.97	Mouse 1 Locomotion in Area Box	238.79	121.3	2.28	-72.22	-36.68
1524	1303.9	1305.87	1.97	Mouse 1 Locomotion in Area Periphery	238.79	121.3	2.28	-72.22	-36.68
1525	1305.97	1308.17	2.2	Mouse 1 In Place Activity in Area Box	88.05	39.98	1.95	1.98	0.9
1526	1305.97	1308.17	2.2	Mouse 1 In Place Activity in Area Periphery	88.05	39.98	1.95	1.98	0.9
1527	1310.91	1312.58	1.67	Mouse 1 In Place Activity in Area Box	16.77	10.05	1.85	28.93	17.34
1528	1310.91	1312.58	1.67	Mouse 1 In Place Activity in Area Periphery	16.77	10.05	1.85	28.93	17.34
1529	1313.58	1314.88	1.3	Mouse 1 Locomotion in Area Box	110.47	84.89	2.24	-17.35	-13.33
1530	1313.58	1314.88	1.3	Mouse 1 Locomotion in Area Periphery	110.47	84.89	2.24	-17.35	-13.33
1531	1314.98	1318.45	3.47	Mouse 1 In Place Activity in Area Box	78.89	22.73	1.73	36.39	10.49
1532	1314.98	1318.45	3.47	Mouse 1 In Place Activity in Area Periphery	78.89	22.73	1.73	36.39	10.49
1533	1314.35	1319.69	5.34	Mouse 1 Turn Around	195.66	36.65	1.76	147.85	27.69
1537	1320.52	1321.76	1.23	Mouse 1 In Place Activity in Area Box	37.66	30.51	1.76	30.12	24.4
1538	1320.52	1321.76	1.23	Mouse 1 In Place Activity in Area Periphery	37.66	30.51	1.76	30.12	24.4
1540	1322.82	1323.19	0.37	Area:Mouse 1 Center In Center	10.48	28.56	2.2	-7.2	-19.61
1541	1322.82	1323.19	0.37	Area:Mouse 1 Center In Center 75	10.48	28.56	2.2	-7.2	-19.61
1542	1323.29	1323.49	0.2	Mouse 1 Cross Over Periphery and Center 75 by Center	3.49	17.44	1.79	46.4	231.78
1543	1323.19	1692.63	369.44	Area:Mouse 1 Center In Periphery	1137.95	3.08	1.41	-282.88	-0.77
1546	1692.73	1692.93	0.2	Mouse 1 Cross Over Periphery and Center 75 by Center	7.45	37.19	2.26	0.65	3.25
1547	1323.22	1324.66	1.43	Mouse 1 Locomotion in Area Box	107.3	74.79	2.17	-17.59	-12.26
1548	1323.22	1324.66	1.43	Mouse 1 Locomotion in Area Periphery	107.3	74.79	2.17	-17.59	-12.26
1549	1323.79	1324.36	0.57	Mouse 1 Turn Around	57.87	102.03	2.12	-80.56	-142.01
1554	1327.26	1328.03	0.77	Mouse 1 In Place Activity in Area Box	9.13	11.89	1.81	33.06	43.08
1555	1327.26	1328.03	0.77	Mouse 1 In Place Activity in Area Periphery	9.13	11.89	1.81	33.06	43.08
1556	1328.19	1329.6	1.4	Mouse 1 Locomotion in Area Box	147.92	105.55	2.52	-21.11	-15.07
1557	1328.19	1329.6	1.4	Mouse 1 Locomotion in Area Periphery	147.92	105.55	2.52	-21.11	-15.07
1558	1329.73	1441.84	112.11	Mouse 1 In Place Activity in Area Box	116.46	1.04	1.41	-55.52	-0.5
1559	1329.73	1441.84	112.11	Mouse 1 In Place Activity in Area Periphery	116.46	1.04	1.41	-55.52	-0.5
1562	1341.78	1370.8	29.03	Mouse 1 Turn Around	10.74	0.37	1.36	90.13	3.12
1563	1441.84	1445.98	4.14	Mouse 1 has no movement in Area Box	0	0	1.36	4.41	1.07
1564	1441.84	1445.98	4.14	Mouse 1 has no movement in Area Periphery	0	0	1.36	4.41	1.07
1565	1445.98	1448.65	2.67	Mouse 1 In Place Activity in Area Box	0	0	1.24	-24.65	-9.23
1566	1445.98	1448.65	2.67	Mouse 1 In Place Activity in Area Periphery	0	0	1.24	-24.65	-9.23
1569	1448.65	1449.75	1.1	Mouse 1 has no movement in Area Box	0	0	1.21	0.38	0.35
1570	1448.65	1449.75	1.1	Mouse 1 has no movement in Area Periphery	0	0	1.21	0.38	0.35
1571	1449.75	1468.13	18.39	Mouse 1 In Place Activity in Area Box	0.17	0.01	1.34	13.84	0.75
1572	1449.75	1468.13	18.39	Mouse 1 In Place Activity in Area Periphery	0.17	0.01	1.34	13.84	0.75
1575	1468.13	1474.31	6.17	Mouse 1 has no movement in Area Box	0	0	1.33	-0.71	-0.11
1576	1468.13	1474.31	6.17	Mouse 1 has no movement in Area Periphery	0	0	1.33	-0.71	-0.11
1577	1474.31	1501.5	27.19	Mouse 1 In Place Activity in Area Box	0	0	1.27	20.81	0.77
1578	1474.31	1501.5	27.19	Mouse 1 In Place Activity in Area Periphery	0	0	1.27	20.81	0.77
1581	1501.5	1505.51	4	Mouse 1 has no movement in Area Box	0	0	1.33	-5.38	-1.34
1582	1501.5	1505.51	4	Mouse 1 has no movement in Area Periphery	0	0	1.33	-5.38	-1.34
1583	1505.51	1507.47	1.97	Mouse 1 In Place Activity in Area Box	0	0	1.45	5.3	2.69
1584	1505.51	1507.47	1.97	Mouse 1 In Place Activity in Area Periphery	0	0	1.45	5.3	2.69
1585	1507.47	1509.28	1.8	Mouse 1 has no movement in Area Box	0	0	1.39	-1.52	-0.84
1586	1507.47	1509.28	1.8	Mouse 1 has no movement in Area Periphery	0	0	1.39	-1.52	-0.84
1589	1509.28	1510.64	1.37	Mouse 1 In Place Activity in Area Box	0	0	1.35	1.6	1.17
1590	1509.28	1510.64	1.37	Mouse 1 In Place Activity in Area Periphery	0	0	1.35	1.6	1.17
1591	1510.64	1511.64	1	Mouse 1 has no movement in Area Box	0	0	1.36	4.87	4.87
1592	1510.64	1511.64	1	Mouse 1 has no movement in Area Periphery	0	0	1.36	4.87	4.87
1593	1511.64	1513.61	1.97	Mouse 1 In Place Activity in Area Box	0	0	1.41	1.45	0.74
1594	1511.64	1513.61	1.97	Mouse 1 In Place Activity in Area Periphery	0	0	1.41	1.45	0.74
1595	1513.61	1514.38	0.77	Mouse 1 has no movement in Area Box	0	0	1.34	1.34	1.74
1596	1513.61	1514.38	0.77	Mouse 1 has no movement in Area Periphery	0	0	1.34	1.34	1.74
1597	1514.38	1522.36	7.97	Mouse 1 In Place Activity in Area Box	0	0	1.29	-8.33	-1.05
1598	1514.38	1522.36	7.97	Mouse 1 In Place Activity in Area Periphery	0	0	1.29	-8.33	-1.05
1601	1522.36	1526.39	4.04	Mouse 1 has no movement in Area Box	0	0	1.29	-24.79	-6.14
1602	1522.36	1526.39	4.04	Mouse 1 has no movement in Area Periphery	0	0	1.29	-24.79	-6.14
1603	1526.39	1534.1	7.71	Mouse 1 In Place Activity in Area Box	0	0	1.24	22.95	2.98
1604	1526.39	1534.1	7.71	Mouse 1 In Place Activity in Area Periphery	0	0	1.24	22.95	2.98
1607	1534.1	1535.9	1.8	Mouse 1 has no movement in Area Box	0	0	1.26	-7.2	-4
1608	1534.1	1535.9	1.8	Mouse 1 has no movement in Area Periphery	0	0	1.26	-7.2	-4
1609	1535.9	1537.4	1.5	Mouse 1 In Place Activity in Area Box	0	0	1.28	7.84	5.22
1610	1535.9	1537.4	1.5	Mouse 1 In Place Activity in Area Periphery	0	0	1.28	7.84	5.22
1611	1537.4	1539.84	2.44	Mouse 1 has no movement in Area Box	0	0	1.34	0.65	0.27
1612	1537.4	1539.84	2.44	Mouse 1 has no movement in Area Periphery	0	0	1.34	0.65	0.27
1613	1539.84	1565.5	25.66	Mouse 1 In Place Activity in Area Box	1.73	0.07	1.36	34.55	1.35
1614	1539.84	1565.5	25.66	Mouse 1 In Place Activity in Area Periphery	1.73	0.07	1.36	34.55	1.35
1621	1565.5	1566.33	0.83	Mouse 1 has no movement in Area Box	0	0	1.28	-2.87	-3.44
1622	1565.5	1566.33	0.83	Mouse 1 has no movement in Area Periphery	0	0	1.28	-2.87	-3.44
1623	1566.33	1573.74	7.41	Mouse 1 In Place Activity in Area Box	0	0	1.22	-3.89	-0.52
1624	1566.33	1573.74	7.41	Mouse 1 In Place Activity in Area Periphery	0	0	1.22	-3.89	-0.52
1625	1573.74	1574.47	0.73	Mouse 1 has no movement in Area Box	0	0	1.06	-9.31	-12.68
1626	1573.74	1574.47	0.73	Mouse 1 has no movement in Area Periphery	0	0	1.06	-9.31	-12.68
1627	1574.47	1584.08	9.61	Mouse 1 In Place Activity in Area Box	0	0	1.21	-12.55	-1.31
1628	1574.47	1584.08	9.61	Mouse 1 In Place Activity in Area Periphery	0	0	1.21	-12.55	-1.31
1629	1584.08	1587.82	3.74	Mouse 1 has no movement in Area Box	0	0	1.41	2.47	0.66
1630	1584.08	1587.82	3.74	Mouse 1 has no movement in Area Periphery	0	0	1.41	2.47	0.66
1631	1587.82	1595.16	7.34	Mouse 1 In Place Activity in Area Box	0	0	1.32	14.69	2
1632	1587.82	1595.16	7.34	Mouse 1 In Place Activity in Area Periphery	0	0	1.32	14.69	2
1635	1595.16	1610.14	14.98	Mouse 1 has no movement in Area Box	0	0	1.47	-5.9	-0.39
1636	1595.16	1610.14	14.98	Mouse 1 has no movement in Area Periphery	0	0	1.47	-5.9	-0.39
1637	1610.14	1612.08	1.94	Mouse 1 In Place Activity in Area Box	0	0	1.4	5.68	2.94
1638	1610.14	1612.08	1.94	Mouse 1 In Place Activity in Area Periphery	0	0	1.4	5.68	2.94
1639	1612.08	1613.78	1.7	Mouse 1 has no movement in Area Box	0	0	1.43	-2.13	-1.25
1640	1612.08	1613.78	1.7	Mouse 1 has no movement in Area Periphery	0	0	1.43	-2.13	-1.25
1641	1613.78	1681.35	67.57	Mouse 1 In Place Activity in Area Box	51.46	0.76	1.5	-149.25	-2.21
1642	1613.78	1681.35	67.57	Mouse 1 In Place Activity in Area Periphery	51.46	0.76	1.5	-149.25	-2.21
1646	1682.32	1682.68	0.37	Mouse 1 Turn Around	12.27	33.42	2.1	5.31	22.74
1647	1682.18	1685.25	3.07	Mouse 1 Locomotion in Area Box	248.89	81.08	2.19	25.49	8.68
1648	1682.18	1685.25	3.07	Mouse 1 Locomotion in Area Periphery	248.89	81.08	2.19	25.49	8.68
1651	1685.42	1689.06	3.64	Mouse 1 In Place Activity in Area Box	66.91	18.4	1.44	-66.52	-21.91
1652	1685.42	1689.06	3.64	Mouse 1 In Place Activity in Area Periphery	66.91	18.4	1.44	-66.52	-21.91
1653	1689.66	1691.36	1.7	Mouse 1 Locomotion in Area Box	183.19	107.65	2.46	-22.81	-13.4
1654	1689.66	1691.36	1.7	Mouse 1 Locomotion in Area Periphery	183.19	107.65	2.46	-22.81	-13.4
1655	1691.49	1692.23	0.73	Mouse 1 In Place Activity in Area Box	43.13	58.76	1.5	-10.05	-13.7
1656	1691.49	1692.23	0.73	Mouse 1 In Place Activity in Area Periphery	43.13	58.76	1.5	-10.05	-13.7
1659	1690.79	1692.99	2.2	Mouse 1 Turn Around	163.2	74.11	1.88	-94.17	-42.76
1660	1692.63	1696.5	3.87	Area:Mouse 1 Center In Center	140.93	36.41	2.02	-126.73	-32.74
1661	1692.63	1693.76	1.13	Area:Mouse 1 Center In Center 75	56.65	49.93	2.27	-15.59	-13.74
1662	1696.6	1696.8	0.2	Mouse 1 Cross Over Periphery and Center 75 by Center	22.9	114.39	1.92	-45.61	-227.82
1664	1693.76	1694.83	1.07	Area:Mouse 1 Center In Center 50	19.13	17.92	1.95	4.2	3.93
1665	1693.73	1694.86	1.13	Mouse 1 In Place Activity in Area Box	20.61	18.17	1.95	5.03	4.43
1666	1693.73	1694.86	1.13	Mouse 1 In Place Activity in Area Center	20.61	18.17	1.95	5.03	4.43
1667	1693.73	1694.46	0.73	Mouse 1 In Place Activity in Area Center 50	20.61	28.08	2.05	5.97	8.13
1668	1694.83	1695.4	0.57	Area:Mouse 1 Center In Center 75	2.8	4.94	1.62	-20.52	-36.17
1669	1695.4	1696.13	0.73	Area:Mouse 1 Center In Center 50	26.87	36.61	2.03	-59.38	-80.9
1670	1696.13	1696.5	0.37	Area:Mouse 1 Center In Center 75	35.48	96.67	2.02	-35.44	-96.55
1673	1696.5	1700.23	3.74	Area:Mouse 1 Center In Periphery	186.68	49.95	1.89	-179.61	-48.06
1675	1700.33	1700.53	0.2	Mouse 1 Cross Over Periphery and Center 75 by Center	14.6	72.94	2.47	-7	-34.99
1676	1696.23	1696.93	0.7	Mouse 1 Turn Around	75.26	107.41	2	-134.66	-192.17
1677	1696.26	1697.5	1.23	Mouse 1 Locomotion in Area Periphery	124.67	100.98	2.2	-145	-117.45
1678	1697.7	1698.93	1.23	Mouse 1 In Place Activity in Area Box	53.02	42.95	1.73	1.64	1.33
1679	1697.7	1698.93	1.23	Mouse 1 In Place Activity in Area Periphery	53.02	42.95	1.73	1.64	1.33
1682	1700.23	1700.87	0.63	Area:Mouse 1 Center In Center	64.41	101.6	2.38	-18.5	-29.18
1683	1700.23	1700.87	0.63	Area:Mouse 1 Center In Center 75	64.41	101.6	2.38	-18.5	-29.18
1685	1700.97	1701.17	0.2	Mouse 1 Cross Over Periphery and Center 75 by Center	40.46	202.08	2.28	9.38	46.84
1687	1699.93	1702.8	2.87	Mouse 1 Locomotion in Area Box	360.56	125.65	2.22	-206.14	-71.84
1688	1699.93	1700.63	0.7	Mouse 1 Locomotion in Area Center	34.62	49.41	2.19	-72.45	-103.4
1689	1699.93	1700.63	0.7	Mouse 1 Locomotion in Area Center 75	34.62	49.41	2.19	-72.45	-103.4
1691	1700.87	1701.97	1.1	Area:Mouse 1 Center In Periphery	177.06	160.8	2.13	-59.98	-54.48
1693	1704.47	1704.67	0.2	Mouse 1 Cross Over Periphery and Center 75 by Center	5.71	28.54	2.26	-24.65	-123.11
1694	1700.63	1702.8	2.17	Mouse 1 Locomotion in Area Periphery	325.94	150.28	2.23	-133.69	-61.64
1697	1701.97	1702.07	0.1	Area:Mouse 1 Center In Center	10.33	103.24	2.3	-9.49	-94.85
1698	1701.97	1702.07	0.1	Area:Mouse 1 Center In Center 75	10.33	103.24	2.3	-9.49	-94.85
1700	1702.07	1704.37	2.3	Area:Mouse 1 Center In Periphery	187.39	81.39	1.99	-122.76	-53.32
1703	1702.97	1703.74	0.77	Mouse 1 In Place Activity in Area Box	51.67	67.33	1.69	-22.92	-29.87
1704	1702.97	1703.74	0.77	Mouse 1 In Place Activity in Area Periphery	51.67	67.33	1.69	-22.92	-29.87
1706	1704.37	1707.54	3.17	Area:Mouse 1 Center In Center	104.33	32.91	1.99	-156.88	-49.49
1707	1704.37	1705.81	1.43	Area:Mouse 1 Center In Center 75	74.41	51.86	2.06	-75.42	-52.57
1708	1702.47	1704.87	2.4	Mouse 1 Turn Around	150.56	62.67	2	-135.39	-56.36
1709	1707.64	1707.84	0.2	Mouse 1 Cross Over Periphery and Center 75 by Center	12.83	64.11	2.22	2.61	13.06
1711	1705.81	1706.84	1.03	Area:Mouse 1 Center In Center 50	16.26	15.72	1.9	17.26	16.68
1712	1705.57	1706.57	1	Mouse 1 In Place Activity in Area Box	29.78	29.75	1.85	54.15	54.1
1713	1705.57	1706.57	1	Mouse 1 In Place Activity in Area Center	29.78	29.75	1.85	54.15	54.1
1714	1705.57	1706.57	1	Mouse 1 In Place Activity in Area Center 50	29.78	29.75	1.85	54.15	54.1
1715	1706.84	1707.54	0.7	Area:Mouse 1 Center In Center 75	13.66	19.49	1.97	-98.71	-140.88
1718	1707.54	1720.19	12.65	Area:Mouse 1 Center In Periphery	340.51	26.93	1.83	175.81	13.9
1719	1720.29	1720.49	0.2	Mouse 1 Cross Over Periphery and Center 75 by Center	13.68	68.32	2.33	3.52	17.57
1721	1709.04	1710.21	1.17	Mouse 1 In Place Activity in Area Box	21.25	18.2	1.83	-9.95	-8.52
1722	1709.04	1710.21	1.17	Mouse 1 In Place Activity in Area Periphery	21.25	18.2	1.83	-9.95	-8.52
1723	1707.47	1711.58	4.1	Mouse 1 Turn Around	128.63	31.34	2.02	96.86	23.6
1724	1711.71	1712.81	1.1	Mouse 1 In Place Activity in Area Box	26.42	23.99	1.5	-85.5	-77.65
1725	1711.71	1712.81	1.1	Mouse 1 In Place Activity in Area Periphery	26.42	23.99	1.5	-85.5	-77.65
1728	1713.58	1714.51	0.93	Mouse 1 Locomotion in Area Box	62.75	67.16	2.13	-29	-31.04
1729	1713.58	1714.51	0.93	Mouse 1 Locomotion in Area Periphery	62.75	67.16	2.13	-29	-31.04
1730	1714.71	1719.52	4.8	Mouse 1 In Place Activity in Area Box	73.28	15.25	1.67	-2.36	-0.49
1731	1714.71	1719.52	4.8	Mouse 1 In Place Activity in Area Periphery	73.28	15.25	1.67	-2.36	-0.49
1733	1713.95	1717.95	4	Mouse 1 Turn Around	144.5	36.09	1.63	-57.12	-14.27
1738	1720.19	1720.95	0.77	Area:Mouse 1 Center In Center	69.37	90.39	2.34	22.94	29.9
1739	1720.19	1720.95	0.77	Area:Mouse 1 Center In Center 75	69.37	90.39	2.34	22.94	29.9
1740	1721.05	1721.25	0.2	Mouse 1 Cross Over Periphery and Center 75 by Center	26.7	133.39	2.34	9.86	49.23
1742	1719.79	1721.42	1.63	Mouse 1 Locomotion in Area Box	142.36	87.07	2.25	105.58	64.58
1743	1719.79	1720.72	0.93	Mouse 1 Locomotion in Area Center	50.96	54.55	2.22	53.23	56.98
1744	1719.79	1720.72	0.93	Mouse 1 Locomotion in Area Center 75	50.96	54.55	2.22	53.23	56.98
1747	1720.95	1982.75	261.8	Area:Mouse 1 Center In Periphery	629.48	2.4	1.34	394.37	1.51
1749	1720.72	1721.42	0.7	Mouse 1 Locomotion in Area Periphery	91.4	130.44	2.29	52.35	74.71
1752	1723.72	1724.89	1.17	Mouse 1 Locomotion in Area Box	99.85	85.5	2.32	-28.05	-24.02
1753	1723.72	1724.89	1.17	Mouse 1 Locomotion in Area Periphery	99.85	85.5	2.32	-28.05	-24.02
1755	1725.23	1728.19	2.97	Mouse 1 Turn Around	40.03	13.48	1.64	103.24	36.4
1757	1725.66	1728.06	2.4	Mouse 1 In Place Activity in Area Box	17.52	7.29	1.65	-8.38	-3.49
1758	1725.66	1728.06	2.4	Mouse 1 In Place Activity in Area Periphery	17.52	7.29	1.65	-8.38	-3.49
1761	1728.36	1728.76	0.4	Mouse 1 Turn Around	12.28	30.67	2.08	-8.07	-26.86
1762	1728.26	1729.4	1.13	Mouse 1 Locomotion in Area Box	74.13	65.34	2.17	-3.04	-3.26
1763	1728.26	1729.4	1.13	Mouse 1 Locomotion in Area Periphery	74.13	65.34	2.17	-3.04	-3.26
1764	1730.33	1731.4	1.07	Mouse 1 Locomotion in Area Box	63.87	59.82	2.22	13.42	14.36
1765	1730.33	1731.4	1.07	Mouse 1 Locomotion in Area Periphery	63.87	59.82	2.22	13.42	14.36
1766	1731.23	1735.47	4.24	Mouse 1 Turn Around	108.62	25.63	1.82	97.24	23.69
1767	1732.1	1799.7	67.6	Mouse 1 In Place Activity in Area Box	37.73	0.56	1.34	107.82	1.61
1768	1732.1	1799.7	67.6	Mouse 1 In Place Activity in Area Periphery	37.73	0.56	1.34	107.82	1.61
1771	1799.7	1805.84	6.14	Mouse 1 has no movement in Area Box	0	0	1.21	7.53	1.23
1772	1799.7	1805.84	6.14	Mouse 1 has no movement in Area Periphery	0	0	1.21	7.53	1.23
1773	1805.84	1808.38	2.54	Mouse 1 In Place Activity in Area Box	0	0	1.29	12.51	4.93
1774	1805.84	1808.38	2.54	Mouse 1 In Place Activity in Area Periphery	0	0	1.29	12.51	4.93
1777	1808.38	1810.48	2.1	Mouse 1 has no movement in Area Box	0	0	1.35	2.18	1.04
1778	1808.38	1810.48	2.1	Mouse 1 has no movement in Area Periphery	0	0	1.35	2.18	1.04
1779	1810.48	1811.38	0.9	Mouse 1 In Place Activity in Area Box	0	0	1.36	15.86	17.6
1780	1810.48	1811.38	0.9	Mouse 1 In Place Activity in Area Periphery	0	0	1.36	15.86	17.6
1781	1811.38	1835.34	23.96	Mouse 1 has no movement in Area Box	0	0	1.38	6.55	0.27
1782	1811.38	1835.34	23.96	Mouse 1 has no movement in Area Periphery	0	0	1.38	6.55	0.27
1783	1835.34	1852.95	17.62	Mouse 1 In Place Activity in Area Box	0	0	1.31	2.45	0.14
1784	1835.34	1852.95	17.62	Mouse 1 In Place Activity in Area Periphery	0	0	1.31	2.45	0.14
1787	1852.95	1857.16	4.2	Mouse 1 has no movement in Area Box	0	0	1.34	-2	-0.48
1788	1852.95	1857.16	4.2	Mouse 1 has no movement in Area Periphery	0	0	1.34	-2	-0.48
1789	1857.16	1860.66	3.5	Mouse 1 In Place Activity in Area Box	0	0	1.32	5.47	1.56
1790	1857.16	1860.66	3.5	Mouse 1 In Place Activity in Area Periphery	0	0	1.32	5.47	1.56
1793	1860.66	1864.23	3.57	Mouse 1 has no movement in Area Box	0	0	1.33	-2.83	-0.79
1794	1860.66	1864.23	3.57	Mouse 1 has no movement in Area Periphery	0	0	1.33	-2.83	-0.79
1795	1864.23	1871.34	7.11	Mouse 1 In Place Activity in Area Box	0	0	1.23	8.54	1.2
1796	1864.23	1871.34	7.11	Mouse 1 In Place Activity in Area Periphery	0	0	1.23	8.54	1.2
1799	1871.34	1886.52	15.18	Mouse 1 has no movement in Area Box	0	0	1.32	-8.3	-0.55
1800	1871.34	1886.52	15.18	Mouse 1 has no movement in Area Periphery	0	0	1.32	-8.3	-0.55
1801	1886.52	1904.37	17.85	Mouse 1 In Place Activity in Area Box	0	0	1.27	8.66	0.48
1802	1886.52	1904.37	17.85	Mouse 1 In Place Activity in Area Periphery	0	0	1.27	8.66	0.48
1805	1904.37	1911.81	7.44	Mouse 1 has no movement in Area Box	0	0	1.28	-1.3	-0.17
1806	1904.37	1911.81	7.44	Mouse 1 has no movement in Area Periphery	0	0	1.28	-1.3	-0.17
1807	1911.81	1912.78	0.97	Mouse 1 In Place Activity in Area Box	0	0	1.27	3.15	3.26
1808	1911.81	1912.78	0.97	Mouse 1 In Place Activity in Area Periphery	0	0	1.27	3.15	3.26
1809	1912.78	1916.75	3.97	Mouse 1 has no movement in Area Box	0	0	1.29	-0.6	-0.15
1810	1912.78	1916.75	3.97	Mouse 1 has no movement in Area Periphery	0	0	1.29	-0.6	-0.15
1813	1916.75	1925.96	9.21	Mouse 1 In Place Activity in Area Box	0	0	1.28	-5.71	-0.62
1814	1916.75	1925.96	9.21	Mouse 1 In Place Activity in Area Periphery	0	0	1.28	-5.71	-0.62
1815	1925.96	1928.96	3	Mouse 1 has no movement in Area Box	0	0	1.31	3.24	1.08
1816	1925.96	1928.96	3	Mouse 1 has no movement in Area Periphery	0	0	1.31	3.24	1.08
1817	1928.96	1930.8	1.84	Mouse 1 In Place Activity in Area Box	0	0	1.32	-2.1	-1.14
1818	1928.96	1930.8	1.84	Mouse 1 In Place Activity in Area Periphery	0	0	1.32	-2.1	-1.14
1821	1930.8	1935.34	4.54	Mouse 1 has no movement in Area Box	0	0	1.33	-0.25	-0.06
1822	1930.8	1935.34	4.54	Mouse 1 has no movement in Area Periphery	0	0	1.33	-0.25	-0.06
1823	1935.34	1948.11	12.78	Mouse 1 In Place Activity in Area Box	0	0	1.27	28.18	2.21
1824	1935.34	1948.11	12.78	Mouse 1 In Place Activity in Area Periphery	0	0	1.27	28.18	2.21
1827	1948.11	1950.05	1.94	Mouse 1 has no movement in Area Box	0	0	1.32	3.53	1.82
1828	1948.11	1950.05	1.94	Mouse 1 has no movement in Area Periphery	0	0	1.32	3.53	1.82
1829	1950.05	1959.86	9.81	Mouse 1 In Place Activity in Area Box	0	0	1.31	-14.76	-1.5
1830	1950.05	1959.86	9.81	Mouse 1 In Place Activity in Area Periphery	0	0	1.31	-14.76	-1.5
1831	1959.86	1965.03	5.17	Mouse 1 has no movement in Area Box	0	0	1.24	-11.57	-2.24
1832	1959.86	1965.03	5.17	Mouse 1 has no movement in Area Periphery	0	0	1.24	-11.57	-2.24
1833	1965.03	1978.08	13.05	Mouse 1 In Place Activity in Area Box	0	0	1.31	29.68	2.27
1834	1965.03	1978.08	13.05	Mouse 1 In Place Activity in Area Periphery	0	0	1.31	29.68	2.27
1837	1978.08	1979.98	1.9	Mouse 1 has no movement in Area Box	0	0	1.32	-7.37	-3.88
1838	1978.08	1979.98	1.9	Mouse 1 has no movement in Area Periphery	0	0	1.32	-7.37	-3.88
1840	1979.98	1982.75	2.77	Mouse 1 In Place Activity in Area Box	0	0	1.35	-1.27	-0.46
1841	1979.98	1982.75	2.77	Mouse 1 In Place Activity in Area Periphery	0	0	1.35	-1.27	-0.46
