# Supplementary material for: Inhibitory medial zona incerta pathway drives exploratory behavior by inhibiting glutamatergic cuneiform neurons
Source: Nat Commun. 2024 Feb 7;15:1160. doi: 10.1038/s41467-024-45288-x (PMC10850156; doi:10.1038/s41467-024-45288-x)
Supplement: Supplementary file 4 — Supplementary Software [file 41467_2024_45288_MOESM4_ESM.zip › Behavior Software/EZEthogram/cleversys_events/Trial event export CSIVideo_2019_11_22_17_7_25.xlsx]

## Sheet: Trial 7
Trial 7 -- ROOT:SS Reanalysis 2021:vGAT OFT 3 ABA
Arena	Last Modified Date	Virus
1	2021-06-03 17:13:07	ChR2
ID	From Second	To Second	Length(Second)	Event	Dist(mm)	V(mm/s)	Elongation	TAngleSum	AverAngle
2	0.17	261.19	261.03	Area:Mouse 1 Center In Periphery	2870.06	11.04	1.81	-28.26	-0.11
3	261.29	261.49	0.2	Mouse 1 Cross Over Periphery and Center 75 by Center	7.66	38.28	2.81	5.6	27.98
4	0.17	25.73	25.56	Mouse 1 In Place Activity in Area Box	107.52	4.38	1.61	274.22	10.74		117.34	108.69	142.1		11.734	10.869	14.21
5	0.17	25.73	25.56	Mouse 1 In Place Activity in Area Periphery	107.52	4.38	1.61	274.22	10.74		96.97	87.36	57.61		9.697	8.736	5.761
6	26.29	28.43	2.14	Mouse 1 Locomotion in Area Box	250.57	117.34	3	-8.99	-4.21		125.63	69.49	92.93		12.563	6.949	9.293
7	26.29	28.43	2.14	Mouse 1 Locomotion in Area Periphery	250.57	117.34	3	-8.99	-4.21		105.88	82.48	61.9		10.588	8.248	6.19
8	27.79	28.09	0.3	Mouse 1 Flat-Back Approach in Area Box	54.97	183.04	3.35	-0.53	-1.75		96.21	115.14	78.05		9.621	11.514	7.805
9	28.56	33.13	4.57	Mouse 1 In Place Activity in Area Box	83.82	18.34	1.6	-105.49	-23.08			70.29	91.16			7.029	9.116
10	28.56	33.13	4.57	Mouse 1 In Place Activity in Area Periphery	83.82	18.34	1.6	-105.49	-23.08			105.99				10.599
11	33.57	35.94	2.37	Mouse 1 Locomotion in Area Box	229.73	96.97	2.42	-17.78	-7.51			56.86				5.686
12	33.57	35.94	2.37	Mouse 1 Locomotion in Area Periphery	229.73	96.97	2.42	-17.78	-7.51			84.5				8.45
13	36.17	54.35	18.18	Mouse 1 In Place Activity in Area Box	123	6.76	1.77	-81.24	-4.47			104.4				10.44
14	36.17	54.35	18.18	Mouse 1 In Place Activity in Area Periphery	123	6.76	1.77	-81.24	-4.47
15	35.54	43.44	7.91	Mouse 1 Turn Around	165.72	20.96	1.82	-11.68	-1.48
16	54.95	56.36	1.4	Mouse 1 Flat-Back Approach in Area Box	187.28	133.64	3.76	-1.51	-1.08
17	54.69	56.76	2.07	Mouse 1 Locomotion in Area Box	259.89	125.63	3.5	-2.1	-1.02
18	54.69	56.76	2.07	Mouse 1 Locomotion in Area Periphery	259.89	125.63	3.5	-2.1	-1.02
19	58.46	62.16	3.7	Mouse 1 In Place Activity in Area Box	26.42	7.13	1.87	-20.58	-5.56
20	58.46	62.16	3.7	Mouse 1 In Place Activity in Area Periphery	26.42	7.13	1.87	-20.58	-5.56
21	56.49	63.16	6.67	Mouse 1 Turn Around	158.86	23.81	2.1	-95.61	-14.33
22	63.5	64.83	1.33	Mouse 1 Flat-Back Approach in Area Box	140.52	105.29	3.32	0.08	0.06
23	63.26	65.27	2	Mouse 1 Locomotion in Area Box	211.97	105.88	3.18	-2.75	-1.37
24	63.26	65.27	2	Mouse 1 Locomotion in Area Periphery	211.97	105.88	3.18	-2.75	-1.37
25	65.4	67.17	1.77	Mouse 1 In Place Activity in Area Box	65.76	37.18	1.66	-18.49	-10.46
26	65.4	67.17	1.77	Mouse 1 In Place Activity in Area Periphery	65.76	37.18	1.66	-18.49	-10.46
27	67.17	67.97	0.8	Mouse 1 has no movement in Area Box	0	0	1.55	-0.28	-0.35
28	67.17	67.97	0.8	Mouse 1 has no movement in Area Periphery	0	0	1.55	-0.28	-0.35
29	67.97	73.87	5.91	Mouse 1 In Place Activity in Area Box	0	0	1.67	16.46	2.79
30	67.97	73.87	5.91	Mouse 1 In Place Activity in Area Periphery	0	0	1.67	16.46	2.79
31	73.87	75.01	1.13	Mouse 1 has no movement in Area Box	0	0	1.64	-0.27	-0.23
32	73.87	75.01	1.13	Mouse 1 has no movement in Area Periphery	0	0	1.64	-0.27	-0.23
33	75.01	76.14	1.13	Mouse 1 In Place Activity in Area Box	0	0	1.64	-13.35	-11.77
34	75.01	76.14	1.13	Mouse 1 In Place Activity in Area Periphery	0	0	1.64	-13.35	-11.77
35	76.14	79.05	2.9	Mouse 1 has no movement in Area Box	0	0	1.71	19.66	6.77
36	76.14	79.05	2.9	Mouse 1 has no movement in Area Periphery	0	0	1.71	19.66	6.77
37	79.05	81.01	1.97	Mouse 1 In Place Activity in Area Box	0	0	1.63	-29.64	-15.06
38	79.05	81.01	1.97	Mouse 1 In Place Activity in Area Periphery	0	0	1.63	-29.64	-15.06
39	81.01	81.88	0.87	Mouse 1 has no movement in Area Box	0	0	1.58	0.52	0.6
40	81.01	81.88	0.87	Mouse 1 has no movement in Area Periphery	0	0	1.58	0.52	0.6
41	81.88	85.72	3.84	Mouse 1 In Place Activity in Area Box	0	0	1.65	8.14	2.12
42	81.88	85.72	3.84	Mouse 1 In Place Activity in Area Periphery	0	0	1.65	8.14	2.12
43	85.72	91.96	6.24	Mouse 1 has no movement in Area Box	0	0	1.63	17.01	2.73
44	85.72	91.96	6.24	Mouse 1 has no movement in Area Periphery	0	0	1.63	17.01	2.73
45	91.96	93.73	1.77	Mouse 1 In Place Activity in Area Box	9.2	5.2	1.59	-101.08	-57.16
46	91.96	93.73	1.77	Mouse 1 In Place Activity in Area Periphery	9.2	5.2	1.59	-101.08	-57.16
47	93.73	98.73	5.01	Mouse 1 has no movement in Area Box	1.68	0.34	1.72	5.61	1.12
48	93.73	98.73	5.01	Mouse 1 has no movement in Area Periphery	1.68	0.34	1.72	5.61	1.12
49	98.73	103	4.27	Mouse 1 In Place Activity in Area Box	0	0	1.74	12.79	3
50	98.73	103	4.27	Mouse 1 In Place Activity in Area Periphery	0	0	1.74	12.79	3
51	103	106.84	3.84	Mouse 1 has no movement in Area Box	0	0	1.74	-0.28	-0.07
52	103	106.84	3.84	Mouse 1 has no movement in Area Periphery	0	0	1.74	-0.28	-0.07
53	106.84	121.19	14.35	Mouse 1 In Place Activity in Area Box	0	0	1.78	3.84	0.27
54	106.84	121.19	14.35	Mouse 1 In Place Activity in Area Periphery	0	0	1.78	3.84	0.27
55	121.19	122.09	0.9	Mouse 1 has no movement in Area Box	0	0	1.74	-0.11	-0.13
56	121.19	122.09	0.9	Mouse 1 has no movement in Area Periphery	0	0	1.74	-0.11	-0.13
57	122.09	137.74	15.65	Mouse 1 In Place Activity in Area Box	0	0	1.75	4.53	0.29
58	122.09	137.74	15.65	Mouse 1 In Place Activity in Area Periphery	0	0	1.75	4.53	0.29
59	137.74	142.21	4.47	Mouse 1 has no movement in Area Box	0	0	1.79	-23.05	-5.16
60	137.74	142.21	4.47	Mouse 1 has no movement in Area Periphery	0	0	1.79	-23.05	-5.16
61	142.21	148.01	5.81	Mouse 1 In Place Activity in Area Box	24.79	4.27	1.86	-91.95	-15.84
62	142.21	148.01	5.81	Mouse 1 In Place Activity in Area Periphery	24.79	4.27	1.86	-91.95	-15.84
63	64.83	148.82	83.98	Mouse 1 Turn Around	200.57	2.39	1.74	-167.53	-1.99
64	148.62	151.05	2.44	Mouse 1 Locomotion in Area Box	234.34	96.21	2.94	1.85	0.76
65	148.62	151.05	2.44	Mouse 1 Locomotion in Area Periphery	234.34	96.21	2.94	1.85	0.76
66	150.12	150.88	0.77	Mouse 1 Flat-Back Approach in Area Box	94.51	123.16	3.17	-7.01	-9.14
67	150.62	157.09	6.47	Mouse 1 Turn Around	134.95	20.85	2.03	32.49	5.02
68	151.79	168.77	16.98	Mouse 1 In Place Activity in Area Box	64.73	3.81	1.66	122.91	7.24
69	151.79	168.77	16.98	Mouse 1 In Place Activity in Area Periphery	64.73	3.81	1.66	122.91	7.24
70	168.77	170.27	1.5	Mouse 1 has no movement in Area Box	0	0	1.73	-0.32	-0.21
71	168.77	170.27	1.5	Mouse 1 has no movement in Area Periphery	0	0	1.73	-0.32	-0.21
72	170.27	204.8	34.53	Mouse 1 In Place Activity in Area Box	45.4	1.31	1.69	1.94	0.06
73	170.27	204.8	34.53	Mouse 1 In Place Activity in Area Periphery	45.4	1.31	1.69	1.94	0.06
75	206.71	208.31	1.6	Mouse 1 Locomotion in Area Box	174.08	108.69	2.77	9.58	5.98
76	206.71	208.31	1.6	Mouse 1 Locomotion in Area Periphery	174.08	108.69	2.77	9.58	5.98
77	208.44	243.21	34.77	Mouse 1 In Place Activity in Area Box	129.64	3.73	1.58	-113.82	-3.27
78	208.44	243.21	34.77	Mouse 1 In Place Activity in Area Periphery	129.64	3.73	1.58	-113.82	-3.27
79	208.01	240.21	32.2	Mouse 1 Turn Around	180.13	5.59	1.55	-18.1	-0.56
80	244.61	247.15	2.54	Mouse 1 In Place Activity in Area Box	23.85	9.41	2.12	-9.66	-3.81
81	244.61	247.15	2.54	Mouse 1 In Place Activity in Area Periphery	23.85	9.41	2.12	-9.66	-3.81
82	248.11	249.88	1.77	Mouse 1 Turn Around	87.5	49.48	2.57	-8.79	-4.97
83	248.88	249.85	0.97	Mouse 1 In Place Activity in Area Box	40.15	41.49	2.29	-2.62	-2.71
84	248.88	249.85	0.97	Mouse 1 In Place Activity in Area Periphery	40.15	41.49	2.29	-2.62	-2.71
85	250.05	251.65	1.6	Mouse 1 Locomotion in Area Box	139.91	87.36	2.99	18.91	11.81
86	250.05	251.65	1.6	Mouse 1 Locomotion in Area Periphery	139.91	87.36	2.99	18.91	11.81
87	251.82	254.15	2.34	Mouse 1 In Place Activity in Area Box	48.99	20.98	2.2	-22.31	-9.55
88	251.82	254.15	2.34	Mouse 1 In Place Activity in Area Periphery	48.99	20.98	2.2	-22.31	-9.55
89	255.52	257.42	1.9	Mouse 1 In Place Activity in Area Box	19.69	10.35	2.13	4.54	2.39
90	255.52	257.42	1.9	Mouse 1 In Place Activity in Area Periphery	19.69	10.35	2.13	4.54	2.39
91	261.19	265.17	3.97	Area:Mouse 1 Center In Center	188.64	47.51	2.71	-78.12	-19.68
92	261.19	261.9	0.7	Area:Mouse 1 Center In Center 75	31.82	45.41	2.83	8.24	11.75
93	265.27	265.47	0.2	Mouse 1 Cross Over Periphery and Center 75 by Center	19.81	98.95	2.85	-2.73	-13.64
94	261.9	264.63	2.74	Area:Mouse 1 Center In Center 50	105.28	38.48	2.61	-64.61	-23.61
95	262.76	263.5	0.73	Mouse 1 In Place Activity in Area Box	19.89	27.09	2.48	26.44	36.02
96	262.76	263.5	0.73	Mouse 1 In Place Activity in Area Center 50	19.89	27.09	2.48	26.44	36.02
97	262.76	263.5	0.73	Mouse 1 In Place Activity in Area Center	19.89	27.09	2.48	26.44	36.02
98	261.39	264.16	2.77	Mouse 1 Turn Around	106.58	38.48	2.58	-49.23	-17.78
99	264.63	265.17	0.53	Area:Mouse 1 Center In Center 75	51.54	96.55	3.02	-21.75	-40.74
100	264	265.23	1.23	Mouse 1 Locomotion in Area Box	85.79	69.49	2.91	-60.41	-48.93
101	264	264.93	0.93	Mouse 1 Locomotion in Area Center	54.38	58.21	2.91	-34.25	-36.66
102	265.17	349.92	84.75	Area:Mouse 1 Center In Periphery	1714.18	20.23	2.1	1459.53	17.22
103	350.48	350.68	0.2	Mouse 1 Cross Over Periphery and Center 75 by Center	4.2	20.99	2.77	0.46	2.28
104	264.63	266.27	1.63	Mouse 1 Turn Around	118.43	72.44	2.61	39.93	24.42
105	266.13	267.93	1.8	Mouse 1 Locomotion in Area Box	148.62	82.48	2.53	65.51	36.36
106	266.13	267.93	1.8	Mouse 1 Locomotion in Area Periphery	148.62	82.48	2.53	65.51	36.36
107	268.84	277.24	8.41	Mouse 1 In Place Activity in Area Box	94.57	11.25	2.38	66.28	7.88
108	268.84	277.24	8.41	Mouse 1 In Place Activity in Area Periphery	94.57	11.25	2.38	66.28	7.88
109	267.6	270.6	3	Mouse 1 Turn Around	136.86	45.57	2.19	90.05	29.99
110	273.17	279.41	6.24	Mouse 1 Turn Around	83.97	13.46	2.15	135.66	21.74
111	278.65	281.15	2.5	Mouse 1 In Place Activity in Area Box	34.46	13.77	1.52	85.56	34.19
112	278.65	281.15	2.5	Mouse 1 In Place Activity in Area Periphery	34.46	13.77	1.52	85.56	34.19
113	282.48	287.42	4.94	Mouse 1 In Place Activity in Area Box	33.84	6.85	1.64	265.32	53.73
114	282.48	287.42	4.94	Mouse 1 In Place Activity in Area Periphery	33.84	6.85	1.64	265.32	53.73
115	288.05	293.33	5.27	Mouse 1 In Place Activity in Area Box	58.93	11.18	1.72	69.14	13.12
116	288.05	293.33	5.27	Mouse 1 In Place Activity in Area Periphery	58.93	11.18	1.72	69.14	13.12
117	294.26	297.6	3.34	Mouse 1 In Place Activity in Area Box	18.57	5.56	1.99	44.69	13.39
118	294.26	297.6	3.34	Mouse 1 In Place Activity in Area Periphery	18.57	5.56	1.99	44.69	13.39
119	290.69	297.83	7.14	Mouse 1 Turn Around	53.37	7.47	1.83	232.67	32.58
120	298.03	298.93	0.9	Mouse 1 Flat-Back Approach in Area Box	91.06	101.07	3.41	12.58	13.96
121	297.76	299.83	2.07	Mouse 1 Locomotion in Area Box	238.19	115.14	3.16	4.73	2.29
122	297.76	299.83	2.07	Mouse 1 Locomotion in Area Periphery	238.19	115.14	3.16	4.73	2.29
123	302.04	305.01	2.97	Mouse 1 Locomotion in Area Box	208.74	70.29	2.97	19.1	6.43
124	302.04	305.01	2.97	Mouse 1 Locomotion in Area Periphery	208.74	70.29	2.97	19.1	6.43
125	303	303.3	0.3	Mouse 1 Flat-Back Approach in Area Box	29.2	97.25	3.37	8.92	29.71
126	305.24	336.5	31.26	Mouse 1 In Place Activity in Area Box	118.86	3.8	1.96	214.98	6.88
127	305.24	336.5	31.26	Mouse 1 In Place Activity in Area Periphery	118.86	3.8	1.96	214.98	6.88
128	304.64	311.54	6.91	Mouse 1 Turn Around	129.96	18.82	2.03	85.44	12.37
129	337	342.71	5.71	Mouse 1 In Place Activity in Area Box	73.75	12.93	2.38	-18.63	-3.27
130	337	342.71	5.71	Mouse 1 In Place Activity in Area Periphery	73.75	12.93	2.38	-18.63	-3.27
131	340.17	340.71	0.53	Mouse 1 SAP [None]	10.38	19.45	3.19	-1.75	-3.28
132	335.24	341.57	6.34	Mouse 1 Turn Around	74.4	11.73	2.23	-70.97	-11.19
133	343.08	343.81	0.73	Mouse 1 Flat-Back Approach in Area Box	57.08	77.76	3.36	-8.55	-11.65
134	342.84	344.51	1.67	Mouse 1 Locomotion in Area Box	176.82	105.99	3.12	10.76	6.45
135	342.84	344.51	1.67	Mouse 1 Locomotion in Area Periphery	176.82	105.99	3.12	10.76	6.45
136	344.84	346.68	1.84	Mouse 1 In Place Activity in Area Box	48.83	26.61	1.78	129.12	70.36
137	344.84	346.68	1.84	Mouse 1 In Place Activity in Area Periphery	48.83	26.61	1.78	129.12	70.36
138	344.01	347.98	3.97	Mouse 1 Turn Around	201.33	50.71	2.08	191.93	48.34
139	349.92	350.12	0.2	Area:Mouse 1 Center In Center	5.33	26.62	2.93	8.94	44.67
140	349.92	350.12	0.2	Area:Mouse 1 Center In Center 75	5.33	26.62	2.93	8.94	44.67
141	350.12	350.38	0.27	Area:Mouse 1 Center In Periphery	5.58	20.91	2.67	7.72	28.91
142	350.38	350.72	0.33	Area:Mouse 1 Center In Center	6.93	20.76	2.73	6.77	20.28
143	350.38	350.72	0.33	Area:Mouse 1 Center In Center 75	6.93	20.76	2.73	6.77	20.28
144	350.82	351.02	0.2	Mouse 1 Cross Over Periphery and Center 75 by Center	3.55	17.71	2.27	18	89.92
145	350.72	444.58	93.86	Area:Mouse 1 Center In Periphery	2207.25	23.52	2.28	-223.64	-2.38
146	1068.1	1068.3	0.2	Mouse 1 Cross Over Periphery and Center 75 by Center	8.13	40.63	2.64	0.84	4.2
147	350.82	351.42	0.6	Mouse 1 Turn Around	19.99	33.29	2.37	-23.73	-39.51
148	350.92	352.45	1.53	Mouse 1 Locomotion in Area Box	87.27	56.86	2.97	-51.7	-33.68
149	350.92	352.45	1.53	Mouse 1 Locomotion in Area Periphery	87.27	56.86	2.97	-51.7	-33.68
150	351.55	351.99	0.43	Mouse 1 Flat-Back Approach in Area Box	27.85	64.2	3.49	3.34	7.7
151	353.45	354.89	1.43	Mouse 1 Locomotion in Area Box	121.24	84.5	3.22	-10.72	-7.47
152	353.45	354.89	1.43	Mouse 1 Locomotion in Area Periphery	121.24	84.5	3.22	-10.72	-7.47
153	355.12	358.19	3.07	Mouse 1 In Place Activity in Area Box	71.61	23.33	2.02	-120.9	-39.38
154	355.12	358.19	3.07	Mouse 1 In Place Activity in Area Periphery	71.61	23.33	2.02	-120.9	-39.38
155	354.52	357.46	2.94	Mouse 1 Turn Around	142.79	48.63	2.26	-135.16	-46.03
156	358.49	360.29	1.8	Mouse 1 Locomotion in Area Box	188.1	104.4	2.54	20.16	11.19
157	358.49	360.29	1.8	Mouse 1 Locomotion in Area Periphery	188.1	104.4	2.54	20.16	11.19
158	360.39	361.26	0.87	Mouse 1 In Place Activity in Area Box	72.81	83.92	1.78	3.32	3.83
159	360.39	361.26	0.87	Mouse 1 In Place Activity in Area Periphery	72.81	83.92	1.78	3.32	3.83
160	362.06	365.07	3	Mouse 1 In Place Activity in Area Box	25.84	8.61	1.77	-69.27	-23.07
161	362.06	365.07	3	Mouse 1 In Place Activity in Area Periphery	25.84	8.61	1.77	-69.27	-23.07
162	366	367.5	1.5	Mouse 1 Flat-Back Approach in Area Box	237.55	158.21	3.87	-6.92	-4.61
163	365.83	367.4	1.57	Mouse 1 Locomotion in Area Box	222.85	142.1	3.83	1.62	1.03
164	365.83	367.4	1.57	Mouse 1 Locomotion in Area Periphery	222.85	142.1	3.83	1.62	1.03
165	367.53	403.27	35.74	Mouse 1 In Place Activity in Area Box	172.92	4.84	2.07	276.73	7.74
166	367.53	403.27	35.74	Mouse 1 In Place Activity in Area Periphery	172.92	4.84	2.07	276.73	7.74
167	367.03	387.35	20.32	Mouse 1 Turn Around	234.29	11.53	2.02	169.41	8.34
168	403.57	404.47	0.9	Mouse 1 Flat-Back Approach in Area Box	46.59	51.72	3.51	3.7	4.11
169	403.54	405.37	1.84	Mouse 1 Locomotion in Area Box	105.72	57.61	3.39	-13.32	-7.26
170	403.54	405.37	1.84	Mouse 1 Locomotion in Area Periphery	105.72	57.61	3.39	-13.32	-7.26
171	404.87	405.21	0.33	Mouse 1 Flat-Back Approach in Area Box	19.64	58.85	3.36	-4.56	-13.66
172	407.07	408.31	1.23	Mouse 1 In Place Activity in Area Box	48.73	39.47	2.12	18.84	15.26
173	407.07	408.31	1.23	Mouse 1 In Place Activity in Area Periphery	48.73	39.47	2.12	18.84	15.26
174	408.31	409.84	1.53	Mouse 1 has no movement in Area Box	0	0	2.14	-2.97	-1.93
175	408.31	409.84	1.53	Mouse 1 has no movement in Area Periphery	0	0	2.14	-2.97	-1.93
176	409.84	419.79	9.94	Mouse 1 In Place Activity in Area Box	37.25	3.75	2.15	-86.91	-8.74
177	409.84	419.79	9.94	Mouse 1 In Place Activity in Area Periphery	37.25	3.75	2.15	-86.91	-8.74
178	420.72	421.72	1	Mouse 1 Flat-Back Approach in Area Box	62.27	62.21	3.52	-6.15	-6.14
179	421.79	422.72	0.93	Mouse 1 SAP [None]	44.45	47.58	3.05	-10.19	-10.9
180	421.86	423.02	1.17	Mouse 1 In Place Activity in Area Box	40.28	34.49	2.97	-3.64	-3.11
181	421.86	423.02	1.17	Mouse 1 In Place Activity in Area Periphery	40.28	34.49	2.97	-3.64	-3.11
182	427.06	428.53	1.47	Mouse 1 In Place Activity in Area Box	36.82	25.08	2.14	-35	-23.84
183	427.06	428.53	1.47	Mouse 1 In Place Activity in Area Periphery	36.82	25.08	2.14	-35	-23.84
184	426.23	428.96	2.74	Mouse 1 Turn Around	64.89	23.72	2.39	-61.45	-22.46
185	430.06	430.73	0.67	Mouse 1 In Place Activity in Area Box	14.01	21	1.93	36.59	54.82
186	430.06	430.73	0.67	Mouse 1 In Place Activity in Area Periphery	14.01	21	1.93	36.59	54.82
187	431.03	433	1.97	Mouse 1 Locomotion in Area Box	182.95	92.93	2.54	-65.06	-33.05
188	431.03	433	1.97	Mouse 1 Locomotion in Area Periphery	182.95	92.93	2.54	-65.06	-33.05
189	433.17	433.93	0.77	Mouse 1 In Place Activity in Area Box	55.01	71.68	1.82	8.09	10.54
190	433.17	433.93	0.77	Mouse 1 In Place Activity in Area Periphery	55.01	71.68	1.82	8.09	10.54
191	436.24	441.74	5.51	Mouse 1 In Place Activity in Area Box	45.19	8.21	2.09	-168.01	-30.52
192	436.24	441.74	5.51	Mouse 1 In Place Activity in Area Periphery	45.19	8.21	2.09	-168.01	-30.52
193	433	442.71	9.71	Mouse 1 Turn Around	179.58	18.49	2.06	-193.31	-19.91
194	444.58	444.81	0.23	Area:Mouse 1 Center In Center	9.03	38.64	2.81	-0.62	-2.67
195	444.58	444.81	0.23	Area:Mouse 1 Center In Center 75	9.03	38.64	2.81	-0.62	-2.67
196	444.81	637.44	192.63	Area:Mouse 1 Center In Periphery	2412.85	12.53	1.93	574.36	2.98
197	444.71	445.88	1.17	Mouse 1 In Place Activity in Area Box	22.01	18.84	2.78	17.81	15.25
198	444.71	445.88	1.17	Mouse 1 In Place Activity in Area Periphery	22.01	18.84	2.78	17.81	15.25
199	448.01	449.12	1.1	Mouse 1 Locomotion in Area Box	68.16	61.9	2.57	16.1	14.62
200	448.01	449.12	1.1	Mouse 1 Locomotion in Area Periphery	68.16	61.9	2.57	16.1	14.62
201	449.25	451.89	2.64	Mouse 1 In Place Activity in Area Box	65.37	24.8	1.83	58.91	22.35
202	449.25	451.89	2.64	Mouse 1 In Place Activity in Area Periphery	65.37	24.8	1.83	58.91	22.35
203	448.72	452.25	3.54	Mouse 1 Turn Around	124.07	35.08	1.96	92	26.01
204	452.89	454.49	1.6	Mouse 1 In Place Activity in Area Box	20.49	12.8	2.74	-0.88	-0.55
205	452.89	454.49	1.6	Mouse 1 In Place Activity in Area Periphery	20.49	12.8	2.74	-0.88	-0.55
206	456.36	456.69	0.33	Mouse 1 Flat-Back Approach in Area Box	10.97	32.89	3.37	-6.64	-19.89
207	456.76	457.32	0.57	Mouse 1 SAP [None]	33.09	58.33	3.17	-0.59	-1.03
208	457.92	459.09	1.17	Mouse 1 Locomotion in Area Box	91.15	78.05	2.79	12.81	10.97
209	457.92	459.09	1.17	Mouse 1 Locomotion in Area Periphery	91.15	78.05	2.79	12.81	10.97
210	459.83	465.2	5.37	Mouse 1 In Place Activity in Area Box	70.92	13.2	1.69	155.32	28.91
211	459.83	465.2	5.37	Mouse 1 In Place Activity in Area Periphery	70.92	13.2	1.69	155.32	28.91
212	458.56	464.53	5.97	Mouse 1 Turn Around	182.63	30.58	1.77	80.2	13.43
213	467.57	469.54	1.97	Mouse 1 has no movement in Area Box	0	0	2.56	-3.47	-1.76
214	467.57	469.54	1.97	Mouse 1 has no movement in Area Periphery	0	0	2.56	-3.47	-1.76
215	469.54	470.64	1.1	Mouse 1 In Place Activity in Area Box	0	0	2.59	3.82	3.47
216	469.54	470.64	1.1	Mouse 1 In Place Activity in Area Periphery	0	0	2.59	3.82	3.47
217	471.64	472.24	0.6	Mouse 1 Flat-Back Approach in Area Box	53.16	88.51	3.21	-3.22	-5.37
218	471.24	473.07	1.84	Mouse 1 Locomotion in Area Box	167.29	91.16	2.96	10.3	5.62
219	471.24	473.07	1.84	Mouse 1 Locomotion in Area Periphery	167.29	91.16	2.96	10.3	5.62
220	473.17	536.94	63.76	Mouse 1 In Place Activity in Area Box	139.38	2.19	1.67	-253.39	-3.97
221	473.17	536.94	63.76	Mouse 1 In Place Activity in Area Periphery	139.38	2.19	1.67	-253.39	-3.97
222	472.57	479.91	7.34	Mouse 1 Turn Around	153.31	20.89	1.94	-25.99	-3.54
223	536.94	538.84	1.9	Mouse 1 has no movement in Area Box	0	0	1.79	-2.31	-1.22
224	536.94	538.84	1.9	Mouse 1 has no movement in Area Periphery	0	0	1.79	-2.31	-1.22
225	538.84	541.74	2.9	Mouse 1 In Place Activity in Area Box	0.54	0.19	1.71	-4.53	-1.56
226	538.84	541.74	2.9	Mouse 1 In Place Activity in Area Periphery	0.54	0.19	1.71	-4.53	-1.56
228	541.74	543.54	1.8	Mouse 1 has no movement in Area Box	0	0	1.63	-4.9	-2.72
229	541.74	543.54	1.8	Mouse 1 has no movement in Area Periphery	0	0	1.63	-4.9	-2.72
230	543.54	562.9	19.35	Mouse 1 In Place Activity in Area Box	3.35	0.17	1.45	14.63	0.76
231	543.54	562.9	19.35	Mouse 1 In Place Activity in Area Periphery	3.35	0.17	1.45	14.63	0.76
232	562.9	563.93	1.03	Mouse 1 has no movement in Area Box	0	0	1.47	-9.31	-9
233	562.9	563.93	1.03	Mouse 1 has no movement in Area Periphery	0	0	1.47	-9.31	-9
234	563.93	572.17	8.24	Mouse 1 In Place Activity in Area Box	6.62	0.8	1.5	75.36	9.14
235	563.93	572.17	8.24	Mouse 1 In Place Activity in Area Periphery	6.62	0.8	1.5	75.36	9.14
236	573.51	577.34	3.84	Mouse 1 In Place Activity in Area Box	19.9	5.19	2.32	-4.52	-1.18
237	573.51	577.34	3.84	Mouse 1 In Place Activity in Area Periphery	19.9	5.19	2.32	-4.52	-1.18
238	577.64	579.51	1.87	Mouse 1 Locomotion in Area Box	193.92	103.78	3.01	-0.36	-0.19
239	577.64	579.51	1.87	Mouse 1 Locomotion in Area Periphery	193.92	103.78	3.01	-0.36	-0.19
240	579.71	589.19	9.48	Mouse 1 In Place Activity in Area Box	96.44	10.18	2.13	-88.08	-9.3
241	579.71	589.19	9.48	Mouse 1 In Place Activity in Area Periphery	96.44	10.18	2.13	-88.08	-9.3
242	579.18	588.76	9.58	Mouse 1 Turn Around	167.1	17.45	2.15	-117.03	-12.22
243	590.16	592.99	2.84	Mouse 1 In Place Activity in Area Box	57.02	20.11	2.9	2.88	1.02
244	590.16	592.99	2.84	Mouse 1 In Place Activity in Area Periphery	57.02	20.11	2.9	2.88	1.02
245	598.26	599	0.73	Mouse 1 In Place Activity in Area Box	30.3	41.27	1.93	-13.92	-18.96
246	598.26	599	0.73	Mouse 1 In Place Activity in Area Periphery	30.3	41.27	1.93	-13.92	-18.96
247	600.2	601.8	1.6	Mouse 1 In Place Activity in Area Box	26.17	16.34	2.73	-3.23	-2.02
248	600.2	601.8	1.6	Mouse 1 In Place Activity in Area Periphery	26.17	16.34	2.73	-3.23	-2.02
249	597.7	602.4	4.7	Mouse 1 Turn Around	114	24.23	2.39	-19.69	-4.18
250	602.3	603.74	1.43	Mouse 1 Locomotion in Area Box	111.18	77.49	2.51	28.38	19.78
251	602.3	603.74	1.43	Mouse 1 Locomotion in Area Periphery	111.18	77.49	2.51	28.38	19.78
252	603.94	605.67	1.74	Mouse 1 In Place Activity in Area Box	54.31	31.3	2.01	-8.68	-5
253	603.94	605.67	1.74	Mouse 1 In Place Activity in Area Periphery	54.31	31.3	2.01	-8.68	-5
254	606.64	611.68	5.04	Mouse 1 In Place Activity in Area Box	47.2	9.37	1.6	215.62	42.8
255	606.64	611.68	5.04	Mouse 1 In Place Activity in Area Periphery	47.2	9.37	1.6	215.62	42.8
256	604.8	610.34	5.54	Mouse 1 Turn Around	74.81	13.51	1.74	124.34	22.45
257	612.45	619.12	6.67	Mouse 1 In Place Activity in Area Box	56.44	8.46	1.72	278.26	41.7
258	612.45	619.12	6.67	Mouse 1 In Place Activity in Area Periphery	56.44	8.46	1.72	278.26	41.7
259	619.59	620.75	1.17	Mouse 1 Locomotion in Area Box	69.27	59.31	2.71	30.88	26.45
260	619.59	620.75	1.17	Mouse 1 Locomotion in Area Periphery	69.27	59.31	2.71	30.88	26.45
261	620.92	634.7	13.78	Mouse 1 In Place Activity in Area Box	102.86	7.46	1.96	121.43	8.81
262	620.92	634.7	13.78	Mouse 1 In Place Activity in Area Periphery	102.86	7.46	1.96	121.43	8.81
263	620.25	624.89	4.64	Mouse 1 Turn Around	149.49	32.23	2.07	31.23	6.73
264	635.7	636.67	0.97	Mouse 1 In Place Activity in Area Box	11.86	12.26	2.16	19.84	20.51
265	635.7	636.67	0.97	Mouse 1 In Place Activity in Area Periphery	11.86	12.26	2.16	19.84	20.51
266	637.44	637.67	0.23	Area:Mouse 1 Center In Center	18.63	79.76	2.85	-4.23	-18.09
267	637.44	637.67	0.23	Area:Mouse 1 Center In Center 75	18.63	79.76	2.85	-4.23	-18.09
268	637.67	1068	430.33	Area:Mouse 1 Center In Periphery	8830.67	20.52	1.98	2005.27	4.66
269	636.87	637.77	0.9	Mouse 1 Locomotion in Area Box	47.07	52.25	2.79	-13.2	-14.65
270	637.97	639.97	2	Mouse 1 In Place Activity in Area Box	52.44	26.19	2.12	49.42	24.69
271	637.97	639.97	2	Mouse 1 In Place Activity in Area Periphery	52.44	26.19	2.12	49.42	24.69
272	643.88	650.22	6.34	Mouse 1 In Place Activity in Area Box	72.83	11.49	2.17	106.74	16.84
273	643.88	650.22	6.34	Mouse 1 In Place Activity in Area Periphery	72.83	11.49	2.17	106.74	16.84
274	643.34	647.41	4.07	Mouse 1 Turn Around	107.4	26.38	1.93	70.88	17.41
275	650.68	652.39	1.7	Mouse 1 SAP [None]	20.53	12.06	3.37	0.31	0.18
276	650.95	661.83	10.88	Mouse 1 In Place Activity in Area Box	86.48	7.95	1.97	7.2	0.66
277	650.95	661.83	10.88	Mouse 1 In Place Activity in Area Periphery	86.48	7.95	1.97	7.2	0.66
278	662.7	663.4	0.7	Mouse 1 In Place Activity in Area Box	21.22	30.29	2.8	2.86	4.09
279	662.7	663.4	0.7	Mouse 1 In Place Activity in Area Periphery	21.22	30.29	2.8	2.86	4.09
280	663.66	664.63	0.97	Mouse 1 Flat-Back Approach in Area Box	71.04	73.41	3.58	0.21	0.21
281	663.53	664.53	1	Mouse 1 Locomotion in Area Box	60.21	60.15	3.55	1.32	1.32
282	663.53	664.53	1	Mouse 1 Locomotion in Area Periphery	60.21	60.15	3.55	1.32	1.32
283	664.7	666.5	1.8	Mouse 1 In Place Activity in Area Box	50.05	27.78	2.94	-2.11	-1.17
284	664.7	666.5	1.8	Mouse 1 In Place Activity in Area Periphery	50.05	27.78	2.94	-2.11	-1.17
285	668.44	671.17	2.74	Mouse 1 SAP [None]	3.77	1.38	3.09	-1.55	-0.56
286	667.8	670.74	2.94	Mouse 1 In Place Activity in Area Box	28.33	9.65	3.08	-0.82	-0.28
287	667.8	670.74	2.94	Mouse 1 In Place Activity in Area Periphery	28.33	9.65	3.08	-0.82	-0.28
288	664.33	671.47	7.14	Mouse 1 Turn Around	139.38	19.52	3.06	11.9	1.67
289	674.44	676.68	2.24	Mouse 1 In Place Activity in Area Box	26.99	12.07	2.11	22.72	10.16
290	674.44	676.68	2.24	Mouse 1 In Place Activity in Area Periphery	26.99	12.07	2.11	22.72	10.16
291	679.21	682.38	3.17	Mouse 1 Turn Around	136.97	43.21	2.47	39.83	12.56
292	683.35	686.72	3.37	Mouse 1 In Place Activity in Area Box	50.43	14.96	1.59	203.51	60.39
293	683.35	686.72	3.37	Mouse 1 In Place Activity in Area Periphery	50.43	14.96	1.59	203.51	60.39
294	687.52	688.42	0.9	Mouse 1 Flat-Back Approach in Area Box	70.18	77.9	3.18	-0.94	-1.04
295	687.32	689.76	2.44	Mouse 1 Locomotion in Area Box	225.02	92.38	2.81	2.07	0.85
296	687.32	689.76	2.44	Mouse 1 Locomotion in Area Periphery	225.02	92.38	2.81	2.07	0.85
297	689.22	692.33	3.1	Mouse 1 Turn Around	165.95	53.48	2	-10.25	-3.3
298	691.62	692.33	0.7	Mouse 1 In Place Activity in Area Box	19.79	28.24	1.87	-15.69	-22.39
299	691.62	692.33	0.7	Mouse 1 In Place Activity in Area Periphery	19.79	28.24	1.87	-15.69	-22.39
301	693.96	696.73	2.77	Mouse 1 Turn Around	106.77	38.55	2.1	-156.81	-56.62
302	697.06	697.76	0.7	Mouse 1 In Place Activity in Area Box	16.11	22.98	2.25	6.45	9.21
303	697.06	697.76	0.7	Mouse 1 In Place Activity in Area Periphery	16.11	22.98	2.25	6.45	9.21
304	698.77	702.87	4.1	Mouse 1 In Place Activity in Area Box	68.71	16.74	1.62	166.22	40.5
305	698.77	702.87	4.1	Mouse 1 In Place Activity in Area Periphery	68.71	16.74	1.62	166.22	40.5
306	703.67	704.57	0.9	Mouse 1 Flat-Back Approach in Area Box	92.92	103.14	4.05	4.16	4.62
307	703.44	704.7	1.27	Mouse 1 Locomotion in Area Box	121.77	96.04	3.63	-15.01	-11.84
308	703.44	704.7	1.27	Mouse 1 Locomotion in Area Periphery	121.77	96.04	3.63	-15.01	-11.84
309	704.27	707.77	3.5	Mouse 1 Turn Around	212.16	60.56	2.38	2.41	0.69
310	706.54	707.07	0.53	Mouse 1 In Place Activity in Area Box	22.94	42.97	1.98	-12.93	-24.22
311	706.54	707.07	0.53	Mouse 1 In Place Activity in Area Periphery	22.94	42.97	1.98	-12.93	-24.22
312	707.57	708.51	0.93	Mouse 1 Locomotion in Area Box	58.02	62.1	2.98	2.34	2.5
313	707.57	708.51	0.93	Mouse 1 Locomotion in Area Periphery	58.02	62.1	2.98	2.34	2.5
314	708.04	709.11	1.07	Mouse 1 Turn Around	118.88	111.34	2.63	-3.64	-3.41
315	710.31	715.88	5.57	Mouse 1 In Place Activity in Area Box	43.58	7.82	1.65	88.04	15.8
316	710.31	715.88	5.57	Mouse 1 In Place Activity in Area Periphery	43.58	7.82	1.65	88.04	15.8
317	716.05	717.72	1.67	Mouse 1 Locomotion in Area Box	202.17	121.18	2.72	-17.46	-10.46
318	716.05	717.72	1.67	Mouse 1 Locomotion in Area Periphery	202.17	121.18	2.72	-17.46	-10.46
319	716.72	717.08	0.37	Mouse 1 Flat-Back Approach in Area Box	47.18	128.54	3.17	-4.07	-11.08
320	717.48	719.22	1.74	Mouse 1 Turn Around	179.28	103.33	2.29	94.22	54.3
321	720.15	721.49	1.33	Mouse 1 Flat-Back Approach in Area Box	168.7	126.4	3.6	5.45	4.09
322	719.85	721.72	1.87	Mouse 1 Locomotion in Area Box	221.54	118.56	3.49	3.48	1.86
323	719.85	721.72	1.87	Mouse 1 Locomotion in Area Periphery	221.54	118.56	3.49	3.48	1.86
324	721.86	724.29	2.44	Mouse 1 In Place Activity in Area Box	83.59	34.32	2.19	74.64	30.65
325	721.86	724.29	2.44	Mouse 1 In Place Activity in Area Periphery	83.59	34.32	2.19	74.64	30.65
326	721.39	724.82	3.44	Mouse 1 Turn Around	162.04	47.15	2.33	107.55	31.3
327	724.76	725.83	1.07	Mouse 1 Locomotion in Area Box	71.08	66.57	2.63	-10.03	-9.4
328	724.76	725.83	1.07	Mouse 1 Locomotion in Area Periphery	71.08	66.57	2.63	-10.03	-9.4
329	725.99	730	4	Mouse 1 In Place Activity in Area Box	55.58	13.88	2.43	-0.6	-0.15
330	725.99	730	4	Mouse 1 In Place Activity in Area Periphery	55.58	13.88	2.43	-0.6	-0.15
331	730.46	731.56	1.1	Mouse 1 Locomotion in Area Box	69.41	63.03	2.89	-8.19	-7.44
332	730.46	731.56	1.1	Mouse 1 Locomotion in Area Periphery	69.41	63.03	2.89	-8.19	-7.44
333	731.7	747.51	15.82	Mouse 1 In Place Activity in Area Box	93.51	5.91	2.09	193	12.2
334	731.7	747.51	15.82	Mouse 1 In Place Activity in Area Periphery	93.51	5.91	2.09	193	12.2
335	731.03	743.21	12.18	Mouse 1 Turn Around	140.94	11.57	2.18	-5.04	-0.41
336	748.52	749.38	0.87	Mouse 1 Flat-Back Approach in Area Box	79.32	91.44	3.9	2.71	3.12
337	748.28	749.35	1.07	Mouse 1 Locomotion in Area Box	78.42	73.44	3.59	0.82	0.76
338	748.28	749.35	1.07	Mouse 1 Locomotion in Area Periphery	78.42	73.44	3.59	0.82	0.76
339	749.48	752.19	2.7	Mouse 1 In Place Activity in Area Box	72.99	27.01	2.75	0.67	0.25
340	749.48	752.19	2.7	Mouse 1 In Place Activity in Area Periphery	72.99	27.01	2.75	0.67	0.25
341	748.85	752.72	3.87	Mouse 1 Turn Around	159.97	41.33	2.95	-10.58	-2.73
343	753.45	756.02	2.57	Mouse 1 In Place Activity in Area Box	49.68	19.34	2.5	-16.15	-6.29
344	753.45	756.02	2.57	Mouse 1 In Place Activity in Area Periphery	49.68	19.34	2.5	-16.15	-6.29
345	757.02	758.73	1.7	Mouse 1 In Place Activity in Area Box	22.72	13.35	2.52	-5.06	-2.97
346	757.02	758.73	1.7	Mouse 1 In Place Activity in Area Periphery	22.72	13.35	2.52	-5.06	-2.97
347	752.82	759.76	6.94	Mouse 1 Turn Around	144.59	20.83	2.45	-4.78	-0.69
348	760.03	760.53	0.5	Mouse 1 SAP [None]	3.48	6.95	3.19	-0.56	-1.13
349	759.39	760.23	0.83	Mouse 1 In Place Activity in Area Box	18.59	22.28	3.32	-3.32	-3.98
350	759.39	760.23	0.83	Mouse 1 In Place Activity in Area Periphery	18.59	22.28	3.32	-3.32	-3.98
351	760.86	762.2	1.33	Mouse 1 Locomotion in Area Box	116.66	87.4	2.6	35.05	26.26
352	760.86	762.2	1.33	Mouse 1 Locomotion in Area Periphery	116.66	87.4	2.6	35.05	26.26
353	762.46	764.4	1.94	Mouse 1 In Place Activity in Area Box	42.34	21.88	1.53	65.73	33.96
354	762.46	764.4	1.94	Mouse 1 In Place Activity in Area Periphery	42.34	21.88	1.53	65.73	33.96
355	761.96	768.27	6.31	Mouse 1 Turn Around	177.46	28.14	1.85	344.54	54.63
356	766.1	767.33	1.23	Mouse 1 In Place Activity in Area Box	20.17	16.34	1.93	51.33	41.58
357	766.1	767.33	1.23	Mouse 1 In Place Activity in Area Periphery	20.17	16.34	1.93	51.33	41.58
359	768.17	769.17	1	Mouse 1 SAP [None]	54.81	54.75	3.64	-10.54	-10.53
361	770.27	771.5	1.23	Mouse 1 Locomotion in Area Box	112.31	90.97	3.83	-4.5	-3.64
362	770.27	771.5	1.23	Mouse 1 Locomotion in Area Periphery	112.31	90.97	3.83	-4.5	-3.64
363	771.94	782.08	10.14	Mouse 1 In Place Activity in Area Box	80.59	7.95	1.77	16.13	1.59
364	771.94	782.08	10.14	Mouse 1 In Place Activity in Area Periphery	80.59	7.95	1.77	16.13	1.59
365	771.14	782.58	11.44	Mouse 1 Turn Around	208.29	18.2	1.89	2.75	0.24
366	783.22	784.15	0.93	Mouse 1 In Place Activity in Area Box	46.53	49.81	2.14	7.55	8.08
367	783.22	784.15	0.93	Mouse 1 In Place Activity in Area Periphery	46.53	49.81	2.14	7.55	8.08
368	786.19	789.52	3.34	Mouse 1 Locomotion in Area Box	365.32	109.49	2.34	96.07	28.79
369	786.19	789.52	3.34	Mouse 1 Locomotion in Area Periphery	365.32	109.49	2.34	96.07	28.79
370	789.66	794.19	4.54	Mouse 1 In Place Activity in Area Box	85.17	18.77	1.56	-1.26	-0.28
371	789.66	794.19	4.54	Mouse 1 In Place Activity in Area Periphery	85.17	18.77	1.56	-1.26	-0.28
372	789.12	794.49	5.37	Mouse 1 Turn Around	195.03	36.3	1.63	74.7	13.91
373	794.83	795.8	0.97	Mouse 1 Flat-Back Approach in Area Box	141.17	145.89	3.3	3.26	3.37
374	794.33	796.16	1.84	Mouse 1 Locomotion in Area Box	240.15	130.86	2.98	56.09	30.56
375	794.33	796.16	1.84	Mouse 1 Locomotion in Area Periphery	240.15	130.86	2.98	56.09	30.56
376	798.57	800.17	1.6	Mouse 1 In Place Activity in Area Box	48.19	30.09	2.41	53.97	33.7
377	798.57	800.17	1.6	Mouse 1 In Place Activity in Area Periphery	48.19	30.09	2.41	53.97	33.7
378	797.83	800.27	2.44	Mouse 1 Turn Around	106.54	43.74	2.45	49.21	20.2
379	800.73	803.24	2.5	Mouse 1 Locomotion in Area Box	142.36	56.89	2.32	-73.62	-29.42
380	800.73	803.24	2.5	Mouse 1 Locomotion in Area Periphery	142.36	56.89	2.32	-73.62	-29.42
381	802.94	805.04	2.1	Mouse 1 Turn Around	135.09	64.26	2.03	76.82	36.55
382	806.31	808.41	2.1	Mouse 1 Locomotion in Area Box	204.58	97.32	2.88	15.84	7.53
383	806.31	808.41	2.1	Mouse 1 Locomotion in Area Periphery	204.58	97.32	2.88	15.84	7.53
384	809.18	809.84	0.67	Mouse 1 In Place Activity in Area Box	17.03	25.52	2.04	21.19	31.75
385	809.18	809.84	0.67	Mouse 1 In Place Activity in Area Periphery	17.03	25.52	2.04	21.19	31.75
386	812.58	815.25	2.67	Mouse 1 In Place Activity in Area Box	20.33	7.61	2.42	-3.23	-1.21
387	812.58	815.25	2.67	Mouse 1 In Place Activity in Area Periphery	20.33	7.61	2.42	-3.23	-1.21
388	816.75	818.15	1.4	Mouse 1 Turn Around	93.55	66.75	2.2	54.87	39.15
389	818.08	820.59	2.5	Mouse 1 Locomotion in Area Box	249.45	99.68	2.97	35.27	14.09
390	818.08	820.59	2.5	Mouse 1 Locomotion in Area Periphery	249.45	99.68	2.97	35.27	14.09
391	818.75	819.39	0.63	Mouse 1 Flat-Back Approach in Area Box	67.68	106.76	3.25	9.39	14.82
392	820.15	820.89	0.73	Mouse 1 Turn Around	78.72	107.24	2.63	-2.72	-3.71
393	820.89	823.66	2.77	Mouse 1 In Place Activity in Area Box	62.1	22.42	1.74	115.5	41.71
394	820.89	823.66	2.77	Mouse 1 In Place Activity in Area Periphery	62.1	22.42	1.74	115.5	41.71
395	824.29	826.59	2.3	Mouse 1 Locomotion in Area Box	230.88	100.28	2.54	-33.72	-14.65
396	824.29	826.59	2.3	Mouse 1 Locomotion in Area Periphery	230.88	100.28	2.54	-33.72	-14.65
397	826.76	831.13	4.37	Mouse 1 In Place Activity in Area Box	68.28	15.62	1.54	70.8	16.2
398	826.76	831.13	4.37	Mouse 1 In Place Activity in Area Periphery	68.28	15.62	1.54	70.8	16.2
399	826.06	832.2	6.14	Mouse 1 Turn Around	170.34	27.75	1.71	117.9	19.2
400	832.27	834.27	2	Mouse 1 Locomotion in Area Box	226.47	113.12	2.85	-25.86	-12.91
401	832.27	834.27	2	Mouse 1 Locomotion in Area Periphery	226.47	113.12	2.85	-25.86	-12.91
402	834.47	843.11	8.64	Mouse 1 In Place Activity in Area Box	104.83	12.13	1.73	140.38	16.24
403	834.47	843.11	8.64	Mouse 1 In Place Activity in Area Periphery	104.83	12.13	1.73	140.38	16.24
404	833.83	844.04	10.21	Mouse 1 Turn Around	217.69	21.32	1.83	201.68	19.75
405	844.11	844.71	0.6	Mouse 1 SAP [None]	22.48	37.42	3.37	-3.21	-5.34
406	844.24	848.18	3.94	Mouse 1 In Place Activity in Area Box	32.42	8.23	2.97	-9.05	-2.3
407	844.24	848.18	3.94	Mouse 1 In Place Activity in Area Periphery	32.42	8.23	2.97	-9.05	-2.3
408	849.05	850.35	1.3	Mouse 1 Flat-Back Approach in Area Box	179.9	138.25	4	-4.49	-3.45
409	848.92	850.35	1.43	Mouse 1 Locomotion in Area Box	180.07	125.51	3.96	-0.98	-0.68
410	848.92	850.35	1.43	Mouse 1 Locomotion in Area Periphery	180.07	125.51	3.96	-0.98	-0.68
411	850.85	939.71	88.86	Mouse 1 In Place Activity in Area Box	43.51	0.49	1.5	28.57	0.32
412	850.85	939.71	88.86	Mouse 1 In Place Activity in Area Periphery	43.51	0.49	1.5	28.57	0.32
414	939.71	941.31	1.6	Mouse 1 has no movement in Area Box	0	0	1.53	14.13	8.82
415	939.71	941.31	1.6	Mouse 1 has no movement in Area Periphery	0	0	1.53	14.13	8.82
416	849.95	942.38	92.43	Mouse 1 Turn Around	227.33	2.46	1.52	9.29	0.1
417	941.31	978.85	37.54	Mouse 1 In Place Activity in Area Box	41.44	1.1	1.46	-57.61	-1.53
418	941.31	978.85	37.54	Mouse 1 In Place Activity in Area Periphery	41.44	1.1	1.46	-57.61	-1.53
419	979.25	980.71	1.47	Mouse 1 Flat-Back Approach in Area Box	179.39	122.19	3.68	-2.2	-1.5
420	979.01	980.91	1.9	Mouse 1 Locomotion in Area Box	216.5	113.83	3.48	-13.25	-6.97
421	979.01	980.91	1.9	Mouse 1 Locomotion in Area Periphery	216.5	113.83	3.48	-13.25	-6.97
422	981.18	1008.11	26.93	Mouse 1 In Place Activity in Area Box	84.3	3.13	1.79	-18.7	-0.69
423	981.18	1008.11	26.93	Mouse 1 In Place Activity in Area Periphery	84.3	3.13	1.79	-18.7	-0.69
424	980.58	1008.51	27.93	Mouse 1 Turn Around	184.28	6.6	1.82	3.38	0.12
426	1010.38	1011.61	1.23	Mouse 1 Locomotion in Area Box	109.73	88.88	2.74	34.94	28.3
427	1010.38	1011.61	1.23	Mouse 1 Locomotion in Area Periphery	109.73	88.88	2.74	34.94	28.3
428	1011.71	1039.97	28.26	Mouse 1 In Place Activity in Area Box	133.29	4.72	2.02	91.04	3.22
429	1011.71	1039.97	28.26	Mouse 1 In Place Activity in Area Periphery	133.29	4.72	2.02	91.04	3.22
430	1011.24	1033.67	22.42	Mouse 1 Turn Around	179.67	8.01	1.96	144.85	6.46
431	1036.87	1037.3	0.43	Mouse 1 SAP [None]	1.48	3.42	2.95	-5.51	-12.7
432	1037.64	1038.44	0.8	Mouse 1 SAP [None]	1.81	2.25	3.18	0.44	0.55
433	1041.74	1052.65	10.91	Mouse 1 In Place Activity in Area Box	26.52	2.43	1.46	-108.34	-9.93
434	1041.74	1052.65	10.91	Mouse 1 In Place Activity in Area Periphery	26.52	2.43	1.46	-108.34	-9.93
435	1053.72	1059.59	5.87	Mouse 1 In Place Activity in Area Box	18.12	3.09	1.67	-22.01	-3.75
436	1053.72	1059.59	5.87	Mouse 1 In Place Activity in Area Periphery	18.12	3.09	1.67	-22.01	-3.75
437	1040.91	1060.83	19.92	Mouse 1 Turn Around	104.13	5.23	1.72	-82.16	-4.12
438	1060.16	1063.9	3.74	Mouse 1 In Place Activity in Area Box	42.19	11.29	2.39	3.27	0.88
439	1060.16	1063.9	3.74	Mouse 1 In Place Activity in Area Periphery	42.19	11.29	2.39	3.27	0.88
440	1064.5	1065.53	1.03	Mouse 1 Flat-Back Approach in Area Box	91.91	88.85	4.09	2.16	2.09
441	1064.36	1065.97	1.6	Mouse 1 Locomotion in Area Box	173.52	108.34	3.79	4.38	2.73
442	1064.36	1065.97	1.6	Mouse 1 Locomotion in Area Periphery	173.52	108.34	3.79	4.38	2.73
443	1065.47	1067.8	2.34	Mouse 1 Turn Around	203.22	87.01	2.39	32.35	13.85
444	1068	1070.9	2.9	Area:Mouse 1 Center In Center	64.08	22.07	2.15	-114.94	-39.6
445	1068	1070.9	2.9	Area:Mouse 1 Center In Center 75	64.08	22.07	2.15	-114.94	-39.6
446	1071	1071.2	0.2	Mouse 1 Cross Over Periphery and Center 75 by Center	6.29	31.42	2.15	11.12	55.52
447	1069.04	1070.27	1.23	Mouse 1 In Place Activity in Area Box	18.01	14.59	1.91	-19.59	-15.87
448	1069.04	1070.27	1.23	Mouse 1 In Place Activity in Area Center	18.01	14.59	1.91	-19.59	-15.87
449	1069.04	1070.27	1.23	Mouse 1 In Place Activity in Area Center 75	18.01	14.59	1.91	-19.59	-15.87
450	1070.9	1231	160.09	Area:Mouse 1 Center In Periphery	3708.37	23.16	2.11	-284.24	-1.78
451	1231.1	1231.3	0.2	Mouse 1 Cross Over Periphery and Center 75 by Center	3.75	18.73	2.57	-4.06	-20.26
452	1071.44	1071.87	0.43	Mouse 1 Flat-Back Approach in Area Box	27.39	63.15	4	20.3	46.8
453	1072.47	1082.58	10.11	Mouse 1 In Place Activity in Area Box	34.59	3.42	1.6	-23.26	-2.3
454	1072.47	1082.58	10.11	Mouse 1 In Place Activity in Area Periphery	34.59	3.42	1.6	-23.26	-2.3
455	1071.34	1082.82	11.48	Mouse 1 Turn Around	106.45	9.27	1.76	65.08	5.67
456	1083.05	1084.25	1.2	Mouse 1 Locomotion in Area Box	77.68	64.67	2.66	24.59	20.47
457	1083.05	1084.25	1.2	Mouse 1 Locomotion in Area Periphery	77.68	64.67	2.66	24.59	20.47
458	1084.98	1086.29	1.3	Mouse 1 Locomotion in Area Box	96.47	74.14	2.72	-2.66	-2.05
459	1084.98	1086.29	1.3	Mouse 1 Locomotion in Area Periphery	96.47	74.14	2.72	-2.66	-2.05
460	1086.52	1092.76	6.24	Mouse 1 In Place Activity in Area Box	94.4	15.13	1.81	68.32	10.95
461	1086.52	1092.76	6.24	Mouse 1 In Place Activity in Area Periphery	94.4	15.13	1.81	68.32	10.95
462	1085.85	1091.52	5.67	Mouse 1 Turn Around	151.66	26.74	1.77	63.25	11.15
463	1093.56	1094.03	0.47	Mouse 1 Flat-Back Approach in Area Box	31.96	68.42	3.59	-0.24	-0.52
464	1094.73	1096.83	2.1	Mouse 1 Locomotion in Area Box	161.96	77.05	3.3	10.64	5.06
465	1094.73	1096.83	2.1	Mouse 1 Locomotion in Area Periphery	161.96	77.05	3.3	10.64	5.06
466	1095.33	1096	0.67	Mouse 1 Flat-Back Approach in Area Box	70.14	105.1	3.33	-9.87	-14.79
467	1097	1101.33	4.34	Mouse 1 In Place Activity in Area Box	57.96	13.36	1.74	-159.26	-36.72
468	1097	1101.33	4.34	Mouse 1 In Place Activity in Area Periphery	57.96	13.36	1.74	-159.26	-36.72
469	1096.53	1102.57	6.04	Mouse 1 Turn Around	106.48	17.63	1.84	-90.71	-15.02
470	1102.14	1103.1	0.97	Mouse 1 In Place Activity in Area Box	17.14	17.71	2.11	-13.69	-14.14
471	1102.14	1103.1	0.97	Mouse 1 In Place Activity in Area Periphery	17.14	17.71	2.11	-13.69	-14.14
472	1103.94	1107.04	3.1	Mouse 1 In Place Activity in Area Box	28.82	9.29	2.03	-52.71	-16.99
473	1103.94	1107.04	3.1	Mouse 1 In Place Activity in Area Periphery	28.82	9.29	2.03	-52.71	-16.99
474	1107.44	1110.48	3.04	Mouse 1 Turn Around	92.5	30.47	2.45	-65.76	-21.66
475	1109.18	1113.41	4.24	Mouse 1 In Place Activity in Area Box	35.37	8.35	2.68	26.84	6.33
476	1109.18	1113.41	4.24	Mouse 1 In Place Activity in Area Periphery	35.37	8.35	2.68	26.84	6.33
477	1112.55	1113.05	0.5	Mouse 1 SAP [None]	4.08	8.15	3.26	12.84	25.66
478	1114.21	1116.15	1.94	Mouse 1 Turn Around	82.22	42.49	2.95	-11	-5.68
479	1115.98	1117.48	1.5	Mouse 1 Locomotion in Area Box	143.32	95.45	3.28	24.08	16.04
480	1115.98	1117.48	1.5	Mouse 1 Locomotion in Area Periphery	143.32	95.45	3.28	24.08	16.04
481	1116.62	1117.25	0.63	Mouse 1 Flat-Back Approach in Area Box	85.09	134.23	3.59	-2.36	-3.73
482	1117.85	1126.46	8.61	Mouse 1 In Place Activity in Area Box	40.71	4.73	1.4	-60.22	-7
483	1117.85	1126.46	8.61	Mouse 1 In Place Activity in Area Periphery	40.71	4.73	1.4	-60.22	-7
484	1128.06	1129.13	1.07	Mouse 1 In Place Activity in Area Box	29.21	27.36	2.53	3.12	2.92
485	1128.06	1129.13	1.07	Mouse 1 In Place Activity in Area Periphery	29.21	27.36	2.53	3.12	2.92
486	1127.03	1129.66	2.64	Mouse 1 Turn Around	88.23	33.47	2.49	-21.69	-8.23
487	1129.53	1130.7	1.17	Mouse 1 Locomotion in Area Box	97.07	83.12	2.58	55.19	47.26
488	1129.53	1130.7	1.17	Mouse 1 Locomotion in Area Periphery	97.07	83.12	2.58	55.19	47.26
489	1130.93	1135.8	4.87	Mouse 1 In Place Activity in Area Box	81.42	16.71	1.77	77.78	15.97
490	1130.93	1135.8	4.87	Mouse 1 In Place Activity in Area Periphery	81.42	16.71	1.77	77.78	15.97
491	1130.23	1136.64	6.41	Mouse 1 Turn Around	188.55	29.43	1.87	40.62	6.34
492	1136.8	1138.57	1.77	Mouse 1 Turn Around	72.83	41.18	2.06	-115.61	-65.37
493	1138.71	1140.04	1.33	Mouse 1 Flat-Back Approach in Area Box	215.45	161.43	3.72	-0.43	-0.32
494	1138.27	1140.14	1.87	Mouse 1 Locomotion in Area Box	249.36	133.45	3.47	-10.62	-5.68
495	1138.27	1140.14	1.87	Mouse 1 Locomotion in Area Periphery	249.36	133.45	3.47	-10.62	-5.68
496	1140.34	1168.74	28.4	Mouse 1 In Place Activity in Area Box	206.32	7.27	2.07	187.01	6.59
497	1140.34	1168.74	28.4	Mouse 1 In Place Activity in Area Periphery	206.32	7.27	2.07	187.01	6.59
498	1139.71	1145.25	5.54	Mouse 1 Turn Around	226.79	40.95	1.69	95.68	17.28
499	1169.47	1170.84	1.37	Mouse 1 In Place Activity in Area Box	26.16	19.12	1.67	-42.12	-30.79
500	1169.47	1170.84	1.37	Mouse 1 In Place Activity in Area Periphery	26.16	19.12	1.67	-42.12	-30.79
501	1171.24	1171.84	0.6	Mouse 1 Flat-Back Approach in Area Box	35.4	58.94	3.68	-6.8	-11.32
502	1171.1	1173.01	1.9	Mouse 1 Locomotion in Area Box	202.07	106.25	3.21	-0.63	-0.33
503	1171.1	1173.01	1.9	Mouse 1 Locomotion in Area Periphery	202.07	106.25	3.21	-0.63	-0.33
504	1172.54	1176.98	4.44	Mouse 1 Turn Around	175.07	39.45	2.43	-9.35	-2.11
505	1174.71	1178.04	3.34	Mouse 1 In Place Activity in Area Box	19.32	5.79	2.23	-26.82	-8.04
506	1174.71	1178.04	3.34	Mouse 1 In Place Activity in Area Periphery	19.32	5.79	2.23	-26.82	-8.04
507	1178.81	1180.55	1.74	Mouse 1 Locomotion in Area Box	193.8	111.7	3.08	-15.44	-8.9
508	1178.81	1180.55	1.74	Mouse 1 Locomotion in Area Periphery	193.8	111.7	3.08	-15.44	-8.9
509	1180.65	1181.38	0.73	Mouse 1 In Place Activity in Area Box	75.6	102.99	2.53	4.91	6.68
510	1180.65	1181.38	0.73	Mouse 1 In Place Activity in Area Periphery	75.6	102.99	2.53	4.91	6.68
511	1181.75	1182.48	0.73	Mouse 1 Flat-Back Approach in Area Box	26.13	35.59	3.37	3.68	5.01
512	1182.45	1182.92	0.47	Mouse 1 In Place Activity in Area Box	20.06	42.95	3.63	0.55	1.17
513	1182.45	1182.92	0.47	Mouse 1 In Place Activity in Area Periphery	20.06	42.95	3.63	0.55	1.17
514	1181.72	1185.72	4	Mouse 1 Turn Around	84.7	21.15	2.79	-82.77	-20.67
515	1184.18	1185.45	1.27	Mouse 1 In Place Activity in Area Box	24.16	19.05	2.03	-46.79	-36.91
516	1184.18	1185.45	1.27	Mouse 1 In Place Activity in Area Periphery	24.16	19.05	2.03	-46.79	-36.91
517	1186.39	1187.89	1.5	Mouse 1 In Place Activity in Area Box	19.76	13.16	2.28	-1.33	-0.89
518	1186.39	1187.89	1.5	Mouse 1 In Place Activity in Area Periphery	19.76	13.16	2.28	-1.33	-0.89
519	1188.76	1190.19	1.43	Mouse 1 In Place Activity in Area Box	26.9	18.75	2.12	27.2	18.96
520	1188.76	1190.19	1.43	Mouse 1 In Place Activity in Area Periphery	26.9	18.75	2.12	27.2	18.96
521	1190.79	1192.46	1.67	Mouse 1 Locomotion in Area Box	157.47	94.39	2.68	-25.31	-15.17
522	1190.79	1192.46	1.67	Mouse 1 Locomotion in Area Periphery	157.47	94.39	2.68	-25.31	-15.17
523	1192.76	1196.86	4.1	Mouse 1 In Place Activity in Area Box	62.89	15.32	1.6	-160.11	-39.01
524	1192.76	1196.86	4.1	Mouse 1 In Place Activity in Area Periphery	62.89	15.32	1.6	-160.11	-39.01
525	1196.86	1197.93	1.07	Mouse 1 has no movement in Area Box	0	0	1.5	-0.3	-0.28
526	1196.86	1197.93	1.07	Mouse 1 has no movement in Area Periphery	0	0	1.5	-0.3	-0.28
527	1197.93	1199.03	1.1	Mouse 1 In Place Activity in Area Box	0	0	1.5	-0.23	-0.21
528	1197.93	1199.03	1.1	Mouse 1 In Place Activity in Area Periphery	0	0	1.5	-0.23	-0.21
529	1199.03	1201.47	2.44	Mouse 1 has no movement in Area Box	0	0	1.51	-0.43	-0.18
530	1199.03	1201.47	2.44	Mouse 1 has no movement in Area Periphery	0	0	1.51	-0.43	-0.18
531	1201.47	1206.37	4.9	Mouse 1 In Place Activity in Area Box	0	0	1.7	-13.06	-2.66
532	1201.47	1206.37	4.9	Mouse 1 In Place Activity in Area Periphery	0	0	1.7	-13.06	-2.66
533	1191.99	1208.31	16.32	Mouse 1 Turn Around	155.77	9.55	1.69	-169.59	-10.39
534	1206.37	1207.01	0.63	Mouse 1 has no movement in Area Box	0	0	1.98	2.73	4.3
535	1206.37	1207.01	0.63	Mouse 1 has no movement in Area Periphery	0	0	1.98	2.73	4.3
536	1207.01	1221.49	14.48	Mouse 1 In Place Activity in Area Box	46.32	3.2	1.8	5.55	0.38
537	1207.01	1221.49	14.48	Mouse 1 In Place Activity in Area Periphery	46.32	3.2	1.8	5.55	0.38
538	1222.42	1223.89	1.47	Mouse 1 Flat-Back Approach in Area Box	231.18	157.47	3.67	-9.34	-6.36
539	1222.06	1223.99	1.94	Mouse 1 Locomotion in Area Box	260.33	134.52	3.43	-5.06	-2.61
540	1222.06	1223.99	1.94	Mouse 1 Locomotion in Area Periphery	260.33	134.52	3.43	-5.06	-2.61
541	1224.12	1228.43	4.3	Mouse 1 In Place Activity in Area Box	85.3	19.82	2.12	-82.32	-19.13
542	1224.12	1228.43	4.3	Mouse 1 In Place Activity in Area Periphery	85.3	19.82	2.12	-82.32	-19.13
543	1223.66	1231.56	7.91	Mouse 1 Turn Around	229.24	28.99	2.29	-184.68	-23.35
544	1229.1	1240.94	11.85	Mouse 1 In Place Activity in Area Box	74.77	6.31	2.36	-31.22	-2.64
545	1229.1	1230.4	1.3	Mouse 1 In Place Activity in Area Periphery	22.92	17.62	2.2	-28.18	-21.65
546	1231	1241.41	10.41	Area:Mouse 1 Center In Center	44.2	4.25	2.35	34.52	3.32
547	1231	1241.41	10.41	Area:Mouse 1 Center In Center 75	44.2	4.25	2.35	34.52	3.32
548	1241.51	1241.71	0.2	Mouse 1 Cross Over Periphery and Center 75 by Center	3.96	19.76	1.84	50.99	254.71
549	1231	1240.94	9.94	Mouse 1 In Place Activity in Area Center	42.77	4.3	2.37	12.15	1.22
550	1231	1240.94	9.94	Mouse 1 In Place Activity in Area Center 75	42.77	4.3	2.37	12.15	1.22
551	1241.41	1620.15	378.75	Area:Mouse 1 Center In Periphery	1991.9	5.26	1.67	-255.14	-0.67
552	1241.44	1242.51	1.07	Mouse 1 Locomotion in Area Box	66.82	62.58	2.44	45.24	42.37
553	1241.44	1242.51	1.07	Mouse 1 Locomotion in Area Periphery	66.82	62.58	2.44	45.24	42.37
554	1243.64	1245.21	1.57	Mouse 1 In Place Activity in Area Box	16.74	10.67	1.33	-17.15	-10.93
555	1243.64	1245.21	1.57	Mouse 1 In Place Activity in Area Periphery	16.74	10.67	1.33	-17.15	-10.93
556	1242.14	1247.11	4.97	Mouse 1 Turn Around	164.08	33	1.92	159.46	32.07
557	1246.95	1248.11	1.17	Mouse 1 Locomotion in Area Box	82.77	70.87	2.68	9.8	8.39
558	1246.95	1248.11	1.17	Mouse 1 Locomotion in Area Periphery	82.77	70.87	2.68	9.8	8.39
559	1248.28	1315.12	66.83	Mouse 1 In Place Activity in Area Box	233.01	3.49	1.7	-205.54	-3.08
560	1248.28	1315.12	66.83	Mouse 1 In Place Activity in Area Periphery	233.01	3.49	1.7	-205.54	-3.08
561	1247.61	1253.85	6.24	Mouse 1 Turn Around	131.78	21.12	1.86	80.93	12.97
563	1315.12	1315.65	0.53	Mouse 1 has no movement in Area Box	0	0	1.53	3.3	6.17
564	1315.12	1315.65	0.53	Mouse 1 has no movement in Area Periphery	0	0	1.53	3.3	6.17
565	1315.65	1349.45	33.8	Mouse 1 In Place Activity in Area Box	14.11	0.42	1.71	30.09	0.89
566	1315.65	1349.45	33.8	Mouse 1 In Place Activity in Area Periphery	14.11	0.42	1.71	30.09	0.89
567	1349.45	1350.72	1.27	Mouse 1 has no movement in Area Box	0	0	1.96	2.8	2.2
568	1349.45	1350.72	1.27	Mouse 1 has no movement in Area Periphery	0	0	1.96	2.8	2.2
569	1350.72	1355.59	4.87	Mouse 1 In Place Activity in Area Box	1.72	0.35	2	-38.03	-7.81
570	1350.72	1355.59	4.87	Mouse 1 In Place Activity in Area Periphery	1.72	0.35	2	-38.03	-7.81
571	1355.59	1356.59	1	Mouse 1 has no movement in Area Box	0.34	0.34	1.83	2.3	2.3
572	1355.59	1356.59	1	Mouse 1 has no movement in Area Periphery	0.34	0.34	1.83	2.3	2.3
573	1356.59	1366.5	9.91	Mouse 1 In Place Activity in Area Box	6.91	0.7	1.47	-43.67	-4.41
574	1356.59	1366.5	9.91	Mouse 1 In Place Activity in Area Periphery	6.91	0.7	1.47	-43.67	-4.41
575	1366.5	1367.7	1.2	Mouse 1 has no movement in Area Box	0	0	1.35	-4.26	-3.55
576	1366.5	1367.7	1.2	Mouse 1 has no movement in Area Periphery	0	0	1.35	-4.26	-3.55
577	1367.7	1372.04	4.34	Mouse 1 In Place Activity in Area Box	0	0	1.37	17.31	3.99
578	1367.7	1372.04	4.34	Mouse 1 In Place Activity in Area Periphery	0	0	1.37	17.31	3.99
579	1372.04	1373.94	1.9	Mouse 1 has no movement in Area Box	0	0	1.38	-0.6	-0.31
580	1372.04	1373.94	1.9	Mouse 1 has no movement in Area Periphery	0	0	1.38	-0.6	-0.31
581	1373.94	1389.89	15.95	Mouse 1 In Place Activity in Area Box	16.09	1.01	1.92	51.01	3.2
582	1373.94	1389.89	15.95	Mouse 1 In Place Activity in Area Periphery	16.09	1.01	1.92	51.01	3.2
583	1389.89	1390.86	0.97	Mouse 1 has no movement in Area Box	0	0	1.9	7.28	7.52
584	1389.89	1390.86	0.97	Mouse 1 has no movement in Area Periphery	0	0	1.9	7.28	7.52
585	1390.86	1476.21	85.35	Mouse 1 In Place Activity in Area Box	9	0.11	1.56	173.07	2.03
586	1390.86	1476.21	85.35	Mouse 1 In Place Activity in Area Periphery	9	0.11	1.56	173.07	2.03
587	1476.21	1477.64	1.43	Mouse 1 has no movement in Area Box	0	0	1.57	13.08	9.11
588	1476.21	1477.64	1.43	Mouse 1 has no movement in Area Periphery	0	0	1.57	13.08	9.11
589	1477.64	1505.71	28.06	Mouse 1 In Place Activity in Area Box	23.43	0.83	1.55	-97.01	-3.46
590	1477.64	1505.71	28.06	Mouse 1 In Place Activity in Area Periphery	23.43	0.83	1.55	-97.01	-3.46
591	1505.71	1506.57	0.87	Mouse 1 has no movement in Area Box	0	0	1.38	3.78	4.36
592	1505.71	1506.57	0.87	Mouse 1 has no movement in Area Periphery	0	0	1.38	3.78	4.36
593	1506.57	1536.9	30.33	Mouse 1 In Place Activity in Area Box	4.95	0.16	1.52	48.91	1.61
594	1506.57	1536.9	30.33	Mouse 1 In Place Activity in Area Periphery	4.95	0.16	1.52	48.91	1.61
595	1536.9	1537.47	0.57	Mouse 1 has no movement in Area Box	0	0	1.44	3.43	6.04
596	1536.9	1537.47	0.57	Mouse 1 has no movement in Area Periphery	0	0	1.44	3.43	6.04
597	1537.47	1578.31	40.84	Mouse 1 In Place Activity in Area Box	44.85	1.1	1.65	25.52	0.62
598	1537.47	1578.31	40.84	Mouse 1 In Place Activity in Area Periphery	44.85	1.1	1.65	25.52	0.62
599	1578.91	1580.55	1.63	Mouse 1 Flat-Back Approach in Area Box	157.1	96.09	3.57	-6.02	-3.68
600	1578.85	1580.85	2	Mouse 1 Locomotion in Area Box	209.21	104.5	3.47	-2.83	-1.41
601	1578.85	1580.85	2	Mouse 1 Locomotion in Area Periphery	209.21	104.5	3.47	-2.83	-1.41
602	1581.05	1582.35	1.3	Mouse 1 In Place Activity in Area Box	55.88	42.94	1.86	-24.81	-19.07
603	1581.05	1582.35	1.3	Mouse 1 In Place Activity in Area Periphery	55.88	42.94	1.86	-24.81	-19.07
604	1583.35	1585.15	1.8	Mouse 1 Flat-Back Approach in Area Box	217.34	120.62	3.17	1.67	0.93
605	1582.98	1585.32	2.34	Mouse 1 Locomotion in Area Box	258.43	110.65	3.07	-4.51	-1.93
606	1582.98	1585.32	2.34	Mouse 1 Locomotion in Area Periphery	258.43	110.65	3.07	-4.51	-1.93
607	1585.52	1591.06	5.54	Mouse 1 In Place Activity in Area Box	62.36	11.26	1.69	-100.64	-18.17
608	1585.52	1591.06	5.54	Mouse 1 In Place Activity in Area Periphery	62.36	11.26	1.69	-100.64	-18.17
609	1584.82	1591.46	6.64	Mouse 1 Turn Around	183.63	27.66	1.83	-93.25	-14.04
610	1592.59	1594.69	2.1	Mouse 1 Locomotion in Area Box	217.43	103.43	2.52	2.21	1.05
611	1592.59	1594.69	2.1	Mouse 1 Locomotion in Area Periphery	217.43	103.43	2.52	2.21	1.05
612	1594.96	1600.27	5.31	Mouse 1 In Place Activity in Area Box	63.01	11.88	1.67	-199.04	-40.58
613	1594.96	1600.27	5.31	Mouse 1 In Place Activity in Area Periphery	63.01	11.88	1.67	-199.04	-40.58
614	1601.03	1602.67	1.63	Mouse 1 Flat-Back Approach in Area Box	209.96	128.42	3.87	-7.58	-4.64
615	1600.67	1602.8	2.14	Mouse 1 Locomotion in Area Box	244.96	114.71	3.66	-13.08	-6.13
616	1600.67	1602.8	2.14	Mouse 1 Locomotion in Area Periphery	244.96	114.71	3.66	-13.08	-6.13
617	1602.94	1620.15	17.22	Mouse 1 In Place Activity in Area Box	82.41	4.79	1.43	-110.38	-6.41
618	1602.94	1620.15	17.22	Mouse 1 In Place Activity in Area Periphery	82.41	4.79	1.43	-110.38	-6.41
