# Supplementary material for: Inhibitory medial zona incerta pathway drives exploratory behavior by inhibiting glutamatergic cuneiform neurons
Source: Nat Commun. 2024 Feb 7;15:1160. doi: 10.1038/s41467-024-45288-x (PMC10850156; doi:10.1038/s41467-024-45288-x)
Supplement: Supplementary file 4 — Supplementary Software [file 41467_2024_45288_MOESM4_ESM.zip › Behavior Software/EZEthogram/cleversys_events/Trial event export ZIMLR vGAT OFT1219_7.xlsx]

## Sheet: Trial 17
Trial 17 -- ROOT:SS Reanalysis 2021:vGAT OFT 3 ABA
Arena	Last Modified Date	Virus
1	2021-06-03 21:00:25	ChR2
ID	From Second	To Second	Length(Second)	Event	Dist(mm)	V(mm/s)	Elongation	TAngleSum	AverAngle
2	0.2	11.41	11.21	Area:Mouse 1 Center In Periphery	382.1	37.42	2.24	275.7	24.67
6	11.51	11.71	0.2	Mouse 1 Cross Over Periphery and Center 75 by Center	3.56	17.81	2.4	17.92	89.49				58.14	86.2	64.51		5.814	8.62	6.451
7	0.2	1.17	0.97	Mouse 1 In Place Activity in Area Box	0	0	2.02	-37.13	-39.74				76.99	113.91	68.93		7.699	11.391	6.893
8	0.2	1.17	0.97	Mouse 1 In Place Activity in Area Periphery	0	0	2.02	-37.13	-39.74				98.55	123.87	83.42		9.855	12.387	8.342
13	3.74	5.71	1.97	Mouse 1 Turn Around	82.28	41.8	2.23	96.32	48.93				93.85	80.12	76.08		9.385	8.012	7.608
16	6.54	8.27	1.74	Mouse 1 Locomotion in Area Box	100.87	58.14	2.29	-1.23	-0.71				79.96	48.25	74.97		7.996	4.825	7.497
17	6.54	8.27	1.74	Mouse 1 Locomotion in Area Periphery	100.87	58.14	2.29	-1.23	-0.71				72.4	65.04	75.03		7.24	6.504	7.503
21	8.44	9.11	0.67	Mouse 1 In Place Activity in Area Box	31.48	47.18	2.19	-23.36	-35.01				70.56	93.04	59.15		7.056	9.304	5.915
22	8.44	9.11	0.67	Mouse 1 In Place Activity in Area Periphery	31.48	47.18	2.19	-23.36	-35.01				73.93	93.17			7.393	9.317
23	7.94	10.31	2.37	Mouse 1 Turn Around	95.1	40.14	2.3	69.5	29.34				87.27	96.47			8.727	9.647
26	11.41	16.42	5.01	Area:Mouse 1 Center In Center	220.7	44.1	2.25	100.61	20.1				121.29	78.2			12.129	7.82
27	11.41	12.38	0.97	Area:Mouse 1 Center In Center 75	27.3	28.22	2.31	53.82	55.62					90.28				9.028
28	16.52	16.72	0.2	Mouse 1 Cross Over Periphery and Center 75 by Center	10.82	54.05	2.44	-2.2	-10.99					63.31				6.331
30	12.38	13.58	1.2	Area:Mouse 1 Center In Center 50	46.92	39.06	2.25	56.31	46.88					101.44				10.144
31	13.58	16.42	2.84	Area:Mouse 1 Center In Center 75	146.48	51.65	2.24	-9.53	-3.36
36	13.11	15.25	2.14	Mouse 1 Turn Around	95.46	44.7	2.25	-10.58	-4.95
39	16.42	17.82	1.4	Area:Mouse 1 Center In Periphery	41.89	29.89	2.26	42.49	30.32
40	17.92	18.12	0.2	Mouse 1 Cross Over Periphery and Center 75 by Center	5.03	25.14	1.63	-69.03	-344.79
41	17.82	21.72	3.9	Area:Mouse 1 Center In Center	27.71	7.1	1.79	0.09	0.02
42	17.82	21.72	3.9	Area:Mouse 1 Center In Center 75	27.71	7.1	1.79	0.09	0.02
45	21.82	22.02	0.2	Mouse 1 Cross Over Periphery and Center 75 by Center	3.53	17.65	2.01	3.88	19.39
46	18.12	21.35	3.24	Mouse 1 In Place Activity in Area Box	16.95	5.24	1.81	35.3	10.91
47	18.12	21.35	3.24	Mouse 1 In Place Activity in Area Center	16.95	5.24	1.81	35.3	10.91
48	18.12	21.35	3.24	Mouse 1 In Place Activity in Area Center 75	16.95	5.24	1.81	35.3	10.91
53	21.72	22.06	0.33	Area:Mouse 1 Center In Periphery	5.66	16.98	1.97	18.54	55.56
54	29.5	29.7	0.2	Mouse 1 Cross Over Periphery and Center 75 by Center	3.75	18.73	1.95	3.47	17.32
55	22.06	22.19	0.13	Area:Mouse 1 Center In Center	2.42	18.11	1.83	22.21	166.41
56	22.06	22.19	0.13	Area:Mouse 1 Center In Center 75	2.42	18.11	1.83	22.21	166.41
57	22.19	29.4	7.21	Area:Mouse 1 Center In Periphery	214.67	29.79	2.01	163.01	22.62
59	22.22	23.59	1.37	Mouse 1 Locomotion in Area Box	105.32	76.99	2.22	66.82	48.85
60	22.22	23.59	1.37	Mouse 1 Locomotion in Area Periphery	105.32	76.99	2.22	66.82	48.85
62	24.32	30.66	6.34	Mouse 1 In Place Activity in Area Box	66.99	10.57	1.91	99.16	15.64
63	24.32	29.16	4.84	Mouse 1 In Place Activity in Area Periphery	44.77	9.25	1.92	38.11	7.88
69	23.06	30.93	7.87	Mouse 1 Turn Around	189.93	24.12	1.96	112.98	14.35
71	29.4	30.76	1.37	Area:Mouse 1 Center In Center	19.62	14.34	1.87	23.52	17.2
72	29.4	30.76	1.37	Area:Mouse 1 Center In Center 75	19.62	14.34	1.87	23.52	17.2
73	30.86	31.06	0.2	Mouse 1 Cross Over Periphery and Center 75 by Center	1.77	8.85	1.58	-7.98	-39.88
74	29.53	30.4	0.87	Mouse 1 In Place Activity in Area Center	14.67	16.91	1.9	33.24	38.32
75	29.53	30.4	0.87	Mouse 1 In Place Activity in Area Center 75	14.67	16.91	1.9	33.24	38.32
76	30.76	34.07	3.3	Area:Mouse 1 Center In Periphery	187.79	56.85	2.41	-3.9	-1.18
77	34.17	34.37	0.2	Mouse 1 Cross Over Periphery and Center 75 by Center	10.4	51.93	2.59	-0.02	-0.12
80	32.27	34.37	2.1	Mouse 1 Locomotion in Area Box	148.33	70.56	2.52	46.86	22.29
83	34.07	37.8	3.74	Area:Mouse 1 Center In Center	263.69	70.56	2.4	166.86	44.65
84	34.07	35.44	1.37	Area:Mouse 1 Center In Center 75	64.8	47.37	2.44	60.44	44.18
85	37.9	38.1	0.2	Mouse 1 Cross Over Periphery and Center 75 by Center	23.29	116.33	2.43	1	4.99
88	33.1	35.17	2.07	Mouse 1 Turn Around	128.67	62.2	2.51	71.67	34.64
90	35.44	36.4	0.97	Area:Mouse 1 Center In Center 50	46.01	47.54	2.29	43.84	45.31
91	36.4	37	0.6	Area:Mouse 1 Center In Center 25	52.64	87.64	2.38	21.77	36.25
92	36.04	37.9	1.87	Mouse 1 Locomotion in Area Box	184.14	98.55	2.4	106.48	56.99
93	36.04	37.57	1.53	Mouse 1 Locomotion in Area Center	141.57	92.24	2.39	97.33	63.41
94	37	37.44	0.43	Area:Mouse 1 Center In Center 50	54.29	125.15	2.45	33.95	78.27
95	37.44	37.8	0.37	Area:Mouse 1 Center In Center 75	45.95	125.2	2.46	6.86	18.69
98	37.8	100.6	62.8	Area:Mouse 1 Center In Periphery	714.67	11.38	1.7	139.49	2.22
99	100.7	100.9	0.2	Mouse 1 Cross Over Periphery and Center 75 by Center	10.82	54.05	2.65	0.29	1.44
101	39.61	95.3	55.69	Mouse 1 In Place Activity in Area Box	263.22	4.73	1.63	49.23	0.88
102	39.61	95.3	55.69	Mouse 1 In Place Activity in Area Periphery	263.22	4.73	1.63	49.23	0.88
103	38.47	41.37	2.9	Mouse 1 Turn Around	102.21	35.21	2.1	98.99	34.1
160	96.7	98.87	2.17	Mouse 1 Locomotion in Area Box	203.55	93.85	2.27	9.2	4.24
161	96.7	98.87	2.17	Mouse 1 Locomotion in Area Periphery	203.55	93.85	2.27	9.2	4.24
162	98.57	100.27	1.7	Mouse 1 Turn Around	123.04	72.3	2.46	-75.07	-44.11
165	100.6	101.9	1.3	Area:Mouse 1 Center In Center	108.07	83.05	2.45	39.16	30.1
166	100.6	101.9	1.3	Area:Mouse 1 Center In Center 75	108.07	83.05	2.45	39.16	30.1
167	102	102.2	0.2	Mouse 1 Cross Over Periphery and Center 75 by Center	18.13	90.57	2.65	1.04	5.19
169	100.3	102.44	2.14	Mouse 1 Locomotion in Area Box	170.76	79.96	2.5	8.22	3.85
170	100.3	101.3	1	Mouse 1 Locomotion in Area Center	64.16	64.09	2.54	-28.87	-28.85
171	100.3	101.3	1	Mouse 1 Locomotion in Area Center 75	64.16	64.09	2.54	-28.87	-28.85
174	101.9	103.44	1.53	Area:Mouse 1 Center In Periphery	118.1	76.95	2.54	-60.59	-39.47
175	103.54	103.74	0.2	Mouse 1 Cross Over Periphery and Center 75 by Center	11.8	58.94	2.67	-0.29	-1.46
177	101.67	102.44	0.77	Mouse 1 Locomotion in Area Periphery	70.98	92.49	2.56	6.14	8.01
178	101.84	103.04	1.2	Mouse 1 Turn Around	111.49	92.82	2.61	2.61	2.17
181	103.44	103.77	0.33	Area:Mouse 1 Center In Center	18.39	55.12	2.65	-0.92	-2.75
182	103.44	103.77	0.33	Area:Mouse 1 Center In Center 75	18.39	55.12	2.65	-0.92	-2.75
185	103.87	104.07	0.2	Mouse 1 Cross Over Periphery and Center 75 by Center	20.17	100.72	2.52	-0.5	-2.47
186	103.77	106.57	2.8	Area:Mouse 1 Center In Periphery	186.18	66.43	2.27	-99.73	-35.58
188	103.1	104.94	1.84	Mouse 1 Locomotion in Area Box	132.86	72.4	2.45	-113.3	-61.74
189	106.67	106.87	0.2	Mouse 1 Cross Over Periphery and Center 75 by Center	12.59	62.89	2.47	-3.77	-18.85
191	103.54	104.94	1.4	Mouse 1 Locomotion in Area Periphery	119.03	84.94	2.46	-60.75	-43.35
194	106.57	108.61	2.04	Area:Mouse 1 Center In Center	148.67	73.05	2.35	34.43	16.92
195	106.57	107.01	0.43	Area:Mouse 1 Center In Center 75	28.03	64.61	2.46	-14.47	-33.36
197	108.71	108.91	0.2	Mouse 1 Cross Over Periphery and Center 75 by Center	7.15	35.71	2.21	-14.35	-71.66
198	107.01	107.61	0.6	Area:Mouse 1 Center In Center 50	55.18	91.87	2.27	38.87	64.73
199	106.34	107.97	1.63	Mouse 1 Locomotion in Area Box	115.37	70.56	2.33	19.14	11.71
200	106.34	107.97	1.63	Mouse 1 Locomotion in Area Center	115.37	70.56	2.33	19.14	11.71
201	107.61	108.61	1	Area:Mouse 1 Center In Center 75	65.47	65.41	2.34	10.03	10.02
204	108.61	115.25	6.64	Area:Mouse 1 Center In Periphery	309.87	46.67	2.09	193.55	29.15
205	115.35	115.55	0.2	Mouse 1 Cross Over Periphery and Center 75 by Center	6.64	33.16	2.15	11.66	58.24
208	108.81	111.11	2.3	Mouse 1 Locomotion in Area Box	170.21	73.93	2.53	-60.82	-26.42
209	108.81	111.11	2.3	Mouse 1 Locomotion in Area Periphery	170.21	73.93	2.53	-60.82	-26.42
211	110.51	115.98	5.47	Mouse 1 Turn Around	221.67	40.51	1.98	273.08	49.9
216	115.25	118.99	3.74	Area:Mouse 1 Center In Center	275.04	73.6	2.12	-151.89	-40.64
217	115.25	116.68	1.43	Area:Mouse 1 Center In Center 75	46.76	32.59	2.02	-65.54	-45.68
218	119.09	119.29	0.2	Mouse 1 Cross Over Periphery and Center 75 by Center	11.08	55.34	2.34	-10.24	-51.14
220	116.68	117.85	1.17	Area:Mouse 1 Center In Center 50	133.7	114.48	2.1	-29.17	-24.98
221	116.05	118.75	2.7	Mouse 1 Locomotion in Area Box	235.85	87.27	2.14	-149.57	-55.34
222	116.05	118.75	2.7	Mouse 1 Locomotion in Area Center	235.85	87.27	2.14	-149.57	-55.34
223	116.45	117.62	1.17	Mouse 1 Locomotion in Area Center 50	119.82	102.6	2.06	-42.31	-36.23
224	117.85	118.99	1.13	Area:Mouse 1 Center In Center 75	94.58	83.37	2.28	-57.18	-50.41
227	118.99	123.32	4.34	Area:Mouse 1 Center In Periphery	133.42	30.76	2	91.63	21.12
228	127.06	127.26	0.2	Mouse 1 Cross Over Periphery and Center 75 by Center	24.38	121.78	2.41	-1.81	-9.05
229	117.72	120.55	2.84	Mouse 1 Turn Around	164.43	57.98	2.25	-145.17	-51.19
231	120.89	121.89	1	Mouse 1 In Place Activity in Area Box	34.42	34.39	1.81	33.07	33.03
232	120.89	121.89	1	Mouse 1 In Place Activity in Area Periphery	34.42	34.39	1.81	33.07	33.03
236	123.32	123.49	0.17	Area:Mouse 1 Center In Center	10.87	65.14	2.46	-1.16	-6.97
237	123.32	123.49	0.17	Area:Mouse 1 Center In Center 75	10.87	65.14	2.46	-1.16	-6.97
239	123.49	126.96	3.47	Area:Mouse 1 Center In Periphery	222.06	63.99	1.94	119.43	34.42
242	123.89	124.92	1.03	Mouse 1 In Place Activity in Area Box	47.96	46.37	1.64	-64.87	-62.71
243	123.89	124.92	1.03	Mouse 1 In Place Activity in Area Periphery	47.96	46.37	1.64	-64.87	-62.71
246	125.53	131.1	5.57	Mouse 1 Locomotion in Area Box	675.84	121.29	2.37	241.04	43.26
247	125.53	131.1	5.57	Mouse 1 Locomotion in Area Periphery	675.84	121.29	2.37	241.04	43.26
250	126.96	127.59	0.63	Area:Mouse 1 Center In Center	79.48	125.37	2.42	3.99	6.29
251	126.96	127.59	0.63	Area:Mouse 1 Center In Center 75	79.48	125.37	2.42	3.99	6.29
253	127.69	127.89	0.2	Mouse 1 Cross Over Periphery and Center 75 by Center	28.38	141.78	2.5	8.06	40.25
254	126.06	127.36	1.3	Mouse 1 Locomotion in Area Center	165.37	127.08	2.29	63.29	48.64
255	126.06	127.36	1.3	Mouse 1 Locomotion in Area Center 75	165.37	127.08	2.29	63.29	48.64
258	127.59	194.66	67.07	Area:Mouse 1 Center In Periphery	803.39	11.98	1.79	49.1	0.73
259	194.76	194.96	0.2	Mouse 1 Cross Over Periphery and Center 75 by Center	7.68	38.35	2.56	6.86	34.26
267	132.67	135.8	3.14	Mouse 1 In Place Activity in Area Box	39.01	12.44	1.82	-80.46	-25.65
268	132.67	135.8	3.14	Mouse 1 In Place Activity in Area Periphery	39.01	12.44	1.82	-80.46	-25.65
269	130.86	134.9	4.04	Mouse 1 Turn Around	167.04	41.37	2	-38.14	-9.45
272	136.84	145.25	8.41	Mouse 1 In Place Activity in Area Box	23.1	2.75	1.75	68.37	8.13
273	136.84	145.25	8.41	Mouse 1 In Place Activity in Area Periphery	23.1	2.75	1.75	68.37	8.13
283	146.18	194.26	48.08	Mouse 1 In Place Activity in Area Box	155.14	3.23	1.75	-193.22	-4.02
284	146.18	194.26	48.08	Mouse 1 In Place Activity in Area Periphery	155.14	3.23	1.75	-193.22	-4.02
314	194.66	198.97	4.3	Area:Mouse 1 Center In Center	385.97	89.67	2.34	80.76	18.76
315	194.66	195.53	0.87	Area:Mouse 1 Center In Center 75	59.25	68.3	2.32	25.85	29.8
317	199.07	199.27	0.2	Mouse 1 Cross Over Periphery and Center 75 by Center	14.25	71.19	2.33	3.55	17.76
318	194.49	199.13	4.64	Mouse 1 Locomotion in Area Box	399.81	86.2	2.33	57.55	12.41
319	194.49	198.37	3.87	Mouse 1 Locomotion in Area Center	328.84	84.96	2.33	-10.72	-2.77
320	195.53	196	0.47	Area:Mouse 1 Center In Center 50	47.09	100.81	2.18	34.28	73.38
321	196	196.3	0.3	Area:Mouse 1 Center In Center 25	26.23	87.35	2.44	2.53	8.42
322	196.3	196.7	0.4	Area:Mouse 1 Center In Center 50	23.3	58.2	2.26	-17.37	-43.38
324	196.7	197.5	0.8	Area:Mouse 1 Center In Center 25	43.42	54.23	2.29	-38.91	-48.59
325	197.5	197.86	0.37	Area:Mouse 1 Center In Center 50	51.75	140.99	2.51	-3.64	-9.92
326	197.86	198.97	1.1	Area:Mouse 1 Center In Center 75	134.93	122.54	2.4	78.02	70.86
332	197.9	198.83	0.93	Mouse 1 Turn Around	120.6	129.09	2.38	55.34	59.23
334	198.97	199.8	0.83	Area:Mouse 1 Center In Periphery	51.12	61.28	2.31	-3.83	-4.6
335	199.9	200.1	0.2	Mouse 1 Cross Over Periphery and Center 75 by Center	2.63	13.12	1.87	-58.49	-292.16
336	199.8	200.07	0.27	Area:Mouse 1 Center In Center	5.39	20.18	1.91	-74.59	-279.45
337	199.8	200.07	0.27	Area:Mouse 1 Center In Center 75	5.39	20.18	1.91	-74.59	-279.45
338	200.17	200.37	0.2	Mouse 1 Cross Over Periphery and Center 75 by Center	6.62	33.04	2.2	-5.62	-28.07
339	200.07	205.47	5.41	Area:Mouse 1 Center In Periphery	338.88	62.69	2.09	-158.86	-29.39
340	224.69	224.89	0.2	Mouse 1 Cross Over Periphery and Center 75 by Center	10.9	54.43	1.63	-1.24	-6.17
342	200.47	202.27	1.8	Mouse 1 Locomotion in Area Box	205.24	113.91	2.33	-109.7	-60.88
343	200.47	202.27	1.8	Mouse 1 Locomotion in Area Periphery	205.24	113.91	2.33	-109.7	-60.88
344	201.8	205.31	3.5	Mouse 1 Turn Around	194.22	55.44	2	-41.21	-11.76
346	205.47	205.71	0.23	Area:Mouse 1 Center In Center	8.53	36.54	2.33	-11.78	-50.46
347	205.47	205.71	0.23	Area:Mouse 1 Center In Center 75	8.53	36.54	2.33	-11.78	-50.46
350	205.71	224.59	18.89	Area:Mouse 1 Center In Periphery	863.69	45.73	2.13	-289.36	-15.32
352	205.31	207.04	1.74	Mouse 1 Locomotion in Area Box	214.92	123.87	2.59	-63.16	-36.4
353	205.47	207.04	1.57	Mouse 1 Locomotion in Area Periphery	210.44	134.19	2.65	-45.61	-29.08
354	208.34	209.64	1.3	Mouse 1 Locomotion in Area Box	104.26	80.12	2.23	-52.18	-40.1
355	208.34	209.64	1.3	Mouse 1 Locomotion in Area Periphery	104.26	80.12	2.23	-52.18	-40.1
356	209.81	212.95	3.14	Mouse 1 In Place Activity in Area Box	78.47	25.02	2.11	16.53	5.27
357	209.81	212.95	3.14	Mouse 1 In Place Activity in Area Periphery	78.47	25.02	2.11	16.53	5.27
358	209.18	213.41	4.24	Mouse 1 Turn Around	169.21	39.93	2.09	23.27	5.49
359	213.41	214.28	0.87	Mouse 1 Locomotion in Area Box	41.86	48.25	2.34	-16.44	-18.95
360	213.41	214.28	0.87	Mouse 1 Locomotion in Area Periphery	41.86	48.25	2.34	-16.44	-18.95
361	214.45	217.02	2.57	Mouse 1 In Place Activity in Area Box	69.88	27.2	2.03	-50.61	-19.7
362	214.45	217.02	2.57	Mouse 1 In Place Activity in Area Periphery	69.88	27.2	2.03	-50.61	-19.7
363	213.71	218.02	4.3	Mouse 1 Turn Around	144.63	33.6	2.11	-160.26	-37.23
368	217.88	218.85	0.97	Mouse 1 Locomotion in Area Box	62.93	65.04	2.17	-32.17	-33.25
369	217.88	218.85	0.97	Mouse 1 Locomotion in Area Periphery	62.93	65.04	2.17	-32.17	-33.25
371	218.95	223.96	5.01	Mouse 1 In Place Activity in Area Box	96.42	19.26	1.96	1.83	0.37
372	218.95	223.96	5.01	Mouse 1 In Place Activity in Area Periphery	96.42	19.26	1.96	1.83	0.37
377	224.59	224.92	0.33	Area:Mouse 1 Center In Center	18.14	54.38	1.72	-10.11	-30.29
378	224.59	224.92	0.33	Area:Mouse 1 Center In Center 75	18.14	54.38	1.72	-10.11	-30.29
380	225.03	225.23	0.2	Mouse 1 Cross Over Periphery and Center 75 by Center	13.14	65.62	2.22	-3.43	-17.15
383	224.92	268.2	43.28	Area:Mouse 1 Center In Periphery	273.61	6.32	1.62	175.76	4.06
385	268.3	268.5	0.2	Mouse 1 Cross Over Periphery and Center 75 by Center	5.39	26.92	1.91	26.39	131.8
386	224.96	228.56	3.6	Mouse 1 Turn Around	110.09	30.55	2.02	55.78	15.48
387	226.66	229.9	3.24	Mouse 1 In Place Activity in Area Box	34.36	10.62	1.84	-76.9	-23.76
388	226.66	229.9	3.24	Mouse 1 In Place Activity in Area Periphery	34.36	10.62	1.84	-76.9	-23.76
391	231.1	266.17	35.07	Mouse 1 In Place Activity in Area Box	88.82	2.53	1.56	134.53	3.84
392	231.1	266.17	35.07	Mouse 1 In Place Activity in Area Periphery	88.82	2.53	1.56	134.53	3.84
426	268.2	268.84	0.63	Area:Mouse 1 Center In Center	22.49	35.48	2.03	59.94	94.55
427	229.6	268.44	38.84	Mouse 1 Turn Around	158.37	4.08	1.59	252.98	6.51
428	268.2	268.84	0.63	Area:Mouse 1 Center In Center 75	22.49	35.48	2.03	59.94	94.55
429	268.94	269.14	0.2	Mouse 1 Cross Over Periphery and Center 75 by Center	15.68	78.32	2.08	2	9.99
433	268.84	278.71	9.88	Area:Mouse 1 Center In Periphery	553.84	56.08	2.05	54.62	5.53
434	278.81	279.01	0.2	Mouse 1 Cross Over Periphery and Center 75 by Center	6.6	32.97	2.12	30.68	153.24
435	269.07	270.07	1	Mouse 1 In Place Activity in Area Box	42.23	42.19	1.92	32.54	32.5
436	269.07	270.07	1	Mouse 1 In Place Activity in Area Periphery	42.23	42.19	1.92	32.54	32.5
440	271.24	275.21	3.97	Mouse 1 Locomotion in Area Box	369.42	93.04	2.3	-91.81	-23.12
441	271.24	275.21	3.97	Mouse 1 Locomotion in Area Periphery	369.42	93.04	2.3	-91.81	-23.12
442	274.71	278.65	3.94	Mouse 1 Turn Around	170.71	43.36	1.95	194.23	49.33
443	275.98	277.64	1.67	Mouse 1 In Place Activity in Area Box	24.84	14.89	1.5	84.26	50.51
444	275.98	277.64	1.67	Mouse 1 In Place Activity in Area Periphery	24.84	14.89	1.5	84.26	50.51
449	278.71	284.82	6.11	Area:Mouse 1 Center In Center	500.01	81.89	2.29	-48.45	-7.94
450	278.71	279.18	0.47	Area:Mouse 1 Center In Center 75	16.27	34.83	2.15	74.99	160.53
451	284.92	285.12	0.2	Mouse 1 Cross Over Periphery and Center 75 by Center	9.67	48.3	2.26	-35.22	-175.9
453	279.18	279.55	0.37	Area:Mouse 1 Center In Center 50	25	68.12	2.15	19.5	53.13
454	279.55	279.81	0.27	Area:Mouse 1 Center In Center 25	27.54	103.17	2.25	23.99	89.89
455	278.75	280.45	1.7	Mouse 1 Locomotion in Area Box	158.54	93.17	2.25	107.68	63.28
456	278.75	280.45	1.7	Mouse 1 Locomotion in Area Center	158.54	93.17	2.25	107.68	63.28
457	279.81	280.11	0.3	Area:Mouse 1 Center In Center 50	39.42	131.26	2.35	6.89	22.94
458	280.11	282.62	2.5	Area:Mouse 1 Center In Center 75	147.16	58.81	2.21	-104.24	-41.66
461	280.55	281.78	1.23	Mouse 1 In Place Activity in Area Box	67.53	54.7	2.21	16.59	13.43
462	280.55	281.78	1.23	Mouse 1 In Place Activity in Area Center	67.53	54.7	2.21	16.59	13.43
463	280.55	281.78	1.23	Mouse 1 In Place Activity in Area Center 75	67.53	54.7	2.21	16.59	13.43
465	279.91	282.75	2.84	Mouse 1 Turn Around	179.21	63.19	2.23	-109.87	-38.74
467	282.62	282.95	0.33	Area:Mouse 1 Center In Center 50	17.1	51.24	2.4	-34.74	-104.13
468	282.95	283.48	0.53	Area:Mouse 1 Center In Center 25	58.47	109.52	2.49	-7.43	-13.93
469	282.45	285.32	2.87	Mouse 1 Locomotion in Area Box	276.82	96.47	2.41	-134.14	-46.75
470	282.45	284.05	1.6	Mouse 1 Locomotion in Area Center	174.34	108.85	2.45	-56.93	-35.55
471	283.48	283.82	0.33	Area:Mouse 1 Center In Center 50	54.53	163.43	2.5	0.3	0.89
472	283.82	284.82	1	Area:Mouse 1 Center In Center 75	114.52	114.41	2.37	-27.7	-27.67
477	284.82	297.86	13.05	Area:Mouse 1 Center In Periphery	274.84	21.07	1.84	142.63	10.93
479	302.54	302.74	0.2	Mouse 1 Cross Over Periphery and Center 75 by Center	6.8	33.96	1.58	46.62	232.89
481	284.62	287.82	3.2	Mouse 1 Turn Around	105.45	32.92	2.04	-19.27	-6.01
482	286.19	288.22	2.04	Mouse 1 In Place Activity in Area Box	19.77	9.71	1.86	-31.61	-15.53
483	286.19	288.22	2.04	Mouse 1 In Place Activity in Area Periphery	19.77	9.71	1.86	-31.61	-15.53
489	289.36	294.89	5.54	Mouse 1 In Place Activity in Area Box	62.76	11.33	1.67	31.43	5.68
490	289.36	294.89	5.54	Mouse 1 In Place Activity in Area Periphery	62.76	11.33	1.67	31.43	5.68
500	295.93	297.23	1.3	Mouse 1 In Place Activity in Area Box	39.63	30.46	2.07	-37.21	-28.6
501	295.93	297.23	1.3	Mouse 1 In Place Activity in Area Periphery	39.63	30.46	2.07	-37.21	-28.6
506	297.86	298.1	0.23	Area:Mouse 1 Center In Center	9.44	40.42	2.14	2.34	10.01
507	297.86	298.1	0.23	Area:Mouse 1 Center In Center 75	9.44	40.42	2.14	2.34	10.01
509	298.1	302.44	4.34	Area:Mouse 1 Center In Periphery	131.92	30.41	1.84	-14.93	-3.44
512	300.37	301.57	1.2	Mouse 1 In Place Activity in Area Box	18.4	15.32	1.36	-20.11	-16.74
513	300.37	301.57	1.2	Mouse 1 In Place Activity in Area Periphery	18.4	15.32	1.36	-20.11	-16.74
515	298.33	302.84	4.5	Mouse 1 Turn Around	130.88	29.06	1.8	34.87	7.74
517	302.44	306.47	4.04	Area:Mouse 1 Center In Center	96.51	23.91	2.02	232.34	57.55
518	302.44	305.77	3.34	Area:Mouse 1 Center In Center 75	47.85	14.34	1.96	170.29	51.04
519	306.57	306.77	0.2	Mouse 1 Cross Over Periphery and Center 75 by Center	22.3	111.37	2.1	-20.1	-100.39
521	302.9	304.67	1.77	Mouse 1 In Place Activity in Area Box	19.13	10.82	2.03	3.65	2.07
522	302.9	304.67	1.77	Mouse 1 In Place Activity in Area Center	19.13	10.82	2.03	3.65	2.07
523	302.9	304.67	1.77	Mouse 1 In Place Activity in Area Center 75	19.13	10.82	2.03	3.65	2.07
524	305.77	306.01	0.23	Area:Mouse 1 Center In Center 50	10.44	44.7	2.25	33.35	142.77
525	306.01	306.47	0.47	Area:Mouse 1 Center In Center 75	38.23	81.83	2.31	28.7	61.44
528	305.57	306.94	1.37	Mouse 1 Locomotion in Area Box	106.97	78.2	2.22	20.09	14.69
529	306.47	309.58	3.1	Area:Mouse 1 Center In Periphery	141.83	45.71	1.74	-90.1	-29.03
531	309.68	309.88	0.2	Mouse 1 Cross Over Periphery and Center 75 by Center	5.94	29.69	2.09	-6.55	-32.72
532	307.14	308.27	1.13	Mouse 1 In Place Activity in Area Box	40.81	35.98	1.79	3.93	3.46
533	307.14	308.27	1.13	Mouse 1 In Place Activity in Area Periphery	40.81	35.98	1.79	3.93	3.46
534	306.21	309.81	3.6	Mouse 1 Turn Around	171.68	47.64	1.8	-102.99	-28.58
539	309.58	310.88	1.3	Area:Mouse 1 Center In Center	110.77	85.13	2.19	0.37	0.28
540	309.58	310.24	0.67	Area:Mouse 1 Center In Center 75	29.23	43.81	2.07	-15.05	-22.56
541	310.98	311.18	0.2	Mouse 1 Cross Over Periphery and Center 75 by Center	30.58	152.75	2.03	3.22	16.11
543	310.24	310.58	0.33	Area:Mouse 1 Center In Center 50	36.76	110.17	2.29	5.25	15.74
544	309.58	310.98	1.4	Mouse 1 Locomotion in Area Box	126.52	90.28	2.2	-2.9	-2.07
545	309.58	310.64	1.07	Mouse 1 Locomotion in Area Center	75.37	70.59	2.15	-5.01	-4.69
546	310.58	310.88	0.3	Area:Mouse 1 Center In Center 75	44.78	149.12	2.36	10.17	33.87
549	310.88	316.42	5.54	Area:Mouse 1 Center In Periphery	190.24	34.35	1.83	225.42	40.7
550	316.52	316.72	0.2	Mouse 1 Cross Over Periphery and Center 75 by Center	6.72	33.56	2.27	11.55	57.68
551	310.48	311.44	0.97	Mouse 1 Turn Around	132.66	137.1	2.12	68.51	70.8
553	312.15	312.98	0.83	Mouse 1 In Place Activity in Area Box	26.15	31.35	1.45	-29.41	-35.25
554	312.15	312.98	0.83	Mouse 1 In Place Activity in Area Periphery	26.15	31.35	1.45	-29.41	-35.25
559	314.08	315.62	1.53	Mouse 1 In Place Activity in Area Box	25.33	16.5	2	2.3	1.5
560	314.08	315.62	1.53	Mouse 1 In Place Activity in Area Periphery	25.33	16.5	2	2.3	1.5
563	316.42	321.79	5.37	Area:Mouse 1 Center In Center	212.88	39.63	2.06	-81.08	-15.09
564	316.42	317.32	0.9	Area:Mouse 1 Center In Center 75	49.06	54.46	2.13	37.31	41.42
565	321.89	322.09	0.2	Mouse 1 Cross Over Periphery and Center 75 by Center	32.06	160.14	2.18	3.66	18.29
567	316.38	317.58	1.2	Mouse 1 Locomotion in Area Box	76.05	63.31	2.15	74.8	62.27
568	316.38	317.58	1.2	Mouse 1 Locomotion in Area Center	76.05	63.31	2.15	74.8	62.27
569	317.32	321.42	4.1	Area:Mouse 1 Center In Center 50	118.68	28.92	2.03	-99.28	-24.19
570	317.68	320.65	2.97	Mouse 1 In Place Activity in Area Box	56.85	19.14	2.01	-66.8	-22.5
571	317.68	320.65	2.97	Mouse 1 In Place Activity in Area Center	56.85	19.14	2.01	-66.8	-22.5
572	317.68	320.65	2.97	Mouse 1 In Place Activity in Area Center 50	56.85	19.14	2.01	-66.8	-22.5
573	316.82	321.12	4.3	Mouse 1 Turn Around	136.18	31.64	2.02	-83.77	-19.46
574	321.42	321.79	0.37	Area:Mouse 1 Center In Center 75	45.14	122.99	2.25	-19.11	-52.06
577	320.85	322.62	1.77	Mouse 1 Locomotion in Area Box	179.39	101.44	2.13	1.56	0.88
578	320.85	321.55	0.7	Mouse 1 Locomotion in Area Center	36.29	51.79	2.1	-53.68	-76.61
579	321.79	498.4	176.61	Area:Mouse 1 Center In Periphery	794.25	4.5	1.78	138.67	0.79
580	498.5	498.7	0.2	Mouse 1 Cross Over Periphery and Center 75 by Center	7.74	38.64	2.3	7.88	39.39
582	321.55	322.62	1.07	Mouse 1 Locomotion in Area Periphery	143.1	134.02	2.15	55.24	51.74
584	322.82	343.74	20.92	Mouse 1 In Place Activity in Area Box	41.18	1.97	1.83	5.37	0.26
585	322.82	343.74	20.92	Mouse 1 In Place Activity in Area Periphery	41.18	1.97	1.83	5.37	0.26
603	345.08	386.15	41.07	Mouse 1 In Place Activity in Area Box	71.16	1.73	1.79	81.44	1.98
604	345.08	386.15	41.07	Mouse 1 In Place Activity in Area Periphery	71.16	1.73	1.79	81.44	1.98
607	344.18	362.3	18.12	Mouse 1 Turn Around	91.63	5.06	1.88	179.1	9.89
635	386.15	389.49	3.34	Mouse 1 has no movement in Area Box	0	0	1.81	3	0.9
636	386.15	389.49	3.34	Mouse 1 has no movement in Area Periphery	0	0	1.81	3	0.9
637	389.49	408.74	19.25	Mouse 1 In Place Activity in Area Box	50.76	2.64	1.73	-11.19	-0.58
638	389.49	408.74	19.25	Mouse 1 In Place Activity in Area Periphery	50.76	2.64	1.73	-11.19	-0.58
645	408.74	410.48	1.74	Mouse 1 has no movement in Area Box	0	0	1.78	3.18	1.83
646	408.74	410.48	1.74	Mouse 1 has no movement in Area Periphery	0	0	1.78	3.18	1.83
647	410.48	413.01	2.54	Mouse 1 In Place Activity in Area Box	0	0	1.73	-3.51	-1.38
648	410.48	413.01	2.54	Mouse 1 In Place Activity in Area Periphery	0	0	1.73	-3.51	-1.38
649	413.01	415.25	2.24	Mouse 1 has no movement in Area Box	0	0	1.68	-2.05	-0.92
650	413.01	415.25	2.24	Mouse 1 has no movement in Area Periphery	0	0	1.68	-2.05	-0.92
651	415.25	416.28	1.03	Mouse 1 In Place Activity in Area Box	0	0	1.73	4.42	4.27
652	415.25	416.28	1.03	Mouse 1 In Place Activity in Area Periphery	0	0	1.73	4.42	4.27
653	416.28	417.15	0.87	Mouse 1 has no movement in Area Box	0	0	1.76	-1.68	-1.93
654	416.28	417.15	0.87	Mouse 1 has no movement in Area Periphery	0	0	1.76	-1.68	-1.93
655	417.15	458.53	41.37	Mouse 1 In Place Activity in Area Box	62.99	1.52	1.66	-6.75	-0.16
656	417.15	458.53	41.37	Mouse 1 In Place Activity in Area Periphery	62.99	1.52	1.66	-6.75	-0.16
666	458.53	460.26	1.74	Mouse 1 has no movement in Area Box	0	0	1.79	2.15	1.24
667	458.53	460.26	1.74	Mouse 1 has no movement in Area Periphery	0	0	1.79	2.15	1.24
668	460.26	466.23	5.97	Mouse 1 In Place Activity in Area Box	2.85	0.48	1.67	10.17	1.7
669	460.26	466.23	5.97	Mouse 1 In Place Activity in Area Periphery	2.85	0.48	1.67	10.17	1.7
672	466.23	467.03	0.8	Mouse 1 has no movement in Area Box	0	0	1.63	0.28	0.35
673	466.23	467.03	0.8	Mouse 1 has no movement in Area Periphery	0	0	1.63	0.28	0.35
674	467.03	472.07	5.04	Mouse 1 In Place Activity in Area Box	9.03	1.79	1.73	-12.36	-2.45
675	467.03	472.07	5.04	Mouse 1 In Place Activity in Area Periphery	9.03	1.79	1.73	-12.36	-2.45
678	472.07	473.34	1.27	Mouse 1 has no movement in Area Box	0	0	1.95	-2.44	-1.92
679	472.07	473.34	1.27	Mouse 1 has no movement in Area Periphery	0	0	1.95	-2.44	-1.92
680	473.34	479.05	5.71	Mouse 1 In Place Activity in Area Box	17.04	2.99	1.69	-88.86	-15.57
681	473.34	479.05	5.71	Mouse 1 In Place Activity in Area Periphery	17.04	2.99	1.69	-88.86	-15.57
689	480.38	489.66	9.28	Mouse 1 In Place Activity in Area Box	50.52	5.45	1.87	51.28	5.53
690	480.38	489.66	9.28	Mouse 1 In Place Activity in Area Periphery	50.52	5.45	1.87	51.28	5.53
702	491.83	492.96	1.13	Mouse 1 Locomotion in Area Box	73.19	64.51	2.52	12.84	11.32
703	491.83	492.96	1.13	Mouse 1 Locomotion in Area Periphery	73.19	64.51	2.52	12.84	11.32
704	494.49	497.9	3.4	Mouse 1 In Place Activity in Area Box	73.19	21.51	2.12	-51.03	-14.99
705	494.49	497.9	3.4	Mouse 1 In Place Activity in Area Periphery	73.19	21.51	2.12	-51.03	-14.99
706	493.66	498.33	4.67	Mouse 1 Turn Around	117.17	25.08	2.2	-106.88	-22.88
709	498.4	499.37	0.97	Area:Mouse 1 Center In Center	72.21	74.62	2.23	40.91	42.28
710	498.4	499.37	0.97	Area:Mouse 1 Center In Center 75	72.21	74.62	2.23	40.91	42.28
711	499.47	499.67	0.2	Mouse 1 Cross Over Periphery and Center 75 by Center	23.47	117.23	2.45	15.01	74.96
713	498.2	499.47	1.27	Mouse 1 Locomotion in Area Box	87.4	68.93	2.2	24.73	19.51
714	498.2	499.13	0.93	Mouse 1 Locomotion in Area Center	49.77	53.28	2.15	-2.49	-2.66
715	498.2	499.13	0.93	Mouse 1 Locomotion in Area Center 75	49.77	53.28	2.15	-2.49	-2.66
718	499.37	503.2	3.84	Area:Mouse 1 Center In Periphery	150.26	39.16	2.1	282.79	73.7
719	503.3	503.5	0.2	Mouse 1 Cross Over Periphery and Center 75 by Center	6.61	33.01	2.23	5.94	29.65
720	499.67	500.5	0.83	Mouse 1 In Place Activity in Area Box	46.6	55.86	2.18	8.46	10.14
721	499.67	500.5	0.83	Mouse 1 In Place Activity in Area Periphery	46.6	55.86	2.18	8.46	10.14
722	498.83	501.53	2.7	Mouse 1 Turn Around	157.63	58.32	2.19	214.37	79.32
726	503.2	504.4	1.2	Area:Mouse 1 Center In Center	74.58	62.09	2.27	64.01	53.29
727	503.2	504.4	1.2	Area:Mouse 1 Center In Center 75	74.58	62.09	2.27	64.01	53.29
728	504.5	504.7	0.2	Mouse 1 Cross Over Periphery and Center 75 by Center	21.71	108.46	2.29	13.31	66.48
730	503.34	505.47	2.14	Mouse 1 Locomotion in Area Box	178.14	83.42	2.42	49.63	23.24
733	504.4	512.85	8.44	Area:Mouse 1 Center In Periphery	373.11	44.2	2.29	-162.79	-19.28
734	512.95	513.15	0.2	Mouse 1 Cross Over Periphery and Center 75 by Center	9.6	47.97	2.28	9.13	45.58
736	504.17	505.47	1.3	Mouse 1 Locomotion in Area Periphery	129.73	99.7	2.53	10.03	7.7
737	505.57	508.78	3.2	Mouse 1 In Place Activity in Area Box	61.45	19.18	2.33	12.77	3.99
738	505.57	508.78	3.2	Mouse 1 In Place Activity in Area Periphery	61.45	19.18	2.33	12.77	3.99
739	504.97	509.78	4.8	Mouse 1 Turn Around	136.39	28.39	2.37	-77.51	-16.13
740	509.61	510.64	1.03	Mouse 1 Locomotion in Area Box	78.7	76.08	2.24	-34.62	-33.47
741	509.61	510.64	1.03	Mouse 1 Locomotion in Area Periphery	78.7	76.08	2.24	-34.62	-33.47
742	510.78	512.41	1.63	Mouse 1 In Place Activity in Area Box	75.35	46.09	2.11	-44.27	-27.08
743	510.78	512.41	1.63	Mouse 1 In Place Activity in Area Periphery	75.35	46.09	2.11	-44.27	-27.08
746	512.85	514.25	1.4	Area:Mouse 1 Center In Center	113.87	81.25	2.28	105.12	75.01
747	512.85	514.25	1.4	Area:Mouse 1 Center In Center 75	113.87	81.25	2.28	105.12	75.01
749	514.35	514.55	0.2	Mouse 1 Cross Over Periphery and Center 75 by Center	15.74	78.61	2.38	11.37	56.77
750	512.61	514.45	1.84	Mouse 1 Locomotion in Area Box	137.59	74.97	2.28	108.78	59.28
751	512.61	513.91	1.3	Mouse 1 Locomotion in Area Center	88.88	68.3	2.27	45.14	34.69
752	512.61	513.91	1.3	Mouse 1 Locomotion in Area Center 75	88.88	68.3	2.27	45.14	34.69
755	513.41	514.21	0.8	Mouse 1 Turn Around	79.28	99	2.28	65.19	81.4
756	514.25	519.45	5.21	Area:Mouse 1 Center In Periphery	114.67	22.03	1.74	184.59	35.46
757	519.55	519.75	0.2	Mouse 1 Cross Over Periphery and Center 75 by Center	3.88	19.37	2.45	15.36	76.74
759	514.61	519.05	4.44	Mouse 1 In Place Activity in Area Box	84.37	19.01	1.68	149.77	33.75
760	514.61	518.82	4.2	Mouse 1 In Place Activity in Area Periphery	82.17	19.54	1.68	151.91	36.13
765	519.45	519.85	0.4	Area:Mouse 1 Center In Center	7.93	19.79	2.34	42.6	106.4
766	519.45	519.85	0.4	Area:Mouse 1 Center In Center 75	7.93	19.79	2.34	42.6	106.4
767	519.95	520.15	0.2	Mouse 1 Cross Over Periphery and Center 75 by Center	14.84	74.15	2.62	7.49	37.39
771	519.85	1378.65	858.79	Area:Mouse 1 Center In Periphery	804.13	0.94	1.76	189.99	0.22
773	1378.75	1378.95	0.2	Mouse 1 Cross Over Periphery and Center 75 by Center	18.09	90.36	2.79	-7.4	-36.95
774	519.42	520.69	1.27	Mouse 1 Locomotion in Area Box	95.13	75.03	2.54	40.98	32.32
775	519.62	520.69	1.07	Mouse 1 Locomotion in Area Periphery	94.18	88.21	2.63	13.41	12.56
776	520.82	521.65	0.83	Mouse 1 In Place Activity in Area Box	57.77	69.26	2.15	3.7	4.44
777	520.82	521.65	0.83	Mouse 1 In Place Activity in Area Periphery	57.77	69.26	2.15	3.7	4.44
778	521.76	523.19	1.43	Mouse 1 Locomotion in Area Box	84.87	59.15	2.83	-15.99	-11.15
779	521.76	523.19	1.43	Mouse 1 Locomotion in Area Periphery	84.87	59.15	2.83	-15.99	-11.15
780	523.39	528.06	4.67	Mouse 1 In Place Activity in Area Box	75.74	16.21	1.74	76.08	16.29
781	523.39	528.06	4.67	Mouse 1 In Place Activity in Area Periphery	75.74	16.21	1.74	76.08	16.29
782	522.76	529.43	6.67	Mouse 1 Turn Around	150.32	22.53	1.77	36.5	5.47
783	528.6	530.5	1.9	Mouse 1 In Place Activity in Area Box	26.05	13.7	1.6	-1.73	-0.91
784	528.6	530.5	1.9	Mouse 1 In Place Activity in Area Periphery	26.05	13.7	1.6	-1.73	-0.91
787	531.23	536.17	4.94	Mouse 1 In Place Activity in Area Box	29.43	5.96	1.76	119.55	24.21
788	531.23	536.17	4.94	Mouse 1 In Place Activity in Area Periphery	29.43	5.96	1.76	119.55	24.21
791	536.17	537.94	1.77	Mouse 1 has no movement in Area Box	0	0	1.78	-0.19	-0.11
792	536.17	537.94	1.77	Mouse 1 has no movement in Area Periphery	0	0	1.78	-0.19	-0.11
793	537.94	539.17	1.23	Mouse 1 In Place Activity in Area Box	0	0	1.78	-0.76	-0.61
794	537.94	539.17	1.23	Mouse 1 In Place Activity in Area Periphery	0	0	1.78	-0.76	-0.61
796	539.17	539.97	0.8	Mouse 1 has no movement in Area Box	0	0	1.78	-9.77	-12.2
797	539.17	539.97	0.8	Mouse 1 has no movement in Area Periphery	0	0	1.78	-9.77	-12.2
798	539.97	722.82	182.85	Mouse 1 In Place Activity in Area Box	157.49	0.86	1.83	-16.86	-0.09
799	539.97	722.82	182.85	Mouse 1 In Place Activity in Area Periphery	157.49	0.86	1.83	-16.86	-0.09
834	722.82	725.83	3	Mouse 1 has no movement in Area Box	0	0	1.92	-1.82	-0.61
835	722.82	725.83	3	Mouse 1 has no movement in Area Periphery	0	0	1.92	-1.82	-0.61
836	725.83	731.2	5.37	Mouse 1 In Place Activity in Area Box	0	0	1.94	-2.55	-0.47
837	725.83	731.2	5.37	Mouse 1 In Place Activity in Area Periphery	0	0	1.94	-2.55	-0.47
838	731.2	731.8	0.6	Mouse 1 has no movement in Area Box	0	0	1.91	-3.86	-6.43
839	731.2	731.8	0.6	Mouse 1 has no movement in Area Periphery	0	0	1.91	-3.86	-6.43
840	731.8	745.05	13.25	Mouse 1 In Place Activity in Area Box	0	0	1.93	0.9	0.07
841	731.8	745.05	13.25	Mouse 1 In Place Activity in Area Periphery	0	0	1.93	0.9	0.07
842	745.05	746.21	1.17	Mouse 1 has no movement in Area Box	0	0	2	-1.27	-1.09
843	745.05	746.21	1.17	Mouse 1 has no movement in Area Periphery	0	0	2	-1.27	-1.09
844	746.21	762.73	16.52	Mouse 1 In Place Activity in Area Box	0	0	1.97	35.57	2.15
845	746.21	762.73	16.52	Mouse 1 In Place Activity in Area Periphery	0	0	1.97	35.57	2.15
846	762.73	764.1	1.37	Mouse 1 has no movement in Area Box	0	0	1.94	-0.72	-0.53
847	762.73	764.1	1.37	Mouse 1 has no movement in Area Periphery	0	0	1.94	-0.72	-0.53
848	764.1	767.73	3.64	Mouse 1 In Place Activity in Area Box	1.56	0.43	2.02	-37.7	-10.37
849	764.1	767.73	3.64	Mouse 1 In Place Activity in Area Periphery	1.56	0.43	2.02	-37.7	-10.37
850	767.73	770.84	3.1	Mouse 1 has no movement in Area Box	0	0	2.08	-1.33	-0.43
851	767.73	770.84	3.1	Mouse 1 has no movement in Area Periphery	0	0	2.08	-1.33	-0.43
852	770.84	782.52	11.68	Mouse 1 In Place Activity in Area Box	1.22	0.1	1.87	10.92	0.94
853	770.84	782.52	11.68	Mouse 1 In Place Activity in Area Periphery	1.22	0.1	1.87	10.92	0.94
856	782.52	785.95	3.44	Mouse 1 has no movement in Area Box	0	0	1.95	-1.95	-0.57
857	782.52	785.95	3.44	Mouse 1 has no movement in Area Periphery	0	0	1.95	-1.95	-0.57
858	785.95	789.06	3.1	Mouse 1 In Place Activity in Area Box	0	0	1.89	-0.09	-0.03
859	785.95	789.06	3.1	Mouse 1 In Place Activity in Area Periphery	0	0	1.89	-0.09	-0.03
860	789.06	791.29	2.24	Mouse 1 has no movement in Area Box	0	0	1.83	-4.8	-2.15
861	789.06	791.29	2.24	Mouse 1 has no movement in Area Periphery	0	0	1.83	-4.8	-2.15
862	791.29	804.97	13.68	Mouse 1 In Place Activity in Area Box	0	0	1.84	7.17	0.52
863	791.29	804.97	13.68	Mouse 1 In Place Activity in Area Periphery	0	0	1.84	7.17	0.52
866	804.97	807.21	2.24	Mouse 1 has no movement in Area Box	0	0	1.74	-1.97	-0.88
867	804.97	807.21	2.24	Mouse 1 has no movement in Area Periphery	0	0	1.74	-1.97	-0.88
868	807.21	818.52	11.31	Mouse 1 In Place Activity in Area Box	0	0	1.76	0.03	0
869	807.21	818.52	11.31	Mouse 1 In Place Activity in Area Periphery	0	0	1.76	0.03	0
872	818.52	819.32	0.8	Mouse 1 has no movement in Area Box	0	0	1.77	0.21	0.26
873	818.52	819.32	0.8	Mouse 1 has no movement in Area Periphery	0	0	1.77	0.21	0.26
874	819.32	821.39	2.07	Mouse 1 In Place Activity in Area Box	0	0	1.78	2.66	1.28
875	819.32	821.39	2.07	Mouse 1 In Place Activity in Area Periphery	0	0	1.78	2.66	1.28
876	821.39	824.22	2.84	Mouse 1 has no movement in Area Box	0	0	1.79	0.13	0.04
877	821.39	824.22	2.84	Mouse 1 has no movement in Area Periphery	0	0	1.79	0.13	0.04
878	824.22	826.53	2.3	Mouse 1 In Place Activity in Area Box	0	0	1.75	2.91	1.27
879	824.22	826.53	2.3	Mouse 1 In Place Activity in Area Periphery	0	0	1.75	2.91	1.27
880	826.53	827.63	1.1	Mouse 1 has no movement in Area Box	0	0	1.74	-5.91	-5.37
881	826.53	827.63	1.1	Mouse 1 has no movement in Area Periphery	0	0	1.74	-5.91	-5.37
882	827.63	835.4	7.77	Mouse 1 In Place Activity in Area Box	0	0	1.78	2.18	0.28
883	827.63	835.4	7.77	Mouse 1 In Place Activity in Area Periphery	0	0	1.78	2.18	0.28
884	835.4	839.91	4.5	Mouse 1 has no movement in Area Box	0	0	1.8	2.93	0.65
885	835.4	839.91	4.5	Mouse 1 has no movement in Area Periphery	0	0	1.8	2.93	0.65
886	839.91	843.61	3.7	Mouse 1 In Place Activity in Area Box	0	0	1.77	-1.6	-0.43
887	839.91	843.61	3.7	Mouse 1 In Place Activity in Area Periphery	0	0	1.77	-1.6	-0.43
888	843.61	847.18	3.57	Mouse 1 has no movement in Area Box	0	0	1.81	-4.15	-1.16
889	843.61	847.18	3.57	Mouse 1 has no movement in Area Periphery	0	0	1.81	-4.15	-1.16
890	847.18	853.89	6.71	Mouse 1 In Place Activity in Area Box	0	0	1.77	3.38	0.5
891	847.18	853.89	6.71	Mouse 1 In Place Activity in Area Periphery	0	0	1.77	3.38	0.5
894	853.89	855.12	1.23	Mouse 1 has no movement in Area Box	0	0	1.78	-3.72	-3.02
895	853.89	855.12	1.23	Mouse 1 has no movement in Area Periphery	0	0	1.78	-3.72	-3.02
896	855.12	866.17	11.04	Mouse 1 In Place Activity in Area Box	0	0	1.79	-0.36	-0.03
897	855.12	866.17	11.04	Mouse 1 In Place Activity in Area Periphery	0	0	1.79	-0.36	-0.03
900	866.17	869.37	3.2	Mouse 1 has no movement in Area Box	0	0	1.75	-2.4	-0.75
901	866.17	869.37	3.2	Mouse 1 has no movement in Area Periphery	0	0	1.75	-2.4	-0.75
902	869.37	870.77	1.4	Mouse 1 In Place Activity in Area Box	0	0	1.7	4.1	2.93
903	869.37	870.77	1.4	Mouse 1 In Place Activity in Area Periphery	0	0	1.7	4.1	2.93
904	870.77	872.01	1.23	Mouse 1 has no movement in Area Box	0	0	1.71	-5.84	-4.73
905	870.77	872.01	1.23	Mouse 1 has no movement in Area Periphery	0	0	1.71	-5.84	-4.73
906	872.01	885.45	13.45	Mouse 1 In Place Activity in Area Box	6.68	0.5	1.85	-25.04	-1.86
907	872.01	885.45	13.45	Mouse 1 In Place Activity in Area Periphery	6.68	0.5	1.85	-25.04	-1.86
910	885.45	886.25	0.8	Mouse 1 has no movement in Area Box	0	0	1.64	-5.84	-7.29
911	885.45	886.25	0.8	Mouse 1 has no movement in Area Periphery	0	0	1.64	-5.84	-7.29
912	886.25	893.46	7.21	Mouse 1 In Place Activity in Area Box	2.36	0.33	1.81	38.37	5.32
913	886.25	893.46	7.21	Mouse 1 In Place Activity in Area Periphery	2.36	0.33	1.81	38.37	5.32
916	893.46	895.23	1.77	Mouse 1 has no movement in Area Box	0	0	1.84	2.54	1.43
917	893.46	895.23	1.77	Mouse 1 has no movement in Area Periphery	0	0	1.84	2.54	1.43
918	895.23	896.23	1	Mouse 1 In Place Activity in Area Box	0	0	1.87	3.84	3.84
919	895.23	896.23	1	Mouse 1 In Place Activity in Area Periphery	0	0	1.87	3.84	3.84
920	896.23	897.03	0.8	Mouse 1 has no movement in Area Box	0	0	1.88	-6.82	-8.52
921	896.23	897.03	0.8	Mouse 1 has no movement in Area Periphery	0	0	1.88	-6.82	-8.52
922	897.03	1084.28	187.25	Mouse 1 In Place Activity in Area Box	8.48	0.05	1.73	-47.45	-0.25
923	897.03	1084.28	187.25	Mouse 1 In Place Activity in Area Periphery	8.48	0.05	1.73	-47.45	-0.25
927	1084.28	1085.39	1.1	Mouse 1 has no movement in Area Box	0	0	1.63	-2.65	-2.4
928	1084.28	1085.39	1.1	Mouse 1 has no movement in Area Periphery	0	0	1.63	-2.65	-2.4
929	1085.39	1094.03	8.64	Mouse 1 In Place Activity in Area Box	2.36	0.27	1.75	31.55	3.65
930	1085.39	1094.03	8.64	Mouse 1 In Place Activity in Area Periphery	2.36	0.27	1.75	31.55	3.65
931	1094.03	1095.4	1.37	Mouse 1 has no movement in Area Box	0	0	1.79	0.3	0.22
932	1094.03	1095.4	1.37	Mouse 1 has no movement in Area Periphery	0	0	1.79	0.3	0.22
933	1095.4	1134.8	39.41	Mouse 1 In Place Activity in Area Box	0	0	1.71	-8.96	-0.23
934	1095.4	1134.8	39.41	Mouse 1 In Place Activity in Area Periphery	0	0	1.71	-8.96	-0.23
935	1134.8	1135.44	0.63	Mouse 1 has no movement in Area Box	0	0	1.62	4.67	7.36
936	1134.8	1135.44	0.63	Mouse 1 has no movement in Area Periphery	0	0	1.62	4.67	7.36
937	1135.44	1138	2.57	Mouse 1 In Place Activity in Area Box	0	0	1.7	-1.93	-0.75
938	1135.44	1138	2.57	Mouse 1 In Place Activity in Area Periphery	0	0	1.7	-1.93	-0.75
939	1138	1139.01	1	Mouse 1 has no movement in Area Box	0	0	1.74	0.02	0.02
940	1138	1139.01	1	Mouse 1 has no movement in Area Periphery	0	0	1.74	0.02	0.02
941	1139.01	1157.26	18.25	Mouse 1 In Place Activity in Area Box	0	0	1.75	-17.13	-0.94
942	1139.01	1157.26	18.25	Mouse 1 In Place Activity in Area Periphery	0	0	1.75	-17.13	-0.94
945	1157.26	1158.26	1	Mouse 1 has no movement in Area Box	0	0	1.74	-1.18	-1.18
946	1157.26	1158.26	1	Mouse 1 has no movement in Area Periphery	0	0	1.74	-1.18	-1.18
947	1158.26	1165.7	7.44	Mouse 1 In Place Activity in Area Box	0	0	1.65	6.84	0.92
948	1158.26	1165.7	7.44	Mouse 1 In Place Activity in Area Periphery	0	0	1.65	6.84	0.92
949	1165.7	1167.57	1.87	Mouse 1 has no movement in Area Box	0	0	1.59	-4.01	-2.15
950	1165.7	1167.57	1.87	Mouse 1 has no movement in Area Periphery	0	0	1.59	-4.01	-2.15
951	1167.57	1172.27	4.7	Mouse 1 In Place Activity in Area Box	0	0	1.59	4.03	0.86
952	1167.57	1172.27	4.7	Mouse 1 In Place Activity in Area Periphery	0	0	1.59	4.03	0.86
953	1172.27	1176.08	3.8	Mouse 1 has no movement in Area Box	0	0	1.69	-1.78	-0.47
954	1172.27	1176.08	3.8	Mouse 1 has no movement in Area Periphery	0	0	1.69	-1.78	-0.47
955	1176.08	1213.91	37.84	Mouse 1 In Place Activity in Area Box	0	0	1.64	3.08	0.08
956	1176.08	1213.91	37.84	Mouse 1 In Place Activity in Area Periphery	0	0	1.64	3.08	0.08
959	1213.91	1214.61	0.7	Mouse 1 has no movement in Area Box	0	0	1.64	-2.55	-3.63
960	1213.91	1214.61	0.7	Mouse 1 has no movement in Area Periphery	0	0	1.64	-2.55	-3.63
961	1214.61	1227.69	13.08	Mouse 1 In Place Activity in Area Box	0	0	1.66	-2.61	-0.2
962	1214.61	1227.69	13.08	Mouse 1 In Place Activity in Area Periphery	0	0	1.66	-2.61	-0.2
963	1227.69	1230.4	2.7	Mouse 1 has no movement in Area Box	0	0	1.66	-1.69	-0.62
964	1227.69	1230.4	2.7	Mouse 1 has no movement in Area Periphery	0	0	1.66	-1.69	-0.62
965	1230.4	1232.93	2.54	Mouse 1 In Place Activity in Area Box	0	0	1.65	4.45	1.76
966	1230.4	1232.93	2.54	Mouse 1 In Place Activity in Area Periphery	0	0	1.65	4.45	1.76
969	1232.93	1237.4	4.47	Mouse 1 has no movement in Area Box	0	0	1.72	2.64	0.59
970	1232.93	1237.4	4.47	Mouse 1 has no movement in Area Periphery	0	0	1.72	2.64	0.59
971	1237.4	1249.62	12.21	Mouse 1 In Place Activity in Area Box	0	0	1.67	0.75	0.06
972	1237.4	1249.62	12.21	Mouse 1 In Place Activity in Area Periphery	0	0	1.67	0.75	0.06
977	1249.62	1251.08	1.47	Mouse 1 has no movement in Area Box	0	0	1.62	-0.13	-0.09
978	1249.62	1251.08	1.47	Mouse 1 has no movement in Area Periphery	0	0	1.62	-0.13	-0.09
979	1251.08	1374.14	123.06	Mouse 1 In Place Activity in Area Box	40.1	0.33	1.63	105.07	0.85
980	1251.08	1374.14	123.06	Mouse 1 In Place Activity in Area Periphery	40.1	0.33	1.63	105.07	0.85
986	1378.65	1384.58	5.94	Area:Mouse 1 Center In Center	322.47	54.3	2.53	206.26	34.73
987	1378.65	1380.75	2.1	Area:Mouse 1 Center In Center 75	86.59	41.19	2.67	56.77	27.01
990	1384.68	1384.88	0.2	Mouse 1 Cross Over Periphery and Center 75 by Center	28.21	140.89	2.61	-11.79	-58.87
995	1378.98	1379.95	0.97	Mouse 1 In Place Activity in Area Box	42.82	44.25	2.89	12.29	12.7
996	1378.98	1379.95	0.97	Mouse 1 In Place Activity in Area Center	42.82	44.25	2.89	12.29	12.7
997	1378.98	1379.95	0.97	Mouse 1 In Place Activity in Area Center 75	42.82	44.25	2.89	12.29	12.7
999	1380.75	1381.01	0.27	Area:Mouse 1 Center In Center 50	13.89	52.02	2.46	0.61	2.27
1000	1381.01	1382.85	1.84	Area:Mouse 1 Center In Center 75	95.9	52.26	2.52	37.96	20.68
1003	1380.75	1382.42	1.67	Mouse 1 Turn Around	99.13	59.42	2.52	23.32	13.98
1004	1382.85	1384.15	1.3	Area:Mouse 1 Center In Center 50	66.34	50.98	2.3	104.68	80.44
1005	1384.15	1384.58	0.43	Area:Mouse 1 Center In Center 75	59.76	137.76	2.61	6.24	14.39
1006	1383.35	1385.92	2.57	Mouse 1 Locomotion in Area Box	256.9	99.99	2.78	23.32	9.08
1007	1383.35	1384.35	1	Mouse 1 Locomotion in Area Center	70.25	70.18	2.37	61.83	61.77
1010	1384.58	1422.92	38.34	Area:Mouse 1 Center In Periphery	645.81	16.84	1.83	88.27	2.3
1011	1423.02	1423.22	0.2	Mouse 1 Cross Over Periphery and Center 75 by Center	7.43	37.1	1.99	18.66	93.22
1013	1384.35	1385.92	1.57	Mouse 1 Locomotion in Area Periphery	186.65	119.02	3.03	-38.51	-24.56
1014	1385.42	1385.82	0.4	Mouse 1 Flat-Back Approach in Area Box	37.5	93.64	3.64	-7.2	-17.99
1015	1386.15	1415.62	29.46	Mouse 1 In Place Activity in Area Box	124.73	4.23	1.71	-83.37	-2.83
1016	1386.15	1415.62	29.46	Mouse 1 In Place Activity in Area Periphery	124.73	4.23	1.71	-83.37	-2.83
1019	1385.35	1397	11.64	Mouse 1 Turn Around	153.74	13.2	2.04	12.94	1.11
1027	1416.08	1418.79	2.7	Mouse 1 Locomotion in Area Box	231.62	85.7	2.45	-14.02	-5.19
1028	1416.08	1418.79	2.7	Mouse 1 Locomotion in Area Periphery	231.62	85.7	2.45	-14.02	-5.19
1029	1418.05	1422.06	4	Mouse 1 Turn Around	158.86	39.68	1.93	84.55	21.12
1030	1419.59	1421.35	1.77	Mouse 1 In Place Activity in Area Box	17.21	9.73	1.6	-0.47	-0.27
1031	1419.59	1421.35	1.77	Mouse 1 In Place Activity in Area Periphery	17.21	9.73	1.6	-0.47	-0.27
1036	1422.92	1424.46	1.53	Area:Mouse 1 Center In Center	75.48	49.18	2.21	160.83	104.78
1037	1422.92	1424.46	1.53	Area:Mouse 1 Center In Center 75	75.48	49.18	2.21	160.83	104.78
1038	1424.56	1424.76	0.2	Mouse 1 Cross Over Periphery and Center 75 by Center	12.45	62.21	2.36	6.53	32.61
1042	1423.46	1424.39	0.93	Mouse 1 Turn Around	54.48	58.32	2.28	91.18	97.6
1043	1424.46	1424.82	0.37	Area:Mouse 1 Center In Periphery	22.61	61.61	2.31	18.27	49.77
1044	1424.92	1425.13	0.2	Mouse 1 Cross Over Periphery and Center 75 by Center	6.98	34.86	2.24	21.21	105.94
1045	1424.82	1425.13	0.3	Area:Mouse 1 Center In Center	11.23	37.38	2.21	35.59	118.52
1046	1424.82	1425.13	0.3	Area:Mouse 1 Center In Center 75	11.23	37.38	2.21	35.59	118.52
1047	1425.23	1425.43	0.2	Mouse 1 Cross Over Periphery and Center 75 by Center	8.89	44.4	2.5	-5.4	-26.97
1048	1425.13	1429.33	4.2	Area:Mouse 1 Center In Periphery	80.98	19.26	1.93	171.84	40.87
1049	1429.43	1429.63	0.2	Mouse 1 Cross Over Periphery and Center 75 by Center	5.43	27.11	2.4	23.28	116.27
1053	1425.96	1427.86	1.9	Mouse 1 In Place Activity in Area Box	20.85	10.96	1.89	9.13	4.8
1054	1425.96	1427.86	1.9	Mouse 1 In Place Activity in Area Periphery	20.85	10.96	1.89	9.13	4.8
1057	1429.33	1429.86	0.53	Area:Mouse 1 Center In Center	17.31	32.43	2.27	61.65	115.48
1058	1429.33	1429.86	0.53	Area:Mouse 1 Center In Center 75	17.31	32.43	2.27	61.65	115.48
1059	1429.96	1430.16	0.2	Mouse 1 Cross Over Periphery and Center 75 by Center	10.63	53.12	2.27	20.92	104.5
1063	1427.93	1430.06	2.14	Mouse 1 Turn Around	52.17	24.43	1.98	264.74	123.97
1064	1429.86	1434.53	4.67	Area:Mouse 1 Center In Periphery	116.96	25.04	1.78	171.8	36.78
1065	1434.63	1434.83	0.2	Mouse 1 Cross Over Periphery and Center 75 by Center	6.71	33.53	2.23	28.6	142.84
1067	1430.43	1431.23	0.8	Mouse 1 In Place Activity in Area Box	25.42	31.74	1.34	27.21	33.98
1068	1430.43	1431.23	0.8	Mouse 1 In Place Activity in Area Periphery	25.42	31.74	1.34	27.21	33.98
1075	1432.4	1433.6	1.2	Mouse 1 In Place Activity in Area Box	26.99	22.47	1.77	-61.04	-50.82
1076	1432.4	1433.6	1.2	Mouse 1 In Place Activity in Area Periphery	26.99	22.47	1.77	-61.04	-50.82
1081	1434.53	1436.27	1.74	Area:Mouse 1 Center In Center	87.06	50.18	2.12	195.9	112.9
1082	1434.53	1436.27	1.74	Area:Mouse 1 Center In Center 75	87.06	50.18	2.12	195.9	112.9
1083	1436.37	1436.57	0.2	Mouse 1 Cross Over Periphery and Center 75 by Center	14.07	70.3	2.04	8.3	41.46
1087	1436.27	1446.38	10.11	Area:Mouse 1 Center In Periphery	344.33	34.06	2.05	175.68	17.38
1088	1446.48	1446.68	0.2	Mouse 1 Cross Over Periphery and Center 75 by Center	8.44	42.16	2.31	28.77	143.71
1089	1436.54	1437.94	1.4	Mouse 1 In Place Activity in Area Box	32.68	23.32	1.92	43.74	31.21
1090	1436.54	1437.94	1.4	Mouse 1 In Place Activity in Area Periphery	32.68	23.32	1.92	43.74	31.21
1091	1435.47	1438.57	3.1	Mouse 1 Turn Around	109.03	35.14	2.02	131.23	42.29
1093	1439.81	1441.88	2.07	Mouse 1 Locomotion in Area Box	177.4	85.75	2.9	-91.76	-44.36
1094	1439.81	1441.88	2.07	Mouse 1 Locomotion in Area Periphery	177.4	85.75	2.9	-91.76	-44.36
1095	1440.67	1441.24	0.57	Mouse 1 Flat-Back Approach in Area Box	74.42	131.2	3.55	-1.87	-3.3
1096	1440.77	1446.48	5.71	Mouse 1 Turn Around	217.62	38.14	1.99	241.95	42.4
1097	1442.88	1445.25	2.37	Mouse 1 In Place Activity in Area Box	43.4	18.32	1.61	106.19	44.83
1098	1442.88	1445.25	2.37	Mouse 1 In Place Activity in Area Periphery	43.4	18.32	1.61	106.19	44.83
1101	1446.38	1446.85	0.47	Area:Mouse 1 Center In Center	20.85	44.64	2.28	58.79	125.84
1102	1446.38	1446.85	0.47	Area:Mouse 1 Center In Center 75	20.85	44.64	2.28	58.79	125.84
1103	1446.95	1447.15	0.2	Mouse 1 Cross Over Periphery and Center 75 by Center	12.78	63.84	2.16	10.85	54.21
1107	1446.85	1450.02	3.17	Area:Mouse 1 Center In Periphery	88.02	27.77	1.6	0.63	0.2
1108	1450.12	1450.32	0.2	Mouse 1 Cross Over Periphery and Center 75 by Center	13.32	66.54	2.22	-7.03	-35.1
1110	1447.48	1449.38	1.9	Mouse 1 In Place Activity in Area Box	38.9	20.45	1.43	59.75	31.41
1111	1447.48	1449.38	1.9	Mouse 1 In Place Activity in Area Periphery	38.9	20.45	1.43	59.75	31.41
1114	1450.02	1450.88	0.87	Area:Mouse 1 Center In Center	125.35	144.49	2.39	-58.95	-67.95
1116	1450.02	1450.35	0.33	Area:Mouse 1 Center In Center 75	19.83	59.42	2.2	-47.61	-142.68
1118	1450.45	1451.18	0.73	Mouse 1 Cross Over Periphery and Center 75 by Center	181.71	247.54	2.54	-36.82	-50.17
1119	1450.35	1450.65	0.3	Area:Mouse 1 Center In Center 50	48.66	162.04	2.54	-6.98	-23.26
1120	1449.78	1451.42	1.63	Mouse 1 Locomotion in Area Box	280.61	171.63	2.33	-206.53	-126.32
1121	1449.78	1450.65	0.87	Mouse 1 Locomotion in Area Center	72.18	83.2	2.2	-135.4	-156.07
1122	1450.65	1450.88	0.23	Area:Mouse 1 Center In Center 75	56.86	243.46	2.48	-4.36	-18.66
1125	1450.88	1480.38	29.5	Area:Mouse 1 Center In Periphery	392.85	13.32	2	-244.01	-8.27
1127	1480.48	1480.68	0.2	Mouse 1 Cross Over Periphery and Center 75 by Center	8.02	40.05	1.8	62.4	311.7
1128	1450.65	1451.42	0.77	Mouse 1 Locomotion in Area Periphery	208.43	271.59	2.48	-71.13	-92.69
1129	1450.35	1450.65	0.3	Mouse 1 Locomotion in Area Center	48.66	162.04	2.54	-6.98	-23.26
1131	1451.65	1452.92	1.27	Mouse 1 In Place Activity in Area Box	55.71	43.94	1.7	-12.02	-9.48
1132	1451.65	1452.92	1.27	Mouse 1 In Place Activity in Area Periphery	55.71	43.94	1.7	-12.02	-9.48
1134	1454.05	1456.72	2.67	Mouse 1 In Place Activity in Area Box	22.2	8.32	2.67	-13.19	-4.94
1135	1454.05	1456.72	2.67	Mouse 1 In Place Activity in Area Periphery	22.2	8.32	2.67	-13.19	-4.94
1136	1456.72	1458.22	1.5	Mouse 1 has no movement in Area Box	0	0	2.72	-0.5	-0.33
1137	1456.72	1458.22	1.5	Mouse 1 has no movement in Area Periphery	0	0	2.72	-0.5	-0.33
1138	1458.22	1464.06	5.84	Mouse 1 In Place Activity in Area Box	0	0	1.98	-7.44	-1.27
1139	1458.22	1464.06	5.84	Mouse 1 In Place Activity in Area Periphery	0	0	1.98	-7.44	-1.27
1144	1465.07	1477.68	12.61	Mouse 1 In Place Activity in Area Box	36.73	2.91	1.74	-67.85	-5.38
1145	1465.07	1477.68	12.61	Mouse 1 In Place Activity in Area Periphery	36.73	2.91	1.74	-67.85	-5.38
1146	1453.39	1469.07	15.68	Mouse 1 Turn Around	83.17	5.3	2.17	-118.08	-7.53
1153	1478.45	1478.81	0.37	Mouse 1 Turn Around	8.28	22.56	1.6	-134.83	-367.34
1156	1480.38	1481.75	1.37	Area:Mouse 1 Center In Center	107.99	78.94	2.93	41.22	33.38
1157	1480.38	1480.98	0.6	Area:Mouse 1 Center In Center 75	29.64	49.34	2.28	55.88	104.68
1161	1481.05	1482.08	1.03	Mouse 1 Cross Over Periphery and Center 75 by Center	94.21	91.08	3.21	91.03	94.07
1162	1480.25	1480.91	0.67	Mouse 1 Turn Around	25.04	37.52	1.98	212.02	353
1163	1479.71	1483.42	3.7	Mouse 1 Locomotion in Area Box	273.42	73.82	2.99	213.41	67.33
1164	1479.71	1482.35	2.64	Mouse 1 Locomotion in Area Center	160.33	60.82	2.68	218.13	88.34
1165	1480.98	1481.51	0.53	Area:Mouse 1 Center In Center 50	59.95	112.29	3.27	-58.44	-125.1
1166	1481.15	1482.28	1.13	Mouse 1 Turn Around	93.84	82.72	3.09	36.16	33.87
1167	1481.51	1481.75	0.23	Area:Mouse 1 Center In Center 75	18.41	78.81	3.81	43.77	187.4
1169	1481.75	1482.05	0.3	Area:Mouse 1 Center In Periphery	18.48	61.55	2.58	46.25	154.02
1172	1497.5	1498.16	0.67	Mouse 1 Cross Over Periphery and Center 75 by Center	130.27	195.22	2.01	109.78	205.63
1173	1482.05	1482.62	0.57	Area:Mouse 1 Center In Center	17.65	31.12	1.88	-36.64	-137.26
1175	1482.05	1482.62	0.57	Area:Mouse 1 Center In Center 75	17.65	31.12	1.88	-36.64	-137.26
1177	1482.62	1497.66	15.05	Area:Mouse 1 Center In Periphery	387.25	25.73	20.34	91.37	6.17
1179	1482.68	1482.98	0.3	Mouse 1 Turn Around	34.55	115.06	6.25	-12.69	-47.55
1180	1482.05	1482.35	0.3	Mouse 1 Locomotion in Area Center	16.63	55.38	2.24	-36.64	-137.26
1181	1482.05	1482.35	0.3	Mouse 1 Locomotion in Area Center 75	16.63	55.38	2.24	-36.64	-137.26
1182	1482.38	1483.42	1.03	Mouse 1 Locomotion in Area Periphery	113.09	109.33	3.83	-4.71	-6.73
1183	1483.55	1483.78	0.23	Mouse 1 Turn Around	18.51	79.26	39.1	2.06	8.83
1184	1482.65	1482.68	0.03	Mouse 1 Locomotion in Area Center	0	0	1.25	0	0
1185	1482.65	1482.68	0.03	Mouse 1 Locomotion in Area Center 75	0	0	1.25	0	0
1186	1482.65	1482.68	0.03	Mouse 1 Locomotion in Area Center 50	0	0	1.25	0	0
1187	1482.65	1482.68	0.03	Mouse 1 Locomotion in Area Center 25	0	0	1.25	0	0
1188	1483.58	1487.65	4.07	Mouse 1 In Place Activity in Area Box	142.14	34.92	22.86	-1.83	-0.45
1189	1483.58	1487.65	4.07	Mouse 1 In Place Activity in Area Periphery	142.14	34.92	22.86	-1.83	-0.45
1190	1487.65	1488.25	0.6	Mouse 1 has no movement in Area Box	0.54	0.9	21.33	1.89	3.15
1191	1487.65	1488.25	0.6	Mouse 1 has no movement in Area Periphery	0.54	0.9	21.33	1.89	3.15
1192	1488.25	1496.56	8.31	Mouse 1 In Place Activity in Area Box	7.26	0.87	21.37	-2	-0.24
1193	1488.25	1496.56	8.31	Mouse 1 In Place Activity in Area Periphery	7.26	0.87	21.37	-2	-0.24
1194	1497.16	1497.5	0.33	Mouse 1 Turn Around	67.46	202.19	10.7	85.19	255.32
1196	1497.3	1497.36	0.07	Area:Mouse 1 Center In Center	14.97	224.37	3.32	0.4	6
1197	1497.3	1497.36	0.07	Area:Mouse 1 Center In Center 75	14.97	224.37	3.32	0.4	6
1202	1497.66	1498.3	0.63	Area:Mouse 1 Center In Center	135.89	214.34	2	88.22	139.16
1204	1497.66	1497.76	0.1	Area:Mouse 1 Center In Center 75	18.95	189.33	1.4	102.09	1019.86
1205	1497.76	1497.86	0.1	Area:Mouse 1 Center In Center 50	20.53	205.13	2.41	8.76	87.47
1206	1496.9	1498.06	1.17	Mouse 1 Locomotion in Area Center	172.42	147.64	8.78	199.92	193.28
1207	1497.86	1498.3	0.43	Area:Mouse 1 Center In Center 75	96.4	222.24	2.05	-22.62	-52.15
1208	1496.9	1498.06	1.17	Mouse 1 Locomotion in Area Center 75	172.42	147.64	8.78	199.92	193.28
1209	1497.66	1498.1	0.43	Mouse 1 Turn Around	93.3	215.09	2.15	101.67	234.39
1210	1498.4	1498.6	0.2	Mouse 1 Cross Over Periphery and Center 75 by Center	22.3	111.39	1.65	-13.36	-66.73
1211	1498.3	1498.87	0.57	Area:Mouse 1 Center In Periphery	50.74	89.46	1.47	-73.99	-130.44
1214	1507.64	1507.84	0.2	Mouse 1 Cross Over Periphery and Center 75 by Center	6.01	30	2.47	-7.34	-36.65
1215	1498.87	1498.97	0.1	Area:Mouse 1 Center In Center	7.04	70.38	1.24	-42.05	-420.11
1217	1498.87	1498.97	0.1	Area:Mouse 1 Center In Center 75	7.04	70.38	1.24	-42.05	-420.11
1218	1498.97	1507.54	8.58	Area:Mouse 1 Center In Periphery	848.57	98.96	7.36	96.97	11.31
1220	1499.03	1499.5	0.47	Mouse 1 Turn Around	99.19	212.33	22.31	37.91	81.14
1221	1498.06	1499.63	1.57	Mouse 1 Locomotion in Area Periphery	247.55	157.85	8.98	-81.88	-52.21
1224	1499.67	1500.63	0.97	Mouse 1 In Place Activity in Area Box	120.79	124.83	18.92	-0.84	-0.87
1225	1499.67	1500.63	0.97	Mouse 1 In Place Activity in Area Periphery	120.79	124.83	18.92	-0.84	-0.87
1226	1500.5	1501.17	0.67	Mouse 1 Turn Around	17	25.48	21.28	3.53	5.3
1227	1501.43	1501.7	0.27	Mouse 1 Turn Around	31.44	117.77	4.76	18.67	69.93
1229	1500.63	1501.87	1.23	Mouse 1 Locomotion in Area Box	101.2	81.97	15.34	44.32	35.9
1230	1500.63	1501.87	1.23	Mouse 1 Locomotion in Area Periphery	101.2	81.97	15.34	44.32	35.9
1232	1501.97	1503.14	1.17	Mouse 1 In Place Activity in Area Box	174.07	149.05	1.63	39.07	33.45
1233	1501.97	1503.14	1.17	Mouse 1 In Place Activity in Area Periphery	174.07	149.05	1.63	39.07	33.45
1237	1505.11	1506.74	1.63	Mouse 1 Locomotion in Area Box	148.05	90.55	2.67	17.05	10.43
1238	1505.11	1506.74	1.63	Mouse 1 Locomotion in Area Periphery	148.05	90.55	2.67	17.05	10.43
1239	1506.17	1507.41	1.23	Mouse 1 Turn Around	127.9	103.6	2.55	36.82	29.82
1243	1507.54	1508.04	0.5	Area:Mouse 1 Center In Center	14.75	29.46	2.41	-6.67	-13.32
1244	1507.54	1508.04	0.5	Area:Mouse 1 Center In Center 75	14.75	29.46	2.41	-6.67	-13.32
1246	1508.14	1508.34	0.2	Mouse 1 Cross Over Periphery and Center 75 by Center	4.28	21.36	2.5	-8.99	-44.89
1247	1508.04	1521.32	13.28	Area:Mouse 1 Center In Periphery	214.25	16.13	2.18	43.43	3.27
1248	1521.42	1521.62	0.2	Mouse 1 Cross Over Periphery and Center 75 by Center	5.94	29.65	2.69	-2.49	-12.42
1249	1508.91	1510.71	1.8	Mouse 1 In Place Activity in Area Box	25.21	13.99	1.89	126.99	70.48
1250	1508.91	1510.71	1.8	Mouse 1 In Place Activity in Area Periphery	25.21	13.99	1.89	126.99	70.48
1253	1510.94	1512.11	1.17	Mouse 1 Locomotion in Area Box	71.38	61.12	2.47	72.53	62.11
1254	1510.94	1512.11	1.17	Mouse 1 Locomotion in Area Periphery	71.38	61.12	2.47	72.53	62.11
1255	1512.21	1518.99	6.77	Mouse 1 In Place Activity in Area Box	60.89	8.99	2.3	-3.12	-0.46
1256	1512.21	1518.99	6.77	Mouse 1 In Place Activity in Area Periphery	60.89	8.99	2.3	-3.12	-0.46
1257	1511.41	1519.69	8.27	Mouse 1 Turn Around	134.15	16.21	2.3	-37.68	-4.55
1259	1519.75	1520.95	1.2	Mouse 1 In Place Activity in Area Box	11.93	9.93	1.93	-2.23	-1.85
1260	1519.75	1520.95	1.2	Mouse 1 In Place Activity in Area Periphery	11.93	9.93	1.93	-2.23	-1.85
1262	1521.32	1523.52	2.2	Area:Mouse 1 Center In Center	106.62	48.41	2.59	-92.99	-42.23
1263	1521.32	1523.52	2.2	Area:Mouse 1 Center In Center 75	106.62	48.41	2.59	-92.99	-42.23
1264	1523.62	1523.82	0.2	Mouse 1 Cross Over Periphery and Center 75 by Center	5.59	27.9	1.99	8.83	44.12
1268	1523.52	1555.82	32.3	Area:Mouse 1 Center In Periphery	948.34	29.36	2.26	20.86	0.65
1269	1555.92	1556.12	0.2	Mouse 1 Cross Over Periphery and Center 75 by Center	7	34.97	2.45	-15.11	-75.5
1270	1522.32	1524.22	1.9	Mouse 1 Turn Around	88.17	46.36	2.39	34.17	17.96
1272	1523.49	1525.26	1.77	Mouse 1 Locomotion in Area Box	120.08	67.9	2.28	101.21	57.23
1273	1523.49	1525.26	1.77	Mouse 1 Locomotion in Area Periphery	120.08	67.9	2.28	101.21	57.23
1275	1524.76	1526.66	1.9	Mouse 1 Turn Around	145.94	76.73	2.3	156.41	82.24
1279	1526.29	1527.59	1.3	Mouse 1 Locomotion in Area Box	119.38	91.74	2.4	96.66	74.28
1280	1526.29	1527.59	1.3	Mouse 1 Locomotion in Area Periphery	119.38	91.74	2.4	96.66	74.28
1281	1527.69	1530.2	2.5	Mouse 1 In Place Activity in Area Box	79.77	31.88	2.35	-78.23	-31.26
1282	1527.69	1530.2	2.5	Mouse 1 In Place Activity in Area Periphery	79.77	31.88	2.35	-78.23	-31.26
1283	1531.06	1532.2	1.13	Mouse 1 Locomotion in Area Box	60.82	53.61	2.5	-43.59	-38.43
1284	1531.06	1532.2	1.13	Mouse 1 Locomotion in Area Periphery	60.82	53.61	2.5	-43.59	-38.43
1287	1534.03	1535.24	1.2	Mouse 1 Locomotion in Area Box	78.57	65.41	2.87	-3.25	-2.71
1288	1534.03	1535.24	1.2	Mouse 1 Locomotion in Area Periphery	78.57	65.41	2.87	-3.25	-2.71
1289	1535.94	1536.2	0.27	Mouse 1 SAP [None]	15.8	59.18	3.42	1.09	4.1
1290	1536.04	1538.07	2.04	Mouse 1 In Place Activity in Area Box	38.8	19.06	2.59	-34.82	-17.11
1291	1536.04	1538.07	2.04	Mouse 1 In Place Activity in Area Periphery	38.8	19.06	2.59	-34.82	-17.11
1294	1534.93	1539.27	4.34	Mouse 1 Turn Around	142.85	32.93	2.59	-0.49	-0.11
1297	1539.81	1540.14	0.33	Mouse 1 SAP [None]	6.66	19.96	3.4	0.1	0.3
1298	1539.44	1552.32	12.88	Mouse 1 In Place Activity in Area Box	133.34	10.35	2.05	-44.36	-3.44
1299	1539.44	1552.32	12.88	Mouse 1 In Place Activity in Area Periphery	133.34	10.35	2.05	-44.36	-3.44
1300	1553.49	1554.62	1.13	Mouse 1 In Place Activity in Area Box	27.35	24.11	2.42	-4.36	-3.84
1301	1553.49	1554.62	1.13	Mouse 1 In Place Activity in Area Periphery	27.35	24.11	2.42	-4.36	-3.84
1302	1546.75	1554.89	8.14	Mouse 1 Turn Around	87.4	10.74	2.08	-148.3	-18.21
1305	1555.82	1556.09	0.27	Area:Mouse 1 Center In Center	8.59	32.19	2.39	-31.29	-117.22
1307	1555.82	1556.09	0.27	Area:Mouse 1 Center In Center 75	8.59	32.19	2.39	-31.29	-117.22
1309	1556.19	1556.39	0.2	Mouse 1 Cross Over Periphery and Center 75 by Center	8.33	41.63	2.42	-15.61	-77.99
1310	1556.09	1562.63	6.54	Area:Mouse 1 Center In Periphery	254.08	38.85	2.19	46.72	7.14
1312	1562.73	1562.93	0.2	Mouse 1 Cross Over Periphery and Center 75 by Center	21.91	109.45	2.57	-4.12	-20.6
1314	1558.73	1559.16	0.43	Mouse 1 In Place Activity in Area Box	11.38	26.24	2.2	0.43	0.98
1315	1558.73	1559.16	0.43	Mouse 1 In Place Activity in Area Periphery	11.38	26.24	2.2	0.43	0.98
1317	1557.79	1560.53	2.74	Mouse 1 Turn Around	47.77	17.46	2.09	163.07	59.6
1321	1561.06	1563.03	1.97	Mouse 1 Locomotion in Area Box	176.72	89.77	2.45	-22.44	-11.4
1322	1561.06	1562.4	1.33	Mouse 1 Locomotion in Area Periphery	111.19	83.31	2.44	-17.46	-13.08
1325	1562.63	1562.96	0.33	Area:Mouse 1 Center In Center	35.72	107.06	2.56	-4.61	-13.83
1326	1562.63	1562.96	0.33	Area:Mouse 1 Center In Center 75	35.72	107.06	2.56	-4.61	-13.83
1329	1563.06	1563.26	0.2	Mouse 1 Cross Over Periphery and Center 75 by Center	21.25	106.15	2.5	-1.17	-5.83
1331	1562.96	1569.5	6.54	Area:Mouse 1 Center In Periphery	176.18	26.94	2.09	132.42	20.25
1332	1569.6	1569.8	0.2	Mouse 1 Cross Over Periphery and Center 75 by Center	7.99	39.9	2.5	0.3	1.5
1333	1562.56	1564.4	1.84	Mouse 1 Turn Around	124.22	67.69	2.56	-51.27	-27.94
1334	1563.26	1566.2	2.94	Mouse 1 In Place Activity in Area Box	71.64	24.4	2.11	-71.56	-24.37
1335	1563.26	1566.2	2.94	Mouse 1 In Place Activity in Area Periphery	71.64	24.4	2.11	-71.56	-24.37
1343	1569.5	1571.5	2	Area:Mouse 1 Center In Center	87.5	43.71	2.34	-97.83	-48.87
1344	1569.5	1571.5	2	Area:Mouse 1 Center In Center 75	87.5	43.71	2.34	-97.83	-48.87
1345	1571.6	1571.81	0.2	Mouse 1 Cross Over Periphery and Center 75 by Center	18.37	91.74	2.56	-3.72	-18.56
1347	1566.37	1570.64	4.27	Mouse 1 Turn Around	125.11	29.29	2.13	199.97	46.82
1350	1570.64	1571.84	1.2	Mouse 1 Locomotion in Area Box	63.26	52.66	2.42	-96.58	-80.4
1351	1571.5	2000.2	428.7	Area:Mouse 1 Center In Periphery	1582.17	3.69	1.48	499.36	1.16
1353	1572.64	1573.81	1.17	Mouse 1 Locomotion in Area Box	78.26	67.01	2.47	13.17	11.28
1354	1572.64	1573.81	1.17	Mouse 1 Locomotion in Area Periphery	78.26	67.01	2.47	13.17	11.28
1355	1573.97	1575.11	1.13	Mouse 1 In Place Activity in Area Box	44.04	38.82	2.6	-10.03	-8.84
1356	1573.97	1575.11	1.13	Mouse 1 In Place Activity in Area Periphery	44.04	38.82	2.6	-10.03	-8.84
1357	1573.24	1576.91	3.67	Mouse 1 Turn Around	147.79	40.27	2.43	170.19	46.37
1360	1576.58	1578.18	1.6	Mouse 1 Locomotion in Area Box	203.58	127.11	2.82	80.46	50.23
1361	1576.58	1578.18	1.6	Mouse 1 Locomotion in Area Periphery	203.58	127.11	2.82	80.46	50.23
1362	1578.71	1583.52	4.8	Mouse 1 In Place Activity in Area Box	64.82	13.49	1.72	-35.49	-7.39
1363	1578.71	1583.52	4.8	Mouse 1 In Place Activity in Area Periphery	64.82	13.49	1.72	-35.49	-7.39
1364	1577.78	1581.08	3.3	Mouse 1 Turn Around	204.5	61.91	1.87	-10.98	-3.32
1365	1587.72	1588.05	0.33	Mouse 1 Flat-Back Approach in Area Box	21.65	64.89	3.34	-11.34	-33.98
1366	1588.19	1590.92	2.74	Mouse 1 In Place Activity in Area Box	52.46	19.17	2.39	4.22	1.54
1367	1588.19	1590.92	2.74	Mouse 1 In Place Activity in Area Periphery	52.46	19.17	2.39	4.22	1.54
1370	1587.89	1592.56	4.67	Mouse 1 Turn Around	113.99	24.4	2.52	-42.01	-8.99
1373	1594.26	1595.5	1.23	Mouse 1 In Place Activity in Area Box	19.69	15.95	2.73	-7.91	-6.4
1374	1594.26	1595.5	1.23	Mouse 1 In Place Activity in Area Periphery	19.69	15.95	2.73	-7.91	-6.4
1375	1595.33	1598.3	2.97	Mouse 1 Turn Around	92.28	31.07	2.36	-185.74	-62.55
1380	1597.76	1599.53	1.77	Mouse 1 Locomotion in Area Box	109.04	61.66	2.23	-66.71	-37.72
1381	1597.76	1599.53	1.77	Mouse 1 Locomotion in Area Periphery	109.04	61.66	2.23	-66.71	-37.72
1384	1599.97	1601.63	1.67	Mouse 1 Locomotion in Area Box	136.24	81.66	2.49	-18.97	-11.37
1385	1599.97	1601.63	1.67	Mouse 1 Locomotion in Area Periphery	136.24	81.66	2.49	-18.97	-11.37
1387	1601.53	1605.21	3.67	Mouse 1 Turn Around	163.19	44.46	2.18	234.06	63.77
1390	1606.57	1608.21	1.63	Mouse 1 In Place Activity in Area Box	20.28	12.41	1.55	31.5	19.27
1391	1606.57	1608.21	1.63	Mouse 1 In Place Activity in Area Periphery	20.28	12.41	1.55	31.5	19.27
1392	1609.48	1613.65	4.17	Mouse 1 In Place Activity in Area Box	36.15	8.67	1.56	-22.88	-5.49
1393	1609.48	1613.65	4.17	Mouse 1 In Place Activity in Area Periphery	36.15	8.67	1.56	-22.88	-5.49
1394	1613.65	1614.48	0.83	Mouse 1 has no movement in Area Box	0	0	1.48	3.07	3.68
1395	1613.65	1614.48	0.83	Mouse 1 has no movement in Area Periphery	0	0	1.48	3.07	3.68
1396	1614.48	1722.59	108.11	Mouse 1 In Place Activity in Area Box	43.1	0.4	1.4	20.65	0.19
1397	1614.48	1722.59	108.11	Mouse 1 In Place Activity in Area Periphery	43.1	0.4	1.4	20.65	0.19
1401	1722.59	1723.26	0.67	Mouse 1 has no movement in Area Box	0	0	1.41	0.16	0.25
1402	1722.59	1723.26	0.67	Mouse 1 has no movement in Area Periphery	0	0	1.41	0.16	0.25
1403	1723.26	1766.03	42.78	Mouse 1 In Place Activity in Area Box	0	0	1.44	7.49	0.18
1404	1723.26	1766.03	42.78	Mouse 1 In Place Activity in Area Periphery	0	0	1.44	7.49	0.18
1405	1766.03	1767.2	1.17	Mouse 1 has no movement in Area Box	0	0	1.52	-0.08	-0.07
1406	1766.03	1767.2	1.17	Mouse 1 has no movement in Area Periphery	0	0	1.52	-0.08	-0.07
1407	1767.2	1788.62	21.42	Mouse 1 In Place Activity in Area Box	0	0	1.45	-6.47	-0.3
1408	1767.2	1788.62	21.42	Mouse 1 In Place Activity in Area Periphery	0	0	1.45	-6.47	-0.3
1409	1788.62	1790.36	1.74	Mouse 1 has no movement in Area Box	0	0	1.49	2.89	1.66
1410	1788.62	1790.36	1.74	Mouse 1 has no movement in Area Periphery	0	0	1.49	2.89	1.66
1411	1790.36	1812.65	22.29	Mouse 1 In Place Activity in Area Box	0.33	0.01	1.48	-10.71	-0.48
1412	1790.36	1812.65	22.29	Mouse 1 In Place Activity in Area Periphery	0.33	0.01	1.48	-10.71	-0.48
1415	1812.65	1813.78	1.13	Mouse 1 has no movement in Area Box	0	0	1.36	4.15	3.66
1416	1812.65	1813.78	1.13	Mouse 1 has no movement in Area Periphery	0	0	1.36	4.15	3.66
1417	1813.78	1827.96	14.18	Mouse 1 In Place Activity in Area Box	4.12	0.29	1.34	-3.53	-0.25
1418	1813.78	1827.96	14.18	Mouse 1 In Place Activity in Area Periphery	4.12	0.29	1.34	-3.53	-0.25
1421	1827.96	1836.94	8.98	Mouse 1 has no movement in Area Box	0	0	1.36	11.12	1.24
1422	1827.96	1836.94	8.98	Mouse 1 has no movement in Area Periphery	0	0	1.36	11.12	1.24
1423	1836.94	1841.94	5.01	Mouse 1 In Place Activity in Area Box	0	0	1.29	-3.34	-0.67
1424	1836.94	1841.94	5.01	Mouse 1 In Place Activity in Area Periphery	0	0	1.29	-3.34	-0.67
1427	1841.94	1843.68	1.74	Mouse 1 has no movement in Area Box	0	0	1.35	0.07	0.04
1428	1841.94	1843.68	1.74	Mouse 1 has no movement in Area Periphery	0	0	1.35	0.07	0.04
1429	1843.68	1848.85	5.17	Mouse 1 In Place Activity in Area Box	0	0	1.31	-2.03	-0.39
1430	1843.68	1848.85	5.17	Mouse 1 In Place Activity in Area Periphery	0	0	1.31	-2.03	-0.39
1433	1848.85	1861.9	13.05	Mouse 1 has no movement in Area Box	0	0	1.33	-6.71	-0.51
1434	1848.85	1861.9	13.05	Mouse 1 has no movement in Area Periphery	0	0	1.33	-6.71	-0.51
1437	1861.9	1868.77	6.87	Mouse 1 In Place Activity in Area Box	0	0	1.34	9.16	1.33
1438	1861.9	1868.77	6.87	Mouse 1 In Place Activity in Area Periphery	0	0	1.34	9.16	1.33
1439	1868.77	1872.04	3.27	Mouse 1 has no movement in Area Box	0	0	1.38	-0.91	-0.28
1440	1868.77	1872.04	3.27	Mouse 1 has no movement in Area Periphery	0	0	1.38	-0.91	-0.28
1441	1872.04	1875.58	3.54	Mouse 1 In Place Activity in Area Box	0	0	1.37	-12.04	-3.4
1442	1872.04	1875.58	3.54	Mouse 1 In Place Activity in Area Periphery	0	0	1.37	-12.04	-3.4
1445	1875.58	1876.38	0.8	Mouse 1 has no movement in Area Box	0	0	1.33	3.53	4.4
1446	1875.58	1876.38	0.8	Mouse 1 has no movement in Area Periphery	0	0	1.33	3.53	4.4
1447	1876.38	1877.54	1.17	Mouse 1 In Place Activity in Area Box	0	0	1.36	16.56	14.18
1448	1876.38	1877.54	1.17	Mouse 1 In Place Activity in Area Periphery	0	0	1.36	16.56	14.18
1449	1877.54	1885.49	7.94	Mouse 1 has no movement in Area Box	0	0	1.42	-4.37	-0.55
1450	1877.54	1885.49	7.94	Mouse 1 has no movement in Area Periphery	0	0	1.42	-4.37	-0.55
1451	1885.49	1890.02	4.54	Mouse 1 In Place Activity in Area Box	0	0	1.34	-1.95	-0.43
1452	1885.49	1890.02	4.54	Mouse 1 In Place Activity in Area Periphery	0	0	1.34	-1.95	-0.43
1453	1890.02	1899.07	9.04	Mouse 1 has no movement in Area Box	0	0	1.39	-1.14	-0.13
1454	1890.02	1899.07	9.04	Mouse 1 has no movement in Area Periphery	0	0	1.39	-1.14	-0.13
1455	1899.07	1900.03	0.97	Mouse 1 In Place Activity in Area Box	0	0	1.38	-5.91	-6.11
1456	1899.07	1900.03	0.97	Mouse 1 In Place Activity in Area Periphery	0	0	1.38	-5.91	-6.11
1457	1900.03	1904.17	4.14	Mouse 1 has no movement in Area Box	0	0	1.34	2.88	0.7
1458	1900.03	1904.17	4.14	Mouse 1 has no movement in Area Periphery	0	0	1.34	2.88	0.7
1459	1904.17	1905.27	1.1	Mouse 1 In Place Activity in Area Box	0	0	1.38	12.47	11.32
1460	1904.17	1905.27	1.1	Mouse 1 In Place Activity in Area Periphery	0	0	1.38	12.47	11.32
1461	1905.27	1915.88	10.61	Mouse 1 has no movement in Area Box	0	0	1.4	-5.71	-0.54
1462	1905.27	1915.88	10.61	Mouse 1 has no movement in Area Periphery	0	0	1.4	-5.71	-0.54
1463	1915.88	1926.36	10.48	Mouse 1 In Place Activity in Area Box	4.98	0.48	1.38	-6.67	-0.64
1464	1915.88	1926.36	10.48	Mouse 1 In Place Activity in Area Periphery	4.98	0.48	1.38	-6.67	-0.64
1467	1926.36	1928.86	2.5	Mouse 1 has no movement in Area Box	0	0	1.41	8.4	3.36
1468	1926.36	1928.86	2.5	Mouse 1 has no movement in Area Periphery	0	0	1.41	8.4	3.36
1469	1928.86	1929.56	0.7	Mouse 1 In Place Activity in Area Box	0	0	1.44	-2.67	-3.81
1470	1928.86	1929.56	0.7	Mouse 1 In Place Activity in Area Periphery	0	0	1.44	-2.67	-3.81
1471	1929.56	1934.87	5.31	Mouse 1 has no movement in Area Box	0	0	1.43	-2.81	-0.53
1472	1929.56	1934.87	5.31	Mouse 1 has no movement in Area Periphery	0	0	1.43	-2.81	-0.53
1473	1934.87	1950.72	15.85	Mouse 1 In Place Activity in Area Box	0.33	0.02	1.3	-2.75	-0.17
1474	1934.87	1950.72	15.85	Mouse 1 In Place Activity in Area Periphery	0.33	0.02	1.3	-2.75	-0.17
1477	1950.72	1951.35	0.63	Mouse 1 has no movement in Area Box	0	0	1.43	1.32	2.07
1478	1950.72	1951.35	0.63	Mouse 1 has no movement in Area Periphery	0	0	1.43	1.32	2.07
1479	1951.35	1952.99	1.63	Mouse 1 In Place Activity in Area Box	0	0	1.42	-6.3	-3.85
1480	1951.35	1952.99	1.63	Mouse 1 In Place Activity in Area Periphery	0	0	1.42	-6.3	-3.85
1481	1952.99	1953.92	0.93	Mouse 1 has no movement in Area Box	0	0	1.39	-6.61	-7.08
1482	1952.99	1953.92	0.93	Mouse 1 has no movement in Area Periphery	0	0	1.39	-6.61	-7.08
1483	1953.92	1955.39	1.47	Mouse 1 In Place Activity in Area Box	0	0	1.4	-0.34	-0.23
1484	1953.92	1955.39	1.47	Mouse 1 In Place Activity in Area Periphery	0	0	1.4	-0.34	-0.23
1485	1955.39	1956.79	1.4	Mouse 1 has no movement in Area Box	0	0	1.4	0.09	0.07
1486	1955.39	1956.79	1.4	Mouse 1 has no movement in Area Periphery	0	0	1.4	0.09	0.07
1487	1956.79	1972.64	15.85	Mouse 1 In Place Activity in Area Box	0	0	1.38	14.48	0.91
1488	1956.79	1972.64	15.85	Mouse 1 In Place Activity in Area Periphery	0	0	1.38	14.48	0.91
1489	1972.64	1973.64	1	Mouse 1 has no movement in Area Box	0	0	1.48	-2.31	-2.31
1490	1972.64	1973.64	1	Mouse 1 has no movement in Area Periphery	0	0	1.48	-2.31	-2.31
1491	1973.64	2000.2	26.56	Mouse 1 In Place Activity in Area Box	0	0	1.42	4.31	0.16
1492	1973.64	2000.2	26.56	Mouse 1 In Place Activity in Area Periphery	0	0	1.42	4.31	0.16
