# Supplementary material for: Inhibitory medial zona incerta pathway drives exploratory behavior by inhibiting glutamatergic cuneiform neurons
Source: Nat Commun. 2024 Feb 7;15:1160. doi: 10.1038/s41467-024-45288-x (PMC10850156; doi:10.1038/s41467-024-45288-x)
Supplement: Supplementary file 4 — Supplementary Software [file 41467_2024_45288_MOESM4_ESM.zip › Behavior Software/EZEthogram/cleversys_events/Trial event export ZIMLR vGAT OFT1219_6.xlsx]

## Sheet: Trial 16
Trial 16 -- ROOT:SS Reanalysis 2021:vGAT OFT 3 ABA
Arena	Last Modified Date	Virus
1	2021-06-03 20:42:18	ChR2
ID	From Second	To Second	Length(Second)	Event	Dist(mm)	V(mm/s)	Elongation	TAngleSum	AverAngle
2	0.17	1.37	1.2	Area:Mouse 1 Center In Center	25.63	128.02	2.43	-54.48	-46.65
6	0.17	0.97	0.8	Area:Mouse 1 Center In Center 50	0	0	2.43	-42.79	-55.75
7	0.17	2.2	2.04	Mouse 1 Locomotion in Area Box	124.29	120.16	2.33	-2.33	-1.16
8	0.17	1.13	0.97	Mouse 1 Locomotion in Area Center	0	0	2.43	-44.87	-48.03
9	0.17	0.73	0.57	Mouse 1 Locomotion in Area Center 50	0	0	2.45	-29.93	-56.06
10	0.97	1.37	0.4	Area:Mouse 1 Center In Center 75	25.63	128.02	2.44	-11.69	-29.19
12	1.47	1.67	0.2	Mouse 1 Cross Over Periphery and Center 75 by Center	25.35	126.62	2.27	2.98	14.88
14	1.37	154.85	153.49	Area:Mouse 1 Center In Periphery	667.13	4.35	1.51	-91.64	-0.6
16	154.95	155.16	0.2	Mouse 1 Cross Over Periphery and Center 75 by Center	12.29	61.38	2.2	19.31	96.46
17	1.13	2.2	1.07	Mouse 1 Locomotion in Area Periphery	124.29	120.16	2.25	42.54	39.84
18	1.67	5.77	4.1	Mouse 1 Turn Around	166.11	40.47	1.75	-16.89	-4.11
19	3.54	5.37	1.84	Mouse 1 In Place Activity in Area Box	27.05	14.74	1.48	-120.17	-65.48
20	3.54	5.37	1.84	Mouse 1 In Place Activity in Area Periphery	27.05	14.74	1.48	-120.17	-65.48
23	8.21	21.25	13.05	Mouse 1 In Place Activity in Area Box	29.79	2.28	1.64	-31.71	-2.43
24	8.21	21.25	13.05	Mouse 1 In Place Activity in Area Periphery	29.79	2.28	1.64	-31.71	-2.43
35	24.36	56.06	31.7	Mouse 1 In Place Activity in Area Box	103.63	3.27	1.46	-73.91	-2.33
36	24.36	56.06	31.7	Mouse 1 In Place Activity in Area Periphery	103.63	3.27	1.46	-73.91	-2.33
37	5.91	27.63	21.72	Mouse 1 Turn Around	174.82	8.05	1.68	-320.92	-14.77
44	57.46	58.39	0.93	Mouse 1 In Place Activity in Area Box	21.15	22.64	1.52	-17.13	-18.33
45	57.46	58.39	0.93	Mouse 1 In Place Activity in Area Periphery	21.15	22.64	1.52	-17.13	-18.33
46	58.39	59.63	1.23	Mouse 1 has no movement in Area Box	0	0	1.47	12.9	10.45
47	58.39	59.63	1.23	Mouse 1 has no movement in Area Periphery	0	0	1.47	12.9	10.45
48	59.63	134.97	75.34	Mouse 1 In Place Activity in Area Box	47.86	0.64	1.43	1.23	0.02
49	59.63	134.97	75.34	Mouse 1 In Place Activity in Area Periphery	47.86	0.64	1.43	1.23	0.02
56	134.97	135.7	0.73	Mouse 1 has no movement in Area Box	0	0	1.41	1.58	2.16
57	134.97	135.7	0.73	Mouse 1 has no movement in Area Periphery	0	0	1.41	1.58	2.16
58	135.7	140.27	4.57	Mouse 1 In Place Activity in Area Box	6.52	1.43	1.42	-15.24	-3.33
59	135.7	140.27	4.57	Mouse 1 In Place Activity in Area Periphery	6.52	1.43	1.42	-15.24	-3.33
60	140.27	141.81	1.53	Mouse 1 has no movement in Area Box	0	0	1.35	6.33	4.12
61	140.27	141.81	1.53	Mouse 1 has no movement in Area Periphery	0	0	1.35	6.33	4.12
62	141.81	146.41	4.6	Mouse 1 In Place Activity in Area Box	2.78	0.6	1.38	-43.77	-9.51
63	141.81	146.41	4.6	Mouse 1 In Place Activity in Area Periphery	2.78	0.6	1.38	-43.77	-9.51
66	146.41	147.15	0.73	Mouse 1 has no movement in Area Box	0	0	1.37	7.55	10.29
67	146.41	147.15	0.73	Mouse 1 has no movement in Area Periphery	0	0	1.37	7.55	10.29
68	147.15	150.85	3.7	Mouse 1 In Place Activity in Area Box	0	0	1.42	-45.02	-12.15
69	147.15	150.85	3.7	Mouse 1 In Place Activity in Area Periphery	0	0	1.42	-45.02	-12.15
72	151.82	152.32	0.5	Mouse 1 Flat-Back Approach in Area Box	31.93	63.8	3.81	10.66	21.29
73	151.82	154.72	2.9	Mouse 1 Turn Around	104.76	36.09	2.7	108.73	37.46
76	154.85	155.39	0.53	Area:Mouse 1 Center In Center	31.33	58.68	2.16	49.41	92.55
77	154.85	155.39	0.53	Area:Mouse 1 Center In Center 75	31.33	58.68	2.16	49.41	92.55
78	155.49	155.69	0.2	Mouse 1 Cross Over Periphery and Center 75 by Center	11.42	57.02	2.03	11.57	57.81
81	155.39	192.43	37.04	Area:Mouse 1 Center In Periphery	482.65	13.03	1.72	-131.81	-3.56
82	192.53	192.73	0.2	Mouse 1 Cross Over Periphery and Center 75 by Center	6.07	30.3	2.17	16.72	83.52
85	155.32	158.02	2.7	Mouse 1 Turn Around	91.56	33.88	1.71	-98.59	-36.48
86	156.12	183.75	27.63	Mouse 1 In Place Activity in Area Box	88.34	3.2	1.56	-184.92	-6.69
87	156.12	183.75	27.63	Mouse 1 In Place Activity in Area Periphery	88.34	3.2	1.56	-184.92	-6.69
95	186.45	188.52	2.07	Mouse 1 Turn Around	100.86	48.76	2.35	0.1	0.05
97	189.39	192.49	3.1	Mouse 1 Turn Around	146.2	47.11	2.15	-56.47	-18.2
100	192.43	193.43	1	Area:Mouse 1 Center In Center	48.08	48.03	2.56	35.24	35.2
101	192.43	193.43	1	Area:Mouse 1 Center In Center 75	48.08	48.03	2.56	35.24	35.2
102	193.53	193.73	0.2	Mouse 1 Cross Over Periphery and Center 75 by Center	15.17	75.78	2.22	-44.66	-223.06
106	192.19	196.23	4.04	Mouse 1 Locomotion in Area Box	297.25	73.63	2.4	-71.03	-17.59		120.16	73.63	112.11		12.016	7.363	11.211
107	193.43	202.74	9.31	Area:Mouse 1 Center In Periphery	781.02	83.9	2.56	-276.58	-29.71			112.24	58.82			11.224	5.882
109	202.84	203.04	0.2	Mouse 1 Cross Over Periphery and Center 75 by Center	23.24	116.06	2.57	-3.46	-17.27			98.28	105.16			9.828	10.516
110	193.19	196.23	3.04	Mouse 1 Locomotion in Area Periphery	260.51	85.8	2.4	-98.54	-32.45			111.14	94.2			11.114	9.42
111	196.3	196.86	0.57	Mouse 1 In Place Activity in Area Box	39.73	70.04	2.31	25.91	45.68			77.12	56.57			7.712	5.657
112	196.3	196.86	0.57	Mouse 1 In Place Activity in Area Periphery	39.73	70.04	2.31	25.91	45.68			91.81	81.39			9.181	8.139
113	197.3	199.53	2.24	Mouse 1 Locomotion in Area Box	250.92	112.24	2.85	-93.96	-42.03			97.98	100.29			9.798	10.029
114	197.3	199.53	2.24	Mouse 1 Locomotion in Area Periphery	250.92	112.24	2.85	-93.96	-42.03			99.36	97.42			9.936	9.742
115	198.5	198.87	0.37	Mouse 1 Flat-Back Approach in Area Box	54.5	148.48	3.29	1.28	3.48			94.24	99.8			9.424	9.98
116	199.33	201.17	1.84	Mouse 1 Turn Around	123.24	67.15	2.83	-58.43	-31.84			89.25	59.7			8.925	5.97
117	201.03	204.2	3.17	Mouse 1 Locomotion in Area Box	311.52	98.28	2.46	-130.14	-41.06			90.32	63.81			9.032	6.381
118	201.03	202.5	1.47	Mouse 1 Locomotion in Area Periphery	117.11	79.77	2.34	-65.59	-44.67			60.62	60.72			6.062	6.072
121	202.74	203.7	0.97	Area:Mouse 1 Center In Center	113.43	117.23	2.57	-14.46	-14.94			59.54	83.98			5.954	8.398
122	202.74	203.7	0.97	Area:Mouse 1 Center In Center 75	113.43	117.23	2.57	-14.46	-14.94			66.07				6.607
123	203.8	204	0.2	Mouse 1 Cross Over Periphery and Center 75 by Center	23.11	115.43	2.56	-9.13	-45.63			69.94				6.994
125	201.84	203.47	1.63	Mouse 1 Locomotion in Area Center	184.02	112.55	2.44	-24.24	-14.82			66.79				6.679
126	201.84	203.47	1.63	Mouse 1 Locomotion in Area Center 75	184.02	112.55	2.44	-24.24	-14.82			61.65				6.165
129	203.7	205.97	2.27	Area:Mouse 1 Center In Periphery	128.84	56.78	2.06	-64.94	-28.62			116.36				11.636
131	206.07	206.27	0.2	Mouse 1 Cross Over Periphery and Center 75 by Center	12.14	60.64	2.29	-36.57	-182.69			108.24				10.824
132	203.64	205.64	2	Mouse 1 Turn Around	128.63	64.25	2.04	-21.08	-10.53			56.41				5.641
137	205.97	209.34	3.37	Area:Mouse 1 Center In Center	186.18	55.25	2.13	-35.21	-10.45			80.44				8.044
138	205.97	209.34	3.37	Area:Mouse 1 Center In Center 75	186.18	55.25	2.13	-35.21	-10.45
139	209.44	209.64	0.2	Mouse 1 Cross Over Periphery and Center 75 by Center	29.67	148.21	2.3	-27.28	-136.26
143	207.97	210.88	2.9	Mouse 1 Locomotion in Area Box	322.63	111.14	2.31	-94.34	-32.5
144	207.97	209.11	1.13	Mouse 1 Locomotion in Area Center	79.98	70.5	2.42	-32.22	-28.4
145	207.97	209.11	1.13	Mouse 1 Locomotion in Area Center 75	79.98	70.5	2.42	-32.22	-28.4
148	209.34	214.78	5.44	Area:Mouse 1 Center In Periphery	306.01	56.26	2	-154.31	-28.37
150	214.88	215.08	0.2	Mouse 1 Cross Over Periphery and Center 75 by Center	9.93	49.59	2.23	-9.08	-45.34
151	209.11	210.88	1.77	Mouse 1 Locomotion in Area Periphery	242.65	137.21	2.23	-62.11	-35.12
152	210.98	214.35	3.37	Mouse 1 In Place Activity in Area Box	82.28	24.41	1.9	-83.88	-24.89
153	210.98	214.35	3.37	Mouse 1 In Place Activity in Area Periphery	82.28	24.41	1.9	-83.88	-24.89
154	210.38	212.51	2.14	Mouse 1 Turn Around	130.06	60.9	1.99	-45.07	-21.1
159	214.78	217.68	2.9	Area:Mouse 1 Center In Center	167.46	57.69	2.23	48.16	16.59
160	214.78	217.68	2.9	Area:Mouse 1 Center In Center 75	167.46	57.69	2.23	48.16	16.59
161	217.78	217.98	0.2	Mouse 1 Cross Over Periphery and Center 75 by Center	18.64	93.13	2.38	5.17	25.82
162	214.55	215.68	1.13	Mouse 1 Turn Around	51.35	45.26	2.24	-67.81	-59.77
164	216.22	218.55	2.34	Mouse 1 Locomotion in Area Box	180.12	77.12	2.27	79.32	33.96
165	216.22	217.45	1.23	Mouse 1 Locomotion in Area Center	78.15	63.3	2.15	100.09	81.07
166	216.22	217.45	1.23	Mouse 1 Locomotion in Area Center 75	78.15	63.3	2.15	100.09	81.07
169	217.68	246.85	29.16	Area:Mouse 1 Center In Periphery	864.58	29.65	1.89	-231.63	-7.94
170	246.95	247.15	0.2	Mouse 1 Cross Over Periphery and Center 75 by Center	19.51	97.45	2.51	8.19	40.92
172	217.45	218.55	1.1	Mouse 1 Locomotion in Area Periphery	101.98	92.61	2.41	-20.77	-18.86
173	217.72	219.99	2.27	Mouse 1 Turn Around	127.4	56.15	2	13.18	5.81
174	221.12	222.12	1	Mouse 1 In Place Activity in Area Box	25.58	25.55	2.02	2.39	2.38
175	221.12	222.12	1	Mouse 1 In Place Activity in Area Periphery	25.58	25.55	2.02	2.39	2.38
176	222.36	225.13	2.77	Mouse 1 Locomotion in Area Box	254.26	91.81	2.83	-71.64	-25.87
177	222.36	225.13	2.77	Mouse 1 Locomotion in Area Periphery	254.26	91.81	2.83	-71.64	-25.87
178	224.22	224.89	0.67	Mouse 1 Flat-Back Approach in Area Box	83.84	125.64	3.32	7.45	11.17
179	225.49	227.73	2.24	Mouse 1 In Place Activity in Area Box	44.26	19.8	1.85	45.36	20.29
180	225.49	227.73	2.24	Mouse 1 In Place Activity in Area Periphery	44.26	19.8	1.85	45.36	20.29
181	224.66	229.4	4.74	Mouse 1 Turn Around	180.28	38.05	2.05	-50.24	-10.6
182	228.4	243.34	14.95	Mouse 1 In Place Activity in Area Box	112.74	7.54	1.56	-240.66	-16.1
183	228.4	243.34	14.95	Mouse 1 In Place Activity in Area Periphery	112.74	7.54	1.56	-240.66	-16.1
191	244.14	244.94	0.8	Mouse 1 In Place Activity in Area Box	16.51	20.62	1.8	-0.28	-0.35
192	244.14	244.94	0.8	Mouse 1 In Place Activity in Area Periphery	16.51	20.62	1.8	-0.28	-0.35
194	245.11	247.98	2.87	Mouse 1 Locomotion in Area Box	281.14	97.98	2.3	-22.38	-7.8
195	245.11	246.08	0.97	Mouse 1 Locomotion in Area Periphery	64.19	66.34	2.28	16.35	16.9
198	246.85	247.75	0.9	Area:Mouse 1 Center In Center	102.18	113.42	2.36	-8.96	-9.95
199	246.85	247.75	0.9	Area:Mouse 1 Center In Center 75	102.18	113.42	2.36	-8.96	-9.95
201	247.85	248.05	0.2	Mouse 1 Cross Over Periphery and Center 75 by Center	23.08	115.29	2.1	-9.96	-49.73
202	245.98	247.51	1.53	Mouse 1 Locomotion in Area Center	172.26	112.23	2.34	11.62	7.57
203	245.98	247.51	1.53	Mouse 1 Locomotion in Area Center 75	172.26	112.23	2.34	11.62	7.57
206	247.75	262.06	14.31	Area:Mouse 1 Center In Periphery	775.63	54.19	1.9	-264.4	-18.47
208	262.16	262.36	0.2	Mouse 1 Cross Over Periphery and Center 75 by Center	16.43	82.07	2.28	-4.77	-23.85
209	247.41	249.18	1.77	Mouse 1 Turn Around	136.5	77.18	1.71	-85.57	-48.38
211	250.08	251.52	1.43	Mouse 1 Locomotion in Area Box	142.56	99.36	2.26	0.11	0.08
212	250.08	251.52	1.43	Mouse 1 Locomotion in Area Periphery	142.56	99.36	2.26	0.11	0.08
213	251.65	254.62	2.97	Mouse 1 In Place Activity in Area Box	78.59	26.46	1.89	-54.18	-18.24
214	251.65	254.62	2.97	Mouse 1 In Place Activity in Area Periphery	78.59	26.46	1.89	-54.18	-18.24
215	251.18	254.99	3.8	Mouse 1 Turn Around	144.47	37.98	1.98	-90.46	-23.78
216	256.22	258.99	2.77	Mouse 1 Locomotion in Area Box	261	94.24	2.16	-58.3	-21.05
217	256.22	258.99	2.77	Mouse 1 Locomotion in Area Periphery	261	94.24	2.16	-58.3	-21.05
218	259.09	260.49	1.4	Mouse 1 In Place Activity in Area Box	54.91	39.18	1.54	40.39	28.82
219	259.09	260.49	1.4	Mouse 1 In Place Activity in Area Periphery	54.91	39.18	1.54	40.39	28.82
220	258.49	261.36	2.87	Mouse 1 Turn Around	113.25	39.47	1.59	-4.13	-1.44
225	262.06	263.46	1.4	Area:Mouse 1 Center In Center	139.29	99.39	2.22	34.92	24.92
226	262.06	263.46	1.4	Area:Mouse 1 Center In Center 75	139.29	99.39	2.22	34.92	24.92
228	263.56	263.76	0.2	Mouse 1 Cross Over Periphery and Center 75 by Center	25.93	129.51	2.1	-15.83	-79.08
229	261.66	263.73	2.07	Mouse 1 Locomotion in Area Box	184.64	89.25	2.17	-25.26	-12.21
230	261.66	263.23	1.57	Mouse 1 Locomotion in Area Center	125.17	79.82	2.13	-8.13	-5.18
231	261.66	263.23	1.57	Mouse 1 Locomotion in Area Center 75	125.17	79.82	2.13	-8.13	-5.18
234	263.46	270.34	6.87	Area:Mouse 1 Center In Periphery	377.1	54.86	1.87	-117.23	-17.06
235	270.44	270.64	0.2	Mouse 1 Cross Over Periphery and Center 75 by Center	13.29	66.36	2.1	-27.05	-135.1
237	264.03	266.27	2.24	Mouse 1 In Place Activity in Area Box	55.35	24.76	1.52	103.34	46.23
238	264.03	266.27	2.24	Mouse 1 In Place Activity in Area Periphery	55.35	24.76	1.52	103.34	46.23
239	263.33	266.8	3.47	Mouse 1 Turn Around	152.85	44.05	1.68	-21.11	-6.08
242	266.87	268.47	1.6	Mouse 1 Locomotion in Area Box	144.65	90.32	2.46	-62.07	-38.75
243	266.87	268.47	1.6	Mouse 1 Locomotion in Area Periphery	144.65	90.32	2.46	-62.07	-38.75
244	267.97	269.24	1.27	Mouse 1 Turn Around	152.5	120.28	2.05	48.05	37.89
247	270.34	273.81	3.47	Area:Mouse 1 Center In Center	199.85	57.59	1.96	-226.33	-65.22
248	270.34	272.41	2.07	Area:Mouse 1 Center In Center 75	124.51	60.19	1.97	-117.86	-56.97
249	273.91	274.11	0.2	Mouse 1 Cross Over Periphery and Center 75 by Center	17.51	87.45	2.15	-10.11	-50.51
250	270.07	271.67	1.6	Mouse 1 Turn Around	81.17	50.68	2.09	-162.69	-101.58
252	272.41	273.24	0.83	Area:Mouse 1 Center In Center 50	27.69	33.2	1.92	-52.65	-63.12
253	273.24	273.81	0.57	Area:Mouse 1 Center In Center 75	47.64	83.99	2.01	-55.82	-98.4
254	272.71	273.94	1.23	Mouse 1 Locomotion in Area Box	74.84	60.62	2.03	-130.38	-105.6
257	273.81	313.95	40.14	Area:Mouse 1 Center In Periphery	784.14	19.53	1.82	97.21	2.42
258	314.05	314.25	0.2	Mouse 1 Cross Over Periphery and Center 75 by Center	9.1	45.47	2.43	3.47	17.32
259	274.14	275.14	1	Mouse 1 In Place Activity in Area Box	35.05	35.01	1.89	12.32	12.31
260	274.14	275.14	1	Mouse 1 In Place Activity in Area Periphery	35.05	35.01	1.89	12.32	12.31
262	273.77	275.68	1.9	Mouse 1 Turn Around	74.66	39.26	1.94	43.36	22.8
263	276.01	276.78	0.77	Mouse 1 In Place Activity in Area Box	33.01	43.01	1.84	-11.88	-15.47
264	276.01	276.78	0.77	Mouse 1 In Place Activity in Area Periphery	33.01	43.01	1.84	-11.88	-15.47
265	277.91	283.85	5.94	Mouse 1 In Place Activity in Area Box	79.26	13.34	1.89	-214.72	-36.15
266	277.91	283.85	5.94	Mouse 1 In Place Activity in Area Periphery	79.26	13.34	1.89	-214.72	-36.15
273	285.62	294.69	9.08	Mouse 1 In Place Activity in Area Box	81.13	8.94	1.79	120.37	13.26
274	285.62	294.69	9.08	Mouse 1 In Place Activity in Area Periphery	81.13	8.94	1.79	120.37	13.26
275	284.78	291.22	6.44	Mouse 1 Turn Around	79.59	12.36	1.96	100.15	15.55
280	295.83	303.24	7.41	Mouse 1 In Place Activity in Area Box	61.05	8.24	1.59	-228.01	-30.78
281	295.83	303.24	7.41	Mouse 1 In Place Activity in Area Periphery	61.05	8.24	1.59	-228.01	-30.78
284	304.7	306.04	1.33	Mouse 1 In Place Activity in Area Box	17.65	13.23	1.94	-19.5	-14.61
285	304.7	306.04	1.33	Mouse 1 In Place Activity in Area Periphery	17.65	13.23	1.94	-19.5	-14.61
286	306.17	307.27	1.1	Mouse 1 Locomotion in Area Box	65.56	59.54	2.14	23.99	21.79
287	306.17	307.27	1.1	Mouse 1 Locomotion in Area Periphery	65.56	59.54	2.14	23.99	21.79
288	308.01	309.34	1.33	Mouse 1 Locomotion in Area Box	88.18	66.07	2.38	17.93	13.44
289	308.01	309.34	1.33	Mouse 1 Locomotion in Area Periphery	88.18	66.07	2.38	17.93	13.44
290	308.98	311.88	2.9	Mouse 1 Turn Around	123.22	42.45	1.91	77.21	26.6
291	310.78	312.71	1.94	Mouse 1 In Place Activity in Area Box	23.17	11.97	1.69	-62.89	-32.5
292	310.78	312.71	1.94	Mouse 1 In Place Activity in Area Periphery	23.17	11.97	1.69	-62.89	-32.5
295	313.95	315.02	1.07	Area:Mouse 1 Center In Center	70.65	66.16	2.32	-45.29	-42.42
296	313.95	315.02	1.07	Area:Mouse 1 Center In Center 75	70.65	66.16	2.32	-45.29	-42.42
297	315.12	315.32	0.2	Mouse 1 Cross Over Periphery and Center 75 by Center	20.9	104.4	2.46	-9.85	-49.2
299	313.85	315.28	1.43	Mouse 1 Locomotion in Area Box	100.35	69.94	2.35	-43.81	-30.53
302	315.02	333.23	18.22	Area:Mouse 1 Center In Periphery	862.93	47.37	2.04	-174.34	-9.57
303	333.33	333.53	0.2	Mouse 1 Cross Over Periphery and Center 75 by Center	10.12	50.55	2.48	-0.49	-2.46
305	315.45	317.08	1.63	Mouse 1 In Place Activity in Area Box	44.8	27.4	1.75	10.41	6.37
306	315.45	317.08	1.63	Mouse 1 In Place Activity in Area Periphery	44.8	27.4	1.75	10.41	6.37
307	317.48	318.39	0.9	Mouse 1 Flat-Back Approach in Area Box	75.2	83.47	3.46	3.38	3.75
308	317.22	319.25	2.04	Mouse 1 Locomotion in Area Box	135.94	66.79	2.93	39.52	19.42
309	317.22	319.25	2.04	Mouse 1 Locomotion in Area Periphery	135.94	66.79	2.93	39.52	19.42
310	319.55	321.89	2.34	Mouse 1 In Place Activity in Area Box	40.89	17.51	1.81	82.91	35.5
311	319.55	321.89	2.34	Mouse 1 In Place Activity in Area Periphery	40.89	17.51	1.81	82.91	35.5
312	318.95	322.16	3.2	Mouse 1 Turn Around	70.86	22.12	1.88	54.47	17
313	322.09	323.02	0.93	Mouse 1 Locomotion in Area Box	57.6	61.65	2.17	-6.74	-7.21
314	322.09	323.02	0.93	Mouse 1 Locomotion in Area Periphery	57.6	61.65	2.17	-6.74	-7.21
315	322.49	325.83	3.34	Mouse 1 Turn Around	142.39	42.67	1.77	-149.84	-44.91
316	323.16	325.46	2.3	Mouse 1 In Place Activity in Area Box	76.33	33.15	1.62	-103.7	-45.04
317	323.16	325.46	2.3	Mouse 1 In Place Activity in Area Periphery	76.33	33.15	1.62	-103.7	-45.04
322	326.03	330	3.97	Mouse 1 Turn Around	126.36	31.82	1.9	-195.64	-49.27
323	327.33	329.73	2.4	Mouse 1 In Place Activity in Area Box	32.07	13.35	1.74	-150.11	-62.48
324	327.33	329.73	2.4	Mouse 1 In Place Activity in Area Periphery	32.07	13.35	1.74	-150.11	-62.48
325	329.9	331.7	1.8	Mouse 1 Locomotion in Area Box	209.65	116.36	2.2	-0.09	-0.05
326	329.9	331.7	1.8	Mouse 1 Locomotion in Area Periphery	209.65	116.36	2.2	-0.09	-0.05
327	331.83	332.53	0.7	Mouse 1 In Place Activity in Area Box	58.81	83.93	2.26	-4.99	-7.12
328	331.83	332.53	0.7	Mouse 1 In Place Activity in Area Periphery	58.81	83.93	2.26	-4.99	-7.12
329	331.16	333.3	2.14	Mouse 1 Turn Around	187.98	88.03	2.2	90.49	42.38
332	333.23	333.6	0.37	Area:Mouse 1 Center In Center	18	49.04	2.53	-0.2	-0.55
333	333.23	333.6	0.37	Area:Mouse 1 Center In Center 75	18	49.04	2.53	-0.2	-0.55
337	333.7	333.9	0.2	Mouse 1 Cross Over Periphery and Center 75 by Center	17.7	88.39	2.54	0.91	4.54
338	333.6	334.8	1.2	Area:Mouse 1 Center In Periphery	73.27	61	2.44	-30.05	-25.01
339	334.9	335.1	0.2	Mouse 1 Cross Over Periphery and Center 75 by Center	7.18	35.87	1.69	-20.66	-103.17
342	334.8	335.27	0.47	Area:Mouse 1 Center In Center	17.77	38.05	1.71	-47.22	-101.09
343	334.8	335.27	0.47	Area:Mouse 1 Center In Center 75	17.77	38.05	1.71	-47.22	-101.09
344	335.37	335.57	0.2	Mouse 1 Cross Over Periphery and Center 75 by Center	11.55	57.71	1.95	17.85	89.18
345	335.27	338.04	2.77	Area:Mouse 1 Center In Periphery	92.42	33.37	1.94	132.3	47.77
346	334.37	335.37	1	Mouse 1 Turn Around	33.23	33.19	1.93	-88.89	-88.8
348	338.14	338.34	0.2	Mouse 1 Cross Over Periphery and Center 75 by Center	16.85	84.17	2.07	11.89	59.41
355	338.04	339.34	1.3	Area:Mouse 1 Center In Center	167.92	129.04	2.11	32.97	25.34
356	338.04	339.34	1.3	Area:Mouse 1 Center In Center 75	167.92	129.04	2.11	32.97	25.34
357	337.37	339.74	2.37	Mouse 1 Locomotion in Area Box	256.42	108.24	1.96	92.08	38.87
358	339.44	339.64	0.2	Mouse 1 Cross Over Periphery and Center 75 by Center	32.51	162.4	2.15	-41.08	-205.19
359	337.37	339.11	1.74	Mouse 1 Locomotion in Area Center	153.13	88.26	1.87	171.24	98.69
360	337.37	339.11	1.74	Mouse 1 Locomotion in Area Center 75	153.13	88.26	1.87	171.24	98.69
364	339.34	474.87	135.54	Area:Mouse 1 Center In Periphery	4004.01	29.54	2.15	-377.68	-2.79
366	474.97	475.18	0.2	Mouse 1 Cross Over Periphery and Center 75 by Center	8.03	40.09	2.32	-15.59	-77.87
368	340.64	342.91	2.27	Mouse 1 In Place Activity in Area Box	23.64	10.42	1.96	-7.53	-3.32
369	340.64	342.91	2.27	Mouse 1 In Place Activity in Area Periphery	23.64	10.42	1.96	-7.53	-3.32
370	339.37	343.48	4.1	Mouse 1 Turn Around	167.51	40.82	2.01	-232.13	-56.56
372	343.11	344.01	0.9	Mouse 1 Locomotion in Area Box	50.82	56.41	2.17	-91.82	-101.92
373	343.11	344.01	0.9	Mouse 1 Locomotion in Area Periphery	50.82	56.41	2.17	-91.82	-101.92
374	344.64	350.75	6.11	Mouse 1 In Place Activity in Area Box	58.69	9.61	1.66	160.46	26.28
375	344.64	350.75	6.11	Mouse 1 In Place Activity in Area Periphery	58.69	9.61	1.66	160.46	26.28
378	351.82	352.52	0.7	Mouse 1 Flat-Back Approach in Area Box	50.81	72.51	3.64	-12.31	-17.57
379	351.65	354.65	3	Mouse 1 Locomotion in Area Box	241.57	80.44	2.94	-1.09	-0.36
380	351.65	354.65	3	Mouse 1 Locomotion in Area Periphery	241.57	80.44	2.94	-1.09	-0.36
385	352.65	353.95	1.3	Mouse 1 Turn Around	127.72	98.15	2.18	26.54	20.4
386	353.99	354.39	0.4	Mouse 1 Flat-Back Approach in Area Box	17.59	43.93	3.99	-17.91	-44.72
387	354.19	356.06	1.87	Mouse 1 Turn Around	119.21	63.8	2.76	-10.23	-5.47
388	355.52	361.49	5.97	Mouse 1 In Place Activity in Area Box	69.6	11.65	2.02	15.48	2.59
389	355.52	361.49	5.97	Mouse 1 In Place Activity in Area Periphery	69.6	11.65	2.02	15.48	2.59
390	356.92	361.8	4.87	Mouse 1 Turn Around	39.71	8.15	2.05	25.43	5.22
391	362.46	363.63	1.17	Mouse 1 In Place Activity in Area Box	25.81	22.1	1.9	-9.18	-7.86
392	362.46	363.63	1.17	Mouse 1 In Place Activity in Area Periphery	25.81	22.1	1.9	-9.18	-7.86
394	363.46	364.4	0.93	Mouse 1 Turn Around	13.83	14.8	1.67	-61.42	-65.74
395	364.46	365.67	1.2	Mouse 1 In Place Activity in Area Box	28.99	24.13	1.76	-31.9	-26.56
396	364.46	365.67	1.2	Mouse 1 In Place Activity in Area Periphery	28.99	24.13	1.76	-31.9	-26.56
401	367.27	370	2.74	Mouse 1 In Place Activity in Area Box	62.39	22.8	2.31	-39.62	-14.48
402	367.27	370	2.74	Mouse 1 In Place Activity in Area Periphery	62.39	22.8	2.31	-39.62	-14.48
403	366.6	369.07	2.47	Mouse 1 Turn Around	107.24	43.43	2.36	-89.56	-36.27
405	371	373.57	2.57	Mouse 1 Locomotion in Area Box	288.03	112.11	2.71	-195.64	-76.15
406	371	373.57	2.57	Mouse 1 Locomotion in Area Periphery	288.03	112.11	2.71	-195.64	-76.15
407	374.34	374.97	0.63	Mouse 1 SAP [None]	14.77	23.3	4.03	4.93	7.77
408	374.01	380.61	6.61	Mouse 1 In Place Activity in Area Box	39.73	6.01	3.83	-7.92	-1.2
409	374.01	380.61	6.61	Mouse 1 In Place Activity in Area Periphery	39.73	6.01	3.83	-7.92	-1.2
410	375.41	377.41	2	Mouse 1 SAP [None]	0	0	4.29	0.63	0.31
411	379.61	380.51	0.9	Mouse 1 SAP [None]	3.07	3.41	4.12	9.66	10.72
412	381.38	381.72	0.33	Mouse 1 Flat-Back Approach in Area Box	15.36	46.04	6.91	-6.42	-19.25
413	382.45	390.62	8.17	Mouse 1 In Place Activity in Area Box	51.36	6.28	1.9	-10.58	-1.29
414	382.45	390.62	8.17	Mouse 1 In Place Activity in Area Periphery	51.36	6.28	1.9	-10.58	-1.29
415	381.38	402.57	21.19	Mouse 1 Turn Around	145.84	6.88	1.93	-146.13	-6.9
418	390.62	391.66	1.03	Mouse 1 has no movement in Area Box	0	0	1.73	-4.84	-4.68
419	390.62	391.66	1.03	Mouse 1 has no movement in Area Periphery	0	0	1.73	-4.84	-4.68
420	391.66	392.19	0.53	Mouse 1 In Place Activity in Area Box	0	0	1.64	-8.81	-16.49
421	391.66	392.19	0.53	Mouse 1 In Place Activity in Area Periphery	0	0	1.64	-8.81	-16.49
422	392.19	393.16	0.97	Mouse 1 has no movement in Area Box	0	0	1.62	-0.79	-0.81
423	392.19	393.16	0.97	Mouse 1 has no movement in Area Periphery	0	0	1.62	-0.79	-0.81
424	393.16	415.22	22.06	Mouse 1 In Place Activity in Area Box	95.33	4.32	1.79	-25.64	-1.16
425	393.16	415.22	22.06	Mouse 1 In Place Activity in Area Periphery	95.33	4.32	1.79	-25.64	-1.16
438	416.92	422.86	5.94	Mouse 1 In Place Activity in Area Box	48.09	8.1	1.83	-155.31	-26.15
439	416.92	422.86	5.94	Mouse 1 In Place Activity in Area Periphery	48.09	8.1	1.83	-155.31	-26.15
441	412.85	422.62	9.78	Mouse 1 Turn Around	92.8	9.49	1.86	-43.3	-4.43
443	423.62	427.96	4.34	Mouse 1 In Place Activity in Area Box	52.96	12.21	1.85	73.15	16.86
444	423.62	427.96	4.34	Mouse 1 In Place Activity in Area Periphery	52.96	12.21	1.85	73.15	16.86
445	422.96	428.43	5.47	Mouse 1 Turn Around	74.98	13.7	1.86	48.09	8.79
446	428.4	429.26	0.87	Mouse 1 Flat-Back Approach in Area Box	60.47	69.7	3.6	7.65	8.82
447	428.16	429.3	1.13	Mouse 1 Locomotion in Area Box	66.73	58.82	3.27	3.89	3.43
448	428.16	429.3	1.13	Mouse 1 Locomotion in Area Periphery	66.73	58.82	3.27	3.89	3.43
451	430.13	434.37	4.24	Mouse 1 Locomotion in Area Box	445.61	105.16	2.92	49.48	11.68
452	430.13	434.37	4.24	Mouse 1 Locomotion in Area Periphery	445.61	105.16	2.92	49.48	11.68
453	432.6	434.17	1.57	Mouse 1 Flat-Back Approach in Area Box	221.54	141.27	3.66	5.4	3.44
454	435.1	436.04	0.93	Mouse 1 In Place Activity in Area Box	20.97	22.45	1.61	-49.71	-53.21
455	435.1	436.04	0.93	Mouse 1 In Place Activity in Area Periphery	20.97	22.45	1.61	-49.71	-53.21
456	433.93	439.17	5.24	Mouse 1 Turn Around	185.73	35.45	1.94	65.91	12.58
457	437	438.61	1.6	Mouse 1 In Place Activity in Area Box	18.29	11.42	1.7	31.66	19.77
458	437	438.61	1.6	Mouse 1 In Place Activity in Area Periphery	18.29	11.42	1.7	31.66	19.77
461	440.21	442.31	2.1	Mouse 1 Locomotion in Area Box	198.02	94.2	2.31	-12.4	-5.9
462	440.21	442.31	2.1	Mouse 1 Locomotion in Area Periphery	198.02	94.2	2.31	-12.4	-5.9
463	443.04	443.61	0.57	Mouse 1 In Place Activity in Area Box	16.97	29.91	1.74	-9.38	-16.53
464	443.04	443.61	0.57	Mouse 1 In Place Activity in Area Periphery	16.97	29.91	1.74	-9.38	-16.53
465	442.01	444.21	2.2	Mouse 1 Turn Around	87.41	39.69	1.89	69.99	31.78
466	444.08	445.01	0.93	Mouse 1 Locomotion in Area Box	52.85	56.57	2.48	46.58	49.86
467	444.08	445.01	0.93	Mouse 1 Locomotion in Area Periphery	52.85	56.57	2.48	46.58	49.86
469	445.18	446.11	0.93	Mouse 1 In Place Activity in Area Box	56.35	60.32	2.06	16	17.13
470	445.18	446.11	0.93	Mouse 1 In Place Activity in Area Periphery	56.35	60.32	2.06	16	17.13
472	446.48	447.95	1.47	Mouse 1 Locomotion in Area Box	119.5	81.39	2.48	-35.8	-24.38
473	446.48	447.95	1.47	Mouse 1 Locomotion in Area Periphery	119.5	81.39	2.48	-35.8	-24.38
474	448.42	457.92	9.51	Mouse 1 In Place Activity in Area Box	70.5	7.41	1.87	150.17	15.79
475	448.42	457.92	9.51	Mouse 1 In Place Activity in Area Periphery	70.5	7.41	1.87	150.17	15.79
476	447.38	450.45	3.07	Mouse 1 Turn Around	147.32	47.99	2.2	-21.96	-7.15
483	459.06	460.86	1.8	Mouse 1 Locomotion in Area Box	180.71	100.29	2.81	0.81	0.45
484	459.06	460.86	1.8	Mouse 1 Locomotion in Area Periphery	180.71	100.29	2.81	0.81	0.45
487	462.23	463.53	1.3	Mouse 1 In Place Activity in Area Box	34.65	26.63	1.69	46.37	35.63
488	462.23	463.53	1.3	Mouse 1 In Place Activity in Area Periphery	34.65	26.63	1.69	46.37	35.63
489	460.79	464.8	4	Mouse 1 Turn Around	163.01	40.71	1.89	160.16	40
490	464.5	466.87	2.37	Mouse 1 Locomotion in Area Box	230.79	97.42	2.7	36.61	15.45
491	464.5	466.87	2.37	Mouse 1 Locomotion in Area Periphery	230.79	97.42	2.7	36.61	15.45
492	467.7	469.7	2	Mouse 1 In Place Activity in Area Box	20.41	10.19	1.76	-15.32	-7.65
493	467.7	469.7	2	Mouse 1 In Place Activity in Area Periphery	20.41	10.19	1.76	-15.32	-7.65
494	466.57	470.04	3.47	Mouse 1 Turn Around	115.07	33.16	1.96	-96.74	-27.88
495	469.9	471.4	1.5	Mouse 1 Locomotion in Area Box	149.85	99.8	2.63	-2.24	-1.49
496	469.9	471.4	1.5	Mouse 1 Locomotion in Area Periphery	149.85	99.8	2.63	-2.24	-1.49
501	472.04	473.97	1.94	Mouse 1 In Place Activity in Area Box	32.48	16.78	1.75	-2.18	-1.13
502	472.04	473.97	1.94	Mouse 1 In Place Activity in Area Periphery	32.48	16.78	1.75	-2.18	-1.13
505	470.97	474.91	3.94	Mouse 1 Turn Around	179.88	45.69	1.94	-40.65	-10.32
508	474.87	476.04	1.17	Area:Mouse 1 Center In Center	49.64	42.5	2.25	35.95	30.78
509	474.87	476.04	1.17	Area:Mouse 1 Center In Center 75	49.64	42.5	2.25	35.95	30.78
510	476.14	476.34	0.2	Mouse 1 Cross Over Periphery and Center 75 by Center	14.48	72.3	2.08	-5.72	-28.55
514	476.04	478.88	2.84	Area:Mouse 1 Center In Periphery	69.99	24.68	1.43	-18.44	-6.5
515	478.98	479.18	0.2	Mouse 1 Cross Over Periphery and Center 75 by Center	3.3	16.48	2.01	-36.62	-182.92
518	476.34	478.65	2.3	Mouse 1 In Place Activity in Area Box	48.02	20.86	1.35	6.06	2.63
519	476.34	478.65	2.3	Mouse 1 In Place Activity in Area Periphery	48.02	20.86	1.35	6.06	2.63
533	478.88	480.85	1.97	Area:Mouse 1 Center In Center	85.18	43.27	2.03	-44.56	-22.64
534	475.31	479.28	3.97	Mouse 1 Turn Around	108.21	27.25	1.63	6.12	1.54
535	478.88	480.85	1.97	Area:Mouse 1 Center In Center 75	85.18	43.27	2.03	-44.56	-22.64
536	480.95	481.15	0.2	Mouse 1 Cross Over Periphery and Center 75 by Center	10.84	54.17	2.3	16.43	82.09
542	480.85	532.43	51.58	Area:Mouse 1 Center In Periphery	1024.99	19.87	2.09	-324.86	-6.3
544	532.53	532.73	0.2	Mouse 1 Cross Over Periphery and Center 75 by Center	6.89	34.42	2.52	-1.18	-5.88
546	482.02	483.05	1.03	Mouse 1 Locomotion in Area Box	61.75	59.7	2.29	-30.02	-29.02
547	482.02	483.05	1.03	Mouse 1 Locomotion in Area Periphery	61.75	59.7	2.29	-30.02	-29.02
548	484.92	485.79	0.87	Mouse 1 Locomotion in Area Box	55.35	63.81	2.86	-0.98	-1.13
549	484.92	485.79	0.87	Mouse 1 Locomotion in Area Periphery	55.35	63.81	2.86	-0.98	-1.13
550	485.92	489.19	3.27	Mouse 1 In Place Activity in Area Box	102.76	31.43	2.7	4.9	1.5
551	485.92	489.19	3.27	Mouse 1 In Place Activity in Area Periphery	102.76	31.43	2.7	4.9	1.5
552	489.46	491.26	1.8	Mouse 1 SAP [None]	39.6	21.98	3.62	-3.84	-2.13
553	490.39	493.73	3.34	Mouse 1 In Place Activity in Area Box	31.35	9.4	3.11	8.46	2.54
554	490.39	493.73	3.34	Mouse 1 In Place Activity in Area Periphery	31.35	9.4	3.11	8.46	2.54
555	491.73	492.26	0.53	Mouse 1 SAP [None]	0	0	3.36	-3.38	-6.32
556	487.75	494.36	6.61	Mouse 1 Turn Around	108.45	16.41	2.99	-7.32	-1.11
557	495.93	498.16	2.24	Mouse 1 In Place Activity in Area Box	54.64	24.44	2.47	-13.2	-5.9
558	495.93	498.16	2.24	Mouse 1 In Place Activity in Area Periphery	54.64	24.44	2.47	-13.2	-5.9
559	494.66	497.43	2.77	Mouse 1 Turn Around	103.94	37.53	2.82	0.96	0.35
560	500.47	502.9	2.44	Mouse 1 Locomotion in Area Box	147.89	60.72	2.74	-2.35	-0.96
561	500.47	502.9	2.44	Mouse 1 Locomotion in Area Periphery	147.89	60.72	2.74	-2.35	-0.96
562	503.67	531.4	27.73	Mouse 1 In Place Activity in Area Box	125.2	4.52	1.63	-140.73	-5.08
563	503.67	531.4	27.73	Mouse 1 In Place Activity in Area Periphery	125.2	4.52	1.63	-140.73	-5.08
564	502.77	507.41	4.64	Mouse 1 Turn Around	110	23.72	2.28	-124.8	-26.91
569	532.43	533.63	1.2	Area:Mouse 1 Center In Center	30.23	25.16	2.46	16.67	13.88
570	532.43	533.63	1.2	Area:Mouse 1 Center In Center 75	30.23	25.16	2.46	16.67	13.88
571	533.73	533.93	0.2	Mouse 1 Cross Over Periphery and Center 75 by Center	2.6	13.01	2.02	31.71	158.41
572	532.57	533.47	0.9	Mouse 1 In Place Activity in Area Box	24.2	26.86	2.52	-0.04	-0.05
573	532.57	533.4	0.83	Mouse 1 In Place Activity in Area Center	23.32	27.95	2.54	-2.69	-3.23
574	532.57	533.4	0.83	Mouse 1 In Place Activity in Area Center 75	23.32	27.95	2.54	-2.69	-3.23
575	533.63	536.57	2.94	Area:Mouse 1 Center In Periphery	205.13	69.86	2.52	-10.54	-3.59
578	536.67	536.87	0.2	Mouse 1 Cross Over Periphery and Center 75 by Center	18.34	91.61	2.64	-3.09	-15.42
579	533.7	539.74	6.04	Mouse 1 Locomotion in Area Box	507.19	83.98	2.39	-130.97	-21.69
580	533.7	535.6	1.9	Mouse 1 Locomotion in Area Periphery	139.78	73.5	2.49	24.38	12.82
583	536.57	536.87	0.3	Area:Mouse 1 Center In Center	25.5	84.92	2.64	-6.27	-20.87
584	536.57	536.87	0.3	Area:Mouse 1 Center In Center 75	25.5	84.92	2.64	-6.27	-20.87
588	536.97	537.17	0.2	Mouse 1 Cross Over Periphery and Center 75 by Center	27.26	136.15	2.16	-24.28	-121.26
589	536.87	538.3	1.43	Area:Mouse 1 Center In Periphery	160.36	111.77	2.12	-108.46	-75.59
591	538.41	538.61	0.2	Mouse 1 Cross Over Periphery and Center 75 by Center	11.58	57.84	2.44	-5.28	-26.37
592	536.17	537.54	1.37	Mouse 1 Locomotion in Area Periphery	141.64	103.53	2.47	-89.74	-65.6
596	538.3	544.24	5.94	Area:Mouse 1 Center In Center	376.83	63.45	2.29	-73.67	-12.4
597	538.3	538.91	0.6	Area:Mouse 1 Center In Center 75	39.96	66.53	2.29	-4.79	-7.98
598	544.34	544.54	0.2	Mouse 1 Cross Over Periphery and Center 75 by Center	29.32	146.43	2.44	-2.98	-14.9
600	538.04	539.74	1.7	Mouse 1 Locomotion in Area Center	133.06	78.19	2.29	-14.36	-8.44
601	538.91	541.14	2.24	Area:Mouse 1 Center In Center 50	136.5	61.06	2.11	-79.39	-35.51
603	539.07	540.34	1.27	Mouse 1 Turn Around	106.49	83.99	2.29	13.28	10.47
604	541.14	541.78	0.63	Area:Mouse 1 Center In Center 25	43.64	68.84	2.34	-32.51	-51.28
605	540.91	542.01	1.1	Mouse 1 Locomotion in Area Box	78.45	71.24	2.25	-93.61	-85.02
606	540.91	542.01	1.1	Mouse 1 Locomotion in Area Center	78.45	71.24	2.25	-93.61	-85.02
607	541.78	543.88	2.1	Area:Mouse 1 Center In Center 50	121.74	57.91	2.4	54.99	26.16
608	541.54	543.64	2.1	Mouse 1 Turn Around	133.93	63.71	2.38	36.08	17.16
609	543.88	544.24	0.37	Area:Mouse 1 Center In Center 75	35	95.35	2.7	-11.97	-32.62
612	543.38	544.51	1.13	Mouse 1 Locomotion in Area Box	87.69	77.3	2.54	-20.12	-17.73
613	544.24	572.31	28.06	Area:Mouse 1 Center In Periphery	589.64	21.01	1.86	115.54	4.12
614	572.41	572.61	0.2	Mouse 1 Cross Over Periphery and Center 75 by Center	14.78	73.84	1.94	-17.8	-88.92
616	545.21	561.16	15.95	Mouse 1 In Place Activity in Area Box	111.59	7	1.71	134.43	8.43
617	545.21	561.16	15.95	Mouse 1 In Place Activity in Area Periphery	111.59	7	1.71	134.43	8.43
620	544.61	556.82	12.21	Mouse 1 Turn Around	172.08	14.09	1.75	116.38	9.53
623	561.36	562.36	1	Mouse 1 Locomotion in Area Box	54.41	54.35	2.15	47.35	47.31
624	561.36	562.36	1	Mouse 1 Locomotion in Area Periphery	54.41	54.35	2.15	47.35	47.31
625	562.66	563.8	1.13	Mouse 1 In Place Activity in Area Box	37.25	32.83	2.03	13.09	11.54
626	562.66	563.8	1.13	Mouse 1 In Place Activity in Area Periphery	37.25	32.83	2.03	13.09	11.54
627	566.2	567.1	0.9	Mouse 1 Locomotion in Area Box	45.89	50.94	2.32	-34.48	-38.28
628	566.2	567.1	0.9	Mouse 1 Locomotion in Area Periphery	45.89	50.94	2.32	-34.48	-38.28
629	567.23	571.37	4.14	Mouse 1 In Place Activity in Area Box	70.95	17.15	2	13.21	3.19
630	567.23	571.37	4.14	Mouse 1 In Place Activity in Area Periphery	70.95	17.15	2	13.21	3.19
631	566.67	571.91	5.24	Mouse 1 Turn Around	123.22	23.52	2.01	-56.67	-10.82
634	572.31	573.37	1.07	Area:Mouse 1 Center In Center	58.16	54.47	1.92	-118.38	-110.87
635	572.31	573.37	1.07	Area:Mouse 1 Center In Center 75	58.16	54.47	1.92	-118.38	-110.87
636	573.47	573.67	0.2	Mouse 1 Cross Over Periphery and Center 75 by Center	15.13	75.6	2.33	0.2	0.98
640	573.37	584.05	10.68	Area:Mouse 1 Center In Periphery	263.23	24.65	2.08	-205.34	-19.23
642	584.15	584.35	0.2	Mouse 1 Cross Over Periphery and Center 75 by Center	5.42	27.06	1.67	-31.05	-155.12
645	575.74	583.25	7.51	Mouse 1 In Place Activity in Area Box	111.03	14.79	2.05	-158.28	-21.08
646	575.74	583.25	7.51	Mouse 1 In Place Activity in Area Periphery	111.03	14.79	2.05	-158.28	-21.08
647	575.18	583.92	8.74	Mouse 1 Turn Around	153.41	17.55	2.07	-219.77	-25.14
650	584.05	584.48	0.43	Area:Mouse 1 Center In Center	11.27	25.98	1.69	-44.07	-101.61
651	584.05	584.48	0.43	Area:Mouse 1 Center In Center 75	11.27	25.98	1.69	-44.07	-101.61
652	584.58	584.78	0.2	Mouse 1 Cross Over Periphery and Center 75 by Center	3.19	15.95	1.73	-22.33	-111.53
653	584.48	645.71	61.23	Area:Mouse 1 Center In Periphery	1882.07	30.74	2.03	-41.78	-0.68
654	645.81	646.01	0.2	Mouse 1 Cross Over Periphery and Center 75 by Center	12.42	62.04	2.29	-23.87	-119.25
657	584.75	585.92	1.17	Mouse 1 In Place Activity in Area Box	13.81	11.83	1.99	-17.9	-15.33
658	584.75	585.92	1.17	Mouse 1 In Place Activity in Area Periphery	13.81	11.83	1.99	-17.9	-15.33
663	586.65	589.19	2.54	Mouse 1 Turn Around	77	30.36	2.04	-21.67	-8.55
664	590.89	596.33	5.44	Mouse 1 In Place Activity in Area Box	19.4	3.57	1.56	16.44	3.02
665	590.89	596.33	5.44	Mouse 1 In Place Activity in Area Periphery	19.4	3.57	1.56	16.44	3.02
668	589.36	596.8	7.44	Mouse 1 Turn Around	87.76	11.8	1.69	95.36	12.82
669	597.56	598.2	0.63	Mouse 1 In Place Activity in Area Box	14.88	23.48	2.23	-8.26	-13.02
670	597.56	598.2	0.63	Mouse 1 In Place Activity in Area Periphery	14.88	23.48	2.23	-8.26	-13.02
671	598.97	599.37	0.4	Mouse 1 Flat-Back Approach in Area Box	17.37	43.38	3.17	0.18	0.46
672	598.83	600.7	1.87	Mouse 1 Locomotion in Area Box	145.72	77.99	2.84	-8.5	-4.55
673	598.83	600.7	1.87	Mouse 1 Locomotion in Area Periphery	145.72	77.99	2.84	-8.5	-4.55
674	601.63	603.27	1.63	Mouse 1 Turn Around	82.72	50.6	2.37	112.95	69.08
675	603.6	604.27	0.67	Mouse 1 In Place Activity in Area Box	7.42	11.11	1.61	-8.1	-12.14
676	603.6	604.27	0.67	Mouse 1 In Place Activity in Area Periphery	7.42	11.11	1.61	-8.1	-12.14
679	606.64	609.31	2.67	Mouse 1 In Place Activity in Area Box	30.09	11.27	1.98	-35.9	-13.45
680	606.64	609.31	2.67	Mouse 1 In Place Activity in Area Periphery	30.09	11.27	1.98	-35.9	-13.45
681	610.41	611.24	0.83	Mouse 1 Flat-Back Approach in Area Box	62.14	74.5	3.46	11.85	14.2
682	610.11	611.34	1.23	Mouse 1 Locomotion in Area Box	80.84	65.48	3.22	11.71	9.49
683	610.11	611.34	1.23	Mouse 1 Locomotion in Area Periphery	80.84	65.48	3.22	11.71	9.49
684	611.48	614.28	2.8	Mouse 1 In Place Activity in Area Box	39.96	14.26	1.88	27.4	9.78
685	611.48	614.28	2.8	Mouse 1 In Place Activity in Area Periphery	39.96	14.26	1.88	27.4	9.78
686	615.15	615.78	0.63	Mouse 1 Flat-Back Approach in Area Box	59.66	94.11	3.58	-1.17	-1.85
687	614.78	616.05	1.27	Mouse 1 Locomotion in Area Box	104.91	82.74	3.32	-12.45	-9.82
688	614.78	616.05	1.27	Mouse 1 Locomotion in Area Periphery	104.91	82.74	3.32	-12.45	-9.82
689	616.18	617.12	0.93	Mouse 1 In Place Activity in Area Box	54.05	57.86	2.37	25.34	27.12
690	616.18	617.12	0.93	Mouse 1 In Place Activity in Area Periphery	54.05	57.86	2.37	25.34	27.12
691	619.15	620.59	1.43	Mouse 1 Locomotion in Area Box	124.06	86.47	2.21	7.29	5.08
692	619.15	620.59	1.43	Mouse 1 Locomotion in Area Periphery	124.06	86.47	2.21	7.29	5.08
694	620.05	622.69	2.64	Mouse 1 Turn Around	148.52	56.34	1.91	50.03	18.98
696	624.02	627.19	3.17	Mouse 1 In Place Activity in Area Box	40.08	12.64	1.89	-9.8	-3.09
697	624.02	627.19	3.17	Mouse 1 In Place Activity in Area Periphery	40.08	12.64	1.89	-9.8	-3.09
698	623.06	625.39	2.34	Mouse 1 Turn Around	98.26	42.07	2	36.02	15.42
699	628.29	629.53	1.23	Mouse 1 In Place Activity in Area Box	40.61	32.9	2.02	41.81	33.87
700	628.29	629.53	1.23	Mouse 1 In Place Activity in Area Periphery	40.61	32.9	2.02	41.81	33.87
701	630.43	632.63	2.2	Mouse 1 In Place Activity in Area Box	45.68	20.74	1.75	-25.38	-11.53
702	630.43	632.63	2.2	Mouse 1 In Place Activity in Area Periphery	45.68	20.74	1.75	-25.38	-11.53
703	629.73	633.83	4.1	Mouse 1 Turn Around	97.5	23.76	1.83	-44.9	-10.94
708	636.4	637.34	0.93	Mouse 1 In Place Activity in Area Box	28.37	30.36	1.83	4.43	4.74
709	636.4	637.34	0.93	Mouse 1 In Place Activity in Area Periphery	28.37	30.36	1.83	4.43	4.74
710	637.84	639.11	1.27	Mouse 1 Turn Around	48.53	38.27	2.18	-91.09	-71.84
711	639.64	641.24	1.6	Mouse 1 In Place Activity in Area Box	45.33	28.3	1.55	12.85	8.02
712	639.64	641.24	1.6	Mouse 1 In Place Activity in Area Periphery	45.33	28.3	1.55	12.85	8.02
713	641.88	643.31	1.43	Mouse 1 Locomotion in Area Box	106.88	74.49	2.12	26.19	18.25
714	641.88	643.31	1.43	Mouse 1 Locomotion in Area Periphery	106.88	74.49	2.12	26.19	18.25
715	643.61	644.91	1.3	Mouse 1 In Place Activity in Area Box	40.95	31.47	1.96	-6.41	-4.93
716	643.61	644.91	1.3	Mouse 1 In Place Activity in Area Periphery	40.95	31.47	1.96	-6.41	-4.93
720	645.71	647.18	1.47	Area:Mouse 1 Center In Center	88.99	60.61	2.11	-27.41	-18.67
721	645.71	647.18	1.47	Area:Mouse 1 Center In Center 75	88.99	60.61	2.11	-27.41	-18.67
723	647.28	647.48	0.2	Mouse 1 Cross Over Periphery and Center 75 by Center	5.73	28.6	2.2	9.06	45.23
727	646.28	646.95	0.67	Mouse 1 In Place Activity in Area Box	44.64	66.89	2.03	-0.44	-0.65
728	646.28	646.95	0.67	Mouse 1 In Place Activity in Area Center	44.64	66.89	2.03	-0.44	-0.65
729	646.28	646.95	0.67	Mouse 1 In Place Activity in Area Center 75	44.64	66.89	2.03	-0.44	-0.65
732	647.18	664.93	17.75	Area:Mouse 1 Center In Periphery	597.24	33.65	2.05	-255.2	-14.38
734	665.03	665.23	0.2	Mouse 1 Cross Over Periphery and Center 75 by Center	6.08	30.35	2.31	-6.34	-31.66
735	647.11	648.35	1.23	Mouse 1 Locomotion in Area Box	91.21	73.88	2.63	3.74	3.03
736	647.11	648.35	1.23	Mouse 1 Locomotion in Area Periphery	91.21	73.88	2.63	3.74	3.03
740	650.25	651.69	1.43	Mouse 1 Locomotion in Area Box	108.45	75.59	2.23	-42.24	-29.44
741	650.25	651.69	1.43	Mouse 1 Locomotion in Area Periphery	108.45	75.59	2.23	-42.24	-29.44
742	651.92	653.09	1.17	Mouse 1 In Place Activity in Area Box	42.28	36.21	2.09	-3.56	-3.05
743	651.92	653.09	1.17	Mouse 1 In Place Activity in Area Periphery	42.28	36.21	2.09	-3.56	-3.05
744	653.99	656.52	2.54	Mouse 1 In Place Activity in Area Box	60.65	23.92	1.99	49.22	19.41
745	653.99	656.52	2.54	Mouse 1 In Place Activity in Area Periphery	60.65	23.92	1.99	49.22	19.41
746	657.59	660.76	3.17	Mouse 1 In Place Activity in Area Box	51.93	16.38	1.85	35.48	11.19
747	657.59	660.76	3.17	Mouse 1 In Place Activity in Area Periphery	51.93	16.38	1.85	35.48	11.19
748	658.06	665.17	7.11	Mouse 1 Turn Around	94.45	13.29	1.88	-152.12	-21.4
750	661.86	664.63	2.77	Mouse 1 In Place Activity in Area Box	32.95	11.9	1.77	-48.47	-17.5
751	661.86	664.63	2.77	Mouse 1 In Place Activity in Area Periphery	32.95	11.9	1.77	-48.47	-17.5
755	664.93	668.3	3.37	Area:Mouse 1 Center In Center	130.63	38.76	1.86	-1.48	-0.44
756	664.93	668.3	3.37	Area:Mouse 1 Center In Center 75	130.63	38.76	1.86	-1.48	-0.44
758	668.4	668.6	0.2	Mouse 1 Cross Over Periphery and Center 75 by Center	9.43	47.11	2.01	-19.49	-97.34
766	668.3	692.03	23.72	Area:Mouse 1 Center In Periphery	517.56	21.82	1.93	38.14	1.61
768	692.13	692.33	0.2	Mouse 1 Cross Over Periphery and Center 75 by Center	3.69	18.42	1.83	-26.13	-130.52
769	668.87	672.81	3.94	Mouse 1 In Place Activity in Area Box	42.11	10.69	1.44	-30	-7.62
770	668.87	672.81	3.94	Mouse 1 In Place Activity in Area Periphery	42.11	10.69	1.44	-30	-7.62
771	667.87	670.74	2.87	Mouse 1 Turn Around	76.03	26.5	1.63	-43.96	-15.32
779	675.31	681.28	5.97	Mouse 1 In Place Activity in Area Box	52.08	8.72	2.39	-59.94	-10.04
780	675.31	681.28	5.97	Mouse 1 In Place Activity in Area Periphery	52.08	8.72	2.39	-59.94	-10.04
781	679.18	682.25	3.07	Mouse 1 SAP [None]	17.62	5.74	2.17	-54.63	-17.8
782	674.61	681.72	7.11	Mouse 1 Turn Around	103.9	14.62	2.35	0.61	0.09
783	681.98	683.85	1.87	Mouse 1 In Place Activity in Area Box	11.58	6.2	1.86	31.78	17.01
784	681.98	683.85	1.87	Mouse 1 In Place Activity in Area Periphery	11.58	6.2	1.86	31.78	17.01
788	684.88	688.76	3.87	Mouse 1 In Place Activity in Area Box	28.1	7.26	1.59	-103.04	-26.62
789	684.88	688.76	3.87	Mouse 1 In Place Activity in Area Periphery	28.1	7.26	1.59	-103.04	-26.62
797	689.29	691.29	2	Mouse 1 Locomotion in Area Box	168.74	84.29	2.43	20.9	10.44
798	689.29	691.29	2	Mouse 1 Locomotion in Area Periphery	168.74	84.29	2.43	20.9	10.44
803	692.03	693.23	1.2	Area:Mouse 1 Center In Center	55.48	46.19	2.03	-33.34	-27.75
804	690.82	692.09	1.27	Mouse 1 Turn Around	125.88	99.28	2.19	-46.4	-36.59
805	692.03	693.23	1.2	Area:Mouse 1 Center In Center 75	55.48	46.19	2.03	-33.34	-27.75
806	693.33	693.53	0.2	Mouse 1 Cross Over Periphery and Center 75 by Center	33.76	168.65	2.28	0.02	0.09
810	693.23	702.64	9.41	Area:Mouse 1 Center In Periphery	476.33	50.62	2.09	-123.11	-13.08
812	692.46	693.49	1.03	Mouse 1 Locomotion in Area Box	88.81	85.86	2.19	14.16	13.69
813	702.74	702.94	0.2	Mouse 1 Cross Over Periphery and Center 75 by Center	14.78	73.82	2.45	-15.32	-76.51
814	695.03	695.76	0.73	Mouse 1 In Place Activity in Area Box	47.58	64.81	1.91	7.32	9.98
815	695.03	695.76	0.73	Mouse 1 In Place Activity in Area Periphery	47.58	64.81	1.91	7.32	9.98
816	697.13	697.6	0.47	Mouse 1 In Place Activity in Area Box	12.95	27.72	1.9	18.52	39.65
817	697.13	697.6	0.47	Mouse 1 In Place Activity in Area Periphery	12.95	27.72	1.9	18.52	39.65
818	696.73	698.6	1.87	Mouse 1 Turn Around	46.31	24.78	1.95	-52.55	-28.12
819	698.3	699.87	1.57	Mouse 1 Locomotion in Area Box	112.77	71.91	2.4	-31.61	-20.16
820	698.3	699.87	1.57	Mouse 1 Locomotion in Area Periphery	112.77	71.91	2.4	-31.61	-20.16
821	700.57	701.2	0.63	Mouse 1 In Place Activity in Area Box	27.54	43.44	1.87	-7.4	-11.67
822	700.57	701.2	0.63	Mouse 1 In Place Activity in Area Periphery	27.54	43.44	1.87	-7.4	-11.67
827	702.64	703.4	0.77	Area:Mouse 1 Center In Center	75.29	98.1	2.36	-28.26	-36.82
828	702.64	703.4	0.77	Area:Mouse 1 Center In Center 75	75.29	98.1	2.36	-28.26	-36.82
830	703.5	703.7	0.2	Mouse 1 Cross Over Periphery and Center 75 by Center	30.12	150.45	2.26	-3.07	-15.35
831	702.24	704.97	2.74	Mouse 1 Locomotion in Area Box	238.34	87.11	2.25	-68.24	-24.94
832	702.24	703.17	0.93	Mouse 1 Locomotion in Area Center	55.93	59.87	2.3	8.58	9.18
833	702.24	703.17	0.93	Mouse 1 Locomotion in Area Center 75	55.93	59.87	2.3	8.58	9.18
836	703.4	706.44	3.04	Area:Mouse 1 Center In Periphery	212.75	70.07	1.99	-82.62	-27.21
838	706.54	706.74	0.2	Mouse 1 Cross Over Periphery and Center 75 by Center	11.82	59.06	2.43	10.11	50.52
841	705.07	706.04	0.97	Mouse 1 In Place Activity in Area Box	50.45	52.14	1.67	-40.14	-41.48
842	705.07	706.04	0.97	Mouse 1 In Place Activity in Area Periphery	50.45	52.14	1.67	-40.14	-41.48
843	706.44	707.24	0.8	Area:Mouse 1 Center In Center	50.74	63.36	2.22	28.25	35.28
844	706.44	707.24	0.8	Area:Mouse 1 Center In Center 75	50.74	63.36	2.22	28.25	35.28
846	707.34	707.54	0.2	Mouse 1 Cross Over Periphery and Center 75 by Center	14.41	72	2.23	-52.1	-260.22
849	707.24	716.88	9.64	Area:Mouse 1 Center In Periphery	296.31	30.73	2.03	-124.97	-12.96
851	716.98	717.18	0.2	Mouse 1 Cross Over Periphery and Center 75 by Center	12.04	60.12	2.4	-10.92	-54.54
852	708.01	711.14	3.14	Mouse 1 In Place Activity in Area Box	48.01	15.31	1.65	15.69	5
853	708.01	711.14	3.14	Mouse 1 In Place Activity in Area Periphery	48.01	15.31	1.65	15.69	5
854	707.21	711.34	4.14	Mouse 1 Turn Around	107.63	26.01	1.78	-77.75	-18.79
859	711.85	712.38	0.53	Mouse 1 In Place Activity in Area Box	10.51	19.69	2.05	-3.05	-5.71
860	711.85	712.38	0.53	Mouse 1 In Place Activity in Area Periphery	10.51	19.69	2.05	-3.05	-5.71
863	714.05	714.98	0.93	Mouse 1 Locomotion in Area Box	61.22	65.53	2.53	36.49	39.06
864	714.05	714.98	0.93	Mouse 1 Locomotion in Area Periphery	61.22	65.53	2.53	36.49	39.06
865	715.22	715.98	0.77	Mouse 1 In Place Activity in Area Box	43.66	56.89	2.13	0.14	0.18
866	715.22	715.98	0.77	Mouse 1 In Place Activity in Area Periphery	43.66	56.89	2.13	0.14	0.18
869	716.88	722.42	5.54	Area:Mouse 1 Center In Center	302.54	54.62	2.24	-53.05	-9.58
870	716.88	719.95	3.07	Area:Mouse 1 Center In Center 75	111.03	36.17	2.19	-84.07	-27.39
872	722.52	722.72	0.2	Mouse 1 Cross Over Periphery and Center 75 by Center	15.2	75.94	2.35	-1.21	-6.04
873	717.52	719.12	1.6	Mouse 1 In Place Activity in Area Box	57	35.59	2.15	-23.41	-14.62
874	717.52	719.12	1.6	Mouse 1 In Place Activity in Area Center	57	35.59	2.15	-23.41	-14.62
875	717.52	719.12	1.6	Mouse 1 In Place Activity in Area Center 75	57	35.59	2.15	-23.41	-14.62
876	719.95	720.49	0.53	Area:Mouse 1 Center In Center 50	40.66	76.17	2.41	-22.46	-42.06
877	719.52	720.52	1	Mouse 1 Locomotion in Area Box	51.67	51.62	2.34	-34.35	-34.32
878	719.52	720.52	1	Mouse 1 Locomotion in Area Center	51.67	51.62	2.34	-34.35	-34.32
879	720.49	721.42	0.93	Area:Mouse 1 Center In Center 25	73.13	78.28	2.25	21.77	23.3
880	721.42	721.79	0.37	Area:Mouse 1 Center In Center 50	20.08	54.71	2.29	5.24	14.28
881	721.79	722.42	0.63	Area:Mouse 1 Center In Center 75	57.63	90.91	2.27	26.46	41.74
882	721.19	722.39	1.2	Mouse 1 Locomotion in Area Box	84.99	70.75	2.25	52.24	43.49
885	722.42	722.89	0.47	Area:Mouse 1 Center In Periphery	32.78	70.16	2.32	2.06	4.4
886	722.99	723.19	0.2	Mouse 1 Cross Over Periphery and Center 75 by Center	5.56	27.79	1.97	-41.36	-206.59
887	722.89	724.19	1.3	Area:Mouse 1 Center In Center	79.14	60.81	2.15	-105.21	-80.85
888	722.89	724.19	1.3	Area:Mouse 1 Center In Center 75	79.14	60.81	2.15	-105.21	-80.85
889	721.55	723.32	1.77	Mouse 1 Turn Around	115.6	65.37	2.22	-36.92	-20.88
892	724.29	724.49	0.2	Mouse 1 Cross Over Periphery and Center 75 by Center	28.79	143.8	2.26	-9.18	-45.85
894	723.16	724.59	1.43	Mouse 1 Locomotion in Area Box	126.14	87.92	2.2	-95.87	-66.82
895	723.16	723.96	0.8	Mouse 1 Locomotion in Area Center	41.54	51.88	2.18	-66.04	-82.47
896	723.16	723.96	0.8	Mouse 1 Locomotion in Area Center 75	41.54	51.88	2.18	-66.04	-82.47
898	724.19	725.66	1.47	Area:Mouse 1 Center In Periphery	113.87	77.56	1.94	-102.49	-69.81
899	725.76	725.96	0.2	Mouse 1 Cross Over Periphery and Center 75 by Center	16.34	81.63	2.23	-19.57	-97.73
901	723.96	725.69	1.74	Mouse 1 Turn Around	143.88	82.92	1.96	-139.7	-80.52
904	725.66	726.06	0.4	Area:Mouse 1 Center In Center	31.34	78.27	2.21	-74.43	-185.88
905	725.66	726.06	0.4	Area:Mouse 1 Center In Center 75	31.34	78.27	2.21	-74.43	-185.88
907	726.16	726.36	0.2	Mouse 1 Cross Over Periphery and Center 75 by Center	32.8	163.82	2.5	2.08	10.37
910	726.06	792.99	66.93	Area:Mouse 1 Center In Periphery	1339.56	20.01	2.05	337.03	5.04
912	725.39	726.93	1.53	Mouse 1 Locomotion in Area Box	180.25	117.44	2.32	-112.04	-73
913	793.09	793.29	0.2	Mouse 1 Cross Over Periphery and Center 75 by Center	14.91	74.47	2.22	5.04	25.15
914	725.83	726.93	1.1	Mouse 1 Locomotion in Area Periphery	169.04	153.52	2.52	10.84	9.85
915	727.66	727.93	0.27	Mouse 1 Flat-Back Approach in Area Box	11.02	41.3	3.66	2.7	10.11
916	727.69	728.06	0.37	Mouse 1 SAP [None]	13.28	36.19	3.65	2.52	6.87
917	726.56	728.86	2.3	Mouse 1 Turn Around	151.24	65.69	2.93	45.38	19.71
918	727.96	729.76	1.8	Mouse 1 In Place Activity in Area Box	21.35	11.85	2.27	17.4	9.66
919	727.96	729.76	1.8	Mouse 1 In Place Activity in Area Periphery	21.35	11.85	2.27	17.4	9.66
920	731	732.2	1.2	Mouse 1 In Place Activity in Area Box	19.26	16.04	2.91	12.18	10.14
921	731	732.2	1.2	Mouse 1 In Place Activity in Area Periphery	19.26	16.04	2.91	12.18	10.14
922	729.76	733.23	3.47	Mouse 1 Turn Around	64.27	18.52	2.56	47.04	13.55
923	733.07	740.77	7.71	Mouse 1 In Place Activity in Area Box	52.69	6.84	2.06	102.89	13.35
924	733.07	740.77	7.71	Mouse 1 In Place Activity in Area Periphery	52.69	6.84	2.06	102.89	13.35
925	740.77	741.81	1.03	Mouse 1 has no movement in Area Box	0	0	1.92	-1.93	-1.86
926	740.77	741.81	1.03	Mouse 1 has no movement in Area Periphery	0	0	1.92	-1.93	-1.86
927	741.81	755.86	14.05	Mouse 1 In Place Activity in Area Box	13.76	0.98	1.83	-24.94	-1.78
928	741.81	755.86	14.05	Mouse 1 In Place Activity in Area Periphery	13.76	0.98	1.83	-24.94	-1.78
931	755.86	757.02	1.17	Mouse 1 has no movement in Area Box	0	0	1.5	-3.89	-3.33
932	755.86	757.02	1.17	Mouse 1 has no movement in Area Periphery	0	0	1.5	-3.89	-3.33
935	757.02	763.33	6.31	Mouse 1 In Place Activity in Area Box	0	0	1.48	-10.14	-1.61
936	757.02	763.33	6.31	Mouse 1 In Place Activity in Area Periphery	0	0	1.48	-10.14	-1.61
939	763.33	764.5	1.17	Mouse 1 Turn Around	25.41	21.76	1.98	-16.76	-14.35
940	765.43	766.6	1.17	Mouse 1 In Place Activity in Area Box	30.4	26.03	2.28	-14.32	-12.26
941	765.43	766.6	1.17	Mouse 1 In Place Activity in Area Periphery	30.4	26.03	2.28	-14.32	-12.26
944	769.87	771.57	1.7	Mouse 1 In Place Activity in Area Box	19.13	11.24	2.22	-5.65	-3.32
945	769.87	771.57	1.7	Mouse 1 In Place Activity in Area Periphery	19.13	11.24	2.22	-5.65	-3.32
946	768.64	773.67	5.04	Mouse 1 Turn Around	124.23	24.66	2.15	12.36	2.45
947	772.81	776.21	3.4	Mouse 1 In Place Activity in Area Box	47.71	14.02	1.78	-58.02	-17.05
948	772.81	776.21	3.4	Mouse 1 In Place Activity in Area Periphery	47.71	14.02	1.78	-58.02	-17.05
949	776.48	778.24	1.77	Mouse 1 Locomotion in Area Box	132.75	75.07	2.36	84.8	47.95
950	776.48	778.24	1.77	Mouse 1 Locomotion in Area Periphery	132.75	75.07	2.36	84.8	47.95
952	778.71	779.91	1.2	Mouse 1 In Place Activity in Area Box	32.6	27.14	1.91	24.55	20.44
953	778.71	779.91	1.2	Mouse 1 In Place Activity in Area Periphery	32.6	27.14	1.91	24.55	20.44
956	780.95	783.85	2.9	Mouse 1 In Place Activity in Area Box	57.95	19.96	2.06	4.38	1.51
957	780.95	783.85	2.9	Mouse 1 In Place Activity in Area Periphery	57.95	19.96	2.06	4.38	1.51
959	780.25	783.38	3.14	Mouse 1 Turn Around	97.23	31	2.15	-8.78	-2.8
960	784.48	788.12	3.64	Mouse 1 Turn Around	84.99	23.37	1.87	181.44	49.89
961	788.76	789.46	0.7	Mouse 1 In Place Activity in Area Box	45.65	65.14	2.42	4.74	6.76
962	788.76	789.46	0.7	Mouse 1 In Place Activity in Area Periphery	45.65	65.14	2.42	4.74	6.76
963	791.16	792.43	1.27	Mouse 1 In Place Activity in Area Box	50.33	39.69	2.32	-16.73	-13.19
964	791.16	792.43	1.27	Mouse 1 In Place Activity in Area Periphery	50.33	39.69	2.32	-16.73	-13.19
967	792.99	793.79	0.8	Area:Mouse 1 Center In Center	65.18	81.4	2.17	16.19	20.22
968	792.99	793.79	0.8	Area:Mouse 1 Center In Center 75	65.18	81.4	2.17	16.19	20.22
969	793.89	794.09	0.2	Mouse 1 Cross Over Periphery and Center 75 by Center	22.18	110.81	2.01	-15.05	-75.18
970	792.63	794.96	2.34	Mouse 1 Locomotion in Area Box	167.03	71.51	2	-77.76	-33.29
974	793.79	922.02	128.23	Area:Mouse 1 Center In Periphery	1169.27	9.12	1.84	-127.04	-0.99
975	922.12	922.32	0.2	Mouse 1 Cross Over Periphery and Center 75 by Center	6.95	34.69	1.99	35.33	176.47
977	795.26	797.3	2.04	Mouse 1 In Place Activity in Area Box	32.76	16.1	1.62	-2.5	-1.23
978	795.26	797.3	2.04	Mouse 1 In Place Activity in Area Periphery	32.76	16.1	1.62	-2.5	-1.23
979	797.66	799.4	1.74	Mouse 1 Locomotion in Area Box	124.57	71.79	2.37	12.56	7.24
980	797.66	799.4	1.74	Mouse 1 Locomotion in Area Periphery	124.57	71.79	2.37	12.56	7.24
981	800.33	805.44	5.11	Mouse 1 In Place Activity in Area Box	17.22	3.37	1.66	-52.69	-10.32
982	800.33	805.44	5.11	Mouse 1 In Place Activity in Area Periphery	17.22	3.37	1.66	-52.69	-10.32
985	799	806.31	7.31	Mouse 1 Turn Around	126.37	17.29	1.79	-111.25	-15.22
986	806.97	808.54	1.57	Mouse 1 In Place Activity in Area Box	9.49	6.05	2.54	14.76	9.41
987	806.97	808.54	1.57	Mouse 1 In Place Activity in Area Periphery	9.49	6.05	2.54	14.76	9.41
988	808.54	809.28	0.73	Mouse 1 has no movement in Area Box	0	0	2.54	-2.37	-3.23
989	808.54	809.28	0.73	Mouse 1 has no movement in Area Periphery	0	0	2.54	-2.37	-3.23
990	809.28	813.91	4.64	Mouse 1 In Place Activity in Area Box	8.1	1.75	2.24	-13.9	-3
991	809.28	813.91	4.64	Mouse 1 In Place Activity in Area Periphery	8.1	1.75	2.24	-13.9	-3
992	813.91	814.75	0.83	Mouse 1 has no movement in Area Box	0	0	1.96	0.34	0.41
993	813.91	814.75	0.83	Mouse 1 has no movement in Area Periphery	0	0	1.96	0.34	0.41
994	814.95	820.25	5.31	Mouse 1 In Place Activity in Area Box	16.83	3.17	1.87	-46.88	-8.84
995	814.95	820.25	5.31	Mouse 1 In Place Activity in Area Periphery	16.83	3.17	1.87	-46.88	-8.84
996	820.25	821.49	1.23	Mouse 1 has no movement in Area Box	1.35	1.09	1.6	-0.29	-0.24
997	820.25	821.49	1.23	Mouse 1 has no movement in Area Periphery	1.35	1.09	1.6	-0.29	-0.24
998	821.49	823.92	2.44	Mouse 1 In Place Activity in Area Box	0	0	1.58	9.77	4.01
999	821.49	823.92	2.44	Mouse 1 In Place Activity in Area Periphery	0	0	1.58	9.77	4.01
1002	823.92	824.86	0.93	Mouse 1 has no movement in Area Box	0	0	1.65	1.02	1.09
1003	823.92	824.86	0.93	Mouse 1 has no movement in Area Periphery	0	0	1.65	1.02	1.09
1004	824.86	827.49	2.64	Mouse 1 In Place Activity in Area Box	0	0	1.73	8.65	3.28
1005	824.86	827.49	2.64	Mouse 1 In Place Activity in Area Periphery	0	0	1.73	8.65	3.28
1006	827.49	828.43	0.93	Mouse 1 has no movement in Area Box	0	0	1.81	-5.82	-6.22
1007	827.49	828.43	0.93	Mouse 1 has no movement in Area Periphery	0	0	1.81	-5.82	-6.22
1008	828.43	843.04	14.61	Mouse 1 In Place Activity in Area Box	8.08	0.55	1.67	49.11	3.36
1009	828.43	843.04	14.61	Mouse 1 In Place Activity in Area Periphery	8.08	0.55	1.67	49.11	3.36
1010	843.04	844.01	0.97	Mouse 1 has no movement in Area Box	0	0	1.83	-0.14	-0.15
1011	843.04	844.01	0.97	Mouse 1 has no movement in Area Periphery	0	0	1.83	-0.14	-0.15
1012	844.01	874.81	30.8	Mouse 1 In Place Activity in Area Box	74.96	2.43	1.64	-309.06	-10.04
1013	844.01	874.81	30.8	Mouse 1 In Place Activity in Area Periphery	74.96	2.43	1.64	-309.06	-10.04
1022	876.04	878.01	1.97	Mouse 1 In Place Activity in Area Box	23.8	12.09	1.74	-2.12	-1.08
1023	876.04	878.01	1.97	Mouse 1 In Place Activity in Area Periphery	23.8	12.09	1.74	-2.12	-1.08
1024	878.88	883.22	4.34	Mouse 1 In Place Activity in Area Box	40	9.22	1.8	74.09	17.08
1025	878.88	883.22	4.34	Mouse 1 In Place Activity in Area Periphery	40	9.22	1.8	74.09	17.08
1033	887.69	888.69	1	Mouse 1 In Place Activity in Area Box	38.11	38.07	1.73	27.32	27.29
1034	887.69	888.69	1	Mouse 1 In Place Activity in Area Periphery	38.11	38.07	1.73	27.32	27.29
1036	889.99	890.99	1	Mouse 1 In Place Activity in Area Box	44.85	44.8	2	15.46	15.44
1037	889.99	890.99	1	Mouse 1 In Place Activity in Area Periphery	44.85	44.8	2	15.46	15.44
1038	892.53	894.26	1.74	Mouse 1 In Place Activity in Area Box	38.72	22.32	1.94	-13	-7.49
1039	892.53	894.26	1.74	Mouse 1 In Place Activity in Area Periphery	38.72	22.32	1.94	-13	-7.49
1040	889.79	894.93	5.14	Mouse 1 Turn Around	134.56	26.19	2.06	45.07	8.77
1041	896.5	912.38	15.88	Mouse 1 In Place Activity in Area Box	88.75	5.59	1.9	7.69	0.48
1042	896.5	912.38	15.88	Mouse 1 In Place Activity in Area Periphery	88.75	5.59	1.9	7.69	0.48
1044	895.9	902.64	6.74	Mouse 1 Turn Around	105.22	15.61	2.01	-35.28	-5.23
1047	912.38	913.45	1.07	Mouse 1 has no movement in Area Box	0.17	0.16	2.06	-2.87	-2.69
1048	912.38	913.45	1.07	Mouse 1 has no movement in Area Periphery	0.17	0.16	2.06	-2.87	-2.69
1049	913.45	921.02	7.57	Mouse 1 In Place Activity in Area Box	4.13	0.55	1.94	-44.45	-5.87
1050	913.45	921.02	7.57	Mouse 1 In Place Activity in Area Periphery	4.13	0.55	1.94	-44.45	-5.87
1057	922.02	922.92	0.9	Area:Mouse 1 Center In Center	44.62	49.52	1.93	114.72	127.34
1058	922.02	922.92	0.9	Area:Mouse 1 Center In Center 75	44.62	49.52	1.93	114.72	127.34
1059	923.02	923.22	0.2	Mouse 1 Cross Over Periphery and Center 75 by Center	21.45	107.14	2.1	-25.09	-125.34
1063	922.92	968.6	45.68	Area:Mouse 1 Center In Periphery	736.97	16.13	1.79	-95.65	-2.09
1065	922.22	923.22	1	Mouse 1 Locomotion in Area Box	69.79	69.72	2	45.25	45.21
1066	968.7	968.9	0.2	Mouse 1 Cross Over Periphery and Center 75 by Center	7.24	36.14	2.21	-6.39	-31.9
1067	923.39	929.9	6.51	Mouse 1 In Place Activity in Area Box	72.27	11.11	1.67	-29.51	-4.54
1068	923.39	929.9	6.51	Mouse 1 In Place Activity in Area Periphery	72.27	11.11	1.67	-29.51	-4.54
1071	922.72	928.19	5.47	Mouse 1 Turn Around	136.31	24.91	1.69	-24.66	-4.51
1072	931.2	932.17	0.97	Mouse 1 In Place Activity in Area Box	24.21	25.02	1.78	-5.5	-5.69
1073	931.2	932.17	0.97	Mouse 1 In Place Activity in Area Periphery	24.21	25.02	1.78	-5.5	-5.69
1074	935.84	937.47	1.63	Mouse 1 In Place Activity in Area Box	45.45	27.8	2.14	-11.24	-6.87
1075	935.84	937.47	1.63	Mouse 1 In Place Activity in Area Periphery	45.45	27.8	2.14	-11.24	-6.87
1076	938.67	958.93	20.25	Mouse 1 In Place Activity in Area Box	54.41	2.69	1.59	-94.51	-4.67
1077	938.67	958.93	20.25	Mouse 1 In Place Activity in Area Periphery	54.41	2.69	1.59	-94.51	-4.67
1078	935.24	942.61	7.37	Mouse 1 Turn Around	139.72	18.95	2.05	-97.08	-13.17
1081	959.86	960.29	0.43	Mouse 1 In Place Activity in Area Box	14.52	33.46	1.65	-16.75	-38.6
1082	959.86	960.29	0.43	Mouse 1 In Place Activity in Area Periphery	14.52	33.46	1.65	-16.75	-38.6
1084	962.2	964.6	2.4	Mouse 1 In Place Activity in Area Box	31.88	13.27	1.94	34.1	14.19
1085	962.2	964.6	2.4	Mouse 1 In Place Activity in Area Periphery	31.88	13.27	1.94	34.1	14.19
1087	964.83	965.7	0.87	Mouse 1 Locomotion in Area Box	43.62	50.28	2.57	-24.63	-28.39
1088	964.83	965.7	0.87	Mouse 1 Locomotion in Area Periphery	43.62	50.28	2.57	-24.63	-28.39
1091	966.33	967.73	1.4	Mouse 1 Turn Around	55.18	39.38	1.97	34.05	24.3
1094	968.6	971.47	2.87	Area:Mouse 1 Center In Center	99.32	34.61	2.24	40.74	14.2
1095	968.6	971.47	2.87	Area:Mouse 1 Center In Center 75	99.32	34.61	2.24	40.74	14.2
1096	971.57	971.77	0.2	Mouse 1 Cross Over Periphery and Center 75 by Center	19.68	98.33	2.15	9.33	46.61
1098	968.44	970.9	2.47	Mouse 1 Turn Around	78.78	31.9	2.26	37.53	15.2
1100	971.47	1014.28	42.81	Area:Mouse 1 Center In Periphery	1239.42	28.95	2.21	-328.93	-7.68
1103	970.77	972.54	1.77	Mouse 1 Locomotion in Area Box	150.36	85.02	2.19	60.53	34.23
1104	1014.38	1014.58	0.2	Mouse 1 Cross Over Periphery and Center 75 by Center	8.71	43.5	2.09	-13.79	-68.9
1105	971.24	972.54	1.3	Mouse 1 Locomotion in Area Periphery	139.13	106.92	2.28	2.99	2.3
1106	972.67	976.21	3.54	Mouse 1 In Place Activity in Area Box	54.62	15.44	2.09	-47.94	-13.56
1107	972.67	976.21	3.54	Mouse 1 In Place Activity in Area Periphery	54.62	15.44	2.09	-47.94	-13.56
1108	978.18	979.65	1.47	Mouse 1 In Place Activity in Area Box	16.62	11.32	2.02	-11.94	-8.13
1109	978.18	979.65	1.47	Mouse 1 In Place Activity in Area Periphery	16.62	11.32	2.02	-11.94	-8.13
1114	981.92	983.52	1.6	Mouse 1 In Place Activity in Area Box	24.01	14.99	2.17	-22.28	-13.91
1115	981.92	983.52	1.6	Mouse 1 In Place Activity in Area Periphery	24.01	14.99	2.17	-22.28	-13.91
1117	980.55	984.58	4.04	Mouse 1 Turn Around	102.1	25.29	2.21	-0.69	-0.17
1121	986.05	986.39	0.33	Mouse 1 SAP [None]	18.35	55.01	3.27	2.39	7.18
1122	986.75	987.09	0.33	Mouse 1 SAP [None]	6.3	18.89	3.47	-0.6	-1.79
1123	987.85	989.36	1.5	Mouse 1 Turn Around	69.6	46.35	2.67	-65.75	-43.79
1124	992.96	995.13	2.17	Mouse 1 In Place Activity in Area Box	39.88	18.39	2.24	-2.76	-1.27
1125	992.96	995.13	2.17	Mouse 1 In Place Activity in Area Periphery	39.88	18.39	2.24	-2.76	-1.27
1126	997.2	1000.63	3.44	Mouse 1 In Place Activity in Area Box	34.02	9.9	1.99	-23.33	-6.79
1127	997.2	1000.63	3.44	Mouse 1 In Place Activity in Area Periphery	34.02	9.9	1.99	-23.33	-6.79
1128	1001.47	1003.7	2.24	Mouse 1 In Place Activity in Area Box	26.88	12.03	1.72	20.64	9.23
1129	1001.47	1003.7	2.24	Mouse 1 In Place Activity in Area Periphery	26.88	12.03	1.72	20.64	9.23
1130	996.1	1003.77	7.67	Mouse 1 Turn Around	104.03	13.56	1.91	-40.38	-5.26
1131	1005.11	1006.17	1.07	Mouse 1 In Place Activity in Area Box	40.21	37.66	2.07	-11.9	-11.15
1132	1005.11	1006.17	1.07	Mouse 1 In Place Activity in Area Periphery	40.21	37.66	2.07	-11.9	-11.15
1135	1007.11	1007.64	0.53	Mouse 1 In Place Activity in Area Box	15.93	29.85	1.69	8.34	15.63
1136	1007.11	1007.64	0.53	Mouse 1 In Place Activity in Area Periphery	15.93	29.85	1.69	8.34	15.63
1141	1012.18	1013.95	1.77	Mouse 1 In Place Activity in Area Box	26.16	14.79	2.15	-43.59	-24.65
1142	1012.18	1013.95	1.77	Mouse 1 In Place Activity in Area Periphery	26.16	14.79	2.15	-43.59	-24.65
1144	1011.01	1014.21	3.2	Mouse 1 Turn Around	92.29	28.81	2.12	-39.89	-12.45
1146	1014.28	1017.08	2.8	Area:Mouse 1 Center In Center	115.89	41.35	2	-12.2	-4.35
1147	1014.28	1015.32	1.03	Area:Mouse 1 Center In Center 75	57.87	55.95	2.17	-89.17	-86.21
1148	1017.18	1017.38	0.2	Mouse 1 Cross Over Periphery and Center 75 by Center	10.51	52.5	2.02	-9.55	-47.69
1150	1015.32	1015.58	0.27	Area:Mouse 1 Center In Center 50	18.55	69.48	2.52	-6.48	-24.29
1151	1015.58	1017.08	1.5	Area:Mouse 1 Center In Center 75	39.47	26.29	1.79	83.45	55.58
1152	1014.41	1015.72	1.3	Mouse 1 Turn Around	79.54	61.12	2.28	-65.43	-50.28
1155	1017.08	1027.46	10.38	Area:Mouse 1 Center In Periphery	336.09	32.39	1.91	-133.85	-12.9
1157	1027.56	1027.76	0.2	Mouse 1 Cross Over Periphery and Center 75 by Center	17.72	88.51	2.32	2.67	13.36
1159	1018.95	1019.45	0.5	Mouse 1 In Place Activity in Area Box	11.89	23.75	1.98	-7.71	-15.39
1160	1018.95	1019.45	0.5	Mouse 1 In Place Activity in Area Periphery	11.89	23.75	1.98	-7.71	-15.39
1164	1019.89	1020.95	1.07	Mouse 1 Locomotion in Area Box	61.41	57.52	2.05	66.81	62.57
1165	1019.89	1020.95	1.07	Mouse 1 Locomotion in Area Periphery	61.41	57.52	2.05	66.81	62.57
1166	1021.12	1021.89	0.77	Mouse 1 In Place Activity in Area Box	50.18	65.39	1.8	2.81	3.66
1167	1021.12	1021.89	0.77	Mouse 1 In Place Activity in Area Periphery	50.18	65.39	1.8	2.81	3.66
1168	1020.59	1023.19	2.6	Mouse 1 Turn Around	132.91	51.07	1.92	-105.44	-40.51
1169	1022.72	1026.46	3.74	Mouse 1 In Place Activity in Area Box	39.36	10.53	1.76	-44.66	-11.95
1170	1022.72	1026.46	3.74	Mouse 1 In Place Activity in Area Periphery	39.36	10.53	1.76	-44.66	-11.95
1177	1027.46	1027.99	0.53	Area:Mouse 1 Center In Center	49.05	91.88	2.23	28.43	53.25
1178	1027.46	1027.99	0.53	Area:Mouse 1 Center In Center 75	49.05	91.88	2.23	28.43	53.25
1179	1028.09	1028.29	0.2	Mouse 1 Cross Over Periphery and Center 75 by Center	19.03	95.06	2.12	14.61	73
1180	1026.89	1028.56	1.67	Mouse 1 Locomotion in Area Box	119.77	71.79	2.19	64.38	38.59
1183	1027.99	1046.98	18.99	Area:Mouse 1 Center In Periphery	680.48	35.84	1.96	-639.35	-33.68
1186	1047.08	1047.28	0.2	Mouse 1 Cross Over Periphery and Center 75 by Center	6.82	34.07	2.08	-22.96	-114.67
1187	1030.2	1030.66	0.47	Mouse 1 Flat-Back Approach in Area Box	40.21	86.08	3.27	-0.36	-0.77
1188	1029.73	1030.66	0.93	Mouse 1 Locomotion in Area Box	58.6	62.72	3.34	-6.18	-6.61
1189	1029.73	1030.66	0.93	Mouse 1 Locomotion in Area Periphery	58.6	62.72	3.34	-6.18	-6.61
1190	1031.4	1032.83	1.43	Mouse 1 In Place Activity in Area Box	25.2	17.57	1.22	-42.86	-29.87
1191	1031.4	1032.83	1.43	Mouse 1 In Place Activity in Area Periphery	25.2	17.57	1.22	-42.86	-29.87
1192	1033.37	1034.27	0.9	Mouse 1 Locomotion in Area Box	47.21	52.4	2.37	-62.08	-68.91
1193	1033.37	1034.27	0.9	Mouse 1 Locomotion in Area Periphery	47.21	52.4	2.37	-62.08	-68.91
1194	1034	1036.1	2.1	Mouse 1 Turn Around	132.54	63.05	2.49	-47.22	-22.47
1196	1035.94	1036.87	0.93	Mouse 1 In Place Activity in Area Box	13.33	14.27	1.86	-0.65	-0.69
1197	1035.94	1036.87	0.93	Mouse 1 In Place Activity in Area Periphery	13.33	14.27	1.86	-0.65	-0.69
1199	1037.04	1038.14	1.1	Mouse 1 Locomotion in Area Box	63.99	58.11	2.07	13.62	12.37
1200	1037.04	1038.14	1.1	Mouse 1 Locomotion in Area Periphery	63.99	58.11	2.07	13.62	12.37
1202	1038	1040.51	2.5	Mouse 1 Turn Around	118.66	47.42	2	-94.29	-37.68
1203	1039.87	1044.38	4.5	Mouse 1 In Place Activity in Area Box	31.9	7.08	1.39	-394.17	-87.51
1204	1039.87	1044.38	4.5	Mouse 1 In Place Activity in Area Periphery	31.9	7.08	1.39	-394.17	-87.51
1207	1046.98	1047.71	0.73	Area:Mouse 1 Center In Center	22.37	30.48	2.13	-73.02	-99.47
1208	1046.98	1047.71	0.73	Area:Mouse 1 Center In Center 75	22.37	30.48	2.13	-73.02	-99.47
1209	1044.61	1047.95	3.34	Mouse 1 Turn Around	91.34	27.37	2.06	-182.61	-54.73
1210	1047.81	1048.01	0.2	Mouse 1 Cross Over Periphery and Center 75 by Center	2.71	13.52	1.81	-28.78	-143.75
1213	1047.71	1061.53	13.81	Area:Mouse 1 Center In Periphery	325.8	23.59	1.81	143.53	10.39
1215	1061.63	1061.83	0.2	Mouse 1 Cross Over Periphery and Center 75 by Center	14.08	70.33	2.39	-18.48	-92.29
1217	1048.55	1053.99	5.44	Mouse 1 In Place Activity in Area Box	66.85	12.29	1.55	-48.16	-8.86
1218	1048.55	1053.99	5.44	Mouse 1 In Place Activity in Area Periphery	66.85	12.29	1.55	-48.16	-8.86
1223	1055.72	1056.69	0.97	Mouse 1 Locomotion in Area Box	65.53	67.72	2.33	6.76	6.99
1224	1055.72	1056.69	0.97	Mouse 1 Locomotion in Area Periphery	65.53	67.72	2.33	6.76	6.99
1227	1056.12	1060.36	4.24	Mouse 1 Turn Around	172.9	40.8	2.11	-166.15	-39.21
1230	1059.03	1060.83	1.8	Mouse 1 In Place Activity in Area Box	24.85	13.79	2.03	22.92	12.72
1231	1059.03	1060.83	1.8	Mouse 1 In Place Activity in Area Periphery	24.85	13.79	2.03	22.92	12.72
1234	1061.53	1062.2	0.67	Area:Mouse 1 Center In Center	45.57	68.29	1.99	23.61	35.38
1235	1061.53	1062.2	0.67	Area:Mouse 1 Center In Center 75	45.57	68.29	1.99	23.61	35.38
1236	1062.3	1062.5	0.2	Mouse 1 Cross Over Periphery and Center 75 by Center	8.91	44.5	1.67	-1.42	-7.07
1237	1061.19	1062.93	1.74	Mouse 1 Turn Around	74.16	42.74	1.92	44.7	25.76
1238	1062.2	1062.5	0.3	Area:Mouse 1 Center In Periphery	14.89	49.58	1.63	-6.02	-20.05
1239	1062.6	1062.8	0.2	Mouse 1 Cross Over Periphery and Center 75 by Center	2.19	10.94	2.08	-23.21	-115.92
1240	1062.5	1067.57	5.07	Area:Mouse 1 Center In Center	289.21	57.02	2.02	-93.7	-18.47
1241	1062.5	1065.07	2.57	Area:Mouse 1 Center In Center 75	93.3	36.31	1.98	-97.68	-38.02
1242	1067.67	1067.87	0.2	Mouse 1 Cross Over Periphery and Center 75 by Center	17.69	88.36	2.06	-2.11	-10.52
1244	1063.86	1066.3	2.44	Mouse 1 Locomotion in Area Box	174.57	71.67	2.15	3.22	1.32
1245	1063.86	1066.3	2.44	Mouse 1 Locomotion in Area Center	174.57	71.67	2.15	3.22	1.32
1246	1063.93	1065.23	1.3	Mouse 1 Turn Around	71.11	54.65	2.03	18.52	14.23
1247	1065.07	1066.2	1.13	Area:Mouse 1 Center In Center 50	97.82	86.22	2.29	8.01	7.06
1248	1064.96	1065.97	1	Mouse 1 Locomotion in Area Center 50	71.9	71.83	2.26	33.19	33.16
1249	1066.2	1066.57	0.37	Area:Mouse 1 Center In Center 75	48.37	131.8	1.97	43.64	118.89
1250	1066.57	1067.17	0.6	Area:Mouse 1 Center In Center 50	36.81	61.29	1.68	-11.64	-19.38
1251	1067.17	1067.57	0.4	Area:Mouse 1 Center In Center 75	12.91	32.24	2.14	-36.03	-89.97
1254	1067.57	1085.35	17.78	Area:Mouse 1 Center In Periphery	832.16	46.79	2.04	382.48	21.51
1255	1091.42	1091.62	0.2	Mouse 1 Cross Over Periphery and Center 75 by Center	18.7	93.38	2.42	-12.67	-63.3
1259	1067.33	1069.3	1.97	Mouse 1 Turn Around	103.1	52.37	1.94	79.89	40.58
1260	1069.04	1072.14	3.1	Mouse 1 In Place Activity in Area Box	42.18	13.59	1.57	10.79	3.48
1261	1069.04	1072.14	3.1	Mouse 1 In Place Activity in Area Periphery	42.18	13.59	1.57	10.79	3.48
1262	1072.51	1073.07	0.57	Mouse 1 Flat-Back Approach in Area Box	30.95	54.56	3.56	16.74	29.51
1263	1072.31	1074.91	2.6	Mouse 1 Locomotion in Area Box	217.03	83.39	3.1	4.6	1.77
1264	1072.31	1074.91	2.6	Mouse 1 Locomotion in Area Periphery	217.03	83.39	3.1	4.6	1.77
1265	1074.11	1074.51	0.4	Mouse 1 Flat-Back Approach in Area Box	34.88	87.1	3.42	4.18	10.44
1266	1075.01	1076.31	1.3	Mouse 1 In Place Activity in Area Box	61.05	46.91	1.93	-1.5	-1.15
1267	1075.01	1076.31	1.3	Mouse 1 In Place Activity in Area Periphery	61.05	46.91	1.93	-1.5	-1.15
1268	1074.37	1077.08	2.7	Mouse 1 Turn Around	141.06	52.19	2.22	69.22	25.61
1269	1077.21	1078.68	1.47	Mouse 1 Locomotion in Area Box	106.7	72.68	2.32	17.3	11.78
1270	1077.21	1078.68	1.47	Mouse 1 Locomotion in Area Periphery	106.7	72.68	2.32	17.3	11.78
1271	1080.38	1081.58	1.2	Mouse 1 Turn Around	79.87	66.49	2.05	52.3	43.54
1272	1082.12	1083.35	1.23	Mouse 1 In Place Activity in Area Box	30.89	25.02	1.39	-108.38	-87.79
1273	1082.12	1083.35	1.23	Mouse 1 In Place Activity in Area Periphery	30.89	25.02	1.39	-108.38	-87.79
1277	1085.35	1085.45	0.1	Area:Mouse 1 Center In Center	2.49	24.86	1.73	22.18	221.54
1279	1085.35	1085.45	0.1	Area:Mouse 1 Center In Center 75	2.49	24.86	1.73	22.18	221.54
1280	1085.45	1091.32	5.87	Area:Mouse 1 Center In Periphery	165.86	28.24	2.01	-64.13	-10.92
1281	1087.82	1089.89	2.07	Mouse 1 In Place Activity in Area Box	43.51	21.03	1.82	12.99	6.28
1282	1087.82	1089.89	2.07	Mouse 1 In Place Activity in Area Periphery	43.51	21.03	1.82	12.99	6.28
1287	1091.32	1092.29	0.97	Area:Mouse 1 Center In Center	122.38	126.48	2.25	1.21	1.25
1288	1091.32	1092.29	0.97	Area:Mouse 1 Center In Center 75	122.38	126.48	2.25	1.21	1.25
1290	1092.39	1092.59	0.2	Mouse 1 Cross Over Periphery and Center 75 by Center	23.09	115.34	2.09	-8.93	-44.61
1291	1090.82	1091.99	1.17	Mouse 1 Locomotion in Area Box	101.18	86.64	2.34	-3.51	-3.01
1292	1090.82	1091.99	1.17	Mouse 1 Locomotion in Area Center	101.18	86.64	2.34	-3.51	-3.01
1293	1090.82	1091.99	1.17	Mouse 1 Locomotion in Area Center 75	101.18	86.64	2.34	-3.51	-3.01
1296	1092.29	1179.61	87.32	Area:Mouse 1 Center In Periphery	1640.3	18.78	1.87	-209.45	-2.4
1298	1179.71	1179.91	0.2	Mouse 1 Cross Over Periphery and Center 75 by Center	5	24.99	1.49	23.8	118.89
1299	1092.93	1093.66	0.73	Mouse 1 Locomotion in Area Box	44.3	60.34	2.93	-49.69	-67.69
1300	1092.93	1093.66	0.73	Mouse 1 Locomotion in Area Periphery	44.3	60.34	2.93	-49.69	-67.69
1301	1093.76	1094.13	0.37	Mouse 1 In Place Activity in Area Box	36.12	98.42	2.66	13.71	37.37
1302	1093.76	1094.13	0.37	Mouse 1 In Place Activity in Area Periphery	36.12	98.42	2.66	13.71	37.37
1303	1094.73	1097.53	2.8	Mouse 1 Locomotion in Area Box	222.78	79.48	2.37	-88.88	-31.71
1304	1094.73	1097.53	2.8	Mouse 1 Locomotion in Area Periphery	222.78	79.48	2.37	-88.88	-31.71
1305	1095.7	1096.4	0.7	Mouse 1 Turn Around	55.71	79.51	2.33	-50.62	-72.24
1306	1097.8	1099.6	1.8	Mouse 1 In Place Activity in Area Box	41.14	22.83	1.89	-33.27	-18.46
1307	1097.8	1099.6	1.8	Mouse 1 In Place Activity in Area Periphery	41.14	22.83	1.89	-33.27	-18.46
1310	1100.03	1101.07	1.03	Mouse 1 Locomotion in Area Box	66.3	64.1	2.61	29.1	28.13
1311	1100.03	1101.07	1.03	Mouse 1 Locomotion in Area Periphery	66.3	64.1	2.61	29.1	28.13
1312	1102.34	1112.68	10.34	Mouse 1 In Place Activity in Area Box	57.68	5.58	1.5	-39.59	-3.83
1313	1102.34	1112.68	10.34	Mouse 1 In Place Activity in Area Periphery	57.68	5.58	1.5	-39.59	-3.83
1316	1100.9	1107.27	6.37	Mouse 1 Turn Around	157.11	24.65	1.84	-187.31	-29.39
1319	1113.71	1125.59	11.88	Mouse 1 In Place Activity in Area Box	79.06	6.66	1.75	-89.37	-7.52
1320	1113.71	1125.59	11.88	Mouse 1 In Place Activity in Area Periphery	79.06	6.66	1.75	-89.37	-7.52
1335	1127.19	1153.39	26.19	Mouse 1 In Place Activity in Area Box	72.85	2.78	1.67	97.03	3.7
1336	1127.19	1153.39	26.19	Mouse 1 In Place Activity in Area Periphery	72.85	2.78	1.67	97.03	3.7
1339	1126.19	1133.77	7.57	Mouse 1 Turn Around	83.12	10.97	1.68	148.14	19.56
1342	1154.09	1159.26	5.17	Mouse 1 Locomotion in Area Box	430.24	83.19	2.52	-79.53	-15.38
1343	1154.09	1159.26	5.17	Mouse 1 Locomotion in Area Periphery	430.24	83.19	2.52	-79.53	-15.38
1345	1161.16	1167.9	6.74	Mouse 1 In Place Activity in Area Box	39.38	5.84	1.74	34.92	5.18
1346	1161.16	1167.9	6.74	Mouse 1 In Place Activity in Area Periphery	39.38	5.84	1.74	34.92	5.18
1351	1158.93	1167.8	8.88	Mouse 1 Turn Around	127.79	14.4	1.85	11.04	1.24
1352	1169.84	1174.61	4.77	Mouse 1 In Place Activity in Area Box	50.73	10.63	2.51	7.28	1.53
1353	1169.84	1174.61	4.77	Mouse 1 In Place Activity in Area Periphery	50.73	10.63	2.51	7.28	1.53
1354	1168.87	1175.24	6.37	Mouse 1 Turn Around	129.27	20.28	2.43	8.99	1.41
1355	1176.71	1178.51	1.8	Mouse 1 In Place Activity in Area Box	22.16	12.3	1.54	119.06	66.08
1356	1176.71	1178.51	1.8	Mouse 1 In Place Activity in Area Periphery	22.16	12.3	1.54	119.06	66.08
1361	1179.61	1180.35	0.73	Area:Mouse 1 Center In Center	18.72	25.51	1.54	-4.36	-5.95
1362	1179.61	1180.35	0.73	Area:Mouse 1 Center In Center 75	18.72	25.51	1.54	-4.36	-5.95
1363	1180.45	1180.65	0.2	Mouse 1 Cross Over Periphery and Center 75 by Center	6.69	33.43	1.6	-52.87	-264.11
1364	1180.35	1279.01	98.67	Area:Mouse 1 Center In Periphery	1534.6	15.55	1.79	-345.79	-3.5
1367	1178.58	1180.51	1.94	Mouse 1 Turn Around	46.45	24	1.6	32.78	16.94
1369	1279.11	1279.31	0.2	Mouse 1 Cross Over Periphery and Center 75 by Center	10.25	51.21	2.37	-5.5	-27.46
1371	1182.15	1186.02	3.87	Mouse 1 In Place Activity in Area Box	80.35	20.76	1.94	138.46	35.77
1372	1182.15	1186.02	3.87	Mouse 1 In Place Activity in Area Periphery	80.35	20.76	1.94	138.46	35.77
1373	1181.51	1186.59	5.07	Mouse 1 Turn Around	115.52	22.78	1.99	206.58	40.73
1376	1186.42	1189.39	2.97	Mouse 1 Locomotion in Area Box	260.41	87.69	3.09	16.05	5.4
1377	1186.42	1189.39	2.97	Mouse 1 Locomotion in Area Periphery	260.41	87.69	3.09	16.05	5.4
1378	1188.79	1189.26	0.47	Mouse 1 Flat-Back Approach in Area Box	29.7	63.59	3.62	-0.67	-1.43
1379	1189.56	1192.23	2.67	Mouse 1 In Place Activity in Area Box	69.79	26.14	2.09	-25.85	-9.68
1380	1189.56	1192.23	2.67	Mouse 1 In Place Activity in Area Periphery	69.79	26.14	2.09	-25.85	-9.68
1381	1188.86	1192.99	4.14	Mouse 1 Turn Around	126.18	30.5	2.14	-123.12	-29.76
1384	1193.56	1195.4	1.84	Mouse 1 Locomotion in Area Box	231.63	126.22	2.92	-74.01	-40.33
1385	1193.56	1195.4	1.84	Mouse 1 Locomotion in Area Periphery	231.63	126.22	2.92	-74.01	-40.33
1386	1195.9	1251.05	55.16	Mouse 1 In Place Activity in Area Box	180.31	3.27	1.58	-57.32	-1.04
1387	1195.9	1251.05	55.16	Mouse 1 In Place Activity in Area Periphery	180.31	3.27	1.58	-57.32	-1.04
1390	1195.1	1201.1	6.01	Mouse 1 Turn Around	149.35	24.87	1.65	-104.47	-17.39
1403	1252.99	1254.42	1.43	Mouse 1 Locomotion in Area Box	86.21	60.09	2.81	-17.37	-12.11
1404	1252.99	1254.42	1.43	Mouse 1 Locomotion in Area Periphery	86.21	60.09	2.81	-17.37	-12.11
1405	1254.72	1257.16	2.44	Mouse 1 In Place Activity in Area Box	48.41	19.87	2.1	12.13	4.98
1406	1254.72	1257.16	2.44	Mouse 1 In Place Activity in Area Periphery	48.41	19.87	2.1	12.13	4.98
1407	1253.92	1258.49	4.57	Mouse 1 Turn Around	146.39	32.03	2.03	22.2	4.86
1408	1258.63	1260.49	1.87	Mouse 1 In Place Activity in Area Box	16.95	9.07	1.79	-59.04	-31.59
1409	1258.63	1260.49	1.87	Mouse 1 In Place Activity in Area Periphery	16.95	9.07	1.79	-59.04	-31.59
1414	1262.26	1270.4	8.14	Mouse 1 In Place Activity in Area Box	68.63	8.43	1.79	-105.89	-13.01
1415	1262.26	1270.4	8.14	Mouse 1 In Place Activity in Area Periphery	68.63	8.43	1.79	-105.89	-13.01
1418	1261.13	1269.37	8.24	Mouse 1 Turn Around	124.03	15.05	1.81	-235.46	-28.57
1422	1271.71	1278.61	6.91	Mouse 1 In Place Activity in Area Box	66.68	9.65	1.82	67.64	9.79
1423	1271.71	1278.61	6.91	Mouse 1 In Place Activity in Area Periphery	66.68	9.65	1.82	67.64	9.79
1426	1271.07	1276.58	5.51	Mouse 1 Turn Around	84.73	15.39	1.92	70.38	12.78
1429	1279.01	1290.16	11.14	Area:Mouse 1 Center In Center	285.97	25.66	2.08	-80.49	-7.22
1430	1279.01	1279.95	0.93	Area:Mouse 1 Center In Center 75	62.63	67.03	2.18	0.95	1.02
1431	1290.26	1290.46	0.2	Mouse 1 Cross Over Periphery and Center 75 by Center	11.29	56.39	2.33	-5.87	-29.31
1433	1279.95	1289.22	9.28	Area:Mouse 1 Center In Center 50	180.07	19.41	2.06	-99.37	-10.71
1434	1280.18	1282.68	2.5	Mouse 1 Turn Around	98.33	39.29	2.1	-59.5	-23.78
1435	1281.75	1283.28	1.53	Mouse 1 In Place Activity in Area Box	25.3	16.49	1.98	-4.83	-3.15
1436	1281.75	1283.28	1.53	Mouse 1 In Place Activity in Area Center	25.3	16.49	1.98	-4.83	-3.15
1437	1281.75	1283.28	1.53	Mouse 1 In Place Activity in Area Center 50	25.3	16.49	1.98	-4.83	-3.15
1438	1285.35	1288.82	3.47	Mouse 1 In Place Activity in Area Box	25.13	7.24	2.01	-43.32	-12.48
1439	1285.35	1288.82	3.47	Mouse 1 In Place Activity in Area Center	25.13	7.24	2.01	-43.32	-12.48
1440	1285.35	1288.82	3.47	Mouse 1 In Place Activity in Area Center 50	25.13	7.24	2.01	-43.32	-12.48
1441	1289.22	1290.16	0.93	Area:Mouse 1 Center In Center 75	43.28	46.32	2.23	17.93	19.19
1444	1290.16	1309.51	19.35	Area:Mouse 1 Center In Periphery	541.32	27.97	1.98	178.37	9.22
1445	1315.85	1316.05	0.2	Mouse 1 Cross Over Periphery and Center 75 by Center	6.76	33.78	2.14	-26.38	-131.79
1447	1290.52	1292.26	1.74	Mouse 1 In Place Activity in Area Box	41.96	24.19	2.1	56.94	32.82
1448	1290.52	1292.26	1.74	Mouse 1 In Place Activity in Area Periphery	41.96	24.19	2.1	56.94	32.82
1449	1293.26	1296.73	3.47	Mouse 1 In Place Activity in Area Box	51.99	14.98	2.15	26.23	7.56
1450	1293.26	1296.73	3.47	Mouse 1 In Place Activity in Area Periphery	51.99	14.98	2.15	26.23	7.56
1451	1291.52	1295.83	4.3	Mouse 1 Turn Around	83.64	19.43	2.14	66.53	15.46
1454	1299.1	1303	3.9	Mouse 1 In Place Activity in Area Box	36.57	9.37	1.54	60.37	15.46
1455	1299.1	1303	3.9	Mouse 1 In Place Activity in Area Periphery	36.57	9.37	1.54	60.37	15.46
1456	1297.46	1300.8	3.34	Mouse 1 Turn Around	78.15	23.42	1.72	13.56	4.06
1459	1303.54	1305.71	2.17	Mouse 1 Locomotion in Area Box	191.74	88.41	2.59	18.84	8.68
1460	1303.54	1305.71	2.17	Mouse 1 Locomotion in Area Periphery	191.74	88.41	2.59	18.84	8.68
1461	1305.07	1309.28	4.2	Mouse 1 Turn Around	176.65	42.02	1.92	62.52	14.87
1462	1305.81	1306.74	0.93	Mouse 1 In Place Activity in Area Box	44.18	47.28	1.96	-2.99	-3.2
1463	1305.81	1306.74	0.93	Mouse 1 In Place Activity in Area Periphery	44.18	47.28	1.96	-2.99	-3.2
1464	1307.34	1308.44	1.1	Mouse 1 In Place Activity in Area Box	20.09	18.24	1.47	62.37	56.64
1465	1307.34	1308.44	1.1	Mouse 1 In Place Activity in Area Periphery	20.09	18.24	1.47	62.37	56.64
1471	1309.51	1309.64	0.13	Area:Mouse 1 Center In Center	8.35	62.56	2.52	12.61	94.51
1472	1309.51	1309.64	0.13	Area:Mouse 1 Center In Center 75	8.35	62.56	2.52	12.61	94.51
1474	1309.64	1315.75	6.11	Area:Mouse 1 Center In Periphery	346.17	56.69	2.43	133.23	21.82
1477	1309.18	1312.58	3.4	Mouse 1 Locomotion in Area Box	290.2	85.27	2.54	18.59	5.46
1478	1310.24	1312.58	2.34	Mouse 1 Locomotion in Area Periphery	217.95	93.31	2.69	33.28	14.25
1479	1312.68	1313.25	0.57	Mouse 1 SAP [None]	30.38	53.55	3.27	-1.95	-3.44
1480	1312.71	1314.75	2.04	Mouse 1 In Place Activity in Area Box	49.88	24.51	2.5	48.83	23.99
1481	1312.71	1314.75	2.04	Mouse 1 In Place Activity in Area Periphery	49.88	24.51	2.5	48.83	23.99
1483	1311.78	1314.18	2.4	Mouse 1 Turn Around	107.73	44.84	2.83	55.54	23.12
1489	1315.75	1316.32	0.57	Area:Mouse 1 Center In Center	19.2	33.85	2.18	-57.75	-101.81
1490	1315.75	1316.32	0.57	Area:Mouse 1 Center In Center 75	19.2	33.85	2.18	-57.75	-101.81
1491	1316.42	1316.62	0.2	Mouse 1 Cross Over Periphery and Center 75 by Center	14.89	74.36	2.27	20.22	101.02
1495	1316.32	1338.2	21.89	Area:Mouse 1 Center In Periphery	359.45	16.42	1.8	80.9	3.7
1497	1338.3	1338.51	0.2	Mouse 1 Cross Over Periphery and Center 75 by Center	14.29	71.37	2.74	7.1	35.45
1498	1318.99	1319.92	0.93	Mouse 1 Locomotion in Area Box	53.32	57.07	2.32	-4.58	-4.9
1499	1318.99	1319.92	0.93	Mouse 1 Locomotion in Area Periphery	53.32	57.07	2.32	-4.58	-4.9
1500	1320.25	1326.49	6.24	Mouse 1 In Place Activity in Area Box	80.86	12.96	1.81	-28.55	-4.58
1501	1320.25	1326.49	6.24	Mouse 1 In Place Activity in Area Periphery	80.86	12.96	1.81	-28.55	-4.58
1506	1319.49	1337.97	18.49	Mouse 1 Turn Around	212.63	11.5	1.75	31.92	1.73
1507	1327.66	1331.23	3.57	Mouse 1 In Place Activity in Area Box	15.29	4.28	1.71	-32.99	-9.24
1508	1327.66	1331.23	3.57	Mouse 1 In Place Activity in Area Periphery	15.29	4.28	1.71	-32.99	-9.24
1511	1331.23	1332.03	0.8	Mouse 1 has no movement in Area Box	0	0	1.91	-0.23	-0.29
1512	1331.23	1332.03	0.8	Mouse 1 has no movement in Area Periphery	0	0	1.91	-0.23	-0.29
1513	1332.03	1337.47	5.44	Mouse 1 In Place Activity in Area Box	14.87	2.73	1.61	39.14	7.2
1514	1332.03	1337.47	5.44	Mouse 1 In Place Activity in Area Periphery	14.87	2.73	1.61	39.14	7.2
1521	1338.2	1338.47	0.27	Area:Mouse 1 Center In Center	16.25	60.87	2.67	7.15	26.78
1522	1338.2	1338.47	0.27	Area:Mouse 1 Center In Center 75	16.25	60.87	2.67	7.15	26.78
1526	1338.57	1338.77	0.2	Mouse 1 Cross Over Periphery and Center 75 by Center	21.6	107.9	2.18	5.21	26.01
1527	1338.47	1377.78	39.31	Area:Mouse 1 Center In Periphery	868.27	22.09	1.95	165.92	4.22
1529	1337.84	1338.71	0.87	Mouse 1 Locomotion in Area Box	47.76	55.05	2.44	-16.41	-18.92
1530	1377.88	1378.08	0.2	Mouse 1 Cross Over Periphery and Center 75 by Center	5.69	28.43	2.39	-5.37	-26.8
1531	1338.81	1341.81	3	Mouse 1 In Place Activity in Area Box	74.78	24.9	1.73	72.37	24.1
1532	1338.81	1341.81	3	Mouse 1 In Place Activity in Area Periphery	74.78	24.9	1.73	72.37	24.1
1533	1338.24	1342.04	3.8	Mouse 1 Turn Around	127.37	33.48	1.86	80.06	21.05
1538	1342.98	1343.78	0.8	Mouse 1 Locomotion in Area Box	47.23	58.98	2.41	-40.28	-50.29
1539	1342.98	1343.78	0.8	Mouse 1 Locomotion in Area Periphery	47.23	58.98	2.41	-40.28	-50.29
1540	1344.74	1350.88	6.14	Mouse 1 In Place Activity in Area Box	38.33	6.24	2.07	-22.5	-3.66
1541	1344.74	1350.88	6.14	Mouse 1 In Place Activity in Area Periphery	38.33	6.24	2.07	-22.5	-3.66
1542	1343.38	1346.75	3.37	Mouse 1 Turn Around	124.78	37.03	2.22	15.73	4.67
1543	1353.59	1360.06	6.47	Mouse 1 In Place Activity in Area Box	64.19	9.92	1.64	-7.07	-1.09
1544	1353.59	1360.06	6.47	Mouse 1 In Place Activity in Area Periphery	64.19	9.92	1.64	-7.07	-1.09
1547	1351.82	1357.79	5.97	Mouse 1 Turn Around	103.87	17.39	1.86	-23.6	-3.95
1548	1360.86	1361.93	1.07	Mouse 1 In Place Activity in Area Box	21.71	20.33	1.47	-26.43	-24.75
1549	1360.86	1361.93	1.07	Mouse 1 In Place Activity in Area Periphery	21.71	20.33	1.47	-26.43	-24.75
1550	1364.66	1368.23	3.57	Mouse 1 In Place Activity in Area Box	49.04	13.73	1.76	59.92	16.78
1551	1364.66	1368.23	3.57	Mouse 1 In Place Activity in Area Periphery	49.04	13.73	1.76	59.92	16.78
1554	1370.07	1370.7	0.63	Mouse 1 In Place Activity in Area Box	35.07	55.32	1.98	0.23	0.36
1555	1370.07	1370.7	0.63	Mouse 1 In Place Activity in Area Periphery	35.07	55.32	1.98	0.23	0.36
1558	1372.94	1375.61	2.67	Mouse 1 In Place Activity in Area Box	51.27	19.21	2.22	-1.18	-0.44
1559	1372.94	1375.61	2.67	Mouse 1 In Place Activity in Area Periphery	51.27	19.21	2.22	-1.18	-0.44
1566	1376.08	1377.81	1.74	Mouse 1 Turn Around	82.08	47.31	2.06	-48.83	-28.14
1567	1377.78	1378.71	0.93	Area:Mouse 1 Center In Center	61.03	65.32	2.21	-10.74	-11.5
1568	1377.78	1378.71	0.93	Area:Mouse 1 Center In Center 75	61.03	65.32	2.21	-10.74	-11.5
1570	1378.81	1379.01	0.2	Mouse 1 Cross Over Periphery and Center 75 by Center	23.44	117.08	2.43	-9.63	-48.1
1572	1377.71	1379.55	1.84	Mouse 1 Locomotion in Area Box	161.77	88.15	2.24	-18.91	-10.3
1573	1377.71	1378.48	0.77	Mouse 1 Locomotion in Area Center	37.78	49.23	2.23	-12.88	-16.78
1574	1377.71	1378.48	0.77	Mouse 1 Locomotion in Area Center 75	37.78	49.23	2.23	-12.88	-16.78
1577	1378.71	1382.58	3.87	Area:Mouse 1 Center In Periphery	221.57	57.25	2.03	-77.5	-20.02
1579	1385.52	1385.72	0.2	Mouse 1 Cross Over Periphery and Center 75 by Center	6.43	32.12	2.52	-9.47	-47.32
1580	1378.48	1379.55	1.07	Mouse 1 Locomotion in Area Periphery	123.99	116.13	2.24	-6.03	-5.65
1581	1381.25	1382.15	0.9	Mouse 1 In Place Activity in Area Box	25.2	27.97	1.76	10.4	11.54
1582	1381.25	1382.15	0.9	Mouse 1 In Place Activity in Area Periphery	25.2	27.97	1.76	10.4	11.54
1583	1382.58	1382.72	0.13	Area:Mouse 1 Center In Center	3.79	28.39	2.44	-11.78	-88.28
1584	1382.58	1382.72	0.13	Area:Mouse 1 Center In Center 75	3.79	28.39	2.44	-11.78	-88.28
1585	1382.72	1385.42	2.7	Area:Mouse 1 Center In Periphery	37.49	13.87	2.31	-29.67	-10.98
1586	1382.92	1385.02	2.1	Mouse 1 In Place Activity in Area Box	28.59	13.6	2.35	-7.63	-3.63
1587	1382.92	1385.02	2.1	Mouse 1 In Place Activity in Area Periphery	28.59	13.6	2.35	-7.63	-3.63
1590	1385.42	1398.73	13.31	Area:Mouse 1 Center In Center	730.97	54.91	2.22	9.29	0.7
1591	1385.42	1386.12	0.7	Area:Mouse 1 Center In Center 75	30.63	43.71	2.52	-45.07	-64.32
1592	1398.83	1399.03	0.2	Mouse 1 Cross Over Periphery and Center 75 by Center	6.53	32.63	2.22	-12.34	-61.66
1594	1385.29	1386.52	1.23	Mouse 1 Locomotion in Area Box	64	51.84	2.44	-66.7	-54.03
1595	1385.29	1386.52	1.23	Mouse 1 Locomotion in Area Center	64	51.84	2.44	-66.7	-54.03
1596	1386.12	1389.32	3.2	Area:Mouse 1 Center In Center 50	128.15	40.01	2.14	-53.1	-16.58
1597	1386.69	1387.79	1.1	Mouse 1 In Place Activity in Area Box	38.25	34.74	2.09	9.52	8.65
1598	1386.69	1387.79	1.1	Mouse 1 In Place Activity in Area Center	38.25	34.74	2.09	9.52	8.65
1599	1386.69	1387.79	1.1	Mouse 1 In Place Activity in Area Center 50	38.25	34.74	2.09	9.52	8.65
1600	1385.79	1388.36	2.57	Mouse 1 Turn Around	110.05	42.83	2.14	-24.3	-9.46
1601	1388.36	1389.56	1.2	Mouse 1 Locomotion in Area Box	57.31	47.71	2.33	-64.94	-54.06
1602	1388.36	1389.56	1.2	Mouse 1 Locomotion in Area Center	57.31	47.71	2.33	-64.94	-54.06
1603	1389.32	1392.33	3	Area:Mouse 1 Center In Center 75	147.29	49.05	2.12	170.02	56.62
1604	1389.16	1391.99	2.84	Mouse 1 Turn Around	144.21	50.85	2.12	145.87	51.43
1605	1392.33	1392.99	0.67	Area:Mouse 1 Center In Center 50	67.49	101.14	2.47	-36.11	-54.11
1606	1391.93	1394.56	2.64	Mouse 1 Locomotion in Area Box	284.16	107.8	2.4	-102.98	-39.07
1607	1391.93	1394.56	2.64	Mouse 1 Locomotion in Area Center	284.16	107.8	2.4	-102.98	-39.07
1608	1392.09	1393.83	1.74	Mouse 1 Locomotion in Area Center 50	188.29	108.52	2.39	-87.99	-50.72
1609	1392.99	1393.36	0.37	Area:Mouse 1 Center In Center 75	54.27	147.86	2.18	-17.35	-47.26
1610	1393.36	1394.06	0.7	Area:Mouse 1 Center In Center 50	78.61	112.18	2.52	-45.51	-64.95
1611	1394.06	1396.26	2.2	Area:Mouse 1 Center In Center 75	139.72	63.44	2.21	-90.98	-41.31
1614	1393.99	1396.13	2.14	Mouse 1 Turn Around	145.55	68.16	2.21	-73.28	-34.32
1615	1396.26	1397.36	1.1	Area:Mouse 1 Center In Center 50	33.76	30.66	2.38	19.38	17.6
1616	1397.36	1398.73	1.37	Area:Mouse 1 Center In Center 75	51.05	37.32	2.1	108	78.95
1618	1396.86	1398.57	1.7	Mouse 1 Turn Around	59.65	35.06	2.12	142.87	83.96
1620	1398.73	1458.83	60.09	Area:Mouse 1 Center In Periphery	297.5	4.95	1.59	-244.55	-4.07
1621	1458.93	1459.13	0.2	Mouse 1 Cross Over Periphery and Center 75 by Center	11.44	57.12	2.24	-2.71	-13.54
1623	1399.4	1400.53	1.13	Mouse 1 In Place Activity in Area Box	21.97	19.36	1.68	-14.92	-13.15
1624	1399.4	1400.53	1.13	Mouse 1 In Place Activity in Area Periphery	21.97	19.36	1.68	-14.92	-13.15
1625	1398.7	1401.27	2.57	Mouse 1 Turn Around	58.53	22.78	1.83	-112.72	-43.87
1626	1402.47	1424.29	21.82	Mouse 1 In Place Activity in Area Box	81.58	3.74	1.54	-110.25	-5.05
1627	1402.47	1424.29	21.82	Mouse 1 In Place Activity in Area Periphery	81.58	3.74	1.54	-110.25	-5.05
1630	1401.7	1421.05	19.35	Mouse 1 Turn Around	119.43	6.17	1.57	-160	-8.27
1631	1424.29	1426.06	1.77	Mouse 1 has no movement in Area Box	3.11	1.76	1.53	-0.01	-0.01
1632	1424.29	1426.06	1.77	Mouse 1 has no movement in Area Periphery	3.11	1.76	1.53	-0.01	-0.01
1633	1426.06	1457.62	31.56	Mouse 1 In Place Activity in Area Box	43.17	1.37	1.57	81.93	2.6
1634	1426.06	1457.62	31.56	Mouse 1 In Place Activity in Area Periphery	43.17	1.37	1.57	81.93	2.6
1641	1458.83	1459.73	0.9	Area:Mouse 1 Center In Center	40.74	45.22	2.18	-70.48	-78.23
1642	1458.83	1459.73	0.9	Area:Mouse 1 Center In Center 75	40.74	45.22	2.18	-70.48	-78.23
1643	1459.83	1460.03	0.2	Mouse 1 Cross Over Periphery and Center 75 by Center	17.04	85.14	2.13	20.03	100.03
1644	1457.86	1459.59	1.74	Mouse 1 Turn Around	73.56	42.4	2.23	-132.01	-76.08
1648	1459.73	1488.49	28.76	Area:Mouse 1 Center In Periphery	993.8	34.55	1.96	219.5	7.63
1650	1488.59	1488.79	0.2	Mouse 1 Cross Over Periphery and Center 75 by Center	6.88	34.34	1.79	11.33	56.61
1651	1460.13	1460.69	0.57	Mouse 1 In Place Activity in Area Box	46.92	82.71	1.58	-6.97	-12.29
1652	1460.13	1460.69	0.57	Mouse 1 In Place Activity in Area Periphery	46.92	82.71	1.58	-6.97	-12.29
1654	1459.76	1462.43	2.67	Mouse 1 Turn Around	115.9	43.42	1.75	83.19	31.16
1655	1462.33	1463.7	1.37	Mouse 1 Locomotion in Area Box	136.13	99.51	2.34	-21.25	-15.53
1656	1462.33	1463.7	1.37	Mouse 1 Locomotion in Area Periphery	136.13	99.51	2.34	-21.25	-15.53
1657	1464.1	1465.17	1.07	Mouse 1 In Place Activity in Area Box	35.08	32.85	1.74	-64.04	-59.98
1658	1464.1	1465.17	1.07	Mouse 1 In Place Activity in Area Periphery	35.08	32.85	1.74	-64.04	-59.98
1659	1466.43	1467.6	1.17	Mouse 1 In Place Activity in Area Box	17.19	14.72	1.75	-31.39	-26.88
1660	1466.43	1467.6	1.17	Mouse 1 In Place Activity in Area Periphery	17.19	14.72	1.75	-31.39	-26.88
1661	1463.3	1468.3	5.01	Mouse 1 Turn Around	184.53	36.87	1.83	66.24	13.24
1662	1468.6	1469.77	1.17	Mouse 1 Flat-Back Approach in Area Box	149.32	127.86	3.44	17.79	15.23
1663	1468.2	1469.94	1.74	Mouse 1 Locomotion in Area Box	179.53	103.47	3.19	30.73	17.71
1664	1468.2	1469.94	1.74	Mouse 1 Locomotion in Area Periphery	179.53	103.47	3.19	30.73	17.71
1665	1470.1	1471.5	1.4	Mouse 1 In Place Activity in Area Box	50.07	35.73	1.82	19.08	13.62
1666	1470.1	1471.5	1.4	Mouse 1 In Place Activity in Area Periphery	50.07	35.73	1.82	19.08	13.62
1667	1474.01	1477.11	3.1	Mouse 1 In Place Activity in Area Box	44.28	14.27	1.71	58.15	18.74
1668	1474.01	1477.11	3.1	Mouse 1 In Place Activity in Area Periphery	44.28	14.27	1.71	58.15	18.74
1669	1473.44	1477.88	4.44	Mouse 1 Turn Around	58.36	13.15	1.77	87.19	19.65
1670	1478.11	1479.95	1.84	Mouse 1 In Place Activity in Area Box	20.62	11.23	1.75	-14.98	-8.16
1671	1478.11	1479.95	1.84	Mouse 1 In Place Activity in Area Periphery	20.62	11.23	1.75	-14.98	-8.16
1672	1480.61	1481.65	1.03	Mouse 1 In Place Activity in Area Box	32.11	31.04	1.73	4.65	4.5
1673	1480.61	1481.65	1.03	Mouse 1 In Place Activity in Area Periphery	32.11	31.04	1.73	4.65	4.5
1674	1482.05	1483.42	1.37	Mouse 1 Locomotion in Area Box	90.8	66.37	2.35	11.65	8.52
1675	1482.05	1483.42	1.37	Mouse 1 Locomotion in Area Periphery	90.8	66.37	2.35	11.65	8.52
1676	1483.52	1487.59	4.07	Mouse 1 In Place Activity in Area Box	83.31	20.47	1.78	-20.22	-4.97
1677	1483.52	1487.59	4.07	Mouse 1 In Place Activity in Area Periphery	83.31	20.47	1.78	-20.22	-4.97
1681	1482.98	1488.92	5.94	Mouse 1 Turn Around	171.45	28.87	1.8	41.08	6.92
1682	1488.49	1490.06	1.57	Area:Mouse 1 Center In Center	27.42	17.49	1.72	1.97	1.26
1684	1488.49	1490.06	1.57	Area:Mouse 1 Center In Center 75	27.42	17.49	1.72	1.97	1.26
1686	1490.16	1490.36	0.2	Mouse 1 Cross Over Periphery and Center 75 by Center	4	19.97	1.91	-19.45	-97.15
1690	1488.89	1492.83	3.94	Mouse 1 In Place Activity in Area Box	40.75	10.35	1.66	-78.85	-20.03
1691	1488.89	1489.82	0.93	Mouse 1 In Place Activity in Area Center	12.42	13.29	1.73	-14.58	-15.61
1692	1488.89	1489.82	0.93	Mouse 1 In Place Activity in Area Center 75	12.42	13.29	1.73	-14.58	-15.61
1695	1490.06	1498.13	8.07	Area:Mouse 1 Center In Periphery	127.82	15.83	1.68	113.01	14
1697	1498.23	1498.43	0.2	Mouse 1 Cross Over Periphery and Center 75 by Center	11.37	56.8	2.52	-13.96	-69.75
1699	1490.39	1492.83	2.44	Mouse 1 In Place Activity in Area Periphery	20	8.21	1.6	3.03	1.25
1704	1493.69	1497.8	4.1	Mouse 1 In Place Activity in Area Box	66.09	16.1	1.62	70.17	17.1
1705	1493.69	1497.8	4.1	Mouse 1 In Place Activity in Area Periphery	66.09	16.1	1.62	70.17	17.1
1706	1493.03	1498.13	5.11	Mouse 1 Turn Around	101	19.78	1.71	132.67	25.99
1709	1498.13	1498.57	0.43	Area:Mouse 1 Center In Center	24.4	56.25	2.57	-27.31	-62.96
1710	1498.13	1498.57	0.43	Area:Mouse 1 Center In Center 75	24.4	56.25	2.57	-27.31	-62.96
1712	1498.67	1498.87	0.2	Mouse 1 Cross Over Periphery and Center 75 by Center	24.62	122.98	2.53	-11.84	-59.13
1715	1498.57	1583.65	85.09	Area:Mouse 1 Center In Periphery	505.32	5.94	1.67	-1.66	-0.02
1717	1497.93	1499	1.07	Mouse 1 Locomotion in Area Box	82.46	77.22	2.46	-0.97	-0.9
1718	1583.75	1583.95	0.2	Mouse 1 Cross Over Periphery and Center 75 by Center	6.9	34.46	2.44	21.04	105.07
1719	1498.33	1499	0.67	Mouse 1 Locomotion in Area Periphery	69.88	104.72	2.46	-23.74	-35.57
1720	1499.87	1501.67	1.8	Mouse 1 Locomotion in Area Box	109.94	61.02	2.4	-13.21	-7.33
1721	1499.87	1501.67	1.8	Mouse 1 Locomotion in Area Periphery	109.94	61.02	2.4	-13.21	-7.33
1722	1501.8	1504.9	3.1	Mouse 1 In Place Activity in Area Box	58.59	18.88	1.5	-74.12	-23.88
1723	1501.8	1504.9	3.1	Mouse 1 In Place Activity in Area Periphery	58.59	18.88	1.5	-74.12	-23.88
1724	1501.17	1526.99	25.83	Mouse 1 Turn Around	178.08	6.9	1.73	180.3	6.98
1725	1505.64	1537.1	31.46	Mouse 1 In Place Activity in Area Box	72.91	2.32	1.75	135.43	4.3
1726	1505.64	1537.1	31.46	Mouse 1 In Place Activity in Area Periphery	72.91	2.32	1.75	135.43	4.3
1733	1537.1	1537.6	0.5	Mouse 1 has no movement in Area Box	0	0	1.86	-4.94	-9.87
1734	1537.1	1537.6	0.5	Mouse 1 has no movement in Area Periphery	0	0	1.86	-4.94	-9.87
1735	1537.6	1579.45	41.84	Mouse 1 In Place Activity in Area Box	44.41	1.06	1.56	-221.63	-5.3
1736	1537.6	1579.45	41.84	Mouse 1 In Place Activity in Area Periphery	44.41	1.06	1.56	-221.63	-5.3
1741	1580.71	1582.98	2.27	Mouse 1 In Place Activity in Area Box	41.45	18.27	1.82	82.08	36.18
1742	1580.71	1582.98	2.27	Mouse 1 In Place Activity in Area Periphery	41.45	18.27	1.82	82.08	36.18
1743	1577.04	1583.18	6.14	Mouse 1 Turn Around	65.69	10.7	1.76	-24.71	-4.02
1748	1583.65	1583.92	0.27	Area:Mouse 1 Center In Center	7.45	27.91	2.34	15.41	57.74
1749	1583.65	1583.92	0.27	Area:Mouse 1 Center In Center 75	7.45	27.91	2.34	15.41	57.74
1752	1584.02	1584.22	0.2	Mouse 1 Cross Over Periphery and Center 75 by Center	14.97	74.78	2.65	0.93	4.65
1753	1583.92	1592.29	8.38	Area:Mouse 1 Center In Periphery	242.51	28.96	2.09	-152.64	-18.23
1754	1592.39	1592.59	0.2	Mouse 1 Cross Over Periphery and Center 75 by Center	15.95	79.66	2.4	-4.27	-21.3
1755	1583.55	1584.82	1.27	Mouse 1 Locomotion in Area Box	100.84	79.53	2.51	1.66	1.31
1756	1583.68	1584.82	1.13	Mouse 1 Locomotion in Area Periphery	98.53	86.85	2.55	-0.79	-0.7
1757	1585.75	1591.66	5.91	Mouse 1 In Place Activity in Area Box	55.85	9.46	2	-61.73	-10.45
1758	1585.75	1591.66	5.91	Mouse 1 In Place Activity in Area Periphery	55.85	9.46	2	-61.73	-10.45
1765	1584.58	1592.26	7.67	Mouse 1 Turn Around	180.8	23.56	2.05	-156.65	-20.41
1767	1592.29	1593.53	1.23	Area:Mouse 1 Center In Center	101.4	82.13	2.42	-51.77	-41.94
1768	1592.29	1593.53	1.23	Area:Mouse 1 Center In Center 75	101.4	82.13	2.42	-51.77	-41.94
1770	1593.63	1593.83	0.2	Mouse 1 Cross Over Periphery and Center 75 by Center	20.31	101.46	2.46	-4.68	-23.39
1773	1591.93	1593.83	1.9	Mouse 1 Locomotion in Area Box	138.81	72.99	2.33	-143.6	-75.5
1774	1591.93	1593.29	1.37	Mouse 1 Locomotion in Area Center	90.35	66.04	2.27	-107.25	-78.4
1775	1591.93	1593.29	1.37	Mouse 1 Locomotion in Area Center 75	90.35	66.04	2.27	-107.25	-78.4
1778	1593.53	1606.87	13.35	Area:Mouse 1 Center In Periphery	351.76	26.36	1.91	-199.87	-14.98
1780	1606.97	1607.17	0.2	Mouse 1 Cross Over Periphery and Center 75 by Center	18.95	94.65	2.52	-15.16	-75.7
1781	1594.59	1598.03	3.44	Mouse 1 In Place Activity in Area Box	23.04	6.7	1.71	-11.17	-3.25
1782	1594.59	1598.03	3.44	Mouse 1 In Place Activity in Area Periphery	23.04	6.7	1.71	-11.17	-3.25
1785	1593.36	1603.87	10.51	Mouse 1 Turn Around	192.25	18.29	1.75	-160.03	-15.23
1786	1599.6	1603.37	3.77	Mouse 1 In Place Activity in Area Box	24.09	6.39	1.67	-110.04	-29.18
1787	1599.6	1603.37	3.77	Mouse 1 In Place Activity in Area Periphery	24.09	6.39	1.67	-110.04	-29.18
1794	1606.87	1607.47	0.6	Area:Mouse 1 Center In Center	63.54	105.79	2.38	-14.22	-23.68
1795	1606.87	1607.47	0.6	Area:Mouse 1 Center In Center 75	63.54	105.79	2.38	-14.22	-23.68
1796	1606.21	1608.78	2.57	Mouse 1 Locomotion in Area Box	281.13	109.42	2.44	-95.53	-37.18
1798	1607.57	1607.77	0.2	Mouse 1 Cross Over Periphery and Center 75 by Center	28.58	142.76	2.17	-4.56	-22.76
1799	1606.21	1607.24	1.03	Mouse 1 Locomotion in Area Center	60.19	58.19	2.58	-75.3	-72.79
1800	1606.21	1607.24	1.03	Mouse 1 Locomotion in Area Center 75	60.19	58.19	2.58	-75.3	-72.79
1803	1607.47	1643.48	36	Area:Mouse 1 Center In Periphery	818.74	22.74	2.08	-347.93	-9.66
1805	1656.19	1656.39	0.2	Mouse 1 Cross Over Periphery and Center 75 by Center	7.29	36.4	2.59	5.73	28.6
1806	1607.24	1608.78	1.53	Mouse 1 Locomotion in Area Periphery	220.94	143.95	2.34	-20.23	-13.18
1807	1609.18	1622.29	13.11	Mouse 1 In Place Activity in Area Box	38.63	2.95	1.77	20.34	1.55
1808	1609.18	1622.29	13.11	Mouse 1 In Place Activity in Area Periphery	38.63	2.95	1.77	20.34	1.55
1812	1608.21	1622.36	14.15	Mouse 1 Turn Around	173.77	12.28	1.81	7.21	0.51
1813	1623.46	1629.03	5.57	Mouse 1 In Place Activity in Area Box	54.24	9.73	1.71	-89.35	-16.03
1814	1623.46	1629.03	5.57	Mouse 1 In Place Activity in Area Periphery	54.24	9.73	1.71	-89.35	-16.03
1817	1629.96	1631.56	1.6	Mouse 1 In Place Activity in Area Box	43.96	27.45	2.59	2.69	1.68
1818	1629.96	1631.56	1.6	Mouse 1 In Place Activity in Area Periphery	43.96	27.45	2.59	2.69	1.68
1819	1634.1	1634.87	0.77	Mouse 1 In Place Activity in Area Box	35.04	45.66	2.64	-1.23	-1.61
1820	1634.1	1634.87	0.77	Mouse 1 In Place Activity in Area Periphery	35.04	45.66	2.64	-1.23	-1.61
1821	1635.1	1636.24	1.13	Mouse 1 Locomotion in Area Box	70.38	62.04	3.11	-3.12	-2.75
1822	1635.1	1636.24	1.13	Mouse 1 Locomotion in Area Periphery	70.38	62.04	3.11	-3.12	-2.75
1823	1636.44	1639.37	2.94	Mouse 1 In Place Activity in Area Box	63.28	21.55	2.44	-50.52	-17.21
1824	1636.44	1639.37	2.94	Mouse 1 In Place Activity in Area Periphery	63.28	21.55	2.44	-50.52	-17.21
1825	1641.88	1642.61	0.73	Mouse 1 In Place Activity in Area Box	32.22	43.89	2.23	3.59	4.89
1826	1641.88	1642.61	0.73	Mouse 1 In Place Activity in Area Periphery	32.22	43.89	2.23	3.59	4.89
1827	1640.27	1643.34	3.07	Mouse 1 Turn Around	111.99	36.48	2.25	-135.24	-44.06
1831	1643.48	1643.58	0.1	Area:Mouse 1 Center In Center	6.89	68.82	2.55	-8.12	-81.15
1832	1643.48	1643.58	0.1	Area:Mouse 1 Center In Center 75	6.89	68.82	2.55	-8.12	-81.15
1834	1643.58	1656.09	12.51	Area:Mouse 1 Center In Periphery	429.85	34.35	2.14	-202.37	-16.17
1837	1645.35	1646.68	1.33	Mouse 1 Locomotion in Area Box	90.76	68.01	2.86	-42.15	-31.58
1838	1645.35	1646.68	1.33	Mouse 1 Locomotion in Area Periphery	90.76	68.01	2.86	-42.15	-31.58
1839	1648.08	1648.65	0.57	Mouse 1 Flat-Back Approach in Area Box	24.03	42.36	3.47	-1.74	-3.07
1840	1649.82	1651.79	1.97	Mouse 1 In Place Activity in Area Box	23.43	11.9	1.92	-13.6	-6.91
1841	1649.82	1651.79	1.97	Mouse 1 In Place Activity in Area Periphery	23.43	11.9	1.92	-13.6	-6.91
1842	1648.28	1656.09	7.81	Mouse 1 Turn Around	170.88	21.89	1.91	-254.5	-32.6
1845	1652.52	1655.52	3	Mouse 1 In Place Activity in Area Box	38.77	12.91	1.66	-212.65	-70.81
1846	1652.52	1655.52	3	Mouse 1 In Place Activity in Area Periphery	38.77	12.91	1.66	-212.65	-70.81
1851	1656.09	1660.16	4.07	Area:Mouse 1 Center In Center	52.06	12.79	2.44	-47.07	-11.56
1852	1656.09	1660.16	4.07	Area:Mouse 1 Center In Center 75	52.06	12.79	2.44	-47.07	-11.56
1853	1660.26	1660.46	0.2	Mouse 1 Cross Over Periphery and Center 75 by Center	11.25	56.22	2.28	-0.19	-0.93
1854	1656.49	1659.29	2.8	Mouse 1 In Place Activity in Area Box	29.39	10.48	2.48	-6.79	-2.42
1855	1656.49	1659.29	2.8	Mouse 1 In Place Activity in Area Center	29.39	10.48	2.48	-6.79	-2.42
1856	1656.49	1659.29	2.8	Mouse 1 In Place Activity in Area Center 75	29.39	10.48	2.48	-6.79	-2.42
1862	1660.16	1679.78	19.62	Area:Mouse 1 Center In Periphery	584	29.77	2	36.95	1.88
1864	1679.88	1680.08	0.2	Mouse 1 Cross Over Periphery and Center 75 by Center	7.02	35.05	2.21	2.31	11.54
1865	1659.83	1662.2	2.37	Mouse 1 Locomotion in Area Box	171.51	72.4	2.34	21.23	8.96
1866	1659.93	1662.2	2.27	Mouse 1 Locomotion in Area Periphery	170.31	75.06	2.34	25.97	11.45
1867	1663.06	1669.7	6.64	Mouse 1 In Place Activity in Area Box	72.51	10.92	1.99	-3.53	-0.53
1868	1663.06	1669.7	6.64	Mouse 1 In Place Activity in Area Periphery	72.51	10.92	1.99	-3.53	-0.53
1869	1661.63	1668.03	6.41	Mouse 1 Turn Around	149.21	23.29	2.04	5.46	0.85
1873	1671	1671.67	0.67	Mouse 1 In Place Activity in Area Box	18.36	27.51	2.02	-3.95	-5.92
1874	1671	1671.67	0.67	Mouse 1 In Place Activity in Area Periphery	18.36	27.51	2.02	-3.95	-5.92
1876	1669.07	1672.47	3.4	Mouse 1 Turn Around	61.82	18.16	1.92	194.32	57.1
1877	1673.57	1674.61	1.03	Mouse 1 In Place Activity in Area Box	27.08	26.18	2	-7.26	-7.02
1878	1673.57	1674.61	1.03	Mouse 1 In Place Activity in Area Periphery	27.08	26.18	2	-7.26	-7.02
1880	1677.08	1680.61	3.54	Mouse 1 Turn Around	148.75	42.06	1.91	-84.16	-23.8
1882	1679.78	1680.65	0.87	Area:Mouse 1 Center In Center	23.65	27.26	1.97	76.42	88.09
1883	1679.78	1680.65	0.87	Area:Mouse 1 Center In Center 75	23.65	27.26	1.97	76.42	88.09
1884	1680.75	1680.95	0.2	Mouse 1 Cross Over Periphery and Center 75 by Center	6.53	32.63	2.15	-19.62	-98
1885	1680.65	1685.52	4.87	Area:Mouse 1 Center In Periphery	58.46	12	1.87	-63.02	-12.94
1887	1689.36	1689.56	0.2	Mouse 1 Cross Over Periphery and Center 75 by Center	5.8	28.95	2.26	-11.75	-58.68
1889	1681.01	1688.92	7.91	Mouse 1 In Place Activity in Area Box	68.25	8.63	1.76	-50.5	-6.39
1890	1681.01	1688.92	7.91	Mouse 1 In Place Activity in Area Periphery	68.25	8.63	1.76	-50.5	-6.39
1895	1685.52	1685.75	0.23	Area:Mouse 1 Center In Center	0.18	0.77	2.06	-4.96	-21.25
1896	1685.52	1685.75	0.23	Area:Mouse 1 Center In Center 75	0.18	0.77	2.06	-4.96	-21.25
1897	1685.75	1689.26	3.5	Area:Mouse 1 Center In Periphery	23.14	6.6	1.63	4.55	1.3
1901	1689.26	1690.09	0.83	Area:Mouse 1 Center In Center	39.69	47.59	2.28	-52.23	-62.61
1902	1689.26	1690.09	0.83	Area:Mouse 1 Center In Center 75	39.69	47.59	2.28	-52.23	-62.61
1903	1690.19	1690.39	0.2	Mouse 1 Cross Over Periphery and Center 75 by Center	17.83	89.07	2.18	2.58	12.87
1907	1690.09	1692.16	2.07	Area:Mouse 1 Center In Periphery	105.62	51.05	2	75.01	36.26
1908	1692.26	1692.46	0.2	Mouse 1 Cross Over Periphery and Center 75 by Center	6.65	33.21	2.17	-0.39	-1.93
1912	1689.89	1691.46	1.57	Mouse 1 Turn Around	104.53	66.65	2.05	66.47	42.38
1913	1692.16	1693.03	0.87	Area:Mouse 1 Center In Center	40.38	46.55	2.09	-44.77	-51.6
1914	1692.16	1693.03	0.87	Area:Mouse 1 Center In Center 75	40.38	46.55	2.09	-44.77	-51.6
1915	1693.13	1693.33	0.2	Mouse 1 Cross Over Periphery and Center 75 by Center	12.95	64.66	2.25	-16.71	-83.46
1919	1693.03	1696.83	3.8	Area:Mouse 1 Center In Periphery	62.34	16.39	1.81	-49.38	-12.98
1920	1701.9	1702.1	0.2	Mouse 1 Cross Over Periphery and Center 75 by Center	14.25	71.18	2.17	-19.75	-98.64
1921	1692.26	1695.96	3.7	Mouse 1 Turn Around	91.21	24.63	1.94	-96.99	-26.19
1922	1693.46	1697.9	4.44	Mouse 1 In Place Activity in Area Box	52.52	11.84	1.83	-33.4	-7.53
1923	1693.46	1696.6	3.14	Mouse 1 In Place Activity in Area Periphery	32.1	10.23	1.78	7.73	2.46
1926	1696.83	1697	0.17	Area:Mouse 1 Center In Center	3.8	22.8	1.61	-23.2	-139.08
1927	1696.83	1697	0.17	Area:Mouse 1 Center In Center 75	3.8	22.8	1.61	-23.2	-139.08
1928	1697	1701.8	4.8	Area:Mouse 1 Center In Periphery	131.34	27.34	2.05	-176.63	-36.76
1929	1697.26	1697.9	0.63	Mouse 1 In Place Activity in Area Periphery	9.65	15.22	2.14	11.89	18.76
1931	1699.2	1700.07	0.87	Mouse 1 In Place Activity in Area Box	23.94	27.6	1.98	-3.62	-4.18
1932	1699.2	1700.07	0.87	Mouse 1 In Place Activity in Area Periphery	23.94	27.6	1.98	-3.62	-4.18
1935	1701.8	1711.14	9.34	Area:Mouse 1 Center In Center	396.33	42.42	2.06	-444.68	-47.6
1936	1701.8	1703.87	2.07	Area:Mouse 1 Center In Center 75	89.25	43.14	2.18	-87.7	-42.39
1937	1711.24	1711.44	0.2	Mouse 1 Cross Over Periphery and Center 75 by Center	13.01	64.97	2.03	-1.72	-8.57
1938	1701.07	1702.9	1.84	Mouse 1 Turn Around	96.64	52.66	2.06	-117.61	-64.09
1940	1703.87	1705.51	1.63	Area:Mouse 1 Center In Center 50	124.96	76.43	2.14	-28.61	-17.5
1941	1703.67	1705.97	2.3	Mouse 1 Locomotion in Area Box	163.41	70.98	2.16	-52.85	-22.95
1942	1703.67	1705.97	2.3	Mouse 1 Locomotion in Area Center	163.41	70.98	2.16	-52.85	-22.95
1943	1705.51	1708.61	3.1	Area:Mouse 1 Center In Center 75	110.58	35.63	1.99	-173.29	-55.84
1948	1705.17	1709.04	3.87	Mouse 1 Turn Around	139.71	36.1	1.98	-260.66	-67.34
1949	1708.61	1710.51	1.9	Area:Mouse 1 Center In Center 50	48.45	25.47	1.94	-100.7	-52.95
1950	1710.51	1711.14	0.63	Area:Mouse 1 Center In Center 75	23.09	36.43	2.16	-54.38	-85.77
1953	1711.14	1721.55	10.41	Area:Mouse 1 Center In Periphery	293.32	28.18	1.97	-159.61	-15.33
1954	1721.65	1721.86	0.2	Mouse 1 Cross Over Periphery and Center 75 by Center	1.7	8.49	2.11	-3.36	-16.8
1955	1710.54	1713.78	3.24	Mouse 1 Turn Around	93.5	28.89	1.83	3.36	1.04
1957	1712.05	1714.01	1.97	Mouse 1 In Place Activity in Area Box	25.63	13.02	1.69	124.5	63.24
1958	1712.05	1714.01	1.97	Mouse 1 In Place Activity in Area Periphery	25.63	13.02	1.69	124.5	63.24
1959	1715.45	1717.08	1.63	Mouse 1 Locomotion in Area Box	107.38	65.68	2.46	15.82	9.67
1960	1715.45	1717.08	1.63	Mouse 1 Locomotion in Area Periphery	107.38	65.68	2.46	15.82	9.67
1961	1717.35	1722.42	5.07	Mouse 1 In Place Activity in Area Box	77.6	15.3	1.89	-248.71	-49.04
1962	1717.35	1720.99	3.64	Mouse 1 In Place Activity in Area Periphery	63.12	17.35	1.82	-227.59	-62.58
1963	1716.45	1723.86	7.41	Mouse 1 Turn Around	173.3	23.4	1.94	-315.43	-42.58
1966	1721.55	1722.79	1.23	Area:Mouse 1 Center In Center	5.23	4.23	1.97	-32.61	-26.42
1967	1721.55	1722.79	1.23	Area:Mouse 1 Center In Center 75	5.23	4.23	1.97	-32.61	-26.42
1968	1722.89	1723.09	0.2	Mouse 1 Cross Over Periphery and Center 75 by Center	4.51	22.52	2.23	-19.48	-97.32
1969	1721.32	1722.42	1.1	Mouse 1 In Place Activity in Area Center	8.08	7.34	2.03	-18.1	-16.44
1970	1721.32	1722.42	1.1	Mouse 1 In Place Activity in Area Center 75	8.08	7.34	2.03	-18.1	-16.44
1973	1722.79	1734	11.21	Area:Mouse 1 Center In Periphery	517.28	46.14	2.07	129.77	11.58
1974	1734.1	1734.3	0.2	Mouse 1 Cross Over Periphery and Center 75 by Center	14.82	74	2.44	-4.98	-24.89
1975	1725.59	1727.79	2.2	Mouse 1 Locomotion in Area Box	137.17	62.29	2.48	-8.18	-3.71
1976	1725.59	1727.79	2.2	Mouse 1 Locomotion in Area Periphery	137.17	62.29	2.48	-8.18	-3.71
1977	1727.93	1729.93	2	Mouse 1 In Place Activity in Area Box	46.99	23.47	1.77	41.28	20.62
1978	1727.93	1729.93	2	Mouse 1 In Place Activity in Area Periphery	46.99	23.47	1.77	41.28	20.62
1979	1727.06	1731.63	4.57	Mouse 1 Turn Around	141.64	30.98	1.8	120.24	26.3
1982	1731.5	1732.63	1.13	Mouse 1 Locomotion in Area Box	85.34	75.23	2.2	19.28	16.99
1983	1731.5	1732.63	1.13	Mouse 1 Locomotion in Area Periphery	85.34	75.23	2.2	19.28	16.99
1986	1734	1734.37	0.37	Area:Mouse 1 Center In Center	27.18	74.05	2.4	-21.12	-57.54
1987	1734	1734.37	0.37	Area:Mouse 1 Center In Center 75	27.18	74.05	2.4	-21.12	-57.54
1990	1734.47	1734.67	0.2	Mouse 1 Cross Over Periphery and Center 75 by Center	27.23	136.01	2.47	-8.78	-43.85
1992	1734.37	1877.21	142.84	Area:Mouse 1 Center In Periphery	2707.82	18.96	1.9	-272.24	-1.91
1993	1733.53	1734.9	1.37	Mouse 1 Locomotion in Area Box	109.41	79.97	2.25	16.36	11.96
1995	1877.31	1877.51	0.2	Mouse 1 Cross Over Periphery and Center 75 by Center	9.22	46.04	2.21	-26.03	-130.02
1996	1734.13	1734.9	0.77	Mouse 1 Locomotion in Area Periphery	92.19	120.13	2.48	-38.14	-49.7
1997	1735.07	1742.84	7.77	Mouse 1 In Place Activity in Area Box	74.58	9.59	1.71	-60.47	-7.78
1998	1735.07	1742.84	7.77	Mouse 1 In Place Activity in Area Periphery	74.58	9.59	1.71	-60.47	-7.78
2000	1734.4	1740.01	5.61	Mouse 1 Turn Around	161.71	28.85	1.94	-135	-24.08
2008	1743.01	1744.31	1.3	Mouse 1 Locomotion in Area Box	85.53	65.73	2.38	41.11	31.59
2009	1743.01	1744.31	1.3	Mouse 1 Locomotion in Area Periphery	85.53	65.73	2.38	41.11	31.59
2010	1747.85	1750.38	2.54	Mouse 1 In Place Activity in Area Box	21.65	8.54	2.03	10.22	4.03
2011	1747.85	1750.38	2.54	Mouse 1 In Place Activity in Area Periphery	21.65	8.54	2.03	10.22	4.03
2016	1754.15	1756.86	2.7	Mouse 1 Turn Around	95.86	35.47	2	-105.92	-39.19
2017	1756.72	1759.53	2.8	Mouse 1 Locomotion in Area Box	249.99	89.19	2.59	-10.45	-3.73
2018	1756.72	1759.53	2.8	Mouse 1 Locomotion in Area Periphery	249.99	89.19	2.59	-10.45	-3.73
2019	1758.93	1762.23	3.3	Mouse 1 Turn Around	139.51	42.23	1.98	52.04	15.75
2020	1760.76	1762.1	1.33	Mouse 1 In Place Activity in Area Box	15.65	11.73	1.72	-28.78	-21.56
2021	1760.76	1762.1	1.33	Mouse 1 In Place Activity in Area Periphery	15.65	11.73	1.72	-28.78	-21.56
2022	1763.36	1765.87	2.5	Mouse 1 In Place Activity in Area Box	30.88	12.34	1.57	11.18	4.47
2023	1763.36	1765.87	2.5	Mouse 1 In Place Activity in Area Periphery	30.88	12.34	1.57	11.18	4.47
2026	1766.63	1772.31	5.67	Mouse 1 In Place Activity in Area Box	54.55	9.62	1.86	15.29	2.7
2027	1766.63	1772.31	5.67	Mouse 1 In Place Activity in Area Periphery	54.55	9.62	1.86	15.29	2.7
2030	1776.48	1780.38	3.9	Mouse 1 In Place Activity in Area Box	37.72	9.66	1.5	-12.25	-3.14
2031	1776.48	1780.38	3.9	Mouse 1 In Place Activity in Area Periphery	37.72	9.66	1.5	-12.25	-3.14
2034	1781.72	1785.19	3.47	Mouse 1 In Place Activity in Area Box	17.94	5.17	1.5	-50.1	-14.44
2035	1781.72	1785.19	3.47	Mouse 1 In Place Activity in Area Periphery	17.94	5.17	1.5	-50.1	-14.44
2039	1786.05	1787.15	1.1	Mouse 1 In Place Activity in Area Box	22.59	20.51	1.96	-46.02	-41.79
2040	1786.05	1787.15	1.1	Mouse 1 In Place Activity in Area Periphery	22.59	20.51	1.96	-46.02	-41.79
2042	1788.62	1788.96	0.33	Mouse 1 Flat-Back Approach in Area Box	18.4	55.14	3.79	9.06	27.15
2043	1789.62	1791.29	1.67	Mouse 1 SAP [None]	30.58	18.33	3.4	-0.07	-0.04
2044	1789.82	1792.49	2.67	Mouse 1 In Place Activity in Area Box	25.75	9.65	2.96	37.5	14.05
2045	1789.82	1792.49	2.67	Mouse 1 In Place Activity in Area Periphery	25.75	9.65	2.96	37.5	14.05
2047	1788.62	1796.96	8.34	Mouse 1 Turn Around	138.55	16.61	2.51	92.16	11.05
2051	1794.06	1796.03	1.97	Mouse 1 In Place Activity in Area Box	19.09	9.7	2.14	15.65	7.95
2052	1794.06	1796.03	1.97	Mouse 1 In Place Activity in Area Periphery	19.09	9.7	2.14	15.65	7.95
2057	1797	1798.77	1.77	Mouse 1 Locomotion in Area Box	150.51	85.11	2.39	-77.16	-43.63
2058	1797	1798.77	1.77	Mouse 1 Locomotion in Area Periphery	150.51	85.11	2.39	-77.16	-43.63
2059	1798.16	1801.6	3.44	Mouse 1 Turn Around	150.19	43.7	2.26	189.75	55.21
2060	1798.9	1801.2	2.3	Mouse 1 In Place Activity in Area Box	63.51	27.58	2.01	165.93	72.07
2061	1798.9	1801.2	2.3	Mouse 1 In Place Activity in Area Periphery	63.51	27.58	2.01	165.93	72.07
2062	1801.94	1802.97	1.03	Mouse 1 In Place Activity in Area Box	30.08	29.08	1.95	21.27	20.56
2063	1801.94	1802.97	1.03	Mouse 1 In Place Activity in Area Periphery	30.08	29.08	1.95	21.27	20.56
2064	1803.8	1804.24	0.43	Mouse 1 Flat-Back Approach in Area Box	31.37	72.33	3.34	-1.9	-4.38
2065	1803.44	1806.47	3.04	Mouse 1 Locomotion in Area Box	200.58	66.06	3.08	-3.01	-0.99
2066	1803.44	1806.47	3.04	Mouse 1 Locomotion in Area Periphery	200.58	66.06	3.08	-3.01	-0.99
2067	1806.77	1807.81	1.03	Mouse 1 In Place Activity in Area Box	36.62	35.41	2.87	-8.32	-8.04
2068	1806.77	1807.81	1.03	Mouse 1 In Place Activity in Area Periphery	36.62	35.41	2.87	-8.32	-8.04
2069	1806.21	1809.18	2.97	Mouse 1 Turn Around	98.1	33.03	2.63	-116.05	-39.08
2071	1809.31	1813.01	3.7	Mouse 1 In Place Activity in Area Box	52.34	14.13	1.96	-34.63	-9.35
2072	1809.31	1813.01	3.7	Mouse 1 In Place Activity in Area Periphery	52.34	14.13	1.96	-34.63	-9.35
2076	1813.65	1815.72	2.07	Mouse 1 Locomotion in Area Box	188.61	91.17	2.53	29.53	14.27
2077	1813.65	1815.72	2.07	Mouse 1 Locomotion in Area Periphery	188.61	91.17	2.53	29.53	14.27
2078	1815.85	1816.75	0.9	Mouse 1 In Place Activity in Area Box	47.24	52.43	1.61	-4.35	-4.83
2079	1815.85	1816.75	0.9	Mouse 1 In Place Activity in Area Periphery	47.24	52.43	1.61	-4.35	-4.83
2080	1818.75	1833.13	14.38	Mouse 1 In Place Activity in Area Box	80.62	5.61	1.85	-55.15	-3.83
2081	1818.75	1833.13	14.38	Mouse 1 In Place Activity in Area Periphery	80.62	5.61	1.85	-55.15	-3.83
2082	1815.62	1820.95	5.34	Mouse 1 Turn Around	141.78	26.56	1.85	-98.31	-18.41
2089	1833.13	1834.33	1.2	Mouse 1 has no movement in Area Box	0	0	1.73	-4.23	-3.52
2090	1833.13	1834.33	1.2	Mouse 1 has no movement in Area Periphery	0	0	1.73	-4.23	-3.52
2091	1834.33	1841.51	7.17	Mouse 1 In Place Activity in Area Box	1.6	0.22	1.69	9.3	1.3
2092	1834.33	1841.51	7.17	Mouse 1 In Place Activity in Area Periphery	1.6	0.22	1.69	9.3	1.3
2095	1841.51	1842.51	1	Mouse 1 has no movement in Area Box	0	0	1.74	-1.75	-1.75
2096	1841.51	1842.51	1	Mouse 1 has no movement in Area Periphery	0	0	1.74	-1.75	-1.75
2097	1842.51	1873.04	30.53	Mouse 1 In Place Activity in Area Box	17.62	0.58	1.51	156.74	5.13
2098	1842.51	1873.04	30.53	Mouse 1 In Place Activity in Area Periphery	17.62	0.58	1.51	156.74	5.13
2101	1877.21	1881.55	4.34	Area:Mouse 1 Center In Center	322.82	74.42	2.13	-34.43	-7.94
2102	1877.21	1878.68	1.47	Area:Mouse 1 Center In Center 75	93.68	63.81	2.12	-98.32	-66.97
2103	1875.74	1877.38	1.63	Mouse 1 Turn Around	87.16	53.31	2.39	-98.16	-60.04
2104	1881.65	1881.85	0.2	Mouse 1 Cross Over Periphery and Center 75 by Center	34.07	170.19	2.05	-4.82	-24.1
2106	1876.91	1879.08	2.17	Mouse 1 Locomotion in Area Box	138.41	63.82	2.16	-155.29	-71.6
2107	1876.91	1879.08	2.17	Mouse 1 Locomotion in Area Center	138.41	63.82	2.16	-155.29	-71.6
2108	1876.91	1879.08	2.17	Mouse 1 Locomotion in Area Center 75	138.41	63.82	2.16	-155.29	-71.6
2109	1878.68	1878.95	0.27	Area:Mouse 1 Center In Center 50	22.63	84.79	2.25	-15.48	-57.99
2110	1878.95	1880.05	1.1	Area:Mouse 1 Center In Center 75	61.73	56.06	1.87	74.25	67.43
2111	1878.38	1880.45	2.07	Mouse 1 Turn Around	120.37	58.19	1.96	106.22	51.35
2112	1880.05	1880.75	0.7	Area:Mouse 1 Center In Center 50	30.4	43.39	2.2	29.16	41.61
2113	1880.75	1881.01	0.27	Area:Mouse 1 Center In Center 25	29.35	109.96	2.56	-10.69	-40.05
2114	1880.05	1881.75	1.7	Mouse 1 Locomotion in Area Box	180.27	105.93	2.32	3.72	2.19
2115	1880.05	1881.31	1.27	Mouse 1 Locomotion in Area Center	104.87	82.71	2.3	4.1	3.23
2116	1881.01	1881.28	0.27	Area:Mouse 1 Center In Center 50	39.77	149	2.35	-3.72	-13.93
2117	1881.28	1881.55	0.27	Area:Mouse 1 Center In Center 75	45.24	169.48	2.38	-9.63	-36.08
2120	1881.55	1901.43	19.89	Area:Mouse 1 Center In Periphery	833.44	41.91	2.09	-274.17	-13.79
2121	1901.53	1901.74	0.2	Mouse 1 Cross Over Periphery and Center 75 by Center	21.16	105.68	2.55	-22.92	-114.47
2123	1883.98	1886.45	2.47	Mouse 1 Locomotion in Area Box	272.56	110.39	2.57	-96.03	-38.89
2124	1883.98	1886.45	2.47	Mouse 1 Locomotion in Area Periphery	272.56	110.39	2.57	-96.03	-38.89
2125	1888.36	1894.96	6.61	Mouse 1 In Place Activity in Area Box	41.4	6.27	1.62	33.21	5.03
2126	1888.36	1894.96	6.61	Mouse 1 In Place Activity in Area Periphery	41.4	6.27	1.62	33.21	5.03
2129	1886.25	1894.06	7.81	Mouse 1 Turn Around	163.01	20.88	1.92	-77.88	-9.97
2130	1895.66	1896.96	1.3	Mouse 1 In Place Activity in Area Box	25.17	19.34	1.97	3.5	2.69
2131	1895.66	1896.96	1.3	Mouse 1 In Place Activity in Area Periphery	25.17	19.34	1.97	3.5	2.69
2132	1899.83	1903.37	3.54	Mouse 1 Locomotion in Area Box	386.97	109.41	2.43	-120.21	-33.99
2133	1899.83	1903.37	3.54	Mouse 1 Locomotion in Area Periphery	386.97	109.41	2.43	-120.21	-33.99
2137	1901.43	1901.77	0.33	Area:Mouse 1 Center In Center	35.99	107.85	2.5	-43.14	-129.28
2139	1901.43	1901.77	0.33	Area:Mouse 1 Center In Center 75	35.99	107.85	2.5	-43.14	-129.28
2143	1901.87	1902.07	0.2	Mouse 1 Cross Over Periphery and Center 75 by Center	20.42	102.02	2.43	0.59	2.97
2144	1901.77	2000.17	98.4	Area:Mouse 1 Center In Periphery	1355.2	13.77	1.81	-376.9	-3.83
2146	1905.44	1908.91	3.47	Mouse 1 In Place Activity in Area Box	27.31	7.87	2.2	14.12	4.07
2147	1905.44	1908.91	3.47	Mouse 1 In Place Activity in Area Periphery	27.31	7.87	2.2	14.12	4.07
2148	1903.04	1910.41	7.37	Mouse 1 Turn Around	177.17	24.03	2.11	-10.13	-1.37
2151	1910.98	1914.58	3.6	Mouse 1 In Place Activity in Area Box	30.93	8.58	1.74	-10.76	-2.99
2152	1910.98	1914.58	3.6	Mouse 1 In Place Activity in Area Periphery	30.93	8.58	1.74	-10.76	-2.99
2155	1914.58	1916.02	1.43	Mouse 1 has no movement in Area Box	0.17	0.12	1.64	3.09	2.16
2156	1914.58	1916.02	1.43	Mouse 1 has no movement in Area Periphery	0.17	0.12	1.64	3.09	2.16
2157	1916.02	1921.65	5.64	Mouse 1 In Place Activity in Area Box	17.03	3.02	1.58	-37.26	-6.61
2158	1916.02	1921.65	5.64	Mouse 1 In Place Activity in Area Periphery	17.03	3.02	1.58	-37.26	-6.61
2159	1922.02	1923.02	1	Mouse 1 Locomotion in Area Box	59.99	59.93	2.38	-8.21	-8.2
2160	1922.02	1923.02	1	Mouse 1 Locomotion in Area Periphery	59.99	59.93	2.38	-8.21	-8.2
2161	1924.12	1927.16	3.04	Mouse 1 Locomotion in Area Box	369	121.53	2.55	-102.26	-33.68
2162	1924.12	1927.16	3.04	Mouse 1 Locomotion in Area Periphery	369	121.53	2.55	-102.26	-33.68
2163	1926.49	1928.36	1.87	Mouse 1 Turn Around	142.36	76.19	2.17	0.3	0.16
2164	1927.33	1928.83	1.5	Mouse 1 In Place Activity in Area Box	48.41	32.24	2.06	-29.22	-19.46
2165	1927.33	1928.83	1.5	Mouse 1 In Place Activity in Area Periphery	48.41	32.24	2.06	-29.22	-19.46
2166	1929.23	1930.76	1.53	Mouse 1 Turn Around	48.7	31.73	1.97	-89.14	-58.07
2168	1932	1953.02	21.02	Mouse 1 In Place Activity in Area Box	50.54	2.4	1.48	0.31	0.01
2169	1932	1953.02	21.02	Mouse 1 In Place Activity in Area Periphery	50.54	2.4	1.48	0.31	0.01
2173	1954.02	1961.09	7.07	Mouse 1 In Place Activity in Area Box	57.68	8.15	1.69	-201.45	-28.48
2174	1954.02	1961.09	7.07	Mouse 1 In Place Activity in Area Periphery	57.68	8.15	1.69	-201.45	-28.48
2179	1931.36	1959.36	27.99	Mouse 1 Turn Around	134.19	4.79	1.55	-156.85	-5.6
2180	1961.76	1981.82	20.05	Mouse 1 In Place Activity in Area Box	27.49	1.37	1.76	-14.66	-0.73
2181	1961.76	1981.82	20.05	Mouse 1 In Place Activity in Area Periphery	27.49	1.37	1.76	-14.66	-0.73
2185	1982.15	1984.58	2.44	Mouse 1 Turn Around	74.07	30.41	2.15	34.69	14.24
2186	1983.55	1985.45	1.9	Mouse 1 In Place Activity in Area Box	33.98	17.87	2.1	9.24	4.86
2187	1983.55	1985.45	1.9	Mouse 1 In Place Activity in Area Periphery	33.98	17.87	2.1	9.24	4.86
2188	1985.69	1986.35	0.67	Mouse 1 SAP [None]	1.55	2.32	1.92	64.77	97.06
2189	1988.05	2000.17	12.11	Mouse 1 In Place Activity in Area Box	24.14	1.99	1.84	77.17	6.37
2190	1988.05	2000.17	12.11	Mouse 1 In Place Activity in Area Periphery	24.14	1.99	1.84	77.17	6.37
2191	1989.19	1992.53	3.34	Mouse 1 SAP [None]	4.26	1.28	1.75	23.52	7.05
2194	1992.89	1997.6	4.7	Mouse 1 SAP [None]	0.75	0.16	1.73	-5.12	-1.09
