# Supplementary material for: Inhibitory medial zona incerta pathway drives exploratory behavior by inhibiting glutamatergic cuneiform neurons
Source: Nat Commun. 2024 Feb 7;15:1160. doi: 10.1038/s41467-024-45288-x (PMC10850156; doi:10.1038/s41467-024-45288-x)
Supplement: Supplementary file 4 — Supplementary Software [file 41467_2024_45288_MOESM4_ESM.zip › Behavior Software/EZEthogram/cleversys_events/Trial event export ZIMLR vGAT OFT_5.xlsx]

## Sheet: Trial 14
Trial 14 -- ROOT:SS Reanalysis 2021:vGAT OFT 3 ABA
Arena	Last Modified Date	Virus
1	2021-06-03 19:51:52	eYFP
ID	From Second	To Second	Length(Second)	Event	Dist(mm)	V(mm/s)	Elongation	TAngleSum	AverAngle
2	0.17	12.05	11.88	Area:Mouse 1 Center In Periphery	482.93	44.4	2.41	241.29	20.37
3	12.15	12.35	0.2	Mouse 1 Cross Over Periphery and Center 75 by Center	11.73	58.61	2.41	5.73	28.64
4	0.17	1.17	1	Mouse 1 In Place Activity in Area Box	0	0	1.89	7.41	7.66
5	0.17	1.17	1	Mouse 1 In Place Activity in Area Periphery	0	0	1.89	7.41	7.66
6	2.44	3.5	1.07	Mouse 1 In Place Activity in Area Box	24.43	22.88	2.08	4.5	4.21
7	2.44	3.5	1.07	Mouse 1 In Place Activity in Area Periphery	24.43	22.88	2.08	4.5	4.21
8	3.64	5.11	1.47	Mouse 1 Locomotion in Area Box	140.09	95.42	2.22	-49.98	-34.04
9	3.64	5.11	1.47	Mouse 1 Locomotion in Area Periphery	140.09	95.42	2.22	-49.98	-34.04
10	5.74	7.84	2.1	Mouse 1 Turn Around	81.24	38.65	2.43	71.38	33.96
11	8.24	8.81	0.57	Mouse 1 SAP [None]	36.94	65.13	3.56	-2.26	-3.99
12	8.41	8.98	0.57	Mouse 1 In Place Activity in Area Box	32.35	57.03	3.49	-1.31	-2.32
13	8.41	8.98	0.57	Mouse 1 In Place Activity in Area Periphery	32.35	57.03	3.49	-1.31	-2.32
14	12.05	12.48	0.43	Area:Mouse 1 Center In Center 75	25.88	59.65	2.43	4.98	11.49
15	12.05	13.48	1.43	Area:Mouse 1 Center In Center	85.45	59.56	2.27	123.2	85.87
16	13.58	13.78	0.2	Mouse 1 Cross Over Periphery and Center 75 by Center	23.26	116.16	2.02	13.9	69.42
17	12.48	13.01	0.53	Area:Mouse 1 Center In Center 50	46.67	87.41	2.54	4.45	8.33
18	11.78	14.55	2.77	Mouse 1 Locomotion in Area Box	239.18	86.36	2.19	77.25	27.89
19	13.01	13.48	0.47	Area:Mouse 1 Center In Center 75	12.91	27.64	1.81	113.77	243.56
20	11.78	13.48	1.7	Mouse 1 Turn Around	90.11	52.95	2.25	153.21	90.03
21	13.48	55.56	42.08	Area:Mouse 1 Center In Periphery	1513	35.96	1.99	-364.16	-8.84
22	55.66	55.86	0.2	Mouse 1 Cross Over Periphery and Center 75 by Center	10.28	51.35	2.47	-8.39	-41.88
23	13.25	14.55	1.3	Mouse 1 Locomotion in Area Periphery	152.46	117.16	2.02	2.74	2.11
24	14.08	15.82	1.74	Mouse 1 Turn Around	163.49	94.23	1.95	-128.01	-73.78
25	16.15	17.42	1.27	Mouse 1 In Place Activity in Area Box	26.83	21.16	1.93	-7.69	-6.06
26	16.15	17.42	1.27	Mouse 1 In Place Activity in Area Periphery	26.83	21.16	1.93	-7.69	-6.06
27	18.69	21.55	2.87	Mouse 1 In Place Activity in Area Box	28.05	9.78	1.76	-24.34	-8.9
28	18.69	21.55	2.87	Mouse 1 In Place Activity in Area Periphery	28.05	9.78	1.76	-24.34	-8.9
29	21.39	28.46	7.07	Mouse 1 Turn Around	74.67	10.56	1.94	191.15	27.28
30	22.89	25.09	2.2	Mouse 1 In Place Activity in Area Box	22.24	10.1	1.93	8.28	3.76
31	22.89	25.09	2.2	Mouse 1 In Place Activity in Area Periphery	22.24	10.1	1.93	8.28	3.76
32	25.09	26.03	0.93	Mouse 1 has no movement in Area Box	2.67	2.85	2.36	1.84	1.97
33	25.09	26.03	0.93	Mouse 1 has no movement in Area Periphery	2.67	2.85	2.36	1.84	1.97
34	26.03	27.06	1.03	Mouse 1 In Place Activity in Area Box	2.54	2.46	2.07	27.2	26.29
35	26.03	27.06	1.03	Mouse 1 In Place Activity in Area Periphery	2.54	2.46	2.07	27.2	26.29
36	29.23	30.13	0.9	Mouse 1 In Place Activity in Area Box	48.27	53.58	2.19	44.38	49.26
37	29.23	30.13	0.9	Mouse 1 In Place Activity in Area Periphery	48.27	53.58	2.19	44.38	49.26
38	31.66	32.07	0.4	Mouse 1 In Place Activity in Area Box	6.59	16.46	1.49	0.67	1.67
39	31.66	32.07	0.4	Mouse 1 In Place Activity in Area Periphery	6.59	16.46	1.49	0.67	1.67
40	33.17	34.5	1.33	Mouse 1 Locomotion in Area Box	150.76	112.96	2.21	-4.5	-3.38
41	33.17	34.5	1.33	Mouse 1 Locomotion in Area Periphery	150.76	112.96	2.21	-4.5	-3.38
42	34.67	43.04	8.38	Mouse 1 In Place Activity in Area Box	79.92	9.54	1.82	-64.37	-8.35
43	34.67	43.04	8.38	Mouse 1 In Place Activity in Area Periphery	79.92	9.54	1.82	-64.37	-8.35
44	43.31	45.61	2.3	Mouse 1 Locomotion in Area Box	260.35	113.08	2.55	18.64	8.1
45	43.31	45.61	2.3	Mouse 1 Locomotion in Area Periphery	260.35	113.08	2.55	18.64	8.1
46	45.78	48.41	2.64	Mouse 1 In Place Activity in Area Box	63.58	24.12	2.47	-37.34	-14.17
47	45.78	48.41	2.64	Mouse 1 In Place Activity in Area Periphery	63.58	24.12	2.47	-37.34	-14.17
48	48.55	50.85	2.3	Mouse 1 Locomotion in Area Box	238.05	103.4	2.49	-56.94	-24.73
49	48.55	50.85	2.3	Mouse 1 Locomotion in Area Periphery	238.05	103.4	2.49	-56.94	-24.73
50	51.32	54.42	3.1	Mouse 1 In Place Activity in Area Box	46.55	15	1.68	-28.02	-9.03
51	51.32	54.42	3.1	Mouse 1 In Place Activity in Area Periphery	46.55	15	1.68	-28.02	-9.03
52	50.42	55.56	5.14	Mouse 1 Turn Around	192.98	37.56	1.87	-137.23	-26.71
53	55.56	58.02	2.47	Area:Mouse 1 Center In Center 75	81.01	32.81	2.22	80.46	32.59
54	55.56	58.02	2.47	Area:Mouse 1 Center In Center	81.01	32.81	2.22	80.46	32.59
55	58.12	58.32	0.2	Mouse 1 Cross Over Periphery and Center 75 by Center	15.5	77.43	2.18	-5.73	-28.6
56	58.02	61.83	3.8	Area:Mouse 1 Center In Periphery	292.16	76.81	2.09	-153.46	-40.34
57	61.93	62.13	0.2	Mouse 1 Cross Over Periphery and Center 75 by Center	15.63	78.06	2.28	-18.46	-92.23
58	57.66	59.93	2.27	Mouse 1 Locomotion in Area Box	227.65	100.33	2.13	-1.24	-0.55
59	57.79	59.93	2.14	Mouse 1 Locomotion in Area Periphery	225.69	105.69	2.15	-30.21	-14.15
60	59.73	59.79	0.07	Area:Mouse 1 Center In Center 75	4.68	70.13	2.4	-1.11	-16.59
61	59.73	59.79	0.07	Area:Mouse 1 Center In Center	4.68	70.13	2.4	-1.11	-16.59
62	60.06	60.89	0.83	Mouse 1 In Place Activity in Area Box	40.07	48.04	1.91	-0.56	-0.67
63	60.06	60.89	0.83	Mouse 1 In Place Activity in Area Periphery	40.07	48.04	1.91	-0.56	-0.67
64	61.83	62.53	0.7	Area:Mouse 1 Center In Center 75	54.04	77.12	2.3	-36.45	-52.02
65	61.83	65.16	3.34	Area:Mouse 1 Center In Center	249.52	74.78	2.27	3.5	1.05
66	65.27	65.47	0.2	Mouse 1 Cross Over Periphery and Center 75 by Center	35.25	176.05	1.97	3.76	18.79
67	62.53	64.1	1.57	Area:Mouse 1 Center In Center 50	61.02	38.91	2.24	23.88	15.23
68	64.1	64.5	0.4	Area:Mouse 1 Center In Center 25	28.61	71.45	2.29	3.96	9.9
69	64.5	64.83	0.33	Area:Mouse 1 Center In Center 50	46.27	138.67	2.26	5.81	17.42
70	63.73	65.33	1.6	Mouse 1 Locomotion in Area Box	174.1	108.7	2.26	51.17	31.95
71	63.73	64.93	1.2	Mouse 1 Locomotion in Area Center	101.17	84.23	2.26	44.97	37.44
72	64.83	65.16	0.33	Area:Mouse 1 Center In Center 75	59.59	178.58	2.31	6.29	18.85
73	65.16	69.87	4.7	Area:Mouse 1 Center In Periphery	213.19	45.31	2.06	167.85	35.68
74	69.97	70.17	0.2	Mouse 1 Cross Over Periphery and Center 75 by Center	6.99	34.91	2.11	7.52	37.57
75	64.83	67.1	2.27	Mouse 1 Turn Around	204.06	89.94	1.98	142.27	62.7
76	68.33	69.27	0.93	Mouse 1 In Place Activity in Area Box	17.84	19.1	2.08	54.37	58.2
77	68.33	69.27	0.93	Mouse 1 In Place Activity in Area Periphery	17.84	19.1	2.08	54.37	58.2
78	69.87	73.41	3.54	Area:Mouse 1 Center In Center 75	85.52	24.18	2.23	-78.56	-22.21
79	69.87	73.41	3.54	Area:Mouse 1 Center In Center	85.52	24.18	2.23	-78.56	-22.21
80	73.51	73.71	0.2	Mouse 1 Cross Over Periphery and Center 75 by Center	22.57	112.75	2.16	-2.2	-11
81	70.27	72.24	1.97	Mouse 1 In Place Activity in Area Box	42.94	21.81	2.29	19.86	10.09
82	70.27	72.24	1.97	Mouse 1 In Place Activity in Area Center 75	42.94	21.81	2.29	19.86	10.09
83	70.27	72.24	1.97	Mouse 1 In Place Activity in Area Center	42.94	21.81	2.29	19.86	10.09
84	67.77	71.34	3.57	Mouse 1 Turn Around	77.82	21.8	2.14	70.24	19.67
85	73.41	1150.28	1076.87	Area:Mouse 1 Center In Periphery	1249.7	1.16	1.31	-39.1	-0.25
86	72.81	74.11	1.3	Mouse 1 Locomotion in Area Box	109.22	83.93	2.19	-67.31	-51.73
87	1150.38	1150.58	0.2	Mouse 1 Cross Over Periphery and Center 75 by Center	11.27	56.32	2.38	0.85	4.27
88	73.17	74.11	0.93	Mouse 1 Locomotion in Area Periphery	101.23	108.35	2.27	1.96	2.1
89	74.97	77.48	2.5	Mouse 1 In Place Activity in Area Box	11.44	4.57	1.74	29.75	24.77
90	74.97	77.48	2.5	Mouse 1 In Place Activity in Area Periphery	11.44	4.57	1.74	29.75	24.77
91	77.68	78.51	0.83	Mouse 1 Turn Around	41.79	50.1	2.17	-8.28	-11.82
92	77.48	79.65	2.17	Mouse 1 Locomotion in Area Box	170.66	78.69	2.14	-13.99	-7.62
93	77.48	79.65	2.17	Mouse 1 Locomotion in Area Periphery	170.66	78.69	2.14	-13.99	-7.62
94	80.95	92.69	11.75	Mouse 1 In Place Activity in Area Box	76.11	6.48	1.76	2.68	0.24
95	80.95	92.69	11.75	Mouse 1 In Place Activity in Area Periphery	76.11	6.48	1.76	2.68	0.24
96	79.75	87.09	7.34	Mouse 1 Turn Around	135.06	18.4	1.77	12.7	1.73
97	92.69	95.16	2.47	Mouse 1 has no movement in Area Box	0	0	1.43	3.84	9.59
98	92.69	95.16	2.47	Mouse 1 has no movement in Area Periphery	0	0	1.43	3.84	9.59
99	95.16	102.8	7.64	Mouse 1 In Place Activity in Area Box	0.4	0.05	1.57	33.42	5.72
100	95.16	102.8	7.64	Mouse 1 In Place Activity in Area Periphery	0.4	0.05	1.57	33.42	5.72
101	102.94	103.47	0.53	Mouse 1 Turn Around	6.84	12.8	1.76	56.2	140.36
102	104.34	111.21	6.87	Mouse 1 In Place Activity in Area Box	20.04	2.92	2.14	-9.02	-1.83
103	104.34	111.21	6.87	Mouse 1 In Place Activity in Area Periphery	20.04	2.92	2.14	-9.02	-1.83
104	107.24	108.07	0.83	Mouse 1 SAP [None]	4.68	5.61	3.32	1.81	2.17
105	111.21	113.11	1.9	Mouse 1 has no movement in Area Box	1.47	0.77	1.26	-0.59	-4.45
106	111.21	113.11	1.9	Mouse 1 has no movement in Area Periphery	1.47	0.77	1.26	-0.59	-4.45
107	113.11	114.31	1.2	Mouse 1 In Place Activity in Area Box	0	0	1.26	-1.35	-13.47
108	113.11	114.31	1.2	Mouse 1 In Place Activity in Area Periphery	0	0	1.26	-1.35	-13.47
109	114.31	118.18	3.87	Mouse 1 has no movement in Area Box	0	0	1.25	-2.63	-7.88
110	114.31	118.18	3.87	Mouse 1 has no movement in Area Periphery	0	0	1.25	-2.63	-7.88
111	118.18	126.66	8.48	Mouse 1 In Place Activity in Area Box	0	0	1.24	5.35	2.03
112	118.18	126.66	8.48	Mouse 1 In Place Activity in Area Periphery	0	0	1.24	5.35	2.03
113	126.66	128.53	1.87	Mouse 1 has no movement in Area Box	0	0	1.25	1.56	5.2
114	126.66	128.53	1.87	Mouse 1 has no movement in Area Periphery	0	0	1.25	1.56	5.2
115	128.53	133.1	4.57	Mouse 1 In Place Activity in Area Box	0	0	1.26	-0.63	-1.19
116	128.53	133.1	4.57	Mouse 1 In Place Activity in Area Periphery	0	0	1.26	-0.63	-1.19
117	133.1	135.03	1.94	Mouse 1 has no movement in Area Box	0	0	1.21	17.61	29.32
118	133.1	135.03	1.94	Mouse 1 has no movement in Area Periphery	0	0	1.21	17.61	29.32
119	135.03	140.64	5.61	Mouse 1 In Place Activity in Area Box	0	0	1.24	3.08	5.13
120	135.03	140.64	5.61	Mouse 1 In Place Activity in Area Periphery	0	0	1.24	3.08	5.13
121	140.64	141.94	1.3	Mouse 1 has no movement in Area Box	0	0	1.22	13.1	28.05
122	140.64	141.94	1.3	Mouse 1 has no movement in Area Periphery	0	0	1.22	13.1	28.05
123	141.94	147.65	5.71	Mouse 1 In Place Activity in Area Box	0	0	1.25	-0.32	-9.52
124	141.94	147.65	5.71	Mouse 1 In Place Activity in Area Periphery	0	0	1.25	-0.32	-9.52
125	147.65	158.49	10.84	Mouse 1 has no movement in Area Box	0	0	1.25	2.78	83.45
126	147.65	158.49	10.84	Mouse 1 has no movement in Area Periphery	0	0	1.25	2.78	83.45
127	158.49	386.92	228.43	Mouse 1 In Place Activity in Area Box	5.33	0.02	1.26	-97.49	-6.96
128	158.49	386.92	228.43	Mouse 1 In Place Activity in Area Periphery	5.33	0.02	1.26	-97.49	-6.96
130	386.92	387.72	0.8	Mouse 1 has no movement in Area Box	0	0	1.26	0.11	1.66
131	386.92	387.72	0.8	Mouse 1 has no movement in Area Periphery	0	0	1.26	0.11	1.66
132	387.72	388.42	0.7	Mouse 1 In Place Activity in Area Box	0	0	1.31	1.61	24.13
133	387.72	388.42	0.7	Mouse 1 In Place Activity in Area Periphery	0	0	1.31	1.61	24.13
134	388.42	389.66	1.23	Mouse 1 has no movement in Area Box	0	0	1.28	-0.1	-2.87
135	388.42	389.66	1.23	Mouse 1 has no movement in Area Periphery	0	0	1.28	-0.1	-2.87
136	389.66	399.13	9.48	Mouse 1 In Place Activity in Area Box	0	0	1.25	-4.55	-3.33
137	389.66	399.13	9.48	Mouse 1 In Place Activity in Area Periphery	0	0	1.25	-4.55	-3.33
138	399.13	409.07	9.94	Mouse 1 has no movement in Area Box	0	0	1.24	14.95	34.47
139	399.13	409.07	9.94	Mouse 1 has no movement in Area Periphery	0	0	1.24	14.95	34.47
140	409.07	479.88	70.8	Mouse 1 In Place Activity in Area Box	0	0	1.25	-6.26	-7.22
141	409.07	479.88	70.8	Mouse 1 In Place Activity in Area Periphery	0	0	1.25	-6.26	-7.22
142	480.08	480.21	0.13	Mouse 1 Turn Around	0	0	1.65	0	0
143	479.91	481.41	1.5	Mouse 1 Locomotion in Area Box	180.91	120.49	2.08	-79.92	-77.27
144	479.91	481.41	1.5	Mouse 1 Locomotion in Area Periphery	180.91	120.49	2.08	-79.92	-77.27
145	481.55	483.15	1.6	Mouse 1 In Place Activity in Area Box	66.17	41.31	2.31	2.12	1.32
146	481.55	483.15	1.6	Mouse 1 In Place Activity in Area Periphery	66.17	41.31	2.31	2.12	1.32
147	481.11	483.62	2.5	Mouse 1 Turn Around	156.21	62.42	2.25	-215.99	-91.17
148	484.78	485.55	0.77	Mouse 1 In Place Activity in Area Box	0.36	0.47	1.34	0.79	23.56
149	484.78	485.55	0.77	Mouse 1 In Place Activity in Area Periphery	0.36	0.47	1.34	0.79	23.56
150	486.69	489.72	3.04	Mouse 1 In Place Activity in Area Box	7.37	2.43	1.44	39.52	13.93
151	486.69	489.72	3.04	Mouse 1 In Place Activity in Area Periphery	7.37	2.43	1.44	39.52	13.93
152	489.86	490.29	0.43	Mouse 1 Turn Around	7.14	16.46	1.78	-31.43	-104.66
153	489.92	491.32	1.4	Mouse 1 Locomotion in Area Box	129.68	92.54	2.25	-30.49	-22.85
154	489.92	491.32	1.4	Mouse 1 Locomotion in Area Periphery	129.68	92.54	2.25	-30.49	-22.85
155	492.92	502.4	9.48	Mouse 1 In Place Activity in Area Box	69.49	7.33	1.81	87.16	14.84
156	492.92	502.4	9.48	Mouse 1 In Place Activity in Area Periphery	69.49	7.33	1.81	87.16	14.84
157	498	499.03	1.03	Mouse 1 Turn Around	9.95	9.62	1.88	22.79	23.55
158	503.1	510.34	7.24	Mouse 1 In Place Activity in Area Box	11.01	1.52	1.33	-6.32	-4.62
159	503.1	510.34	7.24	Mouse 1 In Place Activity in Area Periphery	11.01	1.52	1.33	-6.32	-4.62
160	510.34	514.25	3.9	Mouse 1 has no movement in Area Box	0	0	1.26	2.27	22.64
161	510.34	514.25	3.9	Mouse 1 has no movement in Area Periphery	0	0	1.26	2.27	22.64
162	514.25	525.12	10.88	Mouse 1 In Place Activity in Area Box	10.62	0.98	1.53	29.81	5.58
163	514.25	525.12	10.88	Mouse 1 In Place Activity in Area Periphery	10.62	0.98	1.53	29.81	5.58
164	525.12	535.07	9.94	Mouse 1 has no movement in Area Box	0	0	1.29	-0.23	-0.28
165	525.12	535.07	9.94	Mouse 1 has no movement in Area Periphery	0	0	1.29	-0.23	-0.28
166	535.07	538.3	3.24	Mouse 1 In Place Activity in Area Box	0.18	0.06	1.31	1.22	4.57
167	535.07	538.3	3.24	Mouse 1 In Place Activity in Area Periphery	0.18	0.06	1.31	1.22	4.57
168	538.3	541.44	3.14	Mouse 1 has no movement in Area Box	0	0	1.26	-3.25	-32.51
169	538.3	541.44	3.14	Mouse 1 has no movement in Area Periphery	0	0	1.26	-3.25	-32.51
171	541.44	573.17	31.73	Mouse 1 In Place Activity in Area Box	0	0	1.26	1.81	5.44
172	541.44	573.17	31.73	Mouse 1 In Place Activity in Area Periphery	0	0	1.26	1.81	5.44
173	573.17	678.58	105.41	Mouse 1 has no movement in Area Box	0	0	1.25	0.38	5.71
174	573.17	678.58	105.41	Mouse 1 has no movement in Area Periphery	0	0	1.25	0.38	5.71
175	678.58	680.34	1.77	Mouse 1 In Place Activity in Area Box	0	0	1.28	2.29	34.39
176	678.58	680.34	1.77	Mouse 1 In Place Activity in Area Periphery	0	0	1.28	2.29	34.39
177	680.34	717.08	36.74	Mouse 1 has no movement in Area Box	0	0	1.25	-0.26	-1.97
178	680.34	717.08	36.74	Mouse 1 has no movement in Area Periphery	0	0	1.25	-0.26	-1.97
179	717.08	722.85	5.77	Mouse 1 In Place Activity in Area Box	0	0	1.72	9.49	1.88
180	717.08	722.85	5.77	Mouse 1 In Place Activity in Area Periphery	0	0	1.72	9.49	1.88
181	722.85	726.26	3.4	Mouse 1 has no movement in Area Box	0	0	1.34	0.18	0.28
182	722.85	726.26	3.4	Mouse 1 has no movement in Area Periphery	0	0	1.34	0.18	0.28
183	726.26	731.46	5.21	Mouse 1 In Place Activity in Area Box	0	0	1.54	-3.27	-0.91
184	726.26	731.46	5.21	Mouse 1 In Place Activity in Area Periphery	0	0	1.54	-3.27	-0.91
185	731.46	732.9	1.43	Mouse 1 has no movement in Area Box	0	0	1.36	1.2	3.26
186	731.46	732.9	1.43	Mouse 1 has no movement in Area Periphery	0	0	1.36	1.2	3.26
187	732.9	739.57	6.67	Mouse 1 In Place Activity in Area Box	0	0	1.45	15.2	4.9
188	732.9	739.57	6.67	Mouse 1 In Place Activity in Area Periphery	0	0	1.45	15.2	4.9
189	739.57	742.24	2.67	Mouse 1 has no movement in Area Box	0	0	1.43	9.23	8.92
190	739.57	742.24	2.67	Mouse 1 has no movement in Area Periphery	0	0	1.43	9.23	8.92
191	742.24	775.34	33.1	Mouse 1 In Place Activity in Area Box	0	0	1.28	-29.94	-6.96
192	742.24	775.34	33.1	Mouse 1 In Place Activity in Area Periphery	0	0	1.28	-29.94	-6.96
193	775.34	781.15	5.81	Mouse 1 has no movement in Area Box	0	0	1.27	0.24	0.42
194	775.34	781.15	5.81	Mouse 1 has no movement in Area Periphery	0	0	1.27	0.24	0.42
195	781.15	789.15	8.01	Mouse 1 In Place Activity in Area Box	0	0	1.25	4.23	15.83
196	781.15	789.15	8.01	Mouse 1 In Place Activity in Area Periphery	0	0	1.25	4.23	15.83
197	789.15	798.76	9.61	Mouse 1 has no movement in Area Box	0	0	1.26	0.33	3.26
198	789.15	798.76	9.61	Mouse 1 has no movement in Area Periphery	0	0	1.26	0.33	3.26
199	798.76	809.57	10.81	Mouse 1 In Place Activity in Area Box	0	0	1.23	-20.42	-9.13
200	798.76	809.57	10.81	Mouse 1 In Place Activity in Area Periphery	0	0	1.23	-20.42	-9.13
201	809.57	811.74	2.17	Mouse 1 has no movement in Area Box	0	0	1.19	10.31	8.13
202	809.57	811.74	2.17	Mouse 1 has no movement in Area Periphery	0	0	1.19	10.31	8.13
203	811.74	836.97	25.23	Mouse 1 In Place Activity in Area Box	1.33	0.05	1.27	-38.3	-4.14
204	811.74	836.97	25.23	Mouse 1 In Place Activity in Area Periphery	1.33	0.05	1.27	-38.3	-4.14
205	836.97	838.1	1.13	Mouse 1 has no movement in Area Box	0	0	1.24	-5.1	-13.9
206	836.97	838.1	1.13	Mouse 1 has no movement in Area Periphery	0	0	1.24	-5.1	-13.9
207	838.1	842.41	4.3	Mouse 1 In Place Activity in Area Box	0	0	1.3	-9.87	-8.96
208	838.1	842.41	4.3	Mouse 1 In Place Activity in Area Periphery	0	0	1.3	-9.87	-8.96
209	842.41	847.18	4.77	Mouse 1 has no movement in Area Box	0	0	1.28	-3.93	-29.43
210	842.41	847.18	4.77	Mouse 1 has no movement in Area Periphery	0	0	1.28	-3.93	-29.43
211	847.18	848.81	1.63	Mouse 1 In Place Activity in Area Box	0	0	1.26	3.76	2.68
212	847.18	848.81	1.63	Mouse 1 In Place Activity in Area Periphery	0	0	1.26	3.76	2.68
213	848.81	856.12	7.31	Mouse 1 has no movement in Area Box	0	0	1.25	0.64	2.12
214	848.81	856.12	7.31	Mouse 1 has no movement in Area Periphery	0	0	1.25	0.64	2.12
215	856.12	871.4	15.28	Mouse 1 In Place Activity in Area Box	0	0	1.29	26.61	44.31
216	856.12	871.4	15.28	Mouse 1 In Place Activity in Area Periphery	0	0	1.29	26.61	44.31
217	871.9	874	2.1	Mouse 1 has no movement in Area Box	0	0	1.59	6.74	4.7
218	871.9	874	2.1	Mouse 1 has no movement in Area Periphery	0	0	1.59	6.74	4.7
219	874	881.55	7.54	Mouse 1 In Place Activity in Area Box	1.11	0.15	1.4	-6.37	-3.03
220	874	881.55	7.54	Mouse 1 In Place Activity in Area Periphery	1.11	0.15	1.4	-6.37	-3.03
221	881.55	883.58	2.04	Mouse 1 has no movement in Area Box	0	0	1.26	-0.77	-7.65
222	881.55	883.58	2.04	Mouse 1 has no movement in Area Periphery	0	0	1.26	-0.77	-7.65
223	883.58	899.1	15.52	Mouse 1 In Place Activity in Area Box	0	0	1.26	1.8	27.03
224	883.58	899.1	15.52	Mouse 1 In Place Activity in Area Periphery	0	0	1.26	1.8	27.03
225	899.1	902.7	3.6	Mouse 1 has no movement in Area Box	0	0	1.34	-0.15	-0.38
226	899.1	902.7	3.6	Mouse 1 has no movement in Area Periphery	0	0	1.34	-0.15	-0.38
228	902.7	905.17	2.47	Mouse 1 In Place Activity in Area Box	0	0	1.55	0.62	0.44
229	902.7	905.17	2.47	Mouse 1 In Place Activity in Area Periphery	0	0	1.55	0.62	0.44
230	905.17	906.3	1.13	Mouse 1 has no movement in Area Box	0	0	1.45	-0.31	-0.93
231	905.17	906.3	1.13	Mouse 1 has no movement in Area Periphery	0	0	1.45	-0.31	-0.93
232	906.3	924.46	18.15	Mouse 1 In Place Activity in Area Box	0	0	1.3	-0.41	-0.27
233	906.3	924.46	18.15	Mouse 1 In Place Activity in Area Periphery	0	0	1.3	-0.41	-0.27
234	924.46	928.36	3.9	Mouse 1 has no movement in Area Box	0	0	1.27	-0.26	-3.96
235	924.46	928.36	3.9	Mouse 1 has no movement in Area Periphery	0	0	1.27	-0.26	-3.96
236	928.36	1010.54	82.18	Mouse 1 In Place Activity in Area Box	0.17	0	1.27	-22.56	-3.76
237	928.36	1010.54	82.18	Mouse 1 In Place Activity in Area Periphery	0.17	0	1.27	-22.56	-3.76
238	1010.54	1013.11	2.57	Mouse 1 has no movement in Area Box	0	0	1.25	9.69	72.58
239	1010.54	1013.11	2.57	Mouse 1 has no movement in Area Periphery	0	0	1.25	9.69	72.58
240	1013.11	1055.82	42.71	Mouse 1 In Place Activity in Area Box	0.33	0.01	1.25	-44.96	-14.04
241	1013.11	1055.82	42.71	Mouse 1 In Place Activity in Area Periphery	0.33	0.01	1.25	-44.96	-14.04
242	1055.82	1067.9	12.08	Mouse 1 has no movement in Area Box	0	0	1.25	-0.28	-8.46
243	1055.82	1067.9	12.08	Mouse 1 has no movement in Area Periphery	0	0	1.25	-0.28	-8.46
244	1067.9	1080.54	12.65	Mouse 1 In Place Activity in Area Box	0.17	0.01	1.36	52.34	6.48
245	1067.9	1080.54	12.65	Mouse 1 In Place Activity in Area Periphery	0.17	0.01	1.36	52.34	6.48
246	1080.54	1081.48	0.93	Mouse 1 has no movement in Area Box	0	0	1.26	-5.37	-17.89
247	1080.54	1081.48	0.93	Mouse 1 has no movement in Area Periphery	0	0	1.26	-5.37	-17.89
248	1081.48	1088.32	6.84	Mouse 1 In Place Activity in Area Box	0	0	1.27	28.34	6.2
249	1081.48	1088.32	6.84	Mouse 1 In Place Activity in Area Periphery	0	0	1.27	28.34	6.2
250	1088.32	1089.45	1.13	Mouse 1 has no movement in Area Box	0	0	1.31	5.43	12.53
251	1088.32	1089.45	1.13	Mouse 1 has no movement in Area Periphery	0	0	1.31	5.43	12.53
252	1089.45	1092.09	2.64	Mouse 1 In Place Activity in Area Box	0	0	1.3	-7.17	-5.11
253	1089.45	1092.09	2.64	Mouse 1 In Place Activity in Area Periphery	0	0	1.3	-7.17	-5.11
254	1092.09	1092.49	0.4	Mouse 1 has no movement in Area Box	0	0	1.28	-6.94	-41.58
255	1092.09	1092.49	0.4	Mouse 1 has no movement in Area Periphery	0	0	1.28	-6.94	-41.58
256	1092.49	1093.62	1.13	Mouse 1 In Place Activity in Area Box	0	0	1.28	-2.37	-3.73
257	1092.49	1093.62	1.13	Mouse 1 In Place Activity in Area Periphery	0	0	1.28	-2.37	-3.73
258	1093.62	1094.56	0.93	Mouse 1 has no movement in Area Box	0	0	1.29	0.46	1.06
259	1093.62	1094.56	0.93	Mouse 1 has no movement in Area Periphery	0	0	1.29	0.46	1.06
260	1094.56	1121.75	27.19	Mouse 1 In Place Activity in Area Box	0	0	1.25	-17.68	-5
261	1094.56	1121.75	27.19	Mouse 1 In Place Activity in Area Periphery	0	0	1.25	-17.68	-5
262	1121.75	1135.7	13.95	Mouse 1 has no movement in Area Box	0	0	1.26	-0.14	-0.81
263	1121.75	1135.7	13.95	Mouse 1 has no movement in Area Periphery	0	0	1.26	-0.14	-0.81
264	1135.7	1147.74	12.05	Mouse 1 In Place Activity in Area Box	12.31	1.02	1.71	56.41	14.45
265	1135.7	1147.74	12.05	Mouse 1 In Place Activity in Area Periphery	12.31	1.02	1.71	56.41	14.45
266	1147.94	1148.38	0.43	Mouse 1 Turn Around	4.55	10.48	2.33	-5.92	-19.72
267	1150.28	1150.78	0.5	Area:Mouse 1 Center In Center 75	27.56	55.06	2.34	-2.69	-5.37
268	1150.28	1150.78	0.5	Area:Mouse 1 Center In Center	27.56	55.06	2.34	-2.69	-5.37
269	1150.88	1151.08	0.2	Mouse 1 Cross Over Periphery and Center 75 by Center	5.12	25.59	1.88	32.98	164.75
270	1150.78	2000.16	849.38	Area:Mouse 1 Center In Periphery	1842.82	2.17	1.3	27.25	0.53
271	1149.58	1151.11	1.53	Mouse 1 Turn Around	67.16	43.75	2.19	-33.8	-22.02
272	1151.01	1152.25	1.23	Mouse 1 Locomotion in Area Box	97.98	79.37	2.32	49.52	40.11
273	1151.01	1152.25	1.23	Mouse 1 Locomotion in Area Periphery	97.98	79.37	2.32	49.52	40.11
274	1152.42	1154.95	2.54	Mouse 1 In Place Activity in Area Box	80.69	31.82	1.96	-97.91	-39.65
275	1152.42	1154.95	2.54	Mouse 1 In Place Activity in Area Periphery	80.69	31.82	1.96	-97.91	-39.65
276	1152.75	1155.19	2.44	Mouse 1 Turn Around	46.76	19.2	1.95	-94.91	-40.06
277	1155.05	1156.59	1.53	Mouse 1 Locomotion in Area Box	141.9	92.45	2.4	20.98	13.67
278	1155.05	1156.59	1.53	Mouse 1 Locomotion in Area Periphery	141.9	92.45	2.4	20.98	13.67
279	1159.29	1160.39	1.1	Mouse 1 In Place Activity in Area Box	23.37	21.22	2.05	13.61	12.36
280	1159.29	1160.39	1.1	Mouse 1 In Place Activity in Area Periphery	23.37	21.22	2.05	13.61	12.36
281	1161.62	1163.53	1.9	Mouse 1 In Place Activity in Area Box	53.77	28.27	2.04	-64.38	-33.85
282	1161.62	1163.53	1.9	Mouse 1 In Place Activity in Area Periphery	53.77	28.27	2.04	-64.38	-33.85
283	1160.99	1164.09	3.1	Mouse 1 Turn Around	114.1	36.77	2.05	-162.08	-52.23
284	1164.59	1165.93	1.33	Mouse 1 In Place Activity in Area Box	62.72	46.99	1.52	-43.92	-32.91
285	1164.59	1165.93	1.33	Mouse 1 In Place Activity in Area Periphery	62.72	46.99	1.52	-43.92	-32.91
286	1166.96	1167.33	0.37	Mouse 1 Turn Around	49.56	135.02	2.8	14.54	39.61
287	1166.6	1170.33	3.74	Mouse 1 Locomotion in Area Box	466.53	124.84	2.25	182.06	61.31
288	1166.6	1170.33	3.74	Mouse 1 Locomotion in Area Periphery	466.53	124.84	2.25	182.06	61.31
289	1168.06	1168.36	0.3	Mouse 1 Turn Around	37.46	124.73	2.09	1.49	8.91
290	1170.03	1170.33	0.3	Mouse 1 Turn Around	16.3	54.28	1.66	68.63	411.39
291	1170.4	1200.8	30.4	Mouse 1 In Place Activity in Area Box	0.45	0.01	1.36	-1.11	-0.31
292	1170.4	1200.8	30.4	Mouse 1 In Place Activity in Area Periphery	0.45	0.01	1.36	-1.11	-0.31
293	1200.8	1206.2	5.41	Mouse 1 has no movement in Area Box	1.12	0.21	1.36	-1.04	-1.55
294	1200.8	1206.2	5.41	Mouse 1 has no movement in Area Periphery	1.12	0.21	1.36	-1.04	-1.55
295	1206.44	1209.97	3.54	Mouse 1 In Place Activity in Area Box	1.96	0.55	1.32	-75.67	-78.2
296	1206.44	1209.97	3.54	Mouse 1 In Place Activity in Area Periphery	1.96	0.55	1.32	-75.67	-78.2
297	1211.17	1212.01	0.83	Mouse 1 In Place Activity in Area Box	30.58	36.66	2.49	22.69	27.2
298	1211.17	1212.01	0.83	Mouse 1 In Place Activity in Area Periphery	30.58	36.66	2.49	22.69	27.2
299	1210.11	1212.68	2.57	Mouse 1 Turn Around	68.67	26.73	2.36	171.36	70.35
300	1212.91	1213.34	0.43	Mouse 1 Turn Around	27.91	64.33	2.19	-13.55	-40.62
301	1212.28	1214.68	2.4	Mouse 1 Locomotion in Area Box	182.51	75.97	2.08	75.31	35.27
302	1212.28	1214.68	2.4	Mouse 1 Locomotion in Area Periphery	182.51	75.97	2.08	75.31	35.27
303	1214.18	1217.11	2.94	Mouse 1 Turn Around	140.22	47.75	1.81	-4.91	-1.67
304	1214.74	1217.21	2.47	Mouse 1 In Place Activity in Area Box	64.3	26.04	1.71	-5.43	-2.2
305	1214.74	1217.21	2.47	Mouse 1 In Place Activity in Area Periphery	64.3	26.04	1.71	-5.43	-2.2
306	1219.22	1228.93	9.71	Mouse 1 In Place Activity in Area Box	0	0	1.37	24.85	11.28
307	1219.22	1228.93	9.71	Mouse 1 In Place Activity in Area Periphery	0	0	1.37	24.85	11.28
308	1229.69	1230.69	1	Mouse 1 Turn Around	17.82	17.8	1.78	-98.22	-113.22
309	1231.06	1231.36	0.3	Mouse 1 Turn Around	8.48	28.26	1.99	6.72	40.26
310	1230.89	1232.36	1.47	Mouse 1 Locomotion in Area Box	145.33	98.99	2.35	2.38	1.98
311	1230.89	1232.36	1.47	Mouse 1 Locomotion in Area Periphery	145.33	98.99	2.35	2.38	1.98
312	1233.86	1238.84	4.97	Mouse 1 In Place Activity in Area Box	7.39	1.49	1.33	4.65	19.92
313	1233.86	1238.84	4.97	Mouse 1 In Place Activity in Area Periphery	7.39	1.49	1.33	4.65	19.92
314	1239.97	1272.24	32.27	Mouse 1 In Place Activity in Area Box	24.1	0.75	1.35	80.06	15.79
315	1239.97	1272.24	32.27	Mouse 1 In Place Activity in Area Periphery	24.1	0.75	1.35	80.06	15.79
316	1239.67	1242.27	2.6	Mouse 1 Turn Around	18.82	7.23	1.92	38.43	15.16
318	1272.24	1275	2.77	Mouse 1 has no movement in Area Box	0	0	1.26	4.16	8.91
319	1272.24	1275	2.77	Mouse 1 has no movement in Area Periphery	0	0	1.26	4.16	8.91
320	1275	1282.85	7.84	Mouse 1 In Place Activity in Area Box	0	0	1.28	-6.55	-7.02
321	1275	1282.85	7.84	Mouse 1 In Place Activity in Area Periphery	0	0	1.28	-6.55	-7.02
322	1282.85	1284.75	1.9	Mouse 1 has no movement in Area Box	0	0	1.27	0.89	8.94
323	1282.85	1284.75	1.9	Mouse 1 has no movement in Area Periphery	0	0	1.27	0.89	8.94
324	1284.75	1315.58	30.83	Mouse 1 In Place Activity in Area Box	0	0	1.25	53.45	76.28
325	1284.75	1315.58	30.83	Mouse 1 In Place Activity in Area Periphery	0	0	1.25	53.45	76.28
326	1315.58	1316.35	0.77	Mouse 1 has no movement in Area Box	0	0	1.24	-0.06	-1.85
327	1315.58	1316.35	0.77	Mouse 1 has no movement in Area Periphery	0	0	1.24	-0.06	-1.85
328	1316.35	1465.43	149.08	Mouse 1 In Place Activity in Area Box	1.38	0.01	1.25	-8.45	-3.52
329	1316.35	1465.43	149.08	Mouse 1 In Place Activity in Area Periphery	1.38	0.01	1.25	-8.45	-3.52
330	1465.43	1469.33	3.9	Mouse 1 has no movement in Area Box	0	0	1.25	-12.28	-20.45
331	1465.43	1469.33	3.9	Mouse 1 has no movement in Area Periphery	0	0	1.25	-12.28	-20.45
332	1469.33	1713.68	244.34	Mouse 1 In Place Activity in Area Box	0.68	0	1.25	-1.63	-1.14
333	1469.33	1713.68	244.34	Mouse 1 In Place Activity in Area Periphery	0.68	0	1.25	-1.63	-1.14
335	1713.68	1715.48	1.8	Mouse 1 has no movement in Area Box	0	0	1.27	0.21	6.2
336	1713.68	1715.48	1.8	Mouse 1 has no movement in Area Periphery	0	0	1.27	0.21	6.2
337	1715.48	1929.96	214.48	Mouse 1 In Place Activity in Area Box	0	0	1.25	5.16	30.91
338	1715.48	1929.96	214.48	Mouse 1 In Place Activity in Area Periphery	0	0	1.25	5.16	30.91
339	1929.96	1936.7	6.74	Mouse 1 has no movement in Area Box	0	0	1.28	0.03	0.43
340	1929.96	1936.7	6.74	Mouse 1 has no movement in Area Periphery	0	0	1.28	0.03	0.43
341	1936.7	1941.14	4.44	Mouse 1 In Place Activity in Area Box	0	0	1.33	0.92	3.06
342	1936.7	1941.14	4.44	Mouse 1 In Place Activity in Area Periphery	0	0	1.33	0.92	3.06
343	1941.14	1943.4	2.27	Mouse 1 has no movement in Area Box	0	0	1.31	0.08	2.5
344	1941.14	1943.4	2.27	Mouse 1 has no movement in Area Periphery	0	0	1.31	0.08	2.5
345	1943.4	1946.71	3.3	Mouse 1 In Place Activity in Area Box	0	0	1.35	1.34	4.48
346	1943.4	1946.71	3.3	Mouse 1 In Place Activity in Area Periphery	0	0	1.35	1.34	4.48
347	1946.71	1947.78	1.07	Mouse 1 has no movement in Area Box	0	0	1.37	-0.79	-4.73
348	1946.71	1947.78	1.07	Mouse 1 has no movement in Area Periphery	0	0	1.37	-0.79	-4.73
349	1947.78	2000.16	52.39	Mouse 1 In Place Activity in Area Box	0	0	1.25	-2.23	-22.24
350	1947.78	2000.16	52.39	Mouse 1 In Place Activity in Area Periphery	0	0	1.25	-2.23	-22.24
