# Supplementary material for: Inhibitory medial zona incerta pathway drives exploratory behavior by inhibiting glutamatergic cuneiform neurons
Source: Nat Commun. 2024 Feb 7;15:1160. doi: 10.1038/s41467-024-45288-x (PMC10850156; doi:10.1038/s41467-024-45288-x)
Supplement: Supplementary file 4 — Supplementary Software [file 41467_2024_45288_MOESM4_ESM.zip › Behavior Software/EZEthogram/cleversys_events/Trial event export 0620 OFT 3min epochs_1.xlsx]

## Sheet: Trial 1
Trial 1 -- ROOT:SS Reanalysis 2021:vGAT OFT 3 ABA
Arena	Last Modified Date	Virus
1	2021-05-31 18:56:19	eYFP
ID	From Second	To Second	Length(Second)	Event	Dist(mm)	V(mm/s)	Elongation	TAngleSum	AverAngle
2	0.2	267.13	266.93	Area:Mouse 1 Center In Periphery	5116.02	19.24	1.84	-712.03	-2.67
3	267.23	267.43	0.2	Mouse 1 Cross Over Periphery and Center 75 by Center	8.88	44.34	2.79	11.88	59.32
4	0.2	10.38	10.18	Mouse 1 In Place Activity in Area Box	64.3	7.01	1.77	-214.68	-21.16
5	0.2	10.38	10.18	Mouse 1 In Place Activity in Area Periphery	64.3	7.01	1.77	-214.68	-21.16
6	11.51	12.11	0.6	Mouse 1 In Place Activity in Area Box	33.97	56.56	2.27	0.07	0.12
7	11.51	12.11	0.6	Mouse 1 In Place Activity in Area Periphery	33.97	56.56	2.27	0.07	0.12
8	12.61	13.88	1.27	Mouse 1 Locomotion in Area Box	95.61	75.41	2.38	-10.55	-8.32
9	12.61	13.88	1.27	Mouse 1 Locomotion in Area Periphery	95.61	75.41	2.38	-10.55	-8.32
10	14.25	33.87	19.62	Mouse 1 In Place Activity in Area Box	105.02	5.35	1.66	-183.07	-9.33
11	14.25	33.87	19.62	Mouse 1 In Place Activity in Area Periphery	105.02	5.35	1.66	-183.07	-9.33
12	13.51	20.79	7.27	Mouse 1 Turn Around	148.28	20.38	1.93	-93.28	-12.82
13	33.87	34.47	0.6	Mouse 1 has no movement in Area Box	1.44	2.4	1.58	-5.79	-9.65
14	33.87	34.47	0.6	Mouse 1 has no movement in Area Periphery	1.44	2.4	1.58	-5.79	-9.65
15	34.47	51.75	17.28	Mouse 1 In Place Activity in Area Box	35.12	2.03	1.52	2.36	0.14
16	34.47	51.75	17.28	Mouse 1 In Place Activity in Area Periphery	35.12	2.03	1.52	2.36	0.14
17	51.75	52.69	0.93	Mouse 1 has no movement in Area Box	0	0	1.46	-5.74	-6.15
18	51.75	52.69	0.93	Mouse 1 has no movement in Area Periphery	0	0	1.46	-5.74	-6.15
19	52.69	54.69	2	Mouse 1 In Place Activity in Area Box	0	0	1.48	23.97	11.97
20	52.69	54.69	2	Mouse 1 In Place Activity in Area Periphery	0	0	1.48	23.97	11.97
21	55.99	58.69	2.7	Mouse 1 In Place Activity in Area Box	20.83	7.71	1.71	16.81	6.22
22	55.99	58.69	2.7	Mouse 1 In Place Activity in Area Periphery	20.83	7.71	1.71	16.81	6.22
23	59.59	61.93	2.34	Mouse 1 In Place Activity in Area Box	33.53	14.35	1.9	-51.11	-21.88
24	59.59	61.93	2.34	Mouse 1 In Place Activity in Area Periphery	33.53	14.35	1.9	-51.11	-21.88
25	61.93	62.53	0.6	Mouse 1 has no movement in Area Box	1.28	2.14	1.82	-1.09	-1.82
26	61.93	62.53	0.6	Mouse 1 has no movement in Area Periphery	1.28	2.14	1.82	-1.09	-1.82
27	62.53	79.25	16.72	Mouse 1 In Place Activity in Area Box	93.5	5.59	1.62	-35.01	-2.09
28	62.53	79.25	16.72	Mouse 1 In Place Activity in Area Periphery	93.5	5.59	1.62	-35.01	-2.09
29	80.81	84.18	3.37	Mouse 1 In Place Activity in Area Box	53.08	15.75	1.81	-158.8	-47.12
30	80.81	84.18	3.37	Mouse 1 In Place Activity in Area Periphery	53.08	15.75	1.81	-158.8	-47.12
31	85.32	86.65	1.33	Mouse 1 Locomotion in Area Box	79.71	59.72	2.13	27.7	20.75
32	85.32	86.65	1.33	Mouse 1 Locomotion in Area Periphery	79.71	59.72	2.13	27.7	20.75
33	88.46	89.92	1.47	Mouse 1 Turn Around	89.38	60.88	2.1	65.11	44.35
34	90.62	91.32	0.7	Mouse 1 In Place Activity in Area Box	28.31	40.4	2.45	3.62	5.17
35	90.62	91.32	0.7	Mouse 1 In Place Activity in Area Periphery	28.31	40.4	2.45	3.62	5.17
36	93.69	95.06	1.37	Mouse 1 Locomotion in Area Box	126	92.1	2.67	-5.09	-3.72
37	93.69	95.06	1.37	Mouse 1 Locomotion in Area Periphery	126	92.1	2.67	-5.09	-3.72
38	95.2	95.8	0.6	Mouse 1 In Place Activity in Area Box	52.29	87.07	2.43	-2.62	-4.36
39	95.2	95.8	0.6	Mouse 1 In Place Activity in Area Periphery	52.29	87.07	2.43	-2.62	-4.36
40	94.56	96.96	2.4	Mouse 1 Turn Around	151.8	63.19	2.4	49.23	20.49
41	96.96	99.07	2.1	Mouse 1 Locomotion in Area Box	220.37	104.83	2.24	51.1	24.31
42	96.96	99.07	2.1	Mouse 1 Locomotion in Area Periphery	220.37	104.83	2.24	51.1	24.31
43	99.2	104.17	4.97	Mouse 1 In Place Activity in Area Box	80.15	16.12	1.75	1.59	0.32
44	99.2	104.17	4.97	Mouse 1 In Place Activity in Area Periphery	80.15	16.12	1.75	1.59	0.32
45	98.63	104.84	6.21	Mouse 1 Turn Around	176.81	28.49	1.77	76.44	12.32
46	104.84	105.87	1.03	Mouse 1 Locomotion in Area Box	65.07	62.91	2.3	12.64	12.22
47	104.84	105.87	1.03	Mouse 1 Locomotion in Area Periphery	65.07	62.91	2.3	12.64	12.22
48	106.91	107.97	1.07	Mouse 1 Locomotion in Area Box	71.95	67.39	2.43	0.44	0.41
49	106.91	107.97	1.07	Mouse 1 Locomotion in Area Periphery	71.95	67.39	2.43	0.44	0.41
50	108.14	108.58	0.43	Mouse 1 In Place Activity in Area Box	48.31	111.36	2.19	-7.49	-17.27
51	108.14	108.58	0.43	Mouse 1 In Place Activity in Area Periphery	48.31	111.36	2.19	-7.49	-17.27
52	109.64	114.48	4.84	Mouse 1 In Place Activity in Area Box	60.17	12.44	1.86	120.6	24.93
53	109.64	114.48	4.84	Mouse 1 In Place Activity in Area Periphery	60.17	12.44	1.86	120.6	24.93
54	107.71	114.85	7.14	Mouse 1 Turn Around	195.2	27.34	1.95	108.01	15.13
55	115.22	117.25	2.04	Mouse 1 Locomotion in Area Box	130.93	64.33	2.03	18.53	9.1
56	115.22	117.25	2.04	Mouse 1 Locomotion in Area Periphery	130.93	64.33	2.03	18.53	9.1
57	117.55	118.99	1.43	Mouse 1 In Place Activity in Area Box	43.12	30.05	2.15	19.75	13.77
58	117.55	118.99	1.43	Mouse 1 In Place Activity in Area Periphery	43.12	30.05	2.15	19.75	13.77
59	120.99	121.89	0.9	Mouse 1 In Place Activity in Area Box	29.59	32.85	1.96	24.58	27.29
60	120.99	121.89	0.9	Mouse 1 In Place Activity in Area Periphery	29.59	32.85	1.96	24.58	27.29
61	119.32	124.39	5.07	Mouse 1 Turn Around	130.88	25.81	1.84	164.68	32.47
62	123.19	123.56	0.37	Mouse 1 In Place Activity in Area Box	8.42	22.93	1.69	30.99	84.42
63	123.19	123.56	0.37	Mouse 1 In Place Activity in Area Periphery	8.42	22.93	1.69	30.99	84.42
64	124.19	125.53	1.33	Mouse 1 Locomotion in Area Box	107.42	80.49	2.17	-10.45	-7.83
65	124.19	125.53	1.33	Mouse 1 Locomotion in Area Periphery	107.42	80.49	2.17	-10.45	-7.83
66	127.63	128.66	1.03	Mouse 1 In Place Activity in Area Box	20.59	19.91	1.86	8.79	8.5
67	127.63	128.66	1.03	Mouse 1 In Place Activity in Area Periphery	20.59	19.91	1.86	8.79	8.5
68	130.53	132.77	2.24	Mouse 1 Locomotion in Area Box	191.7	85.75	2.64	-10.48	-4.69
69	130.53	132.77	2.24	Mouse 1 Locomotion in Area Periphery	191.7	85.75	2.64	-10.48	-4.69
70	132.9	144.34	11.44	Mouse 1 In Place Activity in Area Box	141.94	12.4	1.85	-114.51	-10.01
71	132.9	144.34	11.44	Mouse 1 In Place Activity in Area Periphery	141.94	12.4	1.85	-114.51	-10.01
72	132.53	146.01	13.48	Mouse 1 Turn Around	207.32	15.38	1.87	-194.72	-14.44
73	145.31	147.38	2.07	Mouse 1 In Place Activity in Area Box	7.4	3.58	1.76	8.55	4.13
74	145.31	147.38	2.07	Mouse 1 In Place Activity in Area Periphery	7.4	3.58	1.76	8.55	4.13
75	147.58	149.45	1.87	Mouse 1 Locomotion in Area Box	224.47	120.13	2.39	11.36	6.08
76	147.58	149.45	1.87	Mouse 1 Locomotion in Area Periphery	224.47	120.13	2.39	11.36	6.08
77	149.58	162.93	13.35	Mouse 1 In Place Activity in Area Box	135.11	10.12	1.84	191.07	14.32
78	149.58	162.93	13.35	Mouse 1 In Place Activity in Area Periphery	135.11	10.12	1.84	191.07	14.32
79	149.02	156.02	7.01	Mouse 1 Turn Around	197.33	28.16	2.02	32.1	4.58
80	163.73	164.76	1.03	Mouse 1 In Place Activity in Area Box	23.01	22.24	2.78	-1.21	-1.17
81	163.73	164.76	1.03	Mouse 1 In Place Activity in Area Periphery	23.01	22.24	2.78	-1.21	-1.17
82	165.03	167	1.97	Mouse 1 Locomotion in Area Box	177.13	89.98	2.52	-13.96	-7.09
83	165.03	167	1.97	Mouse 1 Locomotion in Area Periphery	177.13	89.98	2.52	-13.96	-7.09
84	167.53	168.27	0.73	Mouse 1 In Place Activity in Area Box	31.1	42.37	1.59	-48.63	-66.24
85	167.53	168.27	0.73	Mouse 1 In Place Activity in Area Periphery	31.1	42.37	1.59	-48.63	-66.24
86	166.67	168.74	2.07	Mouse 1 Turn Around	155.15	75	1.83	-80.2	-38.77
87	169.7	171.74	2.04	Mouse 1 In Place Activity in Area Box	24.74	12.16	2.29	-48.35	-23.75
88	169.7	171.74	2.04	Mouse 1 In Place Activity in Area Periphery	24.74	12.16	2.29	-48.35	-23.75
89	173.27	174.94	1.67	Mouse 1 Locomotion in Area Box	145.74	87.36	2.15	18.29	10.96
90	173.27	174.94	1.67	Mouse 1 Locomotion in Area Periphery	145.74	87.36	2.15	18.29	10.96
91	175.11	179.51	4.4	Mouse 1 In Place Activity in Area Box	65.69	14.92	1.58	-35.25	-8
92	175.11	179.51	4.4	Mouse 1 In Place Activity in Area Periphery	65.69	14.92	1.58	-35.25	-8
93	174.47	180.85	6.37	Mouse 1 Turn Around	167.38	26.26	1.67	-172.72	-27.1
95	180.41	182.15	1.74	Mouse 1 Locomotion in Area Box	207.08	119.35	2.33	-16.54	-9.53
96	180.41	182.15	1.74	Mouse 1 Locomotion in Area Periphery	207.08	119.35	2.33	-16.54	-9.53
97	183.02	184.38	1.37	Mouse 1 In Place Activity in Area Box	18.56	13.56	1.87	-11.57	-8.46
98	183.02	184.38	1.37	Mouse 1 In Place Activity in Area Periphery	18.56	13.56	1.87	-11.57	-8.46
99	181.75	190.09	8.34	Mouse 1 Turn Around	244.67	29.33	1.78	141.72	16.99
100	185.69	191.36	5.67	Mouse 1 In Place Activity in Area Box	46.03	8.11	1.75	76.96	13.57
101	185.69	191.36	5.67	Mouse 1 In Place Activity in Area Periphery	46.03	8.11	1.75	76.96	13.57
102	191.99	193.73	1.74	Mouse 1 Locomotion in Area Box	229.6	132.33	2.48	-8.19	-4.72
103	191.99	193.73	1.74	Mouse 1 Locomotion in Area Periphery	229.6	132.33	2.48	-8.19	-4.72
104	194.03	225.93	31.9	Mouse 1 In Place Activity in Area Box	159.27	4.99	1.75	156.05	4.89
105	194.03	225.93	31.9	Mouse 1 In Place Activity in Area Periphery	159.27	4.99	1.75	156.05	4.89
106	193.26	215.85	22.59	Mouse 1 Turn Around	230.64	10.21	1.56	131.28	5.81
107	226.96	228.63	1.67	Mouse 1 In Place Activity in Area Box	14.83	8.89	1.77	-17.4	-10.43
108	226.96	228.63	1.67	Mouse 1 In Place Activity in Area Periphery	14.83	8.89	1.77	-17.4	-10.43
109	229.7	243.61	13.91	Mouse 1 In Place Activity in Area Box	93.91	6.75	1.83	-447.57	-32.17
110	229.7	243.61	13.91	Mouse 1 In Place Activity in Area Periphery	93.91	6.75	1.83	-447.57	-32.17
111	221.99	236.47	14.48	Mouse 1 Turn Around	103.3	7.13	1.87	-364.96	-25.2
112	244.11	263.93	19.82	Mouse 1 In Place Activity in Area Box	78.56	3.96	1.76	-194.14	-9.8
113	244.11	263.93	19.82	Mouse 1 In Place Activity in Area Periphery	78.56	3.96	1.76	-194.14	-9.8
114	265.43	266.47	1.03	Mouse 1 In Place Activity in Area Box	49.08	47.45	2	20.66	19.97
115	265.43	266.47	1.03	Mouse 1 In Place Activity in Area Periphery	49.08	47.45	2	20.66	19.97
116	267.13	270.3	3.17	Area:Mouse 1 Center In Center	222.45	70.18	2.42	-74.06	-23.37
117	267.13	267.8	0.67	Area:Mouse 1 Center In Center 75	33.71	50.52	2.74	16.24	24.33
118	270.4	270.6	0.2	Mouse 1 Cross Over Periphery and Center 75 by Center	9.63	48.09	2.36	-10.71	-53.49
119	266.8	268.54	1.74	Mouse 1 Locomotion in Area Box	111.81	64.44	2.58	15.98	9.21
120	266.8	268.54	1.74	Mouse 1 Locomotion in Area Center	111.81	64.44	2.58	15.98	9.21
121	267.8	268.17	0.37	Area:Mouse 1 Center In Center 50	30.46	83	2.71	-10.1	-27.53
122	268.17	268.37	0.2	Area:Mouse 1 Center In Center 25	20.65	103.15	2.43	-19.67	-98.25
123	268.37	269.14	0.77	Area:Mouse 1 Center In Center 50	77.84	101.43	2.26	-38.4	-50.04
124	267.57	268.54	0.97	Mouse 1 Locomotion in Area Center 50	83.94	86.75	2.62	-42.59	-44.02
125	269.14	270.3	1.17	Area:Mouse 1 Center In Center 75	59.78	51.19	2.25	-22.13	-18.95
126	270.3	274.97	4.67	Area:Mouse 1 Center In Periphery	154.78	33.13	2.36	155.24	33.23
127	275.08	275.28	0.2	Mouse 1 Cross Over Periphery and Center 75 by Center	5.83	29.12	2.25	-2.97	-14.83
128	269.34	271.5	2.17	Mouse 1 Turn Around	83.56	38.53	2.25	39.8	18.35
129	274.97	275.31	0.33	Area:Mouse 1 Center In Center	9.35	28.01	2.26	-7.94	-23.79
130	274.97	275.31	0.33	Area:Mouse 1 Center In Center 75	9.35	28.01	2.26	-7.94	-23.79
131	275.41	275.61	0.2	Mouse 1 Cross Over Periphery and Center 75 by Center	4.76	23.79	2.33	-20.91	-104.43
132	275.31	280.65	5.34	Area:Mouse 1 Center In Periphery	138.85	26.01	2.2	92.66	17.36
133	280.75	280.95	0.2	Mouse 1 Cross Over Periphery and Center 75 by Center	16.81	83.99	2.32	20.38	101.8
134	277.41	279.55	2.14	Mouse 1 In Place Activity in Area Box	46.44	21.74	2.08	52.84	24.75
135	277.41	279.55	2.14	Mouse 1 In Place Activity in Area Periphery	46.44	21.74	2.08	52.84	24.75
136	275.54	280.21	4.67	Mouse 1 Turn Around	109.02	23.34	2.19	95.87	20.52
137	280.65	285.45	4.8	Area:Mouse 1 Center In Center	399	83.04	2.36	-120.02	-24.98
138	280.65	281.18	0.53	Area:Mouse 1 Center In Center 75	45.15	84.57	2.45	41.77	78.24
139	279.85	285.95	6.11	Mouse 1 Locomotion in Area Box	497.89	81.54	2.35	-46.04	-7.54
140	285.55	285.75	0.2	Mouse 1 Cross Over Periphery and Center 75 by Center	26.48	132.25	2.51	11.96	59.76
141	279.85	285.22	5.37	Mouse 1 Locomotion in Area Center	411.69	76.63	2.33	-73.08	-13.6
142	281.18	281.75	0.57	Area:Mouse 1 Center In Center 50	51.68	91.11	2.87	-3.03	-5.34
143	281.75	282.85	1.1	Area:Mouse 1 Center In Center 25	107.93	98.02	2.43	-34.21	-31.07
144	281.51	282.62	1.1	Mouse 1 Locomotion in Area Center 25	107.69	97.8	2.57	-36.96	-33.57
145	282.85	283.45	0.6	Area:Mouse 1 Center In Center 50	65.28	108.69	2.32	-25.51	-42.48
146	283.45	283.62	0.17	Area:Mouse 1 Center In Center 75	17.47	104.7	2.43	-2.19	-13.12
147	283.62	284.05	0.43	Area:Mouse 1 Center In Center 50	27.47	63.34	1.92	-28.81	-66.41
148	284.05	285.45	1.4	Area:Mouse 1 Center In Center 75	84.02	59.95	2.23	-68.04	-48.55
149	285.45	468.17	182.72	Area:Mouse 1 Center In Periphery	3311.01	18.12	2.02	678.79	3.71
150	468.27	468.47	0.2	Mouse 1 Cross Over Periphery and Center 75 by Center	7.19	35.92	2.8	-0.2	-0.98
151	285.22	285.95	0.73	Mouse 1 Locomotion in Area Periphery	86.21	117.44	2.45	27.04	36.84
152	286.15	291.49	5.34	Mouse 1 In Place Activity in Area Box	89.49	16.76	2.16	-55.22	-10.34
153	286.15	291.49	5.34	Mouse 1 In Place Activity in Area Periphery	89.49	16.76	2.16	-55.22	-10.34
154	285.72	292.26	6.54	Mouse 1 Turn Around	162.44	24.84	2.16	-100.28	-15.33
155	292.39	293.69	1.3	Mouse 1 In Place Activity in Area Box	24.15	18.56	2.21	0.5	0.38
156	292.39	293.69	1.3	Mouse 1 In Place Activity in Area Periphery	24.15	18.56	2.21	0.5	0.38
157	295.1	296.13	1.03	Mouse 1 In Place Activity in Area Box	35.26	34.09	1.52	34.31	33.17
158	295.1	296.13	1.03	Mouse 1 In Place Activity in Area Periphery	35.26	34.09	1.52	34.31	33.17
159	293.86	296.7	2.84	Mouse 1 Turn Around	80.51	28.39	1.84	75.22	26.52
160	297.73	299.67	1.94	Mouse 1 Turn Around	85.62	44.24	1.92	76.08	39.31
161	299.87	301.23	1.37	Mouse 1 Locomotion in Area Box	93.47	68.32	2.59	29.61	21.64
162	299.87	301.23	1.37	Mouse 1 Locomotion in Area Periphery	93.47	68.32	2.59	29.61	21.64
163	301.4	310.88	9.48	Mouse 1 In Place Activity in Area Box	94.55	9.98	1.67	80.31	8.47
164	301.4	310.88	9.48	Mouse 1 In Place Activity in Area Periphery	94.55	9.98	1.67	80.31	8.47
165	300.87	308.91	8.04	Mouse 1 Turn Around	153.92	19.14	1.7	88.76	11.04
166	311.18	314.41	3.24	Mouse 1 Locomotion in Area Box	246.36	76.12	2.25	28.93	8.94
167	311.18	314.41	3.24	Mouse 1 Locomotion in Area Periphery	246.36	76.12	2.25	28.93	8.94
168	314.61	316.02	1.4	Mouse 1 In Place Activity in Area Box	42.39	30.25	1.8	-4.04	-2.89
169	314.61	316.02	1.4	Mouse 1 In Place Activity in Area Periphery	42.39	30.25	1.8	-4.04	-2.89
170	317.42	319.05	1.63	Mouse 1 In Place Activity in Area Box	23.86	14.59	1.94	37.48	22.92
171	317.42	319.05	1.63	Mouse 1 In Place Activity in Area Periphery	23.86	14.59	1.94	37.48	22.92
172	320.49	322.52	2.04	Mouse 1 In Place Activity in Area Box	45.78	22.49	1.74	-12.73	-6.25
173	320.49	322.52	2.04	Mouse 1 In Place Activity in Area Periphery	45.78	22.49	1.74	-12.73	-6.25
174	319.55	326.66	7.11	Mouse 1 Turn Around	116.09	16.33	1.8	157.71	22.19
175	323.46	324.82	1.37	Mouse 1 In Place Activity in Area Box	14.95	10.93	1.81	42.83	31.31
176	323.46	324.82	1.37	Mouse 1 In Place Activity in Area Periphery	14.95	10.93	1.81	42.83	31.31
177	324.82	325.43	0.6	Mouse 1 has no movement in Area Box	0	0	1.9	0.39	0.65
178	324.82	325.43	0.6	Mouse 1 has no movement in Area Periphery	0	0	1.9	0.39	0.65
179	326.36	327.83	1.47	Mouse 1 Locomotion in Area Box	126.04	85.85	2.29	25.69	17.5
180	326.36	327.83	1.47	Mouse 1 Locomotion in Area Periphery	126.04	85.85	2.29	25.69	17.5
181	327.96	337.14	9.18	Mouse 1 In Place Activity in Area Box	92.12	10.04	1.79	288.77	31.47
182	327.96	337.14	9.18	Mouse 1 In Place Activity in Area Periphery	92.12	10.04	1.79	288.77	31.47
183	327.26	331.1	3.84	Mouse 1 Turn Around	159.87	41.66	1.72	106.33	27.71
184	338.84	343.81	4.97	Mouse 1 In Place Activity in Area Box	55.67	11.2	1.83	-61.7	-12.41
185	338.84	343.81	4.97	Mouse 1 In Place Activity in Area Periphery	55.67	11.2	1.83	-61.7	-12.41
186	338.07	342.48	4.4	Mouse 1 Turn Around	109.8	24.93	1.83	-143.63	-32.61
187	344.74	347.28	2.54	Mouse 1 In Place Activity in Area Box	20.79	8.2	1.93	-16.52	-6.52
188	344.74	347.28	2.54	Mouse 1 In Place Activity in Area Periphery	20.79	8.2	1.93	-16.52	-6.52
189	347.68	348.68	1	Mouse 1 Locomotion in Area Box	51.49	51.44	2.43	38.86	38.82
190	347.68	348.68	1	Mouse 1 Locomotion in Area Periphery	51.49	51.44	2.43	38.86	38.82
191	349.35	350.62	1.27	Mouse 1 Locomotion in Area Box	101.66	80.18	2.68	-20.56	-16.22
192	349.35	350.62	1.27	Mouse 1 Locomotion in Area Periphery	101.66	80.18	2.68	-20.56	-16.22
193	350.75	379.08	28.33	Mouse 1 In Place Activity in Area Box	190.68	6.73	2.01	14.96	0.53
194	350.75	379.08	28.33	Mouse 1 In Place Activity in Area Periphery	190.68	6.73	2.01	14.96	0.53
195	350.25	362.36	12.11	Mouse 1 Turn Around	166.81	13.77	2.22	15.3	1.26
196	380.28	382.32	2.04	Mouse 1 In Place Activity in Area Box	16.98	8.34	2.15	-8.16	-4.01
197	380.28	382.32	2.04	Mouse 1 In Place Activity in Area Periphery	16.98	8.34	2.15	-8.16	-4.01
198	382.62	384.08	1.47	Mouse 1 Locomotion in Area Box	84.22	57.36	2.4	-20.77	-14.14
199	382.62	384.08	1.47	Mouse 1 Locomotion in Area Periphery	84.22	57.36	2.4	-20.77	-14.14
200	386.35	401.67	15.32	Mouse 1 In Place Activity in Area Box	96.33	6.29	2	22.21	1.45
201	386.35	401.67	15.32	Mouse 1 In Place Activity in Area Periphery	96.33	6.29	2	22.21	1.45
202	385.49	394.09	8.61	Mouse 1 Turn Around	137.88	16.02	2.2	-39.5	-4.59
203	402.7	410.91	8.21	Mouse 1 In Place Activity in Area Box	80.71	9.83	2.03	227.26	27.69
204	402.7	410.91	8.21	Mouse 1 In Place Activity in Area Periphery	80.71	9.83	2.03	227.26	27.69
205	412.81	417.28	4.47	Mouse 1 In Place Activity in Area Box	15.71	3.51	2.2	-13.4	-3
206	412.81	417.28	4.47	Mouse 1 In Place Activity in Area Periphery	15.71	3.51	2.2	-13.4	-3
207	404.9	418.22	13.31	Mouse 1 Turn Around	105.61	7.93	2.12	104.79	7.87
208	418.99	420.62	1.63	Mouse 1 has no movement in Area Box	41.65	25.47	2.14	-3.49	-2.13
209	418.99	420.62	1.63	Mouse 1 has no movement in Area Periphery	41.65	25.47	2.14	-3.49	-2.13
210	420.62	421.72	1.1	Mouse 1 In Place Activity in Area Box	0	0	1.94	-11.37	-10.32
211	420.62	421.72	1.1	Mouse 1 In Place Activity in Area Periphery	0	0	1.94	-11.37	-10.32
212	421.72	422.79	1.07	Mouse 1 has no movement in Area Box	0	0	1.94	3.68	3.45
213	421.72	422.79	1.07	Mouse 1 has no movement in Area Periphery	0	0	1.94	3.68	3.45
214	423.26	441.71	18.45	Mouse 1 In Place Activity in Area Box	35.03	1.9	1.84	94.72	5.13
215	423.26	441.71	18.45	Mouse 1 In Place Activity in Area Periphery	35.03	1.9	1.84	94.72	5.13
216	418.49	443.24	24.76	Mouse 1 Turn Around	133.5	5.39	1.9	78.01	3.15
217	443.08	444.18	1.1	Mouse 1 Locomotion in Area Box	65.07	59.1	2.48	-19.65	-17.85
218	443.08	444.18	1.1	Mouse 1 Locomotion in Area Periphery	65.07	59.1	2.48	-19.65	-17.85
219	444.34	445.58	1.23	Mouse 1 In Place Activity in Area Box	52.78	42.75	2.34	10.13	8.21
220	444.34	445.58	1.23	Mouse 1 In Place Activity in Area Periphery	52.78	42.75	2.34	10.13	8.21
221	447.48	448.21	0.73	Mouse 1 In Place Activity in Area Box	16.98	23.13	2.56	1.19	1.62
222	447.48	448.21	0.73	Mouse 1 In Place Activity in Area Periphery	16.98	23.13	2.56	1.19	1.62
223	449.45	451.45	2	Mouse 1 In Place Activity in Area Box	57.68	28.81	2.24	50.7	25.32
224	449.45	451.45	2	Mouse 1 In Place Activity in Area Periphery	57.68	28.81	2.24	50.7	25.32
225	448.88	451.85	2.97	Mouse 1 Turn Around	94.9	31.96	2.33	89.26	30.06
226	455.42	456.09	0.67	Mouse 1 In Place Activity in Area Box	33.1	49.6	2.23	-21.13	-31.67
227	455.42	456.09	0.67	Mouse 1 In Place Activity in Area Periphery	33.1	49.6	2.23	-21.13	-31.67
228	457.86	459.79	1.94	Mouse 1 In Place Activity in Area Box	65.24	33.71	2	72.35	37.38
229	457.86	459.79	1.94	Mouse 1 In Place Activity in Area Periphery	65.24	33.71	2	72.35	37.38
230	457.22	459.46	2.24	Mouse 1 Turn Around	114.47	51.2	2.14	90.51	40.49
231	460.49	461.83	1.33	Mouse 1 In Place Activity in Area Box	23.46	17.58	1.85	-15.37	-11.52
232	460.49	461.83	1.33	Mouse 1 In Place Activity in Area Periphery	23.46	17.58	1.85	-15.37	-11.52
233	463	467.7	4.7	Mouse 1 In Place Activity in Area Box	47.82	10.17	2	-124.08	-26.37
234	463	467.7	4.7	Mouse 1 In Place Activity in Area Periphery	47.82	10.17	2	-124.08	-26.37
235	468.17	469.77	1.6	Area:Mouse 1 Center In Center	62.37	38.94	2.6	52.6	32.84
236	468.17	469.77	1.6	Area:Mouse 1 Center In Center 75	62.37	38.94	2.6	52.6	32.84
237	469.87	470.07	0.2	Mouse 1 Cross Over Periphery and Center 75 by Center	6.16	30.76	2.55	21.27	106.25
238	467.77	469.27	1.5	Mouse 1 Turn Around	49.67	33.08	2.56	48.31	32.18
239	469.77	474.37	4.6	Area:Mouse 1 Center In Periphery	266.97	57.98	2.22	-144.21	-31.32
240	474.47	474.67	0.2	Mouse 1 Cross Over Periphery and Center 75 by Center	5.81	29	2.29	10.39	51.87
241	470.94	472.67	1.74	Mouse 1 Locomotion in Area Box	165.01	95.1	2.73	-33.4	-19.25
242	470.94	472.67	1.74	Mouse 1 Locomotion in Area Periphery	165.01	95.1	2.73	-33.4	-19.25
243	472.91	473.94	1.03	Mouse 1 In Place Activity in Area Box	36.1	34.9	1.46	-65.54	-63.36
244	472.91	473.94	1.03	Mouse 1 In Place Activity in Area Periphery	36.1	34.9	1.46	-65.54	-63.36
245	472.04	474.64	2.6	Mouse 1 Turn Around	149.7	57.52	2.02	-123.74	-47.54
246	474.37	474.77	0.4	Area:Mouse 1 Center In Center	11.55	28.84	2.22	27.52	68.74
247	474.37	474.77	0.4	Area:Mouse 1 Center In Center 75	11.55	28.84	2.22	27.52	68.74
248	474.87	475.08	0.2	Mouse 1 Cross Over Periphery and Center 75 by Center	10.27	51.29	2.22	12.65	63.18
249	474.77	619.42	144.64	Area:Mouse 1 Center In Periphery	1568.55	10.84	1.89	225.3	1.56
250	619.52	619.72	0.2	Mouse 1 Cross Over Periphery and Center 75 by Center	7.45	37.21	2.37	8.33	41.61
251	475.38	478.21	2.84	Mouse 1 In Place Activity in Area Box	64.88	22.87	1.74	83.94	29.6
252	475.38	478.21	2.84	Mouse 1 In Place Activity in Area Periphery	64.88	22.87	1.74	83.94	29.6
253	479.38	483.35	3.97	Mouse 1 In Place Activity in Area Box	50.81	12.8	2.1	136.97	34.5
254	479.38	483.35	3.97	Mouse 1 In Place Activity in Area Periphery	50.81	12.8	2.1	136.97	34.5
255	478.45	482.75	4.3	Mouse 1 Turn Around	81.48	18.93	2.16	119.99	27.88
256	483.68	486.19	2.5	Mouse 1 Locomotion in Area Box	228.01	91.11	2.29	13.94	5.57
257	483.68	486.19	2.5	Mouse 1 Locomotion in Area Periphery	228.01	91.11	2.29	13.94	5.57
258	487.62	510.18	22.56	Mouse 1 In Place Activity in Area Box	73.53	3.26	1.87	-99.96	-4.43
259	487.62	510.18	22.56	Mouse 1 In Place Activity in Area Periphery	73.53	3.26	1.87	-99.96	-4.43
260	485.85	489.42	3.57	Mouse 1 Turn Around	118.73	33.26	1.84	-138.83	-38.89
261	511.61	518.92	7.31	Mouse 1 In Place Activity in Area Box	33.96	4.65	1.87	76.54	10.47
262	511.61	518.92	7.31	Mouse 1 In Place Activity in Area Periphery	33.96	4.65	1.87	76.54	10.47
263	520.15	527.83	7.67	Mouse 1 In Place Activity in Area Box	41.89	5.46	1.84	-71.72	-9.35
264	520.15	527.83	7.67	Mouse 1 In Place Activity in Area Periphery	41.89	5.46	1.84	-71.72	-9.35
265	528.36	528.76	0.4	Mouse 1 Flat-Back Approach in Area Box	32.72	81.72	3.57	-10.23	-25.56
266	527.96	528.9	0.93	Mouse 1 Locomotion in Area Box	56.49	60.47	3.25	7.03	7.53
267	527.96	528.9	0.93	Mouse 1 Locomotion in Area Periphery	56.49	60.47	3.25	7.03	7.53
268	529.03	529.66	0.63	Mouse 1 In Place Activity in Area Box	57.51	90.71	2.54	3.2	5.05
269	529.03	529.66	0.63	Mouse 1 In Place Activity in Area Periphery	57.51	90.71	2.54	3.2	5.05
270	530.3	530.56	0.27	Mouse 1 Flat-Back Approach in Area Box	10.68	40.01	3.66	1.75	6.56
271	530.03	531.66	1.63	Mouse 1 Locomotion in Area Box	104.85	64.13	3.09	0.06	0.04
272	530.03	531.66	1.63	Mouse 1 Locomotion in Area Periphery	104.85	64.13	3.09	0.06	0.04
273	532.07	532.9	0.83	Mouse 1 In Place Activity in Area Box	30.44	36.49	2.26	-1.6	-1.92
274	532.07	532.9	0.83	Mouse 1 In Place Activity in Area Periphery	30.44	36.49	2.26	-1.6	-1.92
275	534.3	610.81	76.51	Mouse 1 In Place Activity in Area Box	221.32	2.89	1.75	-35.32	-0.46
276	534.3	610.81	76.51	Mouse 1 In Place Activity in Area Periphery	221.32	2.89	1.75	-35.32	-0.46
277	531.36	536.9	5.54	Mouse 1 Turn Around	137.34	24.8	2.21	-60.41	-10.91
279	612.41	612.68	0.27	Mouse 1 Flat-Back Approach in Area Box	19.1	71.56	3.27	2.64	9.88
280	613.98	614.95	0.97	Mouse 1 Locomotion in Area Box	67.65	69.91	2.92	-5.63	-5.82
281	613.98	614.95	0.97	Mouse 1 Locomotion in Area Periphery	67.65	69.91	2.92	-5.63	-5.82
282	616.52	618.89	2.37	Mouse 1 In Place Activity in Area Box	43.35	18.3	2.32	92.88	39.2
283	616.52	618.89	2.37	Mouse 1 In Place Activity in Area Periphery	43.35	18.3	2.32	92.88	39.2
284	614.91	619.72	4.8	Mouse 1 Turn Around	171.54	35.7	2.32	139.17	28.97
285	619.42	624.22	4.8	Area:Mouse 1 Center In Center	305.08	63.49	2.31	21.26	4.42
286	619.42	624.22	4.8	Area:Mouse 1 Center In Center 75	305.08	63.49	2.31	21.26	4.42
287	624.32	624.52	0.2	Mouse 1 Cross Over Periphery and Center 75 by Center	4.65	23.23	2.18	2.15	10.72
288	620.39	622.32	1.94	Mouse 1 Locomotion in Area Box	161.58	83.49	2.36	-18.22	-9.41
289	620.39	622.32	1.94	Mouse 1 Locomotion in Area Center	161.58	83.49	2.36	-18.22	-9.41
290	620.39	622.32	1.94	Mouse 1 Locomotion in Area Center 75	161.58	83.49	2.36	-18.22	-9.41
291	624.22	681.98	57.76	Area:Mouse 1 Center In Periphery	774.93	13.42	1.78	-86.01	-1.49
292	682.08	682.28	0.2	Mouse 1 Cross Over Periphery and Center 75 by Center	9.71	48.48	2.59	2.65	13.25
293	624.09	626.93	2.84	Mouse 1 In Place Activity in Area Box	34.15	12.04	2.1	-47.82	-16.86
294	624.09	626.93	2.84	Mouse 1 In Place Activity in Area Periphery	34.15	12.04	2.1	-47.82	-16.86
295	622.26	626.93	4.67	Mouse 1 Turn Around	142.45	30.49	2.21	-44.97	-9.63
296	627.16	628.56	1.4	Mouse 1 Locomotion in Area Box	100.36	71.61	2.34	-3.35	-2.39
297	627.16	628.56	1.4	Mouse 1 Locomotion in Area Periphery	100.36	71.61	2.34	-3.35	-2.39
298	630.36	631.83	1.47	Mouse 1 In Place Activity in Area Box	44.65	30.42	1.95	-14.02	-9.55
299	630.36	631.83	1.47	Mouse 1 In Place Activity in Area Periphery	44.65	30.42	1.95	-14.02	-9.55
300	632.9	634.57	1.67	Mouse 1 In Place Activity in Area Box	34.58	20.73	1.48	0.87	0.52
301	632.9	634.57	1.67	Mouse 1 In Place Activity in Area Periphery	34.58	20.73	1.48	0.87	0.52
302	629.83	635.97	6.14	Mouse 1 Turn Around	168.08	27.38	1.81	-200.94	-32.73
303	635.7	637.24	1.53	Mouse 1 Locomotion in Area Box	185.28	120.71	2.31	-30.11	-19.62
304	635.7	637.24	1.53	Mouse 1 Locomotion in Area Periphery	185.28	120.71	2.31	-30.11	-19.62
305	637.4	680.95	43.54	Mouse 1 In Place Activity in Area Box	178.28	4.09	1.69	114.55	2.63
306	637.4	680.95	43.54	Mouse 1 In Place Activity in Area Periphery	178.28	4.09	1.69	114.55	2.63
307	637	643.14	6.14	Mouse 1 Turn Around	194.59	31.69	1.79	43.26	7.05
308	681.98	687.02	5.04	Area:Mouse 1 Center In Center	175.85	34.9	2.32	-81.62	-16.2
309	681.98	685.39	3.4	Area:Mouse 1 Center In Center 75	82.78	24.32	2.29	-10.8	-3.17
310	687.12	687.32	0.2	Mouse 1 Cross Over Periphery and Center 75 by Center	36.26	181.12	2.3	-1.24	-6.17
311	682.08	684.05	1.97	Mouse 1 In Place Activity in Area Box	40.8	20.72	2.31	-16.41	-8.33
312	682.08	684.05	1.97	Mouse 1 In Place Activity in Area Center	40.8	20.72	2.31	-16.41	-8.33
313	682.08	684.05	1.97	Mouse 1 In Place Activity in Area Center 75	40.8	20.72	2.31	-16.41	-8.33
314	678.14	684.18	6.04	Mouse 1 Turn Around	80.34	13.3	2.12	24.14	4
315	685.39	686.59	1.2	Area:Mouse 1 Center In Center 50	43.52	36.23	2.3	-63.21	-52.62
316	686.59	687.02	0.43	Area:Mouse 1 Center In Center 75	49.55	114.23	2.58	-7.61	-17.55
317	686.15	687.19	1.03	Mouse 1 Locomotion in Area Box	97.26	94.03	2.5	-51.13	-49.43
318	686.15	686.79	0.63	Mouse 1 Locomotion in Area Center	36.03	56.84	2.46	-43.29	-68.28
319	687.02	815.28	128.26	Area:Mouse 1 Center In Periphery	2618.82	20.42	2.04	-595.48	-4.64
320	815.38	815.58	0.2	Mouse 1 Cross Over Periphery and Center 75 by Center	6.77	33.84	2.45	7.16	35.74
321	689.46	703.6	14.15	Mouse 1 In Place Activity in Area Box	120.7	8.53	2.02	113.93	8.05
322	689.46	703.6	14.15	Mouse 1 In Place Activity in Area Periphery	120.7	8.53	2.02	113.93	8.05
323	688.09	702.87	14.78	Mouse 1 Turn Around	130.91	8.86	2.01	91.66	6.2
324	704.97	709.64	4.67	Mouse 1 In Place Activity in Area Box	45.24	9.69	2.33	20.51	4.39
325	704.97	709.64	4.67	Mouse 1 In Place Activity in Area Periphery	45.24	9.69	2.33	20.51	4.39
326	709.64	710.61	0.97	Mouse 1 has no movement in Area Box	0.73	0.76	2.23	0.01	0.01
327	709.64	710.61	0.97	Mouse 1 has no movement in Area Periphery	0.73	0.76	2.23	0.01	0.01
328	710.61	713.85	3.24	Mouse 1 In Place Activity in Area Box	9.57	2.96	2.11	73.98	22.86
329	710.61	713.85	3.24	Mouse 1 In Place Activity in Area Periphery	9.57	2.96	2.11	73.98	22.86
330	714.05	715.02	0.97	Mouse 1 Locomotion in Area Box	50.35	52.04	2.23	42.18	43.59
331	714.05	715.02	0.97	Mouse 1 Locomotion in Area Periphery	50.35	52.04	2.23	42.18	43.59
332	715.82	723.29	7.47	Mouse 1 In Place Activity in Area Box	33.41	4.47	1.71	-92.9	-12.43
333	715.82	723.29	7.47	Mouse 1 In Place Activity in Area Periphery	33.41	4.47	1.71	-92.9	-12.43
334	714.48	723.42	8.94	Mouse 1 Turn Around	134.6	15.05	1.76	-163.45	-18.28
335	724.56	725.29	0.73	Mouse 1 In Place Activity in Area Box	24.79	33.77	2.05	-32.11	-43.74
336	724.56	725.29	0.73	Mouse 1 In Place Activity in Area Periphery	24.79	33.77	2.05	-32.11	-43.74
337	726.16	727.19	1.03	Mouse 1 Flat-Back Approach in Area Box	152.8	147.72	3.55	0.15	0.15
338	725.69	727.49	1.8	Mouse 1 Locomotion in Area Box	214.4	118.99	3.31	16.01	8.88
339	725.69	727.49	1.8	Mouse 1 Locomotion in Area Periphery	214.4	118.99	3.31	16.01	8.88
340	728.06	728.76	0.7	Mouse 1 In Place Activity in Area Box	24.35	34.74	1.63	-43.49	-62.07
341	728.06	728.76	0.7	Mouse 1 In Place Activity in Area Periphery	24.35	34.74	1.63	-43.49	-62.07
342	726.99	729.66	2.67	Mouse 1 Turn Around	189.01	70.81	2.13	-88.63	-33.2
343	729.8	732.77	2.97	Mouse 1 In Place Activity in Area Box	32.44	10.92	2.27	-16.97	-5.72
344	729.8	732.77	2.97	Mouse 1 In Place Activity in Area Periphery	32.44	10.92	2.27	-16.97	-5.72
345	734.1	749.72	15.62	Mouse 1 In Place Activity in Area Box	106.58	6.82	1.89	-323.62	-20.72
346	734.1	749.72	15.62	Mouse 1 In Place Activity in Area Periphery	106.58	6.82	1.89	-323.62	-20.72
347	731.8	736.9	5.11	Mouse 1 Turn Around	104.52	20.47	2.01	-294.12	-57.61
348	750.18	752.12	1.94	Mouse 1 Locomotion in Area Box	261.5	135.12	2.72	-10.43	-5.39
349	750.18	752.12	1.94	Mouse 1 Locomotion in Area Periphery	261.5	135.12	2.72	-10.43	-5.39
350	752.62	753.02	0.4	Mouse 1 has no movement in Area Box	19.04	47.55	2.43	-0.27	-0.68
351	752.62	753.02	0.4	Mouse 1 has no movement in Area Periphery	19.04	47.55	2.43	-0.27	-0.68
352	753.02	758.79	5.77	Mouse 1 In Place Activity in Area Box	37.97	6.58	2.02	84.73	14.68
353	753.02	758.79	5.77	Mouse 1 In Place Activity in Area Periphery	37.97	6.58	2.02	84.73	14.68
354	751.65	757.66	6.01	Mouse 1 Turn Around	175.12	29.16	2.24	47.31	7.88
355	759.26	760.79	1.53	Mouse 1 Locomotion in Area Box	177.57	115.69	2.42	-6.17	-4.02
356	759.26	760.79	1.53	Mouse 1 Locomotion in Area Periphery	177.57	115.69	2.42	-6.17	-4.02
357	760.23	765.1	4.87	Mouse 1 Turn Around	211.49	43.41	2.14	7.65	1.57
358	761.73	764.46	2.74	Mouse 1 In Place Activity in Area Box	23.35	8.54	2	-6.35	-2.32
359	761.73	764.46	2.74	Mouse 1 In Place Activity in Area Periphery	23.35	8.54	2	-6.35	-2.32
360	766.73	771.67	4.94	Mouse 1 In Place Activity in Area Box	38.64	7.82	2.37	3.32	0.67
361	766.73	771.67	4.94	Mouse 1 In Place Activity in Area Periphery	38.64	7.82	2.37	3.32	0.67
362	775.38	775.78	0.4	Mouse 1 Flat-Back Approach in Area Box	32.06	80.07	3.1	15.68	39.17
363	775.14	777.81	2.67	Mouse 1 Turn Around	113.08	42.36	2.22	18.01	6.75
364	776.61	778.88	2.27	Mouse 1 In Place Activity in Area Box	51.31	22.62	1.86	-6.84	-3.01
365	776.61	778.88	2.27	Mouse 1 In Place Activity in Area Periphery	51.31	22.62	1.86	-6.84	-3.01
366	780.15	782.08	1.94	Mouse 1 In Place Activity in Area Box	20.83	10.76	2.19	8.75	4.52
367	780.15	782.08	1.94	Mouse 1 In Place Activity in Area Periphery	20.83	10.76	2.19	8.75	4.52
368	783.35	784.58	1.23	Mouse 1 In Place Activity in Area Box	12.73	10.31	1.84	-59.67	-48.34
369	783.35	784.58	1.23	Mouse 1 In Place Activity in Area Periphery	12.73	10.31	1.84	-59.67	-48.34
371	784.45	786.59	2.14	Mouse 1 Turn Around	54.22	25.39	1.55	-130.55	-61.13
372	787.05	792.26	5.21	Mouse 1 In Place Activity in Area Box	49.78	9.56	1.65	26.57	5.1
373	787.05	792.26	5.21	Mouse 1 In Place Activity in Area Periphery	49.78	9.56	1.65	26.57	5.1
374	793.23	799.6	6.37	Mouse 1 In Place Activity in Area Box	14.55	2.28	1.57	30.65	4.81
375	793.23	799.6	6.37	Mouse 1 In Place Activity in Area Periphery	14.55	2.28	1.57	30.65	4.81
376	799.77	800.67	0.9	Mouse 1 Locomotion in Area Box	51.87	57.57	2.46	-59.83	-66.41
377	799.77	800.67	0.9	Mouse 1 Locomotion in Area Periphery	51.87	57.57	2.46	-59.83	-66.41
378	800.87	806.37	5.51	Mouse 1 In Place Activity in Area Box	91.33	16.59	1.85	-8.57	-1.56
379	800.87	806.37	5.51	Mouse 1 In Place Activity in Area Periphery	91.33	16.59	1.85	-8.57	-1.56
380	800.27	806.57	6.31	Mouse 1 Turn Around	156.52	24.82	1.93	-22.36	-3.55
381	806.51	807.37	0.87	Mouse 1 Locomotion in Area Box	44.68	51.5	2.15	-18.36	-21.16
382	806.51	807.37	0.87	Mouse 1 Locomotion in Area Periphery	44.68	51.5	2.15	-18.36	-21.16
383	807.51	810.24	2.74	Mouse 1 In Place Activity in Area Box	67.27	24.59	1.94	20.46	7.48
384	807.51	810.24	2.74	Mouse 1 In Place Activity in Area Periphery	67.27	24.59	1.94	20.46	7.48
385	806.84	811.11	4.27	Mouse 1 Turn Around	127.15	29.77	2	-6.13	-1.43
386	811.81	812.58	0.77	Mouse 1 In Place Activity in Area Box	48.25	62.87	2.58	8.51	11.08
387	811.81	812.58	0.77	Mouse 1 In Place Activity in Area Periphery	48.25	62.87	2.58	8.51	11.08
388	811.38	814.78	3.4	Mouse 1 Turn Around	111.97	32.9	2.3	-171.2	-50.3
389	815.28	815.62	0.33	Area:Mouse 1 Center In Center	10.56	31.66	2.43	12.14	36.39
390	815.28	815.62	0.33	Area:Mouse 1 Center In Center 75	10.56	31.66	2.43	12.14	36.39
391	815.72	815.92	0.2	Mouse 1 Cross Over Periphery and Center 75 by Center	3.37	16.85	1.8	16.49	82.37
392	815.62	825.96	10.34	Area:Mouse 1 Center In Periphery	161.14	15.58	1.83	-3.56	-0.34
393	826.06	826.26	0.2	Mouse 1 Cross Over Periphery and Center 75 by Center	7.89	39.42	2.47	6.32	31.58
394	815.42	816.25	0.83	Mouse 1 In Place Activity in Area Box	16.84	20.19	2	8.27	9.91
395	815.42	816.25	0.83	Mouse 1 In Place Activity in Area Periphery	16.84	20.19	2	8.27	9.91
396	817.85	824.89	7.04	Mouse 1 In Place Activity in Area Box	56.63	8.04	1.76	102.8	14.6
397	817.85	824.89	7.04	Mouse 1 In Place Activity in Area Periphery	56.63	8.04	1.76	102.8	14.6
398	816.98	826.99	10.01	Mouse 1 Turn Around	172.3	17.21	1.87	117.17	11.71
399	825.96	826.66	0.7	Area:Mouse 1 Center In Center	23.7	33.82	2.32	23.5	33.54
400	825.96	826.66	0.7	Area:Mouse 1 Center In Center 75	23.7	33.82	2.32	23.5	33.54
401	826.76	826.96	0.2	Mouse 1 Cross Over Periphery and Center 75 by Center	2.59	12.92	2.22	2.34	11.71
402	826.66	913.78	87.12	Area:Mouse 1 Center In Periphery	1238.7	14.22	2.03	-75.98	-0.87
403	913.88	914.08	0.2	Mouse 1 Cross Over Periphery and Center 75 by Center	4.82	24.05	2.48	3.26	16.3
404	826.16	826.89	0.73	Mouse 1 In Place Activity in Area Box	20.2	27.52	2.26	23.91	32.57
405	827.83	830.33	2.5	Mouse 1 Turn Around	105.65	42.22	2.29	-94.89	-37.92
406	828.9	830.1	1.2	Mouse 1 In Place Activity in Area Box	37.65	31.34	1.86	-97.64	-81.29
407	828.9	830.1	1.2	Mouse 1 In Place Activity in Area Periphery	37.65	31.34	1.86	-97.64	-81.29
408	831	833.6	2.6	Mouse 1 In Place Activity in Area Box	36.21	13.91	2.16	20.21	7.77
409	831	833.6	2.6	Mouse 1 In Place Activity in Area Periphery	36.21	13.91	2.16	20.21	7.77
410	836.44	837.3	0.87	Mouse 1 Locomotion in Area Box	55.55	64.03	2.74	34.16	39.38
411	836.44	837.3	0.87	Mouse 1 Locomotion in Area Periphery	55.55	64.03	2.74	34.16	39.38
412	838.44	875.54	37.1	Mouse 1 In Place Activity in Area Box	183.61	4.95	1.91	171.72	4.63
413	838.44	875.54	37.1	Mouse 1 In Place Activity in Area Periphery	183.61	4.95	1.91	171.72	4.63
414	836.97	853.25	16.28	Mouse 1 Turn Around	170.75	10.49	1.97	105.99	6.51
415	877.94	882.75	4.8	Mouse 1 In Place Activity in Area Box	47.09	9.8	2.28	8.27	1.72
416	877.94	882.75	4.8	Mouse 1 In Place Activity in Area Periphery	47.09	9.8	2.28	8.27	1.72
417	876.94	882.75	5.81	Mouse 1 Turn Around	102.05	17.58	2.36	32.73	5.64
418	883.75	885.72	1.97	Mouse 1 In Place Activity in Area Box	7.24	3.68	2.18	-10.63	-5.4
419	883.75	885.72	1.97	Mouse 1 In Place Activity in Area Periphery	7.24	3.68	2.18	-10.63	-5.4
420	886.29	887.85	1.57	Mouse 1 Locomotion in Area Box	126.29	80.53	2.63	25.68	16.37
421	886.29	887.85	1.57	Mouse 1 Locomotion in Area Periphery	126.29	80.53	2.63	25.68	16.37
422	888.05	910.34	22.29	Mouse 1 In Place Activity in Area Box	132.74	5.96	1.93	-134.55	-6.04
423	888.05	910.34	22.29	Mouse 1 In Place Activity in Area Periphery	132.74	5.96	1.93	-134.55	-6.04
424	887.05	894.59	7.54	Mouse 1 Turn Around	155.75	20.65	1.89	-97.81	-12.97
426	911.08	912.98	1.9	Mouse 1 Locomotion in Area Box	201.81	106.11	2.49	1.44	0.76
427	911.08	912.98	1.9	Mouse 1 Locomotion in Area Periphery	201.81	106.11	2.49	1.44	0.76
428	913.78	914.05	0.27	Area:Mouse 1 Center In Center	6.12	22.91	2.48	-1.76	-6.59
429	913.78	914.05	0.27	Area:Mouse 1 Center In Center 75	6.12	22.91	2.48	-1.76	-6.59
430	914.15	914.35	0.2	Mouse 1 Cross Over Periphery and Center 75 by Center	6.12	30.59	2.34	6.2	30.98
431	914.05	968.34	54.29	Area:Mouse 1 Center In Periphery	1380.56	25.43	2.05	-276.99	-5.1
432	968.44	968.64	0.2	Mouse 1 Cross Over Periphery and Center 75 by Center	15.7	78.44	2.34	-13.44	-67.13
433	916.15	916.62	0.47	Mouse 1 In Place Activity in Area Box	31.43	67.27	2.38	5.74	12.28
434	916.15	916.62	0.47	Mouse 1 In Place Activity in Area Periphery	31.43	67.27	2.38	5.74	12.28
435	918.55	921.62	3.07	Mouse 1 Turn Around	121.63	39.62	2.23	26.1	8.5
436	922.26	922.99	0.73	Mouse 1 In Place Activity in Area Box	5.02	6.84	2.25	-4.33	-5.9
437	922.26	922.99	0.73	Mouse 1 In Place Activity in Area Periphery	5.02	6.84	2.25	-4.33	-5.9
438	923.82	925.56	1.74	Mouse 1 In Place Activity in Area Box	22.32	12.87	1.63	-34.35	-19.8
439	923.82	925.56	1.74	Mouse 1 In Place Activity in Area Periphery	22.32	12.87	1.63	-34.35	-19.8
440	926.36	927.89	1.53	Mouse 1 Locomotion in Area Box	156.22	101.78	2.46	-68.31	-44.51
441	926.36	927.89	1.53	Mouse 1 Locomotion in Area Periphery	156.22	101.78	2.46	-68.31	-44.51
442	928.03	941.51	13.48	Mouse 1 In Place Activity in Area Box	124.52	9.24	1.91	-107.51	-7.98
443	928.03	941.51	13.48	Mouse 1 In Place Activity in Area Periphery	124.52	9.24	1.91	-107.51	-7.98
444	927.39	930.06	2.67	Mouse 1 Turn Around	176.87	66.26	2.05	-24.29	-9.1
445	939.77	940.07	0.3	Mouse 1 SAP [None]	6.47	21.55	3.12	-6.41	-21.34
446	941.68	942.81	1.13	Mouse 1 Locomotion in Area Box	73.53	64.81	2.56	-14.58	-12.85
447	941.68	942.81	1.13	Mouse 1 Locomotion in Area Periphery	73.53	64.81	2.56	-14.58	-12.85
448	942.94	943.74	0.8	Mouse 1 In Place Activity in Area Box	40.46	50.52	2.45	11.9	14.86
449	942.94	943.74	0.8	Mouse 1 In Place Activity in Area Periphery	40.46	50.52	2.45	11.9	14.86
450	943.88	948.55	4.67	Mouse 1 Turn Around	100.96	21.61	2.01	18.15	3.88
451	945.71	948.28	2.57	Mouse 1 In Place Activity in Area Box	23.86	9.29	1.79	-8.51	-3.31
452	945.71	948.28	2.57	Mouse 1 In Place Activity in Area Periphery	23.86	9.29	1.79	-8.51	-3.31
453	949.88	954.29	4.4	Mouse 1 In Place Activity in Area Box	56.74	12.88	2.33	17.31	3.93
454	949.88	954.29	4.4	Mouse 1 In Place Activity in Area Periphery	56.74	12.88	2.33	17.31	3.93
455	955.06	960.69	5.64	Mouse 1 In Place Activity in Area Box	50.6	8.97	1.59	174.73	30.99
456	955.06	960.69	5.64	Mouse 1 In Place Activity in Area Periphery	50.6	8.97	1.59	174.73	30.99
457	949.55	961.29	11.75	Mouse 1 Turn Around	134.04	11.41	1.95	187.92	16
458	962	964.2	2.2	Mouse 1 Locomotion in Area Box	191.56	86.99	2.33	-15.28	-6.94
459	962	964.2	2.2	Mouse 1 Locomotion in Area Periphery	191.56	86.99	2.33	-15.28	-6.94
460	964.46	965.17	0.7	Mouse 1 In Place Activity in Area Box	32.89	46.94	1.75	-12.09	-17.25
461	964.46	965.17	0.7	Mouse 1 In Place Activity in Area Periphery	32.89	46.94	1.75	-12.09	-17.25
462	963.8	967.5	3.7	Mouse 1 Turn Around	125.11	33.78	1.9	-120.6	-32.56
463	968.34	973.77	5.44	Area:Mouse 1 Center In Center	319.93	58.82	2.34	-20.7	-3.81
464	968.34	969.9	1.57	Area:Mouse 1 Center In Center 75	84.72	54.02	2.23	-38.65	-24.65
465	973.87	974.07	0.2	Mouse 1 Cross Over Periphery and Center 75 by Center	31.35	156.61	2.46	-9.12	-45.58
466	969.9	972.14	2.24	Area:Mouse 1 Center In Center 50	53.72	24.03	2.23	-2.54	-1.14
467	969.6	970.97	1.37	Mouse 1 In Place Activity in Area Box	27.61	20.18	2.26	10.9	7.97
468	969.6	970.97	1.37	Mouse 1 In Place Activity in Area Center	27.61	20.18	2.26	10.9	7.97
469	969.7	970.97	1.27	Mouse 1 In Place Activity in Area Center 50	24.27	19.14	2.26	9.94	7.84
470	972.14	973.07	0.93	Area:Mouse 1 Center In Center 25	87.2	93.33	2.54	61.6	65.93
471	971.3	974.17	2.87	Mouse 1 Locomotion in Area Box	279.82	97.51	2.48	-0.15	-0.05
472	971.3	973.54	2.24	Mouse 1 Locomotion in Area Center	181.52	81.2	2.49	34.57	15.46
473	973.07	973.37	0.3	Area:Mouse 1 Center In Center 50	34.5	114.88	2.85	-12.28	-40.89
474	973.37	973.77	0.4	Area:Mouse 1 Center In Center 75	59.79	149.34	2.58	-28.82	-71.98
475	973.77	1130.7	156.92	Area:Mouse 1 Center In Periphery	3172.12	20.21	2.25	171.08	1.09
476	1130.8	1131	0.2	Mouse 1 Cross Over Periphery and Center 75 by Center	7.79	38.91	2.19	27.16	135.65
477	974.31	980.55	6.24	Mouse 1 In Place Activity in Area Box	93.12	14.92	1.63	-2.8	-0.45
478	974.31	980.55	6.24	Mouse 1 In Place Activity in Area Periphery	93.12	14.92	1.63	-2.8	-0.45
479	973.64	977.61	3.97	Mouse 1 Turn Around	163.38	41.15	1.84	-70.7	-17.81
480	981.58	982.42	0.83	Mouse 1 In Place Activity in Area Box	15.17	18.19	1.48	-106.69	-127.9
481	981.58	982.42	0.83	Mouse 1 In Place Activity in Area Periphery	15.17	18.19	1.48	-106.69	-127.9
482	982.92	984.42	1.5	Mouse 1 Locomotion in Area Box	193.91	129.15	2.54	18.89	12.58
483	982.92	984.42	1.5	Mouse 1 Locomotion in Area Periphery	193.91	129.15	2.54	18.89	12.58
484	984.65	990.46	5.81	Mouse 1 In Place Activity in Area Box	89.4	15.4	1.81	120.89	20.82
485	984.65	990.46	5.81	Mouse 1 In Place Activity in Area Periphery	89.4	15.4	1.81	120.89	20.82
486	983.92	990.86	6.94	Mouse 1 Turn Around	241.53	34.8	1.87	95.72	13.79
487	990.69	992.76	2.07	Mouse 1 Locomotion in Area Box	238.01	115.05	2.76	-30.83	-14.9
488	990.69	992.76	2.07	Mouse 1 Locomotion in Area Periphery	238.01	115.05	2.76	-30.83	-14.9
489	992.93	997.4	4.47	Mouse 1 In Place Activity in Area Box	94.68	21.18	2.17	122.22	27.34
490	992.93	997.4	4.47	Mouse 1 In Place Activity in Area Periphery	94.68	21.18	2.17	122.22	27.34
491	992.33	998.67	6.34	Mouse 1 Turn Around	225.68	35.6	2.26	112.79	17.79
492	1000.1	1001.53	1.43	Mouse 1 Locomotion in Area Box	85.37	59.5	2.24	-15.97	-11.13
493	1000.1	1001.53	1.43	Mouse 1 Locomotion in Area Periphery	85.37	59.5	2.24	-15.97	-11.13
494	1004.54	1006.97	2.44	Mouse 1 In Place Activity in Area Box	48.01	19.71	2.35	41.3	16.96
495	1004.54	1006.97	2.44	Mouse 1 In Place Activity in Area Periphery	48.01	19.71	2.35	41.3	16.96
496	1003.94	1007.87	3.94	Mouse 1 Turn Around	96.25	24.45	2.33	93.4	23.72
497	1008.01	1018.65	10.64	Mouse 1 In Place Activity in Area Box	66.89	6.28	2.43	-1.38	-0.13
498	1008.01	1018.65	10.64	Mouse 1 In Place Activity in Area Periphery	66.89	6.28	2.43	-1.38	-0.13
499	1018.65	1022.62	3.97	Mouse 1 has no movement in Area Box	0	0	2.71	-0.33	-0.08
500	1018.65	1022.62	3.97	Mouse 1 has no movement in Area Periphery	0	0	2.71	-0.33	-0.08
501	1022.62	1023.39	0.77	Mouse 1 In Place Activity in Area Box	0	0	2.71	0.27	0.36
502	1022.62	1023.39	0.77	Mouse 1 In Place Activity in Area Periphery	0	0	2.71	0.27	0.36
503	1023.39	1035.7	12.31	Mouse 1 has no movement in Area Box	0	0	2.72	0.04	0
504	1023.39	1035.7	12.31	Mouse 1 has no movement in Area Periphery	0	0	2.72	0.04	0
505	1035.7	1040.17	4.47	Mouse 1 In Place Activity in Area Box	0	0	2.72	-1.96	-0.44
506	1035.7	1040.17	4.47	Mouse 1 In Place Activity in Area Periphery	0	0	2.72	-1.96	-0.44
507	1040.17	1051.69	11.51	Mouse 1 has no movement in Area Box	0	0	2.71	0.01	0
508	1040.17	1051.69	11.51	Mouse 1 has no movement in Area Periphery	0	0	2.71	0.01	0
509	1051.69	1054.79	3.1	Mouse 1 In Place Activity in Area Box	14.32	4.62	2.29	141.12	45.48
510	1051.69	1054.79	3.1	Mouse 1 In Place Activity in Area Periphery	14.32	4.62	2.29	141.12	45.48
511	1057.09	1059.66	2.57	Mouse 1 Locomotion in Area Box	212.01	82.52	2.6	1.39	0.54
512	1057.09	1059.66	2.57	Mouse 1 Locomotion in Area Periphery	212.01	82.52	2.6	1.39	0.54
513	1060.56	1068.6	8.04	Mouse 1 In Place Activity in Area Box	66.93	8.32	1.69	-104.75	-13.03
514	1060.56	1068.6	8.04	Mouse 1 In Place Activity in Area Periphery	66.93	8.32	1.69	-104.75	-13.03
515	1059.39	1071.37	11.98	Mouse 1 Turn Around	200.6	16.75	1.83	-109.91	-9.18
516	1069.34	1071.24	1.9	Mouse 1 In Place Activity in Area Box	26.21	13.78	2.06	21.93	11.53
517	1069.34	1071.24	1.9	Mouse 1 In Place Activity in Area Periphery	26.21	13.78	2.06	21.93	11.53
518	1071.91	1072.94	1.03	Mouse 1 In Place Activity in Area Box	18.64	18.02	2.19	-4.84	-4.68
519	1071.91	1072.94	1.03	Mouse 1 In Place Activity in Area Periphery	18.64	18.02	2.19	-4.84	-4.68
520	1073.64	1075.31	1.67	Mouse 1 In Place Activity in Area Box	27.37	16.4	2.7	-14.1	-8.45
521	1073.64	1075.31	1.67	Mouse 1 In Place Activity in Area Periphery	27.37	16.4	2.7	-14.1	-8.45
522	1077.31	1078.71	1.4	Mouse 1 Locomotion in Area Box	145.82	104.05	3.21	-13.92	-9.94
523	1077.31	1078.71	1.4	Mouse 1 Locomotion in Area Periphery	145.82	104.05	3.21	-13.92	-9.94
524	1078.91	1093.26	14.35	Mouse 1 In Place Activity in Area Box	85.92	5.99	1.87	-142.09	-9.9
525	1078.91	1093.26	14.35	Mouse 1 In Place Activity in Area Periphery	85.92	5.99	1.87	-142.09	-9.9
526	1078.18	1084.62	6.44	Mouse 1 Turn Around	178.95	27.79	1.91	-124.36	-19.31
527	1093.69	1096	2.3	Mouse 1 Locomotion in Area Box	216.23	93.92	3.03	-9.33	-4.05
528	1093.69	1096	2.3	Mouse 1 Locomotion in Area Periphery	216.23	93.92	3.03	-9.33	-4.05
529	1097.26	1099.3	2.04	Mouse 1 In Place Activity in Area Box	37.9	18.62	2.3	73.16	35.94
530	1097.26	1099.3	2.04	Mouse 1 In Place Activity in Area Periphery	37.9	18.62	2.3	73.16	35.94
531	1100.17	1103.54	3.37	Mouse 1 In Place Activity in Area Box	27.44	8.14	1.67	7.05	2.09
532	1100.17	1103.54	3.37	Mouse 1 In Place Activity in Area Periphery	27.44	8.14	1.67	7.05	2.09
533	1096.7	1104.14	7.44	Mouse 1 Turn Around	111.15	14.94	1.99	71.17	9.57
534	1104.9	1105.87	0.97	Mouse 1 Locomotion in Area Box	67.89	70.16	2.4	-9.23	-9.54
535	1104.9	1105.87	0.97	Mouse 1 Locomotion in Area Periphery	67.89	70.16	2.4	-9.23	-9.54
536	1106.11	1107.04	0.93	Mouse 1 In Place Activity in Area Box	55.51	59.41	2.39	-0.71	-0.76
537	1106.11	1107.04	0.93	Mouse 1 In Place Activity in Area Periphery	55.51	59.41	2.39	-0.71	-0.76
538	1109.91	1111.11	1.2	Mouse 1 In Place Activity in Area Box	10.15	8.45	1.82	51.89	43.2
539	1109.91	1111.11	1.2	Mouse 1 In Place Activity in Area Periphery	10.15	8.45	1.82	51.89	43.2
540	1107.74	1111.85	4.1	Mouse 1 Turn Around	111.1	27.07	2.09	91.68	22.34
541	1111.95	1118.92	6.97	Mouse 1 In Place Activity in Area Box	92.44	13.25	2.11	61.45	8.81
542	1111.95	1118.92	6.97	Mouse 1 In Place Activity in Area Periphery	92.44	13.25	2.11	61.45	8.81
543	1116.35	1121.32	4.97	Mouse 1 Turn Around	79.77	16.05	1.85	262.93	52.89
544	1120.12	1124.72	4.6	Mouse 1 In Place Activity in Area Box	54.17	11.77	1.77	32.72	7.11
545	1120.12	1124.72	4.6	Mouse 1 In Place Activity in Area Periphery	54.17	11.77	1.77	32.72	7.11
546	1126.13	1127.36	1.23	Mouse 1 In Place Activity in Area Box	17.45	14.13	1.77	-91.29	-73.94
547	1126.13	1127.36	1.23	Mouse 1 In Place Activity in Area Periphery	17.45	14.13	1.77	-91.29	-73.94
548	1128.8	1130.33	1.53	Mouse 1 In Place Activity in Area Box	24.19	15.76	2.16	34.96	22.77
549	1128.8	1130.33	1.53	Mouse 1 In Place Activity in Area Periphery	24.19	15.76	2.16	34.96	22.77
550	1127.43	1131	3.57	Mouse 1 Turn Around	99.76	27.94	2.23	147.8	41.4
551	1130.7	1131.2	0.5	Area:Mouse 1 Center In Center	21.53	43.02	2.38	52.39	104.68
552	1130.7	1131.2	0.5	Area:Mouse 1 Center In Center 75	21.53	43.02	2.38	52.39	104.68
553	1131.3	1131.5	0.2	Mouse 1 Cross Over Periphery and Center 75 by Center	13.66	68.24	2.15	3.87	19.33
554	1131.2	1181.95	50.75	Area:Mouse 1 Center In Periphery	1162.35	22.9	1.99	-43.25	-0.85
555	1182.05	1182.25	0.2	Mouse 1 Cross Over Periphery and Center 75 by Center	6.28	31.38	2.3	-20.91	-104.46
556	1131.9	1136.24	4.34	Mouse 1 In Place Activity in Area Box	52.14	12.02	1.84	-65.2	-15.03
557	1131.9	1136.24	4.34	Mouse 1 In Place Activity in Area Periphery	52.14	12.02	1.84	-65.2	-15.03
558	1139.04	1140.24	1.2	Mouse 1 In Place Activity in Area Box	37.58	31.28	1.63	5.32	4.43
559	1139.04	1140.24	1.2	Mouse 1 In Place Activity in Area Periphery	37.58	31.28	1.63	5.32	4.43
560	1142.31	1144.28	1.97	Mouse 1 In Place Activity in Area Box	38.17	19.39	1.63	-43.53	-22.11
561	1142.31	1144.28	1.97	Mouse 1 In Place Activity in Area Periphery	38.17	19.39	1.63	-43.53	-22.11
562	1141.41	1145.25	3.84	Mouse 1 Turn Around	108.38	28.24	1.72	-84.05	-21.9
563	1146.01	1147.95	1.94	Mouse 1 Locomotion in Area Box	195.22	100.87	2.72	-16.07	-8.3
564	1146.01	1147.95	1.94	Mouse 1 Locomotion in Area Periphery	195.22	100.87	2.72	-16.07	-8.3
565	1151.12	1155.72	4.6	Mouse 1 In Place Activity in Area Box	18.98	4.12	1.97	-6.67	-1.45
566	1151.12	1155.72	4.6	Mouse 1 In Place Activity in Area Periphery	18.98	4.12	1.97	-6.67	-1.45
567	1147.78	1163.86	16.08	Mouse 1 Turn Around	208.03	12.93	2.1	26.39	1.64
568	1156.52	1172.97	16.45	Mouse 1 In Place Activity in Area Box	76.51	4.65	1.73	202.56	12.31
569	1156.52	1172.97	16.45	Mouse 1 In Place Activity in Area Periphery	76.51	4.65	1.73	202.56	12.31
570	1174.01	1174.84	0.83	Mouse 1 In Place Activity in Area Box	27.11	32.5	2.42	5.01	6
571	1174.01	1174.84	0.83	Mouse 1 In Place Activity in Area Periphery	27.11	32.5	2.42	5.01	6
572	1177.31	1177.84	0.53	Mouse 1 In Place Activity in Area Box	31.56	59.11	1.93	-3.33	-6.24
573	1177.31	1177.84	0.53	Mouse 1 In Place Activity in Area Periphery	31.56	59.11	1.93	-3.33	-6.24
574	1178.58	1180.41	1.84	Mouse 1 Turn Around	105.69	57.59	2.38	-75.92	-41.37
575	1181.95	1185.79	3.84	Area:Mouse 1 Center In Center	267.18	69.63	2.08	-51.46	-13.41
576	1181.95	1185.79	3.84	Area:Mouse 1 Center In Center 75	267.18	69.63	2.08	-51.46	-13.41
577	1185.89	1186.09	0.2	Mouse 1 Cross Over Periphery and Center 75 by Center	7.03	35.14	2.07	-4.64	-23.16
578	1181.85	1184.18	2.34	Mouse 1 Locomotion in Area Box	191.51	81.99	2.21	-54.89	-23.5
579	1181.85	1184.18	2.34	Mouse 1 Locomotion in Area Center	191.51	81.99	2.21	-54.89	-23.5
580	1181.85	1184.18	2.34	Mouse 1 Locomotion in Area Center 75	191.51	81.99	2.21	-54.89	-23.5
581	1184.35	1185.12	0.77	Mouse 1 In Place Activity in Area Box	50.03	65.19	1.85	-4.58	-5.97
582	1184.35	1185.12	0.77	Mouse 1 In Place Activity in Area Center	50.03	65.19	1.85	-4.58	-5.97
583	1184.35	1185.12	0.77	Mouse 1 In Place Activity in Area Center 75	50.03	65.19	1.85	-4.58	-5.97
584	1185.79	1233.33	47.55	Area:Mouse 1 Center In Periphery	674.67	14.19	1.75	269.63	5.67
585	1233.43	1233.63	0.2	Mouse 1 Cross Over Periphery and Center 75 by Center	6.97	34.8	2.37	-14.22	-71.02
586	1186.15	1189.89	3.74	Mouse 1 In Place Activity in Area Box	51.25	13.71	1.65	-189.61	-50.74
587	1186.15	1189.89	3.74	Mouse 1 In Place Activity in Area Periphery	51.25	13.71	1.65	-189.61	-50.74
588	1184.58	1198.16	13.58	Mouse 1 Turn Around	138.86	10.23	1.79	-264.87	-19.5
589	1190.92	1197.36	6.44	Mouse 1 In Place Activity in Area Box	32.85	5.1	1.84	-1.71	-0.27
590	1190.92	1197.36	6.44	Mouse 1 In Place Activity in Area Periphery	32.85	5.1	1.84	-1.71	-0.27
591	1197.9	1199.57	1.67	Mouse 1 Locomotion in Area Box	165.19	99.02	2.65	-7.44	-4.46
592	1197.9	1199.57	1.67	Mouse 1 Locomotion in Area Periphery	165.19	99.02	2.65	-7.44	-4.46
593	1199.73	1201.13	1.4	Mouse 1 In Place Activity in Area Box	56.32	40.19	2.62	-0.62	-0.44
594	1199.73	1201.13	1.4	Mouse 1 In Place Activity in Area Periphery	56.32	40.19	2.62	-0.62	-0.44
595	1201.84	1202.24	0.4	Mouse 1 Flat-Back Approach in Area Box	18.83	47.04	3.37	3.07	7.68
596	1202.34	1229.36	27.03	Mouse 1 In Place Activity in Area Box	156.92	5.81	1.57	445.15	16.47
597	1202.34	1229.36	27.03	Mouse 1 In Place Activity in Area Periphery	156.92	5.81	1.57	445.15	16.47
598	1201.43	1219.79	18.35	Mouse 1 Turn Around	146.48	7.98	1.6	15.12	0.82
599	1230.46	1231.1	0.63	Mouse 1 In Place Activity in Area Box	6.24	9.84	1.58	-15.44	-24.36
600	1230.46	1231.1	0.63	Mouse 1 In Place Activity in Area Periphery	6.24	9.84	1.58	-15.44	-24.36
601	1231.73	1232.73	1	Mouse 1 Locomotion in Area Box	58.52	58.46	2.03	-18.04	-18.02
602	1231.73	1232.73	1	Mouse 1 Locomotion in Area Periphery	58.52	58.46	2.03	-18.04	-18.02
603	1233.33	1235.4	2.07	Area:Mouse 1 Center In Center	30.42	14.7	2.35	-43.82	-21.18
604	1233.33	1235.4	2.07	Area:Mouse 1 Center In Center 75	30.42	14.7	2.35	-43.82	-21.18
605	1235.5	1235.7	0.2	Mouse 1 Cross Over Periphery and Center 75 by Center	4.77	23.85	1.9	-4.48	-22.38
606	1233.07	1235.17	2.1	Mouse 1 In Place Activity in Area Box	47.34	22.52	2.33	11.36	5.4
607	1233.33	1235.17	1.84	Mouse 1 In Place Activity in Area Center	27.9	15.2	2.4	-28.34	-15.44
608	1233.33	1235.17	1.84	Mouse 1 In Place Activity in Area Center 75	27.9	15.2	2.4	-28.34	-15.44
609	1235.4	1252.02	16.62	Area:Mouse 1 Center In Periphery	342.89	20.64	1.98	-265.95	-16.01
610	1232.27	1235.47	3.2	Mouse 1 Turn Around	126.53	39.5	2.24	24.08	7.52
611	1252.12	1252.32	0.2	Mouse 1 Cross Over Periphery and Center 75 by Center	2.64	13.18	2.23	-4.94	-24.66
612	1235.44	1237.17	1.74	Mouse 1 Locomotion in Area Box	114.99	66.28	2.18	-28.82	-16.61
613	1235.44	1237.17	1.74	Mouse 1 Locomotion in Area Periphery	114.99	66.28	2.18	-28.82	-16.61
614	1237.47	1238.61	1.13	Mouse 1 In Place Activity in Area Box	30.11	26.54	2.14	9.86	8.69
615	1237.47	1238.61	1.13	Mouse 1 In Place Activity in Area Periphery	30.11	26.54	2.14	9.86	8.69
616	1239.97	1247.98	8.01	Mouse 1 In Place Activity in Area Box	65.92	8.23	1.83	-121.48	-15.17
617	1239.97	1247.98	8.01	Mouse 1 In Place Activity in Area Periphery	65.92	8.23	1.83	-121.48	-15.17
618	1236.84	1248.92	12.08	Mouse 1 Turn Around	177	14.65	1.95	-130.28	-10.79
619	1252.02	1253.82	1.8	Area:Mouse 1 Center In Center	63.18	35.06	2.35	-71.51	-39.69
620	1252.02	1253.82	1.8	Area:Mouse 1 Center In Center 75	63.18	35.06	2.35	-71.51	-39.69
621	1253.92	1254.12	0.2	Mouse 1 Cross Over Periphery and Center 75 by Center	16.22	81.04	2.29	-4.02	-20.1
622	1253.82	1260.09	6.27	Area:Mouse 1 Center In Periphery	304.59	48.56	2.13	210.89	33.62
623	1260.19	1260.39	0.2	Mouse 1 Cross Over Periphery and Center 75 by Center	7.44	37.14	2.3	8.79	43.9
624	1254.45	1255.39	0.93	Mouse 1 Locomotion in Area Box	68.12	72.91	2.23	42.89	45.91
625	1254.45	1255.39	0.93	Mouse 1 Locomotion in Area Periphery	68.12	72.91	2.23	42.89	45.91
626	1255.52	1256.72	1.2	Mouse 1 In Place Activity in Area Box	54.8	45.62	2.02	-15.41	-12.83
627	1255.52	1256.72	1.2	Mouse 1 In Place Activity in Area Periphery	54.8	45.62	2.02	-15.41	-12.83
628	1257.29	1264.73	7.44	Mouse 1 Turn Around	142.66	19.17	2.12	141.06	18.96
630	1260.09	1261.63	1.53	Area:Mouse 1 Center In Center	28.45	18.54	2.35	3.69	2.41
631	1260.09	1261.63	1.53	Area:Mouse 1 Center In Center 75	28.45	18.54	2.35	3.69	2.41
632	1261.73	1261.93	0.2	Mouse 1 Cross Over Periphery and Center 75 by Center	1.82	9.1	2.06	-1.2	-6.02
633	1260.23	1269	8.78	Mouse 1 In Place Activity in Area Box	54.77	6.24	2.04	-61.11	-6.96
634	1260.23	1269	8.78	Mouse 1 In Place Activity in Area Center	54.77	6.24	2.04	-61.11	-6.96
635	1260.23	1269	8.78	Mouse 1 In Place Activity in Area Center 75	54.77	6.24	2.04	-61.11	-6.96
636	1261.63	1261.9	0.27	Area:Mouse 1 Center In Periphery	2.38	8.91	2.03	1.38	5.18
637	1262	1262.2	0.2	Mouse 1 Cross Over Periphery and Center 75 by Center	0	0	2.13	-18.81	-93.97
638	1261.9	1272.51	10.61	Area:Mouse 1 Center In Center	70.18	6.61	1.96	168.11	15.84
639	1261.9	1272.51	10.61	Area:Mouse 1 Center In Center 75	70.18	6.61	1.96	168.11	15.84
640	1272.61	1272.81	0.2	Mouse 1 Cross Over Periphery and Center 75 by Center	5.77	28.81	1.93	-2.94	-14.68
641	1269.67	1271.6	1.94	Mouse 1 In Place Activity in Area Box	26.77	13.83	2.06	35.63	18.41
642	1269.67	1271.6	1.94	Mouse 1 In Place Activity in Area Center	26.77	13.83	2.06	35.63	18.41
643	1269.67	1271.6	1.94	Mouse 1 In Place Activity in Area Center 75	26.77	13.83	2.06	35.63	18.41
644	1272.51	1306.01	33.5	Area:Mouse 1 Center In Periphery	861.28	25.71	1.96	-377.22	-11.26
645	1306.11	1306.31	0.2	Mouse 1 Cross Over Periphery and Center 75 by Center	14.5	72.45	2.02	1.67	8.33
646	1272.77	1274.47	1.7	Mouse 1 In Place Activity in Area Box	23.78	13.97	1.69	-20.34	-11.95
647	1272.77	1274.47	1.7	Mouse 1 In Place Activity in Area Periphery	23.78	13.97	1.69	-20.34	-11.95
648	1275.48	1285.49	10.01	Mouse 1 In Place Activity in Area Box	51.43	5.14	1.72	-76.22	-7.61
649	1275.48	1285.49	10.01	Mouse 1 In Place Activity in Area Periphery	51.43	5.14	1.72	-76.22	-7.61
650	1270.2	1277.98	7.77	Mouse 1 Turn Around	98.5	12.67	1.85	61.68	7.93
651	1286.39	1294.36	7.97	Mouse 1 In Place Activity in Area Box	49.35	6.19	2	-77.05	-9.66
652	1286.39	1294.36	7.97	Mouse 1 In Place Activity in Area Periphery	49.35	6.19	2	-77.05	-9.66
653	1294.46	1296.03	1.57	Mouse 1 Locomotion in Area Box	131.48	83.84	2.4	-0.64	-0.41
654	1294.46	1296.03	1.57	Mouse 1 Locomotion in Area Periphery	131.48	83.84	2.4	-0.64	-0.41
655	1300.13	1301.67	1.53	Mouse 1 Locomotion in Area Box	141	91.86	2.12	-19.03	-12.4
656	1300.13	1301.67	1.53	Mouse 1 Locomotion in Area Periphery	141	91.86	2.12	-19.03	-12.4
657	1302.04	1303.57	1.53	Mouse 1 Turn Around	77.65	50.59	1.93	-74.3	-48.41
658	1306.01	1307.04	1.03	Area:Mouse 1 Center In Center	60.09	58.09	2	40.04	38.71
659	1306.01	1307.04	1.03	Area:Mouse 1 Center In Center 75	60.09	58.09	2	40.04	38.71
660	1307.14	1307.34	0.2	Mouse 1 Cross Over Periphery and Center 75 by Center	7.46	37.26	1.87	-22.85	-114.14
661	1305.61	1306.97	1.37	Mouse 1 Turn Around	86.36	63.13	2.05	13.02	9.52
662	1307.04	1310.94	3.9	Area:Mouse 1 Center In Periphery	30.57	7.83	1.52	110.95	28.42
663	1311.04	1311.24	0.2	Mouse 1 Cross Over Periphery and Center 75 by Center	1.04	5.18	1.81	2.44	12.2
664	1307.24	1311.68	4.44	Mouse 1 In Place Activity in Area Box	28.11	6.33	1.54	100.81	22.72
665	1307.24	1310.71	3.47	Mouse 1 In Place Activity in Area Periphery	23.82	6.86	1.46	100.13	28.86
666	1310.94	1311.81	0.87	Area:Mouse 1 Center In Center	5	5.76	1.9	9.3	10.72
667	1310.94	1311.81	0.87	Area:Mouse 1 Center In Center 75	5	5.76	1.9	9.3	10.72
668	1311.91	1312.11	0.2	Mouse 1 Cross Over Periphery and Center 75 by Center	1.2	5.98	1.84	15.55	77.68
669	1310.71	1311.58	0.87	Mouse 1 In Place Activity in Area Center	3.68	4.24	1.82	2.41	2.78
670	1310.71	1311.58	0.87	Mouse 1 In Place Activity in Area Center 75	3.68	4.24	1.82	2.41	2.78
671	1311.81	1585.32	273.51	Area:Mouse 1 Center In Periphery	2362.91	8.64	1.94	119.72	0.44
672	1585.42	1585.62	0.2	Mouse 1 Cross Over Periphery and Center 75 by Center	6.29	31.41	2.64	7.61	37.99
673	1315.32	1383.78	68.47	Mouse 1 In Place Activity in Area Box	226.82	3.31	1.7	38.44	0.56
674	1315.32	1383.78	68.47	Mouse 1 In Place Activity in Area Periphery	226.82	3.31	1.7	38.44	0.56
675	1313.51	1319.52	6.01	Mouse 1 Turn Around	108	17.98	1.91	-186.33	-31.02
676	1384.38	1386.22	1.84	Mouse 1 Locomotion in Area Box	250.94	136.74	2.81	-18.41	-10.03
677	1384.38	1386.22	1.84	Mouse 1 Locomotion in Area Periphery	250.94	136.74	2.81	-18.41	-10.03
678	1386.42	1396.63	10.21	Mouse 1 In Place Activity in Area Box	85.33	8.36	1.63	142.56	13.96
679	1386.42	1396.63	10.21	Mouse 1 In Place Activity in Area Periphery	85.33	8.36	1.63	142.56	13.96
680	1385.65	1395.9	10.24	Mouse 1 Turn Around	239.82	23.41	1.72	164.06	16.02
681	1397.36	1399.73	2.37	Mouse 1 Locomotion in Area Box	222.58	93.95	2.19	6.6	2.78
682	1397.36	1399.73	2.37	Mouse 1 Locomotion in Area Periphery	222.58	93.95	2.19	6.6	2.78
683	1401.6	1406.07	4.47	Mouse 1 In Place Activity in Area Box	46.47	10.39	1.87	18.46	4.13
684	1401.6	1406.07	4.47	Mouse 1 In Place Activity in Area Periphery	46.47	10.39	1.87	18.46	4.13
685	1399.37	1406.14	6.77	Mouse 1 Turn Around	189.33	27.95	1.97	72.94	10.77
686	1406.64	1433.67	27.03	Mouse 1 In Place Activity in Area Box	99.29	3.67	1.79	218.38	8.08
687	1406.64	1433.67	27.03	Mouse 1 In Place Activity in Area Periphery	99.29	3.67	1.79	218.38	8.08
688	1434.77	1441.17	6.41	Mouse 1 In Place Activity in Area Box	62.02	9.68	1.94	-18.59	-2.9
689	1434.77	1441.17	6.41	Mouse 1 In Place Activity in Area Periphery	62.02	9.68	1.94	-18.59	-2.9
690	1441.94	1444.44	2.5	Mouse 1 Locomotion in Area Box	232.7	92.99	2.28	-42.19	-16.86
691	1441.94	1444.44	2.5	Mouse 1 Locomotion in Area Periphery	232.7	92.99	2.28	-42.19	-16.86
692	1444.58	1446.95	2.37	Mouse 1 In Place Activity in Area Box	63.99	27.01	1.74	-43.87	-18.52
693	1444.58	1446.95	2.37	Mouse 1 In Place Activity in Area Periphery	63.99	27.01	1.74	-43.87	-18.52
694	1444.04	1447.38	3.34	Mouse 1 Turn Around	121.33	36.36	1.84	-81.2	-24.34
695	1447.41	1447.75	0.33	Mouse 1 SAP [None]	9.52	28.53	3.1	0.74	2.23
696	1448.21	1450.68	2.47	Mouse 1 In Place Activity in Area Box	14.74	5.97	1.77	-3.17	-1.29
697	1448.21	1450.68	2.47	Mouse 1 In Place Activity in Area Periphery	14.74	5.97	1.77	-3.17	-1.29
698	1451.08	1452.55	1.47	Mouse 1 SAP [None]	30.91	21.06	3.29	-7.88	-5.37
699	1451.48	1453.52	2.04	Mouse 1 In Place Activity in Area Box	26.17	12.86	2.84	-24.64	-12.11
700	1451.48	1453.52	2.04	Mouse 1 In Place Activity in Area Periphery	26.17	12.86	2.84	-24.64	-12.11
701	1453.52	1454.39	0.87	Mouse 1 has no movement in Area Box	4.28	4.93	2.27	1.84	2.12
702	1453.52	1454.39	0.87	Mouse 1 has no movement in Area Periphery	4.28	4.93	2.27	1.84	2.12
703	1454.39	1469.67	15.28	Mouse 1 In Place Activity in Area Box	12.34	0.81	2.07	12.19	0.8
704	1454.39	1469.67	15.28	Mouse 1 In Place Activity in Area Periphery	12.34	0.81	2.07	12.19	0.8
705	1469.67	1471.27	1.6	Mouse 1 has no movement in Area Box	0	0	2.22	-5.51	-3.44
706	1469.67	1471.27	1.6	Mouse 1 has no movement in Area Periphery	0	0	2.22	-5.51	-3.44
707	1471.27	1474.07	2.8	Mouse 1 In Place Activity in Area Box	4.07	1.45	1.87	-32.17	-11.48
708	1471.27	1474.07	2.8	Mouse 1 In Place Activity in Area Periphery	4.07	1.45	1.87	-32.17	-11.48
709	1475.34	1483.78	8.44	Mouse 1 In Place Activity in Area Box	33.54	3.97	1.61	106.71	12.64
710	1475.34	1483.78	8.44	Mouse 1 In Place Activity in Area Periphery	33.54	3.97	1.61	106.71	12.64
711	1483.78	1487.55	3.77	Mouse 1 has no movement in Area Box	0	0	1.75	-0.65	-0.17
712	1483.78	1487.55	3.77	Mouse 1 has no movement in Area Periphery	0	0	1.75	-0.65	-0.17
713	1487.55	1488.69	1.13	Mouse 1 In Place Activity in Area Box	0	0	1.75	-2.17	-1.91
714	1487.55	1488.69	1.13	Mouse 1 In Place Activity in Area Periphery	0	0	1.75	-2.17	-1.91
715	1488.69	1489.42	0.73	Mouse 1 has no movement in Area Box	0	0	1.55	2.95	4.02
716	1488.69	1489.42	0.73	Mouse 1 has no movement in Area Periphery	0	0	1.55	2.95	4.02
717	1489.42	1492.79	3.37	Mouse 1 In Place Activity in Area Box	2.79	0.83	1.88	12.46	3.7
718	1489.42	1492.79	3.37	Mouse 1 In Place Activity in Area Periphery	2.79	0.83	1.88	12.46	3.7
719	1492.79	1494.59	1.8	Mouse 1 has no movement in Area Box	0	0	1.88	0.15	0.08
720	1492.79	1494.59	1.8	Mouse 1 has no movement in Area Periphery	0	0	1.88	0.15	0.08
721	1494.59	1497.63	3.04	Mouse 1 In Place Activity in Area Box	0	0	1.91	-19.04	-6.27
722	1494.59	1497.63	3.04	Mouse 1 In Place Activity in Area Periphery	0	0	1.91	-19.04	-6.27
723	1497.63	1500.27	2.64	Mouse 1 has no movement in Area Box	0	0	1.88	0.97	0.37
724	1497.63	1500.27	2.64	Mouse 1 has no movement in Area Periphery	0	0	1.88	0.97	0.37
725	1500.27	1503.47	3.2	Mouse 1 In Place Activity in Area Box	0	0	1.9	18.06	5.64
726	1500.27	1503.47	3.2	Mouse 1 In Place Activity in Area Periphery	0	0	1.9	18.06	5.64
727	1503.47	1504.67	1.2	Mouse 1 has no movement in Area Box	0	0	1.9	0.07	0.06
728	1503.47	1504.67	1.2	Mouse 1 has no movement in Area Periphery	0	0	1.9	0.07	0.06
729	1504.67	1510.01	5.34	Mouse 1 In Place Activity in Area Box	0	0	1.86	2.67	0.5
730	1504.67	1510.01	5.34	Mouse 1 In Place Activity in Area Periphery	0	0	1.86	2.67	0.5
731	1510.01	1510.54	0.53	Mouse 1 has no movement in Area Box	0	0	1.93	3.93	7.36
732	1510.01	1510.54	0.53	Mouse 1 has no movement in Area Periphery	0	0	1.93	3.93	7.36
733	1510.54	1521.02	10.48	Mouse 1 In Place Activity in Area Box	0	0	1.93	-13.26	-1.27
734	1510.54	1521.02	10.48	Mouse 1 In Place Activity in Area Periphery	0	0	1.93	-13.26	-1.27
735	1521.02	1522.12	1.1	Mouse 1 has no movement in Area Box	0	0	2.09	2.17	1.98
736	1521.02	1522.12	1.1	Mouse 1 has no movement in Area Periphery	0	0	2.09	2.17	1.98
737	1522.12	1523.76	1.63	Mouse 1 In Place Activity in Area Box	0	0	1.99	-0.76	-0.47
738	1522.12	1523.76	1.63	Mouse 1 In Place Activity in Area Periphery	0	0	1.99	-0.76	-0.47
739	1523.76	1525.99	2.24	Mouse 1 has no movement in Area Box	0	0	1.97	2.92	1.31
740	1523.76	1525.99	2.24	Mouse 1 has no movement in Area Periphery	0	0	1.97	2.92	1.31
741	1525.99	1551.45	25.46	Mouse 1 In Place Activity in Area Box	46	1.81	2.18	6.74	0.26
742	1525.99	1551.45	25.46	Mouse 1 In Place Activity in Area Periphery	46	1.81	2.18	6.74	0.26
743	1552.29	1553.02	0.73	Mouse 1 In Place Activity in Area Box	18.05	24.59	3.12	-7.14	-9.73
744	1552.29	1553.02	0.73	Mouse 1 In Place Activity in Area Periphery	18.05	24.59	3.12	-7.14	-9.73
745	1555.66	1557.22	1.57	Mouse 1 In Place Activity in Area Box	23.99	15.29	2.22	-4.04	-2.57
746	1555.66	1557.22	1.57	Mouse 1 In Place Activity in Area Periphery	23.99	15.29	2.22	-4.04	-2.57
747	1557.59	1558.49	0.9	Mouse 1 Locomotion in Area Box	51.23	56.86	2.82	0.06	0.06
748	1557.59	1558.49	0.9	Mouse 1 Locomotion in Area Periphery	51.23	56.86	2.82	0.06	0.06
749	1558.73	1559.83	1.1	Mouse 1 In Place Activity in Area Box	48.03	43.62	2.35	7.6	6.91
750	1558.73	1559.83	1.1	Mouse 1 In Place Activity in Area Periphery	48.03	43.62	2.35	7.6	6.91
751	1561.93	1568.34	6.41	Mouse 1 In Place Activity in Area Box	46	7.18	1.89	-191.17	-29.84
752	1561.93	1568.34	6.41	Mouse 1 In Place Activity in Area Periphery	46	7.18	1.89	-191.17	-29.84
753	1559.19	1573.41	14.21	Mouse 1 Turn Around	141.77	9.97	2.11	-163.41	-11.5
754	1568.94	1573.41	4.47	Mouse 1 In Place Activity in Area Box	25.94	5.8	2.23	11.96	2.67
755	1568.94	1573.41	4.47	Mouse 1 In Place Activity in Area Periphery	25.94	5.8	2.23	11.96	2.67
756	1574.11	1578.65	4.54	Mouse 1 In Place Activity in Area Box	36.78	8.1	2.48	19.12	4.21
757	1574.11	1578.65	4.54	Mouse 1 In Place Activity in Area Periphery	36.78	8.1	2.48	19.12	4.21
758	1580.11	1580.55	0.43	Mouse 1 SAP [None]	16.28	37.52	3.31	3.3	7.62
759	1580.15	1583.65	3.5	Mouse 1 In Place Activity in Area Box	34.19	9.76	2.25	40.46	11.55
760	1580.15	1583.65	3.5	Mouse 1 In Place Activity in Area Periphery	34.19	9.76	2.25	40.46	11.55
761	1585.32	1597.1	11.78	Area:Mouse 1 Center In Center	300.08	25.48	2.33	10.72	0.91
762	1585.32	1586.49	1.17	Area:Mouse 1 Center In Center 75	39.17	33.54	2.61	3.79	3.24
763	1597.2	1597.4	0.2	Mouse 1 Cross Over Periphery and Center 75 by Center	12.17	60.79	2.26	-10.6	-52.96
764	1586.49	1587.55	1.07	Area:Mouse 1 Center In Center 50	34.69	32.49	2.4	-8.68	-8.13
765	1587.55	1588.72	1.17	Area:Mouse 1 Center In Center 25	51.02	43.69	2.41	3.36	2.88
766	1588.72	1592.89	4.17	Area:Mouse 1 Center In Center 50	74.06	17.76	2.4	-7.25	-1.74
767	1587.89	1591.16	3.27	Mouse 1 In Place Activity in Area Box	73.14	22.37	2.43	-4.89	-1.5
768	1587.89	1591.16	3.27	Mouse 1 In Place Activity in Area Center	73.14	22.37	2.43	-4.89	-1.5
769	1589.36	1591.16	1.8	Mouse 1 In Place Activity in Area Center 50	30.09	16.7	2.45	15.52	8.61
770	1592.89	1597.1	4.2	Area:Mouse 1 Center In Center 75	101.15	24.06	2.15	19.5	4.64
771	1593.16	1594.03	0.87	Mouse 1 In Place Activity in Area Box	21.75	25.07	2.07	5.48	6.32
772	1593.16	1594.03	0.87	Mouse 1 In Place Activity in Area Center	21.75	25.07	2.07	5.48	6.32
773	1593.16	1594.03	0.87	Mouse 1 In Place Activity in Area Center 75	21.75	25.07	2.07	5.48	6.32
774	1594.73	1596.2	1.47	Mouse 1 In Place Activity in Area Box	35.98	24.51	2.11	-9.71	-6.61
775	1594.73	1596.2	1.47	Mouse 1 In Place Activity in Area Center	35.98	24.51	2.11	-9.71	-6.61
776	1594.73	1596.2	1.47	Mouse 1 In Place Activity in Area Center 75	35.98	24.51	2.11	-9.71	-6.61
777	1592.66	1596.5	3.84	Mouse 1 Turn Around	91.23	23.77	2.14	-6.49	-1.69
778	1597.1	1601.17	4.07	Area:Mouse 1 Center In Periphery	98.25	24.13	2.02	140.9	34.61
779	1601.27	1601.47	0.2	Mouse 1 Cross Over Periphery and Center 75 by Center	4.97	24.8	2.19	16.66	83.2
780	1597.5	1599.33	1.84	Mouse 1 In Place Activity in Area Box	41.2	22.45	1.84	57.28	31.21
781	1597.5	1599.33	1.84	Mouse 1 In Place Activity in Area Periphery	41.2	22.45	1.84	57.28	31.21
782	1601.17	1604.7	3.54	Area:Mouse 1 Center In Center	35.93	10.16	2.21	101.43	28.68
783	1601.17	1604.7	3.54	Area:Mouse 1 Center In Center 75	35.93	10.16	2.21	101.43	28.68
784	1604.8	1605.01	0.2	Mouse 1 Cross Over Periphery and Center 75 by Center	8.41	42.01	2.21	-12.28	-61.34
785	1601.07	1603.7	2.64	Mouse 1 In Place Activity in Area Box	27.69	10.51	2.28	31.36	11.9
786	1601.07	1603.7	2.64	Mouse 1 In Place Activity in Area Center	27.69	10.51	2.28	31.36	11.9
787	1601.07	1603.7	2.64	Mouse 1 In Place Activity in Area Center 75	27.69	10.51	2.28	31.36	11.9
788	1604.7	1620.19	15.48	Area:Mouse 1 Center In Periphery	612.47	39.56	2.3	-152.8	-9.87
789	1605.67	1606.41	0.73	Mouse 1 In Place Activity in Area Box	46.06	62.75	2.23	-2.48	-3.38
790	1605.67	1606.41	0.73	Mouse 1 In Place Activity in Area Periphery	46.06	62.75	2.23	-2.48	-3.38
791	1609.94	1611.64	1.7	Mouse 1 In Place Activity in Area Box	30.67	18.02	2.17	-7.54	-4.43
792	1609.94	1611.64	1.7	Mouse 1 In Place Activity in Area Periphery	30.67	18.02	2.17	-7.54	-4.43
793	1618.69	1620.19	1.5	Mouse 1 In Place Activity in Area Box	26.4	17.58	2.25	9.97	6.64
794	1618.69	1620.19	1.5	Mouse 1 In Place Activity in Area Periphery	26.4	17.58	2.25	9.97	6.64
