# Supplementary material for: Inhibitory medial zona incerta pathway drives exploratory behavior by inhibiting glutamatergic cuneiform neurons
Source: Nat Commun. 2024 Feb 7;15:1160. doi: 10.1038/s41467-024-45288-x (PMC10850156; doi:10.1038/s41467-024-45288-x)
Supplement: Supplementary file 4 — Supplementary Software [file 41467_2024_45288_MOESM4_ESM.zip › Behavior Software/EZEthogram/cleversys_events/Trial event export RTTPA_7.xlsx]

## Sheet: Trial 8
Trial 8 -- ROOT:SS Reanalysis 2021:vGAT OFT 3 ABA
Arena	Last Modified Date	Virus
1	2021-06-03 17:30:05	ChR2
ID	From Second	To Second	Length(Second)	Event	Dist(mm)	V(mm/s)	Elongation	TAngleSum	AverAngle
2	0.2	340.97	340.77	Area:Mouse 1 Center In Periphery	4913.93	14.46	1.93	-186.45	-0.55		109.6	96.43			10.96	9.643
3	341.07	341.27	0.2	Mouse 1 Cross Over Periphery and Center 75 by Center	3.35	16.72	2.18	-11.3	-56.42		104.06	62.77			10.406	6.277
4	1.47	3.84	2.37	Mouse 1 Locomotion in Area Box	259.65	109.6	2.8	-3.7	-1.56		82.36	100.26			8.236	10.026
5	1.47	3.84	2.37	Mouse 1 Locomotion in Area Periphery	259.65	109.6	2.8	-3.7	-1.56		98.68	94.99			9.868	9.499
6	6.01	7.61	1.6	Mouse 1 Flat-Back Approach in Area Box	199.39	124.49	3.82	-3.08	-1.92		113.67	98.32			11.367	9.832
7	5.47	7.71	2.24	Mouse 1 Locomotion in Area Box	232.63	104.06	3.64	-13	-5.81		127.14				12.714
8	5.47	7.71	2.24	Mouse 1 Locomotion in Area Periphery	232.63	104.06	3.64	-13	-5.81		71.24				7.124
9	8.58	12.48	3.9	Mouse 1 In Place Activity in Area Box	39.86	10.21	1.64	-29.22	-7.48		114.93				11.493
10	8.58	12.48	3.9	Mouse 1 In Place Activity in Area Periphery	39.86	10.21	1.64	-29.22	-7.48		92.34				9.234
11	7.24	11.34	4.1	Mouse 1 Turn Around	182.21	44.4	2.04	20.78	5.06		117.53				11.753
12	12.48	13.21	0.73	Mouse 1 has no movement in Area Box	3.09	4.2	1.39	-0.8	-1.09
13	12.48	13.21	0.73	Mouse 1 has no movement in Area Periphery	3.09	4.2	1.39	-0.8	-1.09
14	13.21	15.58	2.37	Mouse 1 In Place Activity in Area Box	8.08	3.41	1.9	-90.13	-38.04
15	13.21	15.58	2.37	Mouse 1 In Place Activity in Area Periphery	8.08	3.41	1.9	-90.13	-38.04
16	15.58	16.25	0.67	Mouse 1 has no movement in Area Box	0	0	2.09	6.41	9.61
17	15.58	16.25	0.67	Mouse 1 has no movement in Area Periphery	0	0	2.09	6.41	9.61
18	16.25	21.19	4.94	Mouse 1 In Place Activity in Area Box	7.19	1.46	2.04	-6	-1.22
19	16.25	21.19	4.94	Mouse 1 In Place Activity in Area Periphery	7.19	1.46	2.04	-6	-1.22
20	21.19	22.32	1.13	Mouse 1 has no movement in Area Box	0	0	2.11	2.53	2.23
21	21.19	22.32	1.13	Mouse 1 has no movement in Area Periphery	0	0	2.11	2.53	2.23
22	22.32	40.24	17.92	Mouse 1 In Place Activity in Area Box	37.35	2.08	1.88	-8.36	-0.47
23	22.32	40.24	17.92	Mouse 1 In Place Activity in Area Periphery	37.35	2.08	1.88	-8.36	-0.47
24	40.24	41.64	1.4	Mouse 1 has no movement in Area Box	0	0	1.6	0.04	0.03
25	40.24	41.64	1.4	Mouse 1 has no movement in Area Periphery	0	0	1.6	0.04	0.03
26	41.64	57.69	16.05	Mouse 1 In Place Activity in Area Box	0	0	1.56	11.47	0.71
27	41.64	57.69	16.05	Mouse 1 In Place Activity in Area Periphery	0	0	1.56	11.47	0.71
28	58.16	61.16	3	Mouse 1 Locomotion in Area Box	247.32	82.36	2.55	21.92	7.3
29	58.16	61.16	3	Mouse 1 Locomotion in Area Periphery	247.32	82.36	2.55	21.92	7.3
30	62.3	64.8	2.5	Mouse 1 Locomotion in Area Box	246.94	98.68	2.07	31.66	12.65
31	62.3	64.8	2.5	Mouse 1 Locomotion in Area Periphery	246.94	98.68	2.07	31.66	12.65
32	66.03	68.07	2.04	Mouse 1 Locomotion in Area Box	231.36	113.67	2.5	-3	-1.47
33	66.03	68.07	2.04	Mouse 1 Locomotion in Area Periphery	231.36	113.67	2.5	-3	-1.47
34	67.53	69.07	1.53	Mouse 1 Turn Around	148.71	96.89	2.37	33.6	21.89
35	70.54	71.1	0.57	Mouse 1 Flat-Back Approach in Area Box	66.08	116.5	3.18	1.31	2.31
36	70.07	71.81	1.74	Mouse 1 Locomotion in Area Box	220.59	127.14	2.65	81.84	47.17
37	70.07	71.81	1.74	Mouse 1 Locomotion in Area Periphery	220.59	127.14	2.65	81.84	47.17
38	72.71	73.21	0.5	Mouse 1 In Place Activity in Area Box	16.43	32.83	2.44	8.04	16.06
39	72.71	73.21	0.5	Mouse 1 In Place Activity in Area Periphery	16.43	32.83	2.44	8.04	16.06
40	73.21	73.97	0.77	Mouse 1 has no movement in Area Box	6.83	8.9	2.17	-3.11	-4.05
41	73.21	73.97	0.77	Mouse 1 has no movement in Area Periphery	6.83	8.9	2.17	-3.11	-4.05
42	75.24	76.84	1.6	Mouse 1 In Place Activity in Area Box	42.01	26.23	2.37	12.46	7.78
43	75.24	76.84	1.6	Mouse 1 In Place Activity in Area Periphery	42.01	26.23	2.37	12.46	7.78
44	77.38	79.08	1.7	Mouse 1 Locomotion in Area Box	121.23	71.24	2.68	10.41	6.11
45	77.38	79.08	1.7	Mouse 1 Locomotion in Area Periphery	121.23	71.24	2.68	10.41	6.11
46	80.18	87.85	7.67	Mouse 1 In Place Activity in Area Box	7.52	0.98	2.08	26.25	3.42
47	80.18	87.85	7.67	Mouse 1 In Place Activity in Area Periphery	7.52	0.98	2.08	26.25	3.42
48	78.38	88.96	10.58	Mouse 1 Turn Around	160.44	15.17	2.1	1.18	0.11
49	88.66	90.52	1.87	Mouse 1 Locomotion in Area Box	214.76	114.93	3.06	1.9	1.02
50	88.66	90.52	1.87	Mouse 1 Locomotion in Area Periphery	214.76	114.93	3.06	1.9	1.02
51	90.82	106.61	15.78	Mouse 1 In Place Activity in Area Box	53.65	3.4	2.04	-114.24	-7.24
52	90.82	106.61	15.78	Mouse 1 In Place Activity in Area Periphery	53.65	3.4	2.04	-114.24	-7.24
53	89.99	107.44	17.45	Mouse 1 Turn Around	206.84	11.85	2.08	-187.77	-10.76
54	107.01	109.64	2.64	Mouse 1 Locomotion in Area Box	243.39	92.34	2.64	14.75	5.6
55	107.01	109.64	2.64	Mouse 1 Locomotion in Area Periphery	243.39	92.34	2.64	14.75	5.6
56	109.84	135.2	25.36	Mouse 1 In Place Activity in Area Box	48.75	1.92	1.39	58.78	2.32
57	109.84	135.2	25.36	Mouse 1 In Place Activity in Area Periphery	48.75	1.92	1.39	58.78	2.32
58	109.04	136.37	27.33	Mouse 1 Turn Around	187.8	6.87	1.44	186.56	6.83
59	136.3	137.47	1.17	Mouse 1 Flat-Back Approach in Area Box	137.35	117.61	3.74	-7.16	-6.13
60	136.1	138.2	2.1	Mouse 1 Locomotion in Area Box	247.05	117.53	3.3	-13.74	-6.54
61	136.1	138.2	2.1	Mouse 1 Locomotion in Area Periphery	247.05	117.53	3.3	-13.74	-6.54
62	138.34	150.42	12.08	Mouse 1 In Place Activity in Area Box	52.31	4.33	2.05	-155.65	-12.89
63	138.34	150.42	12.08	Mouse 1 In Place Activity in Area Periphery	52.31	4.33	2.05	-155.65	-12.89
64	137.37	185.79	48.42	Mouse 1 Turn Around	251.36	5.19	2.2	-44.98	-0.93
65	151.18	194.39	43.21	Mouse 1 In Place Activity in Area Box	85.46	1.98	2.11	125.61	2.91
66	151.18	194.39	43.21	Mouse 1 In Place Activity in Area Periphery	85.46	1.98	2.11	125.61	2.91
68	195.73	197.93	2.2	Mouse 1 Locomotion in Area Box	212.36	96.43	2.78	6.63	3.01
69	195.73	197.93	2.2	Mouse 1 Locomotion in Area Periphery	212.36	96.43	2.78	6.63	3.01
70	198.13	227.23	29.1	Mouse 1 In Place Activity in Area Box	94.88	3.26	1.71	17.23	0.59
71	198.13	227.23	29.1	Mouse 1 In Place Activity in Area Periphery	94.88	3.26	1.71	17.23	0.59
72	197.46	215.85	18.39	Mouse 1 Turn Around	148.79	8.09	1.7	177.46	9.65
73	227.23	228.33	1.1	Mouse 1 has no movement in Area Box	0	0	1.48	-0.93	-0.85
74	227.23	228.33	1.1	Mouse 1 has no movement in Area Periphery	0	0	1.48	-0.93	-0.85
75	228.33	230.46	2.14	Mouse 1 In Place Activity in Area Box	0	0	1.4	7.23	3.38
76	228.33	230.46	2.14	Mouse 1 In Place Activity in Area Periphery	0	0	1.4	7.23	3.38
77	230.46	232.83	2.37	Mouse 1 has no movement in Area Box	0	0	1.42	2.87	1.21
78	230.46	232.83	2.37	Mouse 1 has no movement in Area Periphery	0	0	1.42	2.87	1.21
79	232.83	234.6	1.77	Mouse 1 In Place Activity in Area Box	0	0	1.32	19.65	11.11
80	232.83	234.6	1.77	Mouse 1 In Place Activity in Area Periphery	0	0	1.32	19.65	11.11
81	237.34	238.04	0.7	Mouse 1 In Place Activity in Area Box	37.21	53.1	2.04	2.39	3.41
82	237.34	238.04	0.7	Mouse 1 In Place Activity in Area Periphery	37.21	53.1	2.04	2.39	3.41
83	238.54	239.71	1.17	Mouse 1 Locomotion in Area Box	73.31	62.77	2.45	-8.45	-7.24
84	238.54	239.71	1.17	Mouse 1 Locomotion in Area Periphery	73.31	62.77	2.45	-8.45	-7.24
85	241.11	281.68	40.57	Mouse 1 In Place Activity in Area Box	22.24	0.55	1.8	-14.18	-0.35
86	241.11	281.68	40.57	Mouse 1 In Place Activity in Area Periphery	22.24	0.55	1.8	-14.18	-0.35
87	281.68	282.65	0.97	Mouse 1 has no movement in Area Box	0	0	1.75	0.36	0.37
88	281.68	282.65	0.97	Mouse 1 has no movement in Area Periphery	0	0	1.75	0.36	0.37
89	282.65	326.99	44.34	Mouse 1 In Place Activity in Area Box	14.8	0.33	1.87	-30.88	-0.7
90	282.65	326.99	44.34	Mouse 1 In Place Activity in Area Periphery	14.8	0.33	1.87	-30.88	-0.7
91	327.93	329	1.07	Mouse 1 In Place Activity in Area Box	29.78	27.89	1.95	-2.47	-2.32
92	327.93	329	1.07	Mouse 1 In Place Activity in Area Periphery	29.78	27.89	1.95	-2.47	-2.32
93	329.6	331.26	1.67	Mouse 1 Locomotion in Area Box	167.27	100.26	2.33	6.89	4.13
94	329.6	331.26	1.67	Mouse 1 Locomotion in Area Periphery	167.27	100.26	2.33	6.89	4.13
95	331.4	332.97	1.57	Mouse 1 In Place Activity in Area Box	70.53	44.97	1.61	33.58	21.41
96	331.4	332.97	1.57	Mouse 1 In Place Activity in Area Periphery	70.53	44.97	1.61	33.58	21.41
97	330.86	333.77	2.9	Mouse 1 Turn Around	161.4	55.6	1.71	-54.23	-18.68
98	334.2	334.87	0.67	Mouse 1 In Place Activity in Area Box	17.08	25.59	1.86	-20.52	-30.75
99	334.2	334.87	0.67	Mouse 1 In Place Activity in Area Periphery	17.08	25.59	1.86	-20.52	-30.75
100	335.07	337.37	2.3	Mouse 1 Locomotion in Area Box	218.7	94.99	2.53	4.78	2.08
101	335.07	337.37	2.3	Mouse 1 Locomotion in Area Periphery	218.7	94.99	2.53	4.78	2.08
102	340.97	343.61	2.64	Area:Mouse 1 Center In Center	37.94	14.39	2.02	75.25	28.55
103	339.27	343.44	4.17	Mouse 1 Turn Around	126.83	30.41	2.09	-13.21	-3.17
104	340.97	343.61	2.64	Area:Mouse 1 Center In Center 75	37.94	14.39	2.02	75.25	28.55
105	343.71	343.91	0.2	Mouse 1 Cross Over Periphery and Center 75 by Center	12.9	64.42	2.36	5.85	29.21
106	340.37	342.88	2.5	Mouse 1 In Place Activity in Area Box	48.6	19.42	2.12	-36.58	-14.62
107	340.74	342.88	2.14	Mouse 1 In Place Activity in Area Center	33.32	15.6	2.09	-32.47	-15.21
108	340.74	342.88	2.14	Mouse 1 In Place Activity in Area Center 75	33.32	15.6	2.09	-32.47	-15.21
109	343.61	563.56	219.95	Area:Mouse 1 Center In Periphery	1344.79	6.11	1.91	-283.83	-1.3
110	563.66	563.86	0.2	Mouse 1 Cross Over Periphery and Center 75 by Center	5.32	26.57	2.2	10.06	50.26
111	343.28	346.15	2.87	Mouse 1 Locomotion in Area Box	282.13	98.32	2.23	-10.78	-3.76
112	343.38	346.15	2.77	Mouse 1 Locomotion in Area Periphery	280.62	101.33	2.25	-26.29	-9.49
113	346.55	347.55	1	Mouse 1 has no movement in Area Box	27.5	27.48	2.14	3.09	3.09
114	346.55	347.55	1	Mouse 1 has no movement in Area Periphery	27.5	27.48	2.14	3.09	3.09
115	348.55	354.55	6.01	Mouse 1 In Place Activity in Area Box	32.53	5.42	1.89	2.04	0.34
116	348.55	354.55	6.01	Mouse 1 In Place Activity in Area Periphery	32.53	5.42	1.89	2.04	0.34
117	356.26	369.74	13.48	Mouse 1 In Place Activity in Area Box	64.41	4.78	2.12	-143.35	-10.63
118	356.26	369.74	13.48	Mouse 1 In Place Activity in Area Periphery	64.41	4.78	2.12	-143.35	-10.63
119	355.56	375.78	20.22	Mouse 1 Turn Around	160.16	7.92	2.08	-168.75	-8.35
120	370.47	374.67	4.2	Mouse 1 In Place Activity in Area Box	29.38	6.99	1.91	64.17	15.26
121	370.47	374.67	4.2	Mouse 1 In Place Activity in Area Periphery	29.38	6.99	1.91	64.17	15.26
122	376.08	379.71	3.64	Mouse 1 Turn Around	88.68	24.38	2.3	-6.53	-1.8
123	379.98	382.28	2.3	Mouse 1 In Place Activity in Area Box	22.6	9.82	1.87	5.77	2.51
124	379.98	382.28	2.3	Mouse 1 In Place Activity in Area Periphery	22.6	9.82	1.87	5.77	2.51
125	382.28	383.42	1.13	Mouse 1 has no movement in Area Box	0	0	1.83	2.13	1.87
126	382.28	383.42	1.13	Mouse 1 has no movement in Area Periphery	0	0	1.83	2.13	1.87
127	383.42	390.22	6.81	Mouse 1 In Place Activity in Area Box	0	0	1.75	-16.71	-2.45
128	383.42	390.22	6.81	Mouse 1 In Place Activity in Area Periphery	0	0	1.75	-16.71	-2.45
129	391.19	394.33	3.14	Mouse 1 In Place Activity in Area Box	15.75	5.02	2.01	-18.42	-5.87
130	391.19	394.33	3.14	Mouse 1 In Place Activity in Area Periphery	15.75	5.02	2.01	-18.42	-5.87
131	396.56	462.16	65.6	Mouse 1 In Place Activity in Area Box	83.38	1.27	1.67	32.58	0.5
132	396.56	462.16	65.6	Mouse 1 In Place Activity in Area Periphery	83.38	1.27	1.67	32.58	0.5
133	395.76	441.21	45.45	Mouse 1 Turn Around	104.64	2.3	1.77	61.17	1.35
134	462.16	464.56	2.4	Mouse 1 has no movement in Area Box	0	0	1.96	0.32	0.13
135	462.16	464.56	2.4	Mouse 1 has no movement in Area Periphery	0	0	1.96	0.32	0.13
136	464.56	465.6	1.03	Mouse 1 In Place Activity in Area Box	0	0	2	4.7	4.55
137	464.56	465.6	1.03	Mouse 1 In Place Activity in Area Periphery	0	0	2	4.7	4.55
138	465.6	469.87	4.27	Mouse 1 has no movement in Area Box	0	0	1.93	0.67	0.16
139	465.6	469.87	4.27	Mouse 1 has no movement in Area Periphery	0	0	1.93	0.67	0.16
140	469.87	484.58	14.71	Mouse 1 In Place Activity in Area Box	0	0	1.9	-0.49	-0.03
141	469.87	484.58	14.71	Mouse 1 In Place Activity in Area Periphery	0	0	1.9	-0.49	-0.03
142	484.58	485.75	1.17	Mouse 1 has no movement in Area Box	0	0	1.85	0.25	0.21
143	484.58	485.75	1.17	Mouse 1 has no movement in Area Periphery	0	0	1.85	0.25	0.21
144	485.75	487.12	1.37	Mouse 1 In Place Activity in Area Box	0	0	1.88	-0.06	-0.05
145	485.75	487.12	1.37	Mouse 1 In Place Activity in Area Periphery	0	0	1.88	-0.06	-0.05
146	487.12	492.16	5.04	Mouse 1 has no movement in Area Box	0	0	1.87	-0.05	-0.01
147	487.12	492.16	5.04	Mouse 1 has no movement in Area Periphery	0	0	1.87	-0.05	-0.01
148	492.16	511.71	19.55	Mouse 1 In Place Activity in Area Box	24.11	1.23	1.73	-10.16	-0.52
149	492.16	511.71	19.55	Mouse 1 In Place Activity in Area Periphery	24.11	1.23	1.73	-10.16	-0.52
150	511.71	512.78	1.07	Mouse 1 has no movement in Area Box	0	0	2.02	0.6	0.56
151	511.71	512.78	1.07	Mouse 1 has no movement in Area Periphery	0	0	2.02	0.6	0.56
152	512.78	549.95	37.17	Mouse 1 In Place Activity in Area Box	52.16	1.4	2.07	4.39	0.12
153	512.78	549.95	37.17	Mouse 1 In Place Activity in Area Periphery	52.16	1.4	2.07	4.39	0.12
155	551.28	552.09	0.8	Mouse 1 Flat-Back Approach in Area Box	69.01	86.18	3.83	-8.68	-10.84
156	550.58	552.09	1.5	Mouse 1 Locomotion in Area Box	100.53	66.95	3.53	-3.04	-2.03
157	550.58	552.09	1.5	Mouse 1 Locomotion in Area Periphery	100.53	66.95	3.53	-3.04	-2.03
158	554.49	554.89	0.4	Mouse 1 SAP [None]	24.69	61.65	3.32	-2.55	-6.36
159	554.45	562.53	8.07	Mouse 1 In Place Activity in Area Box	96.71	11.98	1.86	108.85	15.1
160	554.45	562.53	8.07	Mouse 1 In Place Activity in Area Periphery	96.71	11.98	1.86	108.85	15.1
161	556.72	558.09	1.37	Mouse 1 Turn Around	19.77	14.45	1.46	-46.05	-37.3
162	563.56	564.26	0.7	Area:Mouse 1 Center In Center	22.85	32.61	2.28	32.88	46.92
163	563.56	564.26	0.7	Area:Mouse 1 Center In Center 75	22.85	32.61	2.28	32.88	46.92
164	564.36	564.56	0.2	Mouse 1 Cross Over Periphery and Center 75 by Center	7.41	37.02	2.12	10.05	50.22
165	564.26	566.2	1.94	Area:Mouse 1 Center In Periphery	23.44	12.11	1.85	-40.57	-20.96
166	566.3	566.5	0.2	Mouse 1 Cross Over Periphery and Center 75 by Center	1.43	7.16	1.59	-27.78	-138.77
167	564.1	566.27	2.17	Mouse 1 In Place Activity in Area Box	30.27	13.96	1.86	-35.28	-16.27
168	564.1	565.97	1.87	Mouse 1 In Place Activity in Area Periphery	27.72	14.83	1.93	7.75	4.15
169	566.2	566.9	0.7	Area:Mouse 1 Center In Center	10.98	15.67	1.71	-90.63	-129.35
170	566.2	566.9	0.7	Area:Mouse 1 Center In Center 75	10.98	15.67	1.71	-90.63	-129.35
171	567	567.2	0.2	Mouse 1 Cross Over Periphery and Center 75 by Center	13.05	65.2	2.1	3.39	16.95
172	561.39	566.87	5.47	Mouse 1 Turn Around	92.71	16.94	1.85	37.38	6.83
173	566.9	599.23	32.33	Area:Mouse 1 Center In Periphery	747.45	23.12	1.88	449.54	13.9
174	599.33	599.53	0.2	Mouse 1 Cross Over Periphery and Center 75 by Center	8.17	40.79	2.4	4.8	23.99
175	566.57	568.57	2	Mouse 1 Locomotion in Area Box	188.47	94.14	2.15	-10.15	-5.07
176	566.67	568.57	1.9	Mouse 1 Locomotion in Area Periphery	186.72	98.18	2.17	-7	-3.68
177	569.97	582.15	12.18	Mouse 1 In Place Activity in Area Box	74.14	6.09	1.61	58.85	4.83
178	569.97	582.15	12.18	Mouse 1 In Place Activity in Area Periphery	74.14	6.09	1.61	58.85	4.83
179	568.23	577.18	8.94	Mouse 1 Turn Around	187.15	20.93	1.69	-41.51	-4.64
180	583.15	583.98	0.83	Mouse 1 In Place Activity in Area Box	15.61	18.71	2.05	11.97	14.35
181	583.15	583.98	0.83	Mouse 1 In Place Activity in Area Periphery	15.61	18.71	2.05	11.97	14.35
182	585.55	586.22	0.67	Mouse 1 In Place Activity in Area Box	20.84	31.23	2.01	-2.83	-4.24
183	585.55	586.22	0.67	Mouse 1 In Place Activity in Area Periphery	20.84	31.23	2.01	-2.83	-4.24
184	586.79	587.79	1	Mouse 1 Locomotion in Area Box	63.71	63.65	2.74	-7.31	-7.31
185	586.79	587.79	1	Mouse 1 Locomotion in Area Periphery	63.71	63.65	2.74	-7.31	-7.31
186	589.66	594.26	4.6	Mouse 1 In Place Activity in Area Box	54.66	11.87	2.04	11.11	2.41
187	589.66	594.26	4.6	Mouse 1 In Place Activity in Area Periphery	54.66	11.87	2.04	11.11	2.41
188	595.2	598.23	3.04	Mouse 1 In Place Activity in Area Box	30.54	10.06	1.45	163.52	53.85
189	595.2	598.23	3.04	Mouse 1 In Place Activity in Area Periphery	30.54	10.06	1.45	163.52	53.85
190	589.02	599.4	10.38	Mouse 1 Turn Around	162.32	15.64	1.88	332.91	32.08
191	599.23	600.37	1.13	Area:Mouse 1 Center In Center	33.95	29.92	2.07	63.37	55.86
192	599.23	600.37	1.13	Area:Mouse 1 Center In Center 75	33.95	29.92	2.07	63.37	55.86
193	600.47	600.67	0.2	Mouse 1 Cross Over Periphery and Center 75 by Center	3.71	18.54	1.81	17.51	87.46
194	600.37	729.26	128.9	Area:Mouse 1 Center In Periphery	896.41	6.95	1.63	391.23	3.19
195	729.36	729.56	0.2	Mouse 1 Cross Over Periphery and Center 75 by Center	10.14	50.63	2.77	-6.54	-32.68
196	601.1	603.9	2.8	Mouse 1 In Place Activity in Area Box	19.36	6.91	1.73	45.84	16.36
197	601.1	603.9	2.8	Mouse 1 In Place Activity in Area Periphery	19.36	6.91	1.73	45.84	16.36
198	604.8	609.38	4.57	Mouse 1 In Place Activity in Area Box	37.48	8.2	1.63	131.5	28.77
199	604.8	609.38	4.57	Mouse 1 In Place Activity in Area Periphery	37.48	8.2	1.63	131.5	28.77
200	599.57	605.97	6.41	Mouse 1 Turn Around	94.11	14.69	1.79	211.22	32.97
201	609.64	611.21	1.57	Mouse 1 Locomotion in Area Box	157.42	100.38	2.71	-27.24	-17.37
202	609.64	611.21	1.57	Mouse 1 Locomotion in Area Periphery	157.42	100.38	2.71	-27.24	-17.37
203	610.44	611.08	0.63	Mouse 1 Flat-Back Approach in Area Box	96.75	152.61	3.26	3.31	5.22
204	612.98	631.66	18.69	Mouse 1 In Place Activity in Area Box	39.44	2.11	1.79	195.69	10.47
205	612.98	631.66	18.69	Mouse 1 In Place Activity in Area Periphery	39.44	2.11	1.79	195.69	10.47
206	631.66	634.03	2.37	Mouse 1 has no movement in Area Box	0	0	1.34	-36.93	-15.59
207	631.66	634.03	2.37	Mouse 1 has no movement in Area Periphery	0	0	1.34	-36.93	-15.59
208	634.03	640.87	6.84	Mouse 1 In Place Activity in Area Box	0	0	1.43	-32.37	-4.73
209	634.03	640.87	6.84	Mouse 1 In Place Activity in Area Periphery	0	0	1.43	-32.37	-4.73
210	640.87	641.94	1.07	Mouse 1 has no movement in Area Box	0	0	1.42	-0.09	-0.08
211	640.87	641.94	1.07	Mouse 1 has no movement in Area Periphery	0	0	1.42	-0.09	-0.08
212	641.94	642.98	1.03	Mouse 1 In Place Activity in Area Box	0	0	1.42	-0.08	-0.08
213	641.94	642.98	1.03	Mouse 1 In Place Activity in Area Periphery	0	0	1.42	-0.08	-0.08
214	642.98	644.18	1.2	Mouse 1 has no movement in Area Box	0	0	1.4	2.09	1.74
215	642.98	644.18	1.2	Mouse 1 has no movement in Area Periphery	0	0	1.4	2.09	1.74
216	644.18	646.98	2.8	Mouse 1 In Place Activity in Area Box	0	0	1.42	-5.13	-1.83
217	644.18	646.98	2.8	Mouse 1 In Place Activity in Area Periphery	0	0	1.42	-5.13	-1.83
218	646.98	652.19	5.21	Mouse 1 has no movement in Area Box	0	0	1.44	-0.02	0
219	646.98	652.19	5.21	Mouse 1 has no movement in Area Periphery	0	0	1.44	-0.02	0
220	652.19	658.53	6.34	Mouse 1 In Place Activity in Area Box	0	0	1.37	30.01	4.73
221	652.19	658.53	6.34	Mouse 1 In Place Activity in Area Periphery	0	0	1.37	30.01	4.73
222	658.53	660.96	2.44	Mouse 1 has no movement in Area Box	0	0	1.23	3.38	1.39
223	658.53	660.96	2.44	Mouse 1 has no movement in Area Periphery	0	0	1.23	3.38	1.39
224	660.96	663.23	2.27	Mouse 1 In Place Activity in Area Box	0	0	1.24	-9.19	-4.05
225	660.96	663.23	2.27	Mouse 1 In Place Activity in Area Periphery	0	0	1.24	-9.19	-4.05
226	663.23	664.63	1.4	Mouse 1 has no movement in Area Box	0	0	1.24	9.65	6.88
227	663.23	664.63	1.4	Mouse 1 has no movement in Area Periphery	0	0	1.24	9.65	6.88
228	664.63	697.16	32.53	Mouse 1 In Place Activity in Area Box	47.91	1.47	1.63	-21.15	-0.65
229	664.63	697.16	32.53	Mouse 1 In Place Activity in Area Periphery	47.91	1.47	1.63	-21.15	-0.65
230	611.44	687.35	75.91	Mouse 1 Turn Around	146.44	1.93	1.55	180.53	2.38
231	697.6	700.4	2.8	Mouse 1 Locomotion in Area Box	262	93.48	3.27	9.15	3.26
232	697.6	700.4	2.8	Mouse 1 Locomotion in Area Periphery	262	93.48	3.27	9.15	3.26
233	698.57	699.5	0.93	Mouse 1 Flat-Back Approach in Area Box	103.06	110.31	4.05	5.94	6.36
234	700.6	705.57	4.97	Mouse 1 In Place Activity in Area Box	51.81	10.42	1.98	30.4	6.2
235	700.6	705.57	4.97	Mouse 1 In Place Activity in Area Periphery	51.81	10.42	1.98	30.4	6.2
236	705.57	706.57	1	Mouse 1 has no movement in Area Box	1.14	1.14	1.24	3.94	39.4
237	705.57	706.57	1	Mouse 1 has no movement in Area Periphery	1.14	1.14	1.24	3.94	39.4
238	706.57	727.23	20.65	Mouse 1 In Place Activity in Area Box	5.42	0.26	1.3	-30.33	-1.9
239	706.57	727.23	20.65	Mouse 1 In Place Activity in Area Periphery	5.42	0.26	1.3	-30.33	-1.9
240	727.66	728.4	0.73	Mouse 1 Turn Around	31.7	43.19	2.44	11.57	19.26
241	729.26	741.41	12.15	Area:Mouse 1 Center In Center	357.78	29.46	2.41	-36.29	-2.99
242	729.26	731.33	2.07	Area:Mouse 1 Center In Center 75	53.1	25.67	2.76	-9.47	-4.58
243	741.51	741.71	0.2	Mouse 1 Cross Over Periphery and Center 75 by Center	2.74	13.68	2.21	25.23	126.03
244	729.7	730.8	1.1	Mouse 1 In Place Activity in Area Box	26.89	24.42	2.84	5.43	4.93
245	729.7	730.8	1.1	Mouse 1 In Place Activity in Area Center	26.89	24.42	2.84	5.43	4.93
246	729.7	730.8	1.1	Mouse 1 In Place Activity in Area Center 75	26.89	24.42	2.84	5.43	4.93
247	731.33	731.93	0.6	Area:Mouse 1 Center In Center 50	37.28	62.07	2.79	30.55	50.87
248	731.06	732.83	1.77	Mouse 1 Locomotion in Area Box	136.56	77.22	2.91	14.68	8.3
249	731.06	732.83	1.77	Mouse 1 Locomotion in Area Center	136.56	77.22	2.91	14.68	8.3
250	731.93	732.7	0.77	Area:Mouse 1 Center In Center 25	79.21	103.22	3.08	-7.84	-10.22
251	732.7	734	1.3	Area:Mouse 1 Center In Center 50	104.02	79.93	2.66	-38.78	-29.8
252	734	741.41	7.41	Area:Mouse 1 Center In Center 75	84.17	11.36	2.16	-10.75	-1.45
253	734.53	741.21	6.67	Mouse 1 In Place Activity in Area Box	55.33	8.29	2.14	-55.53	-8.32
254	734.53	740.94	6.41	Mouse 1 In Place Activity in Area Center	53.17	8.3	2.14	-53.53	-8.36
255	734.53	740.94	6.41	Mouse 1 In Place Activity in Area Center 75	53.17	8.3	2.14	-53.53	-8.36
256	741.41	741.88	0.47	Area:Mouse 1 Center In Periphery	5.63	12.05	2.18	46.87	100.34
257	741.98	742.18	0.2	Mouse 1 Cross Over Periphery and Center 75 by Center	2.3	11.48	1.97	26.32	131.45
258	741.88	743.11	1.23	Area:Mouse 1 Center In Center	11.4	9.23	2.05	0.7	0.57
259	741.88	743.11	1.23	Area:Mouse 1 Center In Center 75	11.4	9.23	2.05	0.7	0.57
260	733.8	742.14	8.34	Mouse 1 Turn Around	102.92	12.34	2.17	75.33	9.03
261	743.21	743.41	0.2	Mouse 1 Cross Over Periphery and Center 75 by Center	4.3	21.5	2.32	-8.01	-40
262	742.04	746.11	4.07	Mouse 1 In Place Activity in Area Box	72.58	17.83	2.04	-35.6	-8.74
263	742.04	742.88	0.83	Mouse 1 In Place Activity in Area Center	9.04	10.83	2.02	-14.2	-17.02
264	742.04	742.88	0.83	Mouse 1 In Place Activity in Area Center 75	9.04	10.83	2.02	-14.2	-17.02
265	743.11	771	27.89	Area:Mouse 1 Center In Periphery	462.53	16.58	1.91	219.6	7.87
266	771.1	771.3	0.2	Mouse 1 Cross Over Periphery and Center 75 by Center	13.24	66.12	2.55	-0.5	-2.5
267	744.44	746.11	1.67	Mouse 1 In Place Activity in Area Periphery	29.24	17.53	1.8	4.17	2.5
268	747.65	748.92	1.27	Mouse 1 In Place Activity in Area Box	17.96	14.17	2.07	49.74	39.23
269	747.65	748.92	1.27	Mouse 1 In Place Activity in Area Periphery	17.96	14.17	2.07	49.74	39.23
270	749.98	751.25	1.27	Mouse 1 Locomotion in Area Box	80.21	63.26	2.42	-29.9	-23.58
271	749.98	751.25	1.27	Mouse 1 Locomotion in Area Periphery	80.21	63.26	2.42	-29.9	-23.58
272	751.48	753.65	2.17	Mouse 1 In Place Activity in Area Box	40.73	18.78	2.25	12.98	5.99
273	751.48	753.65	2.17	Mouse 1 In Place Activity in Area Periphery	40.73	18.78	2.25	12.98	5.99
274	754.65	764.53	9.88	Mouse 1 In Place Activity in Area Box	49	4.96	1.75	69.37	7.02
275	754.65	764.53	9.88	Mouse 1 In Place Activity in Area Periphery	49	4.96	1.75	69.37	7.02
276	765.67	769.67	4	Mouse 1 In Place Activity in Area Box	56.36	14.08	1.49	58.39	14.58
277	765.67	769.67	4	Mouse 1 In Place Activity in Area Periphery	56.36	14.08	1.49	58.39	14.58
278	765	770.27	5.27	Mouse 1 Turn Around	111.06	21.07	1.62	103.79	19.69
279	771	772.27	1.27	Area:Mouse 1 Center In Center	172.39	135.96	2.57	22.64	17.85
280	771	771.54	0.53	Area:Mouse 1 Center In Center 75	40.83	76.47	2.46	5.49	10.29
281	772.37	772.57	0.2	Mouse 1 Cross Over Periphery and Center 75 by Center	36.53	182.48	2.18	1.66	8.27
282	770.34	774.14	3.8	Mouse 1 Locomotion in Area Box	395.12	103.87	2.39	50.91	13.38
283	770.34	772.04	1.7	Mouse 1 Locomotion in Area Center	146.63	86.17	2.52	-0.76	-0.45
284	770.34	772.04	1.7	Mouse 1 Locomotion in Area Center 75	146.63	86.17	2.52	-0.76	-0.45
285	771.54	771.87	0.33	Area:Mouse 1 Center In Center 50	50.16	150.34	2.74	2.17	6.51
286	771.87	772.27	0.4	Area:Mouse 1 Center In Center 75	81.4	203.29	2.59	14.97	37.39
287	772.27	786.55	14.28	Area:Mouse 1 Center In Periphery	304.61	21.33	1.96	168.62	11.81
288	786.65	786.85	0.2	Mouse 1 Cross Over Periphery and Center 75 by Center	4.32	21.59	2.36	-1.42	-7.11
289	772.81	774.14	1.33	Mouse 1 Locomotion in Area Periphery	112.74	84.47	2.29	10.29	7.71
290	773.54	782.82	9.28	Mouse 1 Turn Around	135.17	14.57	1.96	92.44	9.97
291	774.27	780.41	6.14	Mouse 1 In Place Activity in Area Box	58.55	9.54	1.93	79.77	12.99
292	774.27	780.41	6.14	Mouse 1 In Place Activity in Area Periphery	58.55	9.54	1.93	79.77	12.99
293	780.41	781.65	1.23	Mouse 1 has no movement in Area Box	0	0	1.97	-1.75	-1.42
294	780.41	781.65	1.23	Mouse 1 has no movement in Area Periphery	0	0	1.97	-1.75	-1.42
295	781.65	784.58	2.94	Mouse 1 In Place Activity in Area Box	0	0	1.67	55.46	18.89
296	781.65	784.58	2.94	Mouse 1 In Place Activity in Area Periphery	0	0	1.67	55.46	18.89
297	786.55	789.72	3.17	Area:Mouse 1 Center In Center	243.74	76.89	2.49	-9.61	-3.03
298	786.55	789.72	3.17	Area:Mouse 1 Center In Center 75	243.74	76.89	2.49	-9.61	-3.03
299	789.82	790.02	0.2	Mouse 1 Cross Over Periphery and Center 75 by Center	20.8	103.89	2.33	10.09	50.39
300	784.92	787.22	2.3	Mouse 1 Turn Around	47.01	20.42	2.31	-66.81	-29.02
301	787.02	789.79	2.77	Mouse 1 Locomotion in Area Box	240.49	86.84	2.51	2.78	1
302	787.02	789.49	2.47	Mouse 1 Locomotion in Area Center	214.84	87.01	2.48	7.17	2.9
303	787.02	789.49	2.47	Mouse 1 Locomotion in Area Center 75	214.84	87.01	2.48	7.17	2.9
304	789.72	866.13	76.41	Area:Mouse 1 Center In Periphery	882.75	11.55	1.88	615.86	8.2
305	866.23	866.43	0.2	Mouse 1 Cross Over Periphery and Center 75 by Center	6.47	32.32	2.73	-1.22	-6.07
306	789.92	791.62	1.7	Mouse 1 In Place Activity in Area Box	50	29.38	1.89	30.78	18.09
307	789.92	791.62	1.7	Mouse 1 In Place Activity in Area Periphery	50	29.38	1.89	30.78	18.09
308	791.62	792.89	1.27	Mouse 1 has no movement in Area Box	0	0	1.9	-1.18	-0.93
309	791.62	792.89	1.27	Mouse 1 has no movement in Area Periphery	0	0	1.9	-1.18	-0.93
310	792.89	794.73	1.84	Mouse 1 In Place Activity in Area Box	0	0	1.79	5.4	2.94
311	792.89	794.73	1.84	Mouse 1 In Place Activity in Area Periphery	0	0	1.79	5.4	2.94
312	795.7	801.6	5.91	Mouse 1 In Place Activity in Area Box	24.66	4.17	1.86	18.43	3.12
313	795.7	801.6	5.91	Mouse 1 In Place Activity in Area Periphery	24.66	4.17	1.86	18.43	3.12
314	801.6	802.87	1.27	Mouse 1 has no movement in Area Box	0	0	1.8	0.91	0.72
315	801.6	802.87	1.27	Mouse 1 has no movement in Area Periphery	0	0	1.8	0.91	0.72
316	802.87	811.04	8.17	Mouse 1 In Place Activity in Area Box	0	0	1.85	-3.35	-0.41
317	802.87	811.04	8.17	Mouse 1 In Place Activity in Area Periphery	0	0	1.85	-3.35	-0.41
318	811.04	815.38	4.34	Mouse 1 has no movement in Area Box	0	0	1.88	-1.02	-0.23
319	811.04	815.38	4.34	Mouse 1 has no movement in Area Periphery	0	0	1.88	-1.02	-0.23
320	815.38	822.36	6.97	Mouse 1 In Place Activity in Area Box	1.26	0.18	1.85	19.07	2.73
321	815.38	822.36	6.97	Mouse 1 In Place Activity in Area Periphery	1.26	0.18	1.85	19.07	2.73
322	824.22	824.99	0.77	Mouse 1 Flat-Back Approach in Area Box	67.18	87.54	3.42	1.24	1.62
323	824.02	825.16	1.13	Mouse 1 Locomotion in Area Box	99.62	87.81	3.24	3.77	3.32
324	824.02	825.16	1.13	Mouse 1 Locomotion in Area Periphery	99.62	87.81	3.24	3.77	3.32
325	825.79	852.59	26.79	Mouse 1 In Place Activity in Area Box	122.98	4.59	1.72	370.16	13.82
326	825.79	852.59	26.79	Mouse 1 In Place Activity in Area Periphery	122.98	4.59	1.72	370.16	13.82
327	824.69	847.75	23.06	Mouse 1 Turn Around	194.91	8.45	1.79	282.66	12.26
328	854.95	855.69	0.73	Mouse 1 Flat-Back Approach in Area Box	45.65	62.19	3.68	4.53	6.17
329	854.79	856.36	1.57	Mouse 1 Locomotion in Area Box	163.21	104.07	3.25	18.25	11.63
330	854.79	856.36	1.57	Mouse 1 Locomotion in Area Periphery	163.21	104.07	3.25	18.25	11.63
331	857.92	859.33	1.4	Mouse 1 In Place Activity in Area Box	12.39	8.84	1.33	-9.39	-15.64
332	857.92	859.33	1.4	Mouse 1 In Place Activity in Area Periphery	12.39	8.84	1.33	-9.39	-15.64
333	859.99	862.46	2.47	Mouse 1 Turn Around	69.23	28.04	1.74	-3.95	-1.69
334	861.23	865.83	4.6	Mouse 1 In Place Activity in Area Box	51.28	11.14	1.82	134.07	29.12
335	861.23	865.83	4.6	Mouse 1 In Place Activity in Area Periphery	51.28	11.14	1.82	134.07	29.12
336	866.13	869.1	2.97	Area:Mouse 1 Center In Center	184.46	62.12	2.37	-114.09	-38.42
337	866.13	866.5	0.37	Area:Mouse 1 Center In Center 75	11.21	30.54	2.7	-6.52	-17.77
338	869.2	869.4	0.2	Mouse 1 Cross Over Periphery and Center 75 by Center	36.4	181.8	2.3	2.89	14.46
339	866.5	868.67	2.17	Area:Mouse 1 Center In Center 50	117.78	54.3	2.27	-109.5	-50.49
340	866	866.87	0.87	Mouse 1 Locomotion in Area Box	41.2	47.49	2.77	-33.46	-38.57
341	866	866.87	0.87	Mouse 1 Locomotion in Area Center	41.2	47.49	2.77	-33.46	-38.57
342	867.03	867.77	0.73	Mouse 1 In Place Activity in Area Box	47.07	64.12	2.08	-29.31	-39.93
343	867.03	867.77	0.73	Mouse 1 In Place Activity in Area Center 50	47.07	64.12	2.08	-29.31	-39.93
344	867.03	867.77	0.73	Mouse 1 In Place Activity in Area Center	47.07	64.12	2.08	-29.31	-39.93
345	866.33	868.17	1.84	Mouse 1 Turn Around	103.85	56.59	2.34	-82.21	-44.79
346	868.67	869.1	0.43	Area:Mouse 1 Center In Center 75	55.48	127.9	2.58	1.94	4.46
347	868.07	869.47	1.4	Mouse 1 Locomotion in Area Box	143.61	102.48	2.33	-36.43	-26
348	868.07	868.87	0.8	Mouse 1 Locomotion in Area Center	43.15	53.89	2.26	-45.64	-56.99
349	869.1	909.81	40.71	Area:Mouse 1 Center In Periphery	893.08	21.94	1.83	83.91	2.06
350	909.91	910.11	0.2	Mouse 1 Cross Over Periphery and Center 75 by Center	6.8	33.95	2.48	-3.66	-18.3
351	869	873.04	4.04	Mouse 1 Turn Around	187.22	46.37	1.88	93.7	23.21
352	869.7	873.01	3.3	Mouse 1 In Place Activity in Area Box	66.34	20.08	1.78	92.03	27.86
353	869.7	873.01	3.3	Mouse 1 In Place Activity in Area Periphery	66.34	20.08	1.78	92.03	27.86
354	874.84	876.51	1.67	Mouse 1 Locomotion in Area Box	179.96	107.87	2.81	9.39	5.63
355	874.84	876.51	1.67	Mouse 1 Locomotion in Area Periphery	179.96	107.87	2.81	9.39	5.63
356	876.74	879.38	2.64	Mouse 1 In Place Activity in Area Box	68.75	26.08	1.86	53.28	20.21
357	876.74	879.38	2.64	Mouse 1 In Place Activity in Area Periphery	68.75	26.08	1.86	53.28	20.21
358	876.11	879.65	3.54	Mouse 1 Turn Around	168.48	47.63	1.98	77.59	21.94
359	880.55	882.32	1.77	Mouse 1 In Place Activity in Area Box	15.15	8.57	1.85	17.98	10.17
360	880.55	882.32	1.77	Mouse 1 In Place Activity in Area Periphery	15.15	8.57	1.85	17.98	10.17
361	883.42	885.12	1.7	Mouse 1 Turn Around	93.71	55.07	2.03	81.53	47.91
362	885.22	887.19	1.97	Mouse 1 In Place Activity in Area Box	17.8	9.04	1.92	34.9	17.73
363	885.22	887.19	1.97	Mouse 1 In Place Activity in Area Periphery	17.8	9.04	1.92	34.9	17.73
364	888.86	889.62	0.77	Mouse 1 In Place Activity in Area Box	22.24	28.97	1.29	-0.13	-0.17
365	888.86	889.62	0.77	Mouse 1 In Place Activity in Area Periphery	22.24	28.97	1.29	-0.13	-0.17
366	890.36	895.33	4.97	Mouse 1 In Place Activity in Area Box	30.74	6.18	1.82	-90.36	-18.17
367	890.36	895.33	4.97	Mouse 1 In Place Activity in Area Periphery	30.74	6.18	1.82	-90.36	-18.17
368	896.5	909.48	12.98	Mouse 1 In Place Activity in Area Box	102.34	7.88	1.6	-136.19	-10.49
369	896.5	909.48	12.98	Mouse 1 In Place Activity in Area Periphery	102.34	7.88	1.6	-136.19	-10.49
371	895.9	901.97	6.07	Mouse 1 Turn Around	118.56	19.52	1.52	-233.02	-38.37
372	909.81	912.35	2.54	Area:Mouse 1 Center In Center	33.64	13.26	1.82	26.09	10.29
373	909.81	912.35	2.54	Area:Mouse 1 Center In Center 75	33.64	13.26	1.82	26.09	10.29
374	912.45	912.65	0.2	Mouse 1 Cross Over Periphery and Center 75 by Center	3.87	19.32	2.02	4.61	23.03
375	910.04	911.81	1.77	Mouse 1 In Place Activity in Area Box	23.78	13.45	1.77	18.89	10.68
376	910.04	911.81	1.77	Mouse 1 In Place Activity in Area Center	23.78	13.45	1.77	18.89	10.68
377	910.04	911.81	1.77	Mouse 1 In Place Activity in Area Center 75	23.78	13.45	1.77	18.89	10.68
378	912.35	917.35	5.01	Area:Mouse 1 Center In Periphery	212.36	42.43	2.13	-6.91	-1.38
379	976.78	976.98	0.2	Mouse 1 Cross Over Periphery and Center 75 by Center	7.32	36.55	2.23	18.86	94.22
380	913.48	914.41	0.93	Mouse 1 Locomotion in Area Box	63.3	67.75	2.4	-3.6	-3.86
381	913.48	914.41	0.93	Mouse 1 Locomotion in Area Periphery	63.3	67.75	2.4	-3.6	-3.86
382	914.61	915.95	1.33	Mouse 1 In Place Activity in Area Box	41.74	31.27	1.65	-4.07	-3.05
383	914.61	915.95	1.33	Mouse 1 In Place Activity in Area Periphery	41.74	31.27	1.65	-4.07	-3.05
384	917.35	917.48	0.13	Area:Mouse 1 Center In Center	12.34	92.44	2.77	-2.61	-19.57
385	917.35	917.48	0.13	Area:Mouse 1 Center In Center 75	12.34	92.44	2.77	-2.61	-19.57
386	917.48	976.68	59.19	Area:Mouse 1 Center In Periphery	1020.6	17.24	1.88	406.23	6.93
387	916.68	917.55	0.87	Mouse 1 Locomotion in Area Box	53.1	61.21	2.58	-2.22	-2.56
388	917.68	938.54	20.85	Mouse 1 In Place Activity in Area Box	143.19	6.87	1.79	401.4	19.25
389	917.68	938.54	20.85	Mouse 1 In Place Activity in Area Periphery	143.19	6.87	1.79	401.4	19.25
390	917.08	924.42	7.34	Mouse 1 Turn Around	116.56	15.88	1.85	114.11	15.55
391	938.54	939.14	0.6	Mouse 1 has no movement in Area Box	0	0	1.6	-2.26	-3.77
392	938.54	939.14	0.6	Mouse 1 has no movement in Area Periphery	0	0	1.6	-2.26	-3.77
393	939.14	943.14	4	Mouse 1 In Place Activity in Area Box	19.47	4.86	1.64	-120.03	-29.98
394	939.14	943.14	4	Mouse 1 In Place Activity in Area Periphery	19.47	4.86	1.64	-120.03	-29.98
395	943.71	944.84	1.13	Mouse 1 Locomotion in Area Box	81.33	71.69	2.24	1.17	1.03
396	943.71	944.84	1.13	Mouse 1 Locomotion in Area Periphery	81.33	71.69	2.24	1.17	1.03
397	945.35	948.52	3.17	Mouse 1 In Place Activity in Area Box	39.19	12.36	1.49	35.95	11.34
398	945.35	948.52	3.17	Mouse 1 In Place Activity in Area Periphery	39.19	12.36	1.49	35.95	11.34
399	944.34	949.02	4.67	Mouse 1 Turn Around	148.39	31.77	1.63	37.28	7.98
400	949.18	950.12	0.93	Mouse 1 Locomotion in Area Box	37.83	40.49	2.17	-21.93	-26.29
401	949.18	950.12	0.93	Mouse 1 Locomotion in Area Periphery	37.83	40.49	2.17	-21.93	-26.29
402	950.42	951.92	1.5	Mouse 1 In Place Activity in Area Box	31.46	20.95	1.69	-9.9	-8.02
403	950.42	951.92	1.5	Mouse 1 In Place Activity in Area Periphery	31.46	20.95	1.69	-9.9	-8.02
404	954.22	954.62	0.4	Mouse 1 Flat-Back Approach in Area Box	28.94	72.29	3.61	-8.02	-20.03
405	954.32	956.02	1.7	Mouse 1 Turn Around	114.21	67.11	2.78	-12	-7.05
406	955.39	957.96	2.57	Mouse 1 In Place Activity in Area Box	28.8	11.21	2.56	21.82	8.49
407	955.39	957.96	2.57	Mouse 1 In Place Activity in Area Periphery	28.8	11.21	2.56	21.82	8.49
408	957.32	957.69	0.37	Mouse 1 SAP [None]	1.26	3.44	2.92	1.04	2.83
409	958.56	958.93	0.37	Mouse 1 Flat-Back Approach in Area Box	31.04	84.56	3.36	7.3	19.89
410	958.06	958.96	0.9	Mouse 1 Locomotion in Area Box	45.58	50.6	3.36	-12.65	-14.05
411	958.06	958.96	0.9	Mouse 1 Locomotion in Area Periphery	45.58	50.6	3.36	-12.65	-14.05
412	959.63	964.33	4.7	Mouse 1 In Place Activity in Area Box	32.33	6.87	1.8	-35.46	-7.54
413	959.63	964.33	4.7	Mouse 1 In Place Activity in Area Periphery	32.33	6.87	1.8	-35.46	-7.54
414	958.66	964.66	6.01	Mouse 1 Turn Around	129.17	21.51	1.97	-89.95	-14.98
415	965.07	971.27	6.21	Mouse 1 In Place Activity in Area Box	88.64	14.28	1.68	249.42	40.19
416	965.07	971.27	6.21	Mouse 1 In Place Activity in Area Periphery	88.64	14.28	1.68	249.42	40.19
417	971.97	974.77	2.8	Mouse 1 In Place Activity in Area Box	18.61	6.64	1.76	-7.71	-2.75
418	971.97	974.77	2.8	Mouse 1 In Place Activity in Area Periphery	18.61	6.64	1.76	-7.71	-2.75
419	976.68	988.36	11.68	Area:Mouse 1 Center In Center	183.41	15.7	1.64	160.01	13.7
420	976.68	977.51	0.83	Area:Mouse 1 Center In Center 75	37.36	44.79	2.07	19.54	23.42
421	975.41	976.81	1.4	Mouse 1 Turn Around	69.62	49.68	2.07	61.9	44.17
422	988.46	988.66	0.2	Mouse 1 Cross Over Periphery and Center 75 by Center	11.25	56.17	2.44	1.92	9.61
423	977.51	979.68	2.17	Area:Mouse 1 Center In Center 50	37.35	17.22	1.59	-39.96	-18.43
424	977.18	981.68	4.5	Mouse 1 In Place Activity in Area Box	68.18	15.14	1.55	-67.29	-14.94
425	977.18	981.68	4.5	Mouse 1 In Place Activity in Area Center	68.18	15.14	1.55	-67.29	-14.94
426	977.84	979.45	1.6	Mouse 1 In Place Activity in Area Center 50	19.46	12.15	1.56	-10.19	-6.37
427	979.68	988.36	8.68	Area:Mouse 1 Center In Center 75	108.69	12.53	1.61	180.44	20.8
428	979.45	981.68	2.24	Mouse 1 In Place Activity in Area Center 75	15.02	6.72	1.45	-19.06	-8.53
429	982.78	983.72	0.93	Mouse 1 In Place Activity in Area Box	13.91	14.89	2.07	-17.75	-19
430	982.78	983.72	0.93	Mouse 1 In Place Activity in Area Center	13.91	14.89	2.07	-17.75	-19
431	982.78	983.72	0.93	Mouse 1 In Place Activity in Area Center 75	13.91	14.89	2.07	-17.75	-19
432	984.58	987.05	2.47	Mouse 1 In Place Activity in Area Box	26.13	10.58	1.5	50.27	20.36
433	984.58	987.05	2.47	Mouse 1 In Place Activity in Area Center	26.13	10.58	1.5	50.27	20.36
434	984.58	987.05	2.47	Mouse 1 In Place Activity in Area Center 75	26.13	10.58	1.5	50.27	20.36
435	988.36	1111.91	123.56	Area:Mouse 1 Center In Periphery	1529.75	12.38	1.72	-396.77	-3.21
436	1112.01	1112.21	0.2	Mouse 1 Cross Over Periphery and Center 75 by Center	2.75	13.73	1.75	9.19	45.9
437	988.79	990.76	1.97	Mouse 1 In Place Activity in Area Box	40.11	20.37	1.66	23.53	11.95
438	988.79	990.76	1.97	Mouse 1 In Place Activity in Area Periphery	40.11	20.37	1.66	23.53	11.95
439	991.52	1002.57	11.04	Mouse 1 In Place Activity in Area Box	61.64	5.58	1.5	-85.94	-7.78
440	991.52	1002.57	11.04	Mouse 1 In Place Activity in Area Periphery	61.64	5.58	1.5	-85.94	-7.78
441	988.32	1003.27	14.95	Mouse 1 Turn Around	140.79	9.42	1.59	-107.89	-7.22
442	1003.17	1004.5	1.33	Mouse 1 Locomotion in Area Box	98.8	74.03	2.72	-3.85	-2.88
443	1003.17	1004.5	1.33	Mouse 1 Locomotion in Area Periphery	98.8	74.03	2.72	-3.85	-2.88
444	1005.71	1007.74	2.04	Mouse 1 In Place Activity in Area Box	35.66	17.52	2.12	11.19	5.5
445	1005.71	1007.74	2.04	Mouse 1 In Place Activity in Area Periphery	35.66	17.52	2.12	11.19	5.5
446	1008.41	1012.91	4.5	Mouse 1 In Place Activity in Area Box	34.64	7.69	1.67	21.34	4.74
447	1008.41	1012.91	4.5	Mouse 1 In Place Activity in Area Periphery	34.64	7.69	1.67	21.34	4.74
448	1005.27	1012.98	7.71	Mouse 1 Turn Around	98.99	12.84	1.85	-21.94	-2.85
449	1016.02	1016.78	0.77	Mouse 1 In Place Activity in Area Box	22.04	28.72	1.84	1.99	2.59
450	1016.02	1016.78	0.77	Mouse 1 In Place Activity in Area Periphery	22.04	28.72	1.84	1.99	2.59
451	1018.25	1019.29	1.03	Mouse 1 Locomotion in Area Box	85.91	83.06	2.63	0.47	0.46
452	1018.25	1019.29	1.03	Mouse 1 Locomotion in Area Periphery	85.91	83.06	2.63	0.47	0.46
453	1020.19	1021.02	0.83	Mouse 1 Locomotion in Area Box	51.68	61.95	2.46	-5.92	-7.1
454	1020.19	1021.02	0.83	Mouse 1 Locomotion in Area Periphery	51.68	61.95	2.46	-5.92	-7.1
455	1020.52	1021.82	1.3	Mouse 1 Turn Around	106.2	81.61	2.11	-137.03	-105.3
456	1021.15	1078.88	57.72	Mouse 1 In Place Activity in Area Box	173.18	3	1.54	156.39	2.71
457	1021.15	1078.88	57.72	Mouse 1 In Place Activity in Area Periphery	173.18	3	1.54	156.39	2.71
458	1080.68	1082.05	1.37	Mouse 1 Locomotion in Area Box	118.83	86.86	2.67	-2.06	-1.51
459	1080.68	1082.05	1.37	Mouse 1 Locomotion in Area Periphery	118.83	86.86	2.67	-2.06	-1.51
460	1083.18	1088.72	5.54	Mouse 1 In Place Activity in Area Box	31.47	5.68	2.2	-0.89	-0.16
461	1083.18	1088.72	5.54	Mouse 1 In Place Activity in Area Periphery	31.47	5.68	2.2	-0.89	-0.16
462	1088.72	1089.32	0.6	Mouse 1 has no movement in Area Box	0	0	2.27	0.65	1.09
463	1088.72	1089.32	0.6	Mouse 1 has no movement in Area Periphery	0	0	2.27	0.65	1.09
464	1091.73	1105.77	14.05	Mouse 1 In Place Activity in Area Box	84.07	5.99	1.71	145.18	10.34
465	1091.73	1105.77	14.05	Mouse 1 In Place Activity in Area Periphery	84.07	5.99	1.71	145.18	10.34
466	1090.92	1103.07	12.15	Mouse 1 Turn Around	114.94	9.46	1.82	170.09	14
467	1105.91	1107.14	1.23	Mouse 1 Locomotion in Area Box	115.04	93.18	2.22	-33.02	-26.75
468	1105.91	1107.14	1.23	Mouse 1 Locomotion in Area Periphery	115.04	93.18	2.22	-33.02	-26.75
469	1107.34	1112.11	4.77	Mouse 1 In Place Activity in Area Box	66.83	14.01	1.59	80.87	16.95
470	1107.34	1111.68	4.34	Mouse 1 In Place Activity in Area Periphery	61.17	14.1	1.57	50.96	11.75
471	1106.67	1115.02	8.34	Mouse 1 Turn Around	218.66	26.21	1.77	87.06	10.44
472	1111.91	1118.18	6.27	Area:Mouse 1 Center In Center	166.1	26.48	1.89	-36.08	-5.75
473	1111.91	1118.18	6.27	Area:Mouse 1 Center In Center 75	166.1	26.48	1.89	-36.08	-5.75
474	1118.28	1118.49	0.2	Mouse 1 Cross Over Periphery and Center 75 by Center	4.67	23.33	2.28	-11.96	-59.74
475	1112.81	1114.38	1.57	Mouse 1 In Place Activity in Area Box	25.45	16.23	1.97	32.38	20.65
476	1112.81	1114.38	1.57	Mouse 1 In Place Activity in Area Center	25.45	16.23	1.97	32.38	20.65
477	1112.81	1114.38	1.57	Mouse 1 In Place Activity in Area Center 75	25.45	16.23	1.97	32.38	20.65
478	1115.15	1115.92	0.77	Mouse 1 Locomotion in Area Box	39.96	52.06	2.3	-21.13	-27.53
479	1115.15	1115.92	0.77	Mouse 1 Locomotion in Area Center	39.96	52.06	2.3	-21.13	-27.53
480	1115.15	1115.92	0.77	Mouse 1 Locomotion in Area Center 75	39.96	52.06	2.3	-21.13	-27.53
481	1116.02	1117.78	1.77	Mouse 1 In Place Activity in Area Box	67.96	38.43	1.65	1.32	0.75
482	1116.02	1117.78	1.77	Mouse 1 In Place Activity in Area Center	67.96	38.43	1.65	1.32	0.75
483	1116.02	1117.78	1.77	Mouse 1 In Place Activity in Area Center 75	67.96	38.43	1.65	1.32	0.75
484	1118.18	1133.2	15.02	Area:Mouse 1 Center In Periphery	270.27	18	1.82	164.37	10.95
485	1133.3	1133.5	0.2	Mouse 1 Cross Over Periphery and Center 75 by Center	6.56	32.75	2.23	1.88	9.39
486	1118.62	1119.25	0.63	Mouse 1 In Place Activity in Area Box	20.07	31.66	1.49	-16.97	-26.77
487	1118.62	1119.25	0.63	Mouse 1 In Place Activity in Area Periphery	20.07	31.66	1.49	-16.97	-26.77
488	1116.35	1126.59	10.24	Mouse 1 Turn Around	111.52	10.89	1.7	63.07	6.16
489	1120.45	1126.23	5.77	Mouse 1 In Place Activity in Area Box	35.47	6.15	1.73	54.42	9.43
490	1120.45	1126.23	5.77	Mouse 1 In Place Activity in Area Periphery	35.47	6.15	1.73	54.42	9.43
491	1127.33	1130.76	3.44	Mouse 1 Turn Around	126.79	36.89	2.06	47.35	13.78
492	1131.53	1132.1	0.57	Mouse 1 In Place Activity in Area Box	16.18	28.53	1.81	-6.48	-11.42
493	1131.53	1132.1	0.57	Mouse 1 In Place Activity in Area Periphery	16.18	28.53	1.81	-6.48	-11.42
494	1133.2	1140.54	7.34	Area:Mouse 1 Center In Center	245.89	33.5	1.92	-26.67	-3.63
495	1133.2	1138.44	5.24	Area:Mouse 1 Center In Center 75	183.48	35.03	1.82	39.21	7.48
496	1140.64	1140.84	0.2	Mouse 1 Cross Over Periphery and Center 75 by Center	18.72	93.51	2.09	-7.24	-36.18
497	1133.87	1134.83	0.97	Mouse 1 Locomotion in Area Box	69.01	71.32	2.07	-33.15	-34.26
498	1133.87	1134.83	0.97	Mouse 1 Locomotion in Area Center	69.01	71.32	2.07	-33.15	-34.26
499	1133.87	1134.83	0.97	Mouse 1 Locomotion in Area Center 75	69.01	71.32	2.07	-33.15	-34.26
500	1134.93	1137.07	2.14	Mouse 1 In Place Activity in Area Box	50.51	23.65	1.46	29.39	13.76
501	1134.93	1137.07	2.14	Mouse 1 In Place Activity in Area Center	50.51	23.65	1.46	29.39	13.76
502	1134.93	1137.07	2.14	Mouse 1 In Place Activity in Area Center 75	50.51	23.65	1.46	29.39	13.76
503	1138.44	1139.91	1.47	Area:Mouse 1 Center In Center 50	34.14	23.25	2.15	-63.15	-43.01
504	1138.67	1139.57	0.9	Mouse 1 In Place Activity in Area Box	21.53	23.9	2.29	-18.12	-20.11
505	1138.67	1139.57	0.9	Mouse 1 In Place Activity in Area Center 50	21.53	23.9	2.29	-18.12	-20.11
506	1138.67	1139.57	0.9	Mouse 1 In Place Activity in Area Center	21.53	23.9	2.29	-18.12	-20.11
507	1136.8	1139.94	3.14	Mouse 1 Turn Around	61.91	19.74	2.05	-7.2	-2.29
508	1139.91	1140.54	0.63	Area:Mouse 1 Center In Center 75	28.27	44.59	2.16	-2.73	-4.31
509	1140.54	1237.6	97.06	Area:Mouse 1 Center In Periphery	1700.79	17.52	1.9	54.61	0.57
510	1139.84	1141.51	1.67	Mouse 1 Locomotion in Area Box	103.7	62.16	2.12	-81.35	-48.76
511	1237.7	1237.9	0.2	Mouse 1 Cross Over Periphery and Center 75 by Center	6.68	33.35	2.13	22.35	111.62
512	1141.94	1145.21	3.27	Mouse 1 In Place Activity in Area Box	26.67	8.15	1.82	10.47	3.2
513	1141.94	1145.21	3.27	Mouse 1 In Place Activity in Area Periphery	26.67	8.15	1.82	10.47	3.2
514	1141.24	1146.65	5.41	Mouse 1 Turn Around	89.35	16.53	1.89	-126.96	-23.49
515	1147.28	1148.11	0.83	Mouse 1 In Place Activity in Area Box	23.3	27.93	1.89	-15.61	-18.72
516	1147.28	1148.11	0.83	Mouse 1 In Place Activity in Area Periphery	23.3	27.93	1.89	-15.61	-18.72
517	1149.52	1151.05	1.53	Mouse 1 Locomotion in Area Box	135.15	88.05	2.24	4.45	2.96
518	1149.52	1151.05	1.53	Mouse 1 Locomotion in Area Periphery	135.15	88.05	2.24	4.45	2.96
519	1151.52	1173.97	22.46	Mouse 1 In Place Activity in Area Box	124.43	5.54	1.61	249.52	11.91
520	1151.52	1173.97	22.46	Mouse 1 In Place Activity in Area Periphery	124.43	5.54	1.61	249.52	11.91
521	1157.12	1164.56	7.44	Mouse 1 Turn Around	28.59	3.84	1.59	148.84	20.37
522	1174.44	1175.48	1.03	Mouse 1 Locomotion in Area Box	57.92	55.99	2.78	-8.48	-8.2
523	1174.44	1175.48	1.03	Mouse 1 Locomotion in Area Periphery	57.92	55.99	2.78	-8.48	-8.2
524	1175.61	1177.81	2.2	Mouse 1 In Place Activity in Area Box	51.01	23.16	1.84	-0.26	-0.12
525	1175.61	1177.81	2.2	Mouse 1 In Place Activity in Area Periphery	51.01	23.16	1.84	-0.26	-0.12
526	1178.24	1178.61	0.37	Mouse 1 Flat-Back Approach in Area Box	5.54	15.09	3.21	-12.91	-35.18
527	1178.88	1182.32	3.44	Mouse 1 In Place Activity in Area Box	35.02	10.19	3.41	17.01	4.95
528	1178.88	1182.32	3.44	Mouse 1 In Place Activity in Area Periphery	35.02	10.19	3.41	17.01	4.95
529	1183.35	1188.02	4.67	Mouse 1 In Place Activity in Area Box	74.31	15.91	2.18	25.5	5.46
530	1183.35	1188.02	4.67	Mouse 1 In Place Activity in Area Periphery	74.31	15.91	2.18	25.5	5.46
531	1182.78	1190.32	7.54	Mouse 1 Turn Around	146.42	19.42	2.09	232.66	30.85
532	1189.19	1196.96	7.77	Mouse 1 In Place Activity in Area Box	65.03	8.36	1.7	175.84	22.62
533	1189.19	1196.96	7.77	Mouse 1 In Place Activity in Area Periphery	65.03	8.36	1.7	175.84	22.62
534	1198.06	1199.07	1	Mouse 1 In Place Activity in Area Box	29.9	29.87	1.98	0.55	0.55
535	1198.06	1199.07	1	Mouse 1 In Place Activity in Area Periphery	29.9	29.87	1.98	0.55	0.55
536	1200.93	1206.97	6.04	Mouse 1 In Place Activity in Area Box	55.33	9.16	1.75	-151.88	-25.15
537	1200.93	1206.97	6.04	Mouse 1 In Place Activity in Area Periphery	55.33	9.16	1.75	-151.88	-25.15
538	1197.66	1211.31	13.65	Mouse 1 Turn Around	159.13	11.66	1.79	-15.07	-1.1
539	1206.97	1208.24	1.27	Mouse 1 has no movement in Area Box	0	0	1.71	-0.02	-0.01
540	1206.97	1208.24	1.27	Mouse 1 has no movement in Area Periphery	0	0	1.71	-0.02	-0.01
541	1208.68	1210.81	2.14	Mouse 1 In Place Activity in Area Box	21.6	10.11	1.68	171.4	80.27
542	1208.68	1210.81	2.14	Mouse 1 In Place Activity in Area Periphery	21.6	10.11	1.68	171.4	80.27
543	1213.18	1213.61	0.43	Mouse 1 In Place Activity in Area Box	30.62	70.6	1.88	-5.6	-12.91
544	1213.18	1213.61	0.43	Mouse 1 In Place Activity in Area Periphery	30.62	70.6	1.88	-5.6	-12.91
545	1217.12	1220.35	3.24	Mouse 1 In Place Activity in Area Box	34.38	10.62	1.53	0.16	0.05
546	1217.12	1220.35	3.24	Mouse 1 In Place Activity in Area Periphery	34.38	10.62	1.53	0.16	0.05
547	1214.78	1221.22	6.44	Mouse 1 Turn Around	126.72	19.68	1.67	-57.55	-8.94
548	1222.36	1225.86	3.5	Mouse 1 In Place Activity in Area Box	62.84	17.94	1.94	41.4	11.82
549	1222.36	1225.86	3.5	Mouse 1 In Place Activity in Area Periphery	62.84	17.94	1.94	41.4	11.82
550	1226.56	1227.63	1.07	Mouse 1 Locomotion in Area Box	58.85	55.12	2.67	-6.71	-6.29
551	1226.56	1227.63	1.07	Mouse 1 Locomotion in Area Periphery	58.85	55.12	2.67	-6.71	-6.29
552	1227.76	1229.23	1.47	Mouse 1 In Place Activity in Area Box	51.69	35.21	1.62	8.61	5.86
553	1227.76	1229.23	1.47	Mouse 1 In Place Activity in Area Periphery	51.69	35.21	1.62	8.61	5.86
554	1231.16	1233.07	1.9	Mouse 1 In Place Activity in Area Box	23.91	12.57	2.23	8.47	4.46
555	1231.16	1233.07	1.9	Mouse 1 In Place Activity in Area Periphery	23.91	12.57	2.23	8.47	4.46
556	1230.1	1233.97	3.87	Mouse 1 Turn Around	79.19	20.46	2.2	-57.64	-14.89
557	1234.43	1236.54	2.1	Mouse 1 In Place Activity in Area Box	17.33	8.24	1.88	-11.08	-5.27
558	1234.43	1236.54	2.1	Mouse 1 In Place Activity in Area Periphery	17.33	8.24	1.88	-11.08	-5.27
559	1237.6	1248.05	10.44	Area:Mouse 1 Center In Center	437.38	41.88	1.96	42.34	4.05
560	1237.6	1238.27	0.67	Area:Mouse 1 Center In Center 75	33.56	50.29	2.25	51.03	76.47
561	1248.15	1248.35	0.2	Mouse 1 Cross Over Periphery and Center 75 by Center	9.72	48.54	2.21	12.5	62.43
562	1238.27	1238.64	0.37	Area:Mouse 1 Center In Center 50	33.09	90.17	2.41	18.34	49.97
563	1237.64	1239.01	1.37	Mouse 1 Locomotion in Area Box	108.56	79.35	2.29	107.37	78.48
564	1237.64	1239.01	1.37	Mouse 1 Locomotion in Area Center	108.56	79.35	2.29	107.37	78.48
565	1238.64	1240.57	1.94	Area:Mouse 1 Center In Center 25	124.82	64.5	2.07	7.95	4.11
566	1240.57	1240.87	0.3	Area:Mouse 1 Center In Center 50	19.96	66.46	2.61	2.43	8.1
567	1239.94	1241.17	1.23	Mouse 1 Locomotion in Area Box	70.52	57.12	2.41	-35.66	-28.89
568	1239.94	1241.17	1.23	Mouse 1 Locomotion in Area Center	70.52	57.12	2.41	-35.66	-28.89
569	1240.87	1243.84	2.97	Area:Mouse 1 Center In Center 75	165.25	55.65	2.02	142.72	48.06
570	1240.74	1242.58	1.84	Mouse 1 Turn Around	124.6	67.9	2.19	132.26	72.07
571	1243.84	1244.58	0.73	Area:Mouse 1 Center In Center 50	24.86	33.87	2.1	32.77	44.64
572	1244.58	1248.05	3.47	Area:Mouse 1 Center In Center 75	35.83	10.33	1.67	-212.9	-61.35
573	1244.74	1247.41	2.67	Mouse 1 In Place Activity in Area Box	25.66	9.61	1.65	-88.91	-33.31
574	1244.74	1247.41	2.67	Mouse 1 In Place Activity in Area Center	25.66	9.61	1.65	-88.91	-33.31
575	1244.74	1247.41	2.67	Mouse 1 In Place Activity in Area Center 75	25.66	9.61	1.65	-88.91	-33.31
576	1248.05	1274.44	26.39	Area:Mouse 1 Center In Periphery	930.37	35.25	1.93	108.05	4.09
577	1274.54	1274.74	0.2	Mouse 1 Cross Over Periphery and Center 75 by Center	6.6	32.99	2.01	22.33	111.53
578	1248.28	1249.45	1.17	Mouse 1 In Place Activity in Area Box	33.11	28.35	2.13	3.64	3.11
579	1248.28	1249.45	1.17	Mouse 1 In Place Activity in Area Periphery	33.11	28.35	2.13	3.64	3.11
580	1249.75	1254.69	4.94	Mouse 1 Turn Around	89.76	18.18	1.72	141.74	28.7
581	1250.92	1254.29	3.37	Mouse 1 In Place Activity in Area Box	31	9.2	1.5	105.41	31.28
582	1250.92	1254.29	3.37	Mouse 1 In Place Activity in Area Periphery	31	9.2	1.5	105.41	31.28
583	1254.62	1255.96	1.33	Mouse 1 Locomotion in Area Box	84	62.94	2.7	6.15	4.6
584	1254.62	1255.96	1.33	Mouse 1 Locomotion in Area Periphery	84	62.94	2.7	6.15	4.6
585	1256.19	1258.59	2.4	Mouse 1 In Place Activity in Area Box	39.06	16.26	1.68	-20.45	-8.51
586	1256.19	1258.59	2.4	Mouse 1 In Place Activity in Area Periphery	39.06	16.26	1.68	-20.45	-8.51
587	1255.29	1261.9	6.61	Mouse 1 Turn Around	162.44	24.59	1.85	-183.41	-27.76
589	1259.49	1261.16	1.67	Mouse 1 In Place Activity in Area Box	25.99	15.58	1.79	-87.5	-52.45
590	1259.49	1261.16	1.67	Mouse 1 In Place Activity in Area Periphery	25.99	15.58	1.79	-87.5	-52.45
591	1261.76	1265.37	3.6	Mouse 1 Locomotion in Area Box	275.48	76.45	2.16	-60.07	-16.67
592	1261.76	1265.37	3.6	Mouse 1 Locomotion in Area Periphery	275.48	76.45	2.16	-60.07	-16.67
593	1263.9	1264.93	1.03	Mouse 1 Turn Around	119.49	115.52	2.07	-37.71	-36.45
594	1266.6	1268.23	1.63	Mouse 1 Locomotion in Area Box	112.59	68.86	2.22	-1.87	-1.14
595	1266.6	1268.23	1.63	Mouse 1 Locomotion in Area Periphery	112.59	68.86	2.22	-1.87	-1.14
596	1267.77	1268.9	1.13	Mouse 1 Turn Around	88.03	77.6	1.91	-7.73	-6.81
597	1270.04	1272.77	2.74	Mouse 1 In Place Activity in Area Box	35.19	12.86	1.77	109.91	40.17
598	1270.04	1272.77	2.74	Mouse 1 In Place Activity in Area Periphery	35.19	12.86	1.77	109.91	40.17
599	1274.44	1275.21	0.77	Area:Mouse 1 Center In Center	15.09	19.67	1.81	21.24	27.68
600	1274.44	1275.21	0.77	Area:Mouse 1 Center In Center 75	15.09	19.67	1.81	21.24	27.68
601	1273.01	1274.71	1.7	Mouse 1 Turn Around	54.69	32.14	1.92	148.27	87.13
602	1275.31	1275.51	0.2	Mouse 1 Cross Over Periphery and Center 75 by Center	0.94	4.69	1.52	-47.26	-236.06
603	1275.21	1288.15	12.95	Area:Mouse 1 Center In Periphery	196.79	15.2	1.75	-257.09	-19.86
604	1343.68	1343.88	0.2	Mouse 1 Cross Over Periphery and Center 75 by Center	4.34	21.66	2.22	4.62	23.09
605	1275.81	1277.84	2.04	Mouse 1 In Place Activity in Area Box	22.39	11	1.86	-29.09	-14.29
606	1275.81	1277.84	2.04	Mouse 1 In Place Activity in Area Periphery	22.39	11	1.86	-29.09	-14.29
607	1279.31	1282.62	3.3	Mouse 1 In Place Activity in Area Box	39.78	12.04	1.55	172.63	52.26
608	1279.31	1282.62	3.3	Mouse 1 In Place Activity in Area Periphery	39.78	12.04	1.55	172.63	52.26
609	1278.21	1282.95	4.74	Mouse 1 Turn Around	83.99	17.73	1.67	128.63	27.15
610	1284.38	1287.85	3.47	Mouse 1 In Place Activity in Area Box	37.01	10.67	1.78	-86.26	-24.86
611	1284.38	1287.85	3.47	Mouse 1 In Place Activity in Area Periphery	37.01	10.67	1.78	-86.26	-24.86
612	1288.15	1288.39	0.23	Area:Mouse 1 Center In Center	6.07	26	2.09	-0.91	-3.91
613	1288.15	1288.39	0.23	Area:Mouse 1 Center In Center 75	6.07	26	2.09	-0.91	-3.91
614	1288.39	1343.58	55.19	Area:Mouse 1 Center In Periphery	654.65	11.86	1.82	-642.88	-11.65
615	1287.99	1289.09	1.1	Mouse 1 Locomotion in Area Box	103.3	93.81	2.24	15.56	14.13
616	1288.15	1289.09	0.93	Mouse 1 Locomotion in Area Periphery	101.06	108.17	2.35	18.52	19.82
617	1289.19	1290.06	0.87	Mouse 1 In Place Activity in Area Box	81.78	94.27	1.51	6.47	7.46
618	1289.19	1290.06	0.87	Mouse 1 In Place Activity in Area Periphery	81.78	94.27	1.51	6.47	7.46
619	1291.19	1313.85	22.66	Mouse 1 In Place Activity in Area Box	120.29	5.31	1.61	-154.41	-6.82
620	1291.19	1313.85	22.66	Mouse 1 In Place Activity in Area Periphery	120.29	5.31	1.61	-154.41	-6.82
621	1290.56	1305.84	15.28	Mouse 1 Turn Around	148.07	9.69	1.68	-243.07	-15.91
622	1315.18	1317.72	2.54	Mouse 1 In Place Activity in Area Box	34.72	13.69	1.79	59.89	23.62
623	1315.18	1317.72	2.54	Mouse 1 In Place Activity in Area Periphery	34.72	13.69	1.79	59.89	23.62
624	1314.15	1326.13	11.98	Mouse 1 Turn Around	110.96	9.26	2.25	181.84	15.18
625	1318.82	1326.76	7.94	Mouse 1 In Place Activity in Area Box	24.76	3.12	2.5	57.97	7.3
626	1318.82	1326.76	7.94	Mouse 1 In Place Activity in Area Periphery	24.76	3.12	2.5	57.97	7.3
627	1327.66	1335.2	7.54	Mouse 1 In Place Activity in Area Box	48.41	6.42	1.74	-223.28	-29.61
628	1327.66	1335.2	7.54	Mouse 1 In Place Activity in Area Periphery	48.41	6.42	1.74	-223.28	-29.61
629	1336.64	1337.9	1.27	Mouse 1 In Place Activity in Area Box	27.89	22	2.02	1.67	1.32
630	1336.64	1337.9	1.27	Mouse 1 In Place Activity in Area Periphery	27.89	22	2.02	1.67	1.32
631	1339.14	1343.34	4.2	Mouse 1 In Place Activity in Area Box	33.26	7.91	1.69	-338.09	-80.42
632	1339.14	1343.34	4.2	Mouse 1 In Place Activity in Area Periphery	33.26	7.91	1.69	-338.09	-80.42
633	1343.58	1350.92	7.34	Area:Mouse 1 Center In Center	334.88	45.62	2.11	70.95	9.67
634	1343.58	1347.08	3.5	Area:Mouse 1 Center In Center 75	142.55	40.69	2.11	51.32	14.65
635	1335	1344.08	9.08	Mouse 1 Turn Around	117.76	12.98	1.82	-511.18	-56.32
636	1351.02	1351.22	0.2	Mouse 1 Cross Over Periphery and Center 75 by Center	9.3	46.45	2.5	-14.5	-72.43
637	1347.08	1347.78	0.7	Area:Mouse 1 Center In Center 50	63.96	91.27	2.51	10.36	14.79
638	1345.95	1347.91	1.97	Mouse 1 Locomotion in Area Box	146.19	74.26	2.31	52.09	26.46
639	1345.95	1347.91	1.97	Mouse 1 Locomotion in Area Center	146.19	74.26	2.31	52.09	26.46
640	1347.78	1350.92	3.14	Area:Mouse 1 Center In Center 75	128.37	40.93	2.01	9.26	2.95
641	1349.12	1350.38	1.27	Mouse 1 In Place Activity in Area Box	24.51	19.33	1.91	29.8	23.5
642	1349.12	1350.38	1.27	Mouse 1 In Place Activity in Area Center	24.51	19.33	1.91	29.8	23.5
643	1349.12	1350.38	1.27	Mouse 1 In Place Activity in Area Center 75	24.51	19.33	1.91	29.8	23.5
644	1350.92	1431.53	80.61	Area:Mouse 1 Center In Periphery	452.87	5.62	1.61	144.07	1.79
645	1431.63	1431.83	0.2	Mouse 1 Cross Over Periphery and Center 75 by Center	4.41	22	2.28	-5.52	-27.56
646	1348.92	1357.82	8.91	Mouse 1 Turn Around	137.52	15.44	1.96	49.45	5.55
647	1352.62	1356.82	4.2	Mouse 1 In Place Activity in Area Box	30.44	7.24	1.92	28.71	6.83
648	1352.62	1356.82	4.2	Mouse 1 In Place Activity in Area Periphery	30.44	7.24	1.92	28.71	6.83
649	1357.66	1358.83	1.17	Mouse 1 Locomotion in Area Box	75.28	64.46	2.23	12.97	11.11
650	1357.66	1358.83	1.17	Mouse 1 Locomotion in Area Periphery	75.28	64.46	2.23	12.97	11.11
651	1358.99	1367.17	8.17	Mouse 1 In Place Activity in Area Box	83.96	10.27	1.64	-156.45	-19.14
652	1358.99	1367.17	8.17	Mouse 1 In Place Activity in Area Periphery	83.96	10.27	1.64	-156.45	-19.14
653	1358.22	1363.53	5.31	Mouse 1 Turn Around	134.96	25.44	1.71	-67.35	-12.69
654	1368.3	1431.2	62.9	Mouse 1 In Place Activity in Area Box	156.24	2.48	1.55	286.15	4.55
655	1368.3	1431.2	62.9	Mouse 1 In Place Activity in Area Periphery	156.24	2.48	1.55	286.15	4.55
656	1431.53	1433.6	2.07	Area:Mouse 1 Center In Center	44.59	21.55	2.06	-93.65	-45.27
657	1431.53	1433.6	2.07	Area:Mouse 1 Center In Center 75	44.59	21.55	2.06	-93.65	-45.27
658	1433.7	1433.9	0.2	Mouse 1 Cross Over Periphery and Center 75 by Center	8.37	41.8	2.22	1.92	9.57
659	1423.42	1433.67	10.24	Mouse 1 Turn Around	94.9	9.26	1.77	-153.24	-14.96
660	1433.6	1460.69	27.09	Area:Mouse 1 Center In Periphery	316.77	11.69	1.93	357.9	13.21
661	1461.86	1462.06	0.2	Mouse 1 Cross Over Periphery and Center 75 by Center	36.93	184.48	2.66	-0.39	-1.97
662	1433.9	1434.3	0.4	Mouse 1 In Place Activity in Area Box	16.88	42.16	1.85	11.68	29.16
663	1433.9	1434.3	0.4	Mouse 1 In Place Activity in Area Periphery	16.88	42.16	1.85	11.68	29.16
664	1436.64	1437.34	0.7	Mouse 1 In Place Activity in Area Box	11.18	15.95	1.99	3.72	5.31
665	1436.64	1437.34	0.7	Mouse 1 In Place Activity in Area Periphery	11.18	15.95	1.99	3.72	5.31
666	1438	1440.97	2.97	Mouse 1 In Place Activity in Area Box	35.27	11.88	1.94	-28.19	-9.49
667	1438	1440.97	2.97	Mouse 1 In Place Activity in Area Periphery	35.27	11.88	1.94	-28.19	-9.49
668	1435.24	1442.14	6.91	Mouse 1 Turn Around	117.17	16.96	1.95	-133.54	-19.33
669	1446.15	1460.36	14.21	Mouse 1 In Place Activity in Area Box	78.31	5.51	1.78	428.82	30.17
670	1446.15	1460.36	14.21	Mouse 1 In Place Activity in Area Periphery	78.31	5.51	1.78	428.82	30.17
671	1444.48	1458.06	13.58	Mouse 1 Turn Around	141.41	10.41	1.89	439.67	32.38
672	1460.69	1460.93	0.23	Area:Mouse 1 Center In Center	4.99	21.35	2.22	8.06	34.52
673	1460.69	1460.93	0.23	Area:Mouse 1 Center In Center 75	4.99	21.35	2.22	8.06	34.52
674	1460.93	1461.76	0.83	Area:Mouse 1 Center In Periphery	88.07	105.58	2.48	-24.73	-29.65
675	1460.56	1462.36	1.8	Mouse 1 Locomotion in Area Box	207.34	115.07	2.44	-18.37	-10.2
676	1460.69	1462.36	1.67	Mouse 1 Locomotion in Area Periphery	206.87	124	2.5	-31.07	-18.63
677	1461.76	1462.2	0.43	Area:Mouse 1 Center In Center	80.47	185.5	2.68	-10.73	-24.74
678	1461.76	1462.2	0.43	Area:Mouse 1 Center In Center 75	80.47	185.5	2.68	-10.73	-24.74
679	1462.3	1462.5	0.2	Mouse 1 Cross Over Periphery and Center 75 by Center	37.89	189.28	2.09	-4.08	-20.38
680	1460.89	1461.96	1.07	Mouse 1 Locomotion in Area Center	125.34	117.39	2.52	-33.72	-31.58
681	1460.89	1461.96	1.07	Mouse 1 Locomotion in Area Center 75	125.34	117.39	2.52	-33.72	-31.58
682	1462.2	1471.07	8.88	Area:Mouse 1 Center In Periphery	285.95	32.22	1.64	98.33	15.11
683	1471.17	1471.37	0.2	Mouse 1 Cross Over Periphery and Center 75 by Center	7.31	36.52	2.91	5	24.99
684	1461.96	1463	1.03	Mouse 1 Turn Around	159.51	154.21	2.11	49.81	48.15
685	1463.73	1467.37	3.64	Mouse 1 In Place Activity in Area Box	28.92	7.95	1.45	7.41	4.63
686	1463.73	1467.37	3.64	Mouse 1 In Place Activity in Area Periphery	28.92	7.95	1.45	7.41	4.63
687	1467.87	1469.44	1.57	Mouse 1 Turn Around	43.49	27.73	1.45	-31.84	-21.21
688	1469.9	1470.77	0.87	Mouse 1 In Place Activity in Area Box	43.15	49.73	1.91	23.48	27.07
689	1469.9	1470.77	0.87	Mouse 1 In Place Activity in Area Periphery	43.15	49.73	1.91	23.48	27.07
690	1471.07	1476.78	5.71	Area:Mouse 1 Center In Center	302.9	53.09	2.71	1.31	0.23
691	1471.07	1471.44	0.37	Area:Mouse 1 Center In Center 75	12.63	34.4	2.86	13.77	37.53
692	1476.88	1477.08	0.2	Mouse 1 Cross Over Periphery and Center 75 by Center	5.84	29.19	2.39	-15.09	-75.36
693	1471.44	1471.77	0.33	Area:Mouse 1 Center In Center 50	27.9	83.61	3.08	12.85	38.52
694	1471.77	1473.47	1.7	Area:Mouse 1 Center In Center 25	115.91	68.12	2.64	-17.84	-10.48
695	1470.94	1471.94	1	Mouse 1 Locomotion in Area Box	61.64	61.58	2.86	28.04	28.01
696	1470.94	1471.94	1	Mouse 1 Locomotion in Area Center	61.64	61.58	2.86	28.04	28.01
697	1473.47	1473.74	0.27	Area:Mouse 1 Center In Center 50	26.28	98.44	3.1	7.14	26.75
698	1472.84	1473.94	1.1	Mouse 1 Locomotion in Area Box	74.21	67.4	2.85	-0.51	-0.46
699	1472.84	1473.94	1.1	Mouse 1 Locomotion in Area Center	74.21	67.4	2.85	-0.51	-0.46
700	1473.74	1476.78	3.04	Area:Mouse 1 Center In Center 75	120.19	39.58	2.66	-14.61	-4.81
701	1474.44	1476.24	1.8	Mouse 1 In Place Activity in Area Box	33.4	18.54	2.63	-3.89	-2.16
702	1474.44	1476.24	1.8	Mouse 1 In Place Activity in Area Center	33.4	18.54	2.63	-3.89	-2.16
703	1474.44	1476.24	1.8	Mouse 1 In Place Activity in Area Center 75	33.4	18.54	2.63	-3.89	-2.16
704	1476.78	1506.71	29.93	Area:Mouse 1 Center In Periphery	224.59	7.5	1.93	-225.22	-7.52
705	1540.17	1540.37	0.2	Mouse 1 Cross Over Periphery and Center 75 by Center	4.07	20.32	2.21	-7.21	-36
706	1478.08	1484.18	6.11	Mouse 1 In Place Activity in Area Box	29.25	4.79	2.05	-17.96	-2.94
707	1478.08	1484.18	6.11	Mouse 1 In Place Activity in Area Periphery	29.25	4.79	2.05	-17.96	-2.94
708	1485.45	1506.11	20.65	Mouse 1 In Place Activity in Area Box	106.55	5.16	1.86	-98.23	-4.76
709	1485.45	1506.11	20.65	Mouse 1 In Place Activity in Area Periphery	106.55	5.16	1.86	-98.23	-4.76
710	1477.74	1498.67	20.92	Mouse 1 Turn Around	135.04	6.45	1.88	-93.89	-4.49
711	1506.71	1506.94	0.23	Area:Mouse 1 Center In Center	4.35	18.62	1.58	-25.09	-107.42
712	1506.71	1506.94	0.23	Area:Mouse 1 Center In Center 75	4.35	18.62	1.58	-25.09	-107.42
713	1506.94	1540.07	33.13	Area:Mouse 1 Center In Periphery	105.53	3.19	1.69	141.96	4.28
714	1507.31	1528.09	20.79	Mouse 1 In Place Activity in Area Box	56.46	2.72	1.73	141.48	6.81
715	1507.31	1528.09	20.79	Mouse 1 In Place Activity in Area Periphery	56.46	2.72	1.73	141.48	6.81
716	1528.09	1529.33	1.23	Mouse 1 has no movement in Area Box	0	0	1.69	3.15	2.55
717	1528.09	1529.33	1.23	Mouse 1 has no movement in Area Periphery	0	0	1.69	3.15	2.55
718	1529.33	1539.77	10.44	Mouse 1 In Place Activity in Area Box	37.53	3.59	1.6	61.07	5.85
719	1529.33	1539.77	10.44	Mouse 1 In Place Activity in Area Periphery	37.53	3.59	1.6	61.07	5.85
720	1540.07	1545.81	5.74	Area:Mouse 1 Center In Center	21.46	3.74	1.72	-88.93	-15.5
721	1540.07	1545.81	5.74	Area:Mouse 1 Center In Center 75	21.46	3.74	1.72	-88.93	-15.5
722	1545.91	1546.11	0.2	Mouse 1 Cross Over Periphery and Center 75 by Center	4.28	21.36	1.98	-31.38	-156.76
723	1540.31	1545.61	5.31	Mouse 1 In Place Activity in Area Box	17.86	3.37	1.71	-50.88	-9.59
724	1540.31	1545.58	5.27	Mouse 1 In Place Activity in Area Center	17.86	3.39	1.71	-48.01	-9.11
725	1540.31	1545.58	5.27	Mouse 1 In Place Activity in Area Center 75	17.86	3.39	1.71	-48.01	-9.11
726	1545.81	1550.48	4.67	Area:Mouse 1 Center In Periphery	106.1	22.71	1.72	0.89	0.19
727	1550.58	1550.78	0.2	Mouse 1 Cross Over Periphery and Center 75 by Center	13.07	65.29	2.24	-13.97	-69.76
728	1546.55	1549.45	2.9	Mouse 1 In Place Activity in Area Box	51.98	17.91	1.63	62.62	21.57
729	1546.55	1549.45	2.9	Mouse 1 In Place Activity in Area Periphery	51.98	17.91	1.63	62.62	21.57
730	1545.98	1549.78	3.8	Mouse 1 Turn Around	87.92	23.11	1.73	76.71	20.17
731	1550.48	1551.82	1.33	Area:Mouse 1 Center In Center	122.91	92.09	2.18	-51.96	-38.93
732	1550.48	1551.82	1.33	Area:Mouse 1 Center In Center 75	122.91	92.09	2.18	-51.96	-38.93
733	1551.92	1552.12	0.2	Mouse 1 Cross Over Periphery and Center 75 by Center	14.37	71.77	2.26	2.86	14.28
734	1550.25	1551.38	1.13	Mouse 1 Locomotion in Area Box	85.57	75.43	2.13	-49.65	-43.77
735	1550.25	1551.38	1.13	Mouse 1 Locomotion in Area Center	85.57	75.43	2.13	-49.65	-43.77
736	1550.25	1551.38	1.13	Mouse 1 Locomotion in Area Center 75	85.57	75.43	2.13	-49.65	-43.77
737	1551.82	1555.19	3.37	Area:Mouse 1 Center In Periphery	81.85	24.29	1.81	162.61	48.25
738	1555.29	1555.49	0.2	Mouse 1 Cross Over Periphery and Center 75 by Center	3.3	16.47	2.09	10.02	50.06
739	1552.15	1559.59	7.44	Mouse 1 In Place Activity in Area Box	89.78	12.07	1.83	231.36	31.09
740	1552.15	1554.92	2.77	Mouse 1 In Place Activity in Area Periphery	52.73	19.04	1.75	141.37	51.04
741	1551.15	1553.42	2.27	Mouse 1 Turn Around	125.62	55.36	1.91	55.21	24.33
742	1555.19	1561.39	6.21	Area:Mouse 1 Center In Center	54	8.7	1.89	80.57	12.98
743	1555.19	1561.39	6.21	Area:Mouse 1 Center In Center 75	54	8.7	1.89	80.57	12.98
744	1561.49	1561.7	0.2	Mouse 1 Cross Over Periphery and Center 75 by Center	8.26	41.25	2.51	-3.66	-18.28
745	1555.22	1559.59	4.37	Mouse 1 In Place Activity in Area Center	32.06	7.33	1.87	69.12	15.81
746	1555.22	1559.59	4.37	Mouse 1 In Place Activity in Area Center 75	32.06	7.33	1.87	69.12	15.81
747	1561.39	1597.9	36.5	Area:Mouse 1 Center In Periphery	287.95	7.89	1.74	-93.38	-2.56
748	1598	1598.2	0.2	Mouse 1 Cross Over Periphery and Center 75 by Center	6.05	30.22	2.22	8.36	41.75
749	1561.86	1569.17	7.31	Mouse 1 In Place Activity in Area Box	66.37	9.08	1.72	-39.99	-5.47
750	1561.86	1569.17	7.31	Mouse 1 In Place Activity in Area Periphery	66.37	9.08	1.72	-39.99	-5.47
751	1561.36	1574.77	13.41	Mouse 1 Turn Around	133.13	9.93	1.8	-235.02	-17.52
752	1570.2	1573.77	3.57	Mouse 1 In Place Activity in Area Box	28.38	7.95	1.87	-27.9	-7.81
753	1570.2	1573.77	3.57	Mouse 1 In Place Activity in Area Periphery	28.38	7.95	1.87	-27.9	-7.81
754	1576.48	1586.05	9.58	Mouse 1 In Place Activity in Area Box	49.76	5.2	1.74	132.01	13.78
755	1576.48	1586.05	9.58	Mouse 1 In Place Activity in Area Periphery	49.76	5.2	1.74	132.01	13.78
756	1586.85	1597.33	10.48	Mouse 1 In Place Activity in Area Box	48.12	4.59	1.59	62.4	5.96
757	1586.85	1597.33	10.48	Mouse 1 In Place Activity in Area Periphery	48.12	4.59	1.59	62.4	5.96
758	1597.9	1609.01	11.11	Area:Mouse 1 Center In Center	293.81	26.44	2.07	88.08	7.93
759	1597.9	1598.47	0.57	Area:Mouse 1 Center In Center 75	20.31	35.81	2.24	15.54	27.39
760	1609.11	1609.31	0.2	Mouse 1 Cross Over Periphery and Center 75 by Center	8.09	40.43	2.42	6.61	33.04
761	1598.47	1600.9	2.44	Area:Mouse 1 Center In Center 50	193.48	79.43	2.13	44.21	18.15
762	1598	1599.5	1.5	Mouse 1 Locomotion in Area Box	128.84	85.8	2.33	32.25	21.48
763	1598	1599.5	1.5	Mouse 1 Locomotion in Area Center	128.84	85.8	2.33	32.25	21.48
764	1598.23	1599.5	1.27	Mouse 1 Locomotion in Area Center 50	121.58	95.89	2.35	24.81	19.57
765	1600.9	1609.01	8.11	Area:Mouse 1 Center In Center 75	80.02	9.87	2.04	28.34	3.49
766	1602.54	1608.61	6.07	Mouse 1 In Place Activity in Area Box	23.76	3.91	1.98	-9.53	-1.57
767	1602.54	1608.61	6.07	Mouse 1 In Place Activity in Area Center	23.76	3.91	1.98	-9.53	-1.57
768	1602.54	1608.61	6.07	Mouse 1 In Place Activity in Area Center 75	23.76	3.91	1.98	-9.53	-1.57
769	1600.27	1608.74	8.48	Mouse 1 Turn Around	90.09	10.63	2.05	49.35	5.82
770	1609.01	1619.85	10.84	Area:Mouse 1 Center In Periphery	163.13	15.04	1.92	-216.33	-19.95
771	1619.95	1620.15	0.2	Mouse 1 Cross Over Periphery and Center 75 by Center	35.09	175.29	2.31	12.54	62.63
772	1609.64	1613.51	3.87	Mouse 1 In Place Activity in Area Box	51.72	13.36	1.84	-28.95	-7.48
773	1609.64	1613.51	3.87	Mouse 1 In Place Activity in Area Periphery	51.72	13.36	1.84	-28.95	-7.48
774	1608.84	1613.88	5.04	Mouse 1 Turn Around	82.51	16.38	1.93	-34.02	-6.75
775	1614.35	1618.22	3.87	Mouse 1 In Place Activity in Area Box	14.91	3.85	1.87	5.18	1.34
776	1614.35	1618.22	3.87	Mouse 1 In Place Activity in Area Periphery	14.91	3.85	1.87	5.18	1.34
777	1618.95	1620.19	1.23	Mouse 1 Locomotion in Area Box	115.51	93.56	2.3	-28.63	-23.19
778	1618.95	1620.19	1.23	Mouse 1 Locomotion in Area Periphery	115.51	93.56	2.3	-28.63	-23.19
779	1619.85	1620.19	0.33	Area:Mouse 1 Center In Center	57.28	171.66	2.34	22.85	68.49
780	1619.85	1620.19	0.33	Area:Mouse 1 Center In Center 75	57.28	171.66	2.34	22.85	68.49
782	1618.95	1620.19	1.23	Mouse 1 Locomotion in Area Center 50	115.51	93.56	2.3	-28.63	-23.19
783	1618.95	1620.19	1.23	Mouse 1 Locomotion in Area Center 25	115.51	93.56	2.3	-28.63	-23.19
784	1618.95	1620.19	1.23	Mouse 1 Locomotion in Area Center	115.51	93.56	2.3	-28.63	-23.19
785	1618.95	1620.19	1.23	Mouse 1 Locomotion in Area Center 75	115.51	93.56	2.3	-28.63	-23.19
