# Supplementary material for: Inhibitory medial zona incerta pathway drives exploratory behavior by inhibiting glutamatergic cuneiform neurons
Source: Nat Commun. 2024 Feb 7;15:1160. doi: 10.1038/s41467-024-45288-x (PMC10850156; doi:10.1038/s41467-024-45288-x)
Supplement: Supplementary file 4 — Supplementary Software [file 41467_2024_45288_MOESM4_ESM.zip › Behavior Software/EZEthogram/cleversys_events/Trial event export ZIMLR vGAT OFT_2.xlsx]

## Sheet: Trial 11
Trial 11 -- ROOT:SS Reanalysis 2021:vGAT OFT 3 ABA
Arena	Last Modified Date	Virus
1	2021-06-03 18:37:14	ChR2
ID	From Second	To Second	Length(Second)	Event	Dist(mm)	V(mm/s)	Elongation	TAngleSum	AverAngle
2	0.17	112.75	112.58	Area:Mouse 1 Center In Periphery	3875.11	34.73	1.75	-31.79	-0.36
6	112.85	113.55	0.7	Mouse 1 Cross Over Periphery and Center 75 by Center	107.88	153.96	2.42	-35.18	-50.21
7	0.17	3.14	2.97	Mouse 1 In Place Activity in Area Box	0	0	1.75	-13.6	-4.63		118.62	107.81	175.07		11.862	10.781	17.507
8	0.17	3.14	2.97	Mouse 1 In Place Activity in Area Periphery	0	0	1.75	-13.6	-4.63		168.56	116.1	116.28		16.856	11.61	11.628
13	5.77	7.51	1.74	Mouse 1 Locomotion in Area Box	205.82	118.62	2.23	-169.56	-97.73		155.01	93.51	141.85		15.501	9.351	14.185
14	5.77	7.51	1.74	Mouse 1 Locomotion in Area Periphery	205.82	118.62	2.23	-169.56	-97.73		64.8	74.65	79.42		6.48	7.465	7.942
15	7.71	13.15	5.44	Mouse 1 In Place Activity in Area Box	44.79	8.24	2.28	0.97	0.18		146.69	153.08	82.88		14.669	15.308	8.288
16	7.71	13.15	5.44	Mouse 1 In Place Activity in Area Periphery	44.79	8.24	2.28	0.97	0.18		136.56	85.75	83.43		13.656	8.575	8.343
17	6.84	14.08	7.24	Mouse 1 Turn Around	208.88	28.85	2.22	-170.3	-23.74		119.51	84.79			11.951	8.479
22	15.28	17.95	2.67	Mouse 1 Locomotion in Area Box	449.94	168.56	2.59	23.31	8.73		118.52	37.4			11.852	3.74
23	15.28	17.95	2.67	Mouse 1 Locomotion in Area Periphery	449.94	168.56	2.59	23.31	8.73		94.06	105.84			9.406	10.584
24	16.05	16.55	0.5	Mouse 1 Turn Around	100.47	200.75	2.29	82.88	165.59		79.49	64.53			7.949	6.453
25	18.32	31.77	13.45	Mouse 1 In Place Activity in Area Box	68.73	5.11	1.51	35.96	2.67		74.01	29.55			7.401	2.955
26	18.32	31.77	13.45	Mouse 1 In Place Activity in Area Periphery	68.73	5.11	1.51	35.96	2.67		158.59	93			15.859	9.3
29	17.55	23.36	5.81	Mouse 1 Turn Around	222.55	38.33	1.66	183.71	31.64		65.57	94.8			6.557	9.48
30	32.53	32.8	0.27	Mouse 1 Turn Around	51.6	193.29	2.75	-12.84	-48.1		52.59	97.35			5.259	9.735
31	31.83	33.3	1.47	Mouse 1 Locomotion in Area Box	227.57	155.01	2.4	-35.05	-25.01		197.75	108.08			19.775	10.808
32	31.83	33.3	1.47	Mouse 1 Locomotion in Area Periphery	227.57	155.01	2.4	-35.05	-25.01			48.38				4.838
33	33	34.03	1.03	Mouse 1 Turn Around	211.82	204.78	2.07	-37.22	-38.47			129.58				12.958
34	34.73	37.04	2.3	Mouse 1 Locomotion in Area Box	149.18	64.8	1.86	-14.11	-9			87.39				8.739
35	34.73	37.04	2.3	Mouse 1 Locomotion in Area Periphery	149.18	64.8	1.86	-14.11	-9			68.21				6.821
36	37.04	42.51	5.47	Mouse 1 In Place Activity in Area Box	16.95	3.1	1.83	-16.33	-4.45			59.44				5.944
37	37.04	42.51	5.47	Mouse 1 In Place Activity in Area Periphery	16.95	3.1	1.83	-16.33	-4.45			91.14				9.114
38	42.71	42.94	0.23	Mouse 1 Turn Around	13.71	58.7	1.99	-1.56	-15.63			91.27				9.127
39	42.51	43.78	1.27	Mouse 1 Locomotion in Area Box	185.99	146.69	2.02	75.84	94.7			130.36				13.036
40	42.51	43.78	1.27	Mouse 1 Locomotion in Area Periphery	185.99	146.69	2.02	75.84	94.7			89.71				8.971
41	45.11	46.65	1.53	Mouse 1 Locomotion in Area Box	209.6	136.56	2.67	-7.57	-4.93			128.85				12.885
42	45.11	46.65	1.53	Mouse 1 Locomotion in Area Periphery	209.6	136.56	2.67	-7.57	-4.93			67.03				6.703
43	47.08	48.18	1.1	Mouse 1 In Place Activity in Area Box	35.69	32.41	1.5	17.19	15.61			62.45				6.245
44	47.08	48.18	1.1	Mouse 1 In Place Activity in Area Periphery	35.69	32.41	1.5	17.19	15.61			117.83				11.783
45	46.28	48.78	2.5	Mouse 1 Turn Around	204.49	81.72	1.72	110.81	44.28			113.44				11.344
46	48.95	50.58	1.63	Mouse 1 Locomotion in Area Box	195.39	119.51	2.2	-10.54	-6.72			61.04				6.104
47	48.95	50.58	1.63	Mouse 1 Locomotion in Area Periphery	195.39	119.51	2.2	-10.54	-6.72
48	50.65	51.65	1	Mouse 1 In Place Activity in Area Box	12.54	12.52	1.29	-1.3	-19.49
49	50.65	51.65	1	Mouse 1 In Place Activity in Area Periphery	12.54	12.52	1.29	-1.3	-19.49
50	51.82	52.15	0.33	Mouse 1 Turn Around	6.29	18.85	1.86	17.7	88.41
51	51.75	53.15	1.4	Mouse 1 Locomotion in Area Box	166.09	118.52	2.43	25.19	22.21
52	51.75	53.15	1.4	Mouse 1 Locomotion in Area Periphery	166.09	118.52	2.43	25.19	22.21
53	53.22	56.12	2.9	Mouse 1 In Place Activity in Area Box	0	0	1.25	0	0
54	53.22	56.12	2.9	Mouse 1 In Place Activity in Area Periphery	0	0	1.25	0	0
55	56.32	56.56	0.23	Mouse 1 Turn Around	1.87	7.99	2	6.29	62.87
56	56.12	57.92	1.8	Mouse 1 Locomotion in Area Box	169.48	94.06	1.98	16.05	12.03
57	56.12	57.92	1.8	Mouse 1 Locomotion in Area Periphery	169.48	94.06	1.98	16.05	12.03
58	57.92	58.99	1.07	Mouse 1 In Place Activity in Area Box	76.79	71.92	1.68	-35.94	-34.74
59	57.92	58.99	1.07	Mouse 1 In Place Activity in Area Periphery	76.79	71.92	1.68	-35.94	-34.74
60	59.99	63.23	3.24	Mouse 1 Turn Around	36.56	11.29	1.54	-104.31	-33.62
61	60.63	66.3	5.67	Mouse 1 In Place Activity in Area Box	28.98	5.11	1.57	-66.92	-11.8
62	60.63	66.3	5.67	Mouse 1 In Place Activity in Area Periphery	28.98	5.11	1.57	-66.92	-11.8
69	66.7	67.07	0.37	Mouse 1 Turn Around	18.71	50.97	1.85	20.85	89.25
70	66.43	68.03	1.6	Mouse 1 Locomotion in Area Box	127.3	79.49	2.19	16.2	11.03
71	66.43	68.03	1.6	Mouse 1 Locomotion in Area Periphery	127.3	79.49	2.19	16.2	11.03
73	68.2	69.4	1.2	Mouse 1 In Place Activity in Area Box	67.73	56.39	1.61	56.74	47.24
74	68.2	69.4	1.2	Mouse 1 In Place Activity in Area Periphery	67.73	56.39	1.61	56.74	47.24
76	69.67	70.94	1.27	Mouse 1 Locomotion in Area Box	93.84	74.01	2.36	-42.45	-33.48
77	69.67	70.94	1.27	Mouse 1 Locomotion in Area Periphery	93.84	74.01	2.36	-42.45	-33.48
78	71.17	78.41	7.24	Mouse 1 In Place Activity in Area Box	42.84	5.92	1.59	109.42	15.25
79	71.17	78.41	7.24	Mouse 1 In Place Activity in Area Periphery	42.84	5.92	1.59	109.42	15.25
82	75.14	78.85	3.7	Mouse 1 Turn Around	6.61	1.78	1.63	28.68	7.89
83	78.51	80.15	1.63	Mouse 1 Locomotion in Area Box	259.28	158.59	2.52	-41.42	-25.34
84	78.51	80.15	1.63	Mouse 1 Locomotion in Area Periphery	259.28	158.59	2.52	-41.42	-25.34
85	80.28	95.03	14.75	Mouse 1 In Place Activity in Area Box	82.6	5.6	1.44	106.27	11.33
86	80.28	95.03	14.75	Mouse 1 In Place Activity in Area Periphery	82.6	5.6	1.44	106.27	11.33
89	95.03	96.06	1.03	Mouse 1 has no movement in Area Box	0	0	1.41	-0.08	-0.31
90	95.03	96.06	1.03	Mouse 1 has no movement in Area Periphery	0	0	1.41	-0.08	-0.31
91	96.06	103.2	7.14	Mouse 1 In Place Activity in Area Box	2.81	0.39	1.39	-15.33	-10.44
92	96.06	103.2	7.14	Mouse 1 In Place Activity in Area Periphery	2.81	0.39	1.39	-15.33	-10.44
93	104.24	105.41	1.17	Mouse 1 In Place Activity in Area Box	17.59	15.07	1.79	-6.92	-5.92
94	104.24	105.41	1.17	Mouse 1 In Place Activity in Area Periphery	17.59	15.07	1.79	-6.92	-5.92
95	103.64	105.97	2.34	Mouse 1 Turn Around	21.78	9.32	1.81	-14.05	-6.28
96	105.81	107.94	2.14	Mouse 1 Locomotion in Area Box	140.03	65.57	2.07	19.04	13.59
97	105.81	107.94	2.14	Mouse 1 Locomotion in Area Periphery	140.03	65.57	2.07	19.04	13.59
98	107.94	109.44	1.5	Mouse 1 In Place Activity in Area Box	0	0	1.25	0	0
99	107.94	109.44	1.5	Mouse 1 In Place Activity in Area Periphery	0	0	1.25	0	0
101	109.88	110.54	0.67	Mouse 1 Locomotion in Area Box	35.1	52.59	2.28	20.95	31.39
102	109.88	110.54	0.67	Mouse 1 Locomotion in Area Periphery	35.1	52.59	2.28	20.95	31.39
104	111.18	112.18	1	Mouse 1 In Place Activity in Area Box	10.93	10.92	2.22	-23.06	-23.03
105	111.18	112.18	1	Mouse 1 In Place Activity in Area Periphery	10.93	10.92	2.22	-23.06	-23.03
108	112.75	113.55	0.8	Area:Mouse 1 Center In Center	109.44	136.66	2.44	-47.99	-59.92
109	112.75	112.98	0.23	Area:Mouse 1 Center In Center 75	8.51	36.45	2.54	-23.52	-100.7
111	112.98	113.25	0.27	Area:Mouse 1 Center In Center 50	34.44	129.02	2.41	0.85	3.18
112	113.25	113.55	0.3	Area:Mouse 1 Center In Center 75	66.49	221.41	2.38	-25.32	-84.3
114	112.58	115.55	2.97	Mouse 1 Locomotion in Area Box	587.23	197.75	2.51	-231.41	-77.93
115	112.58	113.31	0.73	Mouse 1 Locomotion in Area Center	56.93	77.55	2.38	-45.96	-62.61
117	113.65	113.85	0.2	Mouse 1 Cross Over Periphery and Center 75 by Center	58.66	293	2.48	-8.09	-40.42
118	113.55	202.64	89.09	Area:Mouse 1 Center In Periphery	1540.56	17.29	1.51	28.41	0.5
120	202.74	202.94	0.2	Mouse 1 Cross Over Periphery and Center 75 by Center	8.68	43.37	2.35	-1.47	-7.35
121	113.31	115.55	2.24	Mouse 1 Locomotion in Area Periphery	530.3	237.21	2.55	-185.45	-82.96
122	113.01	113.31	0.3	Mouse 1 Locomotion in Area Center	44.31	147.55	2.31	-4.16	-13.86
123	113.01	113.31	0.3	Mouse 1 Locomotion in Area Center 75	44.31	147.55	2.31	-4.16	-13.86
124	115.82	118.25	2.44	Mouse 1 In Place Activity in Area Box	0	0	1.25	0	0
125	115.82	118.25	2.44	Mouse 1 In Place Activity in Area Periphery	0	0	1.25	0	0
126	118.25	124.26	6.01	Mouse 1 has no movement in Area Box	0	0	1.27	6.3	26.97
127	118.25	124.26	6.01	Mouse 1 has no movement in Area Periphery	0	0	1.27	6.3	26.97
128	124.26	187.49	63.23	Mouse 1 In Place Activity in Area Box	26.86	0.42	1.42	99.03	2.38
129	124.26	187.49	63.23	Mouse 1 In Place Activity in Area Periphery	26.86	0.42	1.42	99.03	2.38
135	178.45	180.71	2.27	Mouse 1 Turn Around	0.65	0.29	1.53	7.03	3.24
140	188.92	189.16	0.23	Mouse 1 Turn Around	3.55	15.19	1.86	9.39	93.79
141	188.82	190.46	1.63	Mouse 1 Locomotion in Area Box	176.27	107.81	2.08	-10.43	-9.48
142	188.82	190.46	1.63	Mouse 1 Locomotion in Area Periphery	176.27	107.81	2.08	-10.43	-9.48
143	190.52	191.86	1.33	Mouse 1 In Place Activity in Area Box	45.64	34.2	1.55	-1.48	-4.04
144	190.52	191.86	1.33	Mouse 1 In Place Activity in Area Periphery	45.64	34.2	1.55	-1.48	-4.04
145	192.66	192.86	0.2	Mouse 1 Turn Around	5.58	27.86	1.86	-3.71	-55.56
146	192.46	194.16	1.7	Mouse 1 Locomotion in Area Box	197.56	116.1	2.05	-27.87	-23.2
147	192.46	194.16	1.7	Mouse 1 Locomotion in Area Periphery	197.56	116.1	2.05	-27.87	-23.2
148	194.16	195.23	1.07	Mouse 1 In Place Activity in Area Box	82.63	77.38	1.64	9.6	8.99
149	194.16	195.23	1.07	Mouse 1 In Place Activity in Area Periphery	82.63	77.38	1.64	9.6	8.99
150	195.36	196.33	0.97	Mouse 1 Locomotion in Area Box	90.49	93.51	2.45	38.49	39.78
151	195.36	196.33	0.97	Mouse 1 Locomotion in Area Periphery	90.49	93.51	2.45	38.49	39.78
152	195.86	198.26	2.4	Mouse 1 Turn Around	197.21	82.09	1.73	-60.33	-25.11
153	198.1	199.07	0.97	Mouse 1 Locomotion in Area Box	72.24	74.65	2.6	111.61	115.34
154	198.1	199.07	0.97	Mouse 1 Locomotion in Area Periphery	72.24	74.65	2.6	111.61	115.34
155	198.63	201.37	2.74	Mouse 1 Turn Around	179.06	65.45	1.81	31.92	11.67
159	202.64	203.87	1.23	Area:Mouse 1 Center In Center	173.13	140.23	2.31	19.62	15.89
160	202.64	202.97	0.33	Area:Mouse 1 Center In Center 75	12.49	37.43	2.22	13.06	39.13
162	203.07	204.17	1.1	Mouse 1 Cross Over Periphery and Center 75 by Center	234.63	213.08	2.31	-21.65	-19.66
163	202.97	203.3	0.33	Area:Mouse 1 Center In Center 50	31.25	93.67	2.3	11.74	35.18
164	203.14	203.3	0.17	Mouse 1 Turn Around	18.93	113.45	2.37	6.55	39.28
165	203.3	203.44	0.13	Area:Mouse 1 Center In Center 25	22.38	167.67	2.43	0.33	2.44
166	202.5	204.17	1.67	Mouse 1 Locomotion in Area Box	255.38	153.08	2.24	-3.29	-1.97
167	202.5	203.64	1.13	Mouse 1 Locomotion in Area Center	112.67	99.32	2.25	26.68	23.51
168	203.44	203.64	0.2	Area:Mouse 1 Center In Center 50	45.24	225.99	2.42	-4.67	-23.32
169	203.64	203.87	0.23	Area:Mouse 1 Center In Center 75	61.76	264.43	2.29	-0.83	-3.56
172	203.87	206.74	2.87	Area:Mouse 1 Center In Periphery	203.28	70.84	1.74	-111.32	-38.79
174	206.84	207.04	0.2	Mouse 1 Cross Over Periphery and Center 75 by Center	14.48	72.31	2.31	2.21	11.06
175	204.34	206.37	2.04	Mouse 1 In Place Activity in Area Box	79.86	39.23	1.65	-83.9	-41.22
176	204.34	206.37	2.04	Mouse 1 In Place Activity in Area Periphery	79.86	39.23	1.65	-83.9	-41.22
178	203.74	206.24	2.5	Mouse 1 Turn Around	232.98	93.1	1.77	-118.1	-47.19
183	206.74	207.17	0.43	Area:Mouse 1 Center In Center	33.59	77.43	2.34	1.15	2.65
184	206.74	207.17	0.43	Area:Mouse 1 Center In Center 75	33.59	77.43	2.34	1.15	2.65
186	207.27	207.47	0.2	Mouse 1 Cross Over Periphery and Center 75 by Center	34.72	173.43	1.97	-18.19	-90.87
189	207.17	219.49	12.31	Area:Mouse 1 Center In Periphery	241.55	19.62	1.91	-133.77	-11.2
191	206.47	207.47	1	Mouse 1 Locomotion in Area Box	85.84	85.75	2.14	0.72	0.72
192	219.59	219.79	0.2	Mouse 1 Cross Over Periphery and Center 75 by Center	17.21	85.95	2.6	-13.54	-67.65
193	207.57	211.68	4.1	Mouse 1 In Place Activity in Area Box	84.01	20.47	1.98	3.81	0.96
194	207.57	211.68	4.1	Mouse 1 In Place Activity in Area Periphery	84.01	20.47	1.98	3.81	0.96
195	212.51	213.15	0.63	Mouse 1 Turn Around	12.32	19.43	1.74	-32.48	-57.26
196	212.61	216.98	4.37	Mouse 1 In Place Activity in Area Box	18.28	4.18	1.86	-44.23	-10.2
197	212.61	216.98	4.37	Mouse 1 In Place Activity in Area Periphery	18.28	4.18	1.86	-44.23	-10.2
200	217.75	219.09	1.33	Mouse 1 In Place Activity in Area Box	37.43	28.04	2.02	-73.78	-55.28
201	217.75	219.09	1.33	Mouse 1 In Place Activity in Area Periphery	37.43	28.04	2.02	-73.78	-55.28
204	219.49	219.85	0.37	Area:Mouse 1 Center In Center	29.73	81	2.51	-23.53	-64.11
205	219.49	219.85	0.37	Area:Mouse 1 Center In Center 75	29.73	81	2.51	-23.53	-64.11
208	219.95	220.15	0.2	Mouse 1 Cross Over Periphery and Center 75 by Center	35.22	175.93	1.9	1.62	8.09
210	219.85	224.02	4.17	Area:Mouse 1 Center In Periphery	254.46	61.01	2.06	-205.39	-64.79
212	219.22	220.12	0.9	Mouse 1 Locomotion in Area Box	76.39	84.79	2.12	-76.25	-84.64
213	224.09	224.32	0.23	Mouse 1 Cross Over Periphery and Center 75 by Center	18.37	78.67	2.57	7.97	34.13
215	219.72	221.29	1.57	Mouse 1 Turn Around	171.97	109.66	1.67	-135.4	-86.34
217	220.95	221.72	0.77	Mouse 1 Locomotion in Area Box	28.7	37.4	1.88	-91.72	-161.69
218	220.95	221.72	0.77	Mouse 1 Locomotion in Area Periphery	28.7	37.4	1.88	-91.72	-161.69
219	222.06	222.39	0.33	Mouse 1 Turn Around	21.65	64.89	2.04	17.34	129.91
220	223.36	223.52	0.17	Mouse 1 Turn Around	1.66	9.93	1.6	-23.88	-357.84
221	222.49	223.49	1	Mouse 1 In Place Activity in Area Box	18.97	18.95	3.01	31.71	35.2
222	222.49	223.49	1	Mouse 1 In Place Activity in Area Periphery	18.97	18.95	3.01	31.71	35.2
225	223.79	224.12	0.33	Mouse 1 Turn Around	11.11	33.28	2.17	8.67	32.49
226	224.02	226.33	2.3	Area:Mouse 1 Center In Center	248.58	107.97	2.42	29.74	12.92
227	224.02	224.36	0.33	Area:Mouse 1 Center In Center 75	25.35	75.98	2.54	7.52	22.54
229	226.43	226.63	0.2	Mouse 1 Cross Over Periphery and Center 75 by Center	20.91	104.45	2.62	-3.19	-15.96
230	224.36	225.96	1.6	Area:Mouse 1 Center In Center 50	200.12	124.95	2.38	38.53	24.06
231	223.69	224.99	1.3	Mouse 1 Locomotion in Area Box	137.72	105.84	2.28	55.01	48.49
232	223.69	224.99	1.3	Mouse 1 Locomotion in Area Center	137.72	105.84	2.28	55.01	48.49
233	223.69	224.99	1.3	Mouse 1 Locomotion in Area Center 50	137.72	105.84	2.28	55.01	48.49
234	225.96	226.33	0.37	Area:Mouse 1 Center In Center 75	23.11	62.95	2.46	-16.31	-44.45
237	226.33	254.95	28.63	Area:Mouse 1 Center In Periphery	1607.2	56.14	1.79	303	15.37
238	225.66	226.59	0.93	Mouse 1 Locomotion in Area Box	60.28	64.53	2.46	-24.27	-25.98
239	251.08	255.26	4.17	Mouse 1 Cross Over Periphery and Center 75 by Center	65.69	15.75	1.6	-6.56	-9.37
241	226.09	227.93	1.84	Mouse 1 Turn Around	118.18	64.4	1.86	68.13	37.13
242	227.63	228.36	0.73	Mouse 1 Locomotion in Area Box	21.69	29.55	1.79	83.22	166.27
243	227.63	228.36	0.73	Mouse 1 Locomotion in Area Periphery	21.69	29.55	1.79	83.22	166.27
244	228.4	229.2	0.8	Mouse 1 In Place Activity in Area Box	34.03	42.5	1.63	-12.92	-43.02
245	228.4	229.2	0.8	Mouse 1 In Place Activity in Area Periphery	34.03	42.5	1.63	-12.92	-43.02
246	228.9	229.7	0.8	Mouse 1 Turn Around	12.33	15.4	1.85	-8.55	-12.2
247	230.7	231.77	1.07	Mouse 1 Turn Around	111.57	104.5	2.26	21.85	25.19
248	230.26	235.07	4.8	Mouse 1 Locomotion in Area Box	446.85	93	2.09	-36.94	-12.73
249	230.26	235.07	4.8	Mouse 1 Locomotion in Area Periphery	446.85	93	2.09	-36.94	-12.73
250	233.43	233.6	0.17	Mouse 1 Turn Around	6.49	38.91	1.8	4.69	70.29
251	233.77	234.03	0.27	Mouse 1 Turn Around	12.25	45.88	2.11	8.11	48.59
252	234.77	235.9	1.13	Mouse 1 Turn Around	158.23	139.48	1.88	-199.93	-187.25
255	235.17	237.37	2.2	Mouse 1 In Place Activity in Area Box	100.56	45.66	1.61	132.44	82.69
256	235.17	237.37	2.2	Mouse 1 In Place Activity in Area Periphery	100.56	45.66	1.61	132.44	82.69
259	237.44	239.61	2.17	Mouse 1 Locomotion in Area Box	205.62	94.8	2.59	-20.66	-9.52
260	237.44	239.61	2.17	Mouse 1 Locomotion in Area Periphery	205.62	94.8	2.59	-20.66	-9.52
261	239.74	240.91	1.17	Mouse 1 In Place Activity in Area Box	46.79	40.07	1.35	-92.48	-79.19
262	239.74	240.91	1.17	Mouse 1 In Place Activity in Area Periphery	46.79	40.07	1.35	-92.48	-79.19
263	241.44	242.24	0.8	Mouse 1 Turn Around	45.72	57.09	1.95	65.48	81.76
264	243.08	244.28	1.2	Mouse 1 In Place Activity in Area Box	59.07	49.17	1.29	38.64	32.17
265	243.08	244.28	1.2	Mouse 1 In Place Activity in Area Periphery	59.07	49.17	1.29	38.64	32.17
266	242.54	244.68	2.14	Mouse 1 Turn Around	106.75	49.99	1.49	173.93	81.45
267	244.58	246.01	1.43	Mouse 1 Locomotion in Area Box	118.01	82.25	2.1	59.92	51.31
268	244.58	246.01	1.43	Mouse 1 Locomotion in Area Periphery	118.01	82.25	2.1	59.92	51.31
269	246.45	246.81	0.37	Mouse 1 Turn Around	12.43	33.87	1.63	9.51	35.65
270	246.98	247.15	0.17	Mouse 1 Turn Around	0.75	4.51	1.58	-0.38	-3.84
271	246.25	247.48	1.23	Mouse 1 In Place Activity in Area Box	38.76	31.39	1.66	8.41	9.69
272	246.25	247.48	1.23	Mouse 1 In Place Activity in Area Periphery	38.76	31.39	1.66	8.41	9.69
273	248.35	248.55	0.2	Mouse 1 Turn Around	11.51	57.49	2.34	7.14	71.28
274	248.08	249.28	1.2	Mouse 1 Locomotion in Area Box	116.94	97.35	2.06	13.25	18.91
275	248.08	249.28	1.2	Mouse 1 Locomotion in Area Periphery	116.94	97.35	2.06	13.25	18.91
276	249.05	249.28	0.23	Mouse 1 Turn Around	35.64	152.61	1.84	-3.55	-35.51
277	249.38	250.55	1.17	Mouse 1 In Place Activity in Area Box	59.18	50.68	1.17	-92.33	-83.85
278	249.38	250.55	1.17	Mouse 1 In Place Activity in Area Periphery	59.18	50.68	1.17	-92.33	-83.85
279	250.75	251.02	0.27	Mouse 1 Turn Around	3.91	14.65	2.05	11.81	70.77
280	250.68	251.45	0.77	Mouse 1 Locomotion in Area Box	17.15	22.35	1.85	-25	-93.66
281	250.68	251.45	0.77	Mouse 1 Locomotion in Area Periphery	17.15	22.35	1.85	-25	-93.66
282	251.48	254.25	2.77	Mouse 1 In Place Activity in Area Box	28.28	10.21	1.52	-6.7	-22.33
283	251.48	254.25	2.77	Mouse 1 In Place Activity in Area Periphery	28.28	10.21	1.52	-6.7	-22.33
286	254.95	255.79	0.83	Area:Mouse 1 Center In Center	95.66	114.67	2.54	-13.34	-16.66
287	254.95	255.79	0.83	Area:Mouse 1 Center In Center 75	95.66	114.67	2.54	-13.34	-16.66
288	254.85	255.22	0.37	Mouse 1 Turn Around	17.8	48.49	2.19	-3.85	-16.49
290	255.89	256.09	0.2	Mouse 1 Cross Over Periphery and Center 75 by Center	39.4	196.81	2.4	-8.49	-42.41
291	254.52	257.39	2.87	Mouse 1 Locomotion in Area Box	310.14	108.08	2.11	53.07	23.05
292	254.52	255.56	1.03	Mouse 1 Locomotion in Area Center	61.24	59.2	2.09	-3.73	-5.89
293	254.52	255.56	1.03	Mouse 1 Locomotion in Area Center 75	61.24	59.2	2.09	-3.73	-5.89
296	255.79	260.86	5.07	Area:Mouse 1 Center In Periphery	291.79	57.53	1.68	139.47	28.43
298	270.37	270.57	0.2	Mouse 1 Cross Over Periphery and Center 75 by Center	8.65	43.2	2.15	-4.11	-20.54
299	255.56	257.39	1.84	Mouse 1 Locomotion in Area Periphery	248.9	135.63	2.12	56.8	34.05
300	257.49	259.39	1.9	Mouse 1 In Place Activity in Area Box	43.07	22.64	1.3	-111.86	-58.82
301	257.49	259.39	1.9	Mouse 1 In Place Activity in Area Periphery	43.07	22.64	1.3	-111.86	-58.82
302	256.76	259.66	2.9	Mouse 1 Turn Around	103.16	35.54	1.5	11.06	3.81
305	260.86	266.13	5.27	Area:Mouse 1 Center In Center	146.93	27.87	1.85	-207.76	-39.41
306	260.86	261.06	0.2	Area:Mouse 1 Center In Center 75	5.75	28.7	2.28	21.63	108.03
308	261.06	265.9	4.84	Area:Mouse 1 Center In Center 50	132.58	27.4	1.82	-219.46	-45.36
309	260.93	263.13	2.2	Mouse 1 Turn Around	101.56	46.12	1.85	-135.26	-61.42
310	262.33	265.13	2.8	Mouse 1 In Place Activity in Area Box	41.94	14.96	1.85	-36.38	-12.98
311	262.33	265.13	2.8	Mouse 1 In Place Activity in Area Center	41.94	14.96	1.85	-36.38	-12.98
312	262.33	265.13	2.8	Mouse 1 In Place Activity in Area Center 50	41.94	14.96	1.85	-36.38	-12.98
313	265.9	266.13	0.23	Area:Mouse 1 Center In Center 75	8.61	36.84	2.23	-9.93	-42.5
316	266.13	270.27	4.14	Area:Mouse 1 Center In Periphery	122.7	29.66	1.67	159.42	38.53
318	265.67	266.43	0.77	Mouse 1 Locomotion in Area Box	37.13	48.38	2.08	-23.44	-30.55
320	265.97	269.67	3.7	Mouse 1 Turn Around	127.85	34.52	1.72	192.51	51.98
324	267.27	269.97	2.7	Mouse 1 In Place Activity in Area Box	28.13	10.41	1.58	61.02	22.58
325	267.27	269.97	2.7	Mouse 1 In Place Activity in Area Periphery	28.13	10.41	1.58	61.02	22.58
329	270.27	270.7	0.43	Area:Mouse 1 Center In Center	20.25	46.7	2.17	-17.22	-39.71
330	270.27	270.7	0.43	Area:Mouse 1 Center In Center 75	20.25	46.7	2.17	-17.22	-39.71
332	270.8	271	0.2	Mouse 1 Cross Over Periphery and Center 75 by Center	27.26	136.19	2.54	-10.64	-53.17
335	270.7	276.24	5.54	Area:Mouse 1 Center In Periphery	508.74	91.85	2.36	201.54	36.83
337	270.07	271.71	1.63	Mouse 1 Locomotion in Area Box	211.87	129.58	2.51	-18.5	-11.32
338	276.34	276.54	0.2	Mouse 1 Cross Over Periphery and Center 75 by Center	8.19	40.92	2.13	13.75	68.69
339	270.47	271.71	1.23	Mouse 1 Locomotion in Area Periphery	206.74	167.46	2.72	13.07	10.58
340	271.77	273.44	1.67	Mouse 1 In Place Activity in Area Box	101.18	60.64	2.7	-7.86	-4.71
341	271.77	273.44	1.67	Mouse 1 In Place Activity in Area Periphery	101.18	60.64	2.7	-7.86	-4.71
342	274.07	275.11	1.03	Mouse 1 Locomotion in Area Box	90.39	87.39	2.17	55.88	57.75
343	274.07	275.11	1.03	Mouse 1 Locomotion in Area Periphery	90.39	87.39	2.17	55.88	57.75
346	276.24	280.25	4	Area:Mouse 1 Center In Center	140.25	35.03	2.02	-43.3	-10.81
347	276.24	276.71	0.47	Area:Mouse 1 Center In Center 75	21.03	45.01	2.17	27.11	58.04
348	276.81	280.55	3.74	Mouse 1 Cross Over Periphery and Center 75 by Center	156.91	41.99	2	-82.09	-21.97
350	276.71	280.05	3.34	Area:Mouse 1 Center In Center 50	100.1	30	1.96	-66.84	-20.03
351	277.11	279.48	2.37	Mouse 1 In Place Activity in Area Box	51.33	21.67	1.86	-50.39	-21.27
352	277.11	279.48	2.37	Mouse 1 In Place Activity in Area Center	51.33	21.67	1.86	-50.39	-21.27
353	277.11	279.48	2.37	Mouse 1 In Place Activity in Area Center 50	51.33	21.67	1.86	-50.39	-21.27
354	280.05	280.25	0.2	Area:Mouse 1 Center In Center 75	19.12	95.52	2.6	-3.57	-17.82
357	280.25	295.06	14.81	Area:Mouse 1 Center In Periphery	883.34	59.63	1.97	32.22	2.48
358	279.51	280.48	0.97	Mouse 1 Locomotion in Area Box	66	68.21	2.3	-24.86	-25.69
359	295.16	295.36	0.2	Mouse 1 Cross Over Periphery and Center 75 by Center	12.73	63.6	2.09	-9.53	-47.6
361	280.55	282.15	1.6	Mouse 1 In Place Activity in Area Box	83.47	52.12	1.68	-49.62	-30.98
362	280.55	282.15	1.6	Mouse 1 In Place Activity in Area Periphery	83.47	52.12	1.68	-49.62	-30.98
365	282.88	283.18	0.3	Mouse 1 Turn Around	29.32	97.63	2.27	-1.32	-6.6
366	282.28	283.28	1	Mouse 1 Locomotion in Area Box	59.49	59.44	2.13	151.52	181.65
367	282.28	283.28	1	Mouse 1 Locomotion in Area Periphery	59.49	59.44	2.13	151.52	181.65
368	283.72	283.88	0.17	Mouse 1 Turn Around	10.7	64.15	1.7	-26.75	-267.2
369	284.02	284.18	0.17	Mouse 1 Turn Around	3.54	21.19	1.77	3.73	37.3
370	284.42	284.58	0.17	Mouse 1 Turn Around	4.29	25.7	1.77	46.19	461.42
371	284.62	286.72	2.1	Mouse 1 Locomotion in Area Box	191.58	91.14	2.18	119.44	65.08
372	284.62	286.72	2.1	Mouse 1 Locomotion in Area Periphery	191.58	91.14	2.18	119.44	65.08
376	289.12	291.42	2.3	Mouse 1 Locomotion in Area Box	210.13	91.27	2.62	-33.75	-14.66
377	289.12	291.42	2.3	Mouse 1 Locomotion in Area Periphery	210.13	91.27	2.62	-33.75	-14.66
378	292.53	293.66	1.13	Mouse 1 In Place Activity in Area Box	30.43	26.83	1.23	-115.09	-101.45
379	292.53	293.66	1.13	Mouse 1 In Place Activity in Area Periphery	30.43	26.83	1.23	-115.09	-101.45
380	291.26	294.86	3.6	Mouse 1 Turn Around	139.51	38.71	1.78	-201.92	-56.03
383	295.06	299.73	4.67	Area:Mouse 1 Center In Center	268.68	57.52	2.07	-55.42	-11.86
384	295.06	298.77	3.7	Area:Mouse 1 Center In Center 75	151.86	41	2.01	-9.93	-2.68
385	298.87	300.03	1.17	Mouse 1 Cross Over Periphery and Center 75 by Center	185.53	158.87	2.26	-71.76	-61.45
388	296.23	298.2	1.97	Mouse 1 Turn Around	85.41	43.38	1.97	68.55	34.82
389	298.77	298.97	0.2	Area:Mouse 1 Center In Center 50	4.83	24.15	2.3	11.77	58.78
390	298.97	299.33	0.37	Area:Mouse 1 Center In Center 25	37.54	102.27	2.42	-34.25	-93.31
391	299.33	299.53	0.2	Area:Mouse 1 Center In Center 50	33.39	166.79	2.17	-21.65	-108.12
392	298.63	299.97	1.33	Mouse 1 Locomotion in Area Box	173.98	130.36	2.27	-40.99	-30.71
393	298.63	299.5	0.87	Mouse 1 Locomotion in Area Center	71.4	82.3	2.3	-27.48	-31.67
394	299.53	299.73	0.2	Area:Mouse 1 Center In Center 75	41.06	205.08	2.33	-1.36	-6.81
397	299.73	319.22	19.49	Area:Mouse 1 Center In Periphery	841.77	43.2	1.92	-305.44	-16.52
399	319.32	319.52	0.2	Mouse 1 Cross Over Periphery and Center 75 by Center	10.64	53.15	2.34	5.58	27.89
400	300.07	301.13	1.07	Mouse 1 In Place Activity in Area Box	81.98	76.78	1.67	-34.34	-34.3
401	300.07	301.13	1.07	Mouse 1 In Place Activity in Area Periphery	81.98	76.78	1.67	-34.34	-34.3
402	301.4	303.07	1.67	Mouse 1 Locomotion in Area Box	149.66	89.71	2.74	-44.34	-26.58
403	301.4	303.07	1.67	Mouse 1 Locomotion in Area Periphery	149.66	89.71	2.74	-44.34	-26.58
404	303.14	304.77	1.63	Mouse 1 In Place Activity in Area Box	55.43	33.9	2.37	5.05	3.98
405	303.14	304.77	1.63	Mouse 1 In Place Activity in Area Periphery	55.43	33.9	2.37	5.05	3.98
406	305.21	305.37	0.17	Mouse 1 Turn Around	2.09	12.54	1.82	-14.41	-143.94
407	305.07	306.91	1.84	Mouse 1 Locomotion in Area Box	236.46	128.85	2.23	-76.15	-49.61
408	305.07	306.91	1.84	Mouse 1 Locomotion in Area Periphery	236.46	128.85	2.23	-76.15	-49.61
409	307.01	309.18	2.17	Mouse 1 In Place Activity in Area Box	73.18	33.74	1.74	43.89	20.24
410	307.01	309.18	2.17	Mouse 1 In Place Activity in Area Periphery	73.18	33.74	1.74	43.89	20.24
413	306.47	309.68	3.2	Mouse 1 Turn Around	184.62	57.64	1.79	-45.86	-14.32
414	309.98	312.65	2.67	Mouse 1 In Place Activity in Area Box	24.96	9.35	1.75	-39.06	-14.63
415	309.98	312.65	2.67	Mouse 1 In Place Activity in Area Periphery	24.96	9.35	1.75	-39.06	-14.63
420	313.41	315.52	2.1	Mouse 1 In Place Activity in Area Box	43.15	20.53	1.56	-89.25	-42.46
421	313.41	315.52	2.1	Mouse 1 In Place Activity in Area Periphery	43.15	20.53	1.56	-89.25	-42.46
426	316.32	317.02	0.7	Mouse 1 Turn Around	15.15	21.62	1.74	55.54	92.48
427	316.65	318.72	2.07	Mouse 1 In Place Activity in Area Box	30.63	14.81	1.68	64.22	31.04
428	316.65	318.72	2.07	Mouse 1 In Place Activity in Area Periphery	30.63	14.81	1.68	64.22	31.04
433	319.22	323.26	4.04	Area:Mouse 1 Center In Center	199.43	49.4	2.07	-132.41	-32.8
434	319.22	321.15	1.94	Area:Mouse 1 Center In Center 75	115.73	59.8	2.11	-53.13	-27.46
435	323.36	323.56	0.2	Mouse 1 Cross Over Periphery and Center 75 by Center	31.22	155.96	2.16	-8.42	-42.07
443	321.15	321.86	0.7	Area:Mouse 1 Center In Center 50	35.68	50.93	2.03	-10.79	-15.41
444	321.86	322.46	0.6	Area:Mouse 1 Center In Center 75	4.59	7.65	1.78	-26.25	-43.71
445	321.15	322.22	1.07	Mouse 1 In Place Activity in Area Box	37.96	35.55	1.97	-32.78	-30.7
446	321.15	322.22	1.07	Mouse 1 In Place Activity in Area Center	37.96	35.55	1.97	-32.78	-30.7
447	322.46	322.99	0.53	Area:Mouse 1 Center In Center 50	16.5	30.9	2.1	-35.2	-65.93
448	320.62	322.82	2.2	Mouse 1 Turn Around	69.89	31.73	2	-108.03	-49.05
449	322.99	323.26	0.27	Area:Mouse 1 Center In Center 75	26.93	100.88	2.44	-7.03	-26.34
452	322.36	323.46	1.1	Mouse 1 Locomotion in Area Box	73.81	67.03	2.18	-42.88	-38.94
453	323.26	325.09	1.84	Area:Mouse 1 Center In Periphery	124.23	67.69	1.74	63.03	34.35
454	325.19	325.39	0.2	Mouse 1 Cross Over Periphery and Center 75 by Center	5.71	28.5	2.3	3.68	18.38
456	323.02	325.13	2.1	Mouse 1 Turn Around	149.16	70.96	1.82	57.56	27.38
457	323.56	324.36	0.8	Mouse 1 In Place Activity in Area Box	69.1	86.29	1.63	45.23	56.48
458	323.56	324.36	0.8	Mouse 1 In Place Activity in Area Periphery	69.1	86.29	1.63	45.23	56.48
463	325.09	325.86	0.77	Area:Mouse 1 Center In Center	44.04	57.39	2.25	-18.64	-24.28
464	325.09	325.86	0.77	Area:Mouse 1 Center In Center 75	44.04	57.39	2.25	-18.64	-24.28
466	325.96	326.16	0.2	Mouse 1 Cross Over Periphery and Center 75 by Center	26.89	134.34	2.4	-11.28	-56.36
469	324.99	325.99	1	Mouse 1 Locomotion in Area Box	62.51	62.45	2.22	-20.21	-20.19
470	325.86	327.56	1.7	Area:Mouse 1 Center In Periphery	93.93	55.2	2.04	-15.11	-9.84
471	327.66	327.86	0.2	Mouse 1 Cross Over Periphery and Center 75 by Center	3.68	18.37	1.86	26.88	134.25
474	326.53	327.96	1.43	Mouse 1 Turn Around	27.4	19.1	1.81	60.86	46.77
475	327.56	328.16	0.6	Area:Mouse 1 Center In Center	13.07	21.76	1.9	67.25	125.97
476	327.56	328.16	0.6	Area:Mouse 1 Center In Center 75	13.07	21.76	1.9	67.25	125.97
478	328.23	328.46	0.23	Mouse 1 Cross Over Periphery and Center 75 by Center	15.27	65.39	2.38	25.11	107.49
479	328.16	370.84	42.68	Area:Mouse 1 Center In Periphery	817.69	19.16	1.79	-130.09	-4.57
481	414.08	414.68	0.6	Mouse 1 Cross Over Periphery and Center 75 by Center	132.62	220.82	2.41	-16.76	-27.91
482	327.99	329.2	1.2	Mouse 1 Locomotion in Area Box	141.54	117.83	2.42	87.75	77.35
483	327.99	329.2	1.2	Mouse 1 Locomotion in Area Periphery	141.54	117.83	2.42	87.75	77.35
486	329.3	331.26	1.97	Mouse 1 In Place Activity in Area Box	84	42.67	1.88	-4.13	-2.1
487	329.3	331.26	1.97	Mouse 1 In Place Activity in Area Periphery	84	42.67	1.88	-4.13	-2.1
490	332.17	335.87	3.7	Mouse 1 In Place Activity in Area Box	18.52	5	1.52	50.02	25.85
491	332.17	335.87	3.7	Mouse 1 In Place Activity in Area Periphery	18.52	5	1.52	50.02	25.85
494	335.57	335.74	0.17	Mouse 1 Turn Around	0.91	5.46	1.46	38.53	384.91
495	336.27	336.47	0.2	Mouse 1 Turn Around	8.87	44.29	2.07	10.74	160.92
496	335.97	338.24	2.27	Mouse 1 Locomotion in Area Box	257.4	113.44	2.07	-11.12	-6.17
497	335.97	338.24	2.27	Mouse 1 Locomotion in Area Periphery	257.4	113.44	2.07	-11.12	-6.17
498	337.94	338.3	0.37	Mouse 1 Turn Around	17.54	47.79	1.87	-39.43	-168.8
499	338.3	348.35	10.04	Mouse 1 In Place Activity in Area Box	50.72	5.05	1.55	-158.21	-36.47
500	338.3	348.35	10.04	Mouse 1 In Place Activity in Area Periphery	50.72	5.05	1.55	-158.21	-36.47
505	342.68	344.01	1.33	Mouse 1 Turn Around	5.66	4.24	1.65	7.55	6.29
508	347.05	347.61	0.57	Mouse 1 Turn Around	1.89	3.32	1.57	-3.76	-8.67
509	348.18	348.38	0.2	Mouse 1 Turn Around	1.87	9.34	1.56	-73.23	-548.67
510	348.82	354.49	5.67	Mouse 1 In Place Activity in Area Box	36.99	6.52	1.69	-38.71	-12.75
511	348.82	354.49	5.67	Mouse 1 In Place Activity in Area Periphery	36.99	6.52	1.69	-38.71	-12.75
514	352.62	353.95	1.33	Mouse 1 Turn Around	9.84	7.37	1.91	-59.45	-49.49
517	355.52	359.16	3.64	Mouse 1 In Place Activity in Area Box	10.1	2.78	1.62	14.07	9.81
518	355.52	359.16	3.64	Mouse 1 In Place Activity in Area Periphery	10.1	2.78	1.62	14.07	9.81
522	358.53	358.83	0.3	Mouse 1 Turn Around	1	3.35	2	1.78	7.6
524	359.29	359.46	0.17	Mouse 1 Turn Around	0.88	5.25	1.51	9.5	94.89
525	359.89	360.36	0.47	Mouse 1 Turn Around	9.14	19.57	2.18	-27.39	-82.07
526	359.93	361.16	1.23	Mouse 1 Locomotion in Area Box	75.35	61.04	2.27	-42.77	-37.7
527	359.93	361.16	1.23	Mouse 1 Locomotion in Area Periphery	75.35	61.04	2.27	-42.77	-37.7
530	362.63	370.57	7.94	Mouse 1 In Place Activity in Area Box	18.64	2.35	2.08	-100.77	-12.69
531	362.63	370.57	7.94	Mouse 1 In Place Activity in Area Periphery	18.64	2.35	2.08	-100.77	-12.69
534	360.83	370.84	10.01	Mouse 1 Turn Around	117.65	11.75	2.07	-78.12	-7.8
535	370.84	371.6	0.77	Area:Mouse 1 Center In Center	109.77	143.04	2.41	-29.15	-37.99
536	370.84	370.9	0.07	Area:Mouse 1 Center In Center 75	0.85	12.74	2.34	-0.04	-0.64
538	370.9	371.07	0.17	Area:Mouse 1 Center In Center 50	11.19	67.06	2.34	6.25	37.47
539	371.07	371.17	0.1	Area:Mouse 1 Center In Center 25	11.22	112.13	2.4	-14.22	-142.08
540	371.17	371.4	0.23	Area:Mouse 1 Center In Center 50	39.18	167.76	2.45	-17.08	-73.13
541	371.4	371.6	0.2	Area:Mouse 1 Center In Center 75	47.33	236.39	2.45	-4.06	-20.26
542	370.6	372.07	1.47	Mouse 1 Locomotion in Area Box	257.02	175.07	2.35	55.65	37.9
543	370.6	371.37	0.77	Mouse 1 Locomotion in Area Center	56.33	73.41	2.22	-1.39	-1.81
546	371.6	413.98	42.38	Area:Mouse 1 Center In Periphery	664.47	15.68	1.7	83.19	1.97
548	371.37	372.07	0.7	Mouse 1 Locomotion in Area Periphery	200.69	286.41	2.48	57.04	81.4
549	371.07	371.37	0.3	Mouse 1 Locomotion in Area Center	43.73	145.62	2.41	-29.33	-97.68
550	372.14	379.68	7.54	Mouse 1 In Place Activity in Area Box	97.68	12.95	1.6	119.81	16.1
551	372.14	379.68	7.54	Mouse 1 In Place Activity in Area Periphery	97.68	12.95	1.6	119.81	16.1
554	372.51	380.38	7.87	Mouse 1 Turn Around	39.71	5.04	1.67	40.95	5.27
555	379.98	382.48	2.5	Mouse 1 Locomotion in Area Box	290.99	116.28	2.5	-99.35	-40.79
556	379.98	382.48	2.5	Mouse 1 Locomotion in Area Periphery	290.99	116.28	2.5	-99.35	-40.79
561	381.98	382.28	0.3	Mouse 1 Turn Around	54.62	181.88	1.92	-14.56	-62.35
562	382.58	390.06	7.47	Mouse 1 In Place Activity in Area Box	69.25	9.27	1.67	3.73	0.5
563	382.58	390.06	7.47	Mouse 1 In Place Activity in Area Periphery	69.25	9.27	1.67	3.73	0.5
570	390.06	390.72	0.67	Mouse 1 has no movement in Area Box	2.64	3.95	1.8	3.89	5.83
571	390.06	390.72	0.67	Mouse 1 has no movement in Area Periphery	2.64	3.95	1.8	3.89	5.83
572	390.72	396.5	5.77	Mouse 1 In Place Activity in Area Box	5.18	0.9	1.58	-44.99	-7.79
573	390.72	396.5	5.77	Mouse 1 In Place Activity in Area Periphery	5.18	0.9	1.58	-44.99	-7.79
574	396.5	399.1	2.6	Mouse 1 has no movement in Area Box	0	0	1.38	0.02	0.01
575	396.5	399.1	2.6	Mouse 1 has no movement in Area Periphery	0	0	1.38	0.02	0.01
576	399.1	413.28	14.18	Mouse 1 In Place Activity in Area Box	13.23	0.93	1.71	-16.65	-1.17
577	399.1	413.28	14.18	Mouse 1 In Place Activity in Area Periphery	13.23	0.93	1.71	-16.65	-1.17
589	413.98	414.71	0.73	Area:Mouse 1 Center In Center	149.29	203.37	2.43	-17.86	-24.34
590	413.98	414.15	0.17	Area:Mouse 1 Center In Center 75	13.33	79.93	2.49	-4.08	-24.46
592	414.15	414.38	0.23	Area:Mouse 1 Center In Center 50	40.63	173.96	2.54	-29.06	-124.42
593	414.38	414.71	0.33	Area:Mouse 1 Center In Center 75	95.32	285.68	2.32	15.28	45.79
595	413.68	417.22	3.54	Mouse 1 Locomotion in Area Box	501.71	141.85	2.11	128.7	45.92
596	413.68	414.48	0.8	Mouse 1 Locomotion in Area Center	80.14	100.08	2.19	20.32	25.37
598	414.81	415.02	0.2	Mouse 1 Cross Over Periphery and Center 75 by Center	68.46	341.94	2.19	-3.44	-17.19
599	414.71	483.58	68.87	Area:Mouse 1 Center In Periphery	614.56	8.92	1.49	-3.94	-0.14
601	483.68	483.88	0.2	Mouse 1 Cross Over Periphery and Center 75 by Center	10.91	54.48	2.47	-6.32	-31.57
602	413.91	414.15	0.23	Mouse 1 Locomotion in Area Center 50	14.41	61.68	2.36	15.85	67.84
603	414.15	414.48	0.33	Mouse 1 Locomotion in Area Center 75	65.74	197.01	2.49	-17.47	-52.35
604	414.18	414.48	0.3	Mouse 1 Locomotion in Area Center	61.38	204.39	2.52	-13.7	-45.63
605	414.21	414.48	0.27	Mouse 1 Locomotion in Area Center 75	56.58	211.95	2.53	-7.37	-27.62
606	414.25	414.48	0.23	Mouse 1 Locomotion in Area Center	51.31	219.67	2.49	0.88	3.76
610	415.98	416.42	0.43	Mouse 1 Turn Around	25.63	59.09	2.21	85.03	231.66
611	415.48	417.22	1.74	Mouse 1 Locomotion in Area Periphery	164.3	94.69	2.12	87.57	82.02
612	416.72	416.92	0.2	Mouse 1 Turn Around	48.95	244.52	2.8	-6.15	-30.74
613	415.75	415.78	0.03	Mouse 1 Locomotion in Area Center	0	0	1.25	0	0
614	415.75	415.78	0.03	Mouse 1 Locomotion in Area Center 75	0	0	1.25	0	0
615	415.75	415.78	0.03	Mouse 1 Locomotion in Area Center 50	0	0	1.25	0	0
616	415.75	415.78	0.03	Mouse 1 Locomotion in Area Center 25	0	0	1.25	0	0
617	417.42	435.77	18.35	Mouse 1 In Place Activity in Area Box	6.73	0.37	1.38	-34.24	-7.96
618	417.42	435.77	18.35	Mouse 1 In Place Activity in Area Periphery	6.73	0.37	1.38	-34.24	-7.96
627	435.14	436.34	1.2	Mouse 1 Turn Around	13.04	10.86	2.19	-42.27	-39.58
628	435.94	438.17	2.24	Mouse 1 Locomotion in Area Box	177.55	79.42	2.28	0.01	0.01
629	435.94	438.17	2.24	Mouse 1 Locomotion in Area Periphery	177.55	79.42	2.28	0.01	0.01
630	438.97	466.57	27.59	Mouse 1 In Place Activity in Area Box	32.65	1.18	1.52	-27.57	-2.32
631	438.97	466.57	27.59	Mouse 1 In Place Activity in Area Periphery	32.65	1.18	1.52	-27.57	-2.32
638	466.57	474.11	7.54	Mouse 1 has no movement in Area Box	0	0	1.26	0.3	2.99
639	466.57	474.11	7.54	Mouse 1 has no movement in Area Periphery	0	0	1.26	0.3	2.99
640	474.34	482.98	8.64	Mouse 1 In Place Activity in Area Box	1.36	0.16	1.42	-27.33	-3.61
641	474.34	482.98	8.64	Mouse 1 In Place Activity in Area Periphery	1.36	0.16	1.42	-27.33	-3.61
646	483.58	489.59	6.01	Area:Mouse 1 Center In Center	188.49	31.38	2.04	-79.56	-13.25
647	483.58	485.22	1.63	Area:Mouse 1 Center In Center 75	109.81	67.16	2.2	4.05	2.48
648	489.69	489.89	0.2	Mouse 1 Cross Over Periphery and Center 75 by Center	20.06	100.21	2.28	28.3	141.35
650	483.25	484.52	1.27	Mouse 1 Locomotion in Area Box	69.58	54.88	2.35	-53.81	-47.43
651	483.25	484.52	1.27	Mouse 1 Locomotion in Area Center	69.58	54.88	2.35	-53.81	-47.43
652	483.25	484.52	1.27	Mouse 1 Locomotion in Area Center 75	69.58	54.88	2.35	-53.81	-47.43
653	485.22	488.02	2.8	Area:Mouse 1 Center In Center 50	42.24	15.07	2.02	-70.27	-25.07
654	485.29	486.45	1.17	Mouse 1 In Place Activity in Area Box	21.64	18.53	2.03	22.32	19.11
655	485.29	486.45	1.17	Mouse 1 In Place Activity in Area Center	21.64	18.53	2.03	22.32	19.11
656	485.29	486.45	1.17	Mouse 1 In Place Activity in Area Center 50	21.64	18.53	2.03	22.32	19.11
657	484.32	487.99	3.67	Mouse 1 Turn Around	105.28	28.68	2.02	-33.43	-9.11
658	488.02	489.59	1.57	Area:Mouse 1 Center In Center 75	36.44	23.24	1.93	-13.34	-8.51
659	488.32	489.06	0.73	Mouse 1 In Place Activity in Area Box	19.37	26.39	1.67	49.31	67.17
660	488.32	489.06	0.73	Mouse 1 In Place Activity in Area Center	19.37	26.39	1.67	49.31	67.17
661	488.32	489.06	0.73	Mouse 1 In Place Activity in Area Center 75	19.37	26.39	1.67	49.31	67.17
664	489.59	545.28	55.69	Area:Mouse 1 Center In Periphery	436.6	7.84	1.42	30.23	2.19
666	545.38	545.58	0.2	Mouse 1 Cross Over Periphery and Center 75 by Center	17.4	86.92	2.31	-11.56	-57.75
667	489.16	490.42	1.27	Mouse 1 Locomotion in Area Box	105.09	82.88	2.46	0.43	0.34
668	489.36	490.42	1.07	Mouse 1 Locomotion in Area Periphery	104.48	97.85	2.57	27.51	25.77
669	491.86	493.59	1.74	Mouse 1 In Place Activity in Area Box	37.28	21.48	1.94	133.35	76.86
670	491.86	493.59	1.74	Mouse 1 In Place Activity in Area Periphery	37.28	21.48	1.94	133.35	76.86
671	490.16	493.93	3.77	Mouse 1 Turn Around	152.75	40.51	2.24	175.28	46.49
675	494.23	494.36	0.13	Mouse 1 Turn Around	17.25	129.27	2.52	-1.35	-10.11
676	493.66	495.43	1.77	Mouse 1 Locomotion in Area Box	147.54	83.43	1.98	1.3	1.18
677	493.66	495.43	1.77	Mouse 1 Locomotion in Area Periphery	147.54	83.43	1.98	1.3	1.18
678	495.43	536.94	41.51	Mouse 1 In Place Activity in Area Box	31.52	0.76	1.29	-102.98	-20.58
679	495.43	536.94	41.51	Mouse 1 In Place Activity in Area Periphery	31.52	0.76	1.29	-102.98	-20.58
688	536.94	537.8	0.87	Mouse 1 has no movement in Area Box	0.24	0.28	1.26	-5.08	-50.77
689	536.94	537.8	0.87	Mouse 1 has no movement in Area Periphery	0.24	0.28	1.26	-5.08	-50.77
690	537.8	543.98	6.17	Mouse 1 In Place Activity in Area Box	24.06	3.9	1.52	38.42	14.39
691	537.8	543.98	6.17	Mouse 1 In Place Activity in Area Periphery	24.06	3.9	1.52	38.42	14.39
699	541.24	541.68	0.43	Mouse 1 Turn Around	3.72	8.57	1.61	-27.2	-90.56
700	544.28	544.44	0.17	Mouse 1 Turn Around	1.77	10.6	1.51	-135.57	-2031.52
703	545.28	549.05	3.77	Area:Mouse 1 Center In Center	270.5	71.74	2.18	-54.7	-14.51
704	545.28	545.71	0.43	Area:Mouse 1 Center In Center 75	36.81	84.87	2.33	-18.02	-41.54
706	545.81	549.35	3.54	Mouse 1 Cross Over Periphery and Center 75 by Center	273.09	77.21	2.15	-23.08	-6.52
707	544.71	546.08	1.37	Mouse 1 Locomotion in Area Box	106.63	77.94	2.25	-18.03	-13.18
708	544.71	546.08	1.37	Mouse 1 Locomotion in Area Center	106.63	77.94	2.25	-18.03	-13.18
709	545.71	546.48	0.77	Area:Mouse 1 Center In Center 50	100.3	130.69	2.16	-15.89	-20.7
710	546.48	548.58	2.1	Area:Mouse 1 Center In Center 25	84.05	39.98	2.13	-15.02	-7.15
711	546.85	547.95	1.1	Mouse 1 In Place Activity in Area Box	34.84	31.64	2.06	-16.51	-14.99
712	546.85	547.95	1.1	Mouse 1 In Place Activity in Area Center	34.84	31.64	2.06	-16.51	-14.99
713	546.85	547.95	1.1	Mouse 1 In Place Activity in Area Center 25	34.84	31.64	2.06	-16.51	-14.99
714	548.58	548.82	0.23	Area:Mouse 1 Center In Center 50	18.74	80.23	2.31	-7.75	-33.18
715	548.82	549.05	0.23	Area:Mouse 1 Center In Center 75	30.6	131.01	2.4	1.98	8.48
718	548.11	549.28	1.17	Mouse 1 Locomotion in Area Box	104.42	89.41	2.27	10.66	9.13
719	548.11	548.82	0.7	Mouse 1 Locomotion in Area Center	33.01	47.11	2.27	-6.69	-9.55
720	549.05	552.49	3.44	Area:Mouse 1 Center In Periphery	340.16	98.98	1.93	-245.82	-71.53
721	552.59	552.79	0.2	Mouse 1 Cross Over Periphery and Center 75 by Center	16.84	84.1	2.04	-4.08	-20.39
723	549.38	550.18	0.8	Mouse 1 In Place Activity in Area Box	77.06	96.22	1.45	-22.15	-27.66
724	549.38	550.18	0.8	Mouse 1 In Place Activity in Area Periphery	77.06	96.22	1.45	-22.15	-27.66
727	548.85	551.15	2.3	Mouse 1 Turn Around	176.28	76.57	1.73	-80.49	-34.96
731	550.75	553.62	2.87	Mouse 1 Locomotion in Area Box	271.79	94.71	2.19	-234.49	-81.72
732	550.75	552.25	1.5	Mouse 1 Locomotion in Area Periphery	165.75	110.39	2.28	-183.5	-122.21
735	552.49	557.16	4.67	Area:Mouse 1 Center In Center	342.8	73.38	2.05	9.41	2.01
736	552.49	553.45	0.97	Area:Mouse 1 Center In Center 75	63.57	65.69	2.02	-34.35	-35.5
737	557.26	558.32	1.07	Mouse 1 Cross Over Periphery and Center 75 by Center	48.2	45.15	1.59	-29.85	-99.4
739	553.45	554.72	1.27	Area:Mouse 1 Center In Center 50	55.51	43.78	2.06	36.84	29.06
740	554.72	555.76	1.03	Area:Mouse 1 Center In Center 25	88.66	85.71	2.14	17.15	16.58
741	554.39	557.72	3.34	Mouse 1 Locomotion in Area Box	258.81	77.57	2.02	3.9	1.28
742	554.39	556.12	1.74	Mouse 1 Locomotion in Area Center	139.36	80.32	2.18	34.29	19.77
743	555.76	556.06	0.3	Area:Mouse 1 Center In Center 50	35.29	117.5	2.41	-4.62	-15.37
744	556.06	557.16	1.1	Area:Mouse 1 Center In Center 75	99.78	90.62	1.86	-5.62	-5.1
747	557.16	583.65	26.49	Area:Mouse 1 Center In Periphery	926.85	34.98	1.84	105.46	5.11
749	556.92	557.72	0.8	Mouse 1 Locomotion in Area Periphery	37.03	46.24	1.93	-77.02	-153.9
750	583.75	583.95	0.2	Mouse 1 Cross Over Periphery and Center 75 by Center	1.08	5.39	1.53	1.6	7.99
751	558.36	559.16	0.8	Mouse 1 Turn Around	25.73	32.13	2.77	-2.59	-3.53
752	558.76	559.93	1.17	Mouse 1 In Place Activity in Area Box	18.89	16.18	2.55	-13.38	-16.71
753	558.76	559.93	1.17	Mouse 1 In Place Activity in Area Periphery	18.89	16.18	2.55	-13.38	-16.71
755	559.76	559.93	0.17	Mouse 1 Turn Around	0	0	1.66	-4.61	-69.05
762	561.06	561.36	0.3	Mouse 1 Turn Around	13.16	43.81	2.11	25.1	125.38
763	560.76	561.7	0.93	Mouse 1 Locomotion in Area Box	52.18	55.85	2.03	21.62	38.11
764	560.76	561.7	0.93	Mouse 1 Locomotion in Area Periphery	52.18	55.85	2.03	21.62	38.11
765	561.8	566.23	4.44	Mouse 1 In Place Activity in Area Box	104.99	23.66	1.74	73.31	16.52
766	561.8	566.23	4.44	Mouse 1 In Place Activity in Area Periphery	104.99	23.66	1.74	73.31	16.52
778	566.33	567.37	1.03	Mouse 1 Locomotion in Area Box	78.89	76.27	2.19	-57.48	-59.4
779	566.33	567.37	1.03	Mouse 1 Locomotion in Area Periphery	78.89	76.27	2.19	-57.48	-59.4
782	568.6	568.94	0.33	Mouse 1 Turn Around	6.24	18.71	1.64	61.65	369.53
783	569.07	569.34	0.27	Mouse 1 Turn Around	6.2	23.21	1.56	60.2	360.83
784	568.97	576.01	7.04	Mouse 1 In Place Activity in Area Box	59.65	8.47	1.58	59.69	14.66
785	568.97	576.01	7.04	Mouse 1 In Place Activity in Area Periphery	59.65	8.47	1.58	59.69	14.66
786	570.77	571.24	0.47	Mouse 1 Turn Around	1.32	2.82	1.65	9.9	24.71
797	578.65	579.61	0.97	Mouse 1 Locomotion in Area Box	82.05	84.79	2.33	-47.38	-48.96
798	578.65	579.61	0.97	Mouse 1 Locomotion in Area Periphery	82.05	84.79	2.33	-47.38	-48.96
799	579.71	580.88	1.17	Mouse 1 In Place Activity in Area Box	86.73	74.26	2.29	-12.66	-10.84
800	579.71	580.88	1.17	Mouse 1 In Place Activity in Area Periphery	86.73	74.26	2.29	-12.66	-10.84
801	579.21	581.35	2.14	Mouse 1 Turn Around	163.05	76.35	2.31	68.87	32.25
808	582.78	587.09	4.3	Mouse 1 In Place Activity in Area Box	46.55	10.81	1.58	53.66	12.47
809	583.65	585.49	1.84	Area:Mouse 1 Center In Center	2.15	1.17	1.6	9.73	5.3
810	583.65	585.49	1.84	Area:Mouse 1 Center In Center 75	2.15	1.17	1.6	9.73	5.3
811	585.59	585.79	0.2	Mouse 1 Cross Over Periphery and Center 75 by Center	0	0	1.48	1.6	8
812	583.42	585.25	1.84	Mouse 1 In Place Activity in Area Center	6.04	3.29	1.59	10.89	5.94
813	583.42	585.25	1.84	Mouse 1 In Place Activity in Area Center 75	6.04	3.29	1.59	10.89	5.94
816	585.49	585.92	0.43	Area:Mouse 1 Center In Periphery	0	0	1.51	-1.96	-4.53
818	582.08	585.82	3.74	Mouse 1 Turn Around	80.56	21.56	1.69	-3.54	-0.95
819	586.02	586.22	0.2	Mouse 1 Cross Over Periphery and Center 75 by Center	0	0	1.51	-3.23	-16.14
820	585.92	586.19	0.27	Area:Mouse 1 Center In Center	0	0	1.51	5.84	21.88
821	585.92	586.19	0.27	Area:Mouse 1 Center In Center 75	0	0	1.51	5.84	21.88
822	586.29	586.49	0.2	Mouse 1 Cross Over Periphery and Center 75 by Center	0	0	1.52	-2.81	-14.01
823	586.19	586.69	0.5	Area:Mouse 1 Center In Periphery	0	0	1.53	7.41	14.81
824	585.25	586.45	1.2	Mouse 1 In Place Activity in Area Periphery	0	0	1.53	3.77	3.13
825	586.79	586.99	0.2	Mouse 1 Cross Over Periphery and Center 75 by Center	0	0	1.58	10.39	51.9
826	586.69	588.22	1.53	Area:Mouse 1 Center In Center	26.24	17.09	1.9	-54.13	-35.27
827	586.69	588.22	1.53	Area:Mouse 1 Center In Center 75	26.24	17.09	1.9	-54.13	-35.27
828	588.32	588.52	0.2	Mouse 1 Cross Over Periphery and Center 75 by Center	18.22	91.02	2.25	-0.5	-2.5
832	588.22	614.95	26.73	Area:Mouse 1 Center In Periphery	1487.74	55.66	1.98	-12.83	-0.6
834	615.05	615.25	0.2	Mouse 1 Cross Over Periphery and Center 75 by Center	9.5	47.45	2.26	-12.7	-63.42
835	587.79	588.76	0.97	Mouse 1 Locomotion in Area Box	67.38	69.64	2.16	-49.04	-50.68
836	587.99	588.76	0.77	Mouse 1 Locomotion in Area Periphery	62.74	81.76	2.24	-13.53	-17.62
837	590.96	591.86	0.9	Mouse 1 Turn Around	18.78	20.85	1.94	65.12	84.85
838	591.09	593.63	2.54	Mouse 1 Locomotion in Area Box	216.12	85.22	2.27	66.57	30.69
839	591.09	593.63	2.54	Mouse 1 Locomotion in Area Periphery	216.12	85.22	2.27	66.57	30.69
840	592.46	593.06	0.6	Mouse 1 Turn Around	82.64	137.59	2.31	-16.13	-37.19
841	593.66	594.03	0.37	Mouse 1 Turn Around	33.33	90.8	1.89	-9.59	-41.05
842	594.79	594.96	0.17	Mouse 1 Turn Around	4.33	25.97	1.96	16.66	166.39
843	595.1	595.43	0.33	Mouse 1 Turn Around	6.59	19.74	1.58	77.74	465.95
844	595.76	597.53	1.77	Mouse 1 Turn Around	59.14	33.44	2.32	-23.88	-14.32
847	599.57	601.4	1.84	Mouse 1 Turn Around	157.68	85.92	1.86	56.85	32.15
848	598.83	599.9	1.07	Mouse 1 Locomotion in Area Box	93.94	87.98	2.29	-6.63	-6.62
849	598.83	599.9	1.07	Mouse 1 Locomotion in Area Periphery	93.94	87.98	2.29	-6.63	-6.62
850	601.74	602.97	1.23	Mouse 1 In Place Activity in Area Box	22.73	18.41	1.53	0.59	0.48
851	601.74	602.97	1.23	Mouse 1 In Place Activity in Area Periphery	22.73	18.41	1.53	0.59	0.48
852	603.1	604.5	1.4	Mouse 1 Locomotion in Area Box	196.58	140.28	2.62	22.83	16.29
853	603.1	604.5	1.4	Mouse 1 Locomotion in Area Periphery	196.58	140.28	2.62	22.83	16.29
854	605.84	607.94	2.1	Mouse 1 Locomotion in Area Box	187.1	89.01	2.35	31.5	14.98
855	605.84	607.94	2.1	Mouse 1 Locomotion in Area Periphery	187.1	89.01	2.35	31.5	14.98
856	609.24	610.14	0.9	Mouse 1 In Place Activity in Area Box	15.69	17.41	1.9	-33.48	-83.63
857	609.24	610.14	0.9	Mouse 1 In Place Activity in Area Periphery	15.69	17.41	1.9	-33.48	-83.63
858	610.81	611.88	1.07	Mouse 1 In Place Activity in Area Box	10.4	9.74	1.29	-56.91	-341.14
859	610.81	611.88	1.07	Mouse 1 In Place Activity in Area Periphery	10.4	9.74	1.29	-56.91	-341.14
861	612.01	612.68	0.67	Mouse 1 Turn Around	10.29	15.42	1.58	-115.33	-203.31
863	613.41	615.12	1.7	Mouse 1 Turn Around	41.47	24.37	1.76	-112.62	-68.88
866	614.95	617.55	2.6	Area:Mouse 1 Center In Center	224.55	86.28	2.06	-50.56	-19.43
867	614.95	616.42	1.47	Area:Mouse 1 Center In Center 75	70.29	47.88	1.89	-16.1	-10.97
868	617.65	617.85	0.2	Mouse 1 Cross Over Periphery and Center 75 by Center	38.59	192.73	2.08	-1.18	-5.87
870	616.42	617.25	0.83	Area:Mouse 1 Center In Center 50	89.41	107.19	2.28	-28.84	-34.58
871	616.25	617.75	1.5	Mouse 1 Locomotion in Area Box	198.58	132.25	2.22	-50.56	-33.67
872	616.25	617.32	1.07	Mouse 1 Locomotion in Area Center	105.65	98.95	2.18	-41.2	-38.59
873	616.25	617.02	0.77	Mouse 1 Locomotion in Area Center 50	47.93	62.46	2.17	-39.69	-51.71
874	617.25	617.55	0.3	Area:Mouse 1 Center In Center 75	64.85	215.95	2.3	-5.62	-18.71
877	617.55	630.8	13.25	Area:Mouse 1 Center In Periphery	239.97	18.12	1.69	-135.6	-22.83
878	630.83	631.16	0.33	Mouse 1 Cross Over Periphery and Center 75 by Center	5.41	16.21	1.91	-9.77	-48.78
880	617.85	618.65	0.8	Mouse 1 In Place Activity in Area Box	64.38	80.4	2.02	-9.25	-11.55
881	617.85	618.65	0.8	Mouse 1 In Place Activity in Area Periphery	64.38	80.4	2.02	-9.25	-11.55
882	617.45	619.92	2.47	Mouse 1 Turn Around	178.79	72.41	2.03	-43.82	-19.03
883	620.35	622.69	2.34	Mouse 1 In Place Activity in Area Box	21.39	9.16	1.48	-12.55	-22.12
884	620.35	622.69	2.34	Mouse 1 In Place Activity in Area Periphery	21.39	9.16	1.48	-12.55	-22.12
891	624.59	630.1	5.51	Mouse 1 In Place Activity in Area Box	26.39	4.79	1.64	95.9	43.55
892	624.59	630.1	5.51	Mouse 1 In Place Activity in Area Periphery	26.39	4.79	1.64	95.9	43.55
899	630.3	630.46	0.17	Mouse 1 Turn Around	1.05	6.28	1.73	-29.28	-292.49
901	630.8	631.8	1	Area:Mouse 1 Center In Center	23.5	23.48	1.86	-15.15	-18.91
902	630.8	631.8	1	Area:Mouse 1 Center In Center 75	23.5	23.48	1.86	-15.15	-18.91
909	631.87	632.1	0.23	Mouse 1 Cross Over Periphery and Center 75 by Center	11.44	48.99	2.41	-6.97	-34.84
915	631.8	632.7	0.9	Area:Mouse 1 Center In Periphery	66.02	73.29	1.95	38.98	46.73
918	631.77	632.03	0.27	Mouse 1 Turn Around	8.08	30.27	2.14	-16.92	-84.51
920	632.8	633	0.2	Mouse 1 Cross Over Periphery and Center 75 by Center	29.71	148.39	2.28	3.77	18.83
921	631.66	634.23	2.57	Mouse 1 Locomotion in Area Box	278.73	108.49	2.08	-41.08	-16.86
922	631.66	634.23	2.57	Mouse 1 Locomotion in Area Periphery	278.73	108.49	2.08	-41.08	-16.86
925	632.7	633.33	0.63	Area:Mouse 1 Center In Center	91.6	144.49	2.34	2.64	4.17
926	632.7	633.33	0.63	Area:Mouse 1 Center In Center 75	91.6	144.49	2.34	2.64	4.17
928	633.43	633.63	0.2	Mouse 1 Cross Over Periphery and Center 75 by Center	37.79	188.78	2.11	-12.07	-60.3
929	631.8	633.1	1.3	Mouse 1 Locomotion in Area Center	122.55	94.18	2.06	54.22	43.92
930	631.8	633.1	1.3	Mouse 1 Locomotion in Area Center 75	122.55	94.18	2.06	54.22	43.92
933	633.33	684.65	51.32	Area:Mouse 1 Center In Periphery	1206.07	23.5	1.74	383.22	9.94
934	684.75	684.95	0.2	Mouse 1 Cross Over Periphery and Center 75 by Center	6.81	34.02	2.69	5.38	26.88
935	633.17	633.97	0.8	Mouse 1 Turn Around	123.65	154.41	2.14	-37.86	-47.28
937	634.9	648.75	13.85	Mouse 1 In Place Activity in Area Box	62.23	4.49	1.7	-9.74	-0.7
938	634.9	648.75	13.85	Mouse 1 In Place Activity in Area Periphery	62.23	4.49	1.7	-9.74	-0.7
941	649.25	649.75	0.5	Mouse 1 Turn Around	21.35	42.65	2.04	-12.49	-34.03
942	650.65	651.79	1.13	Mouse 1 Locomotion in Area Box	74.55	65.72	2.29	4.53	3.99
943	650.65	651.79	1.13	Mouse 1 Locomotion in Area Periphery	74.55	65.72	2.29	4.53	3.99
944	651.99	652.69	0.7	Mouse 1 In Place Activity in Area Box	37.84	54.01	2.14	5.79	8.26
945	651.99	652.69	0.7	Mouse 1 In Place Activity in Area Periphery	37.84	54.01	2.14	5.79	8.26
946	652.79	653.65	0.87	Mouse 1 Locomotion in Area Box	33.62	38.76	2.15	7.63	12.7
947	652.79	653.65	0.87	Mouse 1 Locomotion in Area Periphery	33.62	38.76	2.15	7.63	12.7
948	653.79	655.19	1.4	Mouse 1 In Place Activity in Area Box	30.13	21.5	1.33	42.44	127.2
949	653.79	655.19	1.4	Mouse 1 In Place Activity in Area Periphery	30.13	21.5	1.33	42.44	127.2
950	655.39	655.52	0.13	Mouse 1 Turn Around	1.21	9.09	1.49	0	0
953	656.19	656.46	0.27	Mouse 1 Turn Around	13.05	48.89	2.07	-10.09	-75.62
956	655.49	657.62	2.14	Mouse 1 Locomotion in Area Box	204.57	95.8	2.05	55.08	38.39
957	655.49	657.62	2.14	Mouse 1 Locomotion in Area Periphery	204.57	95.8	2.05	55.08	38.39
958	657.32	657.66	0.33	Mouse 1 Turn Around	50.46	151.24	1.73	30.44	152.05
959	657.66	671.77	14.11	Mouse 1 In Place Activity in Area Box	113.49	8.04	1.45	51.45	11.42
960	657.66	671.77	14.11	Mouse 1 In Place Activity in Area Periphery	113.49	8.04	1.45	51.45	11.42
963	671.91	673.81	1.9	Mouse 1 Locomotion in Area Box	194.46	102.24	2.58	32.92	19.35
964	671.91	673.81	1.9	Mouse 1 Locomotion in Area Periphery	194.46	102.24	2.58	32.92	19.35
966	673.94	674.81	0.87	Mouse 1 In Place Activity in Area Box	59.88	69.02	1.79	8.25	9.51
967	673.94	674.81	0.87	Mouse 1 In Place Activity in Area Periphery	59.88	69.02	1.79	8.25	9.51
969	675.68	677.14	1.47	Mouse 1 In Place Activity in Area Box	45.42	30.93	1.94	-10.85	-7.74
970	675.68	677.14	1.47	Mouse 1 In Place Activity in Area Periphery	45.42	30.93	1.94	-10.85	-7.74
971	676.01	684.68	8.68	Mouse 1 Turn Around	61.28	7.06	1.83	135.18	15.7
976	677.91	684.38	6.47	Mouse 1 In Place Activity in Area Box	27.54	4.25	1.76	-1.52	-0.23
977	677.91	684.38	6.47	Mouse 1 In Place Activity in Area Periphery	27.54	4.25	1.76	-1.52	-0.23
990	684.65	692.83	8.17	Area:Mouse 1 Center In Center	294.42	36.02	2.03	341.87	41.82
991	684.65	685.19	0.53	Area:Mouse 1 Center In Center 75	23.62	44.24	2.61	-6.91	-12.93
993	685.29	693.13	7.84	Mouse 1 Cross Over Periphery and Center 75 by Center	304.96	38.89	1.98	323.2	41.22
994	685.19	686.22	1.03	Area:Mouse 1 Center In Center 50	127.28	123.05	2.22	62.08	60.02
995	684.55	685.62	1.07	Mouse 1 Locomotion in Area Box	79.12	74.1	2.6	10.11	9.47
996	684.55	685.62	1.07	Mouse 1 Locomotion in Area Center	79.12	74.1	2.6	10.11	9.47
997	684.95	685.62	0.67	Mouse 1 Locomotion in Area Center 50	69.98	104.86	2.58	-7.03	-10.54
998	686.22	686.45	0.23	Area:Mouse 1 Center In Center 25	12.62	54.02	1.98	23.59	101.02
999	686.45	692.66	6.21	Area:Mouse 1 Center In Center 50	114.21	18.4	1.93	264.6	42.63
1000	685.19	691.26	6.07	Mouse 1 Turn Around	215.17	35.43	1.98	195.75	32.23
1001	687.95	691.19	3.24	Mouse 1 In Place Activity in Area Box	42.47	13.12	1.92	-66.76	-20.63
1002	687.95	691.19	3.24	Mouse 1 In Place Activity in Area Center	42.47	13.12	1.92	-66.76	-20.63
1003	687.95	691.19	3.24	Mouse 1 In Place Activity in Area Center 50	42.47	13.12	1.92	-66.76	-20.63
1004	692.66	692.83	0.17	Area:Mouse 1 Center In Center 75	16.69	100.07	2.81	-1.49	-8.93
1007	692.83	704.6	11.78	Area:Mouse 1 Center In Periphery	517.51	43.94	1.69	119.89	14.85
1008	692.69	692.89	0.2	Mouse 1 Turn Around	22.33	111.55	2.84	-4.67	-23.31
1009	692.09	693.06	0.97	Mouse 1 Locomotion in Area Box	76.66	79.22	2.36	62.02	64.09
1011	704.7	704.9	0.2	Mouse 1 Cross Over Periphery and Center 75 by Center	10.34	51.63	2.45	5.07	25.31
1012	693.23	693.83	0.6	Mouse 1 In Place Activity in Area Box	40.73	67.82	1.29	-3.83	-19.15
1013	693.23	693.83	0.6	Mouse 1 In Place Activity in Area Periphery	40.73	67.82	1.29	-3.83	-19.15
1015	694.06	694.36	0.3	Mouse 1 Turn Around	0.95	3.15	1.59	63.84	273.34
1016	694.53	694.76	0.23	Mouse 1 Turn Around	20.57	88.09	2.64	-1.56	-11.7
1017	694.13	695.13	1	Mouse 1 Locomotion in Area Box	55.28	55.23	2.05	54.93	126.63
1018	694.13	695.13	1	Mouse 1 Locomotion in Area Periphery	55.28	55.23	2.05	54.93	126.63
1019	695.06	695.23	0.17	Mouse 1 Turn Around	21.07	126.32	1.76	-1.89	-28.28
1020	695.23	696.26	1.03	Mouse 1 In Place Activity in Area Box	44.06	42.59	1.44	22.18	110.81
1021	695.23	696.26	1.03	Mouse 1 In Place Activity in Area Periphery	44.06	42.59	1.44	22.18	110.81
1024	697.03	698.53	1.5	Mouse 1 In Place Activity in Area Box	17.35	11.56	1.51	30.56	41.63
1025	697.03	698.53	1.5	Mouse 1 In Place Activity in Area Periphery	17.35	11.56	1.51	30.56	41.63
1028	698.83	700.07	1.23	Mouse 1 Locomotion in Area Box	138.13	111.89	2.41	36.49	29.56
1029	698.83	700.07	1.23	Mouse 1 Locomotion in Area Periphery	138.13	111.89	2.41	36.49	29.56
1030	700.17	703	2.84	Mouse 1 In Place Activity in Area Box	90.17	31.79	1.5	5.16	2.12
1031	700.17	703	2.84	Mouse 1 In Place Activity in Area Periphery	90.17	31.79	1.5	5.16	2.12
1034	701.77	704.7	2.94	Mouse 1 Turn Around	23.77	8.1	1.63	-113.32	-39.95
1037	704.6	705.01	0.4	Area:Mouse 1 Center In Center	21.04	52.54	2.43	-7.71	-19.25
1038	704.6	705.01	0.4	Area:Mouse 1 Center In Center 75	21.04	52.54	2.43	-7.71	-19.25
1040	705.11	705.31	0.2	Mouse 1 Cross Over Periphery and Center 75 by Center	22.67	113.23	2.33	-15.49	-77.37
1043	705.01	802.47	97.46	Area:Mouse 1 Center In Periphery	737.42	7.57	1.45	-183.98	-5.33
1045	704.37	705.44	1.07	Mouse 1 Locomotion in Area Box	73.28	68.63	2.35	-1.53	-1.43
1046	802.57	802.77	0.2	Mouse 1 Cross Over Periphery and Center 75 by Center	7.22	36.08	2.52	-3.1	-15.49
1047	705.61	707.47	1.87	Mouse 1 In Place Activity in Area Box	52.09	27.88	1.87	50.07	26.79
1048	705.61	707.47	1.87	Mouse 1 In Place Activity in Area Periphery	52.09	27.88	1.87	50.07	26.79
1053	707.84	709.01	1.17	Mouse 1 Locomotion in Area Box	113.56	97.24	2.19	-65.83	-56.37
1054	707.84	709.01	1.17	Mouse 1 Locomotion in Area Periphery	113.56	97.24	2.19	-65.83	-56.37
1055	708.54	720.09	11.54	Mouse 1 Turn Around	200.58	17.37	1.8	-137.6	-11.92
1056	709.31	719.75	10.44	Mouse 1 In Place Activity in Area Box	70.36	6.74	1.79	-83.1	-7.96
1057	709.31	719.75	10.44	Mouse 1 In Place Activity in Area Periphery	70.36	6.74	1.79	-83.1	-7.96
1062	720.22	722.42	2.2	Mouse 1 Locomotion in Area Box	228.39	103.71	2.24	-49.14	-27.28
1063	720.22	722.42	2.2	Mouse 1 Locomotion in Area Periphery	228.39	103.71	2.24	-49.14	-27.28
1068	722.42	729.7	7.27	Mouse 1 In Place Activity in Area Box	19.65	2.7	1.44	-9.91	-3.09
1069	722.42	729.7	7.27	Mouse 1 In Place Activity in Area Periphery	19.65	2.7	1.44	-9.91	-3.09
1072	729.7	734.87	5.17	Mouse 1 has no movement in Area Box	0	0	1.28	-1.84	-5.5
1073	729.7	734.87	5.17	Mouse 1 has no movement in Area Periphery	0	0	1.28	-1.84	-5.5
1074	734.87	793.73	58.86	Mouse 1 In Place Activity in Area Box	6.81	0.12	1.29	19.5	3.54
1075	734.87	793.73	58.86	Mouse 1 In Place Activity in Area Periphery	6.81	0.12	1.29	19.5	3.54
1088	794.39	795.36	0.97	Mouse 1 Turn Around	17.07	17.64	2.07	17.65	19.6
1089	794.83	795.96	1.13	Mouse 1 In Place Activity in Area Box	19.24	16.96	2.09	21.97	19.36
1090	794.83	795.96	1.13	Mouse 1 In Place Activity in Area Periphery	19.24	16.96	2.09	21.97	19.36
1093	797.13	797.56	0.43	Mouse 1 Turn Around	17.09	39.4	2.08	-33.09	-99.18
1094	797.76	801.97	4.2	Mouse 1 In Place Activity in Area Box	55.16	13.12	1.55	83.58	19.88
1095	797.76	801.97	4.2	Mouse 1 In Place Activity in Area Periphery	55.16	13.12	1.55	83.58	19.88
1100	802.47	805.71	3.24	Area:Mouse 1 Center In Center	196.17	60.61	2.24	-77.72	-24.01
1101	802.47	803.4	0.93	Area:Mouse 1 Center In Center 75	48.8	52.23	2.3	11.53	12.34
1102	805.81	806.01	0.2	Mouse 1 Cross Over Periphery and Center 75 by Center	36.34	181.53	2.11	-12.95	-64.69
1104	803.4	805.44	2.04	Area:Mouse 1 Center In Center 50	105.74	51.95	2.18	-67.06	-32.95
1106	804.14	805.91	1.77	Mouse 1 Locomotion in Area Box	159.43	90.16	2.36	-81.53	-46.1
1107	804.14	805.47	1.33	Mouse 1 Locomotion in Area Center	84.59	63.38	2.34	-61.34	-45.96
1108	804.14	805.21	1.07	Mouse 1 Locomotion in Area Center 50	52.59	49.25	2.33	-50.76	-47.54
1109	805.44	805.71	0.27	Area:Mouse 1 Center In Center 75	41.63	155.94	2.49	-22.18	-83.09
1112	805.71	820.99	15.28	Area:Mouse 1 Center In Periphery	909.57	59.52	1.88	242.29	22.21
1113	821.09	821.29	0.2	Mouse 1 Cross Over Periphery and Center 75 by Center	6.36	31.77	2.26	2.63	13.16
1114	805.47	807.11	1.63	Mouse 1 Turn Around	170.23	104.12	1.96	48.14	29.44
1115	806.01	806.84	0.83	Mouse 1 In Place Activity in Area Box	74.77	89.64	1.77	54.16	64.93
1116	806.01	806.84	0.83	Mouse 1 In Place Activity in Area Periphery	74.77	89.64	1.77	54.16	64.93
1118	806.94	811.28	4.34	Mouse 1 Locomotion in Area Box	320.1	73.8	2	79.77	27.8
1119	806.94	811.28	4.34	Mouse 1 Locomotion in Area Periphery	320.1	73.8	2	79.77	27.8
1120	808.98	809.21	0.23	Mouse 1 Turn Around	9.27	39.68	2.06	-0.69	-6.9
1121	810.08	810.24	0.17	Mouse 1 Turn Around	17.46	104.65	2.9	9.6	57.53
1122	811.28	812.41	1.13	Mouse 1 In Place Activity in Area Box	0	0	1.25	0	0
1123	811.28	812.41	1.13	Mouse 1 In Place Activity in Area Periphery	0	0	1.25	0	0
1124	812.61	813.05	0.43	Mouse 1 Turn Around	5.58	12.85	2.17	-11.68	-38.9
1125	812.41	814.75	2.34	Mouse 1 Locomotion in Area Box	184.45	78.97	2.08	12.48	6.8
1126	812.41	814.75	2.34	Mouse 1 Locomotion in Area Periphery	184.45	78.97	2.08	12.48	6.8
1127	814.75	817.38	2.64	Mouse 1 In Place Activity in Area Box	73.56	27.91	1.52	-24.69	-12.33
1128	814.75	817.38	2.64	Mouse 1 In Place Activity in Area Periphery	73.56	27.91	1.52	-24.69	-12.33
1129	817.78	818.99	1.2	Mouse 1 Locomotion in Area Box	99.48	82.82	2.49	27.47	28.39
1130	817.78	818.99	1.2	Mouse 1 Locomotion in Area Periphery	99.48	82.82	2.49	27.47	28.39
1133	819.29	820.42	1.13	Mouse 1 In Place Activity in Area Box	48.91	43.12	1.84	45.16	39.81
1134	819.29	820.42	1.13	Mouse 1 In Place Activity in Area Periphery	48.91	43.12	1.84	45.16	39.81
1136	818.55	821.05	2.5	Mouse 1 Turn Around	170.1	67.97	2.09	105.94	42.33
1138	820.99	826.13	5.14	Area:Mouse 1 Center In Center	294.64	57.34	2.12	-38.75	-7.54
1139	820.99	822.22	1.23	Area:Mouse 1 Center In Center 75	39.42	31.93	2.18	33.59	27.2
1140	826.23	826.43	0.2	Mouse 1 Cross Over Periphery and Center 75 by Center	20.06	100.21	2.43	1.52	7.57
1142	822.22	823.16	0.93	Area:Mouse 1 Center In Center 50	89.75	96.06	2.31	-21.93	-23.47
1143	821.96	823.56	1.6	Mouse 1 Locomotion in Area Box	146.88	91.71	2.31	-1.35	-0.84
1144	821.96	823.56	1.6	Mouse 1 Locomotion in Area Center	146.88	91.71	2.31	-1.35	-0.84
1145	821.99	822.92	0.93	Mouse 1 Locomotion in Area Center 50	65.78	70.41	2.29	25.12	26.88
1146	823.16	826.13	2.97	Area:Mouse 1 Center In Center 75	165.48	55.72	2.04	-50.41	-16.97
1149	826.13	841.31	15.18	Area:Mouse 1 Center In Periphery	200.18	13.19	1.54	-8.91	-1.21
1150	841.34	841.61	0.27	Mouse 1 Cross Over Periphery and Center 75 by Center	6.89	25.82	2.39	10.61	39.74
1151	825.69	827.19	1.5	Mouse 1 Turn Around	94.38	62.86	2.27	47.69	31.76
1153	827.69	827.99	0.3	Mouse 1 Turn Around	10.87	36.2	1.98	18.74	80.21
1154	828.09	829.2	1.1	Mouse 1 In Place Activity in Area Box	0	0	1.25	0	0
1155	828.09	829.2	1.1	Mouse 1 In Place Activity in Area Periphery	0	0	1.25	0	0
1156	829.4	829.76	0.37	Mouse 1 Turn Around	6.52	17.76	2.02	-14.55	-62.27
1157	829.2	829.9	0.7	Mouse 1 Locomotion in Area Box	13.55	19.34	1.78	-25.58	-69.69
1158	829.2	829.9	0.7	Mouse 1 Locomotion in Area Periphery	13.55	19.34	1.78	-25.58	-69.69
1161	831.73	833.03	1.3	Mouse 1 In Place Activity in Area Box	0	0	1.25	0	0
1162	831.73	833.03	1.3	Mouse 1 In Place Activity in Area Periphery	0	0	1.25	0	0
1164	833.87	834.83	0.97	Mouse 1 In Place Activity in Area Box	0.63	0.66	1.28	-2.3	-68.8
1165	833.87	834.83	0.97	Mouse 1 In Place Activity in Area Periphery	0.63	0.66	1.28	-2.3	-68.8
1171	836.64	840.01	3.37	Mouse 1 In Place Activity in Area Box	12.7	3.77	1.57	60.68	22.73
1172	836.64	840.01	3.37	Mouse 1 In Place Activity in Area Periphery	12.7	3.77	1.57	60.68	22.73
1178	840.01	841.04	1.03	Mouse 1 has no movement in Area Box	0	0	1.45	-5.44	-13.59
1179	840.01	841.04	1.03	Mouse 1 has no movement in Area Periphery	0	0	1.45	-5.44	-13.59
1183	841.31	841.57	0.27	Area:Mouse 1 Center In Center	5.48	20.53	2.35	12.58	47.13
1184	841.31	841.57	0.27	Area:Mouse 1 Center In Center 75	5.48	20.53	2.35	12.58	47.13
1186	841.68	841.88	0.2	Mouse 1 Cross Over Periphery and Center 75 by Center	19.17	95.76	2.49	-5.74	-28.67
1187	841.57	842.28	0.7	Area:Mouse 1 Center In Periphery	91.52	130.61	2.52	-14.36	-20.49
1191	842.38	842.58	0.2	Mouse 1 Cross Over Periphery and Center 75 by Center	45.47	227.13	2.51	0.25	1.23
1193	841.21	842.91	1.7	Mouse 1 Locomotion in Area Box	237.75	139.71	2.42	-16.8	-10.07
1195	841.34	842.91	1.57	Mouse 1 Locomotion in Area Periphery	237.59	151.5	2.47	-25.14	-16.03
1196	842.28	842.64	0.37	Area:Mouse 1 Center In Center	82.44	224.6	2.54	-6.15	-16.75
1197	842.28	842.64	0.37	Area:Mouse 1 Center In Center 75	82.44	224.6	2.54	-6.15	-16.75
1199	842.74	842.94	0.2	Mouse 1 Cross Over Periphery and Center 75 by Center	42.14	210.5	2.14	-23.83	-119.02
1202	841.41	842.41	1	Mouse 1 Locomotion in Area Center	125.23	125.11	2.52	-13.79	-13.77
1203	841.41	842.41	1	Mouse 1 Locomotion in Area Center 75	125.23	125.11	2.52	-13.79	-13.77
1204	842.64	875.41	32.77	Area:Mouse 1 Center In Periphery	892.88	27.25	1.84	-310.85	-10.41
1206	875.51	875.71	0.2	Mouse 1 Cross Over Periphery and Center 75 by Center	5.53	27.63	1.62	2.25	11.24
1208	843.01	844.41	1.4	Mouse 1 Turn Around	77.46	55.27	2.12	1.38	1.06
1209	843.41	860.49	17.08	Mouse 1 In Place Activity in Area Box	106.27	6.22	1.74	-88.45	-5.63
1210	843.41	860.49	17.08	Mouse 1 In Place Activity in Area Periphery	106.27	6.22	1.74	-88.45	-5.63
1219	853.09	860.83	7.74	Mouse 1 Turn Around	12.04	1.56	1.74	56.62	7.41
1220	861.09	861.43	0.33	Mouse 1 Turn Around	14.2	42.57	2.15	-25.13	-125.5
1221	860.89	862.6	1.7	Mouse 1 Locomotion in Area Box	214.22	125.88	2.24	-25.56	-18.69
1222	860.89	862.6	1.7	Mouse 1 Locomotion in Area Periphery	214.22	125.88	2.24	-25.56	-18.69
1223	862.23	863.46	1.23	Mouse 1 Turn Around	162	131.22	2.08	-100.68	-81.55
1224	863.3	867.53	4.24	Mouse 1 In Place Activity in Area Box	53.12	12.54	1.77	-30.85	-7.28
1225	863.3	867.53	4.24	Mouse 1 In Place Activity in Area Periphery	53.12	12.54	1.77	-30.85	-7.28
1234	867.9	869.57	1.67	Mouse 1 Locomotion in Area Box	200.78	120.35	2.43	51.94	31.13
1235	867.9	869.57	1.67	Mouse 1 Locomotion in Area Periphery	200.78	120.35	2.43	51.94	31.13
1240	869.84	873.74	3.9	Mouse 1 In Place Activity in Area Box	38.11	9.76	1.87	77.85	24.05
1241	869.84	873.74	3.9	Mouse 1 In Place Activity in Area Periphery	38.11	9.76	1.87	77.85	24.05
1244	874.34	875.18	0.83	Mouse 1 Turn Around	28.7	34.4	1.98	-82.78	-118.15
1246	875.41	876.34	0.93	Area:Mouse 1 Center In Center	23.8	25.47	1.47	30.78	32.95
1247	875.41	876.34	0.93	Area:Mouse 1 Center In Center 75	23.8	25.47	1.47	30.78	32.95
1248	876.44	876.64	0.2	Mouse 1 Cross Over Periphery and Center 75 by Center	1.54	7.72	1.36	-40.14	-200.52
1249	876.34	888.62	12.28	Area:Mouse 1 Center In Periphery	157.13	12.8	1.66	83.79	7.5
1250	875.58	876.24	0.67	Mouse 1 In Place Activity in Area Box	18.54	27.78	1.42	37.86	56.73
1251	888.72	888.92	0.2	Mouse 1 Cross Over Periphery and Center 75 by Center	19.12	95.5	2.31	-4.07	-20.31
1253	876.98	877.18	0.2	Mouse 1 Turn Around	2.37	11.86	1.84	5.01	75.02
1256	877.44	883.62	6.17	Mouse 1 In Place Activity in Area Box	43.97	7.12	1.52	162.25	27.01
1257	877.44	883.62	6.17	Mouse 1 In Place Activity in Area Periphery	43.97	7.12	1.52	162.25	27.01
1265	884.32	884.58	0.27	Mouse 1 Turn Around	2.98	11.18	1.62	-15.43	-115.61
1267	885.32	888.09	2.77	Mouse 1 In Place Activity in Area Box	43.28	15.63	1.91	-37.1	-13.39
1268	885.32	888.09	2.77	Mouse 1 In Place Activity in Area Periphery	43.28	15.63	1.91	-37.1	-13.39
1272	888.62	890.49	1.87	Area:Mouse 1 Center In Center	195.84	104.81	2.28	-18.16	-9.72
1273	888.62	890.49	1.87	Area:Mouse 1 Center In Center 75	195.84	104.81	2.28	-18.16	-9.72
1275	890.59	890.79	0.2	Mouse 1 Cross Over Periphery and Center 75 by Center	16.09	80.38	2.3	11.17	55.79
1276	888.19	890.52	2.34	Mouse 1 Locomotion in Area Box	206.7	88.5	2.24	16.08	6.88
1277	888.19	890.26	2.07	Mouse 1 Locomotion in Area Center	185.96	89.89	2.23	-3.63	-1.76
1278	888.19	890.26	2.07	Mouse 1 Locomotion in Area Center 75	185.96	89.89	2.23	-3.63	-1.76
1279	889.49	889.56	0.07	Area:Mouse 1 Center In Center 50	8.54	128	2	-12.4	-185.81
1282	890.49	989.22	98.73	Area:Mouse 1 Center In Periphery	790.13	8	1.56	1152.61	22.04
1283	989.32	989.52	0.2	Mouse 1 Cross Over Periphery and Center 75 by Center	14.73	73.55	2.15	-1.08	-5.38
1285	890.82	891.73	0.9	Mouse 1 In Place Activity in Area Box	20.27	22.5	1.53	15.99	53.23
1286	890.82	891.73	0.9	Mouse 1 In Place Activity in Area Periphery	20.27	22.5	1.53	15.99	53.23
1289	891.76	892.26	0.5	Mouse 1 Turn Around	5.53	11.05	1.83	68.43	186.43
1290	891.89	893.13	1.23	Mouse 1 Locomotion in Area Box	22.44	18.18	1.71	71.11	125.36
1291	891.89	893.13	1.23	Mouse 1 Locomotion in Area Periphery	22.44	18.18	1.71	71.11	125.36
1292	893.13	895.96	2.84	Mouse 1 In Place Activity in Area Box	0	0	1.25	0	0
1293	893.13	895.96	2.84	Mouse 1 In Place Activity in Area Periphery	0	0	1.25	0	0
1294	896.16	896.43	0.27	Mouse 1 Turn Around	2.64	9.89	2.04	6.72	50.36
1295	895.96	897.53	1.57	Mouse 1 Locomotion in Area Box	144.3	92.01	2.15	14.13	12.1
1296	895.96	897.53	1.57	Mouse 1 Locomotion in Area Periphery	144.3	92.01	2.15	14.13	12.1
1297	898.57	983.18	84.62	Mouse 1 In Place Activity in Area Box	193.18	2.28	1.51	857.91	19.35
1298	898.57	983.18	84.62	Mouse 1 In Place Activity in Area Periphery	193.18	2.28	1.51	857.91	19.35
1302	905.17	906.41	1.23	Mouse 1 Turn Around	24.94	20.2	2.1	-13.07	-11.87
1307	930.06	930.23	0.17	Mouse 1 Turn Around	1.25	7.47	1.44	41.09	615.78
1308	931.77	931.93	0.17	Mouse 1 Turn Around	0.61	3.65	1.65	87.21	2613.63
1309	932.37	932.53	0.17	Mouse 1 Turn Around	0.6	3.62	1.6	63.34	949.14
1310	932.9	933.07	0.17	Mouse 1 Turn Around	0	0	1.58	2	20
1313	941.61	941.78	0.17	Mouse 1 Turn Around	0.64	3.84	1.49	38.86	582.26
1314	942.31	942.48	0.17	Mouse 1 Turn Around	0.7	4.2	1.52	89.41	1339.79
1315	942.91	943.08	0.17	Mouse 1 Turn Around	1.79	10.74	1.56	1.51	22.69
1316	943.61	946.61	3	Mouse 1 Turn Around	16.34	5.44	1.46	-50.96	-17.97
1319	952.85	953.02	0.17	Mouse 1 Turn Around	1.47	8.81	1.79	24.49	366.99
1320	954.39	954.85	0.47	Mouse 1 Turn Around	3	6.43	1.66	0.77	1.94
1325	966.93	968.13	1.2	Mouse 1 Turn Around	5.91	4.92	1.41	12.47	10.99
1326	977.04	977.21	0.17	Mouse 1 Turn Around	0.97	5.82	1.53	56	839.14
1327	977.48	977.64	0.17	Mouse 1 Turn Around	0	0	1.33	6.53	65.28
1328	979.88	980.05	0.17	Mouse 1 Turn Around	0.37	2.23	1.38	6.08	60.7
1329	980.18	980.35	0.17	Mouse 1 Turn Around	0.97	5.82	1.34	2.73	27.3
1330	980.48	980.65	0.17	Mouse 1 Turn Around	0.38	2.28	1.31	7.23	72.22
1331	981.75	981.92	0.17	Mouse 1 Turn Around	1.4	8.38	1.58	51.62	773.55
1332	984.02	984.98	0.97	Mouse 1 In Place Activity in Area Box	18.34	18.95	1.77	-0.41	-0.43
1333	984.02	984.98	0.97	Mouse 1 In Place Activity in Area Periphery	18.34	18.95	1.77	-0.41	-0.43
1334	985.09	986.72	1.63	Mouse 1 Locomotion in Area Box	209.35	128.04	2.8	21.19	12.96
1335	985.09	986.72	1.63	Mouse 1 Locomotion in Area Periphery	209.35	128.04	2.8	21.19	12.96
1336	987.42	989.06	1.63	Mouse 1 Turn Around	32.9	20.12	1.88	81.68	52.08
1339	989.22	993.03	3.8	Area:Mouse 1 Center In Center	230.92	60.71	2.1	96.3	25.32
1340	989.22	990.26	1.03	Area:Mouse 1 Center In Center 75	68.77	66.49	2.16	-20.45	-19.77
1341	990.36	993.33	2.97	Mouse 1 Cross Over Periphery and Center 75 by Center	183.47	61.78	2.09	115.77	38.98
1343	990.26	992.83	2.57	Area:Mouse 1 Center In Center 50	153.85	59.88	2.06	107.12	41.7
1344	989.89	991.29	1.4	Mouse 1 Locomotion in Area Box	101.42	72.37	2.21	54.1	38.6
1345	989.89	991.29	1.4	Mouse 1 Locomotion in Area Center	101.42	72.37	2.21	54.1	38.6
1346	990.02	991.29	1.27	Mouse 1 Locomotion in Area Center 50	93.62	73.84	2.21	63.41	50.01
1347	991.46	992.49	1.03	Mouse 1 In Place Activity in Area Box	54.51	52.7	1.88	30.23	29.22
1348	991.46	992.49	1.03	Mouse 1 In Place Activity in Area Center	54.51	52.7	1.88	30.23	29.22
1349	991.46	992.49	1.03	Mouse 1 In Place Activity in Area Center 50	54.51	52.7	1.88	30.23	29.22
1350	992.83	993.03	0.2	Area:Mouse 1 Center In Center 75	8.3	41.47	2.38	9.62	48.07
1353	993.03	1049.42	56.39	Area:Mouse 1 Center In Periphery	330.62	5.86	1.52	-335.39	-12.15
1355	1080.81	1081.01	0.2	Mouse 1 Cross Over Periphery and Center 75 by Center	8.25	41.19	2.42	10.77	53.8
1358	993.33	995.6	2.27	Mouse 1 In Place Activity in Area Box	65.56	28.9	1.75	-0.19	-0.08
1359	993.33	995.6	2.27	Mouse 1 In Place Activity in Area Periphery	65.56	28.9	1.75	-0.19	-0.08
1362	997.13	1048.68	51.55	Mouse 1 In Place Activity in Area Box	143.76	2.79	1.48	-233.13	-9.8
1363	997.13	1048.68	51.55	Mouse 1 In Place Activity in Area Periphery	143.76	2.79	1.48	-233.13	-9.8
1366	999.4	1001.63	2.24	Mouse 1 Turn Around	24.02	10.74	1.6	-50.67	-23.73
1367	1002.3	1003.24	0.93	Mouse 1 Turn Around	7.41	7.93	1.74	25.72	29.64
1372	1014.48	1014.78	0.3	Mouse 1 Turn Around	0.77	2.56	1.42	38.97	291.97
1373	1015.78	1015.95	0.17	Mouse 1 Turn Around	1.37	8.2	1.51	55.04	824.77
1374	1018.49	1018.65	0.17	Mouse 1 Turn Around	1.42	8.52	1.47	88.42	1324.99
1375	1019.02	1019.19	0.17	Mouse 1 Turn Around	0	0	1.44	-0.48	-7.14
1376	1019.62	1019.79	0.17	Mouse 1 Turn Around	0	0	1.34	-22.68	-226.58
1379	1039.67	1039.84	0.17	Mouse 1 Turn Around	0.77	4.6	1.33	84.92	1272.53
1380	1041.81	1042.01	0.2	Mouse 1 Turn Around	2.2	11.01	1.72	-68.85	-515.82
1381	1042.38	1043.28	0.9	Mouse 1 Turn Around	4.33	4.81	1.47	-27.57	-55.08
1382	1043.81	1043.98	0.17	Mouse 1 Turn Around	0	0	1.46	-1.03	-10.3
1383	1044.11	1044.28	0.17	Mouse 1 Turn Around	0	0	1.43	-1.32	-13.22
1388	1048.88	1049.05	0.17	Mouse 1 Turn Around	2.87	17.18	2.07	-0.74	-22.12
1391	1049.42	1050.48	1.07	Area:Mouse 1 Center In Center	256.03	239.79	2.31	-85.14	-79.74
1392	1049.42	1049.58	0.17	Area:Mouse 1 Center In Center 75	32.93	197.37	2.36	-47.63	-285.52
1394	1048.72	1050.75	2.04	Mouse 1 Locomotion in Area Box	370.04	181.8	2.29	-146.74	-79.96
1395	1049.58	1050.32	0.73	Area:Mouse 1 Center In Center 50	179.32	244.28	2.3	-38.24	-52.09
1396	1048.72	1050.25	1.53	Mouse 1 Locomotion in Area Center	238.63	155.47	2.3	-105.04	-78.7
1397	1048.72	1050.08	1.37	Mouse 1 Locomotion in Area Center 50	199.08	145.52	2.28	-116	-99.33
1398	1050.32	1050.48	0.17	Area:Mouse 1 Center In Center 75	43.78	262.44	2.35	0.74	4.41
1401	1050.48	1080.71	30.23	Area:Mouse 1 Center In Periphery	856.15	28.32	1.94	-125.01	-4.2
1403	1050.38	1056.72	6.34	Mouse 1 Turn Around	224.62	35.43	1.69	-97.49	-15.38
1404	1051.05	1056.36	5.31	Mouse 1 In Place Activity in Area Box	61.23	11.54	1.64	3.07	0.58
1405	1051.05	1056.36	5.31	Mouse 1 In Place Activity in Area Periphery	61.23	11.54	1.64	3.07	0.58
1416	1056.49	1057.72	1.23	Mouse 1 Locomotion in Area Box	112.55	91.17	2.26	-25.2	-20.42
1417	1056.49	1057.72	1.23	Mouse 1 Locomotion in Area Periphery	112.55	91.17	2.26	-25.2	-20.42
1418	1057.92	1075.28	17.35	Mouse 1 In Place Activity in Area Box	95	5.48	1.96	-30.28	-1.75
1419	1057.92	1075.28	17.35	Mouse 1 In Place Activity in Area Periphery	95	5.48	1.96	-30.28	-1.75
1420	1057.26	1061.39	4.14	Mouse 1 Turn Around	171.86	41.54	2.28	-114.64	-27.71
1423	1075.41	1078.41	3	Mouse 1 Locomotion in Area Box	316.91	105.53	2.18	38.09	15.02
1424	1075.41	1078.41	3	Mouse 1 Locomotion in Area Periphery	316.91	105.53	2.18	38.09	15.02
1425	1077.68	1078.08	0.4	Mouse 1 Turn Around	21.68	54.14	2.05	19.06	57.13
1427	1079.55	1080.25	0.7	Mouse 1 In Place Activity in Area Box	17.25	24.61	1.86	-6.52	-9.3
1428	1079.55	1080.25	0.7	Mouse 1 In Place Activity in Area Periphery	17.25	24.61	1.86	-6.52	-9.3
1430	1080.71	1084.28	3.57	Area:Mouse 1 Center In Center	214.26	60.01	2.07	-86.46	-24.22
1431	1080.71	1081.05	0.33	Area:Mouse 1 Center In Center 75	13.08	39.19	2.39	14.07	42.16
1433	1084.32	1085.29	0.97	Mouse 1 Cross Over Periphery and Center 75 by Center	15.33	15.84	1.4	22.02	110.01
1434	1081.05	1082.72	1.67	Area:Mouse 1 Center In Center 50	114.86	68.85	2.12	-84.37	-50.57
1435	1080.88	1082.22	1.33	Mouse 1 Turn Around	93.51	70.06	2.15	-70.5	-52.82
1436	1082.72	1084.28	1.57	Area:Mouse 1 Center In Center 75	86.33	55.05	1.95	-16.16	-10.3
1439	1084.28	1181.78	97.5	Area:Mouse 1 Center In Periphery	710.41	7.29	1.47	349.07	10.6
1441	1272.84	1273.04	0.2	Mouse 1 Cross Over Periphery and Center 75 by Center	10.1	50.46	2.31	4.31	21.53
1442	1084.82	1086.05	1.23	Mouse 1 In Place Activity in Area Box	16.22	13.13	1.43	31.42	49.57
1443	1084.82	1086.05	1.23	Mouse 1 In Place Activity in Area Periphery	16.22	13.13	1.43	31.42	49.57
1446	1086.82	1087.32	0.5	Mouse 1 Turn Around	9.53	19.03	2.07	11.47	26.43
1447	1086.95	1088.05	1.1	Mouse 1 Locomotion in Area Box	98.42	89.38	2.4	37.57	34.12
1448	1086.95	1088.05	1.1	Mouse 1 Locomotion in Area Periphery	98.42	89.38	2.4	37.57	34.12
1451	1088.25	1089.12	0.87	Mouse 1 In Place Activity in Area Box	62.47	72	1.83	22.79	26.26
1452	1088.25	1089.12	0.87	Mouse 1 In Place Activity in Area Periphery	62.47	72	1.83	22.79	26.26
1453	1090.16	1100.93	10.78	Mouse 1 In Place Activity in Area Box	36.37	3.37	1.43	111.68	29.36
1454	1090.16	1100.93	10.78	Mouse 1 In Place Activity in Area Periphery	36.37	3.37	1.43	111.68	29.36
1457	1102.17	1104.2	2.04	Mouse 1 Turn Around	13.53	6.65	2.08	-24.32	-12.79
1458	1102.5	1105.11	2.6	Mouse 1 In Place Activity in Area Box	12.09	4.64	2.09	-17.21	-6.61
1459	1102.5	1105.11	2.6	Mouse 1 In Place Activity in Area Periphery	12.09	4.64	2.09	-17.21	-6.61
1460	1106.31	1123.19	16.88	Mouse 1 In Place Activity in Area Box	1.59	0.09	1.45	-5.86	-2
1461	1106.31	1123.19	16.88	Mouse 1 In Place Activity in Area Periphery	1.59	0.09	1.45	-5.86	-2
1466	1123.19	1124.16	0.97	Mouse 1 has no movement in Area Box	0	0	1.41	0.15	0.76
1467	1123.19	1124.16	0.97	Mouse 1 has no movement in Area Periphery	0	0	1.41	0.15	0.76
1468	1124.16	1126.76	2.6	Mouse 1 In Place Activity in Area Box	0	0	1.29	7.28	43.62
1469	1124.16	1126.76	2.6	Mouse 1 In Place Activity in Area Periphery	0	0	1.29	7.28	43.62
1470	1126.76	1130.4	3.64	Mouse 1 has no movement in Area Box	0	0	1.26	-0.18	-2.63
1471	1126.76	1130.4	3.64	Mouse 1 has no movement in Area Periphery	0	0	1.26	-0.18	-2.63
1472	1130.4	1142.28	11.88	Mouse 1 In Place Activity in Area Box	1.37	0.12	1.3	14.2	11.5
1473	1130.4	1142.28	11.88	Mouse 1 In Place Activity in Area Periphery	1.37	0.12	1.3	14.2	11.5
1476	1142.28	1143.48	1.2	Mouse 1 has no movement in Area Box	0	0	1.37	-0.63	-1.45
1477	1142.28	1143.48	1.2	Mouse 1 has no movement in Area Periphery	0	0	1.37	-0.63	-1.45
1478	1143.48	1144.54	1.07	Mouse 1 In Place Activity in Area Box	0	0	1.28	-5.78	-173.25
1479	1143.48	1144.54	1.07	Mouse 1 In Place Activity in Area Periphery	0	0	1.28	-5.78	-173.25
1480	1144.54	1145.58	1.03	Mouse 1 has no movement in Area Box	0	0	1.31	-1.12	-33.64
1481	1144.54	1145.58	1.03	Mouse 1 has no movement in Area Periphery	0	0	1.31	-1.12	-33.64
1482	1145.58	1173.91	28.33	Mouse 1 In Place Activity in Area Box	20.4	0.72	1.32	49.83	6.15
1483	1145.58	1173.91	28.33	Mouse 1 In Place Activity in Area Periphery	20.4	0.72	1.32	49.83	6.15
1484	1174.14	1176.08	1.94	Mouse 1 Locomotion in Area Box	245.53	126.87	2.65	8.67	5.1
1485	1174.14	1176.08	1.94	Mouse 1 Locomotion in Area Periphery	245.53	126.87	2.65	8.67	5.1
1486	1176.44	1181.61	5.17	Mouse 1 In Place Activity in Area Box	81.24	15.71	1.76	129.73	25.08
1487	1176.44	1181.55	5.11	Mouse 1 In Place Activity in Area Periphery	79.92	15.65	1.76	138.96	27.22
1490	1175.68	1181.85	6.17	Mouse 1 Turn Around	219.22	35.51	1.87	108.76	17.62
1493	1181.78	1181.95	0.17	Area:Mouse 1 Center In Center	2.46	14.72	1.97	-17.09	-102.43
1494	1181.78	1181.95	0.17	Area:Mouse 1 Center In Center 75	2.46	14.72	1.97	-17.09	-102.43
1497	1181.95	1272.74	90.79	Area:Mouse 1 Center In Periphery	703.36	7.75	1.51	148.04	2.45
1498	1181.75	1184.48	2.74	Mouse 1 Locomotion in Area Box	196.03	71.65	1.94	-26.63	-14.25
1499	1181.75	1184.48	2.74	Mouse 1 Locomotion in Area Periphery	196.03	71.65	1.94	-26.63	-14.25
1500	1184.48	1186.29	1.8	Mouse 1 In Place Activity in Area Box	8.98	4.99	1.74	2.37	1.39
1501	1184.48	1186.29	1.8	Mouse 1 In Place Activity in Area Periphery	8.98	4.99	1.74	2.37	1.39
1503	1184.45	1187.25	2.8	Mouse 1 Turn Around	19.45	6.94	1.83	-4.84	-1.79
1505	1186.89	1191.93	5.04	Mouse 1 Locomotion in Area Box	327.52	65.01	1.92	10.28	3.17
1506	1186.89	1191.93	5.04	Mouse 1 Locomotion in Area Periphery	327.52	65.01	1.92	10.28	3.17
1507	1189.82	1190.66	0.83	Mouse 1 Turn Around	31.86	38.2	1.97	-11.59	-16.53
1508	1191.93	1224.36	32.43	Mouse 1 In Place Activity in Area Box	81.48	2.51	1.42	4.1	0.14
1509	1191.93	1224.36	32.43	Mouse 1 In Place Activity in Area Periphery	81.48	2.51	1.42	4.1	0.14
1514	1224.36	1225.76	1.4	Mouse 1 has no movement in Area Box	0	0	1.43	-5.15	-15.43
1515	1224.36	1225.76	1.4	Mouse 1 has no movement in Area Periphery	0	0	1.43	-5.15	-15.43
1516	1225.76	1242.18	16.42	Mouse 1 In Place Activity in Area Box	11.98	0.73	1.47	-139.76	-14.65
1517	1225.76	1242.18	16.42	Mouse 1 In Place Activity in Area Periphery	11.98	0.73	1.47	-139.76	-14.65
1520	1242.18	1243.61	1.43	Mouse 1 has no movement in Area Box	0	0	1.33	13.05	26.08
1521	1242.18	1243.61	1.43	Mouse 1 has no movement in Area Periphery	0	0	1.33	13.05	26.08
1522	1243.61	1259.93	16.32	Mouse 1 In Place Activity in Area Box	3.19	0.2	1.29	-14.72	-2.35
1523	1243.61	1259.93	16.32	Mouse 1 In Place Activity in Area Periphery	3.19	0.2	1.29	-14.72	-2.35
1527	1260.36	1271.97	11.61	Mouse 1 In Place Activity in Area Box	57.43	4.95	1.77	245.15	37.11
1528	1260.36	1271.97	11.61	Mouse 1 In Place Activity in Area Periphery	57.43	4.95	1.77	245.15	37.11
1530	1261.53	1261.7	0.17	Mouse 1 Turn Around	0.86	5.15	1.39	33.96	508.92
1533	1263.23	1263.4	0.17	Mouse 1 Turn Around	1.23	7.4	1.47	-4.67	-70.02
1534	1263.53	1263.7	0.17	Mouse 1 Turn Around	1.47	8.8	1.61	-35.11	-526.14
1535	1263.83	1263.96	0.13	Mouse 1 Turn Around	0.43	3.25	1.88	73.67	2208
1536	1264.23	1264.4	0.17	Mouse 1 Turn Around	0.61	3.65	1.49	55.05	824.85
1537	1264.53	1264.7	0.17	Mouse 1 Turn Around	0	0	1.71	-0.24	-3.53
1538	1264.83	1265	0.17	Mouse 1 Turn Around	0	0	1.59	-2.07	-31
1539	1266.23	1266.4	0.17	Mouse 1 Turn Around	1.57	9.41	1.75	7.92	118.66
1543	1268.94	1270.94	2	Mouse 1 Turn Around	15.76	7.87	2.28	-29.68	-15.6
1547	1272.74	1275.88	3.14	Area:Mouse 1 Center In Center	152.41	48.59	2.09	-65.37	-20.84
1548	1272.74	1275.88	3.14	Area:Mouse 1 Center In Center 75	152.41	48.59	2.09	-65.37	-20.84
1549	1275.98	1276.18	0.2	Mouse 1 Cross Over Periphery and Center 75 by Center	24.16	120.66	2.52	2.84	14.17
1553	1275.88	1282.38	6.51	Area:Mouse 1 Center In Periphery	246.58	37.9	1.82	120.53	18.53
1554	1275.04	1276.64	1.6	Mouse 1 Locomotion in Area Box	148.39	92.65	2.41	5.4	3.37
1556	1282.48	1282.68	0.2	Mouse 1 Cross Over Periphery and Center 75 by Center	7.78	38.86	2.28	-10.35	-51.71
1557	1275.64	1276.64	1	Mouse 1 Locomotion in Area Periphery	124.36	124.23	2.53	9.21	9.2
1558	1276.21	1282.28	6.07	Mouse 1 Turn Around	206.44	33.99	1.78	129.12	21.26
1559	1277.64	1279.98	2.34	Mouse 1 In Place Activity in Area Box	18.15	7.77	1.62	-17.94	-7.68
1560	1277.64	1279.98	2.34	Mouse 1 In Place Activity in Area Periphery	18.15	7.77	1.62	-17.94	-7.68
1566	1280.91	1282.12	1.2	Mouse 1 In Place Activity in Area Box	23.54	19.59	1.73	21.66	18.04
1567	1280.91	1282.12	1.2	Mouse 1 In Place Activity in Area Periphery	23.54	19.59	1.73	21.66	18.04
1568	1282.38	1282.65	0.27	Area:Mouse 1 Center In Center	7.34	27.48	2.32	-13.58	-50.86
1569	1282.38	1282.65	0.27	Area:Mouse 1 Center In Center 75	7.34	27.48	2.32	-13.58	-50.86
1571	1282.75	1282.95	0.2	Mouse 1 Cross Over Periphery and Center 75 by Center	19.17	95.74	2.36	-14.37	-71.8
1572	1282.65	1286.65	4	Area:Mouse 1 Center In Periphery	166.33	41.54	1.56	-365.23	-91.22
1576	1286.75	1286.95	0.2	Mouse 1 Cross Over Periphery and Center 75 by Center	5.87	29.34	2.07	-24.18	-120.76
1577	1282.25	1283.18	0.93	Mouse 1 Locomotion in Area Box	65.8	70.43	2.27	-54.42	-58.25
1578	1282.42	1283.18	0.77	Mouse 1 Locomotion in Area Periphery	64.34	83.83	2.29	-37.32	-48.63
1579	1283.28	1285.49	2.2	Mouse 1 In Place Activity in Area Box	73.28	33.28	1.43	-162.66	-73.86
1580	1283.28	1285.49	2.2	Mouse 1 In Place Activity in Area Periphery	73.28	33.28	1.43	-162.66	-73.86
1584	1282.75	1286.95	4.2	Mouse 1 Turn Around	169.01	40.2	1.57	-386.82	-92.01
1586	1286.65	1287.65	1	Area:Mouse 1 Center In Center	71.67	71.6	2.2	-20.72	-20.7
1587	1286.65	1287.65	1	Area:Mouse 1 Center In Center 75	71.67	71.6	2.2	-20.72	-20.7
1589	1287.75	1287.95	0.2	Mouse 1 Cross Over Periphery and Center 75 by Center	33.86	169.12	1.97	-23.36	-116.67
1595	1286.75	1287.92	1.17	Mouse 1 Locomotion in Area Box	112.27	96.14	2.24	-18.21	-15.59
1596	1286.75	1287.42	0.67	Mouse 1 Locomotion in Area Center	36.86	55.23	2.19	-15.84	-23.74
1597	1286.75	1287.42	0.67	Mouse 1 Locomotion in Area Center 75	36.86	55.23	2.19	-15.84	-23.74
1598	1287.65	1290.49	2.84	Area:Mouse 1 Center In Periphery	166.01	58.53	1.95	-120.58	-42.52
1600	1290.59	1290.79	0.2	Mouse 1 Cross Over Periphery and Center 75 by Center	14.78	73.81	2.47	4.27	21.35
1601	1288.05	1289.22	1.17	Mouse 1 In Place Activity in Area Box	60.1	51.47	1.63	6.8	5.82
1602	1288.05	1289.22	1.17	Mouse 1 In Place Activity in Area Periphery	60.1	51.47	1.63	6.8	5.82
1603	1287.45	1289.52	2.07	Mouse 1 Turn Around	155.37	75.1	1.82	-52.47	-25.37
1606	1290.49	1298.5	8.01	Area:Mouse 1 Center In Center	347.8	43.43	2	-120.85	-15.09
1607	1290.49	1291.12	0.63	Area:Mouse 1 Center In Center 75	49.1	77.45	2.36	10.75	16.96
1609	1298.6	1298.8	0.2	Mouse 1 Cross Over Periphery and Center 75 by Center	6.29	31.4	1.97	-10.09	-50.39
1610	1290.02	1292.26	2.24	Mouse 1 Locomotion in Area Box	219.69	98.27	2.35	-96.62	-43.22
1611	1290.02	1292.26	2.24	Mouse 1 Locomotion in Area Center	219.69	98.27	2.35	-96.62	-43.22
1612	1291.12	1294.86	3.74	Area:Mouse 1 Center In Center 50	246.56	65.98	2	-78.79	-21.08
1613	1290.89	1292.26	1.37	Mouse 1 Locomotion in Area Center 50	166.47	121.68	2.33	-60.65	-44.33
1614	1292.39	1297.1	4.7	Mouse 1 In Place Activity in Area Box	93.13	19.8	1.81	-12.89	-2.74
1615	1292.39	1297.1	4.7	Mouse 1 In Place Activity in Area Center	93.13	19.8	1.81	-12.89	-2.74
1616	1292.39	1294.63	2.24	Mouse 1 In Place Activity in Area Center 50	81.25	36.35	1.82	-7.51	-3.36
1617	1294.86	1295.66	0.8	Area:Mouse 1 Center In Center 75	8.84	11.03	1.95	-11.41	-14.25
1618	1295.66	1297	1.33	Area:Mouse 1 Center In Center 50	1.17	0.88	1.67	7.42	5.56
1619	1295.43	1296.76	1.33	Mouse 1 In Place Activity in Area Center 50	3.71	2.78	1.69	10.94	8.2
1622	1297	1298.5	1.5	Area:Mouse 1 Center In Center 75	42.12	28.06	2.18	-48.82	-32.51
1625	1298.5	1298.8	0.3	Area:Mouse 1 Center In Periphery	9.65	32.12	1.92	-10.82	-36.04
1628	1298.9	1299.1	0.2	Mouse 1 Cross Over Periphery and Center 75 by Center	9.62	48.03	2.34	-27.82	-138.95
1630	1298.8	1300.53	1.74	Area:Mouse 1 Center In Center	94.03	54.19	2.16	-11.73	-6.76
1631	1298.8	1300.53	1.74	Area:Mouse 1 Center In Center 75	94.03	54.19	2.16	-11.73	-6.76
1632	1300.63	1300.83	0.2	Mouse 1 Cross Over Periphery and Center 75 by Center	25.33	126.53	2.08	-2.39	-11.93
1636	1299.67	1300.63	0.97	Mouse 1 Locomotion in Area Box	65.79	67.99	2.29	46.51	48.07
1637	1300.53	1314.05	13.51	Area:Mouse 1 Center In Periphery	446.13	33.01	2.17	281.82	31.87
1638	1313.51	1314.68	1.17	Mouse 1 Cross Over Periphery and Center 75 by Center	17.15	14.68	1.91	94.32	128.49
1640	1300.37	1301.63	1.27	Mouse 1 Turn Around	101.4	79.98	1.97	113.26	89.33
1641	1302.1	1302.24	0.13	Mouse 1 Turn Around	7.71	57.76	1.63	6.82	102.18
1642	1302.4	1302.54	0.13	Mouse 1 Turn Around	6.01	45.02	1.67	-1.59	-23.86
1643	1303.1	1303.84	0.73	Mouse 1 Turn Around	34.91	47.56	2.74	-21.26	-31.86
1644	1303.74	1304.07	0.33	Mouse 1 Flat-Back Approach in Area Box	17.59	52.71	3.08	1.05	3.93
1645	1304.1	1305.04	0.93	Mouse 1 Turn Around	31.07	33.26	2.6	8.33	9.61
1646	1304.1	1306.41	2.3	Mouse 1 In Place Activity in Area Box	58.69	25.49	2.49	-3.77	-1.69
1647	1304.1	1306.41	2.3	Mouse 1 In Place Activity in Area Periphery	58.69	25.49	2.49	-3.77	-1.69
1648	1306.77	1307.31	0.53	Mouse 1 Turn Around	31.43	58.87	3.02	-5.06	-10.82
1649	1306.57	1308.71	2.14	Mouse 1 Locomotion in Area Box	131.72	61.68	2.62	13.74	8.76
1650	1306.57	1308.71	2.14	Mouse 1 Locomotion in Area Periphery	131.72	61.68	2.62	13.74	8.76
1651	1307.94	1308.21	0.27	Mouse 1 Turn Around	15.14	56.72	2.3	-4.89	-24.43
1652	1309.28	1309.74	0.47	Mouse 1 Turn Around	9.1	19.47	2.78	-18.17	-49.51
1653	1309.31	1312.21	2.9	Mouse 1 In Place Activity in Area Box	18.49	6.37	1.91	107.45	107.34
1654	1309.31	1312.21	2.9	Mouse 1 In Place Activity in Area Periphery	18.49	6.37	1.91	107.45	107.34
1655	1311.34	1311.51	0.17	Mouse 1 Turn Around	1.87	11.22	1.62	74.07	1109.88
1656	1311.64	1311.81	0.17	Mouse 1 Turn Around	1.16	6.93	1.72	26.96	269.34
1657	1311.95	1312.11	0.17	Mouse 1 Turn Around	0.57	3.43	1.55	25.64	256.19
1658	1312.35	1313.28	0.93	Mouse 1 Turn Around	7.58	8.12	1.6	53.33	122.94
1659	1313.51	1314.11	0.6	Mouse 1 Turn Around	2.99	4.98	1.64	1.77	6.63
1660	1314.05	1314.15	0.1	Area:Mouse 1 Center In Center	1.14	11.4	1.87	85.39	1279.64
1663	1314.05	1314.15	0.1	Area:Mouse 1 Center In Center 75	1.14	11.4	1.87	85.39	1279.64
1664	1314.15	1314.38	0.23	Area:Mouse 1 Center In Periphery	3.91	16.74	2.08	4.21	31.52
1665	1314.38	1315.08	0.7	Area:Mouse 1 Center In Center	25.94	37.01	2.21	24.92	35.56
1666	1314.38	1315.08	0.7	Area:Mouse 1 Center In Center 75	25.94	37.01	2.21	24.92	35.56
1667	1315.18	1315.38	0.2	Mouse 1 Cross Over Periphery and Center 75 by Center	10.47	52.3	2.59	14.16	70.72
1670	1315.08	1326.39	11.31	Area:Mouse 1 Center In Periphery	248.38	21.96	1.71	191.21	26.53
1673	1326.49	1326.69	0.2	Mouse 1 Cross Over Periphery and Center 75 by Center	22.75	113.66	1.99	10.4	51.95
1674	1315.95	1318.12	2.17	Mouse 1 In Place Activity in Area Box	37.73	17.4	1.74	56.33	25.97
1675	1315.95	1318.12	2.17	Mouse 1 In Place Activity in Area Periphery	37.73	17.4	1.74	56.33	25.97
1676	1315.02	1318.55	3.54	Mouse 1 Turn Around	91.22	25.79	1.86	175.01	49.48
1677	1319.12	1319.35	0.23	Mouse 1 Turn Around	7.92	33.93	1.63	21.08	210.56
1678	1320.35	1323.16	2.8	Mouse 1 In Place Activity in Area Box	20.48	7.31	1.34	-30.79	-51.27
1679	1320.35	1323.16	2.8	Mouse 1 In Place Activity in Area Periphery	20.48	7.31	1.34	-30.79	-51.27
1684	1323.49	1325.36	1.87	Mouse 1 Turn Around	59.17	31.67	1.68	37.4	21.56
1689	1326.39	1327.76	1.37	Area:Mouse 1 Center In Center	82.11	60.02	1.7	-5.26	-3.85
1690	1326.39	1327.76	1.37	Area:Mouse 1 Center In Center 75	82.11	60.02	1.7	-5.26	-3.85
1691	1325.69	1326.43	0.73	Mouse 1 Locomotion in Area Box	40.79	55.57	2.22	54.68	74.49
1692	1327.86	1328.06	0.2	Mouse 1 Cross Over Periphery and Center 75 by Center	7.06	35.25	2.45	-14.19	-70.86
1693	1326.53	1327.49	0.97	Mouse 1 In Place Activity in Area Box	65.13	67.31	1.67	41.53	42.91
1694	1326.53	1327.49	0.97	Mouse 1 In Place Activity in Area Center	65.13	67.31	1.67	41.53	42.91
1695	1326.53	1327.49	0.97	Mouse 1 In Place Activity in Area Center 75	65.13	67.31	1.67	41.53	42.91
1698	1327.76	1336.07	8.31	Area:Mouse 1 Center In Periphery	186.09	22.4	1.72	13.12	2.85
1699	1336.17	1336.37	0.2	Mouse 1 Cross Over Periphery and Center 75 by Center	4.9	24.5	2.08	-2.71	-13.52
1700	1327.63	1328.96	1.33	Mouse 1 Locomotion in Area Box	84.5	63.31	2.05	-28.81	-24.67
1701	1327.63	1328.96	1.33	Mouse 1 Locomotion in Area Periphery	84.5	63.31	2.05	-28.81	-24.67
1702	1328.66	1330.6	1.94	Mouse 1 Turn Around	93.41	48.27	1.65	25.75	14.29
1703	1329.03	1335.54	6.51	Mouse 1 In Place Activity in Area Box	81.17	12.48	1.63	42.21	14.21
1704	1329.03	1335.54	6.51	Mouse 1 In Place Activity in Area Periphery	81.17	12.48	1.63	42.21	14.21
1711	1336.07	1336.84	0.77	Area:Mouse 1 Center In Center	21.5	28.01	2.16	-31.28	-40.76
1712	1336.07	1336.84	0.77	Area:Mouse 1 Center In Center 75	21.5	28.01	2.16	-31.28	-40.76
1713	1336.94	1337.14	0.2	Mouse 1 Cross Over Periphery and Center 75 by Center	10.72	53.56	2.5	9.98	49.84
1717	1336.84	1342.31	5.47	Area:Mouse 1 Center In Periphery	356	65.06	2.08	160.1	29.26
1719	1342.41	1342.61	0.2	Mouse 1 Cross Over Periphery and Center 75 by Center	3.99	19.92	2.18	0.74	3.71
1722	1336.5	1338.74	2.24	Mouse 1 Locomotion in Area Box	234.32	104.82	2.5	-25.76	-11.52
1723	1336.6	1338.74	2.14	Mouse 1 Locomotion in Area Periphery	231.78	108.54	2.53	-16.75	-7.84
1724	1338.87	1340.11	1.23	Mouse 1 In Place Activity in Area Box	70.9	57.43	1.97	-2.26	-1.83
1725	1338.87	1340.11	1.23	Mouse 1 In Place Activity in Area Periphery	70.9	57.43	1.97	-2.26	-1.83
1726	1338.3	1342.44	4.14	Mouse 1 Turn Around	213.65	51.64	1.92	142.6	34.47
1728	1341.07	1342.01	0.93	Mouse 1 In Place Activity in Area Box	22.67	24.26	1.8	35.74	38.26
1729	1341.07	1342.01	0.93	Mouse 1 In Place Activity in Area Periphery	22.67	24.26	1.8	35.74	38.26
1731	1342.31	1345.38	3.07	Area:Mouse 1 Center In Center	101.94	33.21	2.17	-112.7	-36.71
1732	1342.31	1344.21	1.9	Area:Mouse 1 Center In Center 75	50.85	26.74	2.25	-19.37	-10.18
1733	1345.48	1345.68	0.2	Mouse 1 Cross Over Periphery and Center 75 by Center	16.54	82.61	2.33	8.88	44.35
1735	1344.21	1344.98	0.77	Area:Mouse 1 Center In Center 50	34.82	45.37	1.92	-64	-83.4
1736	1343.51	1345.18	1.67	Mouse 1 Turn Around	65.32	39.15	2.08	-105.35	-63.15
1737	1344.98	1345.38	0.4	Area:Mouse 1 Center In Center 75	16.26	40.62	2.26	-29.33	-73.24
1740	1345.38	1356.32	10.94	Area:Mouse 1 Center In Periphery	551.47	50.39	1.92	110.74	16.35
1742	1355.52	1356.62	1.1	Mouse 1 Cross Over Periphery and Center 75 by Center	16.22	14.73	1.81	-0.87	-2.37
1743	1344.91	1351.15	6.24	Mouse 1 Locomotion in Area Box	495.3	79.38	2.19	119.54	21.45
1744	1345.15	1351.15	6.01	Mouse 1 Locomotion in Area Periphery	488.32	81.3	2.2	155.1	29.05
1745	1347.25	1347.65	0.4	Mouse 1 Turn Around	37.98	94.85	2.01	53.47	178.07
1746	1347.95	1348.58	0.63	Mouse 1 Turn Around	43.54	68.68	2.21	-18.31	-34.3
1751	1350.78	1350.95	0.17	Mouse 1 Turn Around	15	89.91	2.34	2.19	21.9
1752	1351.08	1351.25	0.17	Mouse 1 Turn Around	13.84	82.96	2.57	9.35	93.45
1753	1351.38	1351.62	0.23	Mouse 1 Turn Around	13	55.67	2.27	10.14	60.76
1754	1351.95	1355.96	4	Mouse 1 In Place Activity in Area Box	31.53	7.88	1.5	-41.42	-37.62
1755	1351.95	1355.96	4	Mouse 1 In Place Activity in Area Periphery	31.53	7.88	1.5	-41.42	-37.62
1762	1356.32	1357.02	0.7	Area:Mouse 1 Center In Center	54.86	78.3	2.32	-56.09	-88.47
1763	1356.32	1357.02	0.7	Area:Mouse 1 Center In Center 75	54.86	78.3	2.32	-56.09	-88.47
1764	1356.29	1356.66	0.37	Mouse 1 Turn Around	17.38	47.34	2.39	-10.43	-39.08
1766	1357.12	1357.32	0.2	Mouse 1 Cross Over Periphery and Center 75 by Center	29.52	147.46	2.15	0.36	1.82
1768	1356.09	1358.39	2.3	Mouse 1 Locomotion in Area Box	224.84	97.66	2.11	-20.15	-10.59
1770	1357.02	1371	13.98	Area:Mouse 1 Center In Periphery	642.39	45.95	1.85	-60.11	-4.98
1772	1371.1	1371.3	0.2	Mouse 1 Cross Over Periphery and Center 75 by Center	16.03	80.08	2.1	-23.09	-115.35
1773	1356.79	1358.39	1.6	Mouse 1 Locomotion in Area Periphery	195.26	121.92	2.1	14.69	10.24
1774	1358.46	1363	4.54	Mouse 1 In Place Activity in Area Box	79.34	17.48	1.63	-26.97	-5.94
1775	1358.46	1363	4.54	Mouse 1 In Place Activity in Area Periphery	79.34	17.48	1.63	-26.97	-5.94
1778	1358.16	1362.26	4.1	Mouse 1 Turn Around	110.19	26.85	1.63	-25.82	-6.5
1780	1364.2	1364.36	0.17	Mouse 1 Turn Around	3.21	19.23	1.58	54.8	1642.45
1781	1364.03	1365.73	1.7	Mouse 1 In Place Activity in Area Box	10.89	6.4	1.51	34.93	74.77
1782	1364.03	1365.73	1.7	Mouse 1 In Place Activity in Area Periphery	10.89	6.4	1.51	34.93	74.77
1783	1366.7	1368.34	1.63	Mouse 1 Locomotion in Area Box	212.79	130.15	2.76	26.57	16.25
1784	1366.7	1368.34	1.63	Mouse 1 Locomotion in Area Periphery	212.79	130.15	2.76	26.57	16.25
1785	1368.4	1370.04	1.63	Mouse 1 In Place Activity in Area Box	89.24	54.58	1.75	-50.39	-30.82
1786	1368.4	1370.04	1.63	Mouse 1 In Place Activity in Area Periphery	89.24	54.58	1.75	-50.39	-30.82
1787	1367.9	1371	3.1	Mouse 1 Turn Around	221.2	71.28	1.89	-222.23	-73.19
1790	1371	1372.24	1.23	Area:Mouse 1 Center In Center	72.13	58.42	2.12	-68.51	-55.49
1791	1371	1372.24	1.23	Area:Mouse 1 Center In Center 75	72.13	58.42	2.12	-68.51	-55.49
1792	1372.34	1372.54	0.2	Mouse 1 Cross Over Periphery and Center 75 by Center	20.01	99.97	2.17	-4.85	-24.24
1796	1372.24	1401.2	28.96	Area:Mouse 1 Center In Periphery	1291.5	44.59	1.79	-162.04	-6.83
1798	1401.3	1401.5	0.2	Mouse 1 Cross Over Periphery and Center 75 by Center	9.22	46.07	2.16	27.96	139.67
1799	1371.77	1372.54	0.77	Mouse 1 Locomotion in Area Box	45.81	59.69	2.25	-45.5	-59.29
1800	1372.67	1374.07	1.4	Mouse 1 In Place Activity in Area Box	63.16	45.07	1.26	-43.01	-30.69
1801	1372.67	1374.07	1.4	Mouse 1 In Place Activity in Area Periphery	63.16	45.07	1.26	-43.01	-30.69
1802	1374.24	1375.28	1.03	Mouse 1 Locomotion in Area Box	79	76.37	2.05	-27.59	-31.81
1803	1374.24	1375.28	1.03	Mouse 1 Locomotion in Area Periphery	79	76.37	2.05	-27.59	-31.81
1804	1375.04	1375.21	0.17	Mouse 1 Turn Around	18	107.91	1.82	1.99	29.78
1805	1375.34	1376.44	1.1	Mouse 1 In Place Activity in Area Box	78.22	71.04	1.49	-48.39	-46.79
1806	1375.34	1376.44	1.1	Mouse 1 In Place Activity in Area Periphery	78.22	71.04	1.49	-48.39	-46.79
1807	1376.84	1377.08	0.23	Mouse 1 Turn Around	2.93	12.53	1.69	32.4	242.73
1808	1378.81	1380.21	1.4	Mouse 1 In Place Activity in Area Box	42.67	30.45	1.74	-24.9	-17.77
1809	1378.81	1380.21	1.4	Mouse 1 In Place Activity in Area Periphery	42.67	30.45	1.74	-24.9	-17.77
1810	1380.65	1381.15	0.5	Mouse 1 Turn Around	7.88	15.75	2	-19.66	-53.56
1811	1381.98	1382.42	0.43	Mouse 1 Turn Around	16.22	37.39	2.51	-6.8	-22.65
1812	1381.92	1382.78	0.87	Mouse 1 Locomotion in Area Box	60.58	69.83	2.55	-2.17	-2.95
1813	1381.92	1382.78	0.87	Mouse 1 Locomotion in Area Periphery	60.58	69.83	2.55	-2.17	-2.95
1814	1383.75	1384.65	0.9	Mouse 1 In Place Activity in Area Box	9.27	10.29	1.32	-20.32	-32.06
1815	1383.75	1384.65	0.9	Mouse 1 In Place Activity in Area Periphery	9.27	10.29	1.32	-20.32	-32.06
1816	1384.85	1385.39	0.53	Mouse 1 Turn Around	24.85	46.54	2.28	13.65	37.18
1817	1384.72	1385.55	0.83	Mouse 1 Locomotion in Area Box	37.82	45.34	2.06	7.63	19.06
1818	1384.72	1385.55	0.83	Mouse 1 Locomotion in Area Periphery	37.82	45.34	2.06	7.63	19.06
1819	1386.52	1386.69	0.17	Mouse 1 Turn Around	0.99	5.96	1.44	2.39	71.64
1820	1386.15	1386.89	0.73	Mouse 1 In Place Activity in Area Box	11.15	15.19	1.45	43.27	432.31
1821	1386.15	1386.89	0.73	Mouse 1 In Place Activity in Area Periphery	11.15	15.19	1.45	43.27	432.31
1822	1387.52	1387.69	0.17	Mouse 1 Turn Around	1.81	10.83	1.44	14.01	139.92
1823	1387.82	1388.05	0.23	Mouse 1 Turn Around	10.21	43.69	2.19	47.22	283.01
1824	1387.49	1389.49	2	Mouse 1 Locomotion in Area Box	154.23	77.04	1.93	49.49	28.52
1825	1387.49	1389.49	2	Mouse 1 Locomotion in Area Periphery	154.23	77.04	1.93	49.49	28.52
1826	1389.79	1390.69	0.9	Mouse 1 In Place Activity in Area Box	43.64	48.44	1.69	7.13	7.92
1827	1389.79	1390.69	0.9	Mouse 1 In Place Activity in Area Periphery	43.64	48.44	1.69	7.13	7.92
1828	1391.52	1392.79	1.27	Mouse 1 Turn Around	61.55	48.54	1.6	-50.17	-42.96
1831	1393.96	1395.4	1.43	Mouse 1 Turn Around	35.47	24.72	1.79	-32.86	-25.25
1832	1394.43	1395.4	0.97	Mouse 1 In Place Activity in Area Box	24.73	25.56	1.61	-16.77	-17.34
1833	1394.43	1395.4	0.97	Mouse 1 In Place Activity in Area Periphery	24.73	25.56	1.61	-16.77	-17.34
1834	1395.6	1396.9	1.3	Mouse 1 Locomotion in Area Box	99.19	76.22	2.36	38.09	29.27
1835	1395.6	1396.9	1.3	Mouse 1 Locomotion in Area Periphery	99.19	76.22	2.36	38.09	29.27
1836	1397.6	1398.26	0.67	Mouse 1 In Place Activity in Area Box	25.01	37.47	1.88	-3.6	-5.4
1837	1397.6	1398.26	0.67	Mouse 1 In Place Activity in Area Periphery	25.01	37.47	1.88	-3.6	-5.4
1838	1399.13	1400.27	1.13	Mouse 1 In Place Activity in Area Box	35.21	31.03	1.33	47.69	42.04
1839	1399.13	1400.27	1.13	Mouse 1 In Place Activity in Area Periphery	35.21	31.03	1.33	47.69	42.04
1840	1397.3	1400.93	3.64	Mouse 1 Turn Around	116.06	31.91	1.72	-2.33	-0.64
1842	1401.2	1401.97	0.77	Area:Mouse 1 Center In Center	32.56	42.43	2.15	-1.67	-2.18
1843	1401.2	1401.97	0.77	Area:Mouse 1 Center In Center 75	32.56	42.43	2.15	-1.67	-2.18
1844	1402.07	1402.27	0.2	Mouse 1 Cross Over Periphery and Center 75 by Center	9.26	46.26	2.12	-5.38	-26.86
1847	1401.97	1413.71	11.75	Area:Mouse 1 Center In Periphery	313.93	26.73	1.82	-269.06	-22.91
1849	1413.81	1414.01	0.2	Mouse 1 Cross Over Periphery and Center 75 by Center	10.09	50.38	2.07	-29.95	-149.6
1851	1402.9	1405.57	2.67	Mouse 1 In Place Activity in Area Box	31.45	11.78	1.57	-99.78	-37.38
1852	1402.9	1405.57	2.67	Mouse 1 In Place Activity in Area Periphery	31.45	11.78	1.57	-99.78	-37.38
1855	1401.07	1405.97	4.9	Mouse 1 Turn Around	102.03	20.8	1.71	-74.06	-15.1
1858	1406.87	1408.04	1.17	Mouse 1 In Place Activity in Area Box	32.68	27.99	1.76	10.9	9.33
1859	1406.87	1408.04	1.17	Mouse 1 In Place Activity in Area Periphery	32.68	27.99	1.76	10.9	9.33
1860	1408.74	1410.68	1.94	Mouse 1 Locomotion in Area Box	119.58	61.79	2.64	-20.77	-10.73
1861	1408.74	1410.68	1.94	Mouse 1 Locomotion in Area Periphery	119.58	61.79	2.64	-20.77	-10.73
1862	1411.11	1413.15	2.04	Mouse 1 In Place Activity in Area Box	30.24	14.86	1.31	1.51	0.74
1863	1411.11	1413.15	2.04	Mouse 1 In Place Activity in Area Periphery	30.24	14.86	1.31	1.51	0.74
1866	1413.71	1419.25	5.54	Area:Mouse 1 Center In Center	160.1	28.9	2.03	-82.65	-14.92
1867	1413.71	1419.25	5.54	Area:Mouse 1 Center In Center 75	160.1	28.9	2.03	-82.65	-14.92
1868	1419.35	1419.55	0.2	Mouse 1 Cross Over Periphery and Center 75 by Center	20.65	103.16	2.12	3.01	15.03
1869	1410.68	1414.21	3.54	Mouse 1 Turn Around	99.13	28.03	1.64	-130.26	-36.83
1870	1414.01	1416.38	2.37	Mouse 1 In Place Activity in Area Box	33.23	14.03	1.84	-32.47	-13.71
1871	1414.01	1416.38	2.37	Mouse 1 In Place Activity in Area Center	33.23	14.03	1.84	-32.47	-13.71
1872	1414.01	1416.38	2.37	Mouse 1 In Place Activity in Area Center 75	33.23	14.03	1.84	-32.47	-13.71
1879	1417.75	1421.29	3.54	Mouse 1 Locomotion in Area Box	305.87	86.48	2.19	106.45	31.28
1880	1417.75	1419.02	1.27	Mouse 1 Locomotion in Area Center	68.65	54.15	2.18	26.29	20.73
1881	1417.75	1419.02	1.27	Mouse 1 Locomotion in Area Center 75	68.65	54.15	2.18	26.29	20.73
1884	1419.25	1423.52	4.27	Area:Mouse 1 Center In Periphery	322.38	75.48	2.04	133.73	40.08
1885	1423.62	1423.82	0.2	Mouse 1 Cross Over Periphery and Center 75 by Center	18.54	92.59	2.43	4.52	22.6
1887	1419.72	1421.29	1.57	Mouse 1 Locomotion in Area Periphery	172.81	110.19	2.23	76.83	53.55
1888	1420.95	1421.12	0.17	Mouse 1 Turn Around	23.34	139.89	2.26	-3.72	-37.18
1889	1422.09	1422.42	0.33	Mouse 1 Turn Around	4.99	14.94	1.95	19.64	84.07
1892	1423.12	1423.69	0.57	Mouse 1 Turn Around	36.4	64.17	2.29	15.33	30.63
1894	1423.52	1427.99	4.47	Area:Mouse 1 Center In Center	223.98	50.09	2.04	-37.14	-8.43
1895	1423.52	1424.49	0.97	Area:Mouse 1 Center In Center 75	96.65	99.88	2.29	13.2	13.64
1896	1422.86	1424.12	1.27	Mouse 1 Locomotion in Area Box	94.58	74.6	2.33	29.11	24.23
1898	1433.43	1433.63	0.2	Mouse 1 Cross Over Periphery and Center 75 by Center	15.85	79.16	2.33	13.21	65.97
1899	1422.86	1424.12	1.27	Mouse 1 Locomotion in Area Center	94.58	74.6	2.33	29.11	24.23
1900	1422.86	1424.12	1.27	Mouse 1 Locomotion in Area Center 75	94.58	74.6	2.33	29.11	24.23
1901	1424.49	1427.49	3	Area:Mouse 1 Center In Center 50	83.72	27.88	1.91	-56.33	-18.76
1902	1425.23	1426.89	1.67	Mouse 1 In Place Activity in Area Box	26.54	15.91	1.8	-46.79	-28.05
1903	1425.23	1426.89	1.67	Mouse 1 In Place Activity in Area Center	26.54	15.91	1.8	-46.79	-28.05
1904	1425.23	1426.89	1.67	Mouse 1 In Place Activity in Area Center 50	26.54	15.91	1.8	-46.79	-28.05
1905	1427.49	1427.99	0.5	Area:Mouse 1 Center In Center 75	43.61	87.14	2.28	5.99	13.8
1908	1427.06	1428.13	1.07	Mouse 1 Locomotion in Area Box	71.16	66.65	2.22	-23.24	-24.87
1909	1427.99	1431.6	3.6	Area:Mouse 1 Center In Periphery	71.14	19.74	1.58	14.77	23.3
1911	1428.73	1430.73	2	Mouse 1 In Place Activity in Area Box	14.41	7.2	1.55	78.28	335.14
1912	1428.73	1430.73	2	Mouse 1 In Place Activity in Area Periphery	14.41	7.2	1.55	78.28	335.14
1914	1431.6	1433.33	1.74	Area:Mouse 1 Center In Center	48.84	28.15	1.82	-209.13	-142.45
1915	1431.6	1433.33	1.74	Area:Mouse 1 Center In Center 75	48.84	28.15	1.82	-209.13	-142.45
1921	1432.63	1433.23	0.6	Mouse 1 Turn Around	12.89	21.46	1.96	-54.24	-101.59
1925	1433.33	1445.25	11.91	Area:Mouse 1 Center In Periphery	340.03	28.55	1.85	50.25	5.05
1927	1445.35	1445.55	0.2	Mouse 1 Cross Over Periphery and Center 75 by Center	9.29	46.42	1.91	-30.23	-151.02
1928	1433.67	1434.67	1	Mouse 1 In Place Activity in Area Box	49.28	49.23	2.14	4.51	4.5
1929	1433.67	1434.67	1	Mouse 1 In Place Activity in Area Periphery	49.28	49.23	2.14	4.51	4.5
1930	1434.73	1436.04	1.3	Mouse 1 Locomotion in Area Box	106.92	82.17	2.3	32.11	28.3
1931	1434.73	1436.04	1.3	Mouse 1 Locomotion in Area Periphery	106.92	82.17	2.3	32.11	28.3
1932	1436.14	1438.61	2.47	Mouse 1 In Place Activity in Area Box	34.41	13.94	1.51	15.59	16.11
1933	1436.14	1438.61	2.47	Mouse 1 In Place Activity in Area Periphery	34.41	13.94	1.51	15.59	16.11
1936	1438.87	1439.51	0.63	Mouse 1 Turn Around	10.76	16.98	1.91	-56.06	-112.02
1937	1439.77	1440.24	0.47	Mouse 1 In Place Activity in Area Box	19.83	42.46	1.86	5.02	10.75
1938	1439.77	1440.24	0.47	Mouse 1 In Place Activity in Area Periphery	19.83	42.46	1.86	5.02	10.75
1939	1441.78	1444.58	2.8	Mouse 1 In Place Activity in Area Box	37.42	13.35	1.81	47.49	16.94
1940	1441.78	1444.58	2.8	Mouse 1 In Place Activity in Area Periphery	37.42	13.35	1.81	47.49	16.94
1943	1445.25	1447.71	2.47	Area:Mouse 1 Center In Center	97.54	39.51	1.9	-101.15	-40.96
1944	1445.25	1447.15	1.9	Area:Mouse 1 Center In Center 75	45.86	24.11	1.72	-73.35	-38.57
1945	1447.81	1448.01	0.2	Mouse 1 Cross Over Periphery and Center 75 by Center	37.57	187.68	2.39	-1.08	-5.38
1946	1445.51	1446.71	1.2	Mouse 1 In Place Activity in Area Box	31.5	26.23	1.58	-30.91	-25.73
1947	1445.51	1446.71	1.2	Mouse 1 In Place Activity in Area Center	31.5	26.23	1.58	-30.91	-25.73
1948	1445.51	1446.71	1.2	Mouse 1 In Place Activity in Area Center 75	31.5	26.23	1.58	-30.91	-25.73
1950	1447.15	1447.45	0.3	Area:Mouse 1 Center In Center 50	18.37	61.18	2.54	-22.61	-75.29
1951	1447.45	1447.71	0.27	Area:Mouse 1 Center In Center 75	33.31	124.8	2.46	-5.18	-19.41
1954	1446.85	1448.88	2.04	Mouse 1 Locomotion in Area Box	202.99	99.73	2.24	62.07	30.5
1955	1446.85	1447.48	0.63	Mouse 1 Locomotion in Area Center	24.78	39.09	2.35	-41.8	-65.94
1956	1447.71	1448.78	1.07	Area:Mouse 1 Center In Periphery	142.29	133.26	2.13	82.24	77.02
1958	1448.88	1449.08	0.2	Mouse 1 Cross Over Periphery and Center 75 by Center	11.17	55.8	2.26	2.55	12.72
1961	1448.78	1450.75	1.97	Area:Mouse 1 Center In Center	72.22	36.69	2.01	-25.79	-13.1
1962	1448.78	1450.75	1.97	Area:Mouse 1 Center In Center 75	72.22	36.69	2.01	-25.79	-13.1
1963	1450.85	1451.05	0.2	Mouse 1 Cross Over Periphery and Center 75 by Center	22.8	113.86	2.25	-13.3	-66.45
1964	1448.98	1449.95	0.97	Mouse 1 In Place Activity in Area Box	36.74	37.97	1.91	13.05	13.49
1965	1448.98	1449.95	0.97	Mouse 1 In Place Activity in Area Center	36.74	37.97	1.91	13.05	13.49
1966	1448.98	1449.95	0.97	Mouse 1 In Place Activity in Area Center 75	36.74	37.97	1.91	13.05	13.49
1969	1450.75	1472.91	22.16	Area:Mouse 1 Center In Periphery	183.53	8.28	1.76	112.48	5.15
1971	1450.12	1450.95	0.83	Mouse 1 Locomotion in Area Box	44.02	52.77	2.22	-60.95	-73.07
1972	1473.01	1473.21	0.2	Mouse 1 Cross Over Periphery and Center 75 by Center	7.24	36.18	2.2	16.33	81.55
1976	1451.85	1468.13	16.28	Mouse 1 In Place Activity in Area Box	60.74	3.73	1.71	149.36	9.36
1977	1451.85	1468.13	16.28	Mouse 1 In Place Activity in Area Periphery	60.74	3.73	1.71	149.36	9.36
1992	1459.96	1473.04	13.08	Mouse 1 Turn Around	46.89	3.58	1.74	37.16	2.86
1995	1468.94	1472.64	3.7	Mouse 1 In Place Activity in Area Box	14.26	3.85	1.84	9.67	2.61
1996	1468.94	1472.64	3.7	Mouse 1 In Place Activity in Area Periphery	14.26	3.85	1.84	9.67	2.61
2000	1472.91	1473.54	0.63	Area:Mouse 1 Center In Center	37.88	59.74	2.21	35.84	56.53
2001	1472.91	1473.54	0.63	Area:Mouse 1 Center In Center 75	37.88	59.74	2.21	35.84	56.53
2003	1473.64	1473.84	0.2	Mouse 1 Cross Over Periphery and Center 75 by Center	38.2	190.79	2.5	5.26	26.25
2006	1473.54	1641.64	168.1	Area:Mouse 1 Center In Periphery	366.71	2.18	1.37	-885.46	-16.4
2008	1472.77	1474.57	1.8	Mouse 1 Locomotion in Area Box	254.82	141.43	2.26	-25.78	-14.31
2009	1640.61	1641.94	1.33	Mouse 1 Cross Over Periphery and Center 75 by Center	16.51	12.37	1.81	17.61	52.77
2010	1473.31	1474.57	1.27	Mouse 1 Locomotion in Area Periphery	239.15	188.62	2.31	-69.37	-54.71
2012	1474.77	1487.22	12.45	Mouse 1 In Place Activity in Area Box	27.39	2.2	1.28	-5.41	-9.54
2013	1474.77	1487.22	12.45	Mouse 1 In Place Activity in Area Periphery	27.39	2.2	1.28	-5.41	-9.54
2016	1487.22	1489.82	2.6	Mouse 1 has no movement in Area Box	0	0	1.27	0.53	1.75
2017	1487.22	1489.82	2.6	Mouse 1 has no movement in Area Periphery	0	0	1.27	0.53	1.75
2020	1489.82	1509.58	19.75	Mouse 1 In Place Activity in Area Box	3.12	0.16	1.36	-18.86	-2.21
2021	1489.82	1509.58	19.75	Mouse 1 In Place Activity in Area Periphery	3.12	0.16	1.36	-18.86	-2.21
2024	1509.58	1512.25	2.67	Mouse 1 has no movement in Area Box	0	0	1.27	-3.35	-16.75
2025	1509.58	1512.25	2.67	Mouse 1 has no movement in Area Periphery	0	0	1.27	-3.35	-16.75
2026	1512.25	1566.77	54.52	Mouse 1 In Place Activity in Area Box	19.44	0.36	1.29	-38.79	-3.17
2027	1512.25	1566.77	54.52	Mouse 1 In Place Activity in Area Periphery	19.44	0.36	1.29	-38.79	-3.17
2038	1566.77	1569.14	2.37	Mouse 1 has no movement in Area Box	0	0	1.37	0.41	1.03
2039	1566.77	1569.14	2.37	Mouse 1 has no movement in Area Periphery	0	0	1.37	0.41	1.03
2040	1569.37	1582.75	13.38	Mouse 1 In Place Activity in Area Box	5.92	0.44	1.4	-31.7	-3.91
2041	1569.37	1582.75	13.38	Mouse 1 In Place Activity in Area Periphery	5.92	0.44	1.4	-31.7	-3.91
2044	1582.75	1583.62	0.87	Mouse 1 has no movement in Area Box	0	0	1.39	8.13	9.37
2045	1582.75	1583.62	0.87	Mouse 1 has no movement in Area Periphery	0	0	1.39	8.13	9.37
2046	1583.62	1600.57	16.95	Mouse 1 In Place Activity in Area Box	8.14	0.48	1.31	28.52	8.63
2047	1583.62	1600.57	16.95	Mouse 1 In Place Activity in Area Periphery	8.14	0.48	1.31	28.52	8.63
2050	1600.57	1602.94	2.37	Mouse 1 has no movement in Area Box	0	0	1.29	3.24	16.17
2051	1600.57	1602.94	2.37	Mouse 1 has no movement in Area Periphery	0	0	1.29	3.24	16.17
2052	1602.94	1610.11	7.17	Mouse 1 In Place Activity in Area Box	18.75	2.61	1.7	-2.17	-0.56
2053	1602.94	1610.11	7.17	Mouse 1 In Place Activity in Area Periphery	18.75	2.61	1.7	-2.17	-0.56
2056	1610.11	1611.11	1	Mouse 1 has no movement in Area Box	0	0	1.27	-1.06	-10.62
2057	1610.11	1611.11	1	Mouse 1 has no movement in Area Periphery	0	0	1.27	-1.06	-10.62
2058	1611.11	1611.85	0.73	Mouse 1 In Place Activity in Area Box	0.18	0.24	1.39	0.65	3.9
2059	1611.11	1611.85	0.73	Mouse 1 In Place Activity in Area Periphery	0.18	0.24	1.39	0.65	3.9
2060	1611.85	1615.18	3.34	Mouse 1 has no movement in Area Box	0.17	0.05	1.28	3.35	5.91
2061	1611.85	1615.18	3.34	Mouse 1 has no movement in Area Periphery	0.17	0.05	1.28	3.35	5.91
2062	1615.18	1624.89	9.71	Mouse 1 In Place Activity in Area Box	6.19	0.64	1.36	-245.73	-99.52
2063	1615.18	1624.89	9.71	Mouse 1 In Place Activity in Area Periphery	6.19	0.64	1.36	-245.73	-99.52
2065	1622.89	1623.06	0.17	Mouse 1 Turn Around	1.37	8.23	1.69	-159.68	-2392.84
2066	1623.19	1623.36	0.17	Mouse 1 Turn Around	1.37	8.2	1.71	22.39	335.54
2067	1624.72	1625.36	0.63	Mouse 1 Turn Around	2.08	3.28	1.42	-322.92	-1075.34
2068	1625.59	1626.36	0.77	Mouse 1 Turn Around	1.87	2.44	1.63	-113.92	-341.42
2069	1626.89	1627.06	0.17	Mouse 1 Turn Around	0	0	1.52	0.53	7.99
2070	1626.53	1640.87	14.35	Mouse 1 In Place Activity in Area Box	44.46	3.1	1.58	-74.31	-7.42
2071	1626.53	1640.87	14.35	Mouse 1 In Place Activity in Area Periphery	44.46	3.1	1.58	-74.31	-7.42
2072	1632.87	1635.3	2.44	Mouse 1 Turn Around	11.74	4.82	1.6	35.55	15.44
2078	1641.64	1643.51	1.87	Area:Mouse 1 Center In Center	208.1	111.37	2.36	27.22	15.11
2079	1641.64	1643.01	1.37	Area:Mouse 1 Center In Center 75	122.46	89.51	2.32	45.02	34.6
2080	1643.61	1643.81	0.2	Mouse 1 Cross Over Periphery and Center 75 by Center	34.69	173.28	2.12	3.58	17.87
2082	1641.41	1645.35	3.94	Mouse 1 Locomotion in Area Box	359.85	91.4	2.13	159.23	49.71
2083	1641.41	1643.28	1.87	Mouse 1 Locomotion in Area Center	168.55	90.21	2.24	33.54	20.94
2084	1641.41	1642.78	1.37	Mouse 1 Locomotion in Area Center 75	90.22	65.95	2.19	47.6	43.23
2085	1643.01	1643.24	0.23	Area:Mouse 1 Center In Center 50	38.89	166.5	2.33	-14.47	-61.96
2086	1643.24	1643.51	0.27	Area:Mouse 1 Center In Center 75	46.76	175.16	2.6	-3.33	-12.46
2089	1643.51	1660.23	16.72	Area:Mouse 1 Center In Periphery	549.31	32.86	1.77	-60.45	-5.12
2090	1660.33	1660.53	0.2	Mouse 1 Cross Over Periphery and Center 75 by Center	8.26	41.24	2.14	-10.72	-53.53
2092	1643.31	1644.68	1.37	Mouse 1 Turn Around	159.23	116.39	2	102.88	75.21
2093	1644.34	1645.35	1	Mouse 1 Locomotion in Area Periphery	38.45	38.41	2.05	81.85	153.32
2094	1645.48	1647.38	1.9	Mouse 1 In Place Activity in Area Box	23.81	12.52	1.51	-16.4	-70.22
2095	1645.48	1647.38	1.9	Mouse 1 In Place Activity in Area Periphery	23.81	12.52	1.51	-16.4	-70.22
2096	1647.51	1647.68	0.17	Mouse 1 Turn Around	1.71	10.25	1.32	0.47	14.21
2097	1648.52	1648.68	0.17	Mouse 1 Turn Around	2.51	15.07	1.96	-2.58	-38.73
2098	1648.82	1648.98	0.17	Mouse 1 Turn Around	3.5	20.97	1.96	33.37	333.33
2099	1649.12	1649.28	0.17	Mouse 1 Turn Around	3.78	22.63	1.99	27.72	276.97
2100	1649.52	1650.25	0.73	Mouse 1 Turn Around	21.85	29.77	2.15	66.39	99.48
2103	1652.15	1653.25	1.1	Mouse 1 Locomotion in Area Box	77.24	70.15	2.32	30.57	27.76
2104	1652.15	1653.25	1.1	Mouse 1 Locomotion in Area Periphery	77.24	70.15	2.32	30.57	27.76
2105	1653.79	1655.82	2.04	Mouse 1 Turn Around	30.84	15.15	1.54	-44.63	-22.67
2106	1653.52	1655.79	2.27	Mouse 1 In Place Activity in Area Box	49.17	21.67	1.56	-63.8	-28.97
2107	1653.52	1655.79	2.27	Mouse 1 In Place Activity in Area Periphery	49.17	21.67	1.56	-63.8	-28.97
2108	1656.42	1657.22	0.8	Mouse 1 In Place Activity in Area Box	8.72	10.89	1.32	11.35	68.05
2109	1656.42	1657.22	0.8	Mouse 1 In Place Activity in Area Periphery	8.72	10.89	1.32	11.35	68.05
2112	1657.42	1659.33	1.9	Mouse 1 Turn Around	41.49	21.82	1.76	-112.86	-63.82
2113	1658.12	1659.79	1.67	Mouse 1 In Place Activity in Area Box	25.9	15.52	1.76	-20.54	-12.31
2114	1658.12	1659.79	1.67	Mouse 1 In Place Activity in Area Periphery	25.9	15.52	1.76	-20.54	-12.31
2117	1660.23	1660.73	0.5	Area:Mouse 1 Center In Center	23.32	46.59	2.23	-23.69	-47.33
2118	1660.23	1660.73	0.5	Area:Mouse 1 Center In Center 75	23.32	46.59	2.23	-23.69	-47.33
2119	1660.83	1661.03	0.2	Mouse 1 Cross Over Periphery and Center 75 by Center	20.83	104.04	2.51	-4.69	-23.45
2123	1660.73	1678.65	17.92	Area:Mouse 1 Center In Periphery	906.97	50.62	1.95	204.69	12.39
2125	1660.06	1663.13	3.07	Mouse 1 Locomotion in Area Box	284.43	92.66	2.55	-8.49	-2.77
2126	1687.79	1687.99	0.2	Mouse 1 Cross Over Periphery and Center 75 by Center	4.83	24.11	2.21	-5.44	-27.16
2127	1660.49	1663.13	2.64	Mouse 1 Locomotion in Area Periphery	272.53	103.39	2.63	19.03	7.22
2128	1663.33	1664.33	1	Mouse 1 In Place Activity in Area Box	49.21	49.16	2	-8.73	-8.72
2129	1663.33	1664.33	1	Mouse 1 In Place Activity in Area Periphery	49.21	49.16	2	-8.73	-8.72
2130	1662.6	1665.03	2.44	Mouse 1 Turn Around	135.57	55.66	2.13	58.75	24.12
2131	1665.23	1665.57	0.33	Mouse 1 Turn Around	5.33	15.96	1.84	28.33	121.28
2132	1665.5	1667.77	2.27	Mouse 1 Locomotion in Area Box	218.64	96.36	2.39	-6.33	-2.79
2133	1665.5	1667.77	2.27	Mouse 1 Locomotion in Area Periphery	218.64	96.36	2.39	-6.33	-2.79
2134	1667.77	1669.17	1.4	Mouse 1 Turn Around	58.91	42.03	2	-28.3	-21.75
2135	1667.9	1674.64	6.74	Mouse 1 In Place Activity in Area Box	68.86	10.22	1.47	-166.56	-27.13
2136	1667.9	1674.64	6.74	Mouse 1 In Place Activity in Area Periphery	68.86	10.22	1.47	-166.56	-27.13
2139	1670.9	1673.31	2.4	Mouse 1 Turn Around	10.61	4.42	1.15	-139.93	-59.91
2140	1674.91	1675.31	0.4	Mouse 1 Turn Around	5.49	13.71	1.58	62.05	185.95
2141	1675.58	1675.84	0.27	Mouse 1 Turn Around	14.91	55.85	2.09	12.35	61.67
2142	1675.08	1677.24	2.17	Mouse 1 Locomotion in Area Box	182.78	84.27	2.38	94.42	51.45
2143	1675.08	1677.24	2.17	Mouse 1 Locomotion in Area Periphery	182.78	84.27	2.38	94.42	51.45
2144	1675.98	1676.38	0.4	Mouse 1 Turn Around	31.22	77.97	2.26	2.18	6.52
2145	1677.31	1677.98	0.67	Mouse 1 Turn Around	66.79	100.08	1.9	-1.99	-3.31
2148	1678.65	1679.11	0.47	Area:Mouse 1 Center In Center	12.21	26.15	1.86	-10.93	-81.9
2149	1678.65	1679.11	0.47	Area:Mouse 1 Center In Center 75	12.21	26.15	1.86	-10.93	-81.9
2153	1679.11	1687.69	8.58	Area:Mouse 1 Center In Periphery	355.29	41.43	1.91	113.2	15.49
2155	1679.31	1680.55	1.23	Mouse 1 Turn Around	56.62	45.87	1.98	74.99	66.1
2156	1680.18	1682.22	2.04	Mouse 1 Locomotion in Area Box	136.7	67.16	2.19	58.18	28.59
2157	1680.18	1682.22	2.04	Mouse 1 Locomotion in Area Periphery	136.7	67.16	2.19	58.18	28.59
2159	1682.32	1683.78	1.47	Mouse 1 In Place Activity in Area Box	50.32	34.28	1.63	12.75	8.68
2160	1682.32	1683.78	1.47	Mouse 1 In Place Activity in Area Periphery	50.32	34.28	1.63	12.75	8.68
2162	1684.02	1684.32	0.3	Mouse 1 Turn Around	5.93	19.75	2.47	-22.91	-76.29
2163	1684.55	1684.72	0.17	Mouse 1 Turn Around	7.64	45.8	1.68	-2.84	-42.54
2164	1684.85	1685.02	0.17	Mouse 1 Turn Around	7.55	45.25	1.63	36.13	360.94
2165	1685.15	1685.32	0.17	Mouse 1 Turn Around	4.62	27.69	1.81	75	749.2
2167	1686.59	1687.45	0.87	Mouse 1 In Place Activity in Area Box	36.28	41.82	1.9	3.35	3.87
2168	1686.59	1687.45	0.87	Mouse 1 In Place Activity in Area Periphery	36.28	41.82	1.9	3.35	3.87
2170	1687.69	1697.8	10.11	Area:Mouse 1 Center In Center	102.16	10.1	1.85	-36.16	-3.58
2171	1687.69	1697.8	10.11	Area:Mouse 1 Center In Center 75	102.16	10.1	1.85	-36.16	-3.58
2172	1697.9	1698.1	0.2	Mouse 1 Cross Over Periphery and Center 75 by Center	7.1	35.47	2.15	12.26	61.22
2174	1689.02	1697	7.97	Mouse 1 In Place Activity in Area Box	43.42	5.45	1.76	-34.92	-4.38
2175	1689.02	1697	7.97	Mouse 1 In Place Activity in Area Center	43.42	5.45	1.76	-34.92	-4.38
2176	1689.02	1697	7.97	Mouse 1 In Place Activity in Area Center 75	43.42	5.45	1.76	-34.92	-4.38
2181	1687.09	1694.83	7.74	Mouse 1 Turn Around	94.62	12.22	1.78	-14.93	-1.93
2186	1697.8	1698.47	0.67	Area:Mouse 1 Center In Periphery	20.96	31.41	2.04	13.09	19.62
2187	1698.57	1698.77	0.2	Mouse 1 Cross Over Periphery and Center 75 by Center	3.34	16.69	2	17.77	88.75
2191	1698.47	1711.71	13.25	Area:Mouse 1 Center In Center	479.27	36.18	1.92	4.4	0.33
2192	1698.47	1700.33	1.87	Area:Mouse 1 Center In Center 75	31.98	17.12	2.02	103.43	55.35
2193	1711.81	1712.01	0.2	Mouse 1 Cross Over Periphery and Center 75 by Center	15.39	76.88	2.2	-0.87	-4.33
2194	1698.7	1699.9	1.2	Mouse 1 In Place Activity in Area Box	19.26	16.03	2.01	40.38	33.62
2195	1698.7	1699.9	1.2	Mouse 1 In Place Activity in Area Center	19.26	16.03	2.01	40.38	33.62
2196	1698.7	1699.9	1.2	Mouse 1 In Place Activity in Area Center 75	19.26	16.03	2.01	40.38	33.62
2198	1700.33	1703.37	3.04	Area:Mouse 1 Center In Center 50	202.12	66.57	2.11	-5.64	-1.86
2199	1701.5	1702.6	1.1	Mouse 1 Locomotion in Area Box	78.8	71.57	2.22	-5.99	-5.44
2200	1701.5	1702.6	1.1	Mouse 1 Locomotion in Area Center	78.8	71.57	2.22	-5.99	-5.44
2201	1701.5	1702.6	1.1	Mouse 1 Locomotion in Area Center 50	78.8	71.57	2.22	-5.99	-5.44
2202	1703.37	1708.81	5.44	Area:Mouse 1 Center In Center 75	37	6.8	1.65	-137.92	-25.36
2203	1702.77	1703.27	0.5	Mouse 1 In Place Activity in Area Box	40.41	80.73	1.94	-5.72	-11.42
2204	1702.77	1703.27	0.5	Mouse 1 In Place Activity in Area Center	40.41	80.73	1.94	-5.72	-11.42
2205	1702.2	1705.61	3.4	Mouse 1 Turn Around	131.41	38.61	1.83	-151.65	-44.56
2206	1704.24	1708.38	4.14	Mouse 1 In Place Activity in Area Box	21.4	5.17	1.64	-5.12	-1.24
2207	1704.24	1708.38	4.14	Mouse 1 In Place Activity in Area Center	21.4	5.17	1.64	-5.12	-1.24
2208	1704.24	1708.38	4.14	Mouse 1 In Place Activity in Area Center 75	21.4	5.17	1.64	-5.12	-1.24
2211	1708.81	1710.91	2.1	Area:Mouse 1 Center In Center 50	173.87	82.71	2.1	56.99	27.11
2212	1708.64	1710.04	1.4	Mouse 1 Locomotion in Area Box	105.68	75.41	2.23	62.78	44.79
2213	1708.64	1710.04	1.4	Mouse 1 Locomotion in Area Center	105.68	75.41	2.23	62.78	44.79
2214	1708.64	1710.04	1.4	Mouse 1 Locomotion in Area Center 50	105.68	75.41	2.23	62.78	44.79
2215	1710.91	1711.71	0.8	Area:Mouse 1 Center In Center 75	34.29	42.82	2.35	-12.46	-15.56
2218	1711.71	1712.55	0.83	Area:Mouse 1 Center In Periphery	50.19	60.17	1.86	-23.54	-28.23
2219	1712.65	1712.85	0.2	Mouse 1 Cross Over Periphery and Center 75 by Center	2.59	12.93	1.39	-47.07	-235.14
2220	1712.55	1718.52	5.97	Area:Mouse 1 Center In Center	253.07	42.37	2.08	-69.67	-11.67
2221	1711.04	1714.81	3.77	Mouse 1 Turn Around	122.99	32.62	1.98	-134.44	-35.66
2222	1712.55	1715.55	3	Area:Mouse 1 Center In Center 75	72.45	24.13	1.96	-131.93	-43.93
2226	1718.62	1718.82	0.2	Mouse 1 Cross Over Periphery and Center 75 by Center	15.01	74.95	2.31	12.82	64.02
2227	1712.81	1713.78	0.97	Mouse 1 In Place Activity in Area Box	18.37	18.98	1.84	-11.95	-12.35
2228	1712.81	1713.78	0.97	Mouse 1 In Place Activity in Area Center	18.37	18.98	1.84	-11.95	-12.35
2229	1712.81	1713.78	0.97	Mouse 1 In Place Activity in Area Center 75	18.37	18.98	1.84	-11.95	-12.35
2233	1715.55	1718.08	2.54	Area:Mouse 1 Center In Center 50	163.79	64.59	2.15	41.27	16.27
2234	1715.32	1716.58	1.27	Mouse 1 Locomotion in Area Box	105.63	83.31	2.37	88.48	69.78
2235	1715.32	1716.58	1.27	Mouse 1 Locomotion in Area Center	105.63	83.31	2.37	88.48	69.78
2236	1715.32	1716.58	1.27	Mouse 1 Locomotion in Area Center 50	105.63	83.31	2.37	88.48	69.78
2237	1716.75	1717.65	0.9	Mouse 1 In Place Activity in Area Box	44.49	49.39	1.9	-29.02	-32.22
2238	1716.75	1717.65	0.9	Mouse 1 In Place Activity in Area Center	44.49	49.39	1.9	-29.02	-32.22
2239	1716.75	1717.65	0.9	Mouse 1 In Place Activity in Area Center 50	44.49	49.39	1.9	-29.02	-32.22
2240	1718.08	1718.52	0.43	Area:Mouse 1 Center In Center 75	16.82	38.78	2.44	20.99	48.39
2243	1718.52	1724.99	6.47	Area:Mouse 1 Center In Periphery	427.5	66.04	2.03	210.62	33.05
2244	1755.82	1756.02	0.2	Mouse 1 Cross Over Periphery and Center 75 by Center	2.78	13.89	2.18	1.12	5.58
2246	1718.95	1719.85	0.9	Mouse 1 Locomotion in Area Box	64.5	71.59	2.56	65.35	72.54
2247	1718.95	1719.85	0.9	Mouse 1 Locomotion in Area Periphery	64.5	71.59	2.56	65.35	72.54
2248	1719.95	1721.79	1.84	Mouse 1 In Place Activity in Area Box	68.95	37.57	1.77	101.54	55.33
2249	1719.95	1721.79	1.84	Mouse 1 In Place Activity in Area Periphery	68.95	37.57	1.77	101.54	55.33
2250	1719.29	1722.06	2.77	Mouse 1 Turn Around	129.92	46.91	1.98	105.71	38.17
2252	1721.96	1723.49	1.53	Mouse 1 Locomotion in Area Box	160.16	104.35	2.28	-3.11	-2.17
2253	1721.96	1723.49	1.53	Mouse 1 Locomotion in Area Periphery	160.16	104.35	2.28	-3.11	-2.17
2256	1723.69	1724.39	0.7	Mouse 1 In Place Activity in Area Box	52.45	74.86	1.53	-6.78	-9.67
2257	1723.69	1724.39	0.7	Mouse 1 In Place Activity in Area Periphery	52.45	74.86	1.53	-6.78	-9.67
2258	1723.06	1724.86	1.8	Mouse 1 Turn Around	160.4	89.02	1.81	17.62	9.78
2259	1724.99	1725.09	0.1	Area:Mouse 1 Center In Center	4.06	40.58	2.72	1.18	11.77
2260	1724.99	1725.09	0.1	Area:Mouse 1 Center In Center 75	4.06	40.58	2.72	1.18	11.77
2261	1725.09	1755.72	30.63	Area:Mouse 1 Center In Periphery	328.71	10.73	1.95	88.95	3.51
2264	1725.36	1728.16	2.8	Mouse 1 In Place Activity in Area Box	37.59	13.41	1.72	33.94	17.54
2265	1725.36	1728.16	2.8	Mouse 1 In Place Activity in Area Periphery	37.59	13.41	1.72	33.94	17.54
2270	1728.6	1729.43	0.83	Mouse 1 Turn Around	46.25	55.44	2.38	6.39	10.07
2271	1728.46	1730.16	1.7	Mouse 1 Locomotion in Area Box	122.5	71.98	2.26	2.42	2.59
2272	1728.46	1730.16	1.7	Mouse 1 Locomotion in Area Periphery	122.5	71.98	2.26	2.42	2.59
2273	1730.3	1733.73	3.44	Mouse 1 In Place Activity in Area Box	39.05	11.36	1.49	20.64	29.46
2274	1730.3	1733.73	3.44	Mouse 1 In Place Activity in Area Periphery	39.05	11.36	1.49	20.64	29.46
2280	1733.83	1734	0.17	Mouse 1 Turn Around	0.31	1.84	1.65	0.37	3.66
2284	1734.7	1755.66	20.95	Mouse 1 Turn Around	95.63	4.56	2.04	70.39	3.38
2287	1735.3	1755.42	20.12	Mouse 1 In Place Activity in Area Box	65.55	3.26	2.03	39.79	1.98
2288	1735.3	1755.42	20.12	Mouse 1 In Place Activity in Area Periphery	65.55	3.26	2.03	39.79	1.98
2302	1755.72	1756.92	1.2	Area:Mouse 1 Center In Center	38.95	32.42	2.31	30.73	25.58
2303	1755.72	1756.92	1.2	Area:Mouse 1 Center In Center 75	38.95	32.42	2.31	30.73	25.58
2304	1757.02	1757.22	0.2	Mouse 1 Cross Over Periphery and Center 75 by Center	17.18	85.82	2.4	-19.11	-95.45
2308	1756.92	1757.46	0.53	Area:Mouse 1 Center In Periphery	44.9	84.1	2.47	-42.59	-79.78
2311	1757.56	1757.76	0.2	Mouse 1 Cross Over Periphery and Center 75 by Center	20.54	102.59	2.51	-0.8	-3.99
2312	1756.39	1758.89	2.5	Mouse 1 Locomotion in Area Box	258.87	103.45	2.44	-54.85	-21.92
2314	1756.39	1758.32	1.94	Mouse 1 Locomotion in Area Center	169.14	87.4	2.46	-40.05	-20.7
2315	1756.39	1758.32	1.94	Mouse 1 Locomotion in Area Center 75	169.14	87.4	2.46	-40.05	-20.7
2316	1757.46	1758.56	1.1	Area:Mouse 1 Center In Center	136.47	123.94	2.51	3.57	3.24
2317	1757.46	1758.56	1.1	Area:Mouse 1 Center In Center 75	136.47	123.94	2.51	3.57	3.24
2318	1758.66	1758.86	0.2	Mouse 1 Cross Over Periphery and Center 75 by Center	30.8	153.85	2.28	-12.32	-61.52
2322	1758.56	1774.37	15.82	Area:Mouse 1 Center In Periphery	244.76	15.48	2	-129.73	-8.64
2324	1774.47	1774.67	0.2	Mouse 1 Cross Over Periphery and Center 75 by Center	10.46	52.23	2.4	-13.67	-68.28
2327	1759.06	1764.83	5.77	Mouse 1 In Place Activity in Area Box	64.93	11.25	2.07	-59.49	-11.28
2328	1759.06	1764.83	5.77	Mouse 1 In Place Activity in Area Periphery	64.93	11.25	2.07	-59.49	-11.28
2329	1759.86	1763.76	3.9	Mouse 1 Turn Around	20.06	5.14	2.29	-34.03	-8.87
2330	1764.13	1764.56	0.43	Mouse 1 Turn Around	1.41	3.25	1.47	3.4	9.26
2334	1765.4	1773.21	7.81	Mouse 1 Turn Around	44.88	5.75	1.9	33.94	4.38
2336	1766	1772.84	6.84	Mouse 1 In Place Activity in Area Box	28.63	4.18	1.86	49.37	7.22
2337	1766	1772.84	6.84	Mouse 1 In Place Activity in Area Periphery	28.63	4.18	1.86	49.37	7.22
2353	1774.37	1774.71	0.33	Area:Mouse 1 Center In Center	18.18	54.5	2.41	-11.32	-33.92
2354	1774.37	1774.71	0.33	Area:Mouse 1 Center In Center 75	18.18	54.5	2.41	-11.32	-33.92
2355	1774.81	1775.01	0.2	Mouse 1 Cross Over Periphery and Center 75 by Center	11.63	58.11	2.39	-16.76	-83.69
2359	1774.71	1882.48	107.77	Area:Mouse 1 Center In Periphery	570.5	5.29	1.45	-5.75	-0.21
2361	1882.58	1882.78	0.2	Mouse 1 Cross Over Periphery and Center 75 by Center	13.19	65.87	2.19	-9.77	-48.78
2362	1774.71	1775.74	1.03	Mouse 1 Locomotion in Area Box	93.72	90.6	2.76	4.65	4.49
2363	1774.71	1775.74	1.03	Mouse 1 Locomotion in Area Periphery	93.72	90.6	2.76	4.65	4.49
2364	1775.68	1776.41	0.73	Mouse 1 Turn Around	80.07	109.08	2.47	9.79	14.68
2365	1776.84	1778.08	1.23	Mouse 1 In Place Activity in Area Box	13.81	11.18	1.44	0.87	3.73
2366	1776.84	1778.08	1.23	Mouse 1 In Place Activity in Area Periphery	13.81	11.18	1.44	0.87	3.73
2367	1778.88	1780.75	1.87	Mouse 1 In Place Activity in Area Box	18.65	9.98	1.38	-43.4	-108.38
2368	1778.88	1780.75	1.87	Mouse 1 In Place Activity in Area Periphery	18.65	9.98	1.38	-43.4	-108.38
2373	1782.25	1784.78	2.54	Mouse 1 In Place Activity in Area Box	12.19	4.81	1.39	127.77	239.33
2374	1782.25	1784.78	2.54	Mouse 1 In Place Activity in Area Periphery	12.19	4.81	1.39	127.77	239.33
2375	1785.09	1785.95	0.87	Mouse 1 Turn Around	13.22	15.24	1.58	-84.49	-180.87
2376	1786.19	1786.95	0.77	Mouse 1 Turn Around	5.74	7.48	1.6	-5.73	-17.16
2377	1787.32	1787.69	0.37	Mouse 1 Turn Around	9.89	26.94	2.31	-1.3	-4.87
2378	1787.15	1788.99	1.84	Mouse 1 Locomotion in Area Box	194.56	106.02	2.27	-3.83	-2.61
2379	1787.15	1788.99	1.84	Mouse 1 Locomotion in Area Periphery	194.56	106.02	2.27	-3.83	-2.61
2380	1789.32	1810.64	21.32	Mouse 1 In Place Activity in Area Box	68.25	3.2	1.54	-29.35	-2.64
2381	1789.32	1810.64	21.32	Mouse 1 In Place Activity in Area Periphery	68.25	3.2	1.54	-29.35	-2.64
2382	1789.76	1790.22	0.47	Mouse 1 Turn Around	5.22	11.17	1.64	31.23	93.6
2385	1797.73	1797.9	0.17	Mouse 1 Turn Around	0.78	4.65	1.58	81.33	1218.69
2388	1810.64	1811.68	1.03	Mouse 1 has no movement in Area Box	0	0	1.39	-4.69	-15.63
2389	1810.64	1811.68	1.03	Mouse 1 has no movement in Area Periphery	0	0	1.39	-4.69	-15.63
2390	1811.68	1813.98	2.3	Mouse 1 In Place Activity in Area Box	0	0	1.4	8.09	17.31
2391	1811.68	1813.98	2.3	Mouse 1 In Place Activity in Area Periphery	0	0	1.4	8.09	17.31
2392	1813.98	1819.89	5.91	Mouse 1 has no movement in Area Box	0	0	1.28	-0.31	-1.03
2393	1813.98	1819.89	5.91	Mouse 1 has no movement in Area Periphery	0	0	1.28	-0.31	-1.03
2394	1819.89	1849.12	29.23	Mouse 1 In Place Activity in Area Box	2.18	0.07	1.48	-10.68	-1.41
2395	1819.89	1849.12	29.23	Mouse 1 In Place Activity in Area Periphery	2.18	0.07	1.48	-10.68	-1.41
2404	1849.12	1871.3	22.19	Mouse 1 has no movement in Area Box	0	0	1.25	0.89	8.9
2405	1849.12	1871.3	22.19	Mouse 1 has no movement in Area Periphery	0	0	1.25	0.89	8.9
2408	1871.3	1881.68	10.38	Mouse 1 In Place Activity in Area Box	0.9	0.09	1.29	6.81	10.21
2409	1871.3	1881.68	10.38	Mouse 1 In Place Activity in Area Periphery	0.9	0.09	1.29	6.81	10.21
2414	1882.48	1884.68	2.2	Area:Mouse 1 Center In Center	61.36	27.86	2.26	34.44	15.64
2415	1882.48	1884.68	2.2	Area:Mouse 1 Center In Center 75	61.36	27.86	2.26	34.44	15.64
2416	1884.78	1884.98	0.2	Mouse 1 Cross Over Periphery and Center 75 by Center	20.29	101.37	2.54	-4.44	-22.17
2417	1882.75	1884.02	1.27	Mouse 1 In Place Activity in Area Box	42.42	33.46	2.25	10.47	8.26
2418	1882.75	1884.02	1.27	Mouse 1 In Place Activity in Area Center	42.42	33.46	2.25	10.47	8.26
2419	1882.75	1884.02	1.27	Mouse 1 In Place Activity in Area Center 75	42.42	33.46	2.25	10.47	8.26
2420	1884.68	1928.6	43.91	Area:Mouse 1 Center In Periphery	784.19	17.86	1.68	-102.06	-2.87
2423	1928.7	1928.9	0.2	Mouse 1 Cross Over Periphery and Center 75 by Center	18.91	94.47	2.31	12.09	60.4
2426	1884.38	1885.59	1.2	Mouse 1 Locomotion in Area Box	108.41	90.25	2.1	25.89	27.71
2427	1884.45	1885.59	1.13	Mouse 1 Locomotion in Area Periphery	108.41	95.56	2.09	25.75	29.68
2429	1885.72	1887.82	2.1	Mouse 1 In Place Activity in Area Box	50.21	23.88	1.45	-10.08	-25.17
2430	1885.72	1887.82	2.1	Mouse 1 In Place Activity in Area Periphery	50.21	23.88	1.45	-10.08	-25.17
2433	1887.82	1888.49	0.67	Mouse 1 has no movement in Area Box	0	0	1.41	0.01	0.03
2434	1887.82	1888.49	0.67	Mouse 1 has no movement in Area Periphery	0	0	1.41	0.01	0.03
2436	1888.49	1893.06	4.57	Mouse 1 In Place Activity in Area Box	2.45	0.54	1.39	8.6	3.85
2437	1888.49	1893.06	4.57	Mouse 1 In Place Activity in Area Periphery	2.45	0.54	1.39	8.6	3.85
2440	1893.19	1894.86	1.67	Mouse 1 Locomotion in Area Box	187.9	112.63	2.47	-7.57	-5.53
2441	1893.19	1894.86	1.67	Mouse 1 Locomotion in Area Periphery	187.9	112.63	2.47	-7.57	-5.53
2442	1895.13	1923.29	28.16	Mouse 1 In Place Activity in Area Box	51.78	1.84	1.65	2.61	0.1
2443	1895.13	1923.29	28.16	Mouse 1 In Place Activity in Area Periphery	51.78	1.84	1.65	2.61	0.1
2446	1922.79	1923.69	0.9	Mouse 1 Turn Around	12.5	13.88	1.56	61.68	80.37
2447	1923.59	1925.46	1.87	Mouse 1 Locomotion in Area Box	212.64	113.8	2.39	-4.6	-2.7
2448	1923.59	1925.46	1.87	Mouse 1 Locomotion in Area Periphery	212.64	113.8	2.39	-4.6	-2.7
2449	1926.09	1927.13	1.03	Mouse 1 In Place Activity in Area Box	21.02	20.32	1.55	37.52	41.65
2450	1926.09	1927.13	1.03	Mouse 1 In Place Activity in Area Periphery	21.02	20.32	1.55	37.52	41.65
2451	1926.43	1928.26	1.84	Mouse 1 Turn Around	21.36	11.64	1.57	-158.98	-93.43
2454	1928.6	1929.93	1.33	Area:Mouse 1 Center In Center	126.16	94.53	2.15	55.18	41.35
2455	1928.6	1929.93	1.33	Area:Mouse 1 Center In Center 75	126.16	94.53	2.15	55.18	41.35
2456	1927.93	1931.03	3.1	Mouse 1 Locomotion in Area Box	272.33	87.76	2.29	-71.66	-23.09
2458	1930.03	1930.23	0.2	Mouse 1 Cross Over Periphery and Center 75 by Center	10.55	52.69	2.66	-0.53	-2.66
2459	1927.93	1929.2	1.27	Mouse 1 Locomotion in Area Center	90.47	71.35	2.18	-7.72	-6.09
2460	1927.93	1929.2	1.27	Mouse 1 Locomotion in Area Center 75	90.47	71.35	2.18	-7.72	-6.09
2463	1929.93	1983.22	53.29	Area:Mouse 1 Center In Periphery	170.89	3.21	1.37	-112.72	-13.09
2465	1929.8	1931.03	1.23	Mouse 1 Locomotion in Area Periphery	125.14	101.36	2.5	-84.95	-68.81
2466	1931.23	1935.17	3.94	Mouse 1 In Place Activity in Area Box	13.95	3.54	1.5	-11.09	-10.39
2467	1931.23	1935.17	3.94	Mouse 1 In Place Activity in Area Periphery	13.95	3.54	1.5	-11.09	-10.39
2470	1935.17	1940.87	5.71	Mouse 1 has no movement in Area Box	0	0	1.41	1.3	2.05
2471	1935.17	1940.87	5.71	Mouse 1 has no movement in Area Periphery	0	0	1.41	1.3	2.05
2474	1940.87	1962.8	21.92	Mouse 1 In Place Activity in Area Box	1.06	0.05	1.28	9.12	6.84
2475	1940.87	1962.8	21.92	Mouse 1 In Place Activity in Area Periphery	1.06	0.05	1.28	9.12	6.84
2476	1962.8	1963.7	0.9	Mouse 1 has no movement in Area Box	0	0	1.27	-2.45	-73.53
2477	1962.8	1963.7	0.9	Mouse 1 has no movement in Area Periphery	0	0	1.27	-2.45	-73.53
2480	1963.7	1983.22	19.52	Mouse 1 In Place Activity in Area Box	6.16	0.32	1.36	17.82	4.2
2481	1963.7	1983.22	19.52	Mouse 1 In Place Activity in Area Periphery	6.16	0.32	1.36	17.82	4.2
