# Supplementary material for: Inhibitory medial zona incerta pathway drives exploratory behavior by inhibiting glutamatergic cuneiform neurons
Source: Nat Commun. 2024 Feb 7;15:1160. doi: 10.1038/s41467-024-45288-x (PMC10850156; doi:10.1038/s41467-024-45288-x)
Supplement: Supplementary file 4 — Supplementary Software [file 41467_2024_45288_MOESM4_ESM.zip › Behavior Software/EZEthogram/cleversys_events/Trial event export.xlsx]

## Sheet: info
	Videos				Virus
	0620 OFT 3min epochs_1.mpg				eYFP
	0620 OFT 3min epochs_2.mpg				eYFP
	0620 OFT 3min epochs_3.mpg				eYFP
	0620 OFT 3min epochs_5.mpg				ChR2
	0620 OFT 3min epochs_6.STM				ChR2
	RTPPA_7.mpg				ChR2
	RTPPA_8.mpg				ChR2
	0620 OFT 3min epochs_9.mpg				ChR2
	ZIMLR vGAT OFT_1.mpg				ChR2
	ZIMLR vGAT OFT_2.mpg				ChR2
	ZIMLR vGAT OFT_3.mpg				ChR2
	ZIMLR vGAT OFT_4.mpg				ChR2
	ZIMLR vGAT OFT_5.mpg				eYFP
	CSIVideo_2019_11_22_17_7_25.STM				eYFP
	ZIMLR vGAT OFT1219_5.mpg				ChR2
	ZIMLR vGAT OFT1219_6.mpg				ChR2
	ZIMLR vGAT OFT1219_7.mpg				ChR2

## Sheet: Trial 1
Trial 1 -- ROOT:SS Reanalysis 2021:vGAT OFT 3 ABA
Arena	Last Modified Date	Virus
1	2021-05-31 18:56:19	eYFP
ID	From Second	To Second	Length(Second)	Event	Dist(mm)	V(mm/s)	Elongation	TAngleSum	AverAngle
2	0.2	267.13	266.93	Area:Mouse 1 Center In Periphery	5116.02	19.24	1.84	-712.03	-2.67
3	267.23	267.43	0.2	Mouse 1 Cross Over Periphery and Center 75 by Center	8.88	44.34	2.79	11.88	59.32
4	0.2	10.38	10.18	Mouse 1 In Place Activity in Area Box	64.3	7.01	1.77	-214.68	-21.16
5	0.2	10.38	10.18	Mouse 1 In Place Activity in Area Periphery	64.3	7.01	1.77	-214.68	-21.16
6	11.51	12.11	0.6	Mouse 1 In Place Activity in Area Box	33.97	56.56	2.27	0.07	0.12
7	11.51	12.11	0.6	Mouse 1 In Place Activity in Area Periphery	33.97	56.56	2.27	0.07	0.12
8	12.61	13.88	1.27	Mouse 1 Locomotion in Area Box	95.61	75.41	2.38	-10.55	-8.32
9	12.61	13.88	1.27	Mouse 1 Locomotion in Area Periphery	95.61	75.41	2.38	-10.55	-8.32
10	14.25	33.87	19.62	Mouse 1 In Place Activity in Area Box	105.02	5.35	1.66	-183.07	-9.33
11	14.25	33.87	19.62	Mouse 1 In Place Activity in Area Periphery	105.02	5.35	1.66	-183.07	-9.33
12	13.51	20.79	7.27	Mouse 1 Turn Around	148.28	20.38	1.93	-93.28	-12.82
13	33.87	34.47	0.6	Mouse 1 has no movement in Area Box	1.44	2.4	1.58	-5.79	-9.65
14	33.87	34.47	0.6	Mouse 1 has no movement in Area Periphery	1.44	2.4	1.58	-5.79	-9.65
15	34.47	51.75	17.28	Mouse 1 In Place Activity in Area Box	35.12	2.03	1.52	2.36	0.14
16	34.47	51.75	17.28	Mouse 1 In Place Activity in Area Periphery	35.12	2.03	1.52	2.36	0.14
17	51.75	52.69	0.93	Mouse 1 has no movement in Area Box	0	0	1.46	-5.74	-6.15
18	51.75	52.69	0.93	Mouse 1 has no movement in Area Periphery	0	0	1.46	-5.74	-6.15
19	52.69	54.69	2	Mouse 1 In Place Activity in Area Box	0	0	1.48	23.97	11.97
20	52.69	54.69	2	Mouse 1 In Place Activity in Area Periphery	0	0	1.48	23.97	11.97
21	55.99	58.69	2.7	Mouse 1 In Place Activity in Area Box	20.83	7.71	1.71	16.81	6.22
22	55.99	58.69	2.7	Mouse 1 In Place Activity in Area Periphery	20.83	7.71	1.71	16.81	6.22
23	59.59	61.93	2.34	Mouse 1 In Place Activity in Area Box	33.53	14.35	1.9	-51.11	-21.88
24	59.59	61.93	2.34	Mouse 1 In Place Activity in Area Periphery	33.53	14.35	1.9	-51.11	-21.88
25	61.93	62.53	0.6	Mouse 1 has no movement in Area Box	1.28	2.14	1.82	-1.09	-1.82
26	61.93	62.53	0.6	Mouse 1 has no movement in Area Periphery	1.28	2.14	1.82	-1.09	-1.82
27	62.53	79.25	16.72	Mouse 1 In Place Activity in Area Box	93.5	5.59	1.62	-35.01	-2.09
28	62.53	79.25	16.72	Mouse 1 In Place Activity in Area Periphery	93.5	5.59	1.62	-35.01	-2.09
29	80.81	84.18	3.37	Mouse 1 In Place Activity in Area Box	53.08	15.75	1.81	-158.8	-47.12
30	80.81	84.18	3.37	Mouse 1 In Place Activity in Area Periphery	53.08	15.75	1.81	-158.8	-47.12
31	85.32	86.65	1.33	Mouse 1 Locomotion in Area Box	79.71	59.72	2.13	27.7	20.75
32	85.32	86.65	1.33	Mouse 1 Locomotion in Area Periphery	79.71	59.72	2.13	27.7	20.75
33	88.46	89.92	1.47	Mouse 1 Turn Around	89.38	60.88	2.1	65.11	44.35
34	90.62	91.32	0.7	Mouse 1 In Place Activity in Area Box	28.31	40.4	2.45	3.62	5.17
35	90.62	91.32	0.7	Mouse 1 In Place Activity in Area Periphery	28.31	40.4	2.45	3.62	5.17
36	93.69	95.06	1.37	Mouse 1 Locomotion in Area Box	126	92.1	2.67	-5.09	-3.72
37	93.69	95.06	1.37	Mouse 1 Locomotion in Area Periphery	126	92.1	2.67	-5.09	-3.72
38	95.2	95.8	0.6	Mouse 1 In Place Activity in Area Box	52.29	87.07	2.43	-2.62	-4.36
39	95.2	95.8	0.6	Mouse 1 In Place Activity in Area Periphery	52.29	87.07	2.43	-2.62	-4.36
40	94.56	96.96	2.4	Mouse 1 Turn Around	151.8	63.19	2.4	49.23	20.49
41	96.96	99.07	2.1	Mouse 1 Locomotion in Area Box	220.37	104.83	2.24	51.1	24.31
42	96.96	99.07	2.1	Mouse 1 Locomotion in Area Periphery	220.37	104.83	2.24	51.1	24.31
43	99.2	104.17	4.97	Mouse 1 In Place Activity in Area Box	80.15	16.12	1.75	1.59	0.32
44	99.2	104.17	4.97	Mouse 1 In Place Activity in Area Periphery	80.15	16.12	1.75	1.59	0.32
45	98.63	104.84	6.21	Mouse 1 Turn Around	176.81	28.49	1.77	76.44	12.32
46	104.84	105.87	1.03	Mouse 1 Locomotion in Area Box	65.07	62.91	2.3	12.64	12.22
47	104.84	105.87	1.03	Mouse 1 Locomotion in Area Periphery	65.07	62.91	2.3	12.64	12.22
48	106.91	107.97	1.07	Mouse 1 Locomotion in Area Box	71.95	67.39	2.43	0.44	0.41
49	106.91	107.97	1.07	Mouse 1 Locomotion in Area Periphery	71.95	67.39	2.43	0.44	0.41
50	108.14	108.58	0.43	Mouse 1 In Place Activity in Area Box	48.31	111.36	2.19	-7.49	-17.27
51	108.14	108.58	0.43	Mouse 1 In Place Activity in Area Periphery	48.31	111.36	2.19	-7.49	-17.27
52	109.64	114.48	4.84	Mouse 1 In Place Activity in Area Box	60.17	12.44	1.86	120.6	24.93
53	109.64	114.48	4.84	Mouse 1 In Place Activity in Area Periphery	60.17	12.44	1.86	120.6	24.93
54	107.71	114.85	7.14	Mouse 1 Turn Around	195.2	27.34	1.95	108.01	15.13
55	115.22	117.25	2.04	Mouse 1 Locomotion in Area Box	130.93	64.33	2.03	18.53	9.1
56	115.22	117.25	2.04	Mouse 1 Locomotion in Area Periphery	130.93	64.33	2.03	18.53	9.1
57	117.55	118.99	1.43	Mouse 1 In Place Activity in Area Box	43.12	30.05	2.15	19.75	13.77
58	117.55	118.99	1.43	Mouse 1 In Place Activity in Area Periphery	43.12	30.05	2.15	19.75	13.77
59	120.99	121.89	0.9	Mouse 1 In Place Activity in Area Box	29.59	32.85	1.96	24.58	27.29
60	120.99	121.89	0.9	Mouse 1 In Place Activity in Area Periphery	29.59	32.85	1.96	24.58	27.29
61	119.32	124.39	5.07	Mouse 1 Turn Around	130.88	25.81	1.84	164.68	32.47
62	123.19	123.56	0.37	Mouse 1 In Place Activity in Area Box	8.42	22.93	1.69	30.99	84.42
63	123.19	123.56	0.37	Mouse 1 In Place Activity in Area Periphery	8.42	22.93	1.69	30.99	84.42
64	124.19	125.53	1.33	Mouse 1 Locomotion in Area Box	107.42	80.49	2.17	-10.45	-7.83
65	124.19	125.53	1.33	Mouse 1 Locomotion in Area Periphery	107.42	80.49	2.17	-10.45	-7.83
66	127.63	128.66	1.03	Mouse 1 In Place Activity in Area Box	20.59	19.91	1.86	8.79	8.5
67	127.63	128.66	1.03	Mouse 1 In Place Activity in Area Periphery	20.59	19.91	1.86	8.79	8.5
68	130.53	132.77	2.24	Mouse 1 Locomotion in Area Box	191.7	85.75	2.64	-10.48	-4.69
69	130.53	132.77	2.24	Mouse 1 Locomotion in Area Periphery	191.7	85.75	2.64	-10.48	-4.69
70	132.9	144.34	11.44	Mouse 1 In Place Activity in Area Box	141.94	12.4	1.85	-114.51	-10.01
71	132.9	144.34	11.44	Mouse 1 In Place Activity in Area Periphery	141.94	12.4	1.85	-114.51	-10.01
72	132.53	146.01	13.48	Mouse 1 Turn Around	207.32	15.38	1.87	-194.72	-14.44
73	145.31	147.38	2.07	Mouse 1 In Place Activity in Area Box	7.4	3.58	1.76	8.55	4.13
74	145.31	147.38	2.07	Mouse 1 In Place Activity in Area Periphery	7.4	3.58	1.76	8.55	4.13
75	147.58	149.45	1.87	Mouse 1 Locomotion in Area Box	224.47	120.13	2.39	11.36	6.08
76	147.58	149.45	1.87	Mouse 1 Locomotion in Area Periphery	224.47	120.13	2.39	11.36	6.08
77	149.58	162.93	13.35	Mouse 1 In Place Activity in Area Box	135.11	10.12	1.84	191.07	14.32
78	149.58	162.93	13.35	Mouse 1 In Place Activity in Area Periphery	135.11	10.12	1.84	191.07	14.32
79	149.02	156.02	7.01	Mouse 1 Turn Around	197.33	28.16	2.02	32.1	4.58
80	163.73	164.76	1.03	Mouse 1 In Place Activity in Area Box	23.01	22.24	2.78	-1.21	-1.17
81	163.73	164.76	1.03	Mouse 1 In Place Activity in Area Periphery	23.01	22.24	2.78	-1.21	-1.17
82	165.03	167	1.97	Mouse 1 Locomotion in Area Box	177.13	89.98	2.52	-13.96	-7.09
83	165.03	167	1.97	Mouse 1 Locomotion in Area Periphery	177.13	89.98	2.52	-13.96	-7.09
84	167.53	168.27	0.73	Mouse 1 In Place Activity in Area Box	31.1	42.37	1.59	-48.63	-66.24
85	167.53	168.27	0.73	Mouse 1 In Place Activity in Area Periphery	31.1	42.37	1.59	-48.63	-66.24
86	166.67	168.74	2.07	Mouse 1 Turn Around	155.15	75	1.83	-80.2	-38.77
87	169.7	171.74	2.04	Mouse 1 In Place Activity in Area Box	24.74	12.16	2.29	-48.35	-23.75
88	169.7	171.74	2.04	Mouse 1 In Place Activity in Area Periphery	24.74	12.16	2.29	-48.35	-23.75
89	173.27	174.94	1.67	Mouse 1 Locomotion in Area Box	145.74	87.36	2.15	18.29	10.96
90	173.27	174.94	1.67	Mouse 1 Locomotion in Area Periphery	145.74	87.36	2.15	18.29	10.96
91	175.11	179.51	4.4	Mouse 1 In Place Activity in Area Box	65.69	14.92	1.58	-35.25	-8
92	175.11	179.51	4.4	Mouse 1 In Place Activity in Area Periphery	65.69	14.92	1.58	-35.25	-8
93	174.47	180.85	6.37	Mouse 1 Turn Around	167.38	26.26	1.67	-172.72	-27.1
95	180.41	182.15	1.74	Mouse 1 Locomotion in Area Box	207.08	119.35	2.33	-16.54	-9.53
96	180.41	182.15	1.74	Mouse 1 Locomotion in Area Periphery	207.08	119.35	2.33	-16.54	-9.53
97	183.02	184.38	1.37	Mouse 1 In Place Activity in Area Box	18.56	13.56	1.87	-11.57	-8.46
98	183.02	184.38	1.37	Mouse 1 In Place Activity in Area Periphery	18.56	13.56	1.87	-11.57	-8.46
99	181.75	190.09	8.34	Mouse 1 Turn Around	244.67	29.33	1.78	141.72	16.99
100	185.69	191.36	5.67	Mouse 1 In Place Activity in Area Box	46.03	8.11	1.75	76.96	13.57
101	185.69	191.36	5.67	Mouse 1 In Place Activity in Area Periphery	46.03	8.11	1.75	76.96	13.57
102	191.99	193.73	1.74	Mouse 1 Locomotion in Area Box	229.6	132.33	2.48	-8.19	-4.72
103	191.99	193.73	1.74	Mouse 1 Locomotion in Area Periphery	229.6	132.33	2.48	-8.19	-4.72
104	194.03	225.93	31.9	Mouse 1 In Place Activity in Area Box	159.27	4.99	1.75	156.05	4.89
105	194.03	225.93	31.9	Mouse 1 In Place Activity in Area Periphery	159.27	4.99	1.75	156.05	4.89
106	193.26	215.85	22.59	Mouse 1 Turn Around	230.64	10.21	1.56	131.28	5.81
107	226.96	228.63	1.67	Mouse 1 In Place Activity in Area Box	14.83	8.89	1.77	-17.4	-10.43
108	226.96	228.63	1.67	Mouse 1 In Place Activity in Area Periphery	14.83	8.89	1.77	-17.4	-10.43
109	229.7	243.61	13.91	Mouse 1 In Place Activity in Area Box	93.91	6.75	1.83	-447.57	-32.17
110	229.7	243.61	13.91	Mouse 1 In Place Activity in Area Periphery	93.91	6.75	1.83	-447.57	-32.17
111	221.99	236.47	14.48	Mouse 1 Turn Around	103.3	7.13	1.87	-364.96	-25.2
112	244.11	263.93	19.82	Mouse 1 In Place Activity in Area Box	78.56	3.96	1.76	-194.14	-9.8
113	244.11	263.93	19.82	Mouse 1 In Place Activity in Area Periphery	78.56	3.96	1.76	-194.14	-9.8
114	265.43	266.47	1.03	Mouse 1 In Place Activity in Area Box	49.08	47.45	2	20.66	19.97
115	265.43	266.47	1.03	Mouse 1 In Place Activity in Area Periphery	49.08	47.45	2	20.66	19.97
116	267.13	270.3	3.17	Area:Mouse 1 Center In Center	222.45	70.18	2.42	-74.06	-23.37
117	267.13	267.8	0.67	Area:Mouse 1 Center In Center 75	33.71	50.52	2.74	16.24	24.33
118	270.4	270.6	0.2	Mouse 1 Cross Over Periphery and Center 75 by Center	9.63	48.09	2.36	-10.71	-53.49
119	266.8	268.54	1.74	Mouse 1 Locomotion in Area Box	111.81	64.44	2.58	15.98	9.21
120	266.8	268.54	1.74	Mouse 1 Locomotion in Area Center	111.81	64.44	2.58	15.98	9.21
121	267.8	268.17	0.37	Area:Mouse 1 Center In Center 50	30.46	83	2.71	-10.1	-27.53
122	268.17	268.37	0.2	Area:Mouse 1 Center In Center 25	20.65	103.15	2.43	-19.67	-98.25
123	268.37	269.14	0.77	Area:Mouse 1 Center In Center 50	77.84	101.43	2.26	-38.4	-50.04
124	267.57	268.54	0.97	Mouse 1 Locomotion in Area Center 50	83.94	86.75	2.62	-42.59	-44.02
125	269.14	270.3	1.17	Area:Mouse 1 Center In Center 75	59.78	51.19	2.25	-22.13	-18.95
126	270.3	274.97	4.67	Area:Mouse 1 Center In Periphery	154.78	33.13	2.36	155.24	33.23
127	275.08	275.28	0.2	Mouse 1 Cross Over Periphery and Center 75 by Center	5.83	29.12	2.25	-2.97	-14.83
128	269.34	271.5	2.17	Mouse 1 Turn Around	83.56	38.53	2.25	39.8	18.35
129	274.97	275.31	0.33	Area:Mouse 1 Center In Center	9.35	28.01	2.26	-7.94	-23.79
130	274.97	275.31	0.33	Area:Mouse 1 Center In Center 75	9.35	28.01	2.26	-7.94	-23.79
131	275.41	275.61	0.2	Mouse 1 Cross Over Periphery and Center 75 by Center	4.76	23.79	2.33	-20.91	-104.43
132	275.31	280.65	5.34	Area:Mouse 1 Center In Periphery	138.85	26.01	2.2	92.66	17.36
133	280.75	280.95	0.2	Mouse 1 Cross Over Periphery and Center 75 by Center	16.81	83.99	2.32	20.38	101.8
134	277.41	279.55	2.14	Mouse 1 In Place Activity in Area Box	46.44	21.74	2.08	52.84	24.75
135	277.41	279.55	2.14	Mouse 1 In Place Activity in Area Periphery	46.44	21.74	2.08	52.84	24.75
136	275.54	280.21	4.67	Mouse 1 Turn Around	109.02	23.34	2.19	95.87	20.52
137	280.65	285.45	4.8	Area:Mouse 1 Center In Center	399	83.04	2.36	-120.02	-24.98
138	280.65	281.18	0.53	Area:Mouse 1 Center In Center 75	45.15	84.57	2.45	41.77	78.24
139	279.85	285.95	6.11	Mouse 1 Locomotion in Area Box	497.89	81.54	2.35	-46.04	-7.54
140	285.55	285.75	0.2	Mouse 1 Cross Over Periphery and Center 75 by Center	26.48	132.25	2.51	11.96	59.76
141	279.85	285.22	5.37	Mouse 1 Locomotion in Area Center	411.69	76.63	2.33	-73.08	-13.6
142	281.18	281.75	0.57	Area:Mouse 1 Center In Center 50	51.68	91.11	2.87	-3.03	-5.34
143	281.75	282.85	1.1	Area:Mouse 1 Center In Center 25	107.93	98.02	2.43	-34.21	-31.07
144	281.51	282.62	1.1	Mouse 1 Locomotion in Area Center 25	107.69	97.8	2.57	-36.96	-33.57
145	282.85	283.45	0.6	Area:Mouse 1 Center In Center 50	65.28	108.69	2.32	-25.51	-42.48
146	283.45	283.62	0.17	Area:Mouse 1 Center In Center 75	17.47	104.7	2.43	-2.19	-13.12
147	283.62	284.05	0.43	Area:Mouse 1 Center In Center 50	27.47	63.34	1.92	-28.81	-66.41
148	284.05	285.45	1.4	Area:Mouse 1 Center In Center 75	84.02	59.95	2.23	-68.04	-48.55
149	285.45	468.17	182.72	Area:Mouse 1 Center In Periphery	3311.01	18.12	2.02	678.79	3.71
150	468.27	468.47	0.2	Mouse 1 Cross Over Periphery and Center 75 by Center	7.19	35.92	2.8	-0.2	-0.98
151	285.22	285.95	0.73	Mouse 1 Locomotion in Area Periphery	86.21	117.44	2.45	27.04	36.84
152	286.15	291.49	5.34	Mouse 1 In Place Activity in Area Box	89.49	16.76	2.16	-55.22	-10.34
153	286.15	291.49	5.34	Mouse 1 In Place Activity in Area Periphery	89.49	16.76	2.16	-55.22	-10.34
154	285.72	292.26	6.54	Mouse 1 Turn Around	162.44	24.84	2.16	-100.28	-15.33
155	292.39	293.69	1.3	Mouse 1 In Place Activity in Area Box	24.15	18.56	2.21	0.5	0.38
156	292.39	293.69	1.3	Mouse 1 In Place Activity in Area Periphery	24.15	18.56	2.21	0.5	0.38
157	295.1	296.13	1.03	Mouse 1 In Place Activity in Area Box	35.26	34.09	1.52	34.31	33.17
158	295.1	296.13	1.03	Mouse 1 In Place Activity in Area Periphery	35.26	34.09	1.52	34.31	33.17
159	293.86	296.7	2.84	Mouse 1 Turn Around	80.51	28.39	1.84	75.22	26.52
160	297.73	299.67	1.94	Mouse 1 Turn Around	85.62	44.24	1.92	76.08	39.31
161	299.87	301.23	1.37	Mouse 1 Locomotion in Area Box	93.47	68.32	2.59	29.61	21.64
162	299.87	301.23	1.37	Mouse 1 Locomotion in Area Periphery	93.47	68.32	2.59	29.61	21.64
163	301.4	310.88	9.48	Mouse 1 In Place Activity in Area Box	94.55	9.98	1.67	80.31	8.47
164	301.4	310.88	9.48	Mouse 1 In Place Activity in Area Periphery	94.55	9.98	1.67	80.31	8.47
165	300.87	308.91	8.04	Mouse 1 Turn Around	153.92	19.14	1.7	88.76	11.04
166	311.18	314.41	3.24	Mouse 1 Locomotion in Area Box	246.36	76.12	2.25	28.93	8.94
167	311.18	314.41	3.24	Mouse 1 Locomotion in Area Periphery	246.36	76.12	2.25	28.93	8.94
168	314.61	316.02	1.4	Mouse 1 In Place Activity in Area Box	42.39	30.25	1.8	-4.04	-2.89
169	314.61	316.02	1.4	Mouse 1 In Place Activity in Area Periphery	42.39	30.25	1.8	-4.04	-2.89
170	317.42	319.05	1.63	Mouse 1 In Place Activity in Area Box	23.86	14.59	1.94	37.48	22.92
171	317.42	319.05	1.63	Mouse 1 In Place Activity in Area Periphery	23.86	14.59	1.94	37.48	22.92
172	320.49	322.52	2.04	Mouse 1 In Place Activity in Area Box	45.78	22.49	1.74	-12.73	-6.25
173	320.49	322.52	2.04	Mouse 1 In Place Activity in Area Periphery	45.78	22.49	1.74	-12.73	-6.25
174	319.55	326.66	7.11	Mouse 1 Turn Around	116.09	16.33	1.8	157.71	22.19
175	323.46	324.82	1.37	Mouse 1 In Place Activity in Area Box	14.95	10.93	1.81	42.83	31.31
176	323.46	324.82	1.37	Mouse 1 In Place Activity in Area Periphery	14.95	10.93	1.81	42.83	31.31
177	324.82	325.43	0.6	Mouse 1 has no movement in Area Box	0	0	1.9	0.39	0.65
178	324.82	325.43	0.6	Mouse 1 has no movement in Area Periphery	0	0	1.9	0.39	0.65
179	326.36	327.83	1.47	Mouse 1 Locomotion in Area Box	126.04	85.85	2.29	25.69	17.5
180	326.36	327.83	1.47	Mouse 1 Locomotion in Area Periphery	126.04	85.85	2.29	25.69	17.5
181	327.96	337.14	9.18	Mouse 1 In Place Activity in Area Box	92.12	10.04	1.79	288.77	31.47
182	327.96	337.14	9.18	Mouse 1 In Place Activity in Area Periphery	92.12	10.04	1.79	288.77	31.47
183	327.26	331.1	3.84	Mouse 1 Turn Around	159.87	41.66	1.72	106.33	27.71
184	338.84	343.81	4.97	Mouse 1 In Place Activity in Area Box	55.67	11.2	1.83	-61.7	-12.41
185	338.84	343.81	4.97	Mouse 1 In Place Activity in Area Periphery	55.67	11.2	1.83	-61.7	-12.41
186	338.07	342.48	4.4	Mouse 1 Turn Around	109.8	24.93	1.83	-143.63	-32.61
187	344.74	347.28	2.54	Mouse 1 In Place Activity in Area Box	20.79	8.2	1.93	-16.52	-6.52
188	344.74	347.28	2.54	Mouse 1 In Place Activity in Area Periphery	20.79	8.2	1.93	-16.52	-6.52
189	347.68	348.68	1	Mouse 1 Locomotion in Area Box	51.49	51.44	2.43	38.86	38.82
190	347.68	348.68	1	Mouse 1 Locomotion in Area Periphery	51.49	51.44	2.43	38.86	38.82
191	349.35	350.62	1.27	Mouse 1 Locomotion in Area Box	101.66	80.18	2.68	-20.56	-16.22
192	349.35	350.62	1.27	Mouse 1 Locomotion in Area Periphery	101.66	80.18	2.68	-20.56	-16.22
193	350.75	379.08	28.33	Mouse 1 In Place Activity in Area Box	190.68	6.73	2.01	14.96	0.53
194	350.75	379.08	28.33	Mouse 1 In Place Activity in Area Periphery	190.68	6.73	2.01	14.96	0.53
195	350.25	362.36	12.11	Mouse 1 Turn Around	166.81	13.77	2.22	15.3	1.26
196	380.28	382.32	2.04	Mouse 1 In Place Activity in Area Box	16.98	8.34	2.15	-8.16	-4.01
197	380.28	382.32	2.04	Mouse 1 In Place Activity in Area Periphery	16.98	8.34	2.15	-8.16	-4.01
198	382.62	384.08	1.47	Mouse 1 Locomotion in Area Box	84.22	57.36	2.4	-20.77	-14.14
199	382.62	384.08	1.47	Mouse 1 Locomotion in Area Periphery	84.22	57.36	2.4	-20.77	-14.14
200	386.35	401.67	15.32	Mouse 1 In Place Activity in Area Box	96.33	6.29	2	22.21	1.45
201	386.35	401.67	15.32	Mouse 1 In Place Activity in Area Periphery	96.33	6.29	2	22.21	1.45
202	385.49	394.09	8.61	Mouse 1 Turn Around	137.88	16.02	2.2	-39.5	-4.59
203	402.7	410.91	8.21	Mouse 1 In Place Activity in Area Box	80.71	9.83	2.03	227.26	27.69
204	402.7	410.91	8.21	Mouse 1 In Place Activity in Area Periphery	80.71	9.83	2.03	227.26	27.69
205	412.81	417.28	4.47	Mouse 1 In Place Activity in Area Box	15.71	3.51	2.2	-13.4	-3
206	412.81	417.28	4.47	Mouse 1 In Place Activity in Area Periphery	15.71	3.51	2.2	-13.4	-3
207	404.9	418.22	13.31	Mouse 1 Turn Around	105.61	7.93	2.12	104.79	7.87
208	418.99	420.62	1.63	Mouse 1 has no movement in Area Box	41.65	25.47	2.14	-3.49	-2.13
209	418.99	420.62	1.63	Mouse 1 has no movement in Area Periphery	41.65	25.47	2.14	-3.49	-2.13
210	420.62	421.72	1.1	Mouse 1 In Place Activity in Area Box	0	0	1.94	-11.37	-10.32
211	420.62	421.72	1.1	Mouse 1 In Place Activity in Area Periphery	0	0	1.94	-11.37	-10.32
212	421.72	422.79	1.07	Mouse 1 has no movement in Area Box	0	0	1.94	3.68	3.45
213	421.72	422.79	1.07	Mouse 1 has no movement in Area Periphery	0	0	1.94	3.68	3.45
214	423.26	441.71	18.45	Mouse 1 In Place Activity in Area Box	35.03	1.9	1.84	94.72	5.13
215	423.26	441.71	18.45	Mouse 1 In Place Activity in Area Periphery	35.03	1.9	1.84	94.72	5.13
216	418.49	443.24	24.76	Mouse 1 Turn Around	133.5	5.39	1.9	78.01	3.15
217	443.08	444.18	1.1	Mouse 1 Locomotion in Area Box	65.07	59.1	2.48	-19.65	-17.85
218	443.08	444.18	1.1	Mouse 1 Locomotion in Area Periphery	65.07	59.1	2.48	-19.65	-17.85
219	444.34	445.58	1.23	Mouse 1 In Place Activity in Area Box	52.78	42.75	2.34	10.13	8.21
220	444.34	445.58	1.23	Mouse 1 In Place Activity in Area Periphery	52.78	42.75	2.34	10.13	8.21
221	447.48	448.21	0.73	Mouse 1 In Place Activity in Area Box	16.98	23.13	2.56	1.19	1.62
222	447.48	448.21	0.73	Mouse 1 In Place Activity in Area Periphery	16.98	23.13	2.56	1.19	1.62
223	449.45	451.45	2	Mouse 1 In Place Activity in Area Box	57.68	28.81	2.24	50.7	25.32
224	449.45	451.45	2	Mouse 1 In Place Activity in Area Periphery	57.68	28.81	2.24	50.7	25.32
225	448.88	451.85	2.97	Mouse 1 Turn Around	94.9	31.96	2.33	89.26	30.06
226	455.42	456.09	0.67	Mouse 1 In Place Activity in Area Box	33.1	49.6	2.23	-21.13	-31.67
227	455.42	456.09	0.67	Mouse 1 In Place Activity in Area Periphery	33.1	49.6	2.23	-21.13	-31.67
228	457.86	459.79	1.94	Mouse 1 In Place Activity in Area Box	65.24	33.71	2	72.35	37.38
229	457.86	459.79	1.94	Mouse 1 In Place Activity in Area Periphery	65.24	33.71	2	72.35	37.38
230	457.22	459.46	2.24	Mouse 1 Turn Around	114.47	51.2	2.14	90.51	40.49
231	460.49	461.83	1.33	Mouse 1 In Place Activity in Area Box	23.46	17.58	1.85	-15.37	-11.52
232	460.49	461.83	1.33	Mouse 1 In Place Activity in Area Periphery	23.46	17.58	1.85	-15.37	-11.52
233	463	467.7	4.7	Mouse 1 In Place Activity in Area Box	47.82	10.17	2	-124.08	-26.37
234	463	467.7	4.7	Mouse 1 In Place Activity in Area Periphery	47.82	10.17	2	-124.08	-26.37
235	468.17	469.77	1.6	Area:Mouse 1 Center In Center	62.37	38.94	2.6	52.6	32.84
236	468.17	469.77	1.6	Area:Mouse 1 Center In Center 75	62.37	38.94	2.6	52.6	32.84
237	469.87	470.07	0.2	Mouse 1 Cross Over Periphery and Center 75 by Center	6.16	30.76	2.55	21.27	106.25
238	467.77	469.27	1.5	Mouse 1 Turn Around	49.67	33.08	2.56	48.31	32.18
239	469.77	474.37	4.6	Area:Mouse 1 Center In Periphery	266.97	57.98	2.22	-144.21	-31.32
240	474.47	474.67	0.2	Mouse 1 Cross Over Periphery and Center 75 by Center	5.81	29	2.29	10.39	51.87
241	470.94	472.67	1.74	Mouse 1 Locomotion in Area Box	165.01	95.1	2.73	-33.4	-19.25
242	470.94	472.67	1.74	Mouse 1 Locomotion in Area Periphery	165.01	95.1	2.73	-33.4	-19.25
243	472.91	473.94	1.03	Mouse 1 In Place Activity in Area Box	36.1	34.9	1.46	-65.54	-63.36
244	472.91	473.94	1.03	Mouse 1 In Place Activity in Area Periphery	36.1	34.9	1.46	-65.54	-63.36
245	472.04	474.64	2.6	Mouse 1 Turn Around	149.7	57.52	2.02	-123.74	-47.54
246	474.37	474.77	0.4	Area:Mouse 1 Center In Center	11.55	28.84	2.22	27.52	68.74
247	474.37	474.77	0.4	Area:Mouse 1 Center In Center 75	11.55	28.84	2.22	27.52	68.74
248	474.87	475.08	0.2	Mouse 1 Cross Over Periphery and Center 75 by Center	10.27	51.29	2.22	12.65	63.18
249	474.77	619.42	144.64	Area:Mouse 1 Center In Periphery	1568.55	10.84	1.89	225.3	1.56
250	619.52	619.72	0.2	Mouse 1 Cross Over Periphery and Center 75 by Center	7.45	37.21	2.37	8.33	41.61
251	475.38	478.21	2.84	Mouse 1 In Place Activity in Area Box	64.88	22.87	1.74	83.94	29.6
252	475.38	478.21	2.84	Mouse 1 In Place Activity in Area Periphery	64.88	22.87	1.74	83.94	29.6
253	479.38	483.35	3.97	Mouse 1 In Place Activity in Area Box	50.81	12.8	2.1	136.97	34.5
254	479.38	483.35	3.97	Mouse 1 In Place Activity in Area Periphery	50.81	12.8	2.1	136.97	34.5
255	478.45	482.75	4.3	Mouse 1 Turn Around	81.48	18.93	2.16	119.99	27.88
256	483.68	486.19	2.5	Mouse 1 Locomotion in Area Box	228.01	91.11	2.29	13.94	5.57
257	483.68	486.19	2.5	Mouse 1 Locomotion in Area Periphery	228.01	91.11	2.29	13.94	5.57
258	487.62	510.18	22.56	Mouse 1 In Place Activity in Area Box	73.53	3.26	1.87	-99.96	-4.43
259	487.62	510.18	22.56	Mouse 1 In Place Activity in Area Periphery	73.53	3.26	1.87	-99.96	-4.43
260	485.85	489.42	3.57	Mouse 1 Turn Around	118.73	33.26	1.84	-138.83	-38.89
261	511.61	518.92	7.31	Mouse 1 In Place Activity in Area Box	33.96	4.65	1.87	76.54	10.47
262	511.61	518.92	7.31	Mouse 1 In Place Activity in Area Periphery	33.96	4.65	1.87	76.54	10.47
263	520.15	527.83	7.67	Mouse 1 In Place Activity in Area Box	41.89	5.46	1.84	-71.72	-9.35
264	520.15	527.83	7.67	Mouse 1 In Place Activity in Area Periphery	41.89	5.46	1.84	-71.72	-9.35
265	528.36	528.76	0.4	Mouse 1 Flat-Back Approach in Area Box	32.72	81.72	3.57	-10.23	-25.56
266	527.96	528.9	0.93	Mouse 1 Locomotion in Area Box	56.49	60.47	3.25	7.03	7.53
267	527.96	528.9	0.93	Mouse 1 Locomotion in Area Periphery	56.49	60.47	3.25	7.03	7.53
268	529.03	529.66	0.63	Mouse 1 In Place Activity in Area Box	57.51	90.71	2.54	3.2	5.05
269	529.03	529.66	0.63	Mouse 1 In Place Activity in Area Periphery	57.51	90.71	2.54	3.2	5.05
270	530.3	530.56	0.27	Mouse 1 Flat-Back Approach in Area Box	10.68	40.01	3.66	1.75	6.56
271	530.03	531.66	1.63	Mouse 1 Locomotion in Area Box	104.85	64.13	3.09	0.06	0.04
272	530.03	531.66	1.63	Mouse 1 Locomotion in Area Periphery	104.85	64.13	3.09	0.06	0.04
273	532.07	532.9	0.83	Mouse 1 In Place Activity in Area Box	30.44	36.49	2.26	-1.6	-1.92
274	532.07	532.9	0.83	Mouse 1 In Place Activity in Area Periphery	30.44	36.49	2.26	-1.6	-1.92
275	534.3	610.81	76.51	Mouse 1 In Place Activity in Area Box	221.32	2.89	1.75	-35.32	-0.46
276	534.3	610.81	76.51	Mouse 1 In Place Activity in Area Periphery	221.32	2.89	1.75	-35.32	-0.46
277	531.36	536.9	5.54	Mouse 1 Turn Around	137.34	24.8	2.21	-60.41	-10.91
279	612.41	612.68	0.27	Mouse 1 Flat-Back Approach in Area Box	19.1	71.56	3.27	2.64	9.88
280	613.98	614.95	0.97	Mouse 1 Locomotion in Area Box	67.65	69.91	2.92	-5.63	-5.82
281	613.98	614.95	0.97	Mouse 1 Locomotion in Area Periphery	67.65	69.91	2.92	-5.63	-5.82
282	616.52	618.89	2.37	Mouse 1 In Place Activity in Area Box	43.35	18.3	2.32	92.88	39.2
283	616.52	618.89	2.37	Mouse 1 In Place Activity in Area Periphery	43.35	18.3	2.32	92.88	39.2
284	614.91	619.72	4.8	Mouse 1 Turn Around	171.54	35.7	2.32	139.17	28.97
285	619.42	624.22	4.8	Area:Mouse 1 Center In Center	305.08	63.49	2.31	21.26	4.42
286	619.42	624.22	4.8	Area:Mouse 1 Center In Center 75	305.08	63.49	2.31	21.26	4.42
287	624.32	624.52	0.2	Mouse 1 Cross Over Periphery and Center 75 by Center	4.65	23.23	2.18	2.15	10.72
288	620.39	622.32	1.94	Mouse 1 Locomotion in Area Box	161.58	83.49	2.36	-18.22	-9.41
289	620.39	622.32	1.94	Mouse 1 Locomotion in Area Center	161.58	83.49	2.36	-18.22	-9.41
290	620.39	622.32	1.94	Mouse 1 Locomotion in Area Center 75	161.58	83.49	2.36	-18.22	-9.41
291	624.22	681.98	57.76	Area:Mouse 1 Center In Periphery	774.93	13.42	1.78	-86.01	-1.49
292	682.08	682.28	0.2	Mouse 1 Cross Over Periphery and Center 75 by Center	9.71	48.48	2.59	2.65	13.25
293	624.09	626.93	2.84	Mouse 1 In Place Activity in Area Box	34.15	12.04	2.1	-47.82	-16.86
294	624.09	626.93	2.84	Mouse 1 In Place Activity in Area Periphery	34.15	12.04	2.1	-47.82	-16.86
295	622.26	626.93	4.67	Mouse 1 Turn Around	142.45	30.49	2.21	-44.97	-9.63
296	627.16	628.56	1.4	Mouse 1 Locomotion in Area Box	100.36	71.61	2.34	-3.35	-2.39
297	627.16	628.56	1.4	Mouse 1 Locomotion in Area Periphery	100.36	71.61	2.34	-3.35	-2.39
298	630.36	631.83	1.47	Mouse 1 In Place Activity in Area Box	44.65	30.42	1.95	-14.02	-9.55
299	630.36	631.83	1.47	Mouse 1 In Place Activity in Area Periphery	44.65	30.42	1.95	-14.02	-9.55
300	632.9	634.57	1.67	Mouse 1 In Place Activity in Area Box	34.58	20.73	1.48	0.87	0.52
301	632.9	634.57	1.67	Mouse 1 In Place Activity in Area Periphery	34.58	20.73	1.48	0.87	0.52
302	629.83	635.97	6.14	Mouse 1 Turn Around	168.08	27.38	1.81	-200.94	-32.73
303	635.7	637.24	1.53	Mouse 1 Locomotion in Area Box	185.28	120.71	2.31	-30.11	-19.62
304	635.7	637.24	1.53	Mouse 1 Locomotion in Area Periphery	185.28	120.71	2.31	-30.11	-19.62
305	637.4	680.95	43.54	Mouse 1 In Place Activity in Area Box	178.28	4.09	1.69	114.55	2.63
306	637.4	680.95	43.54	Mouse 1 In Place Activity in Area Periphery	178.28	4.09	1.69	114.55	2.63
307	637	643.14	6.14	Mouse 1 Turn Around	194.59	31.69	1.79	43.26	7.05
308	681.98	687.02	5.04	Area:Mouse 1 Center In Center	175.85	34.9	2.32	-81.62	-16.2
309	681.98	685.39	3.4	Area:Mouse 1 Center In Center 75	82.78	24.32	2.29	-10.8	-3.17
310	687.12	687.32	0.2	Mouse 1 Cross Over Periphery and Center 75 by Center	36.26	181.12	2.3	-1.24	-6.17
311	682.08	684.05	1.97	Mouse 1 In Place Activity in Area Box	40.8	20.72	2.31	-16.41	-8.33
312	682.08	684.05	1.97	Mouse 1 In Place Activity in Area Center	40.8	20.72	2.31	-16.41	-8.33
313	682.08	684.05	1.97	Mouse 1 In Place Activity in Area Center 75	40.8	20.72	2.31	-16.41	-8.33
314	678.14	684.18	6.04	Mouse 1 Turn Around	80.34	13.3	2.12	24.14	4
315	685.39	686.59	1.2	Area:Mouse 1 Center In Center 50	43.52	36.23	2.3	-63.21	-52.62
316	686.59	687.02	0.43	Area:Mouse 1 Center In Center 75	49.55	114.23	2.58	-7.61	-17.55
317	686.15	687.19	1.03	Mouse 1 Locomotion in Area Box	97.26	94.03	2.5	-51.13	-49.43
318	686.15	686.79	0.63	Mouse 1 Locomotion in Area Center	36.03	56.84	2.46	-43.29	-68.28
319	687.02	815.28	128.26	Area:Mouse 1 Center In Periphery	2618.82	20.42	2.04	-595.48	-4.64
320	815.38	815.58	0.2	Mouse 1 Cross Over Periphery and Center 75 by Center	6.77	33.84	2.45	7.16	35.74
321	689.46	703.6	14.15	Mouse 1 In Place Activity in Area Box	120.7	8.53	2.02	113.93	8.05
322	689.46	703.6	14.15	Mouse 1 In Place Activity in Area Periphery	120.7	8.53	2.02	113.93	8.05
323	688.09	702.87	14.78	Mouse 1 Turn Around	130.91	8.86	2.01	91.66	6.2
324	704.97	709.64	4.67	Mouse 1 In Place Activity in Area Box	45.24	9.69	2.33	20.51	4.39
325	704.97	709.64	4.67	Mouse 1 In Place Activity in Area Periphery	45.24	9.69	2.33	20.51	4.39
326	709.64	710.61	0.97	Mouse 1 has no movement in Area Box	0.73	0.76	2.23	0.01	0.01
327	709.64	710.61	0.97	Mouse 1 has no movement in Area Periphery	0.73	0.76	2.23	0.01	0.01
328	710.61	713.85	3.24	Mouse 1 In Place Activity in Area Box	9.57	2.96	2.11	73.98	22.86
329	710.61	713.85	3.24	Mouse 1 In Place Activity in Area Periphery	9.57	2.96	2.11	73.98	22.86
330	714.05	715.02	0.97	Mouse 1 Locomotion in Area Box	50.35	52.04	2.23	42.18	43.59
331	714.05	715.02	0.97	Mouse 1 Locomotion in Area Periphery	50.35	52.04	2.23	42.18	43.59
332	715.82	723.29	7.47	Mouse 1 In Place Activity in Area Box	33.41	4.47	1.71	-92.9	-12.43
333	715.82	723.29	7.47	Mouse 1 In Place Activity in Area Periphery	33.41	4.47	1.71	-92.9	-12.43
334	714.48	723.42	8.94	Mouse 1 Turn Around	134.6	15.05	1.76	-163.45	-18.28
335	724.56	725.29	0.73	Mouse 1 In Place Activity in Area Box	24.79	33.77	2.05	-32.11	-43.74
336	724.56	725.29	0.73	Mouse 1 In Place Activity in Area Periphery	24.79	33.77	2.05	-32.11	-43.74
337	726.16	727.19	1.03	Mouse 1 Flat-Back Approach in Area Box	152.8	147.72	3.55	0.15	0.15
338	725.69	727.49	1.8	Mouse 1 Locomotion in Area Box	214.4	118.99	3.31	16.01	8.88
339	725.69	727.49	1.8	Mouse 1 Locomotion in Area Periphery	214.4	118.99	3.31	16.01	8.88
340	728.06	728.76	0.7	Mouse 1 In Place Activity in Area Box	24.35	34.74	1.63	-43.49	-62.07
341	728.06	728.76	0.7	Mouse 1 In Place Activity in Area Periphery	24.35	34.74	1.63	-43.49	-62.07
342	726.99	729.66	2.67	Mouse 1 Turn Around	189.01	70.81	2.13	-88.63	-33.2
343	729.8	732.77	2.97	Mouse 1 In Place Activity in Area Box	32.44	10.92	2.27	-16.97	-5.72
344	729.8	732.77	2.97	Mouse 1 In Place Activity in Area Periphery	32.44	10.92	2.27	-16.97	-5.72
345	734.1	749.72	15.62	Mouse 1 In Place Activity in Area Box	106.58	6.82	1.89	-323.62	-20.72
346	734.1	749.72	15.62	Mouse 1 In Place Activity in Area Periphery	106.58	6.82	1.89	-323.62	-20.72
347	731.8	736.9	5.11	Mouse 1 Turn Around	104.52	20.47	2.01	-294.12	-57.61
348	750.18	752.12	1.94	Mouse 1 Locomotion in Area Box	261.5	135.12	2.72	-10.43	-5.39
349	750.18	752.12	1.94	Mouse 1 Locomotion in Area Periphery	261.5	135.12	2.72	-10.43	-5.39
350	752.62	753.02	0.4	Mouse 1 has no movement in Area Box	19.04	47.55	2.43	-0.27	-0.68
351	752.62	753.02	0.4	Mouse 1 has no movement in Area Periphery	19.04	47.55	2.43	-0.27	-0.68
352	753.02	758.79	5.77	Mouse 1 In Place Activity in Area Box	37.97	6.58	2.02	84.73	14.68
353	753.02	758.79	5.77	Mouse 1 In Place Activity in Area Periphery	37.97	6.58	2.02	84.73	14.68
354	751.65	757.66	6.01	Mouse 1 Turn Around	175.12	29.16	2.24	47.31	7.88
355	759.26	760.79	1.53	Mouse 1 Locomotion in Area Box	177.57	115.69	2.42	-6.17	-4.02
356	759.26	760.79	1.53	Mouse 1 Locomotion in Area Periphery	177.57	115.69	2.42	-6.17	-4.02
357	760.23	765.1	4.87	Mouse 1 Turn Around	211.49	43.41	2.14	7.65	1.57
358	761.73	764.46	2.74	Mouse 1 In Place Activity in Area Box	23.35	8.54	2	-6.35	-2.32
359	761.73	764.46	2.74	Mouse 1 In Place Activity in Area Periphery	23.35	8.54	2	-6.35	-2.32
360	766.73	771.67	4.94	Mouse 1 In Place Activity in Area Box	38.64	7.82	2.37	3.32	0.67
361	766.73	771.67	4.94	Mouse 1 In Place Activity in Area Periphery	38.64	7.82	2.37	3.32	0.67
362	775.38	775.78	0.4	Mouse 1 Flat-Back Approach in Area Box	32.06	80.07	3.1	15.68	39.17
363	775.14	777.81	2.67	Mouse 1 Turn Around	113.08	42.36	2.22	18.01	6.75
364	776.61	778.88	2.27	Mouse 1 In Place Activity in Area Box	51.31	22.62	1.86	-6.84	-3.01
365	776.61	778.88	2.27	Mouse 1 In Place Activity in Area Periphery	51.31	22.62	1.86	-6.84	-3.01
366	780.15	782.08	1.94	Mouse 1 In Place Activity in Area Box	20.83	10.76	2.19	8.75	4.52
367	780.15	782.08	1.94	Mouse 1 In Place Activity in Area Periphery	20.83	10.76	2.19	8.75	4.52
368	783.35	784.58	1.23	Mouse 1 In Place Activity in Area Box	12.73	10.31	1.84	-59.67	-48.34
369	783.35	784.58	1.23	Mouse 1 In Place Activity in Area Periphery	12.73	10.31	1.84	-59.67	-48.34
371	784.45	786.59	2.14	Mouse 1 Turn Around	54.22	25.39	1.55	-130.55	-61.13
372	787.05	792.26	5.21	Mouse 1 In Place Activity in Area Box	49.78	9.56	1.65	26.57	5.1
373	787.05	792.26	5.21	Mouse 1 In Place Activity in Area Periphery	49.78	9.56	1.65	26.57	5.1
374	793.23	799.6	6.37	Mouse 1 In Place Activity in Area Box	14.55	2.28	1.57	30.65	4.81
375	793.23	799.6	6.37	Mouse 1 In Place Activity in Area Periphery	14.55	2.28	1.57	30.65	4.81
376	799.77	800.67	0.9	Mouse 1 Locomotion in Area Box	51.87	57.57	2.46	-59.83	-66.41
377	799.77	800.67	0.9	Mouse 1 Locomotion in Area Periphery	51.87	57.57	2.46	-59.83	-66.41
378	800.87	806.37	5.51	Mouse 1 In Place Activity in Area Box	91.33	16.59	1.85	-8.57	-1.56
379	800.87	806.37	5.51	Mouse 1 In Place Activity in Area Periphery	91.33	16.59	1.85	-8.57	-1.56
380	800.27	806.57	6.31	Mouse 1 Turn Around	156.52	24.82	1.93	-22.36	-3.55
381	806.51	807.37	0.87	Mouse 1 Locomotion in Area Box	44.68	51.5	2.15	-18.36	-21.16
382	806.51	807.37	0.87	Mouse 1 Locomotion in Area Periphery	44.68	51.5	2.15	-18.36	-21.16
383	807.51	810.24	2.74	Mouse 1 In Place Activity in Area Box	67.27	24.59	1.94	20.46	7.48
384	807.51	810.24	2.74	Mouse 1 In Place Activity in Area Periphery	67.27	24.59	1.94	20.46	7.48
385	806.84	811.11	4.27	Mouse 1 Turn Around	127.15	29.77	2	-6.13	-1.43
386	811.81	812.58	0.77	Mouse 1 In Place Activity in Area Box	48.25	62.87	2.58	8.51	11.08
387	811.81	812.58	0.77	Mouse 1 In Place Activity in Area Periphery	48.25	62.87	2.58	8.51	11.08
388	811.38	814.78	3.4	Mouse 1 Turn Around	111.97	32.9	2.3	-171.2	-50.3
389	815.28	815.62	0.33	Area:Mouse 1 Center In Center	10.56	31.66	2.43	12.14	36.39
390	815.28	815.62	0.33	Area:Mouse 1 Center In Center 75	10.56	31.66	2.43	12.14	36.39
391	815.72	815.92	0.2	Mouse 1 Cross Over Periphery and Center 75 by Center	3.37	16.85	1.8	16.49	82.37
392	815.62	825.96	10.34	Area:Mouse 1 Center In Periphery	161.14	15.58	1.83	-3.56	-0.34
393	826.06	826.26	0.2	Mouse 1 Cross Over Periphery and Center 75 by Center	7.89	39.42	2.47	6.32	31.58
394	815.42	816.25	0.83	Mouse 1 In Place Activity in Area Box	16.84	20.19	2	8.27	9.91
395	815.42	816.25	0.83	Mouse 1 In Place Activity in Area Periphery	16.84	20.19	2	8.27	9.91
396	817.85	824.89	7.04	Mouse 1 In Place Activity in Area Box	56.63	8.04	1.76	102.8	14.6
397	817.85	824.89	7.04	Mouse 1 In Place Activity in Area Periphery	56.63	8.04	1.76	102.8	14.6
398	816.98	826.99	10.01	Mouse 1 Turn Around	172.3	17.21	1.87	117.17	11.71
399	825.96	826.66	0.7	Area:Mouse 1 Center In Center	23.7	33.82	2.32	23.5	33.54
400	825.96	826.66	0.7	Area:Mouse 1 Center In Center 75	23.7	33.82	2.32	23.5	33.54
401	826.76	826.96	0.2	Mouse 1 Cross Over Periphery and Center 75 by Center	2.59	12.92	2.22	2.34	11.71
402	826.66	913.78	87.12	Area:Mouse 1 Center In Periphery	1238.7	14.22	2.03	-75.98	-0.87
403	913.88	914.08	0.2	Mouse 1 Cross Over Periphery and Center 75 by Center	4.82	24.05	2.48	3.26	16.3
404	826.16	826.89	0.73	Mouse 1 In Place Activity in Area Box	20.2	27.52	2.26	23.91	32.57
405	827.83	830.33	2.5	Mouse 1 Turn Around	105.65	42.22	2.29	-94.89	-37.92
406	828.9	830.1	1.2	Mouse 1 In Place Activity in Area Box	37.65	31.34	1.86	-97.64	-81.29
407	828.9	830.1	1.2	Mouse 1 In Place Activity in Area Periphery	37.65	31.34	1.86	-97.64	-81.29
408	831	833.6	2.6	Mouse 1 In Place Activity in Area Box	36.21	13.91	2.16	20.21	7.77
409	831	833.6	2.6	Mouse 1 In Place Activity in Area Periphery	36.21	13.91	2.16	20.21	7.77
410	836.44	837.3	0.87	Mouse 1 Locomotion in Area Box	55.55	64.03	2.74	34.16	39.38
411	836.44	837.3	0.87	Mouse 1 Locomotion in Area Periphery	55.55	64.03	2.74	34.16	39.38
412	838.44	875.54	37.1	Mouse 1 In Place Activity in Area Box	183.61	4.95	1.91	171.72	4.63
413	838.44	875.54	37.1	Mouse 1 In Place Activity in Area Periphery	183.61	4.95	1.91	171.72	4.63
414	836.97	853.25	16.28	Mouse 1 Turn Around	170.75	10.49	1.97	105.99	6.51
415	877.94	882.75	4.8	Mouse 1 In Place Activity in Area Box	47.09	9.8	2.28	8.27	1.72
416	877.94	882.75	4.8	Mouse 1 In Place Activity in Area Periphery	47.09	9.8	2.28	8.27	1.72
417	876.94	882.75	5.81	Mouse 1 Turn Around	102.05	17.58	2.36	32.73	5.64
418	883.75	885.72	1.97	Mouse 1 In Place Activity in Area Box	7.24	3.68	2.18	-10.63	-5.4
419	883.75	885.72	1.97	Mouse 1 In Place Activity in Area Periphery	7.24	3.68	2.18	-10.63	-5.4
420	886.29	887.85	1.57	Mouse 1 Locomotion in Area Box	126.29	80.53	2.63	25.68	16.37
421	886.29	887.85	1.57	Mouse 1 Locomotion in Area Periphery	126.29	80.53	2.63	25.68	16.37
422	888.05	910.34	22.29	Mouse 1 In Place Activity in Area Box	132.74	5.96	1.93	-134.55	-6.04
423	888.05	910.34	22.29	Mouse 1 In Place Activity in Area Periphery	132.74	5.96	1.93	-134.55	-6.04
424	887.05	894.59	7.54	Mouse 1 Turn Around	155.75	20.65	1.89	-97.81	-12.97
426	911.08	912.98	1.9	Mouse 1 Locomotion in Area Box	201.81	106.11	2.49	1.44	0.76
427	911.08	912.98	1.9	Mouse 1 Locomotion in Area Periphery	201.81	106.11	2.49	1.44	0.76
428	913.78	914.05	0.27	Area:Mouse 1 Center In Center	6.12	22.91	2.48	-1.76	-6.59
429	913.78	914.05	0.27	Area:Mouse 1 Center In Center 75	6.12	22.91	2.48	-1.76	-6.59
430	914.15	914.35	0.2	Mouse 1 Cross Over Periphery and Center 75 by Center	6.12	30.59	2.34	6.2	30.98
431	914.05	968.34	54.29	Area:Mouse 1 Center In Periphery	1380.56	25.43	2.05	-276.99	-5.1
432	968.44	968.64	0.2	Mouse 1 Cross Over Periphery and Center 75 by Center	15.7	78.44	2.34	-13.44	-67.13
433	916.15	916.62	0.47	Mouse 1 In Place Activity in Area Box	31.43	67.27	2.38	5.74	12.28
434	916.15	916.62	0.47	Mouse 1 In Place Activity in Area Periphery	31.43	67.27	2.38	5.74	12.28
435	918.55	921.62	3.07	Mouse 1 Turn Around	121.63	39.62	2.23	26.1	8.5
436	922.26	922.99	0.73	Mouse 1 In Place Activity in Area Box	5.02	6.84	2.25	-4.33	-5.9
437	922.26	922.99	0.73	Mouse 1 In Place Activity in Area Periphery	5.02	6.84	2.25	-4.33	-5.9
438	923.82	925.56	1.74	Mouse 1 In Place Activity in Area Box	22.32	12.87	1.63	-34.35	-19.8
439	923.82	925.56	1.74	Mouse 1 In Place Activity in Area Periphery	22.32	12.87	1.63	-34.35	-19.8
440	926.36	927.89	1.53	Mouse 1 Locomotion in Area Box	156.22	101.78	2.46	-68.31	-44.51
441	926.36	927.89	1.53	Mouse 1 Locomotion in Area Periphery	156.22	101.78	2.46	-68.31	-44.51
442	928.03	941.51	13.48	Mouse 1 In Place Activity in Area Box	124.52	9.24	1.91	-107.51	-7.98
443	928.03	941.51	13.48	Mouse 1 In Place Activity in Area Periphery	124.52	9.24	1.91	-107.51	-7.98
444	927.39	930.06	2.67	Mouse 1 Turn Around	176.87	66.26	2.05	-24.29	-9.1
445	939.77	940.07	0.3	Mouse 1 SAP [None]	6.47	21.55	3.12	-6.41	-21.34
446	941.68	942.81	1.13	Mouse 1 Locomotion in Area Box	73.53	64.81	2.56	-14.58	-12.85
447	941.68	942.81	1.13	Mouse 1 Locomotion in Area Periphery	73.53	64.81	2.56	-14.58	-12.85
448	942.94	943.74	0.8	Mouse 1 In Place Activity in Area Box	40.46	50.52	2.45	11.9	14.86
449	942.94	943.74	0.8	Mouse 1 In Place Activity in Area Periphery	40.46	50.52	2.45	11.9	14.86
450	943.88	948.55	4.67	Mouse 1 Turn Around	100.96	21.61	2.01	18.15	3.88
451	945.71	948.28	2.57	Mouse 1 In Place Activity in Area Box	23.86	9.29	1.79	-8.51	-3.31
452	945.71	948.28	2.57	Mouse 1 In Place Activity in Area Periphery	23.86	9.29	1.79	-8.51	-3.31
453	949.88	954.29	4.4	Mouse 1 In Place Activity in Area Box	56.74	12.88	2.33	17.31	3.93
454	949.88	954.29	4.4	Mouse 1 In Place Activity in Area Periphery	56.74	12.88	2.33	17.31	3.93
455	955.06	960.69	5.64	Mouse 1 In Place Activity in Area Box	50.6	8.97	1.59	174.73	30.99
456	955.06	960.69	5.64	Mouse 1 In Place Activity in Area Periphery	50.6	8.97	1.59	174.73	30.99
457	949.55	961.29	11.75	Mouse 1 Turn Around	134.04	11.41	1.95	187.92	16
458	962	964.2	2.2	Mouse 1 Locomotion in Area Box	191.56	86.99	2.33	-15.28	-6.94
459	962	964.2	2.2	Mouse 1 Locomotion in Area Periphery	191.56	86.99	2.33	-15.28	-6.94
460	964.46	965.17	0.7	Mouse 1 In Place Activity in Area Box	32.89	46.94	1.75	-12.09	-17.25
461	964.46	965.17	0.7	Mouse 1 In Place Activity in Area Periphery	32.89	46.94	1.75	-12.09	-17.25
462	963.8	967.5	3.7	Mouse 1 Turn Around	125.11	33.78	1.9	-120.6	-32.56
463	968.34	973.77	5.44	Area:Mouse 1 Center In Center	319.93	58.82	2.34	-20.7	-3.81
464	968.34	969.9	1.57	Area:Mouse 1 Center In Center 75	84.72	54.02	2.23	-38.65	-24.65
465	973.87	974.07	0.2	Mouse 1 Cross Over Periphery and Center 75 by Center	31.35	156.61	2.46	-9.12	-45.58
466	969.9	972.14	2.24	Area:Mouse 1 Center In Center 50	53.72	24.03	2.23	-2.54	-1.14
467	969.6	970.97	1.37	Mouse 1 In Place Activity in Area Box	27.61	20.18	2.26	10.9	7.97
468	969.6	970.97	1.37	Mouse 1 In Place Activity in Area Center	27.61	20.18	2.26	10.9	7.97
469	969.7	970.97	1.27	Mouse 1 In Place Activity in Area Center 50	24.27	19.14	2.26	9.94	7.84
470	972.14	973.07	0.93	Area:Mouse 1 Center In Center 25	87.2	93.33	2.54	61.6	65.93
471	971.3	974.17	2.87	Mouse 1 Locomotion in Area Box	279.82	97.51	2.48	-0.15	-0.05
472	971.3	973.54	2.24	Mouse 1 Locomotion in Area Center	181.52	81.2	2.49	34.57	15.46
473	973.07	973.37	0.3	Area:Mouse 1 Center In Center 50	34.5	114.88	2.85	-12.28	-40.89
474	973.37	973.77	0.4	Area:Mouse 1 Center In Center 75	59.79	149.34	2.58	-28.82	-71.98
475	973.77	1130.7	156.92	Area:Mouse 1 Center In Periphery	3172.12	20.21	2.25	171.08	1.09
476	1130.8	1131	0.2	Mouse 1 Cross Over Periphery and Center 75 by Center	7.79	38.91	2.19	27.16	135.65
477	974.31	980.55	6.24	Mouse 1 In Place Activity in Area Box	93.12	14.92	1.63	-2.8	-0.45
478	974.31	980.55	6.24	Mouse 1 In Place Activity in Area Periphery	93.12	14.92	1.63	-2.8	-0.45
479	973.64	977.61	3.97	Mouse 1 Turn Around	163.38	41.15	1.84	-70.7	-17.81
480	981.58	982.42	0.83	Mouse 1 In Place Activity in Area Box	15.17	18.19	1.48	-106.69	-127.9
481	981.58	982.42	0.83	Mouse 1 In Place Activity in Area Periphery	15.17	18.19	1.48	-106.69	-127.9
482	982.92	984.42	1.5	Mouse 1 Locomotion in Area Box	193.91	129.15	2.54	18.89	12.58
483	982.92	984.42	1.5	Mouse 1 Locomotion in Area Periphery	193.91	129.15	2.54	18.89	12.58
484	984.65	990.46	5.81	Mouse 1 In Place Activity in Area Box	89.4	15.4	1.81	120.89	20.82
485	984.65	990.46	5.81	Mouse 1 In Place Activity in Area Periphery	89.4	15.4	1.81	120.89	20.82
486	983.92	990.86	6.94	Mouse 1 Turn Around	241.53	34.8	1.87	95.72	13.79
487	990.69	992.76	2.07	Mouse 1 Locomotion in Area Box	238.01	115.05	2.76	-30.83	-14.9
488	990.69	992.76	2.07	Mouse 1 Locomotion in Area Periphery	238.01	115.05	2.76	-30.83	-14.9
489	992.93	997.4	4.47	Mouse 1 In Place Activity in Area Box	94.68	21.18	2.17	122.22	27.34
490	992.93	997.4	4.47	Mouse 1 In Place Activity in Area Periphery	94.68	21.18	2.17	122.22	27.34
491	992.33	998.67	6.34	Mouse 1 Turn Around	225.68	35.6	2.26	112.79	17.79
492	1000.1	1001.53	1.43	Mouse 1 Locomotion in Area Box	85.37	59.5	2.24	-15.97	-11.13
493	1000.1	1001.53	1.43	Mouse 1 Locomotion in Area Periphery	85.37	59.5	2.24	-15.97	-11.13
494	1004.54	1006.97	2.44	Mouse 1 In Place Activity in Area Box	48.01	19.71	2.35	41.3	16.96
495	1004.54	1006.97	2.44	Mouse 1 In Place Activity in Area Periphery	48.01	19.71	2.35	41.3	16.96
496	1003.94	1007.87	3.94	Mouse 1 Turn Around	96.25	24.45	2.33	93.4	23.72
497	1008.01	1018.65	10.64	Mouse 1 In Place Activity in Area Box	66.89	6.28	2.43	-1.38	-0.13
498	1008.01	1018.65	10.64	Mouse 1 In Place Activity in Area Periphery	66.89	6.28	2.43	-1.38	-0.13
499	1018.65	1022.62	3.97	Mouse 1 has no movement in Area Box	0	0	2.71	-0.33	-0.08
500	1018.65	1022.62	3.97	Mouse 1 has no movement in Area Periphery	0	0	2.71	-0.33	-0.08
501	1022.62	1023.39	0.77	Mouse 1 In Place Activity in Area Box	0	0	2.71	0.27	0.36
502	1022.62	1023.39	0.77	Mouse 1 In Place Activity in Area Periphery	0	0	2.71	0.27	0.36
503	1023.39	1035.7	12.31	Mouse 1 has no movement in Area Box	0	0	2.72	0.04	0
504	1023.39	1035.7	12.31	Mouse 1 has no movement in Area Periphery	0	0	2.72	0.04	0
505	1035.7	1040.17	4.47	Mouse 1 In Place Activity in Area Box	0	0	2.72	-1.96	-0.44
506	1035.7	1040.17	4.47	Mouse 1 In Place Activity in Area Periphery	0	0	2.72	-1.96	-0.44
507	1040.17	1051.69	11.51	Mouse 1 has no movement in Area Box	0	0	2.71	0.01	0
508	1040.17	1051.69	11.51	Mouse 1 has no movement in Area Periphery	0	0	2.71	0.01	0
509	1051.69	1054.79	3.1	Mouse 1 In Place Activity in Area Box	14.32	4.62	2.29	141.12	45.48
510	1051.69	1054.79	3.1	Mouse 1 In Place Activity in Area Periphery	14.32	4.62	2.29	141.12	45.48
511	1057.09	1059.66	2.57	Mouse 1 Locomotion in Area Box	212.01	82.52	2.6	1.39	0.54
512	1057.09	1059.66	2.57	Mouse 1 Locomotion in Area Periphery	212.01	82.52	2.6	1.39	0.54
513	1060.56	1068.6	8.04	Mouse 1 In Place Activity in Area Box	66.93	8.32	1.69	-104.75	-13.03
514	1060.56	1068.6	8.04	Mouse 1 In Place Activity in Area Periphery	66.93	8.32	1.69	-104.75	-13.03
515	1059.39	1071.37	11.98	Mouse 1 Turn Around	200.6	16.75	1.83	-109.91	-9.18
516	1069.34	1071.24	1.9	Mouse 1 In Place Activity in Area Box	26.21	13.78	2.06	21.93	11.53
517	1069.34	1071.24	1.9	Mouse 1 In Place Activity in Area Periphery	26.21	13.78	2.06	21.93	11.53
518	1071.91	1072.94	1.03	Mouse 1 In Place Activity in Area Box	18.64	18.02	2.19	-4.84	-4.68
519	1071.91	1072.94	1.03	Mouse 1 In Place Activity in Area Periphery	18.64	18.02	2.19	-4.84	-4.68
520	1073.64	1075.31	1.67	Mouse 1 In Place Activity in Area Box	27.37	16.4	2.7	-14.1	-8.45
521	1073.64	1075.31	1.67	Mouse 1 In Place Activity in Area Periphery	27.37	16.4	2.7	-14.1	-8.45
522	1077.31	1078.71	1.4	Mouse 1 Locomotion in Area Box	145.82	104.05	3.21	-13.92	-9.94
523	1077.31	1078.71	1.4	Mouse 1 Locomotion in Area Periphery	145.82	104.05	3.21	-13.92	-9.94
524	1078.91	1093.26	14.35	Mouse 1 In Place Activity in Area Box	85.92	5.99	1.87	-142.09	-9.9
525	1078.91	1093.26	14.35	Mouse 1 In Place Activity in Area Periphery	85.92	5.99	1.87	-142.09	-9.9
526	1078.18	1084.62	6.44	Mouse 1 Turn Around	178.95	27.79	1.91	-124.36	-19.31
527	1093.69	1096	2.3	Mouse 1 Locomotion in Area Box	216.23	93.92	3.03	-9.33	-4.05
528	1093.69	1096	2.3	Mouse 1 Locomotion in Area Periphery	216.23	93.92	3.03	-9.33	-4.05
529	1097.26	1099.3	2.04	Mouse 1 In Place Activity in Area Box	37.9	18.62	2.3	73.16	35.94
530	1097.26	1099.3	2.04	Mouse 1 In Place Activity in Area Periphery	37.9	18.62	2.3	73.16	35.94
531	1100.17	1103.54	3.37	Mouse 1 In Place Activity in Area Box	27.44	8.14	1.67	7.05	2.09
532	1100.17	1103.54	3.37	Mouse 1 In Place Activity in Area Periphery	27.44	8.14	1.67	7.05	2.09
533	1096.7	1104.14	7.44	Mouse 1 Turn Around	111.15	14.94	1.99	71.17	9.57
534	1104.9	1105.87	0.97	Mouse 1 Locomotion in Area Box	67.89	70.16	2.4	-9.23	-9.54
535	1104.9	1105.87	0.97	Mouse 1 Locomotion in Area Periphery	67.89	70.16	2.4	-9.23	-9.54
536	1106.11	1107.04	0.93	Mouse 1 In Place Activity in Area Box	55.51	59.41	2.39	-0.71	-0.76
537	1106.11	1107.04	0.93	Mouse 1 In Place Activity in Area Periphery	55.51	59.41	2.39	-0.71	-0.76
538	1109.91	1111.11	1.2	Mouse 1 In Place Activity in Area Box	10.15	8.45	1.82	51.89	43.2
539	1109.91	1111.11	1.2	Mouse 1 In Place Activity in Area Periphery	10.15	8.45	1.82	51.89	43.2
540	1107.74	1111.85	4.1	Mouse 1 Turn Around	111.1	27.07	2.09	91.68	22.34
541	1111.95	1118.92	6.97	Mouse 1 In Place Activity in Area Box	92.44	13.25	2.11	61.45	8.81
542	1111.95	1118.92	6.97	Mouse 1 In Place Activity in Area Periphery	92.44	13.25	2.11	61.45	8.81
543	1116.35	1121.32	4.97	Mouse 1 Turn Around	79.77	16.05	1.85	262.93	52.89
544	1120.12	1124.72	4.6	Mouse 1 In Place Activity in Area Box	54.17	11.77	1.77	32.72	7.11
545	1120.12	1124.72	4.6	Mouse 1 In Place Activity in Area Periphery	54.17	11.77	1.77	32.72	7.11
546	1126.13	1127.36	1.23	Mouse 1 In Place Activity in Area Box	17.45	14.13	1.77	-91.29	-73.94
547	1126.13	1127.36	1.23	Mouse 1 In Place Activity in Area Periphery	17.45	14.13	1.77	-91.29	-73.94
548	1128.8	1130.33	1.53	Mouse 1 In Place Activity in Area Box	24.19	15.76	2.16	34.96	22.77
549	1128.8	1130.33	1.53	Mouse 1 In Place Activity in Area Periphery	24.19	15.76	2.16	34.96	22.77
550	1127.43	1131	3.57	Mouse 1 Turn Around	99.76	27.94	2.23	147.8	41.4
551	1130.7	1131.2	0.5	Area:Mouse 1 Center In Center	21.53	43.02	2.38	52.39	104.68
552	1130.7	1131.2	0.5	Area:Mouse 1 Center In Center 75	21.53	43.02	2.38	52.39	104.68
553	1131.3	1131.5	0.2	Mouse 1 Cross Over Periphery and Center 75 by Center	13.66	68.24	2.15	3.87	19.33
554	1131.2	1181.95	50.75	Area:Mouse 1 Center In Periphery	1162.35	22.9	1.99	-43.25	-0.85
555	1182.05	1182.25	0.2	Mouse 1 Cross Over Periphery and Center 75 by Center	6.28	31.38	2.3	-20.91	-104.46
556	1131.9	1136.24	4.34	Mouse 1 In Place Activity in Area Box	52.14	12.02	1.84	-65.2	-15.03
557	1131.9	1136.24	4.34	Mouse 1 In Place Activity in Area Periphery	52.14	12.02	1.84	-65.2	-15.03
558	1139.04	1140.24	1.2	Mouse 1 In Place Activity in Area Box	37.58	31.28	1.63	5.32	4.43
559	1139.04	1140.24	1.2	Mouse 1 In Place Activity in Area Periphery	37.58	31.28	1.63	5.32	4.43
560	1142.31	1144.28	1.97	Mouse 1 In Place Activity in Area Box	38.17	19.39	1.63	-43.53	-22.11
561	1142.31	1144.28	1.97	Mouse 1 In Place Activity in Area Periphery	38.17	19.39	1.63	-43.53	-22.11
562	1141.41	1145.25	3.84	Mouse 1 Turn Around	108.38	28.24	1.72	-84.05	-21.9
563	1146.01	1147.95	1.94	Mouse 1 Locomotion in Area Box	195.22	100.87	2.72	-16.07	-8.3
564	1146.01	1147.95	1.94	Mouse 1 Locomotion in Area Periphery	195.22	100.87	2.72	-16.07	-8.3
565	1151.12	1155.72	4.6	Mouse 1 In Place Activity in Area Box	18.98	4.12	1.97	-6.67	-1.45
566	1151.12	1155.72	4.6	Mouse 1 In Place Activity in Area Periphery	18.98	4.12	1.97	-6.67	-1.45
567	1147.78	1163.86	16.08	Mouse 1 Turn Around	208.03	12.93	2.1	26.39	1.64
568	1156.52	1172.97	16.45	Mouse 1 In Place Activity in Area Box	76.51	4.65	1.73	202.56	12.31
569	1156.52	1172.97	16.45	Mouse 1 In Place Activity in Area Periphery	76.51	4.65	1.73	202.56	12.31
570	1174.01	1174.84	0.83	Mouse 1 In Place Activity in Area Box	27.11	32.5	2.42	5.01	6
571	1174.01	1174.84	0.83	Mouse 1 In Place Activity in Area Periphery	27.11	32.5	2.42	5.01	6
572	1177.31	1177.84	0.53	Mouse 1 In Place Activity in Area Box	31.56	59.11	1.93	-3.33	-6.24
573	1177.31	1177.84	0.53	Mouse 1 In Place Activity in Area Periphery	31.56	59.11	1.93	-3.33	-6.24
574	1178.58	1180.41	1.84	Mouse 1 Turn Around	105.69	57.59	2.38	-75.92	-41.37
575	1181.95	1185.79	3.84	Area:Mouse 1 Center In Center	267.18	69.63	2.08	-51.46	-13.41
576	1181.95	1185.79	3.84	Area:Mouse 1 Center In Center 75	267.18	69.63	2.08	-51.46	-13.41
577	1185.89	1186.09	0.2	Mouse 1 Cross Over Periphery and Center 75 by Center	7.03	35.14	2.07	-4.64	-23.16
578	1181.85	1184.18	2.34	Mouse 1 Locomotion in Area Box	191.51	81.99	2.21	-54.89	-23.5
579	1181.85	1184.18	2.34	Mouse 1 Locomotion in Area Center	191.51	81.99	2.21	-54.89	-23.5
580	1181.85	1184.18	2.34	Mouse 1 Locomotion in Area Center 75	191.51	81.99	2.21	-54.89	-23.5
581	1184.35	1185.12	0.77	Mouse 1 In Place Activity in Area Box	50.03	65.19	1.85	-4.58	-5.97
582	1184.35	1185.12	0.77	Mouse 1 In Place Activity in Area Center	50.03	65.19	1.85	-4.58	-5.97
583	1184.35	1185.12	0.77	Mouse 1 In Place Activity in Area Center 75	50.03	65.19	1.85	-4.58	-5.97
584	1185.79	1233.33	47.55	Area:Mouse 1 Center In Periphery	674.67	14.19	1.75	269.63	5.67
585	1233.43	1233.63	0.2	Mouse 1 Cross Over Periphery and Center 75 by Center	6.97	34.8	2.37	-14.22	-71.02
586	1186.15	1189.89	3.74	Mouse 1 In Place Activity in Area Box	51.25	13.71	1.65	-189.61	-50.74
587	1186.15	1189.89	3.74	Mouse 1 In Place Activity in Area Periphery	51.25	13.71	1.65	-189.61	-50.74
588	1184.58	1198.16	13.58	Mouse 1 Turn Around	138.86	10.23	1.79	-264.87	-19.5
589	1190.92	1197.36	6.44	Mouse 1 In Place Activity in Area Box	32.85	5.1	1.84	-1.71	-0.27
590	1190.92	1197.36	6.44	Mouse 1 In Place Activity in Area Periphery	32.85	5.1	1.84	-1.71	-0.27
591	1197.9	1199.57	1.67	Mouse 1 Locomotion in Area Box	165.19	99.02	2.65	-7.44	-4.46
592	1197.9	1199.57	1.67	Mouse 1 Locomotion in Area Periphery	165.19	99.02	2.65	-7.44	-4.46
593	1199.73	1201.13	1.4	Mouse 1 In Place Activity in Area Box	56.32	40.19	2.62	-0.62	-0.44
594	1199.73	1201.13	1.4	Mouse 1 In Place Activity in Area Periphery	56.32	40.19	2.62	-0.62	-0.44
595	1201.84	1202.24	0.4	Mouse 1 Flat-Back Approach in Area Box	18.83	47.04	3.37	3.07	7.68
596	1202.34	1229.36	27.03	Mouse 1 In Place Activity in Area Box	156.92	5.81	1.57	445.15	16.47
597	1202.34	1229.36	27.03	Mouse 1 In Place Activity in Area Periphery	156.92	5.81	1.57	445.15	16.47
598	1201.43	1219.79	18.35	Mouse 1 Turn Around	146.48	7.98	1.6	15.12	0.82
599	1230.46	1231.1	0.63	Mouse 1 In Place Activity in Area Box	6.24	9.84	1.58	-15.44	-24.36
600	1230.46	1231.1	0.63	Mouse 1 In Place Activity in Area Periphery	6.24	9.84	1.58	-15.44	-24.36
601	1231.73	1232.73	1	Mouse 1 Locomotion in Area Box	58.52	58.46	2.03	-18.04	-18.02
602	1231.73	1232.73	1	Mouse 1 Locomotion in Area Periphery	58.52	58.46	2.03	-18.04	-18.02
603	1233.33	1235.4	2.07	Area:Mouse 1 Center In Center	30.42	14.7	2.35	-43.82	-21.18
604	1233.33	1235.4	2.07	Area:Mouse 1 Center In Center 75	30.42	14.7	2.35	-43.82	-21.18
605	1235.5	1235.7	0.2	Mouse 1 Cross Over Periphery and Center 75 by Center	4.77	23.85	1.9	-4.48	-22.38
606	1233.07	1235.17	2.1	Mouse 1 In Place Activity in Area Box	47.34	22.52	2.33	11.36	5.4
607	1233.33	1235.17	1.84	Mouse 1 In Place Activity in Area Center	27.9	15.2	2.4	-28.34	-15.44
608	1233.33	1235.17	1.84	Mouse 1 In Place Activity in Area Center 75	27.9	15.2	2.4	-28.34	-15.44
609	1235.4	1252.02	16.62	Area:Mouse 1 Center In Periphery	342.89	20.64	1.98	-265.95	-16.01
610	1232.27	1235.47	3.2	Mouse 1 Turn Around	126.53	39.5	2.24	24.08	7.52
611	1252.12	1252.32	0.2	Mouse 1 Cross Over Periphery and Center 75 by Center	2.64	13.18	2.23	-4.94	-24.66
612	1235.44	1237.17	1.74	Mouse 1 Locomotion in Area Box	114.99	66.28	2.18	-28.82	-16.61
613	1235.44	1237.17	1.74	Mouse 1 Locomotion in Area Periphery	114.99	66.28	2.18	-28.82	-16.61
614	1237.47	1238.61	1.13	Mouse 1 In Place Activity in Area Box	30.11	26.54	2.14	9.86	8.69
615	1237.47	1238.61	1.13	Mouse 1 In Place Activity in Area Periphery	30.11	26.54	2.14	9.86	8.69
616	1239.97	1247.98	8.01	Mouse 1 In Place Activity in Area Box	65.92	8.23	1.83	-121.48	-15.17
617	1239.97	1247.98	8.01	Mouse 1 In Place Activity in Area Periphery	65.92	8.23	1.83	-121.48	-15.17
618	1236.84	1248.92	12.08	Mouse 1 Turn Around	177	14.65	1.95	-130.28	-10.79
619	1252.02	1253.82	1.8	Area:Mouse 1 Center In Center	63.18	35.06	2.35	-71.51	-39.69
620	1252.02	1253.82	1.8	Area:Mouse 1 Center In Center 75	63.18	35.06	2.35	-71.51	-39.69
621	1253.92	1254.12	0.2	Mouse 1 Cross Over Periphery and Center 75 by Center	16.22	81.04	2.29	-4.02	-20.1
622	1253.82	1260.09	6.27	Area:Mouse 1 Center In Periphery	304.59	48.56	2.13	210.89	33.62
623	1260.19	1260.39	0.2	Mouse 1 Cross Over Periphery and Center 75 by Center	7.44	37.14	2.3	8.79	43.9
624	1254.45	1255.39	0.93	Mouse 1 Locomotion in Area Box	68.12	72.91	2.23	42.89	45.91
625	1254.45	1255.39	0.93	Mouse 1 Locomotion in Area Periphery	68.12	72.91	2.23	42.89	45.91
626	1255.52	1256.72	1.2	Mouse 1 In Place Activity in Area Box	54.8	45.62	2.02	-15.41	-12.83
627	1255.52	1256.72	1.2	Mouse 1 In Place Activity in Area Periphery	54.8	45.62	2.02	-15.41	-12.83
628	1257.29	1264.73	7.44	Mouse 1 Turn Around	142.66	19.17	2.12	141.06	18.96
630	1260.09	1261.63	1.53	Area:Mouse 1 Center In Center	28.45	18.54	2.35	3.69	2.41
631	1260.09	1261.63	1.53	Area:Mouse 1 Center In Center 75	28.45	18.54	2.35	3.69	2.41
632	1261.73	1261.93	0.2	Mouse 1 Cross Over Periphery and Center 75 by Center	1.82	9.1	2.06	-1.2	-6.02
633	1260.23	1269	8.78	Mouse 1 In Place Activity in Area Box	54.77	6.24	2.04	-61.11	-6.96
634	1260.23	1269	8.78	Mouse 1 In Place Activity in Area Center	54.77	6.24	2.04	-61.11	-6.96
635	1260.23	1269	8.78	Mouse 1 In Place Activity in Area Center 75	54.77	6.24	2.04	-61.11	-6.96
636	1261.63	1261.9	0.27	Area:Mouse 1 Center In Periphery	2.38	8.91	2.03	1.38	5.18
637	1262	1262.2	0.2	Mouse 1 Cross Over Periphery and Center 75 by Center	0	0	2.13	-18.81	-93.97
638	1261.9	1272.51	10.61	Area:Mouse 1 Center In Center	70.18	6.61	1.96	168.11	15.84
639	1261.9	1272.51	10.61	Area:Mouse 1 Center In Center 75	70.18	6.61	1.96	168.11	15.84
640	1272.61	1272.81	0.2	Mouse 1 Cross Over Periphery and Center 75 by Center	5.77	28.81	1.93	-2.94	-14.68
641	1269.67	1271.6	1.94	Mouse 1 In Place Activity in Area Box	26.77	13.83	2.06	35.63	18.41
642	1269.67	1271.6	1.94	Mouse 1 In Place Activity in Area Center	26.77	13.83	2.06	35.63	18.41
643	1269.67	1271.6	1.94	Mouse 1 In Place Activity in Area Center 75	26.77	13.83	2.06	35.63	18.41
644	1272.51	1306.01	33.5	Area:Mouse 1 Center In Periphery	861.28	25.71	1.96	-377.22	-11.26
645	1306.11	1306.31	0.2	Mouse 1 Cross Over Periphery and Center 75 by Center	14.5	72.45	2.02	1.67	8.33
646	1272.77	1274.47	1.7	Mouse 1 In Place Activity in Area Box	23.78	13.97	1.69	-20.34	-11.95
647	1272.77	1274.47	1.7	Mouse 1 In Place Activity in Area Periphery	23.78	13.97	1.69	-20.34	-11.95
648	1275.48	1285.49	10.01	Mouse 1 In Place Activity in Area Box	51.43	5.14	1.72	-76.22	-7.61
649	1275.48	1285.49	10.01	Mouse 1 In Place Activity in Area Periphery	51.43	5.14	1.72	-76.22	-7.61
650	1270.2	1277.98	7.77	Mouse 1 Turn Around	98.5	12.67	1.85	61.68	7.93
651	1286.39	1294.36	7.97	Mouse 1 In Place Activity in Area Box	49.35	6.19	2	-77.05	-9.66
652	1286.39	1294.36	7.97	Mouse 1 In Place Activity in Area Periphery	49.35	6.19	2	-77.05	-9.66
653	1294.46	1296.03	1.57	Mouse 1 Locomotion in Area Box	131.48	83.84	2.4	-0.64	-0.41
654	1294.46	1296.03	1.57	Mouse 1 Locomotion in Area Periphery	131.48	83.84	2.4	-0.64	-0.41
655	1300.13	1301.67	1.53	Mouse 1 Locomotion in Area Box	141	91.86	2.12	-19.03	-12.4
656	1300.13	1301.67	1.53	Mouse 1 Locomotion in Area Periphery	141	91.86	2.12	-19.03	-12.4
657	1302.04	1303.57	1.53	Mouse 1 Turn Around	77.65	50.59	1.93	-74.3	-48.41
658	1306.01	1307.04	1.03	Area:Mouse 1 Center In Center	60.09	58.09	2	40.04	38.71
659	1306.01	1307.04	1.03	Area:Mouse 1 Center In Center 75	60.09	58.09	2	40.04	38.71
660	1307.14	1307.34	0.2	Mouse 1 Cross Over Periphery and Center 75 by Center	7.46	37.26	1.87	-22.85	-114.14
661	1305.61	1306.97	1.37	Mouse 1 Turn Around	86.36	63.13	2.05	13.02	9.52
662	1307.04	1310.94	3.9	Area:Mouse 1 Center In Periphery	30.57	7.83	1.52	110.95	28.42
663	1311.04	1311.24	0.2	Mouse 1 Cross Over Periphery and Center 75 by Center	1.04	5.18	1.81	2.44	12.2
664	1307.24	1311.68	4.44	Mouse 1 In Place Activity in Area Box	28.11	6.33	1.54	100.81	22.72
665	1307.24	1310.71	3.47	Mouse 1 In Place Activity in Area Periphery	23.82	6.86	1.46	100.13	28.86
666	1310.94	1311.81	0.87	Area:Mouse 1 Center In Center	5	5.76	1.9	9.3	10.72
667	1310.94	1311.81	0.87	Area:Mouse 1 Center In Center 75	5	5.76	1.9	9.3	10.72
668	1311.91	1312.11	0.2	Mouse 1 Cross Over Periphery and Center 75 by Center	1.2	5.98	1.84	15.55	77.68
669	1310.71	1311.58	0.87	Mouse 1 In Place Activity in Area Center	3.68	4.24	1.82	2.41	2.78
670	1310.71	1311.58	0.87	Mouse 1 In Place Activity in Area Center 75	3.68	4.24	1.82	2.41	2.78
671	1311.81	1585.32	273.51	Area:Mouse 1 Center In Periphery	2362.91	8.64	1.94	119.72	0.44
672	1585.42	1585.62	0.2	Mouse 1 Cross Over Periphery and Center 75 by Center	6.29	31.41	2.64	7.61	37.99
673	1315.32	1383.78	68.47	Mouse 1 In Place Activity in Area Box	226.82	3.31	1.7	38.44	0.56
674	1315.32	1383.78	68.47	Mouse 1 In Place Activity in Area Periphery	226.82	3.31	1.7	38.44	0.56
675	1313.51	1319.52	6.01	Mouse 1 Turn Around	108	17.98	1.91	-186.33	-31.02
676	1384.38	1386.22	1.84	Mouse 1 Locomotion in Area Box	250.94	136.74	2.81	-18.41	-10.03
677	1384.38	1386.22	1.84	Mouse 1 Locomotion in Area Periphery	250.94	136.74	2.81	-18.41	-10.03
678	1386.42	1396.63	10.21	Mouse 1 In Place Activity in Area Box	85.33	8.36	1.63	142.56	13.96
679	1386.42	1396.63	10.21	Mouse 1 In Place Activity in Area Periphery	85.33	8.36	1.63	142.56	13.96
680	1385.65	1395.9	10.24	Mouse 1 Turn Around	239.82	23.41	1.72	164.06	16.02
681	1397.36	1399.73	2.37	Mouse 1 Locomotion in Area Box	222.58	93.95	2.19	6.6	2.78
682	1397.36	1399.73	2.37	Mouse 1 Locomotion in Area Periphery	222.58	93.95	2.19	6.6	2.78
683	1401.6	1406.07	4.47	Mouse 1 In Place Activity in Area Box	46.47	10.39	1.87	18.46	4.13
684	1401.6	1406.07	4.47	Mouse 1 In Place Activity in Area Periphery	46.47	10.39	1.87	18.46	4.13
685	1399.37	1406.14	6.77	Mouse 1 Turn Around	189.33	27.95	1.97	72.94	10.77
686	1406.64	1433.67	27.03	Mouse 1 In Place Activity in Area Box	99.29	3.67	1.79	218.38	8.08
687	1406.64	1433.67	27.03	Mouse 1 In Place Activity in Area Periphery	99.29	3.67	1.79	218.38	8.08
688	1434.77	1441.17	6.41	Mouse 1 In Place Activity in Area Box	62.02	9.68	1.94	-18.59	-2.9
689	1434.77	1441.17	6.41	Mouse 1 In Place Activity in Area Periphery	62.02	9.68	1.94	-18.59	-2.9
690	1441.94	1444.44	2.5	Mouse 1 Locomotion in Area Box	232.7	92.99	2.28	-42.19	-16.86
691	1441.94	1444.44	2.5	Mouse 1 Locomotion in Area Periphery	232.7	92.99	2.28	-42.19	-16.86
692	1444.58	1446.95	2.37	Mouse 1 In Place Activity in Area Box	63.99	27.01	1.74	-43.87	-18.52
693	1444.58	1446.95	2.37	Mouse 1 In Place Activity in Area Periphery	63.99	27.01	1.74	-43.87	-18.52
694	1444.04	1447.38	3.34	Mouse 1 Turn Around	121.33	36.36	1.84	-81.2	-24.34
695	1447.41	1447.75	0.33	Mouse 1 SAP [None]	9.52	28.53	3.1	0.74	2.23
696	1448.21	1450.68	2.47	Mouse 1 In Place Activity in Area Box	14.74	5.97	1.77	-3.17	-1.29
697	1448.21	1450.68	2.47	Mouse 1 In Place Activity in Area Periphery	14.74	5.97	1.77	-3.17	-1.29
698	1451.08	1452.55	1.47	Mouse 1 SAP [None]	30.91	21.06	3.29	-7.88	-5.37
699	1451.48	1453.52	2.04	Mouse 1 In Place Activity in Area Box	26.17	12.86	2.84	-24.64	-12.11
700	1451.48	1453.52	2.04	Mouse 1 In Place Activity in Area Periphery	26.17	12.86	2.84	-24.64	-12.11
701	1453.52	1454.39	0.87	Mouse 1 has no movement in Area Box	4.28	4.93	2.27	1.84	2.12
702	1453.52	1454.39	0.87	Mouse 1 has no movement in Area Periphery	4.28	4.93	2.27	1.84	2.12
703	1454.39	1469.67	15.28	Mouse 1 In Place Activity in Area Box	12.34	0.81	2.07	12.19	0.8
704	1454.39	1469.67	15.28	Mouse 1 In Place Activity in Area Periphery	12.34	0.81	2.07	12.19	0.8
705	1469.67	1471.27	1.6	Mouse 1 has no movement in Area Box	0	0	2.22	-5.51	-3.44
706	1469.67	1471.27	1.6	Mouse 1 has no movement in Area Periphery	0	0	2.22	-5.51	-3.44
707	1471.27	1474.07	2.8	Mouse 1 In Place Activity in Area Box	4.07	1.45	1.87	-32.17	-11.48
708	1471.27	1474.07	2.8	Mouse 1 In Place Activity in Area Periphery	4.07	1.45	1.87	-32.17	-11.48
709	1475.34	1483.78	8.44	Mouse 1 In Place Activity in Area Box	33.54	3.97	1.61	106.71	12.64
710	1475.34	1483.78	8.44	Mouse 1 In Place Activity in Area Periphery	33.54	3.97	1.61	106.71	12.64
711	1483.78	1487.55	3.77	Mouse 1 has no movement in Area Box	0	0	1.75	-0.65	-0.17
712	1483.78	1487.55	3.77	Mouse 1 has no movement in Area Periphery	0	0	1.75	-0.65	-0.17
713	1487.55	1488.69	1.13	Mouse 1 In Place Activity in Area Box	0	0	1.75	-2.17	-1.91
714	1487.55	1488.69	1.13	Mouse 1 In Place Activity in Area Periphery	0	0	1.75	-2.17	-1.91
715	1488.69	1489.42	0.73	Mouse 1 has no movement in Area Box	0	0	1.55	2.95	4.02
716	1488.69	1489.42	0.73	Mouse 1 has no movement in Area Periphery	0	0	1.55	2.95	4.02
717	1489.42	1492.79	3.37	Mouse 1 In Place Activity in Area Box	2.79	0.83	1.88	12.46	3.7
718	1489.42	1492.79	3.37	Mouse 1 In Place Activity in Area Periphery	2.79	0.83	1.88	12.46	3.7
719	1492.79	1494.59	1.8	Mouse 1 has no movement in Area Box	0	0	1.88	0.15	0.08
720	1492.79	1494.59	1.8	Mouse 1 has no movement in Area Periphery	0	0	1.88	0.15	0.08
721	1494.59	1497.63	3.04	Mouse 1 In Place Activity in Area Box	0	0	1.91	-19.04	-6.27
722	1494.59	1497.63	3.04	Mouse 1 In Place Activity in Area Periphery	0	0	1.91	-19.04	-6.27
723	1497.63	1500.27	2.64	Mouse 1 has no movement in Area Box	0	0	1.88	0.97	0.37
724	1497.63	1500.27	2.64	Mouse 1 has no movement in Area Periphery	0	0	1.88	0.97	0.37
725	1500.27	1503.47	3.2	Mouse 1 In Place Activity in Area Box	0	0	1.9	18.06	5.64
726	1500.27	1503.47	3.2	Mouse 1 In Place Activity in Area Periphery	0	0	1.9	18.06	5.64
727	1503.47	1504.67	1.2	Mouse 1 has no movement in Area Box	0	0	1.9	0.07	0.06
728	1503.47	1504.67	1.2	Mouse 1 has no movement in Area Periphery	0	0	1.9	0.07	0.06
729	1504.67	1510.01	5.34	Mouse 1 In Place Activity in Area Box	0	0	1.86	2.67	0.5
730	1504.67	1510.01	5.34	Mouse 1 In Place Activity in Area Periphery	0	0	1.86	2.67	0.5
731	1510.01	1510.54	0.53	Mouse 1 has no movement in Area Box	0	0	1.93	3.93	7.36
732	1510.01	1510.54	0.53	Mouse 1 has no movement in Area Periphery	0	0	1.93	3.93	7.36
733	1510.54	1521.02	10.48	Mouse 1 In Place Activity in Area Box	0	0	1.93	-13.26	-1.27
734	1510.54	1521.02	10.48	Mouse 1 In Place Activity in Area Periphery	0	0	1.93	-13.26	-1.27
735	1521.02	1522.12	1.1	Mouse 1 has no movement in Area Box	0	0	2.09	2.17	1.98
736	1521.02	1522.12	1.1	Mouse 1 has no movement in Area Periphery	0	0	2.09	2.17	1.98
737	1522.12	1523.76	1.63	Mouse 1 In Place Activity in Area Box	0	0	1.99	-0.76	-0.47
738	1522.12	1523.76	1.63	Mouse 1 In Place Activity in Area Periphery	0	0	1.99	-0.76	-0.47
739	1523.76	1525.99	2.24	Mouse 1 has no movement in Area Box	0	0	1.97	2.92	1.31
740	1523.76	1525.99	2.24	Mouse 1 has no movement in Area Periphery	0	0	1.97	2.92	1.31
741	1525.99	1551.45	25.46	Mouse 1 In Place Activity in Area Box	46	1.81	2.18	6.74	0.26
742	1525.99	1551.45	25.46	Mouse 1 In Place Activity in Area Periphery	46	1.81	2.18	6.74	0.26
743	1552.29	1553.02	0.73	Mouse 1 In Place Activity in Area Box	18.05	24.59	3.12	-7.14	-9.73
744	1552.29	1553.02	0.73	Mouse 1 In Place Activity in Area Periphery	18.05	24.59	3.12	-7.14	-9.73
745	1555.66	1557.22	1.57	Mouse 1 In Place Activity in Area Box	23.99	15.29	2.22	-4.04	-2.57
746	1555.66	1557.22	1.57	Mouse 1 In Place Activity in Area Periphery	23.99	15.29	2.22	-4.04	-2.57
747	1557.59	1558.49	0.9	Mouse 1 Locomotion in Area Box	51.23	56.86	2.82	0.06	0.06
748	1557.59	1558.49	0.9	Mouse 1 Locomotion in Area Periphery	51.23	56.86	2.82	0.06	0.06
749	1558.73	1559.83	1.1	Mouse 1 In Place Activity in Area Box	48.03	43.62	2.35	7.6	6.91
750	1558.73	1559.83	1.1	Mouse 1 In Place Activity in Area Periphery	48.03	43.62	2.35	7.6	6.91
751	1561.93	1568.34	6.41	Mouse 1 In Place Activity in Area Box	46	7.18	1.89	-191.17	-29.84
752	1561.93	1568.34	6.41	Mouse 1 In Place Activity in Area Periphery	46	7.18	1.89	-191.17	-29.84
753	1559.19	1573.41	14.21	Mouse 1 Turn Around	141.77	9.97	2.11	-163.41	-11.5
754	1568.94	1573.41	4.47	Mouse 1 In Place Activity in Area Box	25.94	5.8	2.23	11.96	2.67
755	1568.94	1573.41	4.47	Mouse 1 In Place Activity in Area Periphery	25.94	5.8	2.23	11.96	2.67
756	1574.11	1578.65	4.54	Mouse 1 In Place Activity in Area Box	36.78	8.1	2.48	19.12	4.21
757	1574.11	1578.65	4.54	Mouse 1 In Place Activity in Area Periphery	36.78	8.1	2.48	19.12	4.21
758	1580.11	1580.55	0.43	Mouse 1 SAP [None]	16.28	37.52	3.31	3.3	7.62
759	1580.15	1583.65	3.5	Mouse 1 In Place Activity in Area Box	34.19	9.76	2.25	40.46	11.55
760	1580.15	1583.65	3.5	Mouse 1 In Place Activity in Area Periphery	34.19	9.76	2.25	40.46	11.55
761	1585.32	1597.1	11.78	Area:Mouse 1 Center In Center	300.08	25.48	2.33	10.72	0.91
762	1585.32	1586.49	1.17	Area:Mouse 1 Center In Center 75	39.17	33.54	2.61	3.79	3.24
763	1597.2	1597.4	0.2	Mouse 1 Cross Over Periphery and Center 75 by Center	12.17	60.79	2.26	-10.6	-52.96
764	1586.49	1587.55	1.07	Area:Mouse 1 Center In Center 50	34.69	32.49	2.4	-8.68	-8.13
765	1587.55	1588.72	1.17	Area:Mouse 1 Center In Center 25	51.02	43.69	2.41	3.36	2.88
766	1588.72	1592.89	4.17	Area:Mouse 1 Center In Center 50	74.06	17.76	2.4	-7.25	-1.74
767	1587.89	1591.16	3.27	Mouse 1 In Place Activity in Area Box	73.14	22.37	2.43	-4.89	-1.5
768	1587.89	1591.16	3.27	Mouse 1 In Place Activity in Area Center	73.14	22.37	2.43	-4.89	-1.5
769	1589.36	1591.16	1.8	Mouse 1 In Place Activity in Area Center 50	30.09	16.7	2.45	15.52	8.61
770	1592.89	1597.1	4.2	Area:Mouse 1 Center In Center 75	101.15	24.06	2.15	19.5	4.64
771	1593.16	1594.03	0.87	Mouse 1 In Place Activity in Area Box	21.75	25.07	2.07	5.48	6.32
772	1593.16	1594.03	0.87	Mouse 1 In Place Activity in Area Center	21.75	25.07	2.07	5.48	6.32
773	1593.16	1594.03	0.87	Mouse 1 In Place Activity in Area Center 75	21.75	25.07	2.07	5.48	6.32
774	1594.73	1596.2	1.47	Mouse 1 In Place Activity in Area Box	35.98	24.51	2.11	-9.71	-6.61
775	1594.73	1596.2	1.47	Mouse 1 In Place Activity in Area Center	35.98	24.51	2.11	-9.71	-6.61
776	1594.73	1596.2	1.47	Mouse 1 In Place Activity in Area Center 75	35.98	24.51	2.11	-9.71	-6.61
777	1592.66	1596.5	3.84	Mouse 1 Turn Around	91.23	23.77	2.14	-6.49	-1.69
778	1597.1	1601.17	4.07	Area:Mouse 1 Center In Periphery	98.25	24.13	2.02	140.9	34.61
779	1601.27	1601.47	0.2	Mouse 1 Cross Over Periphery and Center 75 by Center	4.97	24.8	2.19	16.66	83.2
780	1597.5	1599.33	1.84	Mouse 1 In Place Activity in Area Box	41.2	22.45	1.84	57.28	31.21
781	1597.5	1599.33	1.84	Mouse 1 In Place Activity in Area Periphery	41.2	22.45	1.84	57.28	31.21
782	1601.17	1604.7	3.54	Area:Mouse 1 Center In Center	35.93	10.16	2.21	101.43	28.68
783	1601.17	1604.7	3.54	Area:Mouse 1 Center In Center 75	35.93	10.16	2.21	101.43	28.68
784	1604.8	1605.01	0.2	Mouse 1 Cross Over Periphery and Center 75 by Center	8.41	42.01	2.21	-12.28	-61.34
785	1601.07	1603.7	2.64	Mouse 1 In Place Activity in Area Box	27.69	10.51	2.28	31.36	11.9
786	1601.07	1603.7	2.64	Mouse 1 In Place Activity in Area Center	27.69	10.51	2.28	31.36	11.9
787	1601.07	1603.7	2.64	Mouse 1 In Place Activity in Area Center 75	27.69	10.51	2.28	31.36	11.9
788	1604.7	1620.19	15.48	Area:Mouse 1 Center In Periphery	612.47	39.56	2.3	-152.8	-9.87
789	1605.67	1606.41	0.73	Mouse 1 In Place Activity in Area Box	46.06	62.75	2.23	-2.48	-3.38
790	1605.67	1606.41	0.73	Mouse 1 In Place Activity in Area Periphery	46.06	62.75	2.23	-2.48	-3.38
791	1609.94	1611.64	1.7	Mouse 1 In Place Activity in Area Box	30.67	18.02	2.17	-7.54	-4.43
792	1609.94	1611.64	1.7	Mouse 1 In Place Activity in Area Periphery	30.67	18.02	2.17	-7.54	-4.43
793	1618.69	1620.19	1.5	Mouse 1 In Place Activity in Area Box	26.4	17.58	2.25	9.97	6.64
794	1618.69	1620.19	1.5	Mouse 1 In Place Activity in Area Periphery	26.4	17.58	2.25	9.97	6.64

## Sheet: Trial 2
Trial 2 -- ROOT:SS Reanalysis 2021:vGAT OFT 3 ABA
Arena	Last Modified Date	Virus
1	2021-05-31 19:11:47	eYFP
ID	From Second	To Second	Length(Second)	Event	Dist(mm)	V(mm/s)	Elongation	TAngleSum	AverAngle
2	0.17	150.58	150.42	Area:Mouse 1 Center In Periphery	2153.22	14.41	1.79	599.11	3.98
3	195.23	195.43	0.2	Mouse 1 Cross Over Periphery and Center 75 by Center	5.83	29.13	2.28	-3.09	-15.43
4	0.17	15.55	15.38	Mouse 1 In Place Activity in Area Box	66.08	4.59	1.78	224.74	14.64
5	0.17	15.55	15.38	Mouse 1 In Place Activity in Area Periphery	66.08	4.59	1.78	224.74	14.64
6	17.38	18.89	1.5	Mouse 1 Locomotion in Area Box	167.61	111.63	2.72	0.85	0.56
7	17.38	18.89	1.5	Mouse 1 Locomotion in Area Periphery	167.61	111.63	2.72	0.85	0.56
8	19.05	20.42	1.37	Mouse 1 In Place Activity in Area Box	73.25	53.55	2.55	9.17	6.7
9	19.05	20.42	1.37	Mouse 1 In Place Activity in Area Periphery	73.25	53.55	2.55	9.17	6.7
10	21.35	28.33	6.97	Mouse 1 Turn Around	139.08	19.94	1.69	179.3	25.71
11	23.19	27.16	3.97	Mouse 1 In Place Activity in Area Box	27.17	6.84	1.59	-50.3	-12.67
12	23.19	27.16	3.97	Mouse 1 In Place Activity in Area Periphery	27.17	6.84	1.59	-50.3	-12.67
13	28.09	31	2.9	Mouse 1 Locomotion in Area Box	290.51	100.07	2.63	-62.45	-21.51
14	28.09	31	2.9	Mouse 1 Locomotion in Area Periphery	290.51	100.07	2.63	-62.45	-21.51
15	31.2	58.39	27.19	Mouse 1 In Place Activity in Area Box	115.78	4.26	1.67	7.06	0.26
16	31.2	58.39	27.19	Mouse 1 In Place Activity in Area Periphery	115.78	4.26	1.67	7.06	0.26
17	30.46	34.8	4.34	Mouse 1 Turn Around	169.92	39.17	2.02	-7.09	-1.63
18	58.93	82.78	23.86	Mouse 1 In Place Activity in Area Box	43.66	1.83	1.53	197.1	8.26
19	58.93	82.78	23.86	Mouse 1 In Place Activity in Area Periphery	43.66	1.83	1.53	197.1	8.26
20	82.78	83.52	0.73	Mouse 1 has no movement in Area Box	0	0	1.45	-3.4	-4.63
21	82.78	83.52	0.73	Mouse 1 has no movement in Area Periphery	0	0	1.45	-3.4	-4.63
22	83.52	85.89	2.37	Mouse 1 In Place Activity in Area Box	2.17	0.91	1.6	-37.28	-15.74
23	83.52	85.89	2.37	Mouse 1 In Place Activity in Area Periphery	2.17	0.91	1.6	-37.28	-15.74
24	85.89	87.59	1.7	Mouse 1 has no movement in Area Box	0	0	1.65	0.21	0.12
25	85.89	87.59	1.7	Mouse 1 has no movement in Area Periphery	0	0	1.65	0.21	0.12
26	87.59	112.38	24.79	Mouse 1 In Place Activity in Area Box	20.95	0.85	1.61	80.5	3.25
27	87.59	112.38	24.79	Mouse 1 In Place Activity in Area Periphery	20.95	0.85	1.61	80.5	3.25
28	112.98	115.25	2.27	Mouse 1 Locomotion in Area Box	230.49	101.58	2.5	-22.96	-10.12
29	112.98	115.25	2.27	Mouse 1 Locomotion in Area Periphery	230.49	101.58	2.5	-22.96	-10.12
30	115.38	116.18	0.8	Mouse 1 In Place Activity in Area Box	51.33	64.1	2.26	6.57	8.2
31	115.38	116.18	0.8	Mouse 1 In Place Activity in Area Periphery	51.33	64.1	2.26	6.57	8.2
32	118.89	123.39	4.5	Mouse 1 Locomotion in Area Box	438.15	97.27	2.43	-93.35	-20.72
33	118.89	123.39	4.5	Mouse 1 Locomotion in Area Periphery	438.15	97.27	2.43	-93.35	-20.72
34	122.89	124.59	1.7	Mouse 1 Turn Around	126.87	74.55	2.02	20.33	11.95
35	123.62	133.93	10.31	Mouse 1 In Place Activity in Area Box	103.61	10.05	1.75	231.6	22.46
36	123.62	133.93	10.31	Mouse 1 In Place Activity in Area Periphery	103.61	10.05	1.75	231.6	22.46
37	137.54	149.82	12.28	Mouse 1 In Place Activity in Area Box	6.6	0.54	1.92	-86.73	-7.06
38	137.54	149.82	12.28	Mouse 1 In Place Activity in Area Periphery	6.6	0.54	1.92	-86.73	-7.06
39	135.3	150.55	15.25	Mouse 1 Turn Around	105.69	6.93	1.96	-132.38	-8.68
40	150.58	150.75	0.17	Area:Mouse 1 Center In Center	8.41	50.44	2.32	-6.94	-41.57
41	150.58	150.75	0.17	Area:Mouse 1 Center In Center 75	8.41	50.44	2.32	-6.94	-41.57
42	150.75	191.83	41.07	Area:Mouse 1 Center In Periphery	964.49	23.48	1.89	264.97	6.45
43	150.25	152.42	2.17	Mouse 1 Locomotion in Area Box	255.9	117.99	2.26	16.16	7.45
44	150.25	152.42	2.17	Mouse 1 Locomotion in Area Periphery	255.9	117.99	2.26	16.16	7.45
45	152.55	158.16	5.61	Mouse 1 In Place Activity in Area Box	79.11	14.11	1.89	101.43	18.09
46	152.55	158.16	5.61	Mouse 1 In Place Activity in Area Periphery	79.11	14.11	1.89	101.43	18.09
47	151.95	153.62	1.67	Mouse 1 Turn Around	163.78	98.17	2.03	54.6	32.72
48	158.16	160.43	2.27	Mouse 1 has no movement in Area Box	0	0	1.93	0.53	0.23
49	158.16	160.43	2.27	Mouse 1 has no movement in Area Periphery	0	0	1.93	0.53	0.23
50	160.43	162.1	1.67	Mouse 1 In Place Activity in Area Box	0	0	1.86	2.99	1.79
51	160.43	162.1	1.67	Mouse 1 In Place Activity in Area Periphery	0	0	1.86	2.99	1.79
52	162.1	162.56	0.47	Mouse 1 has no movement in Area Box	0	0	1.86	3.33	7.12
53	162.1	162.56	0.47	Mouse 1 has no movement in Area Periphery	0	0	1.86	3.33	7.12
54	162.56	168.07	5.51	Mouse 1 In Place Activity in Area Box	20	3.63	1.81	1.32	0.24
55	162.56	168.07	5.51	Mouse 1 In Place Activity in Area Periphery	20	3.63	1.81	1.32	0.24
56	168.07	168.67	0.6	Mouse 1 has no movement in Area Box	0	0	1.93	2.51	4.19
57	168.07	168.67	0.6	Mouse 1 has no movement in Area Periphery	0	0	1.93	2.51	4.19
58	168.67	184.98	16.32	Mouse 1 In Place Activity in Area Box	36.97	2.27	1.73	6.5	0.4
59	168.67	184.98	16.32	Mouse 1 In Place Activity in Area Periphery	36.97	2.27	1.73	6.5	0.4
61	185.62	189.16	3.54	Mouse 1 Locomotion in Area Box	457.02	129.22	2.55	82.59	23.35
62	185.62	189.16	3.54	Mouse 1 Locomotion in Area Periphery	457.02	129.22	2.55	82.59	23.35
63	189.32	190.29	0.97	Mouse 1 In Place Activity in Area Box	58.22	60.17	1.74	-1.47	-1.52
64	189.32	190.29	0.97	Mouse 1 In Place Activity in Area Periphery	58.22	60.17	1.74	-1.47	-1.52
65	188.62	191.29	2.67	Mouse 1 Turn Around	179.52	67.25	1.9	20.22	7.58
66	191.83	191.93	0.1	Area:Mouse 1 Center In Center	6.39	63.82	2.42	2.74	27.32
67	191.83	191.93	0.1	Area:Mouse 1 Center In Center 75	6.39	63.82	2.42	2.74	27.32
68	191.93	195.13	3.2	Area:Mouse 1 Center In Periphery	172.73	53.92	2.08	125.33	39.13
69	193.26	194.86	1.6	Mouse 1 Turn Around	82.84	51.72	2.18	72.86	45.49
70	195.13	195.86	0.73	Area:Mouse 1 Center In Center	16.84	22.94	2.17	-9.47	-12.9
71	195.13	195.86	0.73	Area:Mouse 1 Center In Center 75	16.84	22.94	2.17	-9.47	-12.9
72	195.96	196.16	0.2	Mouse 1 Cross Over Periphery and Center 75 by Center	1.31	6.52	1.82	-23.6	-117.87
73	195.86	241.57	45.71	Area:Mouse 1 Center In Periphery	255.11	5.58	1.84	-4.73	-0.1
74	241.68	241.88	0.2	Mouse 1 Cross Over Periphery and Center 75 by Center	12.37	61.79	2.72	-5.95	-29.72
75	196.66	197.9	1.23	Mouse 1 In Place Activity in Area Box	15.44	12.5	2.22	0.63	0.51
76	196.66	197.9	1.23	Mouse 1 In Place Activity in Area Periphery	15.44	12.5	2.22	0.63	0.51
77	199.2	200.9	1.7	Mouse 1 In Place Activity in Area Box	25.75	15.13	2.14	-29.53	-17.35
78	199.2	200.9	1.7	Mouse 1 In Place Activity in Area Periphery	25.75	15.13	2.14	-29.53	-17.35
79	203.17	207.51	4.34	Mouse 1 In Place Activity in Area Box	41.41	9.55	2.03	21.42	4.94
80	203.17	207.51	4.34	Mouse 1 In Place Activity in Area Periphery	41.41	9.55	2.03	21.42	4.94
81	202.24	212.85	10.61	Mouse 1 Turn Around	133.55	12.59	1.94	263.45	24.83
82	208.17	215.02	6.84	Mouse 1 In Place Activity in Area Box	45.5	6.65	1.69	187.89	27.47
83	208.17	215.02	6.84	Mouse 1 In Place Activity in Area Periphery	45.5	6.65	1.69	187.89	27.47
84	215.02	216.05	1.03	Mouse 1 has no movement in Area Box	0.74	0.71	1.62	1.69	1.64
85	215.02	216.05	1.03	Mouse 1 has no movement in Area Periphery	0.74	0.71	1.62	1.69	1.64
86	216.05	229.33	13.28	Mouse 1 In Place Activity in Area Box	16.79	1.26	1.69	-58.68	-4.42
87	216.05	229.33	13.28	Mouse 1 In Place Activity in Area Periphery	16.79	1.26	1.69	-58.68	-4.42
88	229.33	230.16	0.83	Mouse 1 has no movement in Area Box	1.6	1.92	2.05	-0.01	-0.01
89	229.33	230.16	0.83	Mouse 1 has no movement in Area Periphery	1.6	1.92	2.05	-0.01	-0.01
90	230.16	240.71	10.54	Mouse 1 In Place Activity in Area Box	0	0	1.8	40.58	3.85
91	230.16	240.71	10.54	Mouse 1 In Place Activity in Area Periphery	0	0	1.8	40.58	3.85
92	241.57	244.21	2.64	Area:Mouse 1 Center In Center	278.33	105.59	2.61	-103.05	-39.09
93	241.57	242.41	0.83	Area:Mouse 1 Center In Center 75	58.31	69.9	2.48	-25.64	-30.74
94	244.31	244.51	0.2	Mouse 1 Cross Over Periphery and Center 75 by Center	28.18	140.77	2.4	-19.75	-98.66
95	241.37	244.78	3.4	Mouse 1 Locomotion in Area Box	363.8	106.89	2.57	-138.14	-40.59
96	241.37	243.98	2.6	Mouse 1 Locomotion in Area Center	252.88	97.17	2.6	-70.73	-27.18
97	242.41	242.98	0.57	Area:Mouse 1 Center In Center 50	48.12	84.84	2.7	-11.98	-21.12
98	242.98	243.48	0.5	Area:Mouse 1 Center In Center 25	64.1	128.07	2.6	-1.31	-2.62
99	243.48	243.78	0.3	Area:Mouse 1 Center In Center 50	46.11	153.55	2.7	-14.58	-48.54
100	243.78	244.21	0.43	Area:Mouse 1 Center In Center 75	61.68	142.2	2.72	-49.54	-114.2
101	244.21	330.23	86.02	Area:Mouse 1 Center In Periphery	1191.98	13.86	1.83	235.26	2.74
102	330.33	330.53	0.2	Mouse 1 Cross Over Periphery and Center 75 by Center	6.84	34.19	2.55	-6.92	-34.56
103	243.98	244.78	0.8	Mouse 1 Locomotion in Area Periphery	110.92	138.51	2.46	-67.41	-84.18
104	244.88	298.97	54.09	Mouse 1 In Place Activity in Area Box	204.45	3.78	1.71	270.02	4.99
105	244.88	298.97	54.09	Mouse 1 In Place Activity in Area Periphery	204.45	3.78	1.71	270.02	4.99
106	244.34	251.65	7.31	Mouse 1 Turn Around	171.69	23.5	1.81	203.57	27.86
107	299.83	302.5	2.67	Mouse 1 Locomotion in Area Box	220.73	82.69	2.68	-11.1	-4.16
108	299.83	302.5	2.67	Mouse 1 Locomotion in Area Periphery	220.73	82.69	2.68	-11.1	-4.16
109	304.5	309.14	4.64	Mouse 1 In Place Activity in Area Box	36.27	7.82	1.79	-8.29	-1.79
110	304.5	309.14	4.64	Mouse 1 In Place Activity in Area Periphery	36.27	7.82	1.79	-8.29	-1.79
111	302.87	309.41	6.54	Mouse 1 Turn Around	96.45	14.75	1.99	-44.07	-6.74
112	309.41	312.05	2.64	Mouse 1 Locomotion in Area Box	227.43	86.28	2.59	-34.25	-12.99
113	309.41	312.05	2.64	Mouse 1 Locomotion in Area Periphery	227.43	86.28	2.59	-34.25	-12.99
114	312.18	315.48	3.3	Mouse 1 In Place Activity in Area Box	66.48	20.13	2.18	9.11	2.76
115	312.18	315.48	3.3	Mouse 1 In Place Activity in Area Periphery	66.48	20.13	2.18	9.11	2.76
116	311.64	317.32	5.67	Mouse 1 Turn Around	169.18	29.83	2.1	184.85	32.59
117	317.78	319.79	2	Mouse 1 In Place Activity in Area Box	37.7	18.83	2.16	20.24	10.11
118	317.78	319.79	2	Mouse 1 In Place Activity in Area Periphery	37.7	18.83	2.16	20.24	10.11
119	320.85	326.26	5.41	Mouse 1 In Place Activity in Area Box	57.07	10.56	1.55	156.02	28.86
120	320.85	326.26	5.41	Mouse 1 In Place Activity in Area Periphery	57.07	10.56	1.55	156.02	28.86
121	327.33	328.7	1.37	Mouse 1 In Place Activity in Area Box	27.63	20.19	1.59	-19.49	-14.25
122	327.33	328.7	1.37	Mouse 1 In Place Activity in Area Periphery	27.63	20.19	1.59	-19.49	-14.25
123	324.49	329.73	5.24	Mouse 1 Turn Around	94.23	17.99	1.82	-191.28	-36.51
124	330.23	331.97	1.74	Area:Mouse 1 Center In Center	163.51	94.24	2.75	11.98	6.91
125	330.23	330.8	0.57	Area:Mouse 1 Center In Center 75	24.06	42.41	2.59	-25.92	-45.7
126	332.07	332.27	0.2	Mouse 1 Cross Over Periphery and Center 75 by Center	46.95	234.52	2.3	9.58	47.87
127	330.8	331.63	0.83	Area:Mouse 1 Center In Center 50	78.48	94.08	2.88	30.02	35.99
128	330.16	332.27	2.1	Mouse 1 Locomotion in Area Box	234.74	111.67	2.68	10.1	4.8
129	330.16	331.73	1.57	Mouse 1 Locomotion in Area Center	120.21	76.65	2.75	-1.86	-1.19
130	331.63	331.97	0.33	Area:Mouse 1 Center In Center 75	60.98	182.75	2.68	7.88	23.63
131	331.97	345.71	13.75	Area:Mouse 1 Center In Periphery	469.23	34.13	2.06	186.38	13.56
132	345.81	346.01	0.2	Mouse 1 Cross Over Periphery and Center 75 by Center	13.22	66.03	2.51	1.42	7.11
133	331.87	336.07	4.2	Mouse 1 Turn Around	261.14	62.11	1.99	138.33	32.9
134	335.87	338.14	2.27	Mouse 1 In Place Activity in Area Box	38.51	16.97	2.18	34.86	15.36
135	335.87	338.14	2.27	Mouse 1 In Place Activity in Area Periphery	38.51	16.97	2.18	34.86	15.36
136	339.87	343.28	3.4	Mouse 1 In Place Activity in Area Box	17.89	5.26	2.11	9.37	2.75
137	339.87	343.28	3.4	Mouse 1 In Place Activity in Area Periphery	17.89	5.26	2.11	9.37	2.75
138	343.84	348.21	4.37	Mouse 1 Locomotion in Area Box	358.07	81.92	2.35	-57.33	-13.11
139	343.84	345.15	1.3	Mouse 1 Locomotion in Area Periphery	96.91	74.47	2.27	-31.47	-24.19
140	345.71	348.01	2.3	Area:Mouse 1 Center In Center	188.8	82.01	2.47	24.12	10.47
141	345.71	346.21	0.5	Area:Mouse 1 Center In Center 75	33.87	67.67	2.56	-7.63	-15.25
142	348.11	348.31	0.2	Mouse 1 Cross Over Periphery and Center 75 by Center	24.21	120.92	2.24	4.44	22.17
143	344.84	347.78	2.94	Mouse 1 Locomotion in Area Center	242.63	82.63	2.36	-40.63	-13.84
144	346.21	347.58	1.37	Area:Mouse 1 Center In Center 50	104.97	76.73	2.42	40.95	29.93
145	347.58	348.01	0.43	Area:Mouse 1 Center In Center 75	49.96	115.18	2.49	-9.2	-21.22
146	348.01	369.84	21.82	Area:Mouse 1 Center In Periphery	396.56	18.17	1.88	-114.65	-5.25
147	369.94	370.14	0.2	Mouse 1 Cross Over Periphery and Center 75 by Center	8.49	42.41	2.2	-0.13	-0.65
148	348.35	350.02	1.67	Mouse 1 In Place Activity in Area Box	53.28	31.93	1.85	-9.1	-5.45
149	348.35	350.02	1.67	Mouse 1 In Place Activity in Area Periphery	53.28	31.93	1.85	-9.1	-5.45
150	347.68	351.92	4.24	Mouse 1 Turn Around	171.61	40.5	1.97	132.7	31.32
151	351.75	352.99	1.23	Mouse 1 Locomotion in Area Box	99.2	80.35	2.34	1.06	0.86
152	351.75	352.99	1.23	Mouse 1 Locomotion in Area Periphery	99.2	80.35	2.34	1.06	0.86
153	353.15	356.19	3.04	Mouse 1 In Place Activity in Area Box	55.37	18.24	1.83	-133.77	-44.06
154	353.15	356.19	3.04	Mouse 1 In Place Activity in Area Periphery	55.37	18.24	1.83	-133.77	-44.06
155	352.35	362.7	10.34	Mouse 1 Turn Around	203.63	19.69	1.79	-343.3	-33.19
156	357.32	361.93	4.6	Mouse 1 In Place Activity in Area Box	43.29	9.4	1.68	-194.56	-42.25
157	357.32	361.93	4.6	Mouse 1 In Place Activity in Area Periphery	43.29	9.4	1.68	-194.56	-42.25
158	362.83	368.67	5.84	Mouse 1 In Place Activity in Area Box	26.26	4.5	1.9	123.84	21.21
159	362.83	368.67	5.84	Mouse 1 In Place Activity in Area Periphery	26.26	4.5	1.9	123.84	21.21
160	369.84	374.61	4.77	Area:Mouse 1 Center In Center	271.61	56.92	2.52	78.14	16.38
161	369.84	370.47	0.63	Area:Mouse 1 Center In Center 75	31.96	50.42	2.33	16.98	26.78
162	374.71	374.91	0.2	Mouse 1 Cross Over Periphery and Center 75 by Center	15.22	76.05	2.52	1.25	6.25
163	370.47	373.94	3.47	Area:Mouse 1 Center In Center 50	210.52	60.67	2.54	56.12	16.17
164	369.57	370.74	1.17	Mouse 1 Locomotion in Area Box	61.83	52.94	2.35	12.6	10.79
165	369.57	370.74	1.17	Mouse 1 Locomotion in Area Center	61.83	52.94	2.35	12.6	10.79
166	370.84	371.6	0.77	Mouse 1 In Place Activity in Area Box	47.71	62.17	2.29	7.51	9.78
167	370.84	371.6	0.77	Mouse 1 In Place Activity in Area Center 50	47.71	62.17	2.29	7.51	9.78
168	370.84	371.6	0.77	Mouse 1 In Place Activity in Area Center	47.71	62.17	2.29	7.51	9.78
169	371.77	374.71	2.94	Mouse 1 Locomotion in Area Box	164.03	55.86	2.64	43.88	14.94
170	371.77	373.24	1.47	Mouse 1 Locomotion in Area Center 50	88.97	60.6	2.73	9	6.13
171	371.77	374.37	2.6	Mouse 1 Locomotion in Area Center	146.34	56.23	2.63	44.53	17.11
172	373.94	374.61	0.67	Area:Mouse 1 Center In Center 75	29.13	43.64	2.62	5.05	7.56
173	374.61	414.35	39.74	Area:Mouse 1 Center In Periphery	549.56	13.83	1.94	147.12	3.7
174	414.45	414.65	0.2	Mouse 1 Cross Over Periphery and Center 75 by Center	15.16	75.73	2.9	-2.55	-12.73
175	375.71	379.68	3.97	Mouse 1 In Place Activity in Area Box	43.86	11.05	1.84	-94.14	-23.71
176	375.71	379.68	3.97	Mouse 1 In Place Activity in Area Periphery	43.86	11.05	1.84	-94.14	-23.71
177	374.11	380.75	6.64	Mouse 1 Turn Around	139.88	21.07	2.02	-102.11	-15.38
178	380.45	382.25	1.8	Mouse 1 Locomotion in Area Box	158.14	87.77	2.54	-16.08	-8.93
179	380.45	382.25	1.8	Mouse 1 Locomotion in Area Periphery	158.14	87.77	2.54	-16.08	-8.93
180	382.45	387.69	5.24	Mouse 1 In Place Activity in Area Box	56.67	10.82	2.1	-31.03	-5.92
181	382.45	387.69	5.24	Mouse 1 In Place Activity in Area Periphery	56.67	10.82	2.1	-31.03	-5.92
182	381.92	388.89	6.97	Mouse 1 Turn Around	134.88	19.34	2.14	-80.6	-11.56
183	389.59	396.06	6.47	Mouse 1 In Place Activity in Area Box	58.59	9.05	1.99	-151.15	-23.35
184	389.59	396.06	6.47	Mouse 1 In Place Activity in Area Periphery	58.59	9.05	1.99	-151.15	-23.35
185	399	413.51	14.51	Mouse 1 In Place Activity in Area Box	72.28	4.98	1.7	533.1	36.73
186	399	413.51	14.51	Mouse 1 In Place Activity in Area Periphery	72.28	4.98	1.7	533.1	36.73
187	392.53	405.21	12.68	Mouse 1 Turn Around	67.08	5.29	1.79	-36.57	-2.88
188	414.35	416.48	2.14	Area:Mouse 1 Center In Center	279.08	130.69	2.65	46	21.54
189	414.35	414.88	0.53	Area:Mouse 1 Center In Center 75	48.54	90.92	2.81	1.89	3.55
190	416.58	416.78	0.2	Mouse 1 Cross Over Periphery and Center 75 by Center	8.36	41.78	2.44	7.36	36.75
191	414.01	415.52	1.5	Mouse 1 Locomotion in Area Box	183.99	122.54	2.85	21.1	14.05
192	414.01	415.52	1.5	Mouse 1 Locomotion in Area Center	183.99	122.54	2.85	21.1	14.05
193	414.88	415.28	0.4	Area:Mouse 1 Center In Center 50	78.79	196.79	3.15	10.15	25.34
194	415.28	416.48	1.2	Area:Mouse 1 Center In Center 75	151.74	126.33	2.41	33.96	28.27
195	416.48	434.97	18.49	Area:Mouse 1 Center In Periphery	385.44	20.85	1.98	154.2	8.34
196	435.07	435.27	0.2	Mouse 1 Cross Over Periphery and Center 75 by Center	7.14	35.68	2.1	12.13	60.6
197	417.15	417.85	0.7	Mouse 1 In Place Activity in Area Box	32	45.67	1.44	28.66	40.9
198	417.15	417.85	0.7	Mouse 1 In Place Activity in Area Periphery	32	45.67	1.44	28.66	40.9
199	416.18	418.18	2	Mouse 1 Turn Around	77.01	38.47	1.86	41.14	20.55
200	418.99	422.42	3.44	Mouse 1 In Place Activity in Area Box	45.15	13.14	2.12	92.07	26.79
201	418.99	422.42	3.44	Mouse 1 In Place Activity in Area Periphery	45.15	13.14	2.12	92.07	26.79
202	422.42	423.02	0.6	Mouse 1 has no movement in Area Box	0	0	2.19	3.68	6.12
203	422.42	423.02	0.6	Mouse 1 has no movement in Area Periphery	0	0	2.19	3.68	6.12
204	423.02	430.76	7.74	Mouse 1 In Place Activity in Area Box	14.96	1.93	1.89	43.63	5.64
205	423.02	430.76	7.74	Mouse 1 In Place Activity in Area Periphery	14.96	1.93	1.89	43.63	5.64
206	431.43	432.93	1.5	Mouse 1 Locomotion in Area Box	123.79	82.44	2.33	-20.58	-13.71
207	431.43	432.93	1.5	Mouse 1 Locomotion in Area Periphery	123.79	82.44	2.33	-20.58	-13.71
208	432.83	435.2	2.37	Mouse 1 Turn Around	136.86	57.77	1.96	-87.92	-37.11
209	434.97	436.27	1.3	Area:Mouse 1 Center In Center	78.86	60.6	2.17	29.24	22.47
210	434.97	436.27	1.3	Area:Mouse 1 Center In Center 75	78.86	60.6	2.17	29.24	22.47
211	436.37	436.57	0.2	Mouse 1 Cross Over Periphery and Center 75 by Center	12.95	64.68	2.25	-15.79	-78.88
212	434.77	437.3	2.54	Mouse 1 Locomotion in Area Box	157.16	61.97	2.27	-13.69	-5.4
213	436.27	509.58	73.31	Area:Mouse 1 Center In Periphery	1601.44	21.85	2.03	450.78	6.15
214	509.68	509.88	0.2	Mouse 1 Cross Over Periphery and Center 75 by Center	8.9	44.46	2.33	1.37	6.84
215	436.14	437.3	1.17	Mouse 1 Locomotion in Area Periphery	82.25	70.43	2.4	-25.03	-21.43
216	438.14	439.07	0.93	Mouse 1 Flat-Back Approach in Area Box	55.53	59.44	3.52	-10.86	-11.62
217	438	439.04	1.03	Mouse 1 Locomotion in Area Box	55.95	54.09	3.41	-17.63	-17.04
218	438	439.04	1.03	Mouse 1 Locomotion in Area Periphery	55.95	54.09	3.41	-17.63	-17.04
219	439.77	443.04	3.27	Mouse 1 In Place Activity in Area Box	33.21	10.16	2.34	1.07	0.33
220	439.77	443.04	3.27	Mouse 1 In Place Activity in Area Periphery	33.21	10.16	2.34	1.07	0.33
221	444.98	445.91	0.93	Mouse 1 has no movement in Area Box	23.07	24.7	2.25	-0.85	-0.91
222	444.98	445.91	0.93	Mouse 1 has no movement in Area Periphery	23.07	24.7	2.25	-0.85	-0.91
223	447.11	447.58	0.47	Mouse 1 has no movement in Area Box	16.3	34.9	2.34	-0.6	-1.27
224	447.11	447.58	0.47	Mouse 1 has no movement in Area Periphery	16.3	34.9	2.34	-0.6	-1.27
225	444.28	449.08	4.8	Mouse 1 Turn Around	114.67	23.87	2.25	-174.18	-36.25
226	449.55	452.49	2.94	Mouse 1 In Place Activity in Area Box	49.26	16.78	2.06	47.12	16.05
227	449.55	452.49	2.94	Mouse 1 In Place Activity in Area Periphery	49.26	16.78	2.06	47.12	16.05
228	452.49	453.35	0.87	Mouse 1 has no movement in Area Box	5.36	6.18	2.18	0.22	0.25
229	452.49	453.35	0.87	Mouse 1 has no movement in Area Periphery	5.36	6.18	2.18	0.22	0.25
230	453.35	454.65	1.3	Mouse 1 In Place Activity in Area Box	0	0	2.16	8	6.15
231	453.35	454.65	1.3	Mouse 1 In Place Activity in Area Periphery	0	0	2.16	8	6.15
232	455.76	456.82	1.07	Mouse 1 In Place Activity in Area Box	22.79	21.35	1.89	-11.64	-10.9
233	455.76	456.82	1.07	Mouse 1 In Place Activity in Area Periphery	22.79	21.35	1.89	-11.64	-10.9
234	457.69	460.46	2.77	Mouse 1 In Place Activity in Area Box	51.66	18.65	1.6	23.64	8.54
235	457.69	460.46	2.77	Mouse 1 In Place Activity in Area Periphery	51.66	18.65	1.6	23.64	8.54
236	455.39	460.83	5.44	Mouse 1 Turn Around	107.86	19.83	1.82	149.49	27.49
237	461.59	463.8	2.2	Mouse 1 In Place Activity in Area Box	43.59	19.8	1.36	-20.76	-9.43
238	461.59	463.8	2.2	Mouse 1 In Place Activity in Area Periphery	43.59	19.8	1.36	-20.76	-9.43
239	464.6	474.81	10.21	Mouse 1 In Place Activity in Area Box	63.95	6.26	1.87	336.73	32.98
240	464.6	474.81	10.21	Mouse 1 In Place Activity in Area Periphery	63.95	6.26	1.87	336.73	32.98
241	476.34	477.11	0.77	Mouse 1 In Place Activity in Area Box	48.22	62.83	1.32	-9.3	-12.12
242	476.34	477.11	0.77	Mouse 1 In Place Activity in Area Periphery	48.22	62.83	1.32	-9.3	-12.12
243	478.11	482.98	4.87	Mouse 1 In Place Activity in Area Box	59.8	12.28	1.97	47.26	9.7
244	478.11	482.98	4.87	Mouse 1 In Place Activity in Area Periphery	59.8	12.28	1.97	47.26	9.7
245	477.41	483.92	6.51	Mouse 1 Turn Around	109.75	16.87	2.02	105.15	16.16
246	484.25	488.82	4.57	Mouse 1 In Place Activity in Area Box	54.51	11.92	1.91	27.97	6.12
247	484.25	488.82	4.57	Mouse 1 In Place Activity in Area Periphery	54.51	11.92	1.91	27.97	6.12
248	490.82	491.73	0.9	Mouse 1 Locomotion in Area Box	58.36	64.78	2.19	-9.49	-10.54
249	490.82	491.73	0.9	Mouse 1 Locomotion in Area Periphery	58.36	64.78	2.19	-9.49	-10.54
250	491.86	492.69	0.83	Mouse 1 In Place Activity in Area Box	55.61	66.67	1.8	-43.34	-51.95
251	491.86	492.69	0.83	Mouse 1 In Place Activity in Area Periphery	55.61	66.67	1.8	-43.34	-51.95
252	494.36	496	1.63	Mouse 1 Locomotion in Area Box	114.82	70.23	2.34	88.03	53.84
253	494.36	496	1.63	Mouse 1 Locomotion in Area Periphery	114.82	70.23	2.34	88.03	53.84
254	496.2	497.16	0.97	Mouse 1 In Place Activity in Area Box	41.35	42.73	1.76	12.63	13.05
255	496.2	497.16	0.97	Mouse 1 In Place Activity in Area Periphery	41.35	42.73	1.76	12.63	13.05
256	498.2	499.77	1.57	Mouse 1 In Place Activity in Area Box	41.73	26.61	2.13	-4.17	-2.66
257	498.2	499.77	1.57	Mouse 1 In Place Activity in Area Periphery	41.73	26.61	2.13	-4.17	-2.66
258	501.27	502.77	1.5	Mouse 1 In Place Activity in Area Box	51.63	34.39	1.62	-14.86	-9.9
259	501.27	502.77	1.5	Mouse 1 In Place Activity in Area Periphery	51.63	34.39	1.62	-14.86	-9.9
260	500.43	509.64	9.21	Mouse 1 Turn Around	135.97	14.76	1.85	-38.92	-4.23
261	503.87	509.18	5.31	Mouse 1 In Place Activity in Area Box	17.05	3.21	1.88	8.64	1.63
262	503.87	509.18	5.31	Mouse 1 In Place Activity in Area Periphery	17.05	3.21	1.88	8.64	1.63
263	509.58	536.6	27.03	Area:Mouse 1 Center In Center	316.42	11.71	1.96	-82.81	-3.06
264	509.58	510.41	0.83	Area:Mouse 1 Center In Center 75	60.05	71.98	2.41	-17.35	-20.79
265	536.7	536.9	0.2	Mouse 1 Cross Over Periphery and Center 75 by Center	14.77	73.77	2.38	2.67	13.36
266	509.38	510.64	1.27	Mouse 1 Locomotion in Area Box	92.5	72.96	2.38	-4.67	-3.68
267	509.38	510.64	1.27	Mouse 1 Locomotion in Area Center	92.5	72.96	2.38	-4.67	-3.68
268	510.41	530.6	20.19	Area:Mouse 1 Center In Center 50	201.63	9.99	1.9	-56.73	-2.81
269	510.74	514.75	4	Mouse 1 In Place Activity in Area Box	71.07	17.75	1.85	14.69	3.67
270	510.74	514.75	4	Mouse 1 In Place Activity in Area Center 50	71.07	17.75	1.85	14.69	3.67
271	510.74	514.75	4	Mouse 1 In Place Activity in Area Center	71.07	17.75	1.85	14.69	3.67
272	515.58	529.7	14.11	Mouse 1 In Place Activity in Area Box	64.12	4.54	1.85	-89.91	-6.37
273	515.58	529.7	14.11	Mouse 1 In Place Activity in Area Center 50	64.12	4.54	1.85	-89.91	-6.37
274	515.58	529.7	14.11	Mouse 1 In Place Activity in Area Center	64.12	4.54	1.85	-89.91	-6.37
275	510.38	529.16	18.79	Mouse 1 Turn Around	194.4	10.35	1.88	-54.77	-2.92
276	530.6	536.6	6.01	Area:Mouse 1 Center In Center 75	54.75	9.12	2.07	-8.74	-1.45
277	530.8	535.94	5.14	Mouse 1 In Place Activity in Area Box	37.83	7.36	2.02	-15.69	-3.05
278	530.8	535.94	5.14	Mouse 1 In Place Activity in Area Center	37.83	7.36	2.02	-15.69	-3.05
279	530.8	535.94	5.14	Mouse 1 In Place Activity in Area Center 75	37.83	7.36	2.02	-15.69	-3.05
280	536.6	548.98	12.38	Area:Mouse 1 Center In Periphery	151.31	12.22	1.81	153.28	12.38
281	549.08	549.28	0.2	Mouse 1 Cross Over Periphery and Center 75 by Center	3.76	18.76	2.37	18.32	91.51
282	537.2	548.68	11.48	Mouse 1 In Place Activity in Area Box	104.44	9.1	1.79	116.19	10.12
283	537.2	548.68	11.48	Mouse 1 In Place Activity in Area Periphery	104.44	9.1	1.79	116.19	10.12
284	536.27	540.57	4.3	Mouse 1 Turn Around	125.17	29.08	1.95	73.04	16.97
286	548.98	553.55	4.57	Area:Mouse 1 Center In Center	282.86	61.88	2.39	-22.63	-4.95
287	548.98	550.92	1.94	Area:Mouse 1 Center In Center 75	66.67	34.45	2.3	34.03	17.58
288	553.65	553.85	0.2	Mouse 1 Cross Over Periphery and Center 75 by Center	27.61	137.9	2.77	-3.81	-19.01
289	549.85	550.72	0.87	Mouse 1 In Place Activity in Area Box	34.73	40.04	2.16	14.73	16.98
290	549.85	550.72	0.87	Mouse 1 In Place Activity in Area Center	34.73	40.04	2.16	14.73	16.98
291	549.85	550.68	0.83	Mouse 1 In Place Activity in Area Center 75	34.47	41.33	2.16	14.42	17.28
292	550.92	551.99	1.07	Area:Mouse 1 Center In Center 50	37.76	35.36	2.33	-1.5	-1.41
293	551.99	552.85	0.87	Area:Mouse 1 Center In Center 25	82.29	94.85	2.36	-18.25	-21.04
294	551.69	553.72	2.04	Mouse 1 Locomotion in Area Box	216.79	106.51	2.55	-58.78	-28.88
295	551.69	553.32	1.63	Mouse 1 Locomotion in Area Center	160.37	98.09	2.48	-35.78	-21.89
296	551.75	552.62	0.87	Mouse 1 Locomotion in Area Center 25	62.86	72.46	2.35	11.34	13.07
297	552.85	553.19	0.33	Area:Mouse 1 Center In Center 50	45.54	136.49	2.74	-24.16	-72.4
298	553.19	553.55	0.37	Area:Mouse 1 Center In Center 75	50.61	137.88	2.88	-12.75	-34.73
299	553.55	563.23	9.68	Area:Mouse 1 Center In Periphery	124.96	12.91	1.76	76.23	7.88
300	563.33	563.53	0.2	Mouse 1 Cross Over Periphery and Center 75 by Center	0	0	1.54	17.5	87.43
301	553.85	564.73	10.88	Mouse 1 In Place Activity in Area Box	83.1	7.64	1.71	88.26	8.11
302	553.85	563	9.14	Mouse 1 In Place Activity in Area Periphery	82.93	9.07	1.73	87.71	9.59
303	553.15	565.9	12.75	Mouse 1 Turn Around	189.98	14.9	1.78	74.93	5.88
304	563.23	564.93	1.7	Area:Mouse 1 Center In Center	0	0	1.61	-10.32	-6.06
305	563.23	564.93	1.7	Area:Mouse 1 Center In Center 75	0	0	1.61	-10.32	-6.06
306	565.03	565.23	0.2	Mouse 1 Cross Over Periphery and Center 75 by Center	3.27	16.35	2.04	4.93	24.61
307	563	564.7	1.7	Mouse 1 In Place Activity in Area Center	0.17	0.1	1.59	6.33	3.72
308	563	564.7	1.7	Mouse 1 In Place Activity in Area Center 75	0.17	0.1	1.59	6.33	3.72
309	564.93	575.34	10.41	Area:Mouse 1 Center In Periphery	222.88	21.41	1.96	192.44	18.49
310	575.44	575.64	0.2	Mouse 1 Cross Over Periphery and Center 75 by Center	7.82	39.07	2.33	7.5	37.45
311	565.53	566.4	0.87	Mouse 1 Locomotion in Area Box	42.43	48.91	2.07	7.26	8.37
312	565.53	566.4	0.87	Mouse 1 Locomotion in Area Periphery	42.43	48.91	2.07	7.26	8.37
313	567.23	572.41	5.17	Mouse 1 In Place Activity in Area Box	40.99	7.93	1.9	72.15	13.95
314	567.23	572.41	5.17	Mouse 1 In Place Activity in Area Periphery	40.99	7.93	1.9	72.15	13.95
315	573.17	574.81	1.63	Mouse 1 In Place Activity in Area Box	32.98	20.17	2	-20.78	-12.71
316	573.17	574.81	1.63	Mouse 1 In Place Activity in Area Periphery	32.98	20.17	2	-20.78	-12.71
317	575.34	579.31	3.97	Area:Mouse 1 Center In Center	78.17	19.69	1.95	70.72	17.81
318	575.34	579.31	3.97	Area:Mouse 1 Center In Center 75	78.17	19.69	1.95	70.72	17.81
319	579.41	579.61	0.2	Mouse 1 Cross Over Periphery and Center 75 by Center	3.78	18.86	2.3	9.85	49.22
320	575.98	580.11	4.14	Mouse 1 In Place Activity in Area Box	64.53	15.6	1.96	76.29	18.44
321	575.98	578.98	3	Mouse 1 In Place Activity in Area Center	45.73	15.23	1.91	-59.48	-19.81
322	575.98	578.98	3	Mouse 1 In Place Activity in Area Center 75	45.73	15.23	1.91	-59.48	-19.81
323	579.31	593.23	13.91	Area:Mouse 1 Center In Periphery	128.62	9.24	1.99	211.83	15.22
324	574.97	579.48	4.5	Mouse 1 Turn Around	86.79	19.27	1.97	101.67	22.57
325	593.33	593.53	0.2	Mouse 1 Cross Over Periphery and Center 75 by Center	2.22	11.08	2.25	-1.2	-6.02
326	582.58	606.74	24.16	Mouse 1 In Place Activity in Area Box	159.61	6.61	1.92	358.1	14.82
327	582.58	592.99	10.41	Mouse 1 In Place Activity in Area Periphery	72.84	7	1.99	24.98	2.4
328	593.23	594.83	1.6	Area:Mouse 1 Center In Center	10.4	6.5	2.2	-6.13	-3.82
329	593.23	594.83	1.6	Area:Mouse 1 Center In Center 75	10.4	6.5	2.2	-6.13	-3.82
330	594.93	595.13	0.2	Mouse 1 Cross Over Periphery and Center 75 by Center	2.46	12.29	1.45	-40.04	-200.02
331	592.99	594.49	1.5	Mouse 1 In Place Activity in Area Center	13.29	8.85	2.29	-9.72	-6.47
332	592.99	594.49	1.5	Mouse 1 In Place Activity in Area Center 75	13.29	8.85	2.29	-9.72	-6.47
333	594.83	607.04	12.21	Area:Mouse 1 Center In Periphery	75.88	6.21	1.82	361.88	29.63
334	607.14	607.34	0.2	Mouse 1 Cross Over Periphery and Center 75 by Center	4.56	22.76	2.48	22.53	112.51
335	594.66	606.74	12.08	Mouse 1 In Place Activity in Area Periphery	73.47	6.08	1.82	345.43	28.6
336	607.04	616.65	9.61	Area:Mouse 1 Center In Center	267.06	27.79	2.05	16.83	1.75
337	607.04	612.51	5.47	Area:Mouse 1 Center In Center 75	61.08	11.16	1.93	16.23	2.97
338	616.75	616.95	0.2	Mouse 1 Cross Over Periphery and Center 75 by Center	20.63	103.06	2.38	-12.35	-61.67
339	607.84	612.21	4.37	Mouse 1 In Place Activity in Area Box	36.54	8.36	1.83	-13.76	-3.15
340	607.84	612.21	4.37	Mouse 1 In Place Activity in Area Center	36.54	8.36	1.83	-13.76	-3.15
341	607.84	612.21	4.37	Mouse 1 In Place Activity in Area Center 75	36.54	8.36	1.83	-13.76	-3.15
342	612.51	612.85	0.33	Area:Mouse 1 Center In Center 50	9.21	27.6	2.68	-4.8	-14.38
343	612.85	615.68	2.84	Area:Mouse 1 Center In Center 25	151.02	53.25	2.06	22.23	7.84
344	612.41	613.35	0.93	Mouse 1 Locomotion in Area Box	59.01	63.17	2.66	-23.33	-24.97
345	612.41	613.35	0.93	Mouse 1 Locomotion in Area Center	59.01	63.17	2.66	-23.33	-24.97
346	612.61	613.35	0.73	Mouse 1 Locomotion in Area Center 25	56.76	77.32	2.77	-14.08	-19.18
347	614.15	615.45	1.3	Mouse 1 In Place Activity in Area Box	20.09	15.44	1.74	-9.53	-7.33
348	614.15	615.45	1.3	Mouse 1 In Place Activity in Area Center 25	20.09	15.44	1.74	-9.53	-7.33
349	614.15	615.45	1.3	Mouse 1 In Place Activity in Area Center	20.09	15.44	1.74	-9.53	-7.33
350	615.68	616.22	0.53	Area:Mouse 1 Center In Center 50	12.13	22.72	2.39	-3.75	-7.03
351	616.22	616.65	0.43	Area:Mouse 1 Center In Center 75	33.61	77.48	2.45	-13.08	-30.16
352	615.72	616.78	1.07	Mouse 1 Locomotion in Area Box	59.28	55.52	2.44	-24.56	-23
353	616.65	784.52	167.87	Area:Mouse 1 Center In Periphery	1666.78	9.93	1.91	519.45	3.09
354	784.62	784.82	0.2	Mouse 1 Cross Over Periphery and Center 75 by Center	18.17	90.77	2.54	4.03	20.13
355	616.95	623.16	6.21	Mouse 1 In Place Activity in Area Box	65.27	10.52	2.07	36.3	5.85
356	616.95	623.16	6.21	Mouse 1 In Place Activity in Area Periphery	65.27	10.52	2.07	36.3	5.85
357	626.89	644.14	17.25	Mouse 1 In Place Activity in Area Box	81.7	4.74	2.04	198.18	11.49
358	626.89	644.14	17.25	Mouse 1 In Place Activity in Area Periphery	81.7	4.74	2.04	198.18	11.49
359	624.82	630.96	6.14	Mouse 1 Turn Around	103.73	16.9	1.9	83	13.52
360	644.14	645.15	1	Mouse 1 has no movement in Area Box	0.38	0.38	1.94	0.14	0.14
361	644.14	645.15	1	Mouse 1 has no movement in Area Periphery	0.38	0.38	1.94	0.14	0.14
362	645.15	647.45	2.3	Mouse 1 In Place Activity in Area Box	0.72	0.31	1.91	-10.49	-4.56
363	645.15	647.45	2.3	Mouse 1 In Place Activity in Area Periphery	0.72	0.31	1.91	-10.49	-4.56
364	648.82	661.13	12.31	Mouse 1 In Place Activity in Area Box	86.55	7.03	2.02	23.73	1.93
365	648.82	661.13	12.31	Mouse 1 In Place Activity in Area Periphery	86.55	7.03	2.02	23.73	1.93
366	648.08	655.29	7.21	Mouse 1 Turn Around	88.06	12.22	2.17	-24.49	-3.4
367	662.16	680.88	18.72	Mouse 1 In Place Activity in Area Box	108.61	5.8	1.92	255.4	13.64
368	662.16	680.88	18.72	Mouse 1 In Place Activity in Area Periphery	108.61	5.8	1.92	255.4	13.64
369	681.55	691.16	9.61	Mouse 1 In Place Activity in Area Box	33.77	3.51	1.68	156.3	16.27
370	681.55	691.16	9.61	Mouse 1 In Place Activity in Area Periphery	33.77	3.51	1.68	156.3	16.27
371	692.19	696.5	4.3	Mouse 1 In Place Activity in Area Box	19.87	4.62	1.76	23.69	5.5
372	692.19	696.5	4.3	Mouse 1 In Place Activity in Area Periphery	19.87	4.62	1.76	23.69	5.5
373	680.95	697.03	16.08	Mouse 1 Turn Around	81.16	5.05	1.74	256.86	15.97
374	696.73	697.93	1.2	Mouse 1 Locomotion in Area Box	86.64	72.13	2.64	-15.42	-12.84
375	696.73	697.93	1.2	Mouse 1 Locomotion in Area Periphery	86.64	72.13	2.64	-15.42	-12.84
376	698.77	705.17	6.41	Mouse 1 In Place Activity in Area Box	32.89	5.13	2.08	-81.52	-12.72
377	698.77	705.17	6.41	Mouse 1 In Place Activity in Area Periphery	32.89	5.13	2.08	-81.52	-12.72
378	697.53	726.53	29	Mouse 1 Turn Around	218.33	7.53	2.01	-307.5	-10.61
379	705.87	708.14	2.27	Mouse 1 In Place Activity in Area Box	19.92	8.78	2.26	-28.61	-12.61
380	705.87	708.14	2.27	Mouse 1 In Place Activity in Area Periphery	19.92	8.78	2.26	-28.61	-12.61
381	708.14	709.78	1.63	Mouse 1 has no movement in Area Box	0	0	1.92	14.28	8.74
382	708.14	709.78	1.63	Mouse 1 has no movement in Area Periphery	0	0	1.92	14.28	8.74
383	709.78	713.91	4.14	Mouse 1 In Place Activity in Area Box	1.44	0.35	2.13	-11.63	-2.81
384	709.78	713.91	4.14	Mouse 1 In Place Activity in Area Periphery	1.44	0.35	2.13	-11.63	-2.81
385	713.91	715.02	1.1	Mouse 1 has no movement in Area Box	0	0	1.88	-1.29	-1.18
386	713.91	715.02	1.1	Mouse 1 has no movement in Area Periphery	0	0	1.88	-1.29	-1.18
387	715.02	723.09	8.07	Mouse 1 In Place Activity in Area Box	13.79	1.71	1.81	27.9	3.45
388	715.02	723.09	8.07	Mouse 1 In Place Activity in Area Periphery	13.79	1.71	1.81	27.9	3.45
389	723.09	723.99	0.9	Mouse 1 has no movement in Area Box	1.27	1.41	2.01	0.15	0.17
390	723.09	723.99	0.9	Mouse 1 has no movement in Area Periphery	1.27	1.41	2.01	0.15	0.17
391	723.99	747.81	23.82	Mouse 1 In Place Activity in Area Box	113.79	4.78	1.65	-340.69	-14.3
392	723.99	747.81	23.82	Mouse 1 In Place Activity in Area Periphery	113.79	4.78	1.65	-340.69	-14.3
393	751.18	752.32	1.13	Mouse 1 In Place Activity in Area Box	25.7	22.65	1.87	-2.8	-2.46
394	751.18	752.32	1.13	Mouse 1 In Place Activity in Area Periphery	25.7	22.65	1.87	-2.8	-2.46
395	753.85	756.92	3.07	Mouse 1 In Place Activity in Area Box	30.11	9.81	2.49	-8.11	-2.64
396	753.85	756.92	3.07	Mouse 1 In Place Activity in Area Periphery	30.11	9.81	2.49	-8.11	-2.64
397	752.75	758.16	5.41	Mouse 1 Turn Around	90.68	16.78	2.32	-100.36	-18.57
398	758.22	759.56	1.33	Mouse 1 In Place Activity in Area Box	17	12.74	1.91	-13.19	-9.88
399	758.22	759.56	1.33	Mouse 1 In Place Activity in Area Periphery	17	12.74	1.91	-13.19	-9.88
400	759.73	761.73	2	Mouse 1 Locomotion in Area Box	197.88	98.84	2.3	18.66	9.32
401	759.73	761.73	2	Mouse 1 Locomotion in Area Periphery	197.88	98.84	2.3	18.66	9.32
402	761.83	768.9	7.07	Mouse 1 In Place Activity in Area Box	85.87	12.14	1.7	26.12	3.69
403	761.83	768.9	7.07	Mouse 1 In Place Activity in Area Periphery	85.87	12.14	1.7	26.12	3.69
404	761.26	771.3	10.04	Mouse 1 Turn Around	181.58	18.08	1.77	218.76	21.78
405	769.84	776.41	6.57	Mouse 1 In Place Activity in Area Box	77.86	11.85	1.77	162.83	24.77
406	769.84	776.41	6.57	Mouse 1 In Place Activity in Area Periphery	77.86	11.85	1.77	162.83	24.77
407	776.61	777.61	1	Mouse 1 Locomotion in Area Box	49.7	49.65	2.22	-41.79	-41.75
408	776.61	777.61	1	Mouse 1 Locomotion in Area Periphery	49.7	49.65	2.22	-41.79	-41.75
409	777.78	783.48	5.71	Mouse 1 In Place Activity in Area Box	54.11	9.48	1.77	-67.81	-11.88
410	777.78	783.48	5.71	Mouse 1 In Place Activity in Area Periphery	54.11	9.48	1.77	-67.81	-11.88
411	784.52	785.05	0.53	Area:Mouse 1 Center In Center	49.82	93.33	2.45	25.03	46.88
412	784.52	785.05	0.53	Area:Mouse 1 Center In Center 75	49.82	93.33	2.45	25.03	46.88
413	785.15	785.35	0.2	Mouse 1 Cross Over Periphery and Center 75 by Center	20.84	104.11	2.37	5.15	25.71
414	783.95	785.65	1.7	Mouse 1 Locomotion in Area Box	126.09	74.1	2.43	64.39	37.84
415	783.95	784.82	0.87	Mouse 1 Locomotion in Area Center	40.05	46.17	2.56	36.02	41.52
416	783.95	784.82	0.87	Mouse 1 Locomotion in Area Center 75	40.05	46.17	2.56	36.02	41.52
417	785.05	807.61	22.56	Area:Mouse 1 Center In Periphery	198.85	8.82	1.62	-121.39	-5.38
418	807.71	807.91	0.2	Mouse 1 Cross Over Periphery and Center 75 by Center	9.18	45.86	2.24	-0.73	-3.67
419	785.89	806.84	20.95	Mouse 1 In Place Activity in Area Box	106.44	5.08	1.59	-108.17	-5.16
420	785.89	806.84	20.95	Mouse 1 In Place Activity in Area Periphery	106.44	5.08	1.59	-108.17	-5.16
421	785.35	807.61	22.26	Mouse 1 Turn Around	167.45	7.52	1.61	-132.87	-5.97
422	807.61	811.68	4.07	Area:Mouse 1 Center In Center	219.52	53.93	2.24	119.1	29.26
423	807.61	811.68	4.07	Area:Mouse 1 Center In Center 75	219.52	53.93	2.24	119.1	29.26
424	811.78	811.98	0.2	Mouse 1 Cross Over Periphery and Center 75 by Center	4.99	24.91	2.8	-2	-9.99
425	808.98	810.08	1.1	Mouse 1 Locomotion in Area Box	71.15	64.61	2.32	43.67	39.66
426	808.98	810.08	1.1	Mouse 1 Locomotion in Area Center	71.15	64.61	2.32	43.67	39.66
427	808.98	810.08	1.1	Mouse 1 Locomotion in Area Center 75	71.15	64.61	2.32	43.67	39.66
428	809.54	810.74	1.2	Mouse 1 Turn Around	109.47	91.13	2.08	68.89	57.35
429	811.68	839.37	27.69	Area:Mouse 1 Center In Periphery	222.57	8.04	1.83	-222.43	-8.03
430	839.47	839.67	0.2	Mouse 1 Cross Over Periphery and Center 75 by Center	8.12	40.56	2.49	-8.76	-43.75
431	812.31	813.75	1.43	Mouse 1 In Place Activity in Area Box	27.94	19.48	2.08	-21.22	-14.79
432	812.31	813.75	1.43	Mouse 1 In Place Activity in Area Periphery	27.94	19.48	2.08	-21.22	-14.79
433	815.05	822.16	7.11	Mouse 1 In Place Activity in Area Box	35.45	4.99	1.72	4.72	0.66
434	815.05	822.16	7.11	Mouse 1 In Place Activity in Area Periphery	35.45	4.99	1.72	4.72	0.66
435	813.85	823.92	10.08	Mouse 1 Turn Around	92.76	9.21	1.74	-34.53	-3.43
436	823.12	831.97	8.84	Mouse 1 In Place Activity in Area Box	45.97	5.2	1.75	-249.74	-28.24
437	823.12	831.97	8.84	Mouse 1 In Place Activity in Area Periphery	45.97	5.2	1.75	-249.74	-28.24
438	831.97	833.63	1.67	Mouse 1 has no movement in Area Box	0	0	2.13	-3.02	-1.81
439	831.97	833.63	1.67	Mouse 1 has no movement in Area Periphery	0	0	2.13	-3.02	-1.81
440	835.1	838.81	3.7	Mouse 1 In Place Activity in Area Box	29.07	7.85	1.74	26.13	7.05
441	835.1	838.81	3.7	Mouse 1 In Place Activity in Area Periphery	29.07	7.85	1.74	26.13	7.05
442	839.37	841.01	1.63	Area:Mouse 1 Center In Center	126.15	77.16	2.33	88.09	53.88
443	839.37	839.84	0.47	Area:Mouse 1 Center In Center 75	21.92	46.92	2.47	2.16	4.62
444	841.11	841.31	0.2	Mouse 1 Cross Over Periphery and Center 75 by Center	15.94	79.63	2.31	-9.64	-48.13
445	839.84	840.07	0.23	Area:Mouse 1 Center In Center 50	20.91	89.51	2.35	20.1	86.07
446	839.17	841.21	2.04	Mouse 1 Locomotion in Area Box	143.41	70.46	2.32	86.79	42.64
447	839.17	840.77	1.6	Mouse 1 Locomotion in Area Center	110.42	68.95	2.32	79.53	49.66
448	840.07	841.01	0.93	Area:Mouse 1 Center In Center 75	83.33	89.19	2.26	65.82	70.46
449	839.17	840.77	1.6	Mouse 1 Locomotion in Area Center 75	110.42	68.95	2.32	79.53	49.66
450	841.01	895.43	54.42	Area:Mouse 1 Center In Periphery	1140.08	20.95	1.96	-10.58	-0.19
451	895.53	895.73	0.2	Mouse 1 Cross Over Periphery and Center 75 by Center	0.65	3.24	1.77	-20.19	-100.87
452	841.37	842.44	1.07	Mouse 1 In Place Activity in Area Box	37.4	35.03	1.69	-16.49	-15.45
453	841.37	842.44	1.07	Mouse 1 In Place Activity in Area Periphery	37.4	35.03	1.69	-16.49	-15.45
454	845.95	851.25	5.31	Mouse 1 In Place Activity in Area Box	19.17	3.61	2	-50.62	-9.54
455	845.95	851.25	5.31	Mouse 1 In Place Activity in Area Periphery	19.17	3.61	2	-50.62	-9.54
456	852.02	855.99	3.97	Mouse 1 In Place Activity in Area Box	29.68	7.48	1.74	34.98	8.81
457	852.02	855.99	3.97	Mouse 1 In Place Activity in Area Periphery	29.68	7.48	1.74	34.98	8.81
458	844.64	861.13	16.48	Mouse 1 Turn Around	185.07	11.23	1.89	116.07	7.04
459	857.19	860.86	3.67	Mouse 1 In Place Activity in Area Box	45.97	12.53	1.7	149.59	40.76
460	857.19	860.86	3.67	Mouse 1 In Place Activity in Area Periphery	45.97	12.53	1.7	149.59	40.76
461	862.96	863.5	0.53	Mouse 1 In Place Activity in Area Box	24.21	45.36	2.08	-3.27	-6.13
462	862.96	863.5	0.53	Mouse 1 In Place Activity in Area Periphery	24.21	45.36	2.08	-3.27	-6.13
463	864.1	865.33	1.23	Mouse 1 Locomotion in Area Box	91.09	73.78	2.43	16.52	13.38
464	864.1	865.33	1.23	Mouse 1 Locomotion in Area Periphery	91.09	73.78	2.43	16.52	13.38
465	865.5	870.8	5.31	Mouse 1 In Place Activity in Area Box	59.67	11.25	2.08	-25.76	-4.86
466	865.5	870.8	5.31	Mouse 1 In Place Activity in Area Periphery	59.67	11.25	2.08	-25.76	-4.86
467	872.44	878.14	5.71	Mouse 1 In Place Activity in Area Box	85.8	15.04	1.66	-223.24	-39.13
468	872.44	878.14	5.71	Mouse 1 In Place Activity in Area Periphery	85.8	15.04	1.66	-223.24	-39.13
469	871.74	876.11	4.37	Mouse 1 Turn Around	103.9	23.77	1.58	-209.03	-47.82
470	878.38	879.58	1.2	Mouse 1 Locomotion in Area Box	91.99	76.58	2.57	-24.44	-20.35
471	878.38	879.58	1.2	Mouse 1 Locomotion in Area Periphery	91.99	76.58	2.57	-24.44	-20.35
472	879.68	880.58	0.9	Mouse 1 In Place Activity in Area Box	62.52	69.4	1.6	20.21	22.43
473	879.68	880.58	0.9	Mouse 1 In Place Activity in Area Periphery	62.52	69.4	1.6	20.21	22.43
474	882.32	884.95	2.64	Mouse 1 In Place Activity in Area Box	46.19	17.52	1.85	10.68	4.05
475	882.32	884.95	2.64	Mouse 1 In Place Activity in Area Periphery	46.19	17.52	1.85	10.68	4.05
476	881.55	890.29	8.74	Mouse 1 Turn Around	175.61	20.09	1.94	282.21	32.28
477	885.72	895.2	9.48	Mouse 1 In Place Activity in Area Box	116.98	12.34	1.89	103.63	10.94
478	885.72	894.83	9.11	Mouse 1 In Place Activity in Area Periphery	116.81	12.82	1.89	103.07	11.32
479	895.43	895.9	0.47	Area:Mouse 1 Center In Center	2.62	5.61	1.87	-60.8	-130.15
480	895.43	895.9	0.47	Area:Mouse 1 Center In Center 75	2.62	5.61	1.87	-60.8	-130.15
481	896	896.2	0.2	Mouse 1 Cross Over Periphery and Center 75 by Center	5.9	29.46	2.53	-6.46	-32.27
482	895.9	920.35	24.46	Area:Mouse 1 Center In Periphery	393.78	16.1	1.92	147.73	6.04
483	920.45	920.65	0.2	Mouse 1 Cross Over Periphery and Center 75 by Center	7.08	35.37	2.2	-4.37	-21.83
484	896.3	897.96	1.67	Mouse 1 In Place Activity in Area Box	27.86	16.7	1.65	-0.41	-0.25
485	896.3	897.96	1.67	Mouse 1 In Place Activity in Area Periphery	27.86	16.7	1.65	-0.41	-0.25
486	898.06	899.43	1.37	Mouse 1 Locomotion in Area Box	76.84	56.17	2.41	13.88	10.15
487	898.06	899.43	1.37	Mouse 1 Locomotion in Area Periphery	76.84	56.17	2.41	13.88	10.15
489	899.73	906.61	6.87	Mouse 1 In Place Activity in Area Box	38.95	5.67	1.67	0.41	0.06
490	899.73	906.61	6.87	Mouse 1 In Place Activity in Area Periphery	38.95	5.67	1.67	0.41	0.06
491	906.81	907.81	1	Mouse 1 Locomotion in Area Box	49.74	49.69	2.66	-3.68	-3.68
492	906.81	907.81	1	Mouse 1 Locomotion in Area Periphery	49.74	49.69	2.66	-3.68	-3.68
493	907.97	914.81	6.84	Mouse 1 In Place Activity in Area Box	80.03	11.7	1.89	123.56	18.06
494	907.97	914.81	6.84	Mouse 1 In Place Activity in Area Periphery	80.03	11.7	1.89	123.56	18.06
495	907.37	916.38	9.01	Mouse 1 Turn Around	162.06	17.99	1.95	205.09	22.77
496	915.82	919.05	3.24	Mouse 1 In Place Activity in Area Box	30.89	9.54	2.11	6.99	2.16
497	915.82	919.05	3.24	Mouse 1 In Place Activity in Area Periphery	30.89	9.54	2.11	6.99	2.16
498	920.35	925.73	5.37	Area:Mouse 1 Center In Center	220.52	41.05	2.18	-103.14	-19.2
499	920.35	922.92	2.57	Area:Mouse 1 Center In Center 75	52.21	20.32	1.95	-20.84	-8.11
500	925.83	926.03	0.2	Mouse 1 Cross Over Periphery and Center 75 by Center	6.33	31.61	2.06	17.01	84.95
501	920.59	921.65	1.07	Mouse 1 In Place Activity in Area Box	17.58	16.46	1.66	5.98	5.6
502	920.59	921.65	1.07	Mouse 1 In Place Activity in Area Center	17.58	16.46	1.66	5.98	5.6
503	920.59	921.65	1.07	Mouse 1 In Place Activity in Area Center 75	17.58	16.46	1.66	5.98	5.6
504	922.92	924.59	1.67	Area:Mouse 1 Center In Center 50	90.87	54.47	2.37	-80.46	-48.23
505	923.69	924.99	1.3	Mouse 1 Locomotion in Area Box	90.22	69.33	2.49	-56.79	-43.64
506	923.69	924.99	1.3	Mouse 1 Locomotion in Area Center	90.22	69.33	2.49	-56.79	-43.64
507	924.59	925.73	1.13	Area:Mouse 1 Center In Center 75	77.45	68.27	2.43	-1.84	-1.63
508	925.73	945.25	19.52	Area:Mouse 1 Center In Periphery	133.05	6.82	1.86	164.51	8.43
509	945.35	945.55	0.2	Mouse 1 Cross Over Periphery and Center 75 by Center	7.42	37.08	2.87	-14.51	-72.46
510	926.13	934.37	8.24	Mouse 1 In Place Activity in Area Box	55.84	6.78	1.94	1.23	0.15
511	926.13	934.37	8.24	Mouse 1 In Place Activity in Area Periphery	55.84	6.78	1.94	1.23	0.15
512	924.69	928.83	4.14	Mouse 1 Turn Around	120.43	29.11	2.01	82.34	19.9
513	934.37	936.4	2.04	Mouse 1 has no movement in Area Box	0	0	1.8	2.38	1.17
514	934.37	936.4	2.04	Mouse 1 has no movement in Area Periphery	0	0	1.8	2.38	1.17
515	936.4	939.01	2.6	Mouse 1 In Place Activity in Area Box	15.56	5.98	1.76	216.85	83.32
516	936.4	939.01	2.6	Mouse 1 In Place Activity in Area Periphery	15.56	5.98	1.76	216.85	83.32
517	939.94	944.38	4.44	Mouse 1 In Place Activity in Area Box	34.88	7.86	1.77	-14.31	-3.23
518	939.94	944.38	4.44	Mouse 1 In Place Activity in Area Periphery	34.88	7.86	1.77	-14.31	-3.23
519	945.25	947.81	2.57	Area:Mouse 1 Center In Center	107.73	41.93	2.02	-26.88	-10.46
520	945.25	947.81	2.57	Area:Mouse 1 Center In Center 75	107.73	41.93	2.02	-26.88	-10.46
521	947.91	948.11	0.2	Mouse 1 Cross Over Periphery and Center 75 by Center	21.72	108.51	2.22	0.31	1.57
522	947.81	956.02	8.21	Area:Mouse 1 Center In Periphery	196.19	23.9	1.91	69.45	8.46
523	956.12	956.32	0.2	Mouse 1 Cross Over Periphery and Center 75 by Center	12.86	64.24	2.36	4.38	21.86
524	947.31	948.01	0.7	Mouse 1 Locomotion in Area Box	55.56	79.29	2.32	-31.4	-44.81
525	947.55	948.75	1.2	Mouse 1 Turn Around	113.85	94.78	2.09	23.95	19.94
526	950.52	952.99	2.47	Mouse 1 In Place Activity in Area Box	18.77	7.6	1.93	-24.85	-10.07
527	950.52	952.99	2.47	Mouse 1 In Place Activity in Area Periphery	18.77	7.6	1.93	-24.85	-10.07
528	953.95	955.39	1.43	Mouse 1 In Place Activity in Area Box	14.49	10.1	1.49	20.47	14.27
529	953.95	955.39	1.43	Mouse 1 In Place Activity in Area Periphery	14.49	10.1	1.49	20.47	14.27
530	956.02	956.82	0.8	Area:Mouse 1 Center In Center	44.08	55.05	1.85	-4.26	-5.32
531	956.02	956.82	0.8	Area:Mouse 1 Center In Center 75	44.08	55.05	1.85	-4.26	-5.32
532	956.92	957.12	0.2	Mouse 1 Cross Over Periphery and Center 75 by Center	3.04	15.16	1.33	-11.28	-56.37
533	953.85	957.22	3.37	Mouse 1 Turn Around	74.29	22.04	1.65	15.29	4.54
535	956.82	966.87	10.04	Area:Mouse 1 Center In Periphery	149.25	14.86	1.76	29.09	2.9
536	966.97	967.17	0.2	Mouse 1 Cross Over Periphery and Center 75 by Center	11.58	57.83	2.54	3.42	17.08
537	957.89	959.73	1.84	Mouse 1 In Place Activity in Area Box	24.42	13.31	1.52	-11.36	-6.19
538	957.89	959.73	1.84	Mouse 1 In Place Activity in Area Periphery	24.42	13.31	1.52	-11.36	-6.19
539	960.43	966.43	6.01	Mouse 1 In Place Activity in Area Box	72.71	12.11	1.87	46.42	7.73
540	960.43	966.43	6.01	Mouse 1 In Place Activity in Area Periphery	72.71	12.11	1.87	46.42	7.73
541	966.87	967.17	0.3	Area:Mouse 1 Center In Center	14.09	46.91	2.41	-1.72	-5.73
542	966.87	967.17	0.3	Area:Mouse 1 Center In Center 75	14.09	46.91	2.41	-1.72	-5.73
543	967.27	967.47	0.2	Mouse 1 Cross Over Periphery and Center 75 by Center	24.15	120.65	2.26	8.95	44.69
544	967.17	969.04	1.87	Area:Mouse 1 Center In Periphery	100.05	53.55	1.68	14.85	7.95
545	969.14	969.34	0.2	Mouse 1 Cross Over Periphery and Center 75 by Center	4.36	21.76	1.36	-14.33	-71.6
546	966.63	967.37	0.73	Mouse 1 Locomotion in Area Box	37.14	50.6	2.19	-3.24	-4.41
547	966.93	969.47	2.54	Mouse 1 Turn Around	121.82	48.04	1.7	-10.45	-4.12
548	967.43	968.84	1.4	Mouse 1 In Place Activity in Area Box	69.46	49.56	1.57	26.23	18.71
549	967.43	968.8	1.37	Mouse 1 In Place Activity in Area Periphery	69.24	50.62	1.57	29.62	21.65
550	969.04	970.14	1.1	Area:Mouse 1 Center In Center	40.27	36.57	1.59	-91.52	-83.12
551	969.04	970.14	1.1	Area:Mouse 1 Center In Center 75	40.27	36.57	1.59	-91.52	-83.12
552	970.24	970.44	0.2	Mouse 1 Cross Over Periphery and Center 75 by Center	7.6	37.94	2.12	5.71	28.5
553	970.14	981.65	11.51	Area:Mouse 1 Center In Periphery	144.51	12.55	1.71	360.91	31.35
554	981.75	981.95	0.2	Mouse 1 Cross Over Periphery and Center 75 by Center	7.16	35.74	1.6	16.23	81.06
555	970.4	971.17	0.77	Mouse 1 In Place Activity in Area Box	27.52	35.86	1.76	-26.67	-34.75
556	970.4	971.17	0.77	Mouse 1 In Place Activity in Area Periphery	27.52	35.86	1.76	-26.67	-34.75
557	971.97	980.71	8.74	Mouse 1 In Place Activity in Area Box	69.94	8	1.68	371.27	42.47
558	971.97	980.71	8.74	Mouse 1 In Place Activity in Area Periphery	69.94	8	1.68	371.27	42.47
559	969.97	974.27	4.3	Mouse 1 Turn Around	95.16	22.11	1.71	1.07	0.25
560	981.65	983.75	2.1	Area:Mouse 1 Center In Center	24.99	11.89	1.43	25.37	12.07
561	981.65	983.75	2.1	Area:Mouse 1 Center In Center 75	24.99	11.89	1.43	25.37	12.07
562	983.85	984.05	0.2	Mouse 1 Cross Over Periphery and Center 75 by Center	1.54	7.67	1.42	0.96	4.81
563	981.72	991.76	10.04	Mouse 1 In Place Activity in Area Box	84.65	8.43	1.5	-48.61	-4.84
564	981.72	983.52	1.8	Mouse 1 In Place Activity in Area Center	22.77	12.64	1.43	33.05	18.34
565	981.72	983.52	1.8	Mouse 1 In Place Activity in Area Center 75	22.77	12.64	1.43	33.05	18.34
566	983.75	998.77	15.02	Area:Mouse 1 Center In Periphery	288.24	19.2	1.71	101.14	6.74
567	998.87	999.07	0.2	Mouse 1 Cross Over Periphery and Center 75 by Center	15.78	78.84	2.14	-5.56	-27.75
568	984.62	991.76	7.14	Mouse 1 In Place Activity in Area Periphery	50.77	7.11	1.53	-74.48	-10.43
569	980.88	992.79	11.91	Mouse 1 Turn Around	125.63	10.55	1.53	88.84	7.46
570	994.33	995.56	1.23	Mouse 1 Locomotion in Area Box	77.89	63.09	2.44	45.34	36.73
571	994.33	995.56	1.23	Mouse 1 Locomotion in Area Periphery	77.89	63.09	2.44	45.34	36.73
572	996.26	998.3	2.04	Mouse 1 In Place Activity in Area Box	27.35	13.44	1.79	9.17	4.5
573	996.26	998.3	2.04	Mouse 1 In Place Activity in Area Periphery	27.35	13.44	1.79	9.17	4.5
574	998.77	1011.68	12.91	Area:Mouse 1 Center In Center	170.14	13.18	1.67	190.4	14.74
575	998.77	1011.68	12.91	Area:Mouse 1 Center In Center 75	170.14	13.18	1.67	190.4	14.74
576	1011.78	1011.98	0.2	Mouse 1 Cross Over Periphery and Center 75 by Center	15.13	75.59	2.76	12.86	64.25
577	998.67	1005.57	6.91	Mouse 1 Turn Around	142.33	20.61	1.74	16.56	2.4
578	999.7	1011.21	11.51	Mouse 1 In Place Activity in Area Box	82.41	7.16	1.62	238.46	20.72
579	999.7	1011.21	11.51	Mouse 1 In Place Activity in Area Center	82.41	7.16	1.62	238.46	20.72
580	999.7	1011.21	11.51	Mouse 1 In Place Activity in Area Center 75	82.41	7.16	1.62	238.46	20.72
581	1011.68	1172.91	161.23	Area:Mouse 1 Center In Periphery	2433.54	15.09	1.92	-523.04	-3.24
582	1173.01	1173.21	0.2	Mouse 1 Cross Over Periphery and Center 75 by Center	7.92	39.57	2.42	-2.65	-13.23
583	1011.34	1012.08	0.73	Mouse 1 Locomotion in Area Box	34.53	47.03	2.48	10.69	14.56
584	1016.05	1018.12	2.07	Mouse 1 In Place Activity in Area Box	39.35	19.02	2.14	27.23	13.16
585	1016.05	1018.12	2.07	Mouse 1 In Place Activity in Area Periphery	39.35	19.02	2.14	27.23	13.16
586	1019.39	1020.15	0.77	Mouse 1 In Place Activity in Area Box	12.93	16.85	1.53	-18.23	-23.76
587	1019.39	1020.15	0.77	Mouse 1 In Place Activity in Area Periphery	12.93	16.85	1.53	-18.23	-23.76
588	1020.82	1024.22	3.4	Mouse 1 In Place Activity in Area Box	32.37	9.51	1.7	57.84	16.99
589	1020.82	1024.22	3.4	Mouse 1 In Place Activity in Area Periphery	32.37	9.51	1.7	57.84	16.99
590	1019.19	1025.16	5.97	Mouse 1 Turn Around	77.51	12.98	1.8	61.37	10.28
591	1025.96	1035.97	10.01	Mouse 1 In Place Activity in Area Box	37.65	3.76	2.05	45.78	4.57
592	1025.96	1035.97	10.01	Mouse 1 In Place Activity in Area Periphery	37.65	3.76	2.05	45.78	4.57
593	1037.74	1038.54	0.8	Mouse 1 In Place Activity in Area Box	18.79	23.46	1.56	16.63	20.77
594	1037.74	1038.54	0.8	Mouse 1 In Place Activity in Area Periphery	18.79	23.46	1.56	16.63	20.77
595	1039.21	1042.31	3.1	Mouse 1 In Place Activity in Area Box	40.23	12.96	1.78	-14.96	-4.82
596	1039.21	1042.31	3.1	Mouse 1 In Place Activity in Area Periphery	40.23	12.96	1.78	-14.96	-4.82
597	1037.04	1041.74	4.7	Mouse 1 Turn Around	88.85	18.89	1.84	-62.13	-13.21
598	1043.41	1044.81	1.4	Mouse 1 In Place Activity in Area Box	44.88	32.03	1.93	25.21	17.99
599	1043.41	1044.81	1.4	Mouse 1 In Place Activity in Area Periphery	44.88	32.03	1.93	25.21	17.99
600	1044.58	1047.05	2.47	Mouse 1 Turn Around	55.56	22.5	1.93	-59.12	-23.94
601	1047.21	1048.78	1.57	Mouse 1 In Place Activity in Area Box	19.31	12.31	1.34	11.87	7.57
602	1047.21	1048.78	1.57	Mouse 1 In Place Activity in Area Periphery	19.31	12.31	1.34	11.87	7.57
603	1049.78	1057.09	7.31	Mouse 1 In Place Activity in Area Box	46.41	6.35	1.64	-155.94	-21.34
604	1049.78	1057.09	7.31	Mouse 1 In Place Activity in Area Periphery	46.41	6.35	1.64	-155.94	-21.34
605	1058.43	1061.19	2.77	Mouse 1 In Place Activity in Area Box	18.9	6.83	2.22	2.48	0.9
606	1058.43	1061.19	2.77	Mouse 1 In Place Activity in Area Periphery	18.9	6.83	2.22	2.48	0.9
607	1051.02	1062.23	11.21	Mouse 1 Turn Around	110.15	9.82	1.87	-197.28	-17.6
608	1062	1062.5	0.5	Mouse 1 In Place Activity in Area Box	15.75	31.48	1.59	7.82	15.63
609	1062	1062.5	0.5	Mouse 1 In Place Activity in Area Periphery	15.75	31.48	1.59	7.82	15.63
610	1063.33	1064.5	1.17	Mouse 1 Turn Around	62.03	53.12	1.94	-2.53	-2.17
611	1064.23	1069.07	4.84	Mouse 1 In Place Activity in Area Box	40.24	8.32	1.58	-201.15	-41.58
612	1064.23	1069.07	4.84	Mouse 1 In Place Activity in Area Periphery	40.24	8.32	1.58	-201.15	-41.58
613	1069.24	1070.2	0.97	Mouse 1 Locomotion in Area Box	48.94	50.57	2.14	-37.05	-38.29
614	1069.24	1070.2	0.97	Mouse 1 Locomotion in Area Periphery	48.94	50.57	2.14	-37.05	-38.29
615	1070.37	1104.14	33.77	Mouse 1 In Place Activity in Area Box	210.08	6.22	1.6	-5.72	-0.17
616	1070.37	1104.14	33.77	Mouse 1 In Place Activity in Area Periphery	210.08	6.22	1.6	-5.72	-0.17
617	1069.57	1079.35	9.78	Mouse 1 Turn Around	151.84	15.53	1.82	-22.24	-2.27
618	1106.17	1106.84	0.67	Mouse 1 Locomotion in Area Box	51.04	76.48	2.61	11.65	17.45
619	1106.17	1106.84	0.67	Mouse 1 Locomotion in Area Periphery	51.04	76.48	2.61	11.65	17.45
620	1106.41	1109.38	2.97	Mouse 1 Turn Around	132.63	44.66	2.21	8.78	2.96
621	1107.41	1108.07	0.67	Mouse 1 In Place Activity in Area Box	16.64	24.93	2.01	-16.55	-24.8
622	1107.41	1108.07	0.67	Mouse 1 In Place Activity in Area Periphery	16.64	24.93	2.01	-16.55	-24.8
623	1108.71	1112.98	4.27	Mouse 1 In Place Activity in Area Box	37.04	8.67	2.12	-5.97	-1.4
624	1108.71	1112.98	4.27	Mouse 1 In Place Activity in Area Periphery	37.04	8.67	2.12	-5.97	-1.4
625	1113.05	1113.81	0.77	Mouse 1 Locomotion in Area Box	32.98	42.97	2.76	9.02	11.75
626	1113.05	1113.81	0.77	Mouse 1 Locomotion in Area Periphery	32.98	42.97	2.76	9.02	11.75
627	1113.91	1122.56	8.64	Mouse 1 In Place Activity in Area Box	61.63	7.13	2.16	13.06	1.51
628	1113.91	1122.56	8.64	Mouse 1 In Place Activity in Area Periphery	61.63	7.13	2.16	13.06	1.51
629	1123.56	1143.08	19.52	Mouse 1 In Place Activity in Area Box	90.25	4.62	2.13	12.49	0.64
630	1123.56	1143.08	19.52	Mouse 1 In Place Activity in Area Periphery	90.25	4.62	2.13	12.49	0.64
631	1113.55	1127.89	14.35	Mouse 1 Turn Around	150.68	10.5	2.18	-38.74	-2.7
632	1144.24	1146.98	2.74	Mouse 1 In Place Activity in Area Box	19.11	6.98	1.96	-26.74	-9.77
633	1144.24	1146.98	2.74	Mouse 1 In Place Activity in Area Periphery	19.11	6.98	1.96	-26.74	-9.77
634	1148.42	1149.02	0.6	Mouse 1 In Place Activity in Area Box	18.65	31.05	1.57	-38.97	-64.89
635	1148.42	1149.02	0.6	Mouse 1 In Place Activity in Area Periphery	18.65	31.05	1.57	-38.97	-64.89
636	1149.88	1151.75	1.87	Mouse 1 Locomotion in Area Box	161.38	86.37	2.05	-54.99	-29.43
637	1149.88	1151.75	1.87	Mouse 1 Locomotion in Area Periphery	161.38	86.37	2.05	-54.99	-29.43
638	1151.89	1154.29	2.4	Mouse 1 In Place Activity in Area Box	43.03	17.91	1.76	5.4	2.25
639	1151.89	1154.29	2.4	Mouse 1 In Place Activity in Area Periphery	43.03	17.91	1.76	5.4	2.25
640	1156.06	1160.83	4.77	Mouse 1 In Place Activity in Area Box	35.48	7.43	1.67	142.2	29.8
641	1156.06	1160.83	4.77	Mouse 1 In Place Activity in Area Periphery	35.48	7.43	1.67	142.2	29.8
642	1151.58	1161.63	10.04	Mouse 1 Turn Around	146.4	14.58	1.76	165.22	16.45
643	1162.06	1163.76	1.7	Mouse 1 In Place Activity in Area Box	42.49	24.97	2.29	-1.6	-0.94
644	1162.06	1163.76	1.7	Mouse 1 In Place Activity in Area Periphery	42.49	24.97	2.29	-1.6	-0.94
645	1163.86	1164.86	1	Mouse 1 Locomotion in Area Box	58.82	58.76	2.86	-9.38	-9.37
646	1163.86	1164.86	1	Mouse 1 Locomotion in Area Periphery	58.82	58.76	2.86	-9.38	-9.37
647	1165.03	1165.97	0.93	Mouse 1 In Place Activity in Area Box	49.24	52.71	2.31	5.58	5.97
648	1165.03	1165.97	0.93	Mouse 1 In Place Activity in Area Periphery	49.24	52.71	2.31	5.58	5.97
649	1167.5	1169.27	1.77	Mouse 1 In Place Activity in Area Box	41.13	23.26	2.03	-18.65	-10.55
650	1167.5	1169.27	1.77	Mouse 1 In Place Activity in Area Periphery	41.13	23.26	2.03	-18.65	-10.55
651	1166.2	1169.27	3.07	Mouse 1 Turn Around	94.95	30.93	2.33	-13.24	-4.31
652	1170.67	1171.54	0.87	Mouse 1 Locomotion in Area Box	51.58	59.45	2.23	-28.38	-32.71
653	1170.67	1171.54	0.87	Mouse 1 Locomotion in Area Periphery	51.58	59.45	2.23	-28.38	-32.71
654	1171	1172.71	1.7	Mouse 1 Turn Around	123.22	72.41	1.97	48.95	28.76
655	1171.71	1172.54	0.83	Mouse 1 In Place Activity in Area Box	54.57	65.41	1.7	30.06	36.03
656	1171.71	1172.54	0.83	Mouse 1 In Place Activity in Area Periphery	54.57	65.41	1.7	30.06	36.03
657	1172.91	1173.41	0.5	Area:Mouse 1 Center In Center	17.3	34.58	2.27	3.25	6.49
658	1172.91	1173.41	0.5	Area:Mouse 1 Center In Center 75	17.3	34.58	2.27	3.25	6.49
659	1173.51	1173.71	0.2	Mouse 1 Cross Over Periphery and Center 75 by Center	6.01	30.03	1.55	4.98	24.87
660	1173.41	1174.81	1.4	Area:Mouse 1 Center In Periphery	24.28	17.33	1.54	5.04	3.59
661	1174.91	1175.61	0.7	Mouse 1 Cross Over Periphery and Center 75 by Center	83.01	118.46	2.68	3.21	4.59
662	1173.11	1174.54	1.43	Mouse 1 In Place Activity in Area Box	32.1	22.38	1.64	27.28	19.01
663	1173.17	1174.54	1.37	Mouse 1 In Place Activity in Area Periphery	29.53	21.59	1.61	35.91	26.25
664	1174.81	1178.65	3.84	Area:Mouse 1 Center In Center	254.83	66.41	1.75	6.87	1.79
665	1174.81	1175.01	0.2	Area:Mouse 1 Center In Center 75	4.05	20.21	2.53	-15.15	-75.65
666	1175.01	1175.31	0.3	Area:Mouse 1 Center In Center 50	28.1	93.59	2.87	1.29	4.28
667	1175.31	1178.65	3.34	Area:Mouse 1 Center In Center 75	222.68	66.74	1.6	20.73	6.21
668	1174.64	1175.58	0.93	Mouse 1 Locomotion in Area Box	78.5	84.03	2.47	-35.79	-38.3
669	1174.64	1175.58	0.93	Mouse 1 Locomotion in Area Center	78.5	84.03	2.47	-35.79	-38.3
670	1178.75	1178.95	0.2	Mouse 1 Cross Over Periphery and Center 75 by Center	8.86	44.27	2.42	8.28	41.36
671	1175.14	1176.04	0.9	Mouse 1 Turn Around	141.3	156.85	2.11	14.94	16.58
672	1175.81	1177.01	1.2	Mouse 1 In Place Activity in Area Box	68.36	56.91	1.4	18.28	15.22
673	1175.81	1177.01	1.2	Mouse 1 In Place Activity in Area Center	68.36	56.91	1.4	18.28	15.22
674	1175.81	1177.01	1.2	Mouse 1 In Place Activity in Area Center 75	68.36	56.91	1.4	18.28	15.22
676	1177.24	1178.61	1.37	Mouse 1 Turn Around	61.63	45.05	1.57	8.77	6.41
677	1178.65	1276.41	97.76	Area:Mouse 1 Center In Periphery	889.41	9.1	1.72	452.45	4.63
678	1276.51	1276.71	0.2	Mouse 1 Cross Over Periphery and Center 75 by Center	10.22	51.04	2.23	-23.81	-118.94
679	1179.91	1181.68	1.77	Mouse 1 In Place Activity in Area Box	18.36	10.38	1.72	-20.88	-11.81
680	1179.91	1181.68	1.77	Mouse 1 In Place Activity in Area Periphery	18.36	10.38	1.72	-20.88	-11.81
681	1181.82	1183.45	1.63	Mouse 1 Turn Around	71.33	43.63	2.49	6.71	4.11
682	1182.48	1190.89	8.41	Mouse 1 In Place Activity in Area Box	81.98	9.75	1.78	187.48	22.3
683	1182.48	1190.89	8.41	Mouse 1 In Place Activity in Area Periphery	81.98	9.75	1.78	187.48	22.3
684	1191.73	1210.81	19.09	Mouse 1 In Place Activity in Area Box	122.19	6.4	1.56	93.75	4.91
685	1191.73	1210.81	19.09	Mouse 1 In Place Activity in Area Periphery	122.19	6.4	1.56	93.75	4.91
686	1212.78	1212.91	0.13	Mouse 1 Turn Around	6.67	49.97	2.66	-2.78	-20.85
687	1212.48	1213.55	1.07	Mouse 1 Locomotion in Area Box	129.35	121.15	2.27	61.31	57.42
688	1212.48	1213.55	1.07	Mouse 1 Locomotion in Area Periphery	129.35	121.15	2.27	61.31	57.42
689	1213.11	1217.78	4.67	Mouse 1 Turn Around	231.28	49.51	1.56	110.89	23.74
690	1214.55	1222.89	8.34	Mouse 1 In Place Activity in Area Box	11.61	1.39	1.56	-19.53	-2.34
691	1214.55	1222.89	8.34	Mouse 1 In Place Activity in Area Periphery	11.61	1.39	1.56	-19.53	-2.34
692	1222.89	1225.29	2.4	Mouse 1 has no movement in Area Box	0	0	1.65	-5.07	-2.11
693	1222.89	1225.29	2.4	Mouse 1 has no movement in Area Periphery	0	0	1.65	-5.07	-2.11
694	1225.29	1257.19	31.9	Mouse 1 In Place Activity in Area Box	57.95	1.82	1.57	60.49	1.9
695	1225.29	1257.19	31.9	Mouse 1 In Place Activity in Area Periphery	57.95	1.82	1.57	60.49	1.9
696	1257.92	1274.84	16.92	Mouse 1 In Place Activity in Area Box	73.65	4.35	2.01	53.2	3.14
697	1257.92	1274.84	16.92	Mouse 1 In Place Activity in Area Periphery	73.65	4.35	2.01	53.2	3.14
699	1276.41	1281.25	4.84	Area:Mouse 1 Center In Center	255.99	52.91	2.37	92.99	19.22
700	1276.41	1277.21	0.8	Area:Mouse 1 Center In Center 75	47.19	58.93	2.4	-45.1	-56.32
701	1281.35	1281.55	0.2	Mouse 1 Cross Over Periphery and Center 75 by Center	13.63	68.09	2.37	-1.11	-5.56
702	1276.11	1278.24	2.14	Mouse 1 Locomotion in Area Box	144.87	67.84	2.42	-20.39	-9.55
703	1276.11	1278.24	2.14	Mouse 1 Locomotion in Area Center	144.87	67.84	2.42	-20.39	-9.55
704	1277.21	1278.58	1.37	Area:Mouse 1 Center In Center 50	111.96	81.84	2.38	26.54	19.4
705	1276.98	1278.24	1.27	Mouse 1 Locomotion in Area Center 50	100.18	79.01	2.45	32.87	25.93
706	1278.58	1278.75	0.17	Area:Mouse 1 Center In Center 25	10.98	65.79	2.03	10.76	64.51
707	1278.75	1280.55	1.8	Area:Mouse 1 Center In Center 50	48.62	26.98	2.32	88.93	49.35
708	1277.61	1279.28	1.67	Mouse 1 Turn Around	106.05	63.57	2.14	83.93	50.31
709	1280.55	1281.25	0.7	Area:Mouse 1 Center In Center 75	37.25	53.16	2.54	11.86	16.92
710	1281.25	1281.65	0.4	Area:Mouse 1 Center In Periphery	26.8	66.92	2.33	12.27	30.64
711	1281.75	1281.95	0.2	Mouse 1 Cross Over Periphery and Center 75 by Center	5.09	25.45	1.97	-8.43	-42.12
712	1281.65	1284.28	2.64	Area:Mouse 1 Center In Center	39.98	15.17	1.84	-92.69	-35.16
713	1281.65	1284.28	2.64	Area:Mouse 1 Center In Center 75	39.98	15.17	1.84	-92.69	-35.16
714	1280.28	1284.22	3.94	Mouse 1 Turn Around	109.86	27.9	2.08	-46.57	-11.83
715	1284.38	1284.58	0.2	Mouse 1 Cross Over Periphery and Center 75 by Center	10.88	54.34	2.01	-6.06	-30.27
716	1282.05	1283.85	1.8	Mouse 1 In Place Activity in Area Box	24.86	13.8	1.76	-66.07	-36.67
717	1282.05	1283.85	1.8	Mouse 1 In Place Activity in Area Center	24.86	13.8	1.76	-66.07	-36.67
718	1282.05	1283.85	1.8	Mouse 1 In Place Activity in Area Center 75	24.86	13.8	1.76	-66.07	-36.67
719	1284.28	1287.92	3.64	Area:Mouse 1 Center In Periphery	92.67	25.48	1.84	-232.63	-63.96
720	1288.02	1288.22	0.2	Mouse 1 Cross Over Periphery and Center 75 by Center	9.75	48.71	2.28	17.2	85.94
721	1284.62	1285.89	1.27	Mouse 1 In Place Activity in Area Box	40.69	32.09	1.7	-19.37	-15.27
722	1284.62	1285.89	1.27	Mouse 1 In Place Activity in Area Periphery	40.69	32.09	1.7	-19.37	-15.27
723	1287.92	1294.39	6.47	Area:Mouse 1 Center In Center	287.69	44.44	2.06	60.39	9.33
724	1287.92	1291.56	3.64	Area:Mouse 1 Center In Center 75	130.66	35.93	2.02	106.81	29.37
725	1294.49	1294.69	0.2	Mouse 1 Cross Over Periphery and Center 75 by Center	17.17	85.77	2.17	1.59	7.94
726	1288.92	1289.96	1.03	Mouse 1 In Place Activity in Area Box	31.87	30.81	1.77	1.62	1.57
727	1288.92	1289.96	1.03	Mouse 1 In Place Activity in Area Center	31.87	30.81	1.77	1.62	1.57
728	1288.92	1289.96	1.03	Mouse 1 In Place Activity in Area Center 75	31.87	30.81	1.77	1.62	1.57
729	1288.42	1291.29	2.87	Mouse 1 Turn Around	96.34	33.57	1.94	82.7	28.82
730	1291.56	1293.99	2.44	Area:Mouse 1 Center In Center 50	140.83	57.82	2.07	-59.24	-24.32
731	1291.16	1292.23	1.07	Mouse 1 Locomotion in Area Box	62.31	58.36	2.4	-36.3	-34
732	1291.16	1292.23	1.07	Mouse 1 Locomotion in Area Center	62.31	58.36	2.4	-36.3	-34
733	1293.99	1294.39	0.4	Area:Mouse 1 Center In Center 75	16.2	40.47	2.43	12.82	32.03
734	1294.39	1401.97	107.57	Area:Mouse 1 Center In Periphery	1693.76	15.75	1.82	463.37	4.31
735	1402.07	1402.27	0.2	Mouse 1 Cross Over Periphery and Center 75 by Center	3.48	17.37	2.32	10.68	53.36
736	1294.03	1295.2	1.17	Mouse 1 Turn Around	77.23	66.13	2.16	62.91	53.87
737	1295.6	1298.67	3.07	Mouse 1 In Place Activity in Area Box	35.85	11.68	1.96	39.54	12.88
738	1295.6	1298.67	3.07	Mouse 1 In Place Activity in Area Periphery	35.85	11.68	1.96	39.54	12.88
739	1299.17	1300.47	1.3	Mouse 1 Locomotion in Area Box	109.46	84.12	2.5	0.74	0.57
740	1299.17	1300.47	1.3	Mouse 1 Locomotion in Area Periphery	109.46	84.12	2.5	0.74	0.57
741	1300.6	1308.94	8.34	Mouse 1 In Place Activity in Area Box	97.94	11.74	1.71	44.75	5.36
742	1300.6	1308.94	8.34	Mouse 1 In Place Activity in Area Periphery	97.94	11.74	1.71	44.75	5.36
743	1300.03	1305.24	5.21	Mouse 1 Turn Around	167.27	32.14	2.03	103.91	19.96
744	1309.91	1314.68	4.77	Mouse 1 In Place Activity in Area Box	24.96	5.23	1.59	26.11	5.47
745	1309.91	1314.68	4.77	Mouse 1 In Place Activity in Area Periphery	24.96	5.23	1.59	26.11	5.47
746	1315.75	1327.63	11.88	Mouse 1 In Place Activity in Area Box	59.3	4.99	1.73	-8.18	-0.69
747	1315.75	1327.63	11.88	Mouse 1 In Place Activity in Area Periphery	59.3	4.99	1.73	-8.18	-0.69
748	1328.8	1330.86	2.07	Mouse 1 In Place Activity in Area Box	28.4	13.73	1.93	-0.56	-0.27
749	1328.8	1330.86	2.07	Mouse 1 In Place Activity in Area Periphery	28.4	13.73	1.93	-0.56	-0.27
750	1331	1332.87	1.87	Mouse 1 Locomotion in Area Box	129.65	69.38	2.33	16.85	9.02
751	1331	1332.87	1.87	Mouse 1 Locomotion in Area Periphery	129.65	69.38	2.33	16.85	9.02
752	1333.17	1333.97	0.8	Mouse 1 In Place Activity in Area Box	41.35	51.64	2.14	-16.32	-20.38
753	1333.17	1333.97	0.8	Mouse 1 In Place Activity in Area Periphery	41.35	51.64	2.14	-16.32	-20.38
754	1334.8	1336.84	2.04	Mouse 1 In Place Activity in Area Box	29.86	14.67	1.51	-104.81	-51.49
755	1334.8	1336.84	2.04	Mouse 1 In Place Activity in Area Periphery	29.86	14.67	1.51	-104.81	-51.49
756	1332.63	1337.64	5.01	Mouse 1 Turn Around	141.16	28.2	1.81	47.6	9.51
757	1338.54	1340.04	1.5	Mouse 1 In Place Activity in Area Box	42.66	28.41	1.99	26.17	17.43
758	1338.54	1340.04	1.5	Mouse 1 In Place Activity in Area Periphery	42.66	28.41	1.99	26.17	17.43
759	1340.21	1342.04	1.84	Mouse 1 Locomotion in Area Box	149.21	81.3	2.44	-28.26	-15.4
760	1340.21	1342.04	1.84	Mouse 1 Locomotion in Area Periphery	149.21	81.3	2.44	-28.26	-15.4
761	1342.71	1345.58	2.87	Mouse 1 In Place Activity in Area Box	44.04	15.35	2.05	66.69	23.24
762	1342.71	1345.58	2.87	Mouse 1 In Place Activity in Area Periphery	44.04	15.35	2.05	66.69	23.24
763	1341.84	1346.08	4.24	Mouse 1 Turn Around	129.94	30.66	2.09	74.79	17.65
764	1346.51	1347.85	1.33	Mouse 1 In Place Activity in Area Box	39.47	29.57	1.41	-13.89	-10.41
765	1346.51	1347.85	1.33	Mouse 1 In Place Activity in Area Periphery	39.47	29.57	1.41	-13.89	-10.41
766	1348.01	1349.98	1.97	Mouse 1 Locomotion in Area Box	158.35	80.44	2.26	31.64	16.07
767	1348.01	1349.98	1.97	Mouse 1 Locomotion in Area Periphery	158.35	80.44	2.26	31.64	16.07
768	1350.22	1351.58	1.37	Mouse 1 In Place Activity in Area Box	43.63	31.89	2.08	4.66	3.41
769	1350.22	1351.58	1.37	Mouse 1 In Place Activity in Area Periphery	43.63	31.89	2.08	4.66	3.41
770	1352.35	1355.06	2.7	Mouse 1 In Place Activity in Area Box	27.82	10.29	1.51	-60.75	-22.48
771	1352.35	1355.06	2.7	Mouse 1 In Place Activity in Area Periphery	27.82	10.29	1.51	-60.75	-22.48
772	1349.58	1355.82	6.24	Mouse 1 Turn Around	159.46	25.56	1.77	62.09	9.95
773	1356.02	1397.33	41.31	Mouse 1 In Place Activity in Area Box	151.26	3.66	1.75	32.82	0.79
774	1356.02	1397.33	41.31	Mouse 1 In Place Activity in Area Periphery	151.26	3.66	1.75	32.82	0.79
775	1399.2	1401.37	2.17	Mouse 1 In Place Activity in Area Box	48.54	22.38	1.8	24.69	11.38
776	1399.2	1401.3	2.1	Mouse 1 In Place Activity in Area Periphery	48.06	22.86	1.8	24.43	11.62
777	1401.97	1404.67	2.7	Area:Mouse 1 Center In Center	135.02	49.96	2.33	-54.89	-20.31
778	1401.97	1403.6	1.63	Area:Mouse 1 Center In Center 75	82.23	50.29	2.22	-9.02	-5.52
779	1404.77	1404.97	0.2	Mouse 1 Cross Over Periphery and Center 75 by Center	26.55	132.61	2.46	-11.81	-58.99
780	1403.6	1404.3	0.7	Area:Mouse 1 Center In Center 50	19.89	28.39	2.58	-23.96	-34.19
781	1404.3	1404.67	0.37	Area:Mouse 1 Center In Center 75	32.9	89.64	2.37	-21.92	-59.71
782	1403.8	1404.9	1.1	Mouse 1 Locomotion in Area Box	78.4	71.2	2.55	-46.04	-41.81
783	1404.67	1409.98	5.31	Area:Mouse 1 Center In Periphery	131.8	24.84	1.81	233.1	43.94
784	1425.29	1425.49	0.2	Mouse 1 Cross Over Periphery and Center 75 by Center	8.85	44.18	2.53	4.23	21.14
785	1405.01	1409.58	4.57	Mouse 1 In Place Activity in Area Box	84.67	18.52	1.75	225.61	49.35
786	1405.01	1409.58	4.57	Mouse 1 In Place Activity in Area Periphery	84.67	18.52	1.75	225.61	49.35
787	1404.44	1406.71	2.27	Mouse 1 Turn Around	134	59.06	2	70.34	31
788	1409.98	1410.18	0.2	Area:Mouse 1 Center In Center	6.38	31.88	2.38	12.28	61.35
789	1409.98	1410.18	0.2	Area:Mouse 1 Center In Center 75	6.38	31.88	2.38	12.28	61.35
790	1410.18	1425.19	15.02	Area:Mouse 1 Center In Periphery	163.33	10.88	1.85	-113.76	-7.58
791	1410.44	1411.24	0.8	Mouse 1 In Place Activity in Area Box	32.43	40.5	2.1	5.59	6.98
792	1410.44	1411.24	0.8	Mouse 1 In Place Activity in Area Periphery	32.43	40.5	2.1	5.59	6.98
793	1413.15	1424.56	11.41	Mouse 1 In Place Activity in Area Box	70.65	6.19	1.77	-119.85	-10.5
794	1413.15	1424.56	11.41	Mouse 1 In Place Activity in Area Periphery	70.65	6.19	1.77	-119.85	-10.5
795	1410.81	1423.06	12.25	Mouse 1 Turn Around	120.84	9.87	1.85	-199.22	-16.27
796	1425.19	1428.36	3.17	Area:Mouse 1 Center In Center	287.38	90.66	2.13	63.65	20.08
797	1425.19	1425.46	0.27	Area:Mouse 1 Center In Center 75	8.94	33.49	2.45	7.33	27.48
798	1428.46	1428.66	0.2	Mouse 1 Cross Over Periphery and Center 75 by Center	15.3	76.41	2.38	-2.6	-12.97
799	1425.46	1425.73	0.27	Area:Mouse 1 Center In Center 50	20.33	76.17	2.54	22.27	83.43
800	1425.73	1426.19	0.47	Area:Mouse 1 Center In Center 25	65.58	140.38	2.53	2.68	5.75
801	1425.06	1426.66	1.6	Mouse 1 Locomotion in Area Box	187.01	116.77	2.41	47.78	29.83
802	1425.06	1426.66	1.6	Mouse 1 Locomotion in Area Center	187.01	116.77	2.41	47.78	29.83
803	1426.19	1426.46	0.27	Area:Mouse 1 Center In Center 50	51.72	193.76	2.54	7.68	28.76
804	1426.46	1428.36	1.9	Area:Mouse 1 Center In Center 75	140.81	74.04	1.86	23.69	12.45
805	1426.79	1427.33	0.53	Mouse 1 In Place Activity in Area Box	58.77	110.09	1.7	4.85	9.08
806	1426.79	1427.33	0.53	Mouse 1 In Place Activity in Area Center	58.77	110.09	1.7	4.85	9.08
807	1426.79	1427.33	0.53	Mouse 1 In Place Activity in Area Center 75	58.77	110.09	1.7	4.85	9.08
808	1428.36	1466.53	38.17	Area:Mouse 1 Center In Periphery	199.54	5.23	1.42	-252.94	-6.63
809	1466.63	1466.83	0.2	Mouse 1 Cross Over Periphery and Center 75 by Center	1.86	9.28	1.87	-14.38	-71.84
810	1427.89	1428.76	0.87	Mouse 1 Locomotion in Area Box	39.5	45.53	2.4	9.78	11.27
811	1429.43	1478.75	49.32	Mouse 1 In Place Activity in Area Box	157.14	3.19	1.47	-237.02	-4.81
812	1429.43	1465.93	36.5	Mouse 1 In Place Activity in Area Periphery	105.08	2.88	1.39	-263.59	-7.22
813	1428.36	1456.16	27.79	Mouse 1 Turn Around	187.08	6.73	1.42	-193.9	-6.98
814	1466.53	1467.23	0.7	Area:Mouse 1 Center In Center	6.54	9.33	1.79	-37.12	-52.97
815	1466.53	1467.23	0.7	Area:Mouse 1 Center In Center 75	6.54	9.33	1.79	-37.12	-52.97
816	1467.33	1467.53	0.2	Mouse 1 Cross Over Periphery and Center 75 by Center	0.5	2.5	1.82	-1.38	-6.89
817	1467.23	1468.07	0.83	Area:Mouse 1 Center In Periphery	1.91	2.29	1.78	7.51	9.01
818	1478.95	1479.15	0.2	Mouse 1 Cross Over Periphery and Center 75 by Center	0.69	3.43	1.93	-2.5	-12.47
819	1467	1478.61	11.61	Mouse 1 In Place Activity in Area Periphery	46.12	3.97	1.69	68.05	5.86
820	1468.07	1468.2	0.13	Area:Mouse 1 Center In Center	0.51	3.8	1.74	7.02	52.6
821	1468.07	1468.2	0.13	Area:Mouse 1 Center In Center 75	0.51	3.8	1.74	7.02	52.6
822	1468.2	1478.85	10.64	Area:Mouse 1 Center In Periphery	43.28	4.07	1.69	45.49	4.27
823	1478.85	1480.41	1.57	Area:Mouse 1 Center In Center	49.29	31.43	2.03	-62.38	-39.77
824	1478.85	1480.41	1.57	Area:Mouse 1 Center In Center 75	49.29	31.43	2.03	-62.38	-39.77
825	1480.51	1480.71	0.2	Mouse 1 Cross Over Periphery and Center 75 by Center	10.17	50.79	2.16	3.49	17.43
826	1480.41	1485.29	4.87	Area:Mouse 1 Center In Periphery	129.16	26.51	1.92	50.06	10.28
827	1485.39	1485.59	0.2	Mouse 1 Cross Over Periphery and Center 75 by Center	24.62	122.99	2.26	3.51	17.54
828	1480.91	1481.68	0.77	Mouse 1 In Place Activity in Area Box	38.24	49.83	1.63	50.66	66.01
829	1480.91	1481.68	0.77	Mouse 1 In Place Activity in Area Periphery	38.24	49.83	1.63	50.66	66.01
830	1482.32	1484.18	1.87	Mouse 1 In Place Activity in Area Box	24.45	13.09	1.8	3.19	1.71
831	1482.32	1484.18	1.87	Mouse 1 In Place Activity in Area Periphery	24.45	13.09	1.8	3.19	1.71
832	1485.29	1526.23	40.94	Area:Mouse 1 Center In Center	278.27	6.8	1.75	454.5	11.1
833	1485.29	1526.23	40.94	Area:Mouse 1 Center In Center 75	278.27	6.8	1.75	454.5	11.1
834	1484.58	1485.55	0.97	Mouse 1 Locomotion in Area Box	59.24	61.22	2.42	-4.14	-4.28
835	1526.33	1526.53	0.2	Mouse 1 Cross Over Periphery and Center 75 by Center	8.49	42.42	2.19	11.58	57.84
836	1484.58	1485.55	0.97	Mouse 1 Locomotion in Area Center	59.24	61.22	2.42	-4.14	-4.28
837	1484.58	1485.55	0.97	Mouse 1 Locomotion in Area Center 75	59.24	61.22	2.42	-4.14	-4.28
838	1485.69	1525.43	39.74	Mouse 1 In Place Activity in Area Box	224.76	5.66	1.74	378.34	9.52
839	1485.69	1525.43	39.74	Mouse 1 In Place Activity in Area Center	224.76	5.66	1.74	378.34	9.52
840	1485.69	1525.43	39.74	Mouse 1 In Place Activity in Area Center 75	224.76	5.66	1.74	378.34	9.52
841	1484.98	1491.46	6.47	Mouse 1 Turn Around	152.01	23.48	1.81	29.23	4.52
842	1526.23	1561.16	34.93	Area:Mouse 1 Center In Periphery	178.48	5.11	1.67	167.96	4.81
843	1561.26	1561.46	0.2	Mouse 1 Cross Over Periphery and Center 75 by Center	12.15	60.68	2.54	3.17	15.83
844	1527.19	1559.99	32.8	Mouse 1 In Place Activity in Area Box	116.21	3.54	1.65	89.78	2.74
845	1527.19	1559.99	32.8	Mouse 1 In Place Activity in Area Periphery	116.21	3.54	1.65	89.78	2.74
846	1526.23	1535.9	9.68	Mouse 1 Turn Around	119.01	12.3	1.71	292.03	30.18
847	1561.16	1562.93	1.77	Area:Mouse 1 Center In Center	209.37	118.39	2.44	-46.32	-26.19
848	1561.16	1562.93	1.77	Area:Mouse 1 Center In Center 75	209.37	118.39	2.44	-46.32	-26.19
849	1563.03	1563.23	0.2	Mouse 1 Cross Over Periphery and Center 75 by Center	27.05	135.1	2.21	-17.55	-87.64
850	1560.93	1563.2	2.27	Mouse 1 Locomotion in Area Box	250.49	110.4	2.4	-53.03	-23.37
851	1560.93	1562.7	1.77	Mouse 1 Locomotion in Area Center	185.12	104.68	2.44	-17.17	-9.71
852	1560.93	1562.7	1.77	Mouse 1 Locomotion in Area Center 75	185.12	104.68	2.44	-17.17	-9.71
853	1562.93	1601.37	38.44	Area:Mouse 1 Center In Periphery	372.77	9.7	1.71	673.81	17.53
854	1601.47	1601.67	0.2	Mouse 1 Cross Over Periphery and Center 75 by Center	5.07	25.3	1.86	-10.33	-51.6
855	1563.33	1568.13	4.8	Mouse 1 In Place Activity in Area Box	97.63	20.32	1.5	-24.88	-5.18
856	1563.33	1568.13	4.8	Mouse 1 In Place Activity in Area Periphery	97.63	20.32	1.5	-24.88	-5.18
857	1562.7	1568.77	6.07	Mouse 1 Turn Around	187.85	30.93	1.59	-134.82	-22.2
858	1569.24	1581.58	12.35	Mouse 1 In Place Activity in Area Box	65.09	5.27	1.63	462.97	37.5
859	1569.24	1581.58	12.35	Mouse 1 In Place Activity in Area Periphery	65.09	5.27	1.63	462.97	37.5
860	1582.55	1587.09	4.54	Mouse 1 In Place Activity in Area Box	39.93	8.8	1.8	15.73	3.47
861	1582.55	1587.09	4.54	Mouse 1 In Place Activity in Area Periphery	39.93	8.8	1.8	15.73	3.47
862	1587.85	1588.99	1.13	Mouse 1 In Place Activity in Area Box	15.82	13.95	1.46	41.94	36.97
863	1587.85	1588.99	1.13	Mouse 1 In Place Activity in Area Periphery	15.82	13.95	1.46	41.94	36.97
864	1589.89	1600.43	10.54	Mouse 1 In Place Activity in Area Box	54.74	5.19	1.83	212.1	20.12
865	1589.89	1600.43	10.54	Mouse 1 In Place Activity in Area Periphery	54.74	5.19	1.83	212.1	20.12
866	1571.87	1600.97	29.1	Mouse 1 Turn Around	177.26	6.09	1.74	770.6	26.48
867	1601.37	1602.07	0.7	Area:Mouse 1 Center In Center	20.58	29.36	1.9	-32.56	-46.46
868	1601.37	1602.07	0.7	Area:Mouse 1 Center In Center 75	20.58	29.36	1.9	-32.56	-46.46
869	1602.17	1602.37	0.2	Mouse 1 Cross Over Periphery and Center 75 by Center	10.31	51.52	1.99	7.14	35.68
870	1602.07	1605.07	3	Area:Mouse 1 Center In Periphery	187.46	62.42	2.15	63.8	21.25
871	1605.17	1605.37	0.2	Mouse 1 Cross Over Periphery and Center 75 by Center	17.64	88.09	2.28	0.64	3.18
872	1601.84	1603.1	1.27	Mouse 1 Locomotion in Area Box	92.7	73.11	2.2	36.16	28.52
873	1601.84	1603.1	1.27	Mouse 1 Locomotion in Area Periphery	92.7	73.11	2.2	36.16	28.52
874	1603.2	1604	0.8	Mouse 1 In Place Activity in Area Box	63.68	79.52	1.96	13.44	16.78
875	1603.2	1604	0.8	Mouse 1 In Place Activity in Area Periphery	63.68	79.52	1.96	13.44	16.78
876	1605.07	1605.41	0.33	Area:Mouse 1 Center In Center	27.61	82.74	2.31	3.34	10.02
877	1605.07	1605.41	0.33	Area:Mouse 1 Center In Center 75	27.61	82.74	2.31	3.34	10.02
878	1605.51	1605.71	0.2	Mouse 1 Cross Over Periphery and Center 75 by Center	20.82	103.99	2.1	-8.74	-43.67
879	1604.5	1605.47	0.97	Mouse 1 Locomotion in Area Box	54.55	56.38	2.27	-9.53	-9.85
880	1605.41	1608.31	2.9	Area:Mouse 1 Center In Periphery	104.3	35.93	1.92	95.14	32.77
881	1608.41	1608.61	0.2	Mouse 1 Cross Over Periphery and Center 75 by Center	5.42	27.1	2.2	2.31	11.55
882	1605.01	1606.37	1.37	Mouse 1 Turn Around	102.15	74.67	1.97	46.62	34.08
883	1606.74	1607.91	1.17	Mouse 1 In Place Activity in Area Box	20.95	17.94	1.94	22.37	19.16
884	1606.74	1607.91	1.17	Mouse 1 In Place Activity in Area Periphery	20.95	17.94	1.94	22.37	19.16
885	1608.31	1616.88	8.58	Area:Mouse 1 Center In Center	299.36	34.91	1.94	58.88	6.87
886	1608.31	1609.68	1.37	Area:Mouse 1 Center In Center 75	36.17	26.44	2.01	11.9	8.7
887	1616.98	1617.18	0.2	Mouse 1 Cross Over Periphery and Center 75 by Center	18.49	92.34	2.13	-9.15	-45.71
888	1609.68	1612.18	2.5	Area:Mouse 1 Center In Center 50	81.96	32.75	1.81	14.73	5.88
889	1610.11	1611.85	1.74	Mouse 1 In Place Activity in Area Box	52.93	30.51	1.72	46.87	27.01
890	1610.11	1611.85	1.74	Mouse 1 In Place Activity in Area Center 50	52.93	30.51	1.72	46.87	27.01
891	1610.11	1611.85	1.74	Mouse 1 In Place Activity in Area Center	52.93	30.51	1.72	46.87	27.01
892	1612.18	1614.28	2.1	Area:Mouse 1 Center In Center 25	101.63	48.35	1.99	6.2	2.95
893	1612.18	1613.91	1.74	Mouse 1 Turn Around	97.21	56.03	1.96	0.63	0.37
894	1614.28	1616.45	2.17	Area:Mouse 1 Center In Center 50	53	24.44	1.92	48.08	22.17
895	1614.61	1615.85	1.23	Mouse 1 In Place Activity in Area Box	32.97	26.7	1.7	31.98	25.9
896	1614.61	1615.85	1.23	Mouse 1 In Place Activity in Area Center 50	32.97	26.7	1.7	31.98	25.9
897	1614.61	1615.85	1.23	Mouse 1 In Place Activity in Area Center	32.97	26.7	1.7	31.98	25.9
898	1616.45	1616.88	0.43	Area:Mouse 1 Center In Center 75	26.6	61.32	2.3	-22.04	-50.8
899	1616.88	1620.15	3.27	Area:Mouse 1 Center In Periphery	72.11	22.05	1.65	4.35	1.33
900	1617.65	1620.15	2.5	Mouse 1 In Place Activity in Area Box	13.92	5.56	1.57	-5.7	-2.28
901	1617.65	1620.15	2.5	Mouse 1 In Place Activity in Area Periphery	13.92	5.56	1.57	-5.7	-2.28

## Sheet: Trial 3
Trial 3 -- ROOT:SS Reanalysis 2021:vGAT OFT 3 ABA
Arena	Last Modified Date	Virus
1	2021-05-31 19:27:23	eYFP
ID	From Second	To Second	Length(Second)	Event	Dist(mm)	V(mm/s)	Elongation	TAngleSum	AverAngle
2	0.17	140.57	140.41	Area:Mouse 1 Center In Periphery	2386.62	17.12	1.97	177.25	1.26
3	140.67	140.87	0.2	Mouse 1 Cross Over Periphery and Center 75 by Center	6.82	34.08	3.15	-3.06	-15.27
4	0.17	1.1	0.93	Mouse 1 In Place Activity in Area Box	0	0	1.42	-58.15	-64.55
5	0.17	1.1	0.93	Mouse 1 In Place Activity in Area Periphery	0	0	1.42	-58.15	-64.55
6	1.1	3	1.9	Mouse 1 has no movement in Area Box	3.87	2.11	1.73	-2.59	-1.36
7	1.1	3	1.9	Mouse 1 has no movement in Area Periphery	3.87	2.11	1.73	-2.59	-1.36
8	3	7.11	4.1	Mouse 1 In Place Activity in Area Box	13.46	3.28	1.53	-53.21	-12.96
9	3	7.11	4.1	Mouse 1 In Place Activity in Area Periphery	13.46	3.28	1.53	-53.21	-12.96
10	7.11	7.81	0.7	Mouse 1 has no movement in Area Box	0	0	1.37	-4.19	-5.97
11	7.11	7.81	0.7	Mouse 1 has no movement in Area Periphery	0	0	1.37	-4.19	-5.97
12	7.81	16.65	8.84	Mouse 1 In Place Activity in Area Box	11.88	1.34	1.41	86.93	9.83
13	7.81	16.65	8.84	Mouse 1 In Place Activity in Area Periphery	11.88	1.34	1.41	86.93	9.83
14	16.65	17.65	1	Mouse 1 has no movement in Area Box	7.98	7.97	2.65	-2.73	-2.73
15	16.65	17.65	1	Mouse 1 has no movement in Area Periphery	7.98	7.97	2.65	-2.73	-2.73
16	17.65	32.83	15.18	Mouse 1 In Place Activity in Area Box	48.12	3.17	1.76	-77.89	-5.13
17	17.65	32.83	15.18	Mouse 1 In Place Activity in Area Periphery	48.12	3.17	1.76	-77.89	-5.13
18	32.83	33.6	0.77	Mouse 1 has no movement in Area Box	0	0	1.47	2.34	3.05
19	32.83	33.6	0.77	Mouse 1 has no movement in Area Periphery	0	0	1.47	2.34	3.05
20	33.6	48.92	15.32	Mouse 1 In Place Activity in Area Box	23.75	1.55	1.55	76.59	5
21	33.6	48.92	15.32	Mouse 1 In Place Activity in Area Periphery	23.75	1.55	1.55	76.59	5
22	50.15	50.82	0.67	Mouse 1 Flat-Back Approach in Area Box	42.3	63.38	4.84	1.44	2.15
23	51.72	52.39	0.67	Mouse 1 SAP [None]	11.41	17.1	4.45	-8.51	-12.75
24	50.25	53.25	3	Mouse 1 Turn Around	114.65	38.18	3.87	-40.98	-13.65
25	54.02	54.62	0.6	Mouse 1 Flat-Back Approach in Area Box	36.91	61.46	4.32	0.68	1.14
26	55.09	75.58	20.49	Mouse 1 In Place Activity in Area Box	30.59	1.49	1.45	38.64	1.89
27	55.09	75.58	20.49	Mouse 1 In Place Activity in Area Periphery	30.59	1.49	1.45	38.64	1.89
28	75.58	76.78	1.2	Mouse 1 has no movement in Area Box	0	0	1.64	0.5	0.41
29	75.58	76.78	1.2	Mouse 1 has no movement in Area Periphery	0	0	1.64	0.5	0.41
30	76.78	84.75	7.97	Mouse 1 In Place Activity in Area Box	1.48	0.19	1.58	12.92	1.62
31	76.78	84.75	7.97	Mouse 1 In Place Activity in Area Periphery	1.48	0.19	1.58	12.92	1.62
32	54.32	85.32	31	Mouse 1 Turn Around	91.24	2.94	1.55	83.85	2.71
33	86.69	89.19	2.5	Mouse 1 Locomotion in Area Box	202.03	80.73	2.94	0.8	0.32
34	86.69	89.19	2.5	Mouse 1 Locomotion in Area Periphery	202.03	80.73	2.94	0.8	0.32
35	88.05	88.46	0.4	Mouse 1 Flat-Back Approach in Area Box	44.38	110.85	3.13	3.21	8.01
36	89.52	91.29	1.77	Mouse 1 In Place Activity in Area Box	38.41	21.72	2.55	-5.57	-3.15
37	89.52	91.29	1.77	Mouse 1 In Place Activity in Area Periphery	38.41	21.72	2.55	-5.57	-3.15
38	91.89	93.26	1.37	Mouse 1 In Place Activity in Area Box	21.88	15.99	1.91	39.18	28.64
39	91.89	93.26	1.37	Mouse 1 In Place Activity in Area Periphery	21.88	15.99	1.91	39.18	28.64
40	89.32	93.76	4.44	Mouse 1 Turn Around	88.71	19.99	2.31	81.02	18.26
41	93.96	94.26	0.3	Mouse 1 Flat-Back Approach in Area Box	13.81	45.98	3.21	2.37	7.91
42	94.66	96.56	1.9	Mouse 1 Locomotion in Area Box	200.57	105.46	3.03	1.95	1.02
43	94.66	96.56	1.9	Mouse 1 Locomotion in Area Periphery	200.57	105.46	3.03	1.95	1.02
44	97.4	98.26	0.87	Mouse 1 In Place Activity in Area Box	22.85	26.33	2.07	-5.94	-6.85
45	97.4	98.26	0.87	Mouse 1 In Place Activity in Area Periphery	22.85	26.33	2.07	-5.94	-6.85
46	99.7	100.77	1.07	Mouse 1 In Place Activity in Area Box	29.05	27.21	2.43	13.79	12.91
47	99.7	100.77	1.07	Mouse 1 In Place Activity in Area Periphery	29.05	27.21	2.43	13.79	12.91
48	98.93	102.14	3.2	Mouse 1 Turn Around	86.88	27.12	2.41	-7.55	-2.36
49	102.47	103.67	1.2	Mouse 1 Flat-Back Approach in Area Box	99.75	83.04	3.15	7.32	6.1
50	102.14	104.04	1.9	Mouse 1 Locomotion in Area Box	145.03	76.25	2.97	15.87	8.34
51	102.14	104.04	1.9	Mouse 1 Locomotion in Area Periphery	145.03	76.25	2.97	15.87	8.34
52	104.17	105.94	1.77	Mouse 1 In Place Activity in Area Box	48.09	27.2	2.36	7.93	4.48
53	104.17	105.94	1.77	Mouse 1 In Place Activity in Area Periphery	48.09	27.2	2.36	7.93	4.48
54	103.8	107.17	3.37	Mouse 1 Turn Around	111.72	33.15	2.27	93.95	27.88
55	108.21	108.91	0.7	Mouse 1 SAP [None]	16.55	23.61	3.47	0.5	0.72
56	110.48	113.35	2.87	Mouse 1 In Place Activity in Area Box	42.4	14.78	1.6	-62.62	-21.82
57	110.48	113.35	2.87	Mouse 1 In Place Activity in Area Periphery	42.4	14.78	1.6	-62.62	-21.82
58	109.01	113.28	4.27	Mouse 1 Turn Around	83.41	19.53	1.72	57.87	13.55
59	115.35	123.49	8.14	Mouse 1 In Place Activity in Area Box	57.02	7	1.86	10.21	1.25
60	115.35	123.49	8.14	Mouse 1 In Place Activity in Area Periphery	57.02	7	1.86	10.21	1.25
61	124.42	128.6	4.17	Mouse 1 In Place Activity in Area Box	16.67	4	2.28	8.48	2.03
62	124.42	128.6	4.17	Mouse 1 In Place Activity in Area Periphery	16.67	4	2.28	8.48	2.03
63	129.2	129.93	0.73	Mouse 1 In Place Activity in Area Box	14.42	19.65	2	1.15	1.57
64	129.2	129.93	0.73	Mouse 1 In Place Activity in Area Periphery	14.42	19.65	2	1.15	1.57
65	130.26	132.17	1.9	Mouse 1 Locomotion in Area Box	203.83	107.17	3.3	-13.59	-7.15
66	130.26	132.17	1.9	Mouse 1 Locomotion in Area Periphery	203.83	107.17	3.3	-13.59	-7.15
67	131.06	132	0.93	Mouse 1 Flat-Back Approach in Area Box	133.01	142.37	3.74	0.37	0.39
68	134.3	136.44	2.14	Mouse 1 Locomotion in Area Box	244.5	114.5	3.21	-16.27	-7.62
69	134.3	136.44	2.14	Mouse 1 Locomotion in Area Periphery	244.5	114.5	3.21	-16.27	-7.62
70	135.17	136.17	1	Mouse 1 Flat-Back Approach in Area Box	146.47	146.33	3.45	-2.61	-2.61
71	140.57	141.24	0.67	Area:Mouse 1 Center In Center	22.6	33.86	3.08	-1.92	-2.88
72	140.57	141.24	0.67	Area:Mouse 1 Center In Center 75	22.6	33.86	3.08	-1.92	-2.88
73	141.34	141.54	0.2	Mouse 1 Cross Over Periphery and Center 75 by Center	1.34	6.7	2.38	-1.28	-6.4
74	141.24	257.59	116.35	Area:Mouse 1 Center In Periphery	1871.77	16.09	2.05	-170.79	-1.47
75	138.2	141.98	3.77	Mouse 1 Turn Around	119.87	31.79	2.47	-137.55	-36.48
76	257.69	257.89	0.2	Mouse 1 Cross Over Periphery and Center 75 by Center	11.19	55.88	3.02	-4.11	-20.53
77	143.34	149.92	6.57	Mouse 1 In Place Activity in Area Box	45.3	6.89	1.71	130.43	19.84
78	143.34	149.92	6.57	Mouse 1 In Place Activity in Area Periphery	45.3	6.89	1.71	130.43	19.84
79	149.92	150.92	1	Mouse 1 has no movement in Area Box	3.2	3.2	1.41	-2.52	-2.52
80	149.92	150.92	1	Mouse 1 has no movement in Area Periphery	3.2	3.2	1.41	-2.52	-2.52
81	150.92	157.59	6.67	Mouse 1 In Place Activity in Area Box	12.48	1.87	1.5	-82.12	-12.31
82	150.92	157.59	6.67	Mouse 1 In Place Activity in Area Periphery	12.48	1.87	1.5	-82.12	-12.31
83	157.59	158.29	0.7	Mouse 1 has no movement in Area Box	6.4	9.13	2.28	1.54	2.2
84	157.59	158.29	0.7	Mouse 1 has no movement in Area Periphery	6.4	9.13	2.28	1.54	2.2
85	158.83	159.73	0.9	Mouse 1 SAP [None]	4.49	4.98	3.18	-0.67	-0.74
86	158.29	162.53	4.24	Mouse 1 In Place Activity in Area Box	16.5	3.89	2.55	11.53	2.72
87	158.29	162.53	4.24	Mouse 1 In Place Activity in Area Periphery	16.5	3.89	2.55	11.53	2.72
88	162.53	163.4	0.87	Mouse 1 has no movement in Area Box	0	0	2.73	-1.98	-2.28
89	162.53	163.4	0.87	Mouse 1 has no movement in Area Periphery	0	0	2.73	-1.98	-2.28
90	142.11	164.5	22.39	Mouse 1 Turn Around	145.8	6.51	1.91	96.5	4.31
91	163.7	176.91	13.21	Mouse 1 In Place Activity in Area Box	16.02	1.21	1.84	21.44	1.62
92	163.7	176.91	13.21	Mouse 1 In Place Activity in Area Periphery	16.02	1.21	1.84	21.44	1.62
93	176.91	177.41	0.5	Mouse 1 has no movement in Area Box	0	0	1.73	1.3	2.6
94	176.91	177.41	0.5	Mouse 1 has no movement in Area Periphery	0	0	1.73	1.3	2.6
95	177.41	209.71	32.3	Mouse 1 In Place Activity in Area Box	48.69	1.51	1.53	12.17	0.38
96	177.41	209.71	32.3	Mouse 1 In Place Activity in Area Periphery	48.69	1.51	1.53	12.17	0.38
98	210.28	219.32	9.04	Mouse 1 In Place Activity in Area Box	28.53	3.16	1.64	5.24	0.58
99	210.28	219.32	9.04	Mouse 1 In Place Activity in Area Periphery	28.53	3.16	1.64	5.24	0.58
100	220.62	221.76	1.13	Mouse 1 In Place Activity in Area Box	18.72	16.5	2.69	1.11	0.98
101	220.62	221.76	1.13	Mouse 1 In Place Activity in Area Periphery	18.72	16.5	2.69	1.11	0.98
102	222.46	223.86	1.4	Mouse 1 Flat-Back Approach in Area Box	123.71	88.28	3.48	0.5	0.36
103	222.36	223.79	1.43	Mouse 1 Locomotion in Area Box	115.88	80.77	3.46	-1.72	-1.2
104	222.36	223.79	1.43	Mouse 1 Locomotion in Area Periphery	115.88	80.77	3.46	-1.72	-1.2
105	223.92	224.96	1.03	Mouse 1 In Place Activity in Area Box	54.49	52.68	2.69	-5.83	-5.64
106	223.92	224.96	1.03	Mouse 1 In Place Activity in Area Periphery	54.49	52.68	2.69	-5.83	-5.64
107	225.23	226.19	0.97	Mouse 1 Locomotion in Area Box	54.92	56.76	3.01	9.17	9.48
108	225.23	226.19	0.97	Mouse 1 Locomotion in Area Periphery	54.92	56.76	3.01	9.17	9.48
109	226.53	227.33	0.8	Mouse 1 has no movement in Area Box	36.62	45.72	2.27	-9.65	-12.05
110	226.53	227.33	0.8	Mouse 1 has no movement in Area Periphery	36.62	45.72	2.27	-9.65	-12.05
111	228.96	229.5	0.53	Mouse 1 SAP [None]	10.84	20.3	2.96	-2.61	-4.89
112	228.7	230.46	1.77	Mouse 1 In Place Activity in Area Box	21.77	12.31	2.9	19.14	10.82
113	228.7	230.46	1.77	Mouse 1 In Place Activity in Area Periphery	21.77	12.31	2.9	19.14	10.82
114	225.93	231.4	5.47	Mouse 1 Turn Around	156.25	28.55	2.43	186.45	34.07
115	231.36	233.47	2.1	Mouse 1 Flat-Back Approach in Area Box	274.83	130.74	3.72	-3.84	-1.83
116	230.9	233.33	2.44	Mouse 1 Locomotion in Area Box	272.94	112.06	3.38	38.59	15.84
117	230.9	233.33	2.44	Mouse 1 Locomotion in Area Periphery	272.94	112.06	3.38	38.59	15.84
118	233.5	238.94	5.44	Mouse 1 In Place Activity in Area Box	85.37	15.7	2.94	-85.27	-15.68
119	233.5	238.94	5.44	Mouse 1 In Place Activity in Area Periphery	85.37	15.7	2.94	-85.27	-15.68
120	232.83	237.4	4.57	Mouse 1 Turn Around	157.77	34.51	3.39	-7.3	-1.6
121	239.91	241.27	1.37	Mouse 1 In Place Activity in Area Box	29.22	21.36	2.54	-5.81	-4.25
122	239.91	241.27	1.37	Mouse 1 In Place Activity in Area Periphery	29.22	21.36	2.54	-5.81	-4.25
123	242.11	242.81	0.7	Mouse 1 Flat-Back Approach in Area Box	53.36	76.15	3.26	6.31	9
124	241.88	243.34	1.47	Mouse 1 Locomotion in Area Box	149.49	101.82	3.08	-2.61	-1.78
125	241.88	243.34	1.47	Mouse 1 Locomotion in Area Periphery	149.49	101.82	3.08	-2.61	-1.78
126	244.14	248.78	4.64	Mouse 1 In Place Activity in Area Box	36.97	7.97	2.2	-90.26	-19.46
127	244.14	248.78	4.64	Mouse 1 In Place Activity in Area Periphery	36.97	7.97	2.2	-90.26	-19.46
128	243.21	249.32	6.11	Mouse 1 Turn Around	154.43	25.29	2.34	-102.63	-16.81
129	249.78	251.45	1.67	Mouse 1 Flat-Back Approach in Area Box	212.75	127.52	3.81	2.59	1.55
130	249.38	251.42	2.04	Mouse 1 Locomotion in Area Box	220.92	108.54	3.67	11.38	5.59
131	249.38	251.42	2.04	Mouse 1 Locomotion in Area Periphery	220.92	108.54	3.67	11.38	5.59
132	251.35	252.45	1.1	Mouse 1 SAP [None]	100.34	91.13	3.7	1.8	1.63
133	251.89	252.79	0.9	Mouse 1 In Place Activity in Area Box	31.17	34.6	3.43	-11.83	-13.13
134	251.89	252.79	0.9	Mouse 1 In Place Activity in Area Periphery	31.17	34.6	3.43	-11.83	-13.13
135	255.72	257.22	1.5	Mouse 1 Locomotion in Area Box	84.57	56.33	2.6	-33.74	-22.47
136	255.72	257.22	1.5	Mouse 1 Locomotion in Area Periphery	84.57	56.33	2.6	-33.74	-22.47
137	257.59	258.06	0.47	Area:Mouse 1 Center In Center	23.46	50.22	2.98	-14.24	-30.49
138	257.59	258.06	0.47	Area:Mouse 1 Center In Center 75	23.46	50.22	2.98	-14.24	-30.49
139	258.16	258.36	0.2	Mouse 1 Cross Over Periphery and Center 75 by Center	2.69	13.44	2.11	-31.67	-158.2
140	257.62	257.96	0.33	Mouse 1 SAP [None]	18.07	54.15	3	-13.74	-41.18
141	256.39	258.66	2.27	Mouse 1 Turn Around	126.69	55.84	2.58	-133.43	-58.81
142	258.06	433.7	175.64	Area:Mouse 1 Center In Periphery	4792.96	27.29	2.18	-15.18	-0.09
143	433.8	434	0.2	Mouse 1 Cross Over Periphery and Center 75 by Center	7.14	35.64	2.67	18.34	91.63
144	257.99	259.73	1.74	Mouse 1 Locomotion in Area Box	114.7	66.11	2.34	-92.68	-53.42
145	257.99	259.73	1.74	Mouse 1 Locomotion in Area Periphery	114.7	66.11	2.34	-92.68	-53.42
146	260.06	264.36	4.3	Mouse 1 In Place Activity in Area Box	83.04	19.29	1.89	30.35	7.05
147	260.06	264.36	4.3	Mouse 1 In Place Activity in Area Periphery	83.04	19.29	1.89	30.35	7.05
148	259.26	262.46	3.2	Mouse 1 Turn Around	154.62	48.27	1.8	38.39	11.98
149	264.86	265.87	1	Mouse 1 Flat-Back Approach in Area Box	69.13	69.06	4	1.57	1.57
150	264.76	265.77	1	Mouse 1 Locomotion in Area Box	56.83	56.77	3.93	3.13	3.13
151	264.76	265.77	1	Mouse 1 Locomotion in Area Periphery	56.83	56.77	3.93	3.13	3.13
152	265.9	266.83	0.93	Mouse 1 In Place Activity in Area Box	50.98	54.57	2.84	-2.56	-2.74
153	265.9	266.83	0.93	Mouse 1 In Place Activity in Area Periphery	50.98	54.57	2.84	-2.56	-2.74
154	267.57	268.37	0.8	Mouse 1 Flat-Back Approach in Area Box	69.37	86.62	4.35	-6.02	-7.51
155	267.4	268.57	1.17	Mouse 1 Locomotion in Area Box	106.08	90.83	4.12	-0.38	-0.32
156	267.4	268.57	1.17	Mouse 1 Locomotion in Area Periphery	106.08	90.83	4.12	-0.38	-0.32
157	269.07	272.81	3.74	Mouse 1 In Place Activity in Area Box	44.43	11.89	1.76	33.92	9.08
158	269.07	272.81	3.74	Mouse 1 In Place Activity in Area Periphery	44.43	11.89	1.76	33.92	9.08
159	268.23	273.61	5.37	Mouse 1 Turn Around	180.43	33.59	1.97	102.6	19.1
160	273.64	275.84	2.2	Mouse 1 Locomotion in Area Box	223.87	101.66	2.83	-12.42	-5.64
161	273.64	275.84	2.2	Mouse 1 Locomotion in Area Periphery	223.87	101.66	2.83	-12.42	-5.64
162	277.11	284.58	7.47	Mouse 1 In Place Activity in Area Box	39.71	5.31	2.44	22.29	2.98
163	277.11	284.58	7.47	Mouse 1 In Place Activity in Area Periphery	39.71	5.31	2.44	22.29	2.98
164	275.54	282.58	7.04	Mouse 1 Turn Around	127.5	18.11	2.47	102.67	14.58
165	284.58	286.19	1.6	Mouse 1 has no movement in Area Box	5.81	3.63	1.95	-5.56	-3.47
166	284.58	286.19	1.6	Mouse 1 has no movement in Area Periphery	5.81	3.63	1.95	-5.56	-3.47
167	286.49	288.66	2.17	Mouse 1 In Place Activity in Area Box	12.12	5.59	1.68	60.16	27.74
168	286.49	288.66	2.17	Mouse 1 In Place Activity in Area Periphery	12.12	5.59	1.68	60.16	27.74
169	290.99	301.3	10.31	Mouse 1 In Place Activity in Area Box	46.25	4.49	1.74	116.11	11.26
170	290.99	301.3	10.31	Mouse 1 In Place Activity in Area Periphery	46.25	4.49	1.74	116.11	11.26
171	301.9	303.7	1.8	Mouse 1 Locomotion in Area Box	203.6	113	3	-1.27	-0.71
172	301.9	303.7	1.8	Mouse 1 Locomotion in Area Periphery	203.6	113	3	-1.27	-0.71
173	302.77	303.4	0.63	Mouse 1 Flat-Back Approach in Area Box	97.8	154.27	3.33	-3.26	-5.14
174	303.84	316.78	12.95	Mouse 1 In Place Activity in Area Box	123.37	9.53	1.58	-163.4	-12.62
175	303.84	316.78	12.95	Mouse 1 In Place Activity in Area Periphery	123.37	9.53	1.58	-163.4	-12.62
176	303.34	308.78	5.44	Mouse 1 Turn Around	202.4	37.21	1.84	-25.65	-4.72
177	317.38	318.49	1.1	Mouse 1 In Place Activity in Area Box	15.2	13.8	2.34	-7.29	-6.62
178	317.38	318.49	1.1	Mouse 1 In Place Activity in Area Periphery	15.2	13.8	2.34	-7.29	-6.62
179	321.42	323.36	1.94	Mouse 1 Locomotion in Area Box	196.14	101.35	3.16	24	12.4
180	321.42	323.36	1.94	Mouse 1 Locomotion in Area Periphery	196.14	101.35	3.16	24	12.4
181	322.76	323.26	0.5	Mouse 1 Flat-Back Approach in Area Box	80.22	160.27	3.61	-21.21	-42.38
182	323.39	323.86	0.47	Mouse 1 SAP [None]	68.46	146.56	3.39	5.86	12.55
183	323.99	326.06	2.07	Mouse 1 In Place Activity in Area Box	38.27	18.5	2.18	-81.56	-39.43
184	323.99	326.06	2.07	Mouse 1 In Place Activity in Area Periphery	38.27	18.5	2.18	-81.56	-39.43
185	323.12	329.83	6.71	Mouse 1 Turn Around	277.67	41.4	2.48	-186.12	-27.75
186	330.2	330.7	0.5	Mouse 1 Flat-Back Approach in Area Box	29.94	59.82	3.8	-8.77	-17.52
187	330	332	2	Mouse 1 Locomotion in Area Box	205.52	102.66	4	-3.29	-1.64
188	330	332	2	Mouse 1 Locomotion in Area Periphery	205.52	102.66	4	-3.29	-1.64
189	331	331.8	0.8	Mouse 1 Flat-Back Approach in Area Box	105.68	131.96	4.54	4.96	6.19
190	332.1	341.68	9.58	Mouse 1 In Place Activity in Area Box	105.39	11.01	1.61	91.74	9.58
191	332.1	341.68	9.58	Mouse 1 In Place Activity in Area Periphery	105.39	11.01	1.61	91.74	9.58
192	331.63	342.04	10.41	Mouse 1 Turn Around	189.25	18.18	1.71	90.12	8.66
193	342.44	344.64	2.2	Mouse 1 Locomotion in Area Box	146.7	66.62	2.71	5.03	2.28
194	342.44	344.64	2.2	Mouse 1 Locomotion in Area Periphery	146.7	66.62	2.71	5.03	2.28
195	347.41	348.31	0.9	Mouse 1 In Place Activity in Area Box	22.74	25.24	2.39	2.01	2.23
196	347.41	348.31	0.9	Mouse 1 In Place Activity in Area Periphery	22.74	25.24	2.39	2.01	2.23
197	350.88	352.49	1.6	Mouse 1 Locomotion in Area Box	103.52	64.63	2.86	-51.74	-32.3
198	350.88	352.49	1.6	Mouse 1 Locomotion in Area Periphery	103.52	64.63	2.86	-51.74	-32.3
199	352.62	358.43	5.81	Mouse 1 In Place Activity in Area Box	77.89	13.42	1.85	103.24	17.78
200	352.62	358.43	5.81	Mouse 1 In Place Activity in Area Periphery	77.89	13.42	1.85	103.24	17.78
201	352.09	359.26	7.17	Mouse 1 Turn Around	143.68	20.03	1.98	83.63	11.66
202	358.89	360.99	2.1	Mouse 1 Locomotion in Area Box	115.94	55.16	2.86	7.16	3.41
203	358.89	360.99	2.1	Mouse 1 Locomotion in Area Periphery	115.94	55.16	2.86	7.16	3.41
204	361.23	362.6	1.37	Mouse 1 In Place Activity in Area Box	38.97	28.49	1.88	-14.56	-10.64
205	361.23	362.6	1.37	Mouse 1 In Place Activity in Area Periphery	38.97	28.49	1.88	-14.56	-10.64
206	365.3	368.2	2.9	Mouse 1 In Place Activity in Area Box	31.25	10.77	1.45	14.12	4.86
207	365.3	368.2	2.9	Mouse 1 In Place Activity in Area Periphery	31.25	10.77	1.45	14.12	4.86
208	364.13	367.47	3.34	Mouse 1 Turn Around	117.96	35.35	1.68	32.66	9.79
209	369.74	372.24	2.5	Mouse 1 Locomotion in Area Box	335.68	134.14	2.77	-71.67	-28.64
210	369.74	372.24	2.5	Mouse 1 Locomotion in Area Periphery	335.68	134.14	2.77	-71.67	-28.64
211	370.7	371.2	0.5	Mouse 1 Flat-Back Approach in Area Box	92.83	185.48	3.38	-3.43	-6.85
212	372.34	377.61	5.27	Mouse 1 In Place Activity in Area Box	61.99	11.76	3.19	-8.14	-1.54
213	372.34	377.61	5.27	Mouse 1 In Place Activity in Area Periphery	61.99	11.76	3.19	-8.14	-1.54
214	377.94	379.11	1.17	Mouse 1 Flat-Back Approach in Area Box	119.02	101.91	3.55	-0.87	-0.75
215	377.88	379.08	1.2	Mouse 1 Locomotion in Area Box	113.65	94.61	3.53	-0.64	-0.53
216	377.88	379.08	1.2	Mouse 1 Locomotion in Area Periphery	113.65	94.61	3.53	-0.64	-0.53
217	378.68	379.61	0.93	Mouse 1 Turn Around	145.02	155.22	3.68	-1.05	-1.12
218	381.15	397.13	15.98	Mouse 1 In Place Activity in Area Box	82.08	5.14	1.97	-148.5	-9.29
219	381.15	397.13	15.98	Mouse 1 In Place Activity in Area Periphery	82.08	5.14	1.97	-148.5	-9.29
220	397.13	398.3	1.17	Mouse 1 has no movement in Area Box	1	0.86	1.62	-5.26	-4.5
221	397.13	398.3	1.17	Mouse 1 has no movement in Area Periphery	1	0.86	1.62	-5.26	-4.5
222	398.3	400.2	1.9	Mouse 1 In Place Activity in Area Box	0	0	1.66	-9.16	-4.81
223	398.3	400.2	1.9	Mouse 1 In Place Activity in Area Periphery	0	0	1.66	-9.16	-4.81
224	400.2	400.63	0.43	Mouse 1 has no movement in Area Box	0	0	1.68	-1.28	-2.96
225	400.2	400.63	0.43	Mouse 1 has no movement in Area Periphery	0	0	1.68	-1.28	-2.96
226	400.63	402.27	1.63	Mouse 1 In Place Activity in Area Box	3.04	1.86	1.59	49.14	30.06
227	400.63	402.27	1.63	Mouse 1 In Place Activity in Area Periphery	3.04	1.86	1.59	49.14	30.06
228	402.27	403.64	1.37	Mouse 1 has no movement in Area Box	0.72	0.52	1.51	-11.99	-8.77
229	402.27	403.64	1.37	Mouse 1 has no movement in Area Periphery	0.72	0.52	1.51	-11.99	-8.77
230	403.64	411.41	7.77	Mouse 1 In Place Activity in Area Box	17.16	2.21	1.67	-71.7	-9.22
231	403.64	411.41	7.77	Mouse 1 In Place Activity in Area Periphery	17.16	2.21	1.67	-71.7	-9.22
232	413.48	414.55	1.07	Mouse 1 Flat-Back Approach in Area Box	140.88	131.95	3.15	-5.15	-4.82
233	413.05	414.78	1.74	Mouse 1 Locomotion in Area Box	202.7	116.82	3.01	-1.33	-0.77
234	413.05	414.78	1.74	Mouse 1 Locomotion in Area Periphery	202.7	116.82	3.01	-1.33	-0.77
235	415.15	421.19	6.04	Mouse 1 In Place Activity in Area Box	38.13	6.31	1.9	4.42	0.73
236	415.15	421.19	6.04	Mouse 1 In Place Activity in Area Periphery	38.13	6.31	1.9	4.42	0.73
237	423.79	425.53	1.74	Mouse 1 Flat-Back Approach in Area Box	214.67	123.73	3.79	5.21	3
238	423.39	425.46	2.07	Mouse 1 Locomotion in Area Box	217.38	105.08	3.68	2.34	1.13
239	423.39	425.46	2.07	Mouse 1 Locomotion in Area Periphery	217.38	105.08	3.68	2.34	1.13
240	425.69	426.93	1.23	Mouse 1 In Place Activity in Area Box	58.75	47.59	2.79	1.15	0.93
241	425.69	426.93	1.23	Mouse 1 In Place Activity in Area Periphery	58.75	47.59	2.79	1.15	0.93
242	428.06	430.26	2.2	Mouse 1 In Place Activity in Area Box	13.4	6.09	1.52	19.24	8.74
243	428.06	430.26	2.2	Mouse 1 In Place Activity in Area Periphery	13.4	6.09	1.52	19.24	8.74
244	425.19	431.16	5.97	Mouse 1 Turn Around	177.92	29.79	2.2	-101.4	-16.98
245	433.7	436.5	2.8	Area:Mouse 1 Center In Center	284.95	101.67	2.83	90.54	32.3
246	433.7	434.3	0.6	Area:Mouse 1 Center In Center 75	23.8	39.63	2.84	42.71	71.12
247	436.6	436.8	0.2	Mouse 1 Cross Over Periphery and Center 75 by Center	15.92	79.53	2.74	2.71	13.55
248	434.3	434.9	0.6	Area:Mouse 1 Center In Center 50	53.73	89.46	2.94	-6.36	-10.59
249	433.8	438.1	4.3	Mouse 1 Locomotion in Area Box	411.17	95.53	2.73	-89.1	-20.7
250	433.8	436.07	2.27	Mouse 1 Locomotion in Area Center	235.92	103.98	2.89	34.82	15.34
251	434.9	435.44	0.53	Area:Mouse 1 Center In Center 25	71.92	134.72	2.93	6.69	12.53
252	435.44	435.94	0.5	Area:Mouse 1 Center In Center 50	72.17	144.2	2.9	-2.39	-4.77
253	435.94	436.5	0.57	Area:Mouse 1 Center In Center 75	63.32	111.63	2.55	49.88	87.94
254	436.5	459.23	22.72	Area:Mouse 1 Center In Periphery	953.99	41.98	2.27	-63.96	-2.81
255	459.33	459.53	0.2	Mouse 1 Cross Over Periphery and Center 75 by Center	5.85	29.21	2.63	4.07	20.31
256	436.37	437.34	0.97	Mouse 1 Turn Around	68.82	71.12	2.44	-86.59	-89.48
257	437	438.1	1.1	Mouse 1 Locomotion in Area Periphery	93.24	84.67	2.51	-161.03	-146.24
258	437.5	439.47	1.97	Mouse 1 Turn Around	140.87	71.56	2.14	-172.92	-87.84
259	440.91	441.81	0.9	Mouse 1 Flat-Back Approach in Area Box	76.56	84.98	3.24	4.08	4.53
260	440.44	443.58	3.14	Mouse 1 Locomotion in Area Box	244.01	77.8	2.95	47.24	15.06
261	440.44	443.58	3.14	Mouse 1 Locomotion in Area Periphery	244.01	77.8	2.95	47.24	15.06
262	443.28	444.64	1.37	Mouse 1 Turn Around	123.94	90.6	2.21	86.69	63.37
263	446.08	447.48	1.4	Mouse 1 Locomotion in Area Box	93.09	66.42	2.96	-2.78	-1.99
264	446.08	447.48	1.4	Mouse 1 Locomotion in Area Periphery	93.09	66.42	2.96	-2.78	-1.99
265	446.95	447.38	0.43	Mouse 1 Flat-Back Approach in Area Box	36.84	84.92	2.97	2.43	5.61
266	447.65	451.45	3.8	Mouse 1 In Place Activity in Area Box	65.14	17.12	1.94	-91.89	-24.16
267	447.65	451.45	3.8	Mouse 1 In Place Activity in Area Periphery	65.14	17.12	1.94	-91.89	-24.16
268	446.71	451.85	5.14	Mouse 1 Turn Around	142.82	27.79	2.13	-35.73	-6.95
269	452.79	457.36	4.57	Mouse 1 In Place Activity in Area Box	43.72	9.56	1.8	4.57	1
270	452.79	457.36	4.57	Mouse 1 In Place Activity in Area Periphery	43.72	9.56	1.8	4.57	1
271	452.05	458.12	6.07	Mouse 1 Turn Around	86.49	14.24	1.84	103.82	17.1
272	459.23	462.5	3.27	Area:Mouse 1 Center In Center	239.46	73.23	2.71	14.14	4.32
273	459.23	461.03	1.8	Area:Mouse 1 Center In Center 75	41.98	23.3	2.72	24.17	13.41
274	462.6	462.8	0.2	Mouse 1 Cross Over Periphery and Center 75 by Center	27.92	139.46	2.19	8.97	44.79
275	459.43	460.23	0.8	Mouse 1 In Place Activity in Area Box	21.75	27.16	2.69	-1.13	-1.41
276	459.43	460.23	0.8	Mouse 1 In Place Activity in Area Center	21.75	27.16	2.69	-1.13	-1.41
277	459.43	460.23	0.8	Mouse 1 In Place Activity in Area Center 75	21.75	27.16	2.69	-1.13	-1.41
278	461.03	461.7	0.67	Area:Mouse 1 Center In Center 50	70.52	105.67	2.75	1.14	1.71
279	460.59	463.93	3.34	Mouse 1 Locomotion in Area Box	359.31	107.68	2.64	-54.82	-16.43
280	460.59	462.26	1.67	Mouse 1 Locomotion in Area Center	173.64	104.08	2.73	-1.18	-0.71
281	460.79	461.46	0.67	Mouse 1 Locomotion in Area Center 50	46.72	70.01	2.82	-2.24	-3.36
282	461.7	461.8	0.1	Area:Mouse 1 Center In Center 25	15.17	151.57	2.78	-5.89	-58.86
283	461.8	462.13	0.33	Area:Mouse 1 Center In Center 50	54.76	164.12	2.61	2.6	7.81
284	462.13	462.5	0.37	Area:Mouse 1 Center In Center 75	57.02	155.37	2.63	-7.88	-21.47
285	462.5	477.88	15.38	Area:Mouse 1 Center In Periphery	319.15	20.75	2.16	-206.41	-13.42
286	477.98	478.18	0.2	Mouse 1 Cross Over Periphery and Center 75 by Center	12.35	61.67	2.76	-1.11	-5.53
287	462.26	463.93	1.67	Mouse 1 Locomotion in Area Periphery	185.66	111.29	2.56	-53.64	-32.15
288	464.13	466.57	2.44	Mouse 1 In Place Activity in Area Box	53.74	22.06	3.01	11.32	4.65
289	464.13	466.57	2.44	Mouse 1 In Place Activity in Area Periphery	53.74	22.06	3.01	11.32	4.65
290	467.57	477.24	9.68	Mouse 1 In Place Activity in Area Box	77.91	8.05	1.82	-152.54	-15.76
291	467.57	477.24	9.68	Mouse 1 In Place Activity in Area Periphery	77.91	8.05	1.82	-152.54	-15.76
292	463.56	470.44	6.87	Mouse 1 Turn Around	150.99	21.97	2.29	42.97	6.25
293	477.88	480.75	2.87	Area:Mouse 1 Center In Center	232.02	80.86	2.76	-53.68	-18.71
294	477.88	479.01	1.13	Area:Mouse 1 Center In Center 75	97.77	86.18	2.75	-17.9	-15.78
295	480.85	481.05	0.2	Mouse 1 Cross Over Periphery and Center 75 by Center	20.74	103.6	2.52	-0.27	-1.34
296	477.51	481.08	3.57	Mouse 1 Locomotion in Area Box	273.66	76.65	2.73	-41.89	-11.73
297	477.51	479.98	2.47	Mouse 1 Locomotion in Area Center	181.84	73.64	2.76	-19.85	-8.04
298	477.51	478.78	1.27	Mouse 1 Locomotion in Area Center 75	81.17	64.02	2.68	4.38	3.46
299	479.01	479.51	0.5	Area:Mouse 1 Center In Center 50	44.43	88.77	3.02	-10.06	-20.11
300	479.51	480.75	1.23	Area:Mouse 1 Center In Center 75	89.83	72.76	2.67	-25.72	-20.84
301	480.75	506.91	26.16	Area:Mouse 1 Center In Periphery	889.8	34.01	2.01	162.31	6.2
302	507.01	507.21	0.2	Mouse 1 Cross Over Periphery and Center 75 by Center	9.74	48.68	2.75	4.83	24.12
303	481.25	484.22	2.97	Mouse 1 In Place Activity in Area Box	77.99	26.26	1.55	219.78	74.01
304	481.25	484.22	2.97	Mouse 1 In Place Activity in Area Periphery	77.99	26.26	1.55	219.78	74.01
305	480.65	482.82	2.17	Mouse 1 Turn Around	123.88	57.12	1.94	84.9	39.15
306	486.72	488.25	1.53	Mouse 1 In Place Activity in Area Box	33.47	21.81	1.95	13.43	8.75
307	486.72	488.25	1.53	Mouse 1 In Place Activity in Area Periphery	33.47	21.81	1.95	13.43	8.75
308	488.92	490.06	1.13	Mouse 1 Locomotion in Area Box	112.71	99.35	2.86	-0.15	-0.13
309	488.92	490.06	1.13	Mouse 1 Locomotion in Area Periphery	112.71	99.35	2.86	-0.15	-0.13
310	491.39	493.36	1.97	Mouse 1 Locomotion in Area Box	242.09	122.97	2.78	-60.67	-30.82
311	491.39	493.36	1.97	Mouse 1 Locomotion in Area Periphery	242.09	122.97	2.78	-60.67	-30.82
312	495.96	506.11	10.14	Mouse 1 In Place Activity in Area Box	64.24	6.33	1.68	-59.32	-5.85
313	495.96	506.11	10.14	Mouse 1 In Place Activity in Area Periphery	64.24	6.33	1.68	-59.32	-5.85
314	492.96	507.01	14.05	Mouse 1 Turn Around	248.63	17.7	1.83	-142.3	-10.13
315	506.91	511.75	4.84	Area:Mouse 1 Center In Center	324.73	67.12	2.85	26.87	5.55
316	506.91	508.24	1.33	Area:Mouse 1 Center In Center 75	55.8	41.81	2.74	19.01	14.24
317	511.85	512.05	0.2	Mouse 1 Cross Over Periphery and Center 75 by Center	13.68	68.32	3.01	-3.64	-18.18
318	508.24	508.84	0.6	Area:Mouse 1 Center In Center 50	59.82	99.6	2.87	-11.15	-18.56
319	507.71	508.84	1.13	Mouse 1 Locomotion in Area Box	80.61	71.05	2.82	-6.07	-5.35
320	507.71	508.84	1.13	Mouse 1 Locomotion in Area Center	80.61	71.05	2.82	-6.07	-5.35
321	508.84	510.44	1.6	Area:Mouse 1 Center In Center 25	116.67	72.85	2.74	17.88	11.16
322	510.44	511.01	0.57	Area:Mouse 1 Center In Center 50	41.13	72.52	3.1	-1.08	-1.9
323	509.68	513.15	3.47	Mouse 1 Locomotion in Area Box	227.74	65.63	2.77	-47.77	-13.77
324	510.44	510.94	0.5	Mouse 1 Flat-Back Approach in Area Box	35.88	71.68	3.1	-0.01	-0.01
325	511.01	511.75	0.73	Area:Mouse 1 Center In Center 75	51.31	69.9	3.06	2.21	3.01
326	511.75	519.72	7.97	Area:Mouse 1 Center In Periphery	294.6	36.94	2.14	-167.55	-21.01
327	519.82	520.02	0.2	Mouse 1 Cross Over Periphery and Center 75 by Center	3.66	18.29	2.81	-3.46	-17.3
328	511.51	513.15	1.63	Mouse 1 Locomotion in Area Periphery	108.73	66.51	2.56	-86.97	-53.2
329	512.55	516.78	4.24	Mouse 1 Turn Around	150.3	35.47	2.09	-211.98	-50.02
330	515.28	516.75	1.47	Mouse 1 In Place Activity in Area Box	32.7	22.27	1.92	28.94	19.71
331	515.28	516.75	1.47	Mouse 1 In Place Activity in Area Periphery	32.7	22.27	1.92	28.94	19.71
332	517.72	520.05	2.34	Mouse 1 Turn Around	84.56	36.2	2.37	60.79	26.03
333	519.72	521.39	1.67	Area:Mouse 1 Center In Center	82.03	49.17	2.72	-105.16	-63.03
334	519.72	521.39	1.67	Area:Mouse 1 Center In Center 75	82.03	49.17	2.72	-105.16	-63.03
335	521.49	521.69	0.2	Mouse 1 Cross Over Periphery and Center 75 by Center	27.27	136.21	2.65	-17.19	-85.87
336	520.15	521.72	1.57	Mouse 1 Locomotion in Area Box	119.56	76.24	2.71	-102.25	-65.2
337	521.39	533.3	11.91	Area:Mouse 1 Center In Periphery	198.8	16.69	1.93	179.74	15.09
338	533.4	533.6	0.2	Mouse 1 Cross Over Periphery and Center 75 by Center	13.85	69.2	2.53	9.52	47.54
339	522.36	532.17	9.81	Mouse 1 In Place Activity in Area Box	64.22	6.55	1.86	76.77	7.83
340	522.36	532.17	9.81	Mouse 1 In Place Activity in Area Periphery	64.22	6.55	1.86	76.77	7.83
341	521.32	524.99	3.67	Mouse 1 Turn Around	161.27	43.94	1.88	118.68	32.33
342	533.3	533.87	0.57	Area:Mouse 1 Center In Center	38.17	67.29	2.47	30.18	53.2
343	533.3	533.87	0.57	Area:Mouse 1 Center In Center 75	38.17	67.29	2.47	30.18	53.2
344	533.97	534.17	0.2	Mouse 1 Cross Over Periphery and Center 75 by Center	13.12	65.55	2.64	6.91	34.5
345	533.87	550.02	16.15	Area:Mouse 1 Center In Periphery	716.96	44.4	2.18	-231.82	-14.35
346	550.12	550.32	0.2	Mouse 1 Cross Over Periphery and Center 75 by Center	10.21	51.01	2.45	5.13	25.61
347	533.77	536.34	2.57	Mouse 1 Locomotion in Area Box	230.04	89.54	2.48	5.63	2.19
348	533.77	536.34	2.57	Mouse 1 Locomotion in Area Periphery	230.04	89.54	2.48	5.63	2.19
349	536.5	537.64	1.13	Mouse 1 In Place Activity in Area Box	36.08	31.81	2.01	-10.03	-8.84
350	536.5	537.64	1.13	Mouse 1 In Place Activity in Area Periphery	36.08	31.81	2.01	-10.03	-8.84
351	535.54	541.37	5.84	Mouse 1 Turn Around	163.95	28.08	2.13	-194.13	-33.25
353	541.94	543.54	1.6	Mouse 1 Locomotion in Area Box	200.89	125.43	2.88	7.67	4.79
354	541.94	543.54	1.6	Mouse 1 Locomotion in Area Periphery	200.89	125.43	2.88	7.67	4.79
355	542.94	543.18	0.23	Mouse 1 Turn Around	44.9	192.26	3.18	2.64	11.31
356	545.25	549.42	4.17	Mouse 1 In Place Activity in Area Box	38.34	9.19	1.75	-58.28	-13.97
357	545.25	549.42	4.17	Mouse 1 In Place Activity in Area Periphery	38.34	9.19	1.75	-58.28	-13.97
358	543.64	549.55	5.91	Mouse 1 Turn Around	157.93	26.74	1.97	-147.89	-25.04
359	550.02	553.49	3.47	Area:Mouse 1 Center In Center	73.32	21.13	2.08	10.43	3
360	550.02	553.49	3.47	Area:Mouse 1 Center In Center 75	73.32	21.13	2.08	10.43	3
361	553.59	553.79	0.2	Mouse 1 Cross Over Periphery and Center 75 by Center	4.11	20.55	1.95	30.14	150.56
362	550.38	550.85	0.47	Mouse 1 In Place Activity in Area Box	23.43	50.16	2.14	-11.62	-24.87
363	550.38	550.85	0.47	Mouse 1 In Place Activity in Area Center	23.43	50.16	2.14	-11.62	-24.87
364	550.38	550.85	0.47	Mouse 1 In Place Activity in Area Center 75	23.43	50.16	2.14	-11.62	-24.87
365	551.72	553.35	1.63	Mouse 1 In Place Activity in Area Box	19.04	11.64	2.07	23.22	14.2
366	551.72	552.72	1	Mouse 1 In Place Activity in Area Center	10.01	10	2.18	-18.43	-18.41
367	551.72	552.72	1	Mouse 1 In Place Activity in Area Center 75	10.01	10	2.18	-18.43	-18.41
368	553.49	647.68	94.19	Area:Mouse 1 Center In Periphery	1872.29	19.88	1.89	86.69	0.92
369	647.78	647.98	0.2	Mouse 1 Cross Over Periphery and Center 75 by Center	8.78	43.87	2.73	-6.56	-32.76
370	553.55	557.66	4.1	Mouse 1 Locomotion in Area Box	477.38	116.32	2.65	-76.19	-18.56
371	553.55	557.66	4.1	Mouse 1 Locomotion in Area Periphery	477.38	116.32	2.65	-76.19	-18.56
372	554.85	555.89	1.03	Mouse 1 Turn Around	127.11	122.88	2.33	-84.83	-82.01
373	558.22	622.72	64.5	Mouse 1 In Place Activity in Area Box	172.04	2.67	1.63	-85.75	-1.33
374	558.22	622.72	64.5	Mouse 1 In Place Activity in Area Periphery	172.04	2.67	1.63	-85.75	-1.33
375	557.26	584.28	27.03	Mouse 1 Turn Around	192.95	7.14	1.53	-191.54	-7.09
376	623.76	624.62	0.87	Mouse 1 Flat-Back Approach in Area Box	72.93	84.07	3.68	5.31	6.12
377	623.42	624.52	1.1	Mouse 1 Locomotion in Area Box	75.67	68.73	3.4	-8.54	-7.75
378	623.42	624.52	1.1	Mouse 1 Locomotion in Area Periphery	75.67	68.73	3.4	-8.54	-7.75
379	624.52	624.96	0.43	Mouse 1 SAP [None]	40.04	92.31	3.43	2.58	5.96
380	624.69	625.56	0.87	Mouse 1 In Place Activity in Area Box	43.35	49.97	3.06	-3.23	-3.72
381	624.69	625.56	0.87	Mouse 1 In Place Activity in Area Periphery	43.35	49.97	3.06	-3.23	-3.72
382	626.26	626.73	0.47	Mouse 1 Flat-Back Approach in Area Box	24.18	51.77	3.82	-9.26	-19.82
383	626.13	626.83	0.7	Mouse 1 Locomotion in Area Box	36.53	52.13	3.71	-8.01	-11.43
384	626.13	626.83	0.7	Mouse 1 Locomotion in Area Periphery	36.53	52.13	3.71	-8.01	-11.43
385	628.9	631.4	2.5	Mouse 1 In Place Activity in Area Box	31.43	12.56	2.32	-9.32	-3.72
386	628.9	631.4	2.5	Mouse 1 In Place Activity in Area Periphery	31.43	12.56	2.32	-9.32	-3.72
387	628.19	632.87	4.67	Mouse 1 Turn Around	91.65	19.62	2.25	48.57	10.4
388	632.53	635	2.47	Mouse 1 Locomotion in Area Box	222.39	90.07	2.56	16.43	6.65
389	632.53	635	2.47	Mouse 1 Locomotion in Area Periphery	222.39	90.07	2.56	16.43	6.65
390	636.87	642.24	5.37	Mouse 1 In Place Activity in Area Box	30	5.58	1.92	43.11	8.02
391	636.87	642.24	5.37	Mouse 1 In Place Activity in Area Periphery	30	5.58	1.92	43.11	8.02
392	634.6	639.51	4.9	Mouse 1 Turn Around	184.06	37.53	2.14	81.6	16.64
393	642.41	644.04	1.63	Mouse 1 Locomotion in Area Box	229.07	140.11	2.96	-4.56	-2.79
394	642.41	644.04	1.63	Mouse 1 Locomotion in Area Periphery	229.07	140.11	2.96	-4.56	-2.79
395	647.68	649.22	1.53	Area:Mouse 1 Center In Center	121.58	79.21	2.73	-36.63	-23.87
396	647.68	649.22	1.53	Area:Mouse 1 Center In Center 75	121.58	79.21	2.73	-36.63	-23.87
397	649.32	649.52	0.2	Mouse 1 Cross Over Periphery and Center 75 by Center	22.27	111.23	2.35	-12.16	-60.76
398	647.91	650.35	2.44	Mouse 1 Locomotion in Area Box	196.9	80.84	2.57	-144.28	-59.23
399	647.91	648.98	1.07	Mouse 1 Locomotion in Area Center	80.84	75.71	2.79	-33.7	-31.57
400	647.91	648.98	1.07	Mouse 1 Locomotion in Area Center 75	80.84	75.71	2.79	-33.7	-31.57
401	649.22	699.83	50.62	Area:Mouse 1 Center In Periphery	1609.93	31.81	2	-77.42	-1.53
402	699.93	700.13	0.2	Mouse 1 Cross Over Periphery and Center 75 by Center	12.44	62.16	2.61	20.59	102.87
403	651.42	653.32	1.9	Mouse 1 In Place Activity in Area Box	19.66	10.34	1.82	-40.73	-21.41
404	651.42	653.32	1.9	Mouse 1 In Place Activity in Area Periphery	19.66	10.34	1.82	-40.73	-21.41
405	649.92	654.09	4.17	Mouse 1 Turn Around	110.92	26.59	2.21	-152.77	-36.63
406	654.02	654.85	0.83	Mouse 1 Locomotion in Area Box	54.36	65.17	2.65	28.64	34.33
407	654.02	654.85	0.83	Mouse 1 Locomotion in Area Periphery	54.36	65.17	2.65	28.64	34.33
408	654.95	655.72	0.77	Mouse 1 In Place Activity in Area Box	56.99	74.26	1.39	18.5	24.1
409	654.95	655.72	0.77	Mouse 1 In Place Activity in Area Periphery	56.99	74.26	1.39	18.5	24.1
410	654.32	656.12	1.8	Mouse 1 Turn Around	116.48	64.65	1.8	47.23	26.21
411	656.42	657.49	1.07	Mouse 1 Locomotion in Area Box	81.09	75.94	2.77	1.97	1.85
412	656.42	657.49	1.07	Mouse 1 Locomotion in Area Periphery	81.09	75.94	2.77	1.97	1.85
413	657.56	669.27	11.71	Mouse 1 In Place Activity in Area Box	132.35	11.3	1.74	-172.2	-14.7
414	657.56	669.27	11.71	Mouse 1 In Place Activity in Area Periphery	132.35	11.3	1.74	-172.2	-14.7
415	657.09	662.46	5.37	Mouse 1 Turn Around	175.45	32.66	1.76	-139.47	-25.96
416	669.97	670.37	0.4	Mouse 1 Flat-Back Approach in Area Box	35.28	88.11	3.34	-5.47	-13.66
417	669.54	671.17	1.63	Mouse 1 Locomotion in Area Box	192.71	117.87	2.81	-1.92	-1.17
418	669.54	671.17	1.63	Mouse 1 Locomotion in Area Periphery	192.71	117.87	2.81	-1.92	-1.17
419	671.97	674.74	2.77	Mouse 1 In Place Activity in Area Box	31.45	11.35	1.65	2.43	0.88
420	671.97	674.74	2.77	Mouse 1 In Place Activity in Area Periphery	31.45	11.35	1.65	2.43	0.88
421	670.94	675.11	4.17	Mouse 1 Turn Around	174.03	41.73	1.79	66.85	16.03
422	675.61	677.18	1.57	Mouse 1 Locomotion in Area Box	166.48	106.15	3.09	-2.38	-1.52
423	675.61	677.18	1.57	Mouse 1 Locomotion in Area Periphery	166.48	106.15	3.09	-2.38	-1.52
424	679.55	684.42	4.87	Mouse 1 In Place Activity in Area Box	51.51	10.57	1.55	59.97	12.31
425	679.55	684.42	4.87	Mouse 1 In Place Activity in Area Periphery	51.51	10.57	1.55	59.97	12.31
426	678.41	683.32	4.9	Mouse 1 Turn Around	104.34	21.27	1.84	-13.8	-2.81
427	686.05	688.52	2.47	Mouse 1 Locomotion in Area Box	210.6	85.29	2.51	-28.41	-11.51
428	686.05	688.52	2.47	Mouse 1 Locomotion in Area Periphery	210.6	85.29	2.51	-28.41	-11.51
429	688.82	699.23	10.41	Mouse 1 In Place Activity in Area Box	88.16	8.47	1.81	28.07	2.7
430	688.82	699.23	10.41	Mouse 1 In Place Activity in Area Periphery	88.16	8.47	1.81	28.07	2.7
431	688.05	695.33	7.27	Mouse 1 Turn Around	168.2	23.12	1.98	2	0.27
432	699.83	702.3	2.47	Area:Mouse 1 Center In Center	282.3	114.33	2.87	-31.43	-12.73
433	699.83	700.23	0.4	Area:Mouse 1 Center In Center 75	25.24	63.04	2.6	22.35	55.82
434	702.4	702.6	0.2	Mouse 1 Cross Over Periphery and Center 75 by Center	24.26	121.17	2.85	-5.04	-25.16
435	700.23	700.57	0.33	Area:Mouse 1 Center In Center 50	39.2	117.48	2.73	-3.2	-9.6
436	699.47	702.37	2.9	Mouse 1 Locomotion in Area Box	297.9	102.62	2.8	-3.98	-1.37
437	699.47	702.07	2.6	Mouse 1 Locomotion in Area Center	259.74	99.8	2.77	13.16	5.05
438	700.57	701.6	1.03	Area:Mouse 1 Center In Center 25	137.92	133.34	2.81	-39.43	-38.12
439	700.33	701.37	1.03	Mouse 1 Locomotion in Area Center 25	141.28	136.58	2.74	-41.44	-40.06
440	701.6	701.9	0.3	Area:Mouse 1 Center In Center 50	30.92	102.95	3.2	-1.58	-5.25
441	701.4	702.5	1.1	Mouse 1 Flat-Back Approach in Area Box	127.2	115.52	3.13	-26.26	-23.85
442	701.9	702.3	0.4	Area:Mouse 1 Center In Center 75	49.01	122.41	3.14	-9.57	-23.9
443	702.3	705.71	3.4	Area:Mouse 1 Center In Periphery	149.66	43.97	2.15	-127.14	-37.36
444	715.12	715.32	0.2	Mouse 1 Cross Over Periphery and Center 75 by Center	8.57	42.83	2.45	-2.41	-12.06
445	703.24	704.27	1.03	Mouse 1 In Place Activity in Area Box	15.23	14.73	1.61	1.84	1.78
446	703.24	704.27	1.03	Mouse 1 In Place Activity in Area Periphery	15.23	14.73	1.61	1.84	1.78
447	702	705.17	3.17	Mouse 1 Turn Around	147.47	46.52	2.17	-116.76	-36.84
448	704.84	706.07	1.23	Mouse 1 Locomotion in Area Box	96.47	78.14	2.52	-70.96	-57.47
449	705.71	705.81	0.1	Area:Mouse 1 Center In Center	11.86	118.48	2.72	-7.71	-77.02
450	705.71	705.81	0.1	Area:Mouse 1 Center In Center 75	11.86	118.48	2.72	-7.71	-77.02
451	704.84	706.07	1.23	Mouse 1 Locomotion in Area Periphery	96.47	78.14	2.52	-70.96	-57.47
452	705.81	715.02	9.21	Area:Mouse 1 Center In Periphery	459.88	49.94	2.02	236.41	25.67
453	706.17	707.77	1.6	Mouse 1 In Place Activity in Area Box	74.12	46.28	1.45	106.83	66.7
454	706.17	707.77	1.6	Mouse 1 In Place Activity in Area Periphery	74.12	46.28	1.45	106.83	66.7
455	705.57	708.81	3.24	Mouse 1 Turn Around	165.23	51.05	1.89	91.71	28.34
456	709.08	710.71	1.63	Mouse 1 In Place Activity in Area Box	42.39	25.93	1.58	8.34	5.1
457	709.08	710.71	1.63	Mouse 1 In Place Activity in Area Periphery	42.39	25.93	1.58	8.34	5.1
458	711.78	713.21	1.43	Mouse 1 Locomotion in Area Box	151.78	105.79	2.85	-16.71	-11.64
459	711.78	713.21	1.43	Mouse 1 Locomotion in Area Periphery	151.78	105.79	2.85	-16.71	-11.64
460	712.65	712.95	0.3	Mouse 1 Flat-Back Approach in Area Box	48.38	161.12	3.21	-2.78	-9.25
461	712.91	714.91	2	Mouse 1 Turn Around	159.68	79.76	2.3	-61.06	-30.5
462	715.02	715.82	0.8	Area:Mouse 1 Center In Center	61.71	77.06	2.51	14.69	18.35
463	715.02	715.82	0.8	Area:Mouse 1 Center In Center 75	61.71	77.06	2.51	14.69	18.35
464	715.92	716.12	0.2	Mouse 1 Cross Over Periphery and Center 75 by Center	34.08	170.21	2.6	3.47	17.32
465	714.81	717.78	2.97	Mouse 1 Locomotion in Area Box	340.29	114.59	2.38	-120.08	-40.44
466	714.81	715.58	0.77	Mouse 1 Locomotion in Area Center	36.68	47.8	2.38	-5.88	-7.66
467	714.81	715.58	0.77	Mouse 1 Locomotion in Area Center 75	36.68	47.8	2.38	-5.88	-7.66
468	715.82	750.75	34.93	Area:Mouse 1 Center In Periphery	1420.47	40.66	2.24	-428.69	-12.27
469	750.85	751.05	0.2	Mouse 1 Cross Over Periphery and Center 75 by Center	11.51	57.48	2.41	-5.36	-26.77
470	715.58	717.78	2.2	Mouse 1 Locomotion in Area Periphery	303.61	137.87	2.38	-114.2	-51.86
471	716.48	717.58	1.1	Mouse 1 Turn Around	143.81	130.6	2.15	-81.47	-73.99
472	718.55	721.19	2.64	Mouse 1 In Place Activity in Area Box	26.89	10.2	2.03	9.23	3.5
473	718.55	721.19	2.64	Mouse 1 In Place Activity in Area Periphery	26.89	10.2	2.03	9.23	3.5
474	721.92	722.92	1	Mouse 1 In Place Activity in Area Box	18.66	18.64	2.19	-16.82	-16.81
475	721.92	722.92	1	Mouse 1 In Place Activity in Area Periphery	18.66	18.64	2.19	-16.82	-16.81
476	723.56	725.33	1.77	Mouse 1 Locomotion in Area Box	154.42	87.32	2.99	12.71	7.19
477	723.56	725.33	1.77	Mouse 1 Locomotion in Area Periphery	154.42	87.32	2.99	12.71	7.19
478	724.76	725.16	0.4	Mouse 1 Flat-Back Approach in Area Box	54.79	136.83	3.55	-3.55	-8.87
479	725.46	739.01	13.55	Mouse 1 In Place Activity in Area Box	124.88	9.22	1.96	-136.35	-10.07
480	725.46	739.01	13.55	Mouse 1 In Place Activity in Area Periphery	124.88	9.22	1.96	-136.35	-10.07
481	724.92	734.43	9.51	Mouse 1 Turn Around	198.04	20.83	1.91	-171.53	-18.04
482	739.24	740.94	1.7	Mouse 1 Locomotion in Area Box	218.67	128.5	2.62	32.02	18.82
483	739.24	740.94	1.7	Mouse 1 Locomotion in Area Periphery	218.67	128.5	2.62	32.02	18.82
484	741.07	741.94	0.87	Mouse 1 In Place Activity in Area Box	71.88	82.85	1.75	2.13	2.45
485	741.07	741.94	0.87	Mouse 1 In Place Activity in Area Periphery	71.88	82.85	1.75	2.13	2.45
486	740.47	742.34	1.87	Mouse 1 Turn Around	202.11	108.16	2.08	40.1	21.46
487	743.04	744.58	1.53	Mouse 1 Locomotion in Area Box	215.53	140.42	3.02	-1.49	-0.97
488	743.04	744.58	1.53	Mouse 1 Locomotion in Area Periphery	215.53	140.42	3.02	-1.49	-0.97
489	743.64	744.28	0.63	Mouse 1 Flat-Back Approach in Area Box	114.78	181.04	3.47	-0.72	-1.14
490	744.84	748.05	3.2	Mouse 1 In Place Activity in Area Box	70.93	22.14	2.73	10.43	3.26
491	744.84	748.05	3.2	Mouse 1 In Place Activity in Area Periphery	70.93	22.14	2.73	10.43	3.26
492	744.41	749.25	4.84	Mouse 1 Turn Around	171.39	35.42	2.58	-83.24	-17.2
493	750.75	752.92	2.17	Area:Mouse 1 Center In Center	75.45	34.79	2.52	88.87	40.98
494	750.75	752.92	2.17	Area:Mouse 1 Center In Center 75	75.45	34.79	2.52	88.87	40.98
495	753.02	753.22	0.2	Mouse 1 Cross Over Periphery and Center 75 by Center	9.54	47.64	2.41	13.16	65.75
496	750.28	753.22	2.94	Mouse 1 Turn Around	104.73	35.67	2.45	91.3	31.09
497	752.92	818.45	65.53	Area:Mouse 1 Center In Periphery	2740.39	41.82	2.12	-429.11	-6.55
498	818.55	818.75	0.2	Mouse 1 Cross Over Periphery and Center 75 by Center	20.4	101.9	2.51	-22.05	-110.15
499	753.29	759.53	6.24	Mouse 1 In Place Activity in Area Box	67.55	10.83	1.67	126.65	20.3
500	753.29	759.53	6.24	Mouse 1 In Place Activity in Area Periphery	67.55	10.83	1.67	126.65	20.3
501	761.33	764.83	3.5	Mouse 1 In Place Activity in Area Box	61.23	17.48	2.15	31.69	9.04
502	761.33	764.83	3.5	Mouse 1 In Place Activity in Area Periphery	61.23	17.48	2.15	31.69	9.04
503	766	766.37	0.37	Mouse 1 Flat-Back Approach in Area Box	18.45	50.27	3.46	-4.07	-11.1
504	767.1	768.37	1.27	Mouse 1 Locomotion in Area Box	74.18	58.51	2.82	2.7	2.13
505	767.1	768.37	1.27	Mouse 1 Locomotion in Area Periphery	74.18	58.51	2.82	2.7	2.13
506	768.5	770.07	1.57	Mouse 1 In Place Activity in Area Box	52.96	33.77	1.68	1.81	1.16
507	768.5	770.07	1.57	Mouse 1 In Place Activity in Area Periphery	52.96	33.77	1.68	1.81	1.16
508	767.83	770.77	2.94	Mouse 1 Turn Around	117.07	39.87	1.92	-0.69	-0.24
509	772.31	773.51	1.2	Mouse 1 Locomotion in Area Box	87.76	73.06	2.68	58.89	49.03
510	772.31	773.51	1.2	Mouse 1 Locomotion in Area Periphery	87.76	73.06	2.68	58.89	49.03
511	773.61	775.78	2.17	Mouse 1 In Place Activity in Area Box	70.64	32.57	2.32	-1.96	-0.9
512	773.61	775.78	2.17	Mouse 1 In Place Activity in Area Periphery	70.64	32.57	2.32	-1.96	-0.9
513	774.71	776.84	2.14	Mouse 1 Turn Around	35.34	16.55	2.81	-97.91	-45.85
514	777.34	778.81	1.47	Mouse 1 In Place Activity in Area Box	46.62	31.75	1.36	-39.82	-27.13
515	777.34	778.81	1.47	Mouse 1 In Place Activity in Area Periphery	46.62	31.75	1.36	-39.82	-27.13
516	779.91	781.28	1.37	Mouse 1 Locomotion in Area Box	156.37	114.3	2.5	1.5	1.09
517	779.91	781.28	1.37	Mouse 1 Locomotion in Area Periphery	156.37	114.3	2.5	1.5	1.09
518	781.38	783.72	2.34	Mouse 1 In Place Activity in Area Box	87.44	37.44	1.69	-52.09	-22.3
519	781.38	783.72	2.34	Mouse 1 In Place Activity in Area Periphery	87.44	37.44	1.69	-52.09	-22.3
520	781.01	784.72	3.7	Mouse 1 Turn Around	170.51	46.04	1.83	-80.54	-21.75
521	784.35	785.52	1.17	Mouse 1 Locomotion in Area Box	81.14	69.48	2.76	-4.87	-4.17
522	784.35	785.52	1.17	Mouse 1 Locomotion in Area Periphery	81.14	69.48	2.76	-4.87	-4.17
523	785.62	786.55	0.93	Mouse 1 In Place Activity in Area Box	61.65	65.98	1.95	3.22	3.45
524	785.62	786.55	0.93	Mouse 1 In Place Activity in Area Periphery	61.65	65.98	1.95	3.22	3.45
525	787.52	788.32	0.8	Mouse 1 Flat-Back Approach in Area Box	64.96	81.12	3.66	-4.95	-6.18
526	787.42	788.39	0.97	Mouse 1 Locomotion in Area Box	77.45	80.04	3.55	-8.62	-8.91
527	787.42	788.39	0.97	Mouse 1 Locomotion in Area Periphery	77.45	80.04	3.55	-8.62	-8.91
528	788.56	791.79	3.24	Mouse 1 In Place Activity in Area Box	78.53	24.26	2.35	-19.43	-6
529	788.56	791.79	3.24	Mouse 1 In Place Activity in Area Periphery	78.53	24.26	2.35	-19.43	-6
530	788.15	792.46	4.3	Mouse 1 Turn Around	143.57	33.35	2.39	-95.64	-22.22
531	792.13	793.83	1.7	Mouse 1 Locomotion in Area Box	118.36	69.55	2.31	-42.2	-24.8
532	792.13	793.83	1.7	Mouse 1 Locomotion in Area Periphery	118.36	69.55	2.31	-42.2	-24.8
533	794.09	794.93	0.83	Mouse 1 In Place Activity in Area Box	39.84	47.76	1.47	2.03	2.44
534	794.09	794.93	0.83	Mouse 1 In Place Activity in Area Periphery	39.84	47.76	1.47	2.03	2.44
535	795.2	798.47	3.27	Mouse 1 Locomotion in Area Box	344.75	105.43	2.59	-86.07	-26.32
536	795.2	798.47	3.27	Mouse 1 Locomotion in Area Periphery	344.75	105.43	2.59	-86.07	-26.32
537	798.63	801.94	3.3	Mouse 1 In Place Activity in Area Box	75.69	22.91	1.39	6.12	1.85
538	798.63	801.94	3.3	Mouse 1 In Place Activity in Area Periphery	75.69	22.91	1.39	6.12	1.85
539	798.06	802.2	4.14	Mouse 1 Turn Around	186.07	44.97	1.61	-35.79	-8.65
540	802.1	803.44	1.33	Mouse 1 Locomotion in Area Box	130.7	97.93	2.48	-59.84	-44.84
541	802.1	803.44	1.33	Mouse 1 Locomotion in Area Periphery	130.7	97.93	2.48	-59.84	-44.84
542	803.6	804.44	0.83	Mouse 1 In Place Activity in Area Box	69.55	83.37	1.44	-1.74	-2.08
543	803.6	804.44	0.83	Mouse 1 In Place Activity in Area Periphery	69.55	83.37	1.44	-1.74	-2.08
544	805.47	806.34	0.87	Mouse 1 In Place Activity in Area Box	49.97	57.6	1.57	-0.23	-0.26
545	805.47	806.34	0.87	Mouse 1 In Place Activity in Area Periphery	49.97	57.6	1.57	-0.23	-0.26
546	804.84	807.11	2.27	Mouse 1 Turn Around	101.45	44.71	1.79	-55.14	-24.3
547	808.21	809.38	1.17	Mouse 1 Locomotion in Area Box	79.92	68.44	2.62	6.12	5.24
548	808.21	809.38	1.17	Mouse 1 Locomotion in Area Periphery	79.92	68.44	2.62	6.12	5.24
549	809.48	812.18	2.7	Mouse 1 In Place Activity in Area Box	78.53	29.05	1.67	0.41	0.15
550	809.48	812.18	2.7	Mouse 1 In Place Activity in Area Periphery	78.53	29.05	1.67	0.41	0.15
551	808.88	810.74	1.87	Mouse 1 Turn Around	129.95	69.55	1.9	63.07	33.75
552	812.75	813.55	0.8	Mouse 1 Flat-Back Approach in Area Box	103.88	129.72	3.35	-0.24	-0.31
553	812.31	813.31	1	Mouse 1 Locomotion in Area Box	75.72	75.64	3.09	-12.7	-12.69
554	812.31	813.31	1	Mouse 1 Locomotion in Area Periphery	75.72	75.64	3.09	-12.7	-12.69
555	814.08	816.75	2.67	Mouse 1 In Place Activity in Area Box	40.18	15.05	1.6	62.68	23.48
556	814.08	816.75	2.67	Mouse 1 In Place Activity in Area Periphery	40.18	15.05	1.6	62.68	23.48
557	812.88	817.12	4.24	Mouse 1 Turn Around	190.31	44.91	2.05	-10.58	-2.5
558	818.45	820.95	2.5	Area:Mouse 1 Center In Center	264.62	105.74	2.43	17.91	7.16
559	818.45	818.89	0.43	Area:Mouse 1 Center In Center 75	44.57	102.75	2.54	-27.2	-62.7
560	821.05	821.25	0.2	Mouse 1 Cross Over Periphery and Center 75 by Center	7.77	38.83	2.55	-7.44	-37.15
561	817.95	819.95	2	Mouse 1 Locomotion in Area Box	215.84	107.81	2.52	-10.78	-5.39
562	817.95	819.95	2	Mouse 1 Locomotion in Area Center	215.84	107.81	2.52	-10.78	-5.39
563	818.89	819.92	1.03	Area:Mouse 1 Center In Center 50	147.23	142.34	2.57	30.74	29.71
564	818.65	819.69	1.03	Mouse 1 Locomotion in Area Center 50	144.09	139.3	2.57	26.41	25.53
565	819.92	820.95	1.03	Area:Mouse 1 Center In Center 75	72.82	70.4	2.24	14.37	13.89
566	820.95	832.37	11.41	Area:Mouse 1 Center In Periphery	333.95	29.26	1.94	205.26	17.99
567	832.47	832.67	0.2	Mouse 1 Cross Over Periphery and Center 75 by Center	30.02	149.93	2.5	0.88	4.4
568	820.65	822.06	1.4	Mouse 1 Turn Around	56.59	40.38	2.32	104.2	74.36
569	824.39	829.63	5.24	Mouse 1 In Place Activity in Area Box	75.86	14.48	1.67	-79.14	-15.11
570	824.39	829.63	5.24	Mouse 1 In Place Activity in Area Periphery	75.86	14.48	1.67	-79.14	-15.11
571	823.82	827.69	3.87	Mouse 1 Turn Around	102.92	26.59	1.97	-77.31	-19.97
572	831.26	834.9	3.64	Mouse 1 Locomotion in Area Box	313.52	86.2	2.45	144.91	39.84
573	831.26	832.13	0.87	Mouse 1 Locomotion in Area Periphery	59.3	68.36	2.55	3.49	4.03
574	832.37	840.17	7.81	Area:Mouse 1 Center In Center	491.91	63	2.35	-41.09	-5.26
575	832.37	833.6	1.23	Area:Mouse 1 Center In Center 75	128.58	104.15	2.35	101.99	82.61
576	840.27	840.47	0.2	Mouse 1 Cross Over Periphery and Center 75 by Center	10.92	54.54	2.3	-10.68	-53.34
577	831.46	834.9	3.44	Mouse 1 Locomotion in Area Center	304.09	88.48	2.45	138.18	40.21
578	831.46	832.7	1.23	Mouse 1 Locomotion in Area Center 75	130.42	105.64	2.55	8.7	7.05
579	832.2	833.23	1.03	Mouse 1 Turn Around	131.65	127.27	2.35	67.87	65.61
580	833.6	834.5	0.9	Area:Mouse 1 Center In Center 50	61.34	68.09	2.45	30.63	34
581	834.5	835.87	1.37	Area:Mouse 1 Center In Center 25	85.9	62.79	2.38	67.79	49.55
582	834.33	835.84	1.5	Mouse 1 Turn Around	97.01	64.61	2.39	76.21	50.76
583	835.87	837.34	1.47	Area:Mouse 1 Center In Center 50	27.27	18.58	2.28	-53.62	-36.52
584	837.34	838.54	1.2	Area:Mouse 1 Center In Center 25	46.71	38.89	2.28	-150.11	-124.97
585	838.54	839.24	0.7	Area:Mouse 1 Center In Center 50	75.65	107.97	2.53	23.25	33.19
586	837.94	840.34	2.4	Mouse 1 Locomotion in Area Box	182.51	75.97	2.41	-78.96	-32.87
587	837.94	839.21	1.27	Mouse 1 Locomotion in Area Center	103.55	81.67	2.5	-14.14	-11.15
588	839.24	840.17	0.93	Area:Mouse 1 Center In Center 75	66.46	71.13	2.28	-61.03	-65.32
589	840.17	867.33	27.16	Area:Mouse 1 Center In Periphery	875.63	32.24	1.98	271.4	9.99
590	867.43	867.63	0.2	Mouse 1 Cross Over Periphery and Center 75 by Center	8.16	40.76	2.76	0.46	2.3
591	840.61	842.24	1.63	Mouse 1 In Place Activity in Area Box	35.81	21.9	1.67	51.83	31.7
592	840.61	842.24	1.63	Mouse 1 In Place Activity in Area Periphery	35.81	21.9	1.67	51.83	31.7
593	843.48	844.68	1.2	Mouse 1 In Place Activity in Area Box	33.64	28.01	1.93	14.71	12.24
594	843.48	844.68	1.2	Mouse 1 In Place Activity in Area Periphery	33.64	28.01	1.93	14.71	12.24
595	845.41	846.55	1.13	Mouse 1 Locomotion in Area Box	84.17	74.19	2.64	-18.69	-16.47
596	845.41	846.55	1.13	Mouse 1 Locomotion in Area Periphery	84.17	74.19	2.64	-18.69	-16.47
597	847.31	851.28	3.97	Mouse 1 In Place Activity in Area Box	44.47	11.2	1.74	60.28	15.18
598	847.31	851.28	3.97	Mouse 1 In Place Activity in Area Periphery	44.47	11.2	1.74	60.28	15.18
599	846.11	849.02	2.9	Mouse 1 Turn Around	150.99	52.01	1.81	62.8	21.63
600	852.15	853.22	1.07	Mouse 1 Locomotion in Area Box	76.23	71.39	2.53	-44.42	-41.6
601	852.15	853.22	1.07	Mouse 1 Locomotion in Area Periphery	76.23	71.39	2.53	-44.42	-41.6
602	853.35	856.32	2.97	Mouse 1 In Place Activity in Area Box	72.93	24.56	1.65	-102.78	-34.61
603	853.35	856.32	2.97	Mouse 1 In Place Activity in Area Periphery	72.93	24.56	1.65	-102.78	-34.61
604	852.65	856.82	4.17	Mouse 1 Turn Around	148.18	35.53	1.82	-54.45	-13.05
605	857.39	857.96	0.57	Mouse 1 Flat-Back Approach in Area Box	82.97	146.26	3.55	0.88	1.55
606	856.82	857.96	1.13	Mouse 1 Locomotion in Area Box	103.45	91.19	3.03	44.37	39.11
607	856.82	857.96	1.13	Mouse 1 Locomotion in Area Periphery	103.45	91.19	3.03	44.37	39.11
608	858.06	863.3	5.24	Mouse 1 In Place Activity in Area Box	109.66	20.93	1.92	78.49	14.98
609	858.06	863.3	5.24	Mouse 1 In Place Activity in Area Periphery	109.66	20.93	1.92	78.49	14.98
610	857.56	863.03	5.47	Mouse 1 Turn Around	190.64	34.84	2.09	80.16	14.65
611	863.46	864.23	0.77	Mouse 1 Locomotion in Area Box	38.63	50.34	2.31	8.21	10.69
612	863.46	864.23	0.77	Mouse 1 Locomotion in Area Periphery	38.63	50.34	2.31	8.21	10.69
613	864.33	865.83	1.5	Mouse 1 In Place Activity in Area Box	57.93	38.58	1.84	2.11	1.41
614	864.33	865.83	1.5	Mouse 1 In Place Activity in Area Periphery	57.93	38.58	1.84	2.11	1.41
615	867.33	870.4	3.07	Area:Mouse 1 Center In Center	283.95	92.5	2.63	22.91	7.46
616	867.33	868.3	0.97	Area:Mouse 1 Center In Center 75	40.59	41.94	2.59	57.32	59.24
617	870.5	870.7	0.2	Mouse 1 Cross Over Periphery and Center 75 by Center	14.99	74.89	2.72	2.8	13.99
618	865.93	868.1	2.17	Mouse 1 Turn Around	68.65	31.65	2.25	129.45	59.68
619	868.3	869.27	0.97	Area:Mouse 1 Center In Center 50	90.46	93.49	2.85	-10.98	-11.35
620	868	870.77	2.77	Mouse 1 Locomotion in Area Box	285.48	103.08	2.64	-18.28	-6.6
621	868	869.77	1.77	Mouse 1 Locomotion in Area Center	179.43	101.46	2.73	-19.44	-10.99
622	868.07	869.04	0.97	Mouse 1 Locomotion in Area Center 50	71.33	73.71	2.78	-17.57	-18.16
623	869.27	870.4	1.13	Area:Mouse 1 Center In Center 75	152.9	134.78	2.48	-23.43	-20.66
624	869.04	869.77	0.73	Mouse 1 Locomotion in Area Center 75	105.42	143.61	2.7	-5.79	-7.89
625	870.4	884.82	14.41	Area:Mouse 1 Center In Periphery	306.47	21.26	1.94	-234.76	-16.29
626	884.92	885.12	0.2	Mouse 1 Cross Over Periphery and Center 75 by Center	18.92	94.51	2.82	0.31	1.53
627	870.97	878.38	7.41	Mouse 1 In Place Activity in Area Box	74.53	10.06	1.85	-102.21	-13.8
628	870.97	878.38	7.41	Mouse 1 In Place Activity in Area Periphery	74.53	10.06	1.85	-102.21	-13.8
629	870.34	879.31	8.98	Mouse 1 Turn Around	140.1	15.61	1.93	-109.52	-12.2
630	879.31	880.15	0.83	Mouse 1 Locomotion in Area Box	55.6	66.65	2.45	29.47	35.33
631	879.31	880.15	0.83	Mouse 1 Locomotion in Area Periphery	55.6	66.65	2.45	29.47	35.33
632	880.35	883.62	3.27	Mouse 1 In Place Activity in Area Box	76.74	23.47	1.88	-74.88	-22.9
633	880.35	883.62	3.27	Mouse 1 In Place Activity in Area Periphery	76.74	23.47	1.88	-74.88	-22.9
634	879.71	884.72	5.01	Mouse 1 Turn Around	151.2	30.21	1.91	-136.48	-27.27
635	884.82	885.85	1.03	Area:Mouse 1 Center In Center	146.78	141.9	2.69	54.87	53.05
636	884.82	885.85	1.03	Area:Mouse 1 Center In Center 75	146.78	141.9	2.69	54.87	53.05
637	885.95	886.15	0.2	Mouse 1 Cross Over Periphery and Center 75 by Center	36.65	183.08	3.04	-5.43	-27.12
638	884.42	886.59	2.17	Mouse 1 Locomotion in Area Box	296.54	136.73	2.71	6.6	3.04
639	884.42	885.62	1.2	Mouse 1 Locomotion in Area Center	115.28	95.97	2.55	5.57	4.64
640	884.42	885.62	1.2	Mouse 1 Locomotion in Area Center 75	115.28	95.97	2.55	5.57	4.64
641	885.85	927.46	41.61	Area:Mouse 1 Center In Periphery	859.16	20.65	1.87	570.79	13.72
642	927.56	927.76	0.2	Mouse 1 Cross Over Periphery and Center 75 by Center	13.41	67	2.54	2.71	13.54
643	885.62	886.59	0.97	Mouse 1 Locomotion in Area Periphery	181.26	187.32	2.91	1.03	1.07
644	886.69	887.72	1.03	Mouse 1 In Place Activity in Area Box	82.4	79.66	3.09	0.6	0.58
645	886.69	887.72	1.03	Mouse 1 In Place Activity in Area Periphery	82.4	79.66	3.09	0.6	0.58
646	888.76	890.29	1.53	Mouse 1 In Place Activity in Area Box	15.62	10.18	1.72	16.98	11.06
647	888.76	890.29	1.53	Mouse 1 In Place Activity in Area Periphery	15.62	10.18	1.72	16.98	11.06
648	886.25	891.16	4.9	Mouse 1 Turn Around	188.99	38.53	2.32	106.89	21.79
649	891.52	905.07	13.55	Mouse 1 In Place Activity in Area Box	99.58	7.35	1.69	38.96	2.88
650	891.52	905.07	13.55	Mouse 1 In Place Activity in Area Periphery	99.58	7.35	1.69	38.96	2.88
652	905.94	915.72	9.78	Mouse 1 In Place Activity in Area Box	48.66	4.98	1.59	222.81	22.79
653	905.94	915.72	9.78	Mouse 1 In Place Activity in Area Periphery	48.66	4.98	1.59	222.81	22.79
654	892.46	909.58	17.12	Mouse 1 Turn Around	102	5.96	1.64	347.38	20.29
655	916.12	918.05	1.94	Mouse 1 Locomotion in Area Box	237.34	122.64	2.66	5.84	3.02
656	916.12	918.05	1.94	Mouse 1 Locomotion in Area Periphery	237.34	122.64	2.66	5.84	3.02
657	918.28	924.69	6.41	Mouse 1 In Place Activity in Area Box	57.63	9	1.78	34.02	5.31
658	918.28	924.69	6.41	Mouse 1 In Place Activity in Area Periphery	57.63	9	1.78	34.02	5.31
659	925.96	926.53	0.57	Mouse 1 In Place Activity in Area Box	37.74	66.54	2.41	-0.86	-1.51
660	925.96	926.53	0.57	Mouse 1 In Place Activity in Area Periphery	37.74	66.54	2.41	-0.86	-1.51
661	927.46	931.16	3.7	Area:Mouse 1 Center In Center	255.15	68.89	2.43	17.45	4.71
662	927.46	929.63	2.17	Area:Mouse 1 Center In Center 75	94.89	43.75	2.28	20.41	9.41
663	929.73	931.46	1.74	Mouse 1 Cross Over Periphery and Center 75 by Center	210.06	121.07	2.66	-38.11	-21.96
664	927.99	929.3	1.3	Mouse 1 In Place Activity in Area Box	54.38	41.79	2.27	-9.89	-7.6
665	927.99	929.3	1.3	Mouse 1 In Place Activity in Area Center	54.38	41.79	2.27	-9.89	-7.6
666	927.99	929.3	1.3	Mouse 1 In Place Activity in Area Center 75	54.38	41.79	2.27	-9.89	-7.6
667	929.63	930	0.37	Area:Mouse 1 Center In Center 50	16.07	43.79	2.54	3.79	10.34
668	930	930.23	0.23	Area:Mouse 1 Center In Center 25	19.28	82.56	2.55	5.9	25.28
669	930.23	930.96	0.73	Area:Mouse 1 Center In Center 50	94.67	128.97	2.65	10.04	13.68
670	929.43	931.6	2.17	Mouse 1 Locomotion in Area Box	237.86	109.67	2.59	-25.33	-11.68
671	929.43	930.93	1.5	Mouse 1 Locomotion in Area Center	127.55	84.95	2.55	39.31	26.18
672	929.43	930.73	1.3	Mouse 1 Locomotion in Area Center 50	99.58	76.52	2.54	39.85	30.63
673	930.96	931.16	0.2	Area:Mouse 1 Center In Center 75	30.23	151.02	2.86	-22.7	-113.36
674	931.16	944.48	13.31	Area:Mouse 1 Center In Periphery	353.68	26.57	1.96	-161.09	-12.1
675	944.58	944.78	0.2	Mouse 1 Cross Over Periphery and Center 75 by Center	8.96	44.74	2.41	-0.6	-2.98
676	930.93	931.6	0.67	Mouse 1 Locomotion in Area Periphery	110.3	165.29	2.69	-64.65	-96.87
677	931.2	933.5	2.3	Mouse 1 Turn Around	175.81	76.36	2.16	-111.46	-48.41
678	932.87	939.41	6.54	Mouse 1 In Place Activity in Area Box	32.76	5.01	1.68	-100.21	-15.32
679	932.87	939.41	6.54	Mouse 1 In Place Activity in Area Periphery	32.76	5.01	1.68	-100.21	-15.32
680	939.64	940.71	1.07	Mouse 1 Locomotion in Area Box	69.04	64.66	2.75	-28.92	-27.08
681	939.64	940.71	1.07	Mouse 1 Locomotion in Area Periphery	69.04	64.66	2.75	-28.92	-27.08
682	940.91	943.68	2.77	Mouse 1 In Place Activity in Area Box	47.97	17.32	1.98	0.12	0.05
683	940.91	943.68	2.77	Mouse 1 In Place Activity in Area Periphery	47.97	17.32	1.98	0.12	0.05
684	944.48	947.31	2.84	Area:Mouse 1 Center In Center	59.9	21.12	2.24	-73.52	-25.92
685	944.48	947.31	2.84	Area:Mouse 1 Center In Center 75	59.9	21.12	2.24	-73.52	-25.92
686	947.41	947.61	0.2	Mouse 1 Cross Over Periphery and Center 75 by Center	13.33	66.59	2.78	-4.73	-23.62
687	940.37	945.55	5.17	Mouse 1 Turn Around	153	29.58	2.1	94.92	18.35
688	945.88	946.65	0.77	Mouse 1 In Place Activity in Area Box	12.44	16.21	2.43	0.75	0.98
689	945.88	946.65	0.77	Mouse 1 In Place Activity in Area Center	12.44	16.21	2.43	0.75	0.98
690	945.88	946.65	0.77	Mouse 1 In Place Activity in Area Center 75	12.44	16.21	2.43	0.75	0.98
691	947.31	1039.51	92.19	Area:Mouse 1 Center In Periphery	1327.37	14.4	1.73	215.98	2.34
692	1039.61	1039.81	0.2	Mouse 1 Cross Over Periphery and Center 75 by Center	14.29	71.4	3	-0.66	-3.3
693	947.05	948.08	1.03	Mouse 1 Locomotion in Area Box	86.8	83.91	2.71	-48.03	-46.43
694	947.08	948.08	1	Mouse 1 Locomotion in Area Periphery	86.13	86.04	2.75	-45.32	-45.27
695	948.28	961.46	13.18	Mouse 1 In Place Activity in Area Box	82.38	6.25	1.58	-113.97	-8.65
696	948.28	961.46	13.18	Mouse 1 In Place Activity in Area Periphery	82.38	6.25	1.58	-113.97	-8.65
697	947.75	961.93	14.18	Mouse 1 Turn Around	167.76	11.83	1.65	-75.27	-5.31
698	961.7	962.7	1	Mouse 1 Locomotion in Area Box	56.94	56.88	2.45	-14.01	-14
699	961.7	962.7	1	Mouse 1 Locomotion in Area Periphery	56.94	56.88	2.45	-14.01	-14
700	962.8	964.53	1.74	Mouse 1 In Place Activity in Area Box	59.43	34.25	1.91	-1.48	-0.85
701	962.8	964.53	1.74	Mouse 1 In Place Activity in Area Periphery	59.43	34.25	1.91	-1.48	-0.85
702	966.3	967.07	0.77	Mouse 1 In Place Activity in Area Box	36.65	47.75	2.24	9.84	12.82
703	966.3	967.07	0.77	Mouse 1 In Place Activity in Area Periphery	36.65	47.75	2.24	9.84	12.82
704	968.74	975.08	6.34	Mouse 1 In Place Activity in Area Box	55.76	8.79	1.74	26.66	4.21
705	968.74	975.08	6.34	Mouse 1 In Place Activity in Area Periphery	55.76	8.79	1.74	26.66	4.21
706	967.83	975.81	7.97	Mouse 1 Turn Around	125.71	15.76	1.84	95.77	12.01
707	976.54	979.45	2.9	Mouse 1 Locomotion in Area Box	288.85	99.5	2.65	89.57	30.86
708	976.54	979.45	2.9	Mouse 1 Locomotion in Area Periphery	288.85	99.5	2.65	89.57	30.86
709	979.65	980.68	1.03	Mouse 1 In Place Activity in Area Box	30.47	29.46	1.75	-4.79	-4.63
710	979.65	980.68	1.03	Mouse 1 In Place Activity in Area Periphery	30.47	29.46	1.75	-4.79	-4.63
711	980.95	982.62	1.67	Mouse 1 Locomotion in Area Box	148.74	89.16	2.5	-14.88	-8.92
712	980.95	982.62	1.67	Mouse 1 Locomotion in Area Periphery	148.74	89.16	2.5	-14.88	-8.92
713	982.85	983.88	1.03	Mouse 1 In Place Activity in Area Box	48.07	46.47	2.05	3.67	3.55
714	982.85	983.88	1.03	Mouse 1 In Place Activity in Area Periphery	48.07	46.47	2.05	3.67	3.55
715	985.25	1036.37	51.12	Mouse 1 In Place Activity in Area Box	130.88	2.56	1.55	113.4	2.22
716	985.25	1036.37	51.12	Mouse 1 In Place Activity in Area Periphery	130.88	2.56	1.55	113.4	2.22
717	982.68	994.13	11.44	Mouse 1 Turn Around	167.15	14.61	1.81	-250.86	-21.92
718	1037.07	1038.77	1.7	Mouse 1 In Place Activity in Area Box	15.88	9.33	2.05	-0.61	-0.36
719	1037.07	1038.77	1.7	Mouse 1 In Place Activity in Area Periphery	15.88	9.33	2.05	-0.61	-0.36
720	1039.51	1041.37	1.87	Area:Mouse 1 Center In Center	253.79	135.82	2.76	-34.51	-18.47
721	1039.51	1040.21	0.7	Area:Mouse 1 Center In Center 75	62.78	89.6	2.85	-15.43	-22.02
722	1041.47	1041.68	0.2	Mouse 1 Cross Over Periphery and Center 75 by Center	24.49	122.34	2.15	8.88	44.36
723	1039.14	1041.31	2.17	Mouse 1 Locomotion in Area Box	251.49	115.96	2.76	-27.52	-12.69
724	1039.14	1041.14	2	Mouse 1 Locomotion in Area Center	223.76	111.77	2.78	-28.72	-14.35
725	1039.14	1041.14	2	Mouse 1 Locomotion in Area Center 75	223.76	111.77	2.78	-28.72	-14.35
726	1040.21	1040.67	0.47	Area:Mouse 1 Center In Center 50	74.62	159.75	2.75	-22.72	-48.64
727	1040.67	1041.37	0.7	Area:Mouse 1 Center In Center 75	116.39	166.1	2.68	3.64	5.2
728	1041.37	1067.73	26.36	Area:Mouse 1 Center In Periphery	1230.65	46.69	2.29	-523.96	-19.88
729	1067.83	1068.03	0.2	Mouse 1 Cross Over Periphery and Center 75 by Center	6.12	30.54	2.67	3.16	15.78
730	1041.71	1042.54	0.83	Mouse 1 In Place Activity in Area Box	36.15	43.33	2.1	-30.11	-36.1
731	1041.71	1042.54	0.83	Mouse 1 In Place Activity in Area Periphery	36.15	43.33	2.1	-30.11	-36.1
732	1043.98	1046.01	2.04	Mouse 1 In Place Activity in Area Box	12.42	6.1	1.81	-9.1	-4.47
733	1043.98	1046.01	2.04	Mouse 1 In Place Activity in Area Periphery	12.42	6.1	1.81	-9.1	-4.47
734	1041.21	1048.01	6.81	Mouse 1 Turn Around	186.36	27.38	2.18	-172.51	-25.34
735	1047.81	1048.08	0.27	Mouse 1 Flat-Back Approach in Area Box	8.25	30.92	3.69	-9.7	-36.33
736	1048.08	1049.15	1.07	Mouse 1 Locomotion in Area Box	97.11	90.95	2.96	11.15	10.44
737	1048.08	1049.15	1.07	Mouse 1 Locomotion in Area Periphery	97.11	90.95	2.96	11.15	10.44
738	1050.55	1051.05	0.5	Mouse 1 Flat-Back Approach in Area Box	31.23	62.41	3.72	-9.12	-18.21
739	1050.35	1051.18	0.83	Mouse 1 Locomotion in Area Box	51.37	61.59	3.47	-17.17	-20.58
740	1050.35	1051.18	0.83	Mouse 1 Locomotion in Area Periphery	51.37	61.59	3.47	-17.17	-20.58
741	1051.28	1053.92	2.64	Mouse 1 In Place Activity in Area Box	84.05	31.89	1.91	-14.58	-5.53
742	1051.28	1053.92	2.64	Mouse 1 In Place Activity in Area Periphery	84.05	31.89	1.91	-14.58	-5.53
743	1050.92	1054.62	3.7	Mouse 1 Turn Around	131.29	35.45	2.06	-87.12	-23.52
744	1054.35	1056.09	1.74	Mouse 1 Locomotion in Area Box	197.31	113.72	2.62	-7.8	-4.5
745	1054.35	1056.09	1.74	Mouse 1 Locomotion in Area Periphery	197.31	113.72	2.62	-7.8	-4.5
746	1056.22	1061.83	5.61	Mouse 1 In Place Activity in Area Box	96.47	17.21	2.06	-8.85	-1.58
747	1056.22	1061.83	5.61	Mouse 1 In Place Activity in Area Periphery	96.47	17.21	2.06	-8.85	-1.58
748	1055.86	1062.5	6.64	Mouse 1 Turn Around	182.79	27.53	2.09	-95.17	-14.33
749	1062.2	1064.03	1.84	Mouse 1 Locomotion in Area Box	209.69	114.26	2.73	-18.62	-10.14
750	1062.2	1064.03	1.84	Mouse 1 Locomotion in Area Periphery	209.69	114.26	2.73	-18.62	-10.14
751	1064.76	1065.67	0.9	Mouse 1 In Place Activity in Area Box	29.89	33.17	2.32	-2.18	-2.42
752	1064.76	1065.67	0.9	Mouse 1 In Place Activity in Area Periphery	29.89	33.17	2.32	-2.18	-2.42
753	1066.33	1067.73	1.4	Mouse 1 Turn Around	73	52.09	2.13	-115.96	-82.75
754	1067.73	1069.84	2.1	Area:Mouse 1 Center In Center	76.27	36.28	2.37	-99.06	-47.13
755	1067.73	1069.84	2.1	Area:Mouse 1 Center In Center 75	76.27	36.28	2.37	-99.06	-47.13
756	1069.94	1070.14	0.2	Mouse 1 Cross Over Periphery and Center 75 by Center	8.94	44.65	2.25	1.23	6.16
757	1069.84	1078.55	8.71	Area:Mouse 1 Center In Periphery	90.09	10.34	1.97	192.74	22.13
758	1078.65	1078.85	0.2	Mouse 1 Cross Over Periphery and Center 75 by Center	10.74	53.65	2.52	14.18	70.82
759	1070.14	1077.44	7.31	Mouse 1 In Place Activity in Area Box	70.08	9.59	1.99	84.08	11.51
760	1070.14	1077.44	7.31	Mouse 1 In Place Activity in Area Periphery	70.08	9.59	1.99	84.08	11.51
761	1068.8	1073.67	4.87	Mouse 1 Turn Around	96.23	19.75	1.87	12.71	2.61
762	1078.55	1079.21	0.67	Area:Mouse 1 Center In Center	41.17	61.69	2.4	48.73	73.02
763	1078.55	1079.21	0.67	Area:Mouse 1 Center In Center 75	41.17	61.69	2.4	48.73	73.02
764	1079.31	1079.51	0.2	Mouse 1 Cross Over Periphery and Center 75 by Center	15.67	78.29	2.25	-4.05	-20.21
765	1079.21	1100.2	20.99	Area:Mouse 1 Center In Periphery	800.36	38.13	2.01	436.89	20.82
766	1100.3	1100.5	0.2	Mouse 1 Cross Over Periphery and Center 75 by Center	7.8	38.94	2.57	-0.34	-1.7
767	1078.61	1080.28	1.67	Mouse 1 Turn Around	97.27	58.3	2.17	116.73	69.97
768	1080.65	1085.09	4.44	Mouse 1 In Place Activity in Area Box	57.76	13.02	1.87	109.2	24.61
769	1080.65	1085.09	4.44	Mouse 1 In Place Activity in Area Periphery	57.76	13.02	1.87	109.2	24.61
770	1085.29	1089.16	3.87	Mouse 1 Locomotion in Area Box	505.33	130.56	2.66	75.79	19.58
771	1085.29	1089.16	3.87	Mouse 1 Locomotion in Area Periphery	505.33	130.56	2.66	75.79	19.58
772	1090.46	1092.93	2.47	Mouse 1 In Place Activity in Area Box	10.7	4.33	1.63	-8.83	-3.58
773	1090.46	1092.93	2.47	Mouse 1 In Place Activity in Area Periphery	10.7	4.33	1.63	-8.83	-3.58
774	1092.93	1094.43	1.5	Mouse 1 has no movement in Area Box	0	0	1.57	-9.56	-6.37
775	1092.93	1094.43	1.5	Mouse 1 has no movement in Area Periphery	0	0	1.57	-9.56	-6.37
776	1094.43	1099.7	5.27	Mouse 1 In Place Activity in Area Box	37.91	7.19	1.81	168.74	32.01
777	1094.43	1099.7	5.27	Mouse 1 In Place Activity in Area Periphery	37.91	7.19	1.81	168.74	32.01
778	1088.79	1096.33	7.54	Mouse 1 Turn Around	180.89	23.99	1.76	-18.18	-2.41
779	1100.2	1100.77	0.57	Area:Mouse 1 Center In Center	21.07	37.15	2.52	-27.3	-48.14
780	1100.2	1100.77	0.57	Area:Mouse 1 Center In Center 75	21.07	37.15	2.52	-27.3	-48.14
781	1100.87	1101.07	0.2	Mouse 1 Cross Over Periphery and Center 75 by Center	2.86	14.3	1.78	-32.41	-161.88
782	1100.77	1209.14	108.38	Area:Mouse 1 Center In Periphery	1099.71	10.15	1.78	-334.86	-3.09
783	1209.24	1209.44	0.2	Mouse 1 Cross Over Periphery and Center 75 by Center	10.68	53.32	2.42	-5.95	-29.72
784	1100.5	1105.67	5.17	Mouse 1 Turn Around	92.95	17.97	1.89	-384.58	-74.36
785	1103.24	1116.75	13.51	Mouse 1 In Place Activity in Area Box	37.71	2.79	1.53	115.39	8.54
786	1103.24	1116.75	13.51	Mouse 1 In Place Activity in Area Periphery	37.71	2.79	1.53	115.39	8.54
787	1118.18	1173.31	55.12	Mouse 1 In Place Activity in Area Box	90.94	1.65	1.64	-54.31	-0.99
788	1118.18	1173.31	55.12	Mouse 1 In Place Activity in Area Periphery	90.94	1.65	1.64	-54.31	-0.99
789	1173.91	1174.57	0.67	Mouse 1 SAP [None]	14.15	21.2	2.94	-0.3	-0.44
790	1173.84	1180.31	6.47	Mouse 1 In Place Activity in Area Box	50.14	7.75	2.2	22.36	3.45
791	1173.84	1180.31	6.47	Mouse 1 In Place Activity in Area Periphery	50.14	7.75	2.2	22.36	3.45
792	1182.55	1196.1	13.55	Mouse 1 In Place Activity in Area Box	48.23	3.56	1.8	-108.79	-8.03
793	1182.55	1196.1	13.55	Mouse 1 In Place Activity in Area Periphery	48.23	3.56	1.8	-108.79	-8.03
794	1181.58	1197.13	15.55	Mouse 1 Turn Around	82.79	5.32	1.8	67.9	4.37
795	1197.33	1198.9	1.57	Mouse 1 Locomotion in Area Box	194.18	123.82	2.67	-2.79	-1.78
796	1197.33	1198.9	1.57	Mouse 1 Locomotion in Area Periphery	194.18	123.82	2.67	-2.79	-1.78
797	1200.93	1202.64	1.7	Mouse 1 Locomotion in Area Box	216.65	127.31	2.83	-13.91	-8.17
798	1200.93	1202.64	1.7	Mouse 1 Locomotion in Area Periphery	216.65	127.31	2.83	-13.91	-8.17
799	1203.04	1207.17	4.14	Mouse 1 In Place Activity in Area Box	56.49	13.65	2.03	-23.95	-5.79
800	1203.04	1207.17	4.14	Mouse 1 In Place Activity in Area Periphery	56.49	13.65	2.03	-23.95	-5.79
801	1202.2	1205.14	2.94	Mouse 1 Turn Around	201.25	68.54	2.26	-7.64	-2.6
802	1209.14	1214.95	5.81	Area:Mouse 1 Center In Center	262.3	45.18	2.43	35.51	6.12
803	1209.14	1210.38	1.23	Area:Mouse 1 Center In Center 75	69.67	56.43	2.31	-68.65	-55.61
804	1215.05	1215.25	0.2	Mouse 1 Cross Over Periphery and Center 75 by Center	30.11	150.38	2.21	6.6	32.95
805	1210.38	1213.71	3.34	Area:Mouse 1 Center In Center 50	58.22	17.45	2.39	42.02	12.59
806	1211.11	1212.91	1.8	Mouse 1 In Place Activity in Area Box	28.1	15.6	2.42	15.29	8.49
807	1211.11	1212.91	1.8	Mouse 1 In Place Activity in Area Center 50	28.1	15.6	2.42	15.29	8.49
808	1211.11	1212.91	1.8	Mouse 1 In Place Activity in Area Center	28.1	15.6	2.42	15.29	8.49
809	1209.24	1212.08	2.84	Mouse 1 Turn Around	118.44	41.76	2.42	-84.8	-29.9
810	1213.71	1214.38	0.67	Area:Mouse 1 Center In Center 25	47.4	71.03	2.64	32.79	49.14
811	1213.48	1215.12	1.63	Mouse 1 Locomotion in Area Box	163.41	99.95	2.58	101.62	62.15
812	1213.48	1214.71	1.23	Mouse 1 Locomotion in Area Center	99.02	80.2	2.57	78.17	63.32
813	1214.38	1214.68	0.3	Area:Mouse 1 Center In Center 50	43.85	146.02	2.75	7.83	26.06
814	1214.68	1214.95	0.27	Area:Mouse 1 Center In Center 75	43.16	161.7	2.74	21.52	80.6
815	1214.95	1240.04	25.09	Area:Mouse 1 Center In Periphery	851.88	33.95	1.98	133.85	5.33
816	1240.14	1240.34	0.2	Mouse 1 Cross Over Periphery and Center 75 by Center	4.91	24.5	2.57	-1.65	-8.26
817	1216.08	1217.25	1.17	Mouse 1 Locomotion in Area Box	108.08	92.55	2.92	25.05	21.45
818	1216.08	1217.25	1.17	Mouse 1 Locomotion in Area Periphery	108.08	92.55	2.92	25.05	21.45
819	1217.55	1221.02	3.47	Mouse 1 In Place Activity in Area Box	53.93	15.54	1.96	18.7	5.39
820	1217.55	1221.02	3.47	Mouse 1 In Place Activity in Area Periphery	53.93	15.54	1.96	18.7	5.39
821	1216.92	1221.59	4.67	Mouse 1 Turn Around	153.71	32.91	2.04	66.21	14.17
822	1222.12	1225.76	3.64	Mouse 1 In Place Activity in Area Box	48.37	13.3	1.44	56.66	15.58
823	1222.12	1225.76	3.64	Mouse 1 In Place Activity in Area Periphery	48.37	13.3	1.44	56.66	15.58
824	1226.09	1227.26	1.17	Mouse 1 Locomotion in Area Box	94.86	81.22	2.67	16.76	14.35
825	1226.09	1227.26	1.17	Mouse 1 Locomotion in Area Periphery	94.86	81.22	2.67	16.76	14.35
826	1227.33	1230.06	2.74	Mouse 1 In Place Activity in Area Box	87.83	32.1	1.89	7.93	2.9
827	1227.33	1230.06	2.74	Mouse 1 In Place Activity in Area Periphery	87.83	32.1	1.89	7.93	2.9
828	1226.79	1229.36	2.57	Mouse 1 Turn Around	158.01	61.5	2.03	19.43	7.56
829	1230.43	1231.43	1	Mouse 1 Locomotion in Area Box	83.26	83.17	2.97	-11.76	-11.74
830	1230.43	1231.43	1	Mouse 1 Locomotion in Area Periphery	83.26	83.17	2.97	-11.76	-11.74
831	1231.6	1236.17	4.57	Mouse 1 In Place Activity in Area Box	96.39	21.09	1.76	48.4	10.59
832	1231.6	1236.17	4.57	Mouse 1 In Place Activity in Area Periphery	96.39	21.09	1.76	48.4	10.59
833	1231	1236.9	5.91	Mouse 1 Turn Around	187.96	31.83	1.91	18.31	3.1
834	1238.24	1239.37	1.13	Mouse 1 In Place Activity in Area Box	28.49	25.11	2.18	-13.2	-11.63
835	1238.24	1239.37	1.13	Mouse 1 In Place Activity in Area Periphery	28.49	25.11	2.18	-13.2	-11.63
836	1240.04	1242.88	2.84	Area:Mouse 1 Center In Center	289.9	102.21	2.6	0.86	0.3
837	1240.04	1240.94	0.9	Area:Mouse 1 Center In Center 75	35.12	38.98	2.53	-21.42	-23.78
838	1242.98	1243.18	0.2	Mouse 1 Cross Over Periphery and Center 75 by Center	31.01	154.88	2.34	8.91	44.48
839	1240.94	1241.47	0.53	Area:Mouse 1 Center In Center 50	33.35	62.46	2.43	29.15	54.6
840	1241.47	1242.04	0.57	Area:Mouse 1 Center In Center 25	65.79	115.99	2.75	-8.03	-14.16
841	1240.84	1243.11	2.27	Mouse 1 Locomotion in Area Box	299.53	132.01	2.61	32.15	14.17
842	1240.84	1242.64	1.8	Mouse 1 Locomotion in Area Center	217.74	120.85	2.62	17.89	9.93
843	1242.04	1242.48	0.43	Area:Mouse 1 Center In Center 50	80.97	186.66	2.71	1	2.3
844	1242.48	1242.88	0.4	Area:Mouse 1 Center In Center 75	74.67	186.49	2.68	0.17	0.41
845	1242.88	1248.28	5.41	Area:Mouse 1 Center In Periphery	194.16	35.92	2.03	-151.47	-28.02
846	1248.38	1248.58	0.2	Mouse 1 Cross Over Periphery and Center 75 by Center	22.88	114.27	2.4	-5.57	-27.82
847	1243.44	1245.21	1.77	Mouse 1 In Place Activity in Area Box	51.84	29.31	1.96	-25.9	-14.65
848	1243.44	1245.21	1.77	Mouse 1 In Place Activity in Area Periphery	51.84	29.31	1.96	-25.9	-14.65
849	1242.74	1247.78	5.04	Mouse 1 Turn Around	186.11	36.94	2.02	-150.27	-29.82
850	1248.28	1249.58	1.3	Area:Mouse 1 Center In Center	186.91	143.63	2.53	-26.38	-20.28
851	1248.28	1248.88	0.6	Area:Mouse 1 Center In Center 75	74.57	124.16	2.45	-23.21	-38.64
852	1247.48	1249.88	2.4	Mouse 1 Locomotion in Area Box	275.55	114.7	2.47	-40.7	-16.94
853	1249.68	1249.88	0.2	Mouse 1 Cross Over Periphery and Center 75 by Center	33.27	166.18	2.53	-15.47	-77.29
854	1247.48	1249.35	1.87	Mouse 1 Locomotion in Area Center	187.94	100.58	2.44	-12.67	-6.78
855	1247.48	1249.35	1.87	Mouse 1 Locomotion in Area Center 75	187.94	100.58	2.44	-12.67	-6.78
856	1248.88	1249.22	0.33	Area:Mouse 1 Center In Center 50	52.8	158.24	2.51	12.32	36.92
857	1249.22	1249.58	0.37	Area:Mouse 1 Center In Center 75	59.54	162.23	2.66	-15.49	-42.21
858	1249.58	1316.85	67.27	Area:Mouse 1 Center In Periphery	1903.04	28.29	1.93	-156.73	-2.33
859	1316.95	1317.15	0.2	Mouse 1 Cross Over Periphery and Center 75 by Center	10.28	51.36	2.33	-16.89	-84.35
860	1249.95	1255.19	5.24	Mouse 1 In Place Activity in Area Box	66.45	12.68	1.54	12.53	2.39
861	1249.95	1255.19	5.24	Mouse 1 In Place Activity in Area Periphery	66.45	12.68	1.54	12.53	2.39
862	1255.39	1256.52	1.13	Mouse 1 Locomotion in Area Box	89.15	78.59	2.45	-17.37	-15.31
863	1255.39	1256.52	1.13	Mouse 1 Locomotion in Area Periphery	89.15	78.59	2.45	-17.37	-15.31
864	1256.96	1260.59	3.64	Mouse 1 In Place Activity in Area Box	51.38	14.13	1.71	0.58	0.16
865	1256.96	1260.59	3.64	Mouse 1 In Place Activity in Area Periphery	51.38	14.13	1.71	0.58	0.16
866	1256.02	1259.89	3.87	Mouse 1 Turn Around	173.3	44.77	1.8	32.82	8.48
868	1262.96	1263.7	0.73	Mouse 1 In Place Activity in Area Box	38.99	53.11	1.37	-6.24	-8.5
869	1262.96	1263.7	0.73	Mouse 1 In Place Activity in Area Periphery	38.99	53.11	1.37	-6.24	-8.5
870	1263.86	1264.8	0.93	Mouse 1 Locomotion in Area Box	55.17	59.05	2.41	2.76	2.96
871	1263.86	1264.8	0.93	Mouse 1 Locomotion in Area Periphery	55.17	59.05	2.41	2.76	2.96
872	1265.03	1265.77	0.73	Mouse 1 In Place Activity in Area Box	44.35	60.41	1.68	5.88	8.01
873	1265.03	1265.77	0.73	Mouse 1 In Place Activity in Area Periphery	44.35	60.41	1.68	5.88	8.01
874	1266.23	1266.6	0.37	Mouse 1 Flat-Back Approach in Area Box	15.63	42.59	3.38	-0.77	-2.1
875	1266.77	1270.14	3.37	Mouse 1 In Place Activity in Area Box	43.05	12.77	1.98	4.74	1.41
876	1266.77	1270.14	3.37	Mouse 1 In Place Activity in Area Periphery	43.05	12.77	1.98	4.74	1.41
877	1266.23	1271.24	5.01	Mouse 1 Turn Around	79.48	15.88	2.09	-85.87	-17.16
878	1271.54	1274.11	2.57	Mouse 1 In Place Activity in Area Box	27.18	10.58	1.56	11.18	4.35
879	1271.54	1274.11	2.57	Mouse 1 In Place Activity in Area Periphery	27.18	10.58	1.56	11.18	4.35
880	1274.77	1276.38	1.6	Mouse 1 Locomotion in Area Box	185.84	116.03	2.8	-3.01	-1.88
881	1274.77	1276.38	1.6	Mouse 1 Locomotion in Area Periphery	185.84	116.03	2.8	-3.01	-1.88
882	1275.54	1275.88	0.33	Mouse 1 Flat-Back Approach in Area Box	50.57	151.55	3.34	0.97	2.92
883	1276.84	1283.38	6.54	Mouse 1 In Place Activity in Area Box	52.32	8	1.97	-33.06	-5.06
884	1276.84	1283.38	6.54	Mouse 1 In Place Activity in Area Periphery	52.32	8	1.97	-33.06	-5.06
885	1276.04	1284.02	7.97	Mouse 1 Turn Around	178.47	22.38	2	-86.92	-10.9
886	1284.82	1289.46	4.64	Mouse 1 In Place Activity in Area Box	44.12	9.51	1.82	-128.3	-27.66
887	1284.82	1289.46	4.64	Mouse 1 In Place Activity in Area Periphery	44.12	9.51	1.82	-128.3	-27.66
888	1285.75	1291.26	5.51	Mouse 1 Turn Around	50.03	9.09	1.87	-35.44	-6.44
889	1291.62	1295.43	3.8	Mouse 1 In Place Activity in Area Box	39.14	10.29	1.92	16.7	4.39
890	1291.62	1295.43	3.8	Mouse 1 In Place Activity in Area Periphery	39.14	10.29	1.92	16.7	4.39
891	1296.06	1296.43	0.37	Mouse 1 Flat-Back Approach in Area Box	45.04	122.72	3.47	8.21	22.37
892	1295.63	1298.33	2.7	Mouse 1 Locomotion in Area Box	303.55	112.31	2.46	73.23	27.09
893	1295.63	1298.33	2.7	Mouse 1 Locomotion in Area Periphery	303.55	112.31	2.46	73.23	27.09
894	1298.57	1301.2	2.64	Mouse 1 In Place Activity in Area Box	52.27	19.83	1.76	114.41	43.4
895	1298.57	1301.2	2.64	Mouse 1 In Place Activity in Area Periphery	52.27	19.83	1.76	114.41	43.4
896	1297.66	1301.67	4	Mouse 1 Turn Around	126.6	31.62	1.89	183.41	45.81
897	1301.6	1302.8	1.2	Mouse 1 Locomotion in Area Box	115.92	96.5	2.44	44.6	37.13
898	1301.6	1302.8	1.2	Mouse 1 Locomotion in Area Periphery	115.92	96.5	2.44	44.6	37.13
899	1303.9	1315.15	11.24	Mouse 1 In Place Activity in Area Box	83.96	7.47	1.8	-58.18	-5.17
900	1303.9	1315.15	11.24	Mouse 1 In Place Activity in Area Periphery	83.96	7.47	1.8	-58.18	-5.17
901	1308.84	1309.11	0.27	Mouse 1 SAP [None]	3.97	14.88	3.19	0.02	0.06
902	1302.64	1309.74	7.11	Mouse 1 Turn Around	201.47	28.35	1.95	-54.63	-7.69
903	1316.85	1321.35	4.5	Area:Mouse 1 Center In Center	207.66	46.1	2.22	-203.5	-45.18
904	1316.85	1318.49	1.63	Area:Mouse 1 Center In Center 75	69.01	42.21	2.41	4.84	2.96
905	1321.45	1321.65	0.2	Mouse 1 Cross Over Periphery and Center 75 by Center	27.31	136.4	2.61	11.51	57.49
906	1315.88	1317.35	1.47	Mouse 1 Turn Around	72.01	49.05	2.33	-70.78	-48.21
907	1318.49	1320.85	2.37	Area:Mouse 1 Center In Center 50	107.07	45.2	2.03	-180.71	-76.28
908	1317.85	1318.85	1	Mouse 1 Locomotion in Area Box	62.37	62.31	2.48	21.65	21.63
909	1317.85	1318.85	1	Mouse 1 Locomotion in Area Center	62.37	62.31	2.48	21.65	21.63
910	1318.99	1320.32	1.33	Mouse 1 In Place Activity in Area Box	52.23	39.13	1.97	-80.63	-60.41
911	1318.99	1320.32	1.33	Mouse 1 In Place Activity in Area Center 50	52.23	39.13	1.97	-80.63	-60.41
912	1318.99	1320.32	1.33	Mouse 1 In Place Activity in Area Center	52.23	39.13	1.97	-80.63	-60.41
913	1318.25	1320.95	2.7	Mouse 1 Turn Around	124.27	45.98	2.08	-186.47	-68.99
914	1320.85	1321.35	0.5	Area:Mouse 1 Center In Center 75	31.58	63.1	2.49	-27.63	-55.2
915	1321.35	1501.07	179.71	Area:Mouse 1 Center In Periphery	2112.16	11.75	1.85	102.64	0.57
916	1320.62	1321.76	1.13	Mouse 1 Locomotion in Area Box	89.02	78.47	2.35	-63.38	-55.87
917	1501.17	1501.37	0.2	Mouse 1 Cross Over Periphery and Center 75 by Center	8.37	41.8	2.45	2.72	13.58
918	1323.32	1362.93	39.61	Mouse 1 In Place Activity in Area Box	136	3.43	1.64	346.6	8.75
919	1323.32	1362.93	39.61	Mouse 1 In Place Activity in Area Periphery	136	3.43	1.64	346.6	8.75
920	1321.59	1330.9	9.31	Mouse 1 Turn Around	170.77	18.34	1.81	174.17	18.71
921	1363.66	1366.83	3.17	Mouse 1 In Place Activity in Area Box	30.67	9.68	2.42	3.19	1.01
922	1363.66	1366.83	3.17	Mouse 1 In Place Activity in Area Periphery	30.67	9.68	2.42	3.19	1.01
923	1368.97	1374.84	5.87	Mouse 1 In Place Activity in Area Box	50.04	8.52	1.68	291.07	49.56
924	1368.97	1374.84	5.87	Mouse 1 In Place Activity in Area Periphery	50.04	8.52	1.68	291.07	49.56
925	1367.83	1370.97	3.14	Mouse 1 Turn Around	98.44	31.39	1.71	414.29	132.09
926	1378.65	1380.78	2.14	Mouse 1 In Place Activity in Area Box	13.44	6.3	1.38	71.02	33.26
927	1378.65	1380.78	2.14	Mouse 1 In Place Activity in Area Periphery	13.44	6.3	1.38	71.02	33.26
928	1376.58	1381.35	4.77	Mouse 1 Turn Around	74.16	15.54	1.83	107.44	22.52
929	1382.05	1382.65	0.6	Mouse 1 Flat-Back Approach in Area Box	37.8	62.93	3.62	-0.2	-0.34
930	1381.95	1384.28	2.34	Mouse 1 Locomotion in Area Box	213.1	91.24	3.17	-1.18	-0.5
931	1381.95	1384.28	2.34	Mouse 1 Locomotion in Area Periphery	213.1	91.24	3.17	-1.18	-0.5
932	1383.72	1384.35	0.63	Mouse 1 Flat-Back Approach in Area Box	88.75	139.99	3.46	-0.51	-0.81
933	1384.42	1387.49	3.07	Mouse 1 In Place Activity in Area Box	84.95	27.67	2.46	17.37	5.66
934	1384.42	1387.49	3.07	Mouse 1 In Place Activity in Area Periphery	84.95	27.67	2.46	17.37	5.66
935	1388.19	1389.12	0.93	Mouse 1 Locomotion in Area Box	49.95	53.46	2.33	24.63	26.36
936	1388.19	1389.12	0.93	Mouse 1 Locomotion in Area Periphery	49.95	53.46	2.33	24.63	26.36
937	1389.26	1391.39	2.14	Mouse 1 In Place Activity in Area Box	54.57	25.55	1.75	-8.77	-4.11
938	1389.26	1391.39	2.14	Mouse 1 In Place Activity in Area Periphery	54.57	25.55	1.75	-8.77	-4.11
939	1394.09	1403.4	9.31	Mouse 1 In Place Activity in Area Box	77.22	8.3	1.67	-108.31	-11.63
940	1394.09	1403.4	9.31	Mouse 1 In Place Activity in Area Periphery	77.22	8.3	1.67	-108.31	-11.63
941	1393.36	1406.07	12.71	Mouse 1 Turn Around	153.61	12.08	1.74	-283.82	-22.33
942	1404.44	1410.01	5.57	Mouse 1 In Place Activity in Area Box	46.62	8.37	1.72	-101.81	-18.27
943	1404.44	1410.01	5.57	Mouse 1 In Place Activity in Area Periphery	46.62	8.37	1.72	-101.81	-18.27
944	1410.88	1457.56	46.68	Mouse 1 In Place Activity in Area Box	158.86	3.4	1.63	-515.08	-11.03
945	1410.88	1457.56	46.68	Mouse 1 In Place Activity in Area Periphery	158.86	3.4	1.63	-515.08	-11.03
946	1458.53	1469.34	10.81	Mouse 1 In Place Activity in Area Box	23.01	2.13	1.74	3.45	0.32
947	1458.53	1469.34	10.81	Mouse 1 In Place Activity in Area Periphery	23.01	2.13	1.74	3.45	0.32
948	1469.74	1474.14	4.4	Mouse 1 In Place Activity in Area Box	21.27	4.83	2.18	23.72	5.39
949	1469.74	1474.14	4.4	Mouse 1 In Place Activity in Area Periphery	21.27	4.83	2.18	23.72	5.39
950	1475.18	1479.38	4.2	Mouse 1 In Place Activity in Area Box	34.4	8.18	2.29	-10.63	-2.53
951	1475.18	1479.38	4.2	Mouse 1 In Place Activity in Area Periphery	34.4	8.18	2.29	-10.63	-2.53
952	1480.08	1481.28	1.2	Mouse 1 In Place Activity in Area Box	24.38	20.29	2.59	-1.95	-1.62
953	1480.08	1481.28	1.2	Mouse 1 In Place Activity in Area Periphery	24.38	20.29	2.59	-1.95	-1.62
954	1482.08	1482.45	0.37	Mouse 1 Flat-Back Approach in Area Box	12.07	32.9	3.62	-2.03	-5.54
955	1482.32	1483.22	0.9	Mouse 1 SAP [None]	33.25	36.91	3.5	-3.99	-4.43
956	1479.55	1485.22	5.67	Mouse 1 Turn Around	104.49	18.42	2.76	10.43	1.84
957	1483.45	1484.98	1.53	Mouse 1 In Place Activity in Area Box	21.94	14.29	2.12	11.98	7.81
958	1483.45	1484.98	1.53	Mouse 1 In Place Activity in Area Periphery	21.94	14.29	2.12	11.98	7.81
959	1485.79	1488.99	3.2	Mouse 1 In Place Activity in Area Box	44.36	13.85	2.14	-24	-7.49
960	1485.79	1488.99	3.2	Mouse 1 In Place Activity in Area Periphery	44.36	13.85	2.14	-24	-7.49
961	1490.92	1492.69	1.77	Mouse 1 In Place Activity in Area Box	17.57	9.94	1.87	-72.07	-40.75
962	1490.92	1492.69	1.77	Mouse 1 In Place Activity in Area Periphery	17.57	9.94	1.87	-72.07	-40.75
963	1493.69	1494.13	0.43	Mouse 1 In Place Activity in Area Box	35.25	81.27	2.53	-9.52	-21.94
964	1493.69	1494.13	0.43	Mouse 1 In Place Activity in Area Periphery	35.25	81.27	2.53	-9.52	-21.94
965	1495.86	1499.2	3.34	Mouse 1 In Place Activity in Area Box	42.22	12.65	1.48	-2.81	-0.84
966	1495.86	1499.2	3.34	Mouse 1 In Place Activity in Area Periphery	42.22	12.65	1.48	-2.81	-0.84
967	1495.03	1499.6	4.57	Mouse 1 Turn Around	108.71	23.78	1.64	68.36	14.95
968	1501.07	1506.64	5.57	Area:Mouse 1 Center In Center	126.48	22.7	2.3	70.77	12.7
969	1501.07	1506.64	5.57	Area:Mouse 1 Center In Center 75	126.48	22.7	2.3	70.77	12.7
970	1506.74	1506.94	0.2	Mouse 1 Cross Over Periphery and Center 75 by Center	5.79	28.91	2.22	2.32	11.59
971	1501.9	1502.74	0.83	Mouse 1 In Place Activity in Area Box	21.33	25.57	2.25	5.25	6.29
972	1501.9	1502.74	0.83	Mouse 1 In Place Activity in Area Center	21.33	25.57	2.25	5.25	6.29
973	1501.9	1502.74	0.83	Mouse 1 In Place Activity in Area Center 75	21.33	25.57	2.25	5.25	6.29
974	1503.4	1506.27	2.87	Mouse 1 In Place Activity in Area Box	53.98	18.81	2.26	50.61	17.64
975	1503.4	1506.27	2.87	Mouse 1 In Place Activity in Area Center	53.98	18.81	2.26	50.61	17.64
976	1503.4	1506.27	2.87	Mouse 1 In Place Activity in Area Center 75	53.98	18.81	2.26	50.61	17.64
977	1506.64	1511.34	4.7	Area:Mouse 1 Center In Periphery	96.63	20.54	2	-58.8	-12.5
978	1511.44	1511.64	0.2	Mouse 1 Cross Over Periphery and Center 75 by Center	19.25	96.17	2.54	-1.29	-6.44
979	1507.81	1510.38	2.57	Mouse 1 In Place Activity in Area Box	30.24	11.77	1.79	-6.07	-2.36
980	1507.81	1510.38	2.57	Mouse 1 In Place Activity in Area Periphery	30.24	11.77	1.79	-6.07	-2.36
981	1511.34	1512.61	1.27	Area:Mouse 1 Center In Center	98.59	77.76	2.31	20.64	16.27
982	1511.34	1512.61	1.27	Area:Mouse 1 Center In Center 75	98.59	77.76	2.31	20.64	16.27
983	1512.71	1512.91	0.2	Mouse 1 Cross Over Periphery and Center 75 by Center	6.5	32.45	2.36	16.64	83.13
984	1512.61	1517.45	4.84	Area:Mouse 1 Center In Periphery	127.57	26.37	1.94	-137.51	-28.42
985	1517.55	1517.75	0.2	Mouse 1 Cross Over Periphery and Center 75 by Center	2.91	14.54	1.73	-22.93	-114.55
986	1513.28	1513.95	0.67	Mouse 1 In Place Activity in Area Box	21.95	32.9	1.78	11.44	17.14
987	1513.28	1513.95	0.67	Mouse 1 In Place Activity in Area Periphery	21.95	32.9	1.78	11.44	17.14
988	1511.41	1514.78	3.37	Mouse 1 Turn Around	146.99	43.62	2.01	-59.94	-17.79
989	1514.91	1515.95	1.03	Mouse 1 In Place Activity in Area Box	18.37	17.76	1.84	-3.72	-3.59
990	1514.91	1515.95	1.03	Mouse 1 In Place Activity in Area Periphery	18.37	17.76	1.84	-3.72	-3.59
991	1517.45	1527.53	10.08	Area:Mouse 1 Center In Center	272.4	27.03	2.28	15.46	1.53
992	1517.45	1520.02	2.57	Area:Mouse 1 Center In Center 75	54.9	21.37	2.21	-30.72	-11.96
993	1527.63	1527.83	0.2	Mouse 1 Cross Over Periphery and Center 75 by Center	25.97	129.7	2.72	9.83	49.08
994	1516.22	1518.39	2.17	Mouse 1 Turn Around	66.25	30.55	2.14	-52.26	-24.09
995	1518.82	1519.79	0.97	Mouse 1 In Place Activity in Area Box	28.22	29.16	2.22	-12.5	-12.91
996	1518.82	1519.79	0.97	Mouse 1 In Place Activity in Area Center	28.22	29.16	2.22	-12.5	-12.91
997	1518.82	1519.79	0.97	Mouse 1 In Place Activity in Area Center 75	28.22	29.16	2.22	-12.5	-12.91
998	1520.02	1526.43	6.41	Area:Mouse 1 Center In Center 50	195.53	30.52	2.29	-26.55	-4.14
999	1520.72	1523.49	2.77	Mouse 1 In Place Activity in Area Box	37.81	13.65	2.2	-4.42	-1.6
1000	1520.72	1523.49	2.77	Mouse 1 In Place Activity in Area Center 50	37.81	13.65	2.2	-4.42	-1.6
1001	1520.72	1523.49	2.77	Mouse 1 In Place Activity in Area Center	37.81	13.65	2.2	-4.42	-1.6
1002	1525.16	1526.83	1.67	Mouse 1 In Place Activity in Area Box	51.13	30.65	1.98	-24.93	-14.94
1003	1525.16	1525.93	0.77	Mouse 1 In Place Activity in Area Center 50	42.1	54.86	1.97	-16.84	-21.95
1004	1525.16	1526.83	1.67	Mouse 1 In Place Activity in Area Center	51.13	30.65	1.98	-24.93	-14.94
1005	1524.29	1526.46	2.17	Mouse 1 Turn Around	119.08	54.91	2.21	15.11	6.97
1006	1526.43	1526.99	0.57	Area:Mouse 1 Center In Center 75	5.32	9.38	2.31	0.4	0.7
1007	1526.99	1527.19	0.2	Area:Mouse 1 Center In Center 50	1.06	5.28	2.27	33.03	165
1008	1527.19	1527.53	0.33	Area:Mouse 1 Center In Center 75	15.6	46.75	2.52	39.31	117.81
1009	1527.53	1618.42	90.89	Area:Mouse 1 Center In Periphery	1311.77	14.43	1.84	495.07	5.45
1010	1618.52	1618.72	0.2	Mouse 1 Cross Over Periphery and Center 75 by Center	19	94.88	2.6	1.58	7.89
1011	1526.99	1528.23	1.23	Mouse 1 Locomotion in Area Box	125.8	101.9	2.52	100.93	81.76
1012	1527.29	1528.23	0.93	Mouse 1 Locomotion in Area Periphery	122.2	130.8	2.6	52.65	56.35
1013	1528.53	1539.74	11.21	Mouse 1 Turn Around	136.08	12.14	1.81	94.67	8.44
1014	1532.13	1582.92	50.78	Mouse 1 In Place Activity in Area Box	80.96	1.59	1.69	32.77	0.65
1015	1532.13	1582.92	50.78	Mouse 1 In Place Activity in Area Periphery	80.96	1.59	1.69	32.77	0.65
1016	1585.32	1589.29	3.97	Mouse 1 In Place Activity in Area Box	23.73	5.98	1.94	27.18	6.85
1017	1585.32	1589.29	3.97	Mouse 1 In Place Activity in Area Periphery	23.73	5.98	1.94	27.18	6.85
1018	1584.45	1590.92	6.47	Mouse 1 Turn Around	63.58	9.82	1.92	77.09	11.91
1019	1590.96	1591.73	0.77	Mouse 1 In Place Activity in Area Box	18.28	23.82	1.86	-8.45	-11
1020	1590.96	1591.73	0.77	Mouse 1 In Place Activity in Area Periphery	18.28	23.82	1.86	-8.45	-11
1021	1592.46	1593.19	0.73	Mouse 1 In Place Activity in Area Box	21.18	28.85	2.13	0.75	1.03
1022	1592.46	1593.19	0.73	Mouse 1 In Place Activity in Area Periphery	21.18	28.85	2.13	0.75	1.03
1023	1596.2	1597.53	1.33	Mouse 1 has no movement in Area Box	0	0	1.66	-3.48	-2.61
1024	1596.2	1597.53	1.33	Mouse 1 has no movement in Area Periphery	0	0	1.66	-3.48	-2.61
1025	1597.53	1600.27	2.74	Mouse 1 In Place Activity in Area Box	9.32	3.41	1.34	248.97	90.99
1026	1597.53	1600.27	2.74	Mouse 1 In Place Activity in Area Periphery	9.32	3.41	1.34	248.97	90.99
1027	1593.56	1600.77	7.21	Mouse 1 Turn Around	68.96	9.57	1.57	125.59	17.43
1028	1601.13	1601.7	0.57	Mouse 1 Flat-Back Approach in Area Box	55.23	97.37	3.84	5.45	9.6
1029	1600.87	1601.74	0.87	Mouse 1 Locomotion in Area Box	67.54	77.86	3.59	3.9	4.5
1030	1600.87	1601.74	0.87	Mouse 1 Locomotion in Area Periphery	67.54	77.86	3.59	3.9	4.5
1031	1602.6	1603.64	1.03	Mouse 1 Locomotion in Area Box	83.41	80.64	3.16	12.58	12.16
1032	1602.6	1603.64	1.03	Mouse 1 Locomotion in Area Periphery	83.41	80.64	3.16	12.58	12.16
1033	1603.87	1607.51	3.64	Mouse 1 In Place Activity in Area Box	67.29	18.5	2.16	6.78	1.86
1034	1603.87	1607.51	3.64	Mouse 1 In Place Activity in Area Periphery	67.29	18.5	2.16	6.78	1.86
1035	1603.3	1608.74	5.44	Mouse 1 Turn Around	180.63	33.21	2.2	103.86	19.1
1036	1609.18	1609.91	0.73	Mouse 1 In Place Activity in Area Box	34.96	47.63	1.97	-32.51	-44.29
1037	1609.18	1609.91	0.73	Mouse 1 In Place Activity in Area Periphery	34.96	47.63	1.97	-32.51	-44.29
1038	1610.38	1612.25	1.87	Mouse 1 Locomotion in Area Box	188.13	100.68	2.62	7.44	3.98
1039	1610.38	1612.25	1.87	Mouse 1 Locomotion in Area Periphery	188.13	100.68	2.62	7.44	3.98
1040	1612.41	1616.12	3.7	Mouse 1 In Place Activity in Area Box	40.68	10.98	1.6	38.09	10.28
1041	1612.41	1616.12	3.7	Mouse 1 In Place Activity in Area Periphery	40.68	10.98	1.6	38.09	10.28
1042	1611.51	1616.58	5.07	Mouse 1 Turn Around	160.2	31.59	1.78	79.34	15.64
1043	1616.85	1617.58	0.73	Mouse 1 In Place Activity in Area Box	20.7	28.2	2.19	-1.23	-1.67
1044	1616.85	1617.58	0.73	Mouse 1 In Place Activity in Area Periphery	20.7	28.2	2.19	-1.23	-1.67
1045	1618.42	1620.15	1.74	Area:Mouse 1 Center In Center	140.88	81.2	2.43	0.95	0.55
1046	1618.42	1619.22	0.8	Area:Mouse 1 Center In Center 75	61.33	76.59	2.28	58.63	73.22
1047	1617.75	1620.15	2.4	Mouse 1 Locomotion in Area Box	163.23	67.94	2.5	-3.03	-1.26
1048	1617.95	1619.05	1.1	Mouse 1 Turn Around	73.05	66.34	2.47	51.28	46.57
1049	1619.22	1619.75	0.53	Area:Mouse 1 Center In Center 50	38.31	71.75	2.41	-33.57	-62.88
1050	1619.75	1620.15	0.4	Area:Mouse 1 Center In Center 25	41.24	103.01	2.76	-24.12	-60.23
1051	1618.92	1620.15	1.23	Mouse 1 Locomotion in Area Center	96.65	78.28	2.46	-19.57	-15.86

## Sheet: Trial 4
Trial 4 -- ROOT:SS Reanalysis 2021:vGAT OFT 3 ABA
Arena	Last Modified Date	Virus
1	2021-05-31 20:09:20	ChR2
ID	From Second	To Second	Length(Second)	Event	Dist(mm)	V(mm/s)	Elongation	TAngleSum	AverAngle
2	0.17	75.88	75.71	Area:Mouse 1 Center In Periphery	4354.92	58.29	2.18	-848.2	-11.29
3	75.98	76.18	0.2	Mouse 1 Cross Over Periphery and Center 75 by Center	10.32	51.52	2.77	-12.66	-63.24		153.95	83.05	112.27		15.395	8.305	11.227
4	0.17	0.83	0.67	Mouse 1 In Place Activity in Area Box	0	0	1.7	-52.55	-82.89		120.62	95.71	66.8		12.062	9.571	6.68
5	0.17	0.83	0.67	Mouse 1 In Place Activity in Area Periphery	0	0	1.7	-52.55	-82.89		135.43	83.15	76.65		13.543	8.315	7.665
6	4	5.04	1.03	Mouse 1 Turn Around	46.87	45.31	2.16	-9.55	-9.23		129.73	61.32	116.93		12.973	6.132	11.693
7	6.14	6.84	0.7	Mouse 1 Flat-Back Approach in Area Box	56.29	80.33	3.5	-5.02	-7.16		121.9	75.54	71.91		12.19	7.554	7.191
8	5.97	9.18	3.2	Mouse 1 Locomotion in Area Box	493.14	153.95	3.14	-98.36	-30.71		99.95	79.73	53.89		9.995	7.973	5.389
9	5.97	9.18	3.2	Mouse 1 Locomotion in Area Periphery	493.14	153.95	3.14	-98.36	-30.71		116.31	61.05	95.7		11.631	6.105	9.57
10	7.84	8.98	1.13	Mouse 1 Flat-Back Approach in Area Box	190.35	167.78	3.58	-9.83	-8.67		137.86	90.18	66.53		13.786	9.018	6.653
11	10.24	14.98	4.74	Mouse 1 Locomotion in Area Box	571.52	120.62	2.72	-149.68	-31.59		75.68	91.53	65.53		7.568	9.153	6.553
12	10.24	14.98	4.74	Mouse 1 Locomotion in Area Periphery	571.52	120.62	2.72	-149.68	-31.59		76.44	76.69	134.97		7.644	7.669	13.497
13	13.31	14.38	1.07	Mouse 1 Flat-Back Approach in Area Box	170.52	159.7	3.58	-5.81	-5.44		81.35	69.48	60.11		8.135	6.948	6.011
14	16.32	18.65	2.34	Mouse 1 In Place Activity in Area Box	10.48	4.49	1.62	-135.73	-58.11		75.34	102.78	71.1		7.534	10.278	7.11
15	16.32	18.65	2.34	Mouse 1 In Place Activity in Area Periphery	10.48	4.49	1.62	-135.73	-58.11		112.43	81.04	83.46		11.243	8.104	8.346
16	14.15	19.25	5.11	Mouse 1 Turn Around	197.6	38.71	2.03	-166.09	-32.53		112.53	53.28	76.09		11.253	5.328	7.609
17	19.52	23.72	4.2	Mouse 1 Locomotion in Area Box	569.39	135.43	2.88	-55.18	-13.13		118.99	64.08	55.76		11.899	6.408	5.576
18	19.52	23.72	4.2	Mouse 1 Locomotion in Area Periphery	569.39	135.43	2.88	-55.18	-13.13		81.33		76.25		8.133		7.625
19	20.15	20.45	0.3	Mouse 1 Flat-Back Approach in Area Box	40.26	134.06	3.22	-13.85	-46.12		114.21		65.95		11.421		6.595
20	21.52	22.19	0.67	Mouse 1 Flat-Back Approach in Area Box	89.34	133.88	3.68	-7.5	-11.24		119.05		71.88		11.905		7.188
21	22.66	22.92	0.27	Mouse 1 Flat-Back Approach in Area Box	25.87	96.91	3.42	-2.99	-11.18		132.82		112.23		13.282		11.223
22	23.92	30.76	6.84	Mouse 1 In Place Activity in Area Box	73.58	10.76	1.83	-97.08	-14.19		123.18		105.09		12.318		10.509
23	23.92	30.76	6.84	Mouse 1 In Place Activity in Area Periphery	73.58	10.76	1.83	-97.08	-14.19		141.33		67.21		14.133		6.721
24	31	35.34	4.34	Mouse 1 Locomotion in Area Box	562.72	129.73	2.84	-101.89	-23.49		105.4		62.08		10.54		6.208
25	31	35.34	4.34	Mouse 1 Locomotion in Area Periphery	562.72	129.73	2.84	-101.89	-23.49
26	33.5	34.57	1.07	Mouse 1 Flat-Back Approach in Area Box	155.26	145.41	3.62	-18.66	-17.48
27	36.3	37.67	1.37	Mouse 1 In Place Activity in Area Box	17.54	12.82	1.64	-17.4	-12.72
28	36.3	37.67	1.37	Mouse 1 In Place Activity in Area Periphery	17.54	12.82	1.64	-17.4	-12.72
29	35.07	37.97	2.9	Mouse 1 Turn Around	119.97	41.33	1.89	-80.2	-27.63
30	37.8	39.61	1.8	Mouse 1 Locomotion in Area Box	219.64	121.9	2.48	-18.81	-10.44
31	37.8	39.61	1.8	Mouse 1 Locomotion in Area Periphery	219.64	121.9	2.48	-18.81	-10.44
32	39.74	41.71	1.97	Mouse 1 In Place Activity in Area Box	58.09	29.51	1.95	35.77	18.17
33	39.74	41.71	1.97	Mouse 1 In Place Activity in Area Periphery	58.09	29.51	1.95	35.77	18.17
34	39.01	42.41	3.4	Mouse 1 Turn Around	190.35	55.93	1.97	-63.55	-18.67
35	42.74	43.14	0.4	Mouse 1 Flat-Back Approach in Area Box	40.55	101.29	3.57	-18.68	-46.66
36	42.34	44.81	2.47	Mouse 1 Locomotion in Area Box	246.79	99.95	3.16	-35.56	-14.4
37	42.34	44.81	2.47	Mouse 1 Locomotion in Area Periphery	246.79	99.95	3.16	-35.56	-14.4
38	43.84	44.41	0.57	Mouse 1 Flat-Back Approach in Area Box	48.21	85	3.46	0.19	0.33
39	45.08	47.18	2.1	Mouse 1 In Place Activity in Area Box	59.32	28.22	1.71	-57.96	-27.57
40	45.08	47.18	2.1	Mouse 1 In Place Activity in Area Periphery	59.32	28.22	1.71	-57.96	-27.57
41	47.18	48.88	1.7	Mouse 1 has no movement in Area Box	3.44	2.02	1.44	-1.94	-1.14
42	47.18	48.88	1.7	Mouse 1 has no movement in Area Periphery	3.44	2.02	1.44	-1.94	-1.14
43	48.88	50.45	1.57	Mouse 1 In Place Activity in Area Box	5.09	3.24	1.4	-18.36	-11.71
44	48.88	50.45	1.57	Mouse 1 In Place Activity in Area Periphery	5.09	3.24	1.4	-18.36	-11.71
45	50.45	51.62	1.17	Mouse 1 has no movement in Area Box	0.5	0.43	1.42	-10.01	-8.57
46	50.45	51.62	1.17	Mouse 1 has no movement in Area Periphery	0.5	0.43	1.42	-10.01	-8.57
47	52.62	58.09	5.47	Mouse 1 In Place Activity in Area Box	19.97	3.65	1.76	-11.89	-2.17
48	52.62	58.09	5.47	Mouse 1 In Place Activity in Area Periphery	19.97	3.65	1.76	-11.89	-2.17
49	58.83	63.2	4.37	Mouse 1 Turn Around	123.52	28.26	1.95	351.08	80.32
50	63.03	64.46	1.43	Mouse 1 Locomotion in Area Box	166.88	116.31	2.52	54.85	40.09
51	63.03	64.46	1.43	Mouse 1 Locomotion in Area Periphery	166.88	116.31	2.52	54.85	40.09
52	64.6	67.03	2.44	Mouse 1 In Place Activity in Area Box	61.59	25.29	1.79	16.96	7.82
53	64.6	67.03	2.44	Mouse 1 In Place Activity in Area Periphery	61.59	25.29	1.79	16.96	7.82
54	68.17	69.14	0.97	Mouse 1 Flat-Back Approach in Area Box	147.65	152.59	3.58	-6.91	-7.14
55	67.77	69.67	1.9	Mouse 1 Locomotion in Area Box	262.2	137.86	3.05	-32.57	-17.13
56	67.77	69.67	1.9	Mouse 1 Locomotion in Area Periphery	262.2	137.86	3.05	-32.57	-17.13
57	70.04	71.74	1.7	Mouse 1 In Place Activity in Area Box	34.54	20.3	1.81	-49.08	-28.84
58	70.04	71.74	1.7	Mouse 1 In Place Activity in Area Periphery	34.54	20.3	1.81	-49.08	-28.84
59	69.34	73.54	4.2	Mouse 1 Turn Around	169.96	40.43	1.9	-90.3	-21.48
60	73.57	74.51	0.93	Mouse 1 Locomotion in Area Box	70.71	75.68	2.53	-1.89	-2.02
61	73.57	74.51	0.93	Mouse 1 Locomotion in Area Periphery	70.71	75.68	2.53	-1.89	-2.02
62	74.27	75.84	1.57	Mouse 1 Turn Around	147.83	94.27	2.29	-66.42	-42.35
63	75.88	78.45	2.57	Area:Mouse 1 Center In Center	191.97	74.72	2.66	-74.97	-29.18
64	75.88	76.34	0.47	Area:Mouse 1 Center In Center 75	23.38	50.05	2.78	-29.39	-62.91
65	78.55	78.75	0.2	Mouse 1 Cross Over Periphery and Center 75 by Center	24.48	122.28	2.62	5.27	26.3
66	76.34	78.14	1.8	Area:Mouse 1 Center In Center 50	133.48	74.08	2.63	-55.42	-30.76
67	75.71	78.68	2.97	Mouse 1 Locomotion in Area Box	227	76.44	2.64	-85.41	-28.76
68	75.71	78.21	2.5	Mouse 1 Locomotion in Area Center	169.93	67.91	2.63	-104.79	-41.87
69	76.08	77.14	1.07	Mouse 1 Turn Around	77.18	72.28	2.66	-63.08	-59.08
70	78.14	78.45	0.3	Area:Mouse 1 Center In Center 75	35.11	116.92	2.66	9.84	32.77
71	78.45	83.45	5.01	Area:Mouse 1 Center In Periphery	347.85	69.5	2.11	186.87	37.34
72	83.55	83.75	0.2	Mouse 1 Cross Over Periphery and Center 75 by Center	8.97	44.79	2.27	25.32	126.48
73	78.11	80.31	2.2	Mouse 1 Turn Around	146.06	66.32	2.13	-5.64	-2.56
74	80.31	82.75	2.44	Mouse 1 Locomotion in Area Box	198.16	81.35	2.15	162.52	66.72
75	80.31	82.75	2.44	Mouse 1 Locomotion in Area Periphery	198.16	81.35	2.15	162.52	66.72
76	83.45	87.35	3.9	Area:Mouse 1 Center In Center	295.96	75.81	2.67	116.52	29.85
77	83.45	84.05	0.6	Area:Mouse 1 Center In Center 75	29.4	48.95	2.52	33.75	56.2
78	87.45	87.65	0.2	Mouse 1 Cross Over Periphery and Center 75 by Center	13.86	69.24	2.42	-9.35	-46.71
79	82.48	83.75	1.27	Mouse 1 Turn Around	71.35	56.27	2.19	82	64.67
80	84.05	86.15	2.1	Area:Mouse 1 Center In Center 50	162.19	77.15	2.81	20.83	9.91
81	83.52	87.65	4.14	Mouse 1 Locomotion in Area Box	311.71	75.34	2.66	95.49	23.08
82	83.52	86.29	2.77	Mouse 1 Locomotion in Area Center	205.69	74.27	2.76	53.83	19.44
83	85.02	85.65	0.63	Mouse 1 Flat-Back Approach in Area Box	40.19	63.39	2.98	-7.8	-12.31
84	84.72	85.92	1.2	Mouse 1 Locomotion in Area Center 50	88.08	73.33	2.9	-8.52	-7.1
85	86.15	87.35	1.2	Area:Mouse 1 Center In Center 75	104.37	86.89	2.5	61.94	51.56
86	85.79	86.82	1.03	Mouse 1 Turn Around	119.92	115.94	2.66	40.94	39.58
87	87.35	105.84	18.49	Area:Mouse 1 Center In Periphery	813.58	44.01	1.98	357.69	19.35
88	105.94	106.14	0.2	Mouse 1 Cross Over Periphery and Center 75 by Center	3.8	18.99	2.23	3.36	16.8
89	88.09	89.26	1.17	Mouse 1 In Place Activity in Area Box	32.55	27.88	1.42	4.29	3.67
90	88.09	89.26	1.17	Mouse 1 In Place Activity in Area Periphery	32.55	27.88	1.42	4.29	3.67
91	86.92	89.56	2.64	Mouse 1 Turn Around	108.87	41.3	1.82	-28.52	-10.82
92	90.09	94.39	4.3	Mouse 1 In Place Activity in Area Box	43.65	10.14	1.68	66.22	15.39
93	90.09	94.39	4.3	Mouse 1 In Place Activity in Area Periphery	43.65	10.14	1.68	66.22	15.39
94	94.99	98.2	3.2	Mouse 1 In Place Activity in Area Box	27.64	8.63	2.01	29.78	9.3
95	94.99	98.2	3.2	Mouse 1 In Place Activity in Area Periphery	27.64	8.63	2.01	29.78	9.3
96	98.77	103.17	4.4	Mouse 1 Locomotion in Area Box	495.2	112.43	2.41	70.57	16.02
97	98.77	103.17	4.4	Mouse 1 Locomotion in Area Periphery	495.2	112.43	2.41	70.57	16.02
98	102.74	105.11	2.37	Mouse 1 Turn Around	195.82	82.66	2.15	127.17	53.68
99	105.84	106.47	0.63	Area:Mouse 1 Center In Center	10.67	16.82	2.23	3.73	5.88
100	105.84	106.47	0.63	Area:Mouse 1 Center In Center 75	10.67	16.82	2.23	3.73	5.88
101	106.57	106.77	0.2	Mouse 1 Cross Over Periphery and Center 75 by Center	0.5	2.48	1.9	-47.77	-238.59
102	106.47	150.92	44.44	Area:Mouse 1 Center In Periphery	1640.47	36.91	2.01	328.24	7.4
103	151.02	151.22	0.2	Mouse 1 Cross Over Periphery and Center 75 by Center	12.42	62.02	2.31	20	99.89
104	107.41	108.71	1.3	Mouse 1 Flat-Back Approach in Area Box	178.45	137.13	3.52	8.81	6.77
105	106.97	108.71	1.74	Mouse 1 Locomotion in Area Box	195.24	112.53	3.23	7.02	4.04
106	106.97	108.71	1.74	Mouse 1 Locomotion in Area Periphery	195.24	112.53	3.23	7.02	4.04
107	108.81	115.15	6.34	Mouse 1 In Place Activity in Area Box	88.23	13.92	2.09	59.72	9.42
108	108.81	115.15	6.34	Mouse 1 In Place Activity in Area Periphery	88.23	13.92	2.09	59.72	9.42
109	108.17	115.82	7.64	Mouse 1 Turn Around	201.44	26.36	2.19	188.49	24.67
110	115.78	116.55	0.77	Mouse 1 Flat-Back Approach in Area Box	78.16	101.84	3.69	-5.39	-7.03
111	115.55	116.95	1.4	Mouse 1 Locomotion in Area Box	166.75	118.99	3.26	20.35	14.52
112	115.55	116.95	1.4	Mouse 1 Locomotion in Area Periphery	166.75	118.99	3.26	20.35	14.52
113	117.72	127.73	10.01	Mouse 1 In Place Activity in Area Box	33.27	3.32	1.46	-100.19	-10.01
114	117.72	127.73	10.01	Mouse 1 In Place Activity in Area Periphery	33.27	3.32	1.46	-100.19	-10.01
115	117.25	128.63	11.38	Mouse 1 Turn Around	88.73	7.8	1.54	-74.62	-6.56
116	128.46	131.1	2.64	Mouse 1 Locomotion in Area Box	214.37	81.33	2.56	-11.11	-4.27
117	128.46	131.1	2.64	Mouse 1 Locomotion in Area Periphery	214.37	81.33	2.56	-11.11	-4.27
118	131.3	132	0.7	Mouse 1 In Place Activity in Area Box	51.31	73.23	1.76	-33	-47.1
119	131.3	132	0.7	Mouse 1 In Place Activity in Area Periphery	51.31	73.23	1.76	-33	-47.1
120	132.7	134.03	1.33	Mouse 1 Flat-Back Approach in Area Box	186.05	139.4	3.46	-1.19	-0.89
121	132.17	134.53	2.37	Mouse 1 Locomotion in Area Box	270.58	114.21	3.05	-33.38	-14.09
122	132.17	134.53	2.37	Mouse 1 Locomotion in Area Periphery	270.58	114.21	3.05	-33.38	-14.09
123	134.73	137.4	2.67	Mouse 1 In Place Activity in Area Box	57.03	21.36	1.88	22.67	8.49
124	134.73	137.4	2.67	Mouse 1 In Place Activity in Area Periphery	57.03	21.36	1.88	22.67	8.49
125	133.9	137.2	3.3	Mouse 1 Turn Around	169.31	51.26	2.14	23.2	7.02
126	138.71	140.07	1.37	Mouse 1 In Place Activity in Area Box	9.24	6.75	1.65	14.54	10.63
127	138.71	140.07	1.37	Mouse 1 In Place Activity in Area Periphery	9.24	6.75	1.65	14.54	10.63
128	141.17	145.85	4.67	Mouse 1 In Place Activity in Area Box	31.62	6.77	1.71	-92.82	-19.87
129	141.17	145.85	4.67	Mouse 1 In Place Activity in Area Periphery	31.62	6.77	1.71	-92.82	-19.87
130	146.05	147.51	1.47	Mouse 1 Locomotion in Area Box	174.78	119.05	2.65	-22.21	-15.13
131	146.05	147.51	1.47	Mouse 1 Locomotion in Area Periphery	174.78	119.05	2.65	-22.21	-15.13
132	147.05	150.38	3.34	Mouse 1 Turn Around	213.98	64.13	1.95	136.78	40.99
133	149.22	149.92	0.7	Mouse 1 In Place Activity in Area Box	11.72	16.73	1.84	-2.14	-3.05
134	149.22	149.92	0.7	Mouse 1 In Place Activity in Area Periphery	11.72	16.73	1.84	-2.14	-3.05
135	150.92	151.25	0.33	Area:Mouse 1 Center In Center	19.96	59.81	2.39	21.07	63.15
136	150.92	151.25	0.33	Area:Mouse 1 Center In Center 75	19.96	59.81	2.39	21.07	63.15
137	151.35	151.55	0.2	Mouse 1 Cross Over Periphery and Center 75 by Center	14.03	70.07	2.04	2.93	14.63
138	151.25	192.83	41.57	Area:Mouse 1 Center In Periphery	1619.47	38.95	1.95	273.76	6.75
139	192.93	193.13	0.2	Mouse 1 Cross Over Periphery and Center 75 by Center	6.69	33.44	2.13	-0.01	-0.03
140	151.69	152.99	1.3	Mouse 1 Locomotion in Area Box	172.84	132.82	2.51	26.88	20.66
141	151.69	152.99	1.3	Mouse 1 Locomotion in Area Periphery	172.84	132.82	2.51	26.88	20.66
142	153.49	154.05	0.57	Mouse 1 has no movement in Area Box	23.51	41.44	1.76	3.39	5.98
143	153.49	154.05	0.57	Mouse 1 has no movement in Area Periphery	23.51	41.44	1.76	3.39	5.98
144	154.05	162.36	8.31	Mouse 1 In Place Activity in Area Box	50.22	6.04	1.56	215.54	25.94
145	154.05	162.36	8.31	Mouse 1 In Place Activity in Area Periphery	50.22	6.04	1.56	215.54	25.94
146	152.59	161.39	8.81	Mouse 1 Turn Around	244.17	27.72	1.67	204.76	23.25
147	163.5	164.9	1.4	Mouse 1 In Place Activity in Area Box	14.75	10.52	2.17	18.37	13.11
148	163.5	164.9	1.4	Mouse 1 In Place Activity in Area Periphery	14.75	10.52	2.17	18.37	13.11
149	165.77	167.83	2.07	Mouse 1 Locomotion in Area Box	254.83	123.18	3.14	14.29	6.91
150	165.77	167.83	2.07	Mouse 1 Locomotion in Area Periphery	254.83	123.18	3.14	14.29	6.91
151	166.4	168.03	1.63	Mouse 1 Flat-Back Approach in Area Box	250.52	153.23	3.41	0.95	0.58
152	168.03	170.77	2.74	Mouse 1 In Place Activity in Area Box	60.8	22.22	1.94	86.31	31.55
153	168.03	170.77	2.74	Mouse 1 In Place Activity in Area Periphery	60.8	22.22	1.94	86.31	31.55
154	167.4	171.24	3.84	Mouse 1 Turn Around	158.06	41.19	2.14	79.5	20.72
155	171.77	172.67	0.9	Mouse 1 In Place Activity in Area Box	28.34	31.46	1.44	-23.07	-25.6
156	171.77	172.67	0.9	Mouse 1 In Place Activity in Area Periphery	28.34	31.46	1.44	-23.07	-25.6
157	173.37	175.31	1.94	Mouse 1 Locomotion in Area Box	273.5	141.33	3.09	23.56	12.18
158	173.37	175.31	1.94	Mouse 1 Locomotion in Area Periphery	273.5	141.33	3.09	23.56	12.18
159	174.04	174.34	0.3	Mouse 1 Turn Around	39.83	132.63	4.12	-5.86	-19.51
160	174.01	174.71	0.7	Mouse 1 Flat-Back Approach in Area Box	119.78	170.95	3.96	-16.54	-23.61
161	175.61	177.94	2.34	Mouse 1 In Place Activity in Area Box	49.51	21.2	2.43	-84.56	-36.2
162	175.61	177.94	2.34	Mouse 1 In Place Activity in Area Periphery	49.51	21.2	2.43	-84.56	-36.2
163	174.97	178.88	3.9	Mouse 1 Turn Around	154.32	39.53	2.24	-69.82	-17.89
164	178.71	180.91	2.2	Mouse 1 Locomotion in Area Box	232.12	105.4	2.44	-30.41	-13.81
165	178.71	180.91	2.2	Mouse 1 Locomotion in Area Periphery	232.12	105.4	2.44	-30.41	-13.81
167	180.88	181.61	0.73	Mouse 1 Turn Around	49.52	67.46	1.82	-19.89	-31.37
168	182.35	186.85	4.5	Mouse 1 In Place Activity in Area Box	38.71	8.59	1.35	151.94	41.02
169	182.35	186.85	4.5	Mouse 1 In Place Activity in Area Periphery	38.71	8.59	1.35	151.94	41.02
170	184.68	187.75	3.07	Mouse 1 Turn Around	33.66	10.96	1.5	180.26	60.03
171	189.69	191.42	1.74	Mouse 1 In Place Activity in Area Box	29.38	16.93	1.58	-12.16	-7.01
172	189.69	191.42	1.74	Mouse 1 In Place Activity in Area Periphery	29.38	16.93	1.58	-12.16	-7.01
173	188.19	192.29	4.1	Mouse 1 Turn Around	104.42	25.44	1.78	-133.2	-32.46
174	192.83	194.13	1.3	Area:Mouse 1 Center In Center	25.64	19.7	2.21	-13.01	-9.99
175	192.83	194.13	1.3	Area:Mouse 1 Center In Center 75	25.64	19.7	2.21	-13.01	-9.99
176	194.23	194.43	0.2	Mouse 1 Cross Over Periphery and Center 75 by Center	3.04	15.21	1.65	-15.3	-76.42
177	192.76	193.89	1.13	Mouse 1 In Place Activity in Area Box	27.24	24.01	2.21	-32.76	-28.88
178	192.76	193.89	1.13	Mouse 1 In Place Activity in Area Center	27.24	24.01	2.21	-32.76	-28.88
179	192.76	193.89	1.13	Mouse 1 In Place Activity in Area Center 75	27.24	24.01	2.21	-32.76	-28.88
180	194.13	194.66	0.53	Area:Mouse 1 Center In Periphery	7.98	14.95	1.69	-52.73	-98.78
181	194.76	194.96	0.2	Mouse 1 Cross Over Periphery and Center 75 by Center	4.81	24.03	2.13	-12.66	-63.22
182	194.66	195.46	0.8	Area:Mouse 1 Center In Center	23.31	29.11	2.17	-58.55	-73.11
183	194.66	195.46	0.8	Area:Mouse 1 Center In Center 75	23.31	29.11	2.17	-58.55	-73.11
184	195.56	195.76	0.2	Mouse 1 Cross Over Periphery and Center 75 by Center	10.65	53.2	2.42	-5.7	-28.49
185	195.46	216.02	20.55	Area:Mouse 1 Center In Periphery	517.36	25.17	2.1	-163.17	-7.94
186	216.12	216.32	0.2	Mouse 1 Cross Over Periphery and Center 75 by Center	5.13	25.6	2.2	-17.61	-87.96
187	194.56	196.06	1.5	Mouse 1 Turn Around	55.29	36.83	2.22	-127.71	-85.06
188	196.3	202.1	5.81	Mouse 1 In Place Activity in Area Box	41.39	7.13	1.82	206.31	35.53
189	196.3	202.1	5.81	Mouse 1 In Place Activity in Area Periphery	41.39	7.13	1.82	206.31	35.53
190	204.14	204.7	0.57	Mouse 1 Flat-Back Approach in Area Box	41.94	73.93	3.55	0.57	1.01
191	203.94	205.27	1.33	Mouse 1 Locomotion in Area Box	110.84	83.05	3.18	-2.4	-1.8
192	203.94	205.27	1.33	Mouse 1 Locomotion in Area Periphery	110.84	83.05	3.18	-2.4	-1.8
193	205.37	207.14	1.77	Mouse 1 In Place Activity in Area Box	48.18	27.25	1.87	-16.01	-9.05
194	205.37	207.14	1.77	Mouse 1 In Place Activity in Area Periphery	48.18	27.25	1.87	-16.01	-9.05
195	210.34	211.91	1.57	Mouse 1 In Place Activity in Area Box	18.19	11.6	1.86	-21.69	-13.83
196	210.34	211.91	1.57	Mouse 1 In Place Activity in Area Periphery	18.19	11.6	1.86	-21.69	-13.83
197	212.75	213.85	1.1	Mouse 1 In Place Activity in Area Box	15.64	14.21	1.67	-7.73	-7.02
198	212.75	213.85	1.1	Mouse 1 In Place Activity in Area Periphery	15.64	14.21	1.67	-7.73	-7.02
199	208.48	215.08	6.61	Mouse 1 Turn Around	133.5	20.21	1.88	-228.98	-34.66
200	216.02	216.75	0.73	Area:Mouse 1 Center In Center	30.67	41.78	2.37	-42.99	-58.56
201	216.02	216.75	0.73	Area:Mouse 1 Center In Center 75	30.67	41.78	2.37	-42.99	-58.56
202	216.85	217.05	0.2	Mouse 1 Cross Over Periphery and Center 75 by Center	23.41	116.92	2.57	3.06	15.26
203	216.75	223.86	7.11	Area:Mouse 1 Center In Periphery	388.38	54.65	2.42	183.96	25.88
204	216.15	218.82	2.67	Mouse 1 Locomotion in Area Box	255.49	95.71	2.53	-9.37	-3.51
205	223.96	224.16	0.2	Mouse 1 Cross Over Periphery and Center 75 by Center	5.11	25.51	2.18	1.27	6.33
206	216.52	218.82	2.3	Mouse 1 Locomotion in Area Periphery	243.13	105.6	2.56	10.95	4.75
207	218.65	219.02	0.37	Mouse 1 Flat-Back Approach in Area Box	43.5	118.52	3.45	1.65	4.5
208	218.92	219.32	0.4	Mouse 1 SAP [None]	38.85	97.04	3.48	1.85	4.63
209	219.09	221.12	2.04	Mouse 1 In Place Activity in Area Box	46.87	23.03	2.67	-9.31	-4.58
210	219.09	221.12	2.04	Mouse 1 In Place Activity in Area Periphery	46.87	23.03	2.67	-9.31	-4.58
211	218.22	221.69	3.47	Mouse 1 Turn Around	150.27	43.3	2.62	24.58	7.08
212	223.86	224.22	0.37	Area:Mouse 1 Center In Center	9.16	24.97	2.2	-1.58	-4.31
213	223.86	224.22	0.37	Area:Mouse 1 Center In Center 75	9.16	24.97	2.2	-1.58	-4.31
214	224.32	224.52	0.2	Mouse 1 Cross Over Periphery and Center 75 by Center	2.41	12.02	1.81	-35.18	-175.74
215	224.22	262.6	38.37	Area:Mouse 1 Center In Periphery	1089.77	28.4	1.96	-27.03	-0.7
216	262.7	262.9	0.2	Mouse 1 Cross Over Periphery and Center 75 by Center	13.33	66.59	2.61	-1.69	-8.44
217	224.69	225.46	0.77	Mouse 1 In Place Activity in Area Box	13.47	17.56	2.04	16.32	21.26
218	224.69	225.46	0.77	Mouse 1 In Place Activity in Area Periphery	13.47	17.56	2.04	16.32	21.26
219	225.86	227.53	1.67	Mouse 1 Locomotion in Area Box	138.72	83.15	2.69	-2.84	-1.7
220	225.86	227.53	1.67	Mouse 1 Locomotion in Area Periphery	138.72	83.15	2.69	-2.84	-1.7
221	227.09	227.66	0.57	Mouse 1 Flat-Back Approach in Area Box	62.13	109.54	3.33	9.69	17.09
222	228.8	230.06	1.27	Mouse 1 Locomotion in Area Box	77.75	61.32	2.75	-5.45	-4.3
223	228.8	230.06	1.27	Mouse 1 Locomotion in Area Periphery	77.75	61.32	2.75	-5.45	-4.3
224	230.4	236.6	6.21	Mouse 1 In Place Activity in Area Box	67.08	10.81	1.84	-111.37	-17.94
225	230.4	236.6	6.21	Mouse 1 In Place Activity in Area Periphery	67.08	10.81	1.84	-111.37	-17.94
226	229.53	236.84	7.31	Mouse 1 Turn Around	144.05	19.71	1.92	-89.35	-12.23
227	236.74	238.71	1.97	Mouse 1 Locomotion in Area Box	148.72	75.54	2.25	2.89	1.47
228	236.74	238.71	1.97	Mouse 1 Locomotion in Area Periphery	148.72	75.54	2.25	2.89	1.47
229	239.77	242.98	3.2	Mouse 1 In Place Activity in Area Box	33.78	10.54	1.89	43.31	13.52
230	239.77	242.98	3.2	Mouse 1 In Place Activity in Area Periphery	33.78	10.54	1.89	43.31	13.52
231	238.44	243.81	5.37	Mouse 1 Turn Around	148.6	27.66	1.94	49.03	9.13
232	244.74	249.95	5.21	Mouse 1 In Place Activity in Area Box	54.66	10.5	1.55	25.53	4.91
233	244.74	249.95	5.21	Mouse 1 In Place Activity in Area Periphery	54.66	10.5	1.55	25.53	4.91
234	244.01	250.95	6.94	Mouse 1 Turn Around	96.93	13.97	1.64	199.39	28.73
235	252.29	255.69	3.4	Mouse 1 In Place Activity in Area Box	45.05	13.24	1.8	-68.43	-20.11
236	252.29	255.69	3.4	Mouse 1 In Place Activity in Area Periphery	45.05	13.24	1.8	-68.43	-20.11
237	256.52	257.66	1.13	Mouse 1 Locomotion in Area Box	90.45	79.73	2.47	10.8	9.52
238	256.52	257.66	1.13	Mouse 1 Locomotion in Area Periphery	90.45	79.73	2.47	10.8	9.52
239	257.82	261.63	3.8	Mouse 1 In Place Activity in Area Box	68.25	17.94	1.7	3.05	0.8
240	257.82	261.63	3.8	Mouse 1 In Place Activity in Area Periphery	68.25	17.94	1.7	3.05	0.8
241	257.12	261.19	4.07	Mouse 1 Turn Around	141.01	34.64	1.85	-24.78	-6.09
242	262.6	262.93	0.33	Area:Mouse 1 Center In Center	20.26	60.73	2.58	-2.42	-7.24
243	262.6	262.93	0.33	Area:Mouse 1 Center In Center 75	20.26	60.73	2.58	-2.42	-7.24
244	263.03	263.23	0.2	Mouse 1 Cross Over Periphery and Center 75 by Center	22.14	110.58	2.38	-2.26	-11.26
245	262.93	284.35	21.42	Area:Mouse 1 Center In Periphery	808.01	37.72	1.98	-284.6	-13.29
246	262.26	263.23	0.97	Mouse 1 Locomotion in Area Box	59.08	61.05	2.44	-18.71	-19.34
247	284.45	284.65	0.2	Mouse 1 Cross Over Periphery and Center 75 by Center	9.03	45.12	2.5	-9.91	-49.51
248	264.63	268.13	3.5	Mouse 1 Locomotion in Area Box	315.94	90.18	2.53	-124.24	-35.46
249	264.63	268.13	3.5	Mouse 1 Locomotion in Area Periphery	315.94	90.18	2.53	-124.24	-35.46
250	267.57	268.17	0.6	Mouse 1 Flat-Back Approach in Area Box	72.1	120.04	3.43	7.33	12.2
251	268.4	275.51	7.11	Mouse 1 In Place Activity in Area Box	69.77	9.82	1.57	143.46	20.19
252	268.4	275.51	7.11	Mouse 1 In Place Activity in Area Periphery	69.77	9.82	1.57	143.46	20.19
253	267.57	275.78	8.21	Mouse 1 Turn Around	170.05	20.72	1.75	139.3	16.97
254	279.68	280.48	0.8	Mouse 1 In Place Activity in Area Box	27	33.72	2.28	-7.92	-9.89
255	279.68	280.48	0.8	Mouse 1 In Place Activity in Area Periphery	27	33.72	2.28	-7.92	-9.89
256	281.28	283.25	1.97	Mouse 1 In Place Activity in Area Box	30.9	15.69	1.6	-19.25	-9.78
257	281.28	283.25	1.97	Mouse 1 In Place Activity in Area Periphery	30.9	15.69	1.6	-19.25	-9.78
258	284.35	286.75	2.4	Area:Mouse 1 Center In Center	147.71	61.48	2.63	-61.81	-25.73
259	284.35	285.55	1.2	Area:Mouse 1 Center In Center 75	54.58	45.44	2.67	-52.93	-44.06
260	286.85	287.05	0.2	Mouse 1 Cross Over Periphery and Center 75 by Center	20.6	102.9	2.74	2.64	13.17
261	283.98	285.32	1.33	Mouse 1 Turn Around	55.38	41.5	2.57	-45.19	-33.86
262	285.55	286.09	0.53	Area:Mouse 1 Center In Center 50	31.31	58.65	2.7	-13.12	-24.58
263	286.09	286.75	0.67	Area:Mouse 1 Center In Center 75	61.82	92.63	2.5	4.24	6.35
264	285.35	288.29	2.94	Mouse 1 Locomotion in Area Box	268.76	91.53	2.83	10.72	3.65
265	285.35	286.52	1.17	Mouse 1 Locomotion in Area Center	78.65	67.34	2.67	-15.99	-13.69
266	286.75	295.03	8.27	Area:Mouse 1 Center In Periphery	302.25	36.53	2.27	170.52	20.94
267	295.13	295.33	0.2	Mouse 1 Cross Over Periphery and Center 75 by Center	8.49	42.39	2.78	-4.58	-22.9
268	286.52	288.29	1.77	Mouse 1 Locomotion in Area Periphery	190.11	107.5	2.93	26.7	15.1
269	287.35	287.69	0.33	Mouse 1 Flat-Back Approach in Area Box	38.89	116.55	3.29	1.96	5.87
270	288.52	290.32	1.8	Mouse 1 In Place Activity in Area Box	42.04	23.33	2.58	-4.65	-2.58
271	288.52	290.32	1.8	Mouse 1 In Place Activity in Area Periphery	42.04	23.33	2.58	-4.65	-2.58
272	291.52	292.19	0.67	Mouse 1 In Place Activity in Area Box	16.48	24.7	1.66	3.4	5.09
273	291.52	292.19	0.67	Mouse 1 In Place Activity in Area Periphery	16.48	24.7	1.66	3.4	5.09
274	291.36	292.79	1.43	Mouse 1 Turn Around	25.88	18.04	1.56	-142.83	-109.76
275	293.69	294.73	1.03	Mouse 1 In Place Activity in Area Box	18.55	17.93	2.02	31.51	30.47
276	293.69	294.73	1.03	Mouse 1 In Place Activity in Area Periphery	18.55	17.93	2.02	31.51	30.47
277	295.03	298.97	3.94	Area:Mouse 1 Center In Center	252.41	64.11	2.6	-135.4	-34.39
278	295.03	296.06	1.03	Area:Mouse 1 Center In Center 75	54.14	52.34	2.48	-2.86	-2.76
279	299.07	299.27	0.2	Mouse 1 Cross Over Periphery and Center 75 by Center	21.33	106.55	2.55	4.06	20.27
280	296.06	297.46	1.4	Area:Mouse 1 Center In Center 50	76.26	54.42	2.79	-29.67	-21.17
281	297.46	297.93	0.47	Area:Mouse 1 Center In Center 25	21.8	46.67	2.41	-27.21	-58.26
282	297.93	298.47	0.53	Area:Mouse 1 Center In Center 50	47.08	88.2	2.46	-51.31	-96.11
283	297.23	299.13	1.9	Mouse 1 Locomotion in Area Box	145.86	76.69	2.53	-118.07	-62.08
284	297.23	298.73	1.5	Mouse 1 Locomotion in Area Center	102.49	68.26	2.48	-115.36	-76.83
285	298.47	298.97	0.5	Area:Mouse 1 Center In Center 75	53.12	106.14	2.65	-24.35	-48.65
286	298.97	330.76	31.8	Area:Mouse 1 Center In Periphery	982.05	30.88	1.96	-338.7	-10.67
287	330.86	331.06	0.2	Mouse 1 Cross Over Periphery and Center 75 by Center	11.64	58.14	2.32	-0.21	-1.06
288	299.4	301.23	1.84	Mouse 1 In Place Activity in Area Box	46.33	25.24	1.91	-4.19	-2.28
289	299.4	301.23	1.84	Mouse 1 In Place Activity in Area Periphery	46.33	25.24	1.91	-4.19	-2.28
290	298.67	303.67	5.01	Mouse 1 Turn Around	174.9	34.95	2	-117.02	-23.38
291	302.5	303.47	0.97	Mouse 1 In Place Activity in Area Box	22.72	23.48	1.71	22.23	22.98
292	302.5	303.47	0.97	Mouse 1 In Place Activity in Area Periphery	22.72	23.48	1.71	22.23	22.98
293	303.8	305.67	1.87	Mouse 1 Locomotion in Area Box	129.82	69.48	2.16	25.64	13.72
294	303.8	305.67	1.87	Mouse 1 Locomotion in Area Periphery	129.82	69.48	2.16	25.64	13.72
295	304.64	308.44	3.8	Mouse 1 Turn Around	145.22	38.18	1.72	-8.79	-2.31
296	305.84	307.91	2.07	Mouse 1 In Place Activity in Area Box	45.58	22.03	1.57	-3.05	-1.47
297	305.84	307.91	2.07	Mouse 1 In Place Activity in Area Periphery	45.58	22.03	1.57	-3.05	-1.47
298	308.88	313.25	4.37	Mouse 1 In Place Activity in Area Box	76.36	17.47	1.62	-277.99	-64.58
299	308.88	313.25	4.37	Mouse 1 In Place Activity in Area Periphery	76.36	17.47	1.62	-277.99	-64.58
300	309.44	312.28	2.84	Mouse 1 Turn Around	32.64	11.51	1.51	-297.09	-107.27
301	313.41	315.72	2.3	Mouse 1 Locomotion in Area Box	236.63	102.78	2.31	-57.54	-24.99
302	313.41	315.72	2.3	Mouse 1 Locomotion in Area Periphery	236.63	102.78	2.31	-57.54	-24.99
303	315.92	322.99	7.07	Mouse 1 In Place Activity in Area Box	51.44	7.27	1.55	-8.54	-1.21
304	315.92	322.99	7.07	Mouse 1 In Place Activity in Area Periphery	51.44	7.27	1.55	-8.54	-1.21
305	315.25	323.66	8.41	Mouse 1 Turn Around	141.56	16.84	1.6	50.37	5.99
306	323.76	325.19	1.43	Mouse 1 Locomotion in Area Box	116.28	81.04	2.89	32.97	22.98
307	323.76	325.19	1.43	Mouse 1 Locomotion in Area Periphery	116.28	81.04	2.89	32.97	22.98
308	324.92	325.66	0.73	Mouse 1 Flat-Back Approach in Area Box	90.09	122.72	3.24	-0.49	-0.67
309	325.69	330.03	4.34	Mouse 1 In Place Activity in Area Box	58.96	13.59	2.52	46.5	10.72
310	325.69	330.03	4.34	Mouse 1 In Place Activity in Area Periphery	58.96	13.59	2.52	46.5	10.72
311	330.76	332.07	1.3	Area:Mouse 1 Center In Center	81.8	62.86	2.4	-17.47	-13.42
312	330.76	332.07	1.3	Area:Mouse 1 Center In Center 75	81.8	62.86	2.4	-17.47	-13.42
313	332.17	332.37	0.2	Mouse 1 Cross Over Periphery and Center 75 by Center	8.65	43.2	2.34	-4	-19.98
314	332.07	404.87	72.81	Area:Mouse 1 Center In Periphery	2248.4	30.88	2.03	162.14	2.23
315	404.97	405.17	0.2	Mouse 1 Cross Over Periphery and Center 75 by Center	7.21	36.01	2.54	-3.61	-18.01
316	331.9	334.03	2.14	Mouse 1 Turn Around	76.89	36.01	2.18	-92.65	-43.39
317	333.33	340.24	6.91	Mouse 1 In Place Activity in Area Box	40.59	5.88	1.69	44.14	6.39
318	333.33	340.24	6.91	Mouse 1 In Place Activity in Area Periphery	40.59	5.88	1.69	44.14	6.39
319	343.28	349.32	6.04	Mouse 1 In Place Activity in Area Box	63.18	10.46	1.77	137.25	22.73
320	343.28	349.32	6.04	Mouse 1 In Place Activity in Area Periphery	63.18	10.46	1.77	137.25	22.73
321	342.08	348.75	6.67	Mouse 1 Turn Around	92.39	13.84	1.79	220.83	33.09
322	350.02	351.65	1.63	Mouse 1 In Place Activity in Area Box	28.5	17.43	2.15	94.14	57.58
323	350.02	351.65	1.63	Mouse 1 In Place Activity in Area Periphery	28.5	17.43	2.15	94.14	57.58
324	351.92	352.72	0.8	Mouse 1 Locomotion in Area Box	42.67	53.28	2.44	33.94	42.39
325	351.92	352.72	0.8	Mouse 1 Locomotion in Area Periphery	42.67	53.28	2.44	33.94	42.39
326	354.52	356.02	1.5	Mouse 1 Locomotion in Area Box	96.22	64.08	3.06	-6.1	-4.06
327	354.52	356.02	1.5	Mouse 1 Locomotion in Area Periphery	96.22	64.08	3.06	-6.1	-4.06
328	355.69	356.16	0.47	Mouse 1 Flat-Back Approach in Area Box	38.47	82.35	3.45	-5.27	-11.29
329	356.09	357.02	0.93	Mouse 1 SAP [None]	45.25	48.43	3.37	-11.02	-11.8
330	356.22	361.36	5.14	Mouse 1 In Place Activity in Area Box	77.53	15.09	2.39	-155.3	-30.22
331	356.22	361.36	5.14	Mouse 1 In Place Activity in Area Periphery	77.53	15.09	2.39	-155.3	-30.22
332	355.46	359.33	3.87	Mouse 1 Turn Around	116.88	30.2	2.55	-128.04	-33.08
333	362.06	363.9	1.84	Mouse 1 Locomotion in Area Box	206.04	112.27	2.43	8.62	4.69
334	362.06	363.9	1.84	Mouse 1 Locomotion in Area Periphery	206.04	112.27	2.43	8.62	4.69
335	365.57	366.03	0.47	Mouse 1 Flat-Back Approach in Area Box	52.55	112.5	3.38	-5.02	-10.75
336	364.96	366	1.03	Mouse 1 Locomotion in Area Box	69.1	66.8	2.72	-72.19	-74.6
337	364.96	366	1.03	Mouse 1 Locomotion in Area Periphery	69.1	66.8	2.72	-72.19	-74.6
338	366.17	367.33	1.17	Mouse 1 In Place Activity in Area Box	71.69	61.38	2.59	-11.54	-9.88
339	366.17	367.33	1.17	Mouse 1 In Place Activity in Area Periphery	71.69	61.38	2.59	-11.54	-9.88
340	367.73	368.37	0.63	Mouse 1 Flat-Back Approach in Area Box	49.24	77.67	3.45	9.46	14.91
341	367.47	368.64	1.17	Mouse 1 Locomotion in Area Box	89.52	76.65	3.25	-0.7	-0.6
342	367.47	368.64	1.17	Mouse 1 Locomotion in Area Periphery	89.52	76.65	3.25	-0.7	-0.6
343	369.47	372.74	3.27	Mouse 1 In Place Activity in Area Box	47.58	14.55	1.84	-124.2	-37.98
344	369.47	372.74	3.27	Mouse 1 In Place Activity in Area Periphery	47.58	14.55	1.84	-124.2	-37.98
345	368.37	373.57	5.21	Mouse 1 Turn Around	169.68	32.6	2.07	-181.38	-34.85
346	373.81	375.94	2.14	Mouse 1 In Place Activity in Area Box	37	17.33	1.78	60.66	28.41
347	373.81	375.94	2.14	Mouse 1 In Place Activity in Area Periphery	37	17.33	1.78	60.66	28.41
348	376.64	378.31	1.67	Mouse 1 Locomotion in Area Box	195.08	116.93	2.59	-57.6	-34.53
349	376.64	378.31	1.67	Mouse 1 Locomotion in Area Periphery	195.08	116.93	2.59	-57.6	-34.53
350	377.74	379.41	1.67	Mouse 1 Turn Around	169.37	101.52	2.21	65.17	39.06
351	378.91	392.09	13.18	Mouse 1 In Place Activity in Area Box	17.49	1.33	1.32	125.43	9.52
352	378.91	392.09	13.18	Mouse 1 In Place Activity in Area Periphery	17.49	1.33	1.32	125.43	9.52
353	392.59	393.59	1	Mouse 1 Flat-Back Approach in Area Box	84.74	84.66	3.91	0.8	0.8
354	392.39	393.56	1.17	Mouse 1 Locomotion in Area Box	83.98	71.91	3.78	7.32	6.26
355	392.39	393.56	1.17	Mouse 1 Locomotion in Area Periphery	83.98	71.91	3.78	7.32	6.26
356	393.56	396.26	2.7	Mouse 1 Turn Around	128.55	47.56	2.58	-2.78	-1.03
357	396.5	396.93	0.43	Mouse 1 Flat-Back Approach in Area Box	27.21	62.72	3.4	0.41	0.95
358	396.16	397.06	0.9	Mouse 1 Locomotion in Area Box	48.55	53.89	3.23	-1.15	-1.28
359	396.16	397.06	0.9	Mouse 1 Locomotion in Area Periphery	48.55	53.89	3.23	-1.15	-1.28
360	397.96	399.37	1.4	Mouse 1 Locomotion in Area Box	134.11	95.7	2.63	-42.02	-29.98
361	397.96	399.37	1.4	Mouse 1 Locomotion in Area Periphery	134.11	95.7	2.63	-42.02	-29.98
362	401.63	403.67	2.04	Mouse 1 In Place Activity in Area Box	14.61	7.18	1.62	23.52	11.56
363	401.63	403.67	2.04	Mouse 1 In Place Activity in Area Periphery	14.61	7.18	1.62	23.52	11.56
364	400.2	404.3	4.1	Mouse 1 Turn Around	102.59	25	1.85	-26.32	-6.41
365	404.87	409.44	4.57	Area:Mouse 1 Center In Center	291.99	63.88	2.56	-111.9	-24.48
366	404.87	405.77	0.9	Area:Mouse 1 Center In Center 75	40.57	45.03	2.6	-28.03	-31.11
367	409.54	409.74	0.2	Mouse 1 Cross Over Periphery and Center 75 by Center	12.66	63.24	2.41	-6.47	-32.3
368	405.77	406.71	0.93	Area:Mouse 1 Center In Center 50	87.18	93.32	2.62	-41.23	-44.13
369	405.07	406.24	1.17	Mouse 1 Locomotion in Area Box	77.69	66.53	2.68	-18.24	-15.62
370	405.07	406.24	1.17	Mouse 1 Locomotion in Area Center	77.69	66.53	2.68	-18.24	-15.62
371	406.71	408.14	1.43	Area:Mouse 1 Center In Center 25	61.18	42.64	2.56	-8.72	-6.08
372	405.74	406.74	1	Mouse 1 Turn Around	91.96	91.86	2.63	-47.37	-47.32
373	408.14	409.04	0.9	Area:Mouse 1 Center In Center 50	82.21	91.25	2.48	-39.35	-43.68
374	407.44	409.61	2.17	Mouse 1 Locomotion in Area Box	142.12	65.53	2.54	-18.55	-8.55
375	407.44	408.51	1.07	Mouse 1 Locomotion in Area Center	64.43	60.34	2.63	0.74	0.7
376	409.04	409.44	0.4	Area:Mouse 1 Center In Center 75	20.84	52.05	2.52	5.43	13.56
377	409.44	424.66	15.22	Area:Mouse 1 Center In Periphery	742.52	48.8	2.13	-89.05	-5.85
378	424.76	424.96	0.2	Mouse 1 Cross Over Periphery and Center 75 by Center	7.79	38.89	2.78	-4.44	-22.15
379	409.08	410.31	1.23	Mouse 1 Turn Around	69.86	56.59	2.25	60.39	48.92
380	414.31	419.42	5.11	Mouse 1 In Place Activity in Area Box	69.63	13.64	1.88	-112.55	-22.05
381	414.31	419.42	5.11	Mouse 1 In Place Activity in Area Periphery	69.63	13.64	1.88	-112.55	-22.05
382	413.61	419.95	6.34	Mouse 1 Turn Around	129.22	20.38	1.95	-96.24	-15.18
383	419.85	422.49	2.64	Mouse 1 Locomotion in Area Box	355.78	134.97	2.54	-77.23	-29.3
384	419.85	422.49	2.64	Mouse 1 Locomotion in Area Periphery	355.78	134.97	2.54	-77.23	-29.3
385	424.66	425.49	0.83	Area:Mouse 1 Center In Center	52.64	63.1	2.76	9.78	11.73
386	424.66	425.49	0.83	Area:Mouse 1 Center In Center 75	52.64	63.1	2.76	9.78	11.73
387	425.59	425.79	0.2	Mouse 1 Cross Over Periphery and Center 75 by Center	22.81	113.95	2.68	4.19	20.95
388	424.46	425.63	1.17	Mouse 1 Locomotion in Area Box	70.2	60.11	2.72	12.11	10.37
389	425.49	432.67	7.17	Area:Mouse 1 Center In Periphery	152.8	21.3	2.1	191.85	26.74
390	435.27	435.47	0.2	Mouse 1 Cross Over Periphery and Center 75 by Center	4.39	21.93	2.51	17.16	85.73
391	425.76	427.33	1.57	Mouse 1 In Place Activity in Area Box	55.29	35.25	2.08	37.29	23.78
392	425.76	427.33	1.57	Mouse 1 In Place Activity in Area Periphery	55.29	35.25	2.08	37.29	23.78
393	425.19	428.19	3	Mouse 1 Turn Around	130.34	43.4	2.22	86.7	28.87
394	428.5	431.93	3.44	Mouse 1 In Place Activity in Area Box	39.11	11.38	2.02	104.4	30.38
395	428.5	431.93	3.44	Mouse 1 In Place Activity in Area Periphery	39.11	11.38	2.02	104.4	30.38
396	432.67	432.9	0.23	Area:Mouse 1 Center In Center	6.25	26.75	2.88	-2.15	-9.19
397	432.67	432.9	0.23	Area:Mouse 1 Center In Center 75	6.25	26.75	2.88	-2.15	-9.19
398	432.9	435.17	2.27	Area:Mouse 1 Center In Periphery	153.43	67.62	2.31	51.85	22.85
399	432.5	433.67	1.17	Mouse 1 Locomotion in Area Box	83.04	71.1	2.75	6.39	5.47
400	432.67	433.67	1	Mouse 1 Locomotion in Area Periphery	82.77	82.68	2.82	18.07	18.05
401	434.07	434.93	0.87	Mouse 1 In Place Activity in Area Box	33.4	38.5	1.91	0.42	0.48
402	434.07	434.93	0.87	Mouse 1 In Place Activity in Area Periphery	33.4	38.5	1.91	0.42	0.48
403	435.17	437.94	2.77	Area:Mouse 1 Center In Center	77.8	28.09	2.12	-114	-41.16
404	435.17	437.94	2.77	Area:Mouse 1 Center In Center 75	77.8	28.09	2.12	-114	-41.16
405	438.04	438.24	0.2	Mouse 1 Cross Over Periphery and Center 75 by Center	7.2	35.97	2.39	-6.55	-32.72
406	433.7	436.07	2.37	Mouse 1 Turn Around	107.05	45.19	2.18	16.95	7.16
407	436.34	437.4	1.07	Mouse 1 In Place Activity in Area Box	23.99	22.47	1.85	21.59	20.22
408	436.34	437.4	1.07	Mouse 1 In Place Activity in Area Center	23.99	22.47	1.85	21.59	20.22
409	436.34	437.4	1.07	Mouse 1 In Place Activity in Area Center 75	23.99	22.47	1.85	21.59	20.22
410	437.94	446.91	8.98	Area:Mouse 1 Center In Periphery	153.17	17.07	1.87	217.69	24.25
411	455.69	455.89	0.2	Mouse 1 Cross Over Periphery and Center 75 by Center	9.79	48.88	2.54	8.7	43.46
412	438.37	445.78	7.41	Mouse 1 In Place Activity in Area Box	62.53	8.44	1.77	131.78	17.79
413	438.37	445.78	7.41	Mouse 1 In Place Activity in Area Periphery	62.53	8.44	1.77	131.78	17.79
414	436.37	441.94	5.57	Mouse 1 Turn Around	83.76	15.03	1.91	-168.95	-30.32
415	445.95	446.98	1.03	Mouse 1 Locomotion in Area Box	86.33	83.46	2.5	37.64	36.39
416	445.95	446.68	0.73	Mouse 1 Locomotion in Area Periphery	38.53	52.49	2.45	56.64	77.17
417	446.91	447.11	0.2	Area:Mouse 1 Center In Center	34.1	170.35	2.4	-16.89	-84.35
418	446.91	447.11	0.2	Area:Mouse 1 Center In Center 75	34.1	170.35	2.4	-16.89	-84.35
419	447.11	455.59	8.48	Area:Mouse 1 Center In Periphery	368.24	43.45	2.04	-179.34	-21.33
420	447.18	447.91	0.73	Mouse 1 In Place Activity in Area Box	59.93	81.64	2.04	-11.23	-15.3
421	447.18	447.91	0.73	Mouse 1 In Place Activity in Area Periphery	59.93	81.64	2.04	-11.23	-15.3
422	449.65	450.55	0.9	Mouse 1 In Place Activity in Area Box	37.69	41.84	1.6	-13.55	-15.04
423	449.65	450.55	0.9	Mouse 1 In Place Activity in Area Periphery	37.69	41.84	1.6	-13.55	-15.04
424	450.78	451.95	1.17	Mouse 1 Locomotion in Area Box	88.86	76.09	2.49	10.92	9.62
425	450.78	451.95	1.17	Mouse 1 Locomotion in Area Periphery	88.86	76.09	2.49	10.92	9.62
426	452.15	455.09	2.94	Mouse 1 In Place Activity in Area Box	71.75	24.43	1.88	-104.67	-35.65
427	452.15	455.09	2.94	Mouse 1 In Place Activity in Area Periphery	71.75	24.43	1.88	-104.67	-35.65
428	451.85	454.05	2.2	Mouse 1 Turn Around	97.98	44.49	1.84	-105.88	-49.58
429	455.59	461.33	5.74	Area:Mouse 1 Center In Center	367.59	64.05	2.64	-5.24	-0.91
430	455.59	456.32	0.73	Area:Mouse 1 Center In Center 75	41.75	56.88	2.57	14.68	20
431	461.43	461.63	0.2	Mouse 1 Cross Over Periphery and Center 75 by Center	6.69	33.43	2.46	6.12	30.58
432	455.36	457.59	2.24	Mouse 1 Locomotion in Area Box	124.67	55.76	2.54	-33.87	-15.15
433	455.36	457.59	2.24	Mouse 1 Locomotion in Area Center	124.67	55.76	2.54	-33.87	-15.15
434	456.32	458.83	2.5	Area:Mouse 1 Center In Center 50	126.14	50.41	2.42	4.32	1.72
435	456.02	457.26	1.23	Mouse 1 Turn Around	90.31	73.15	2.62	-32.17	-26.06
436	458.83	459.76	0.93	Area:Mouse 1 Center In Center 25	42.69	45.69	3.06	31.41	33.62
437	459.39	460.36	0.97	Mouse 1 Flat-Back Approach in Area Box	104.25	107.73	3.1	-15.44	-15.96
438	458.79	460.33	1.53	Mouse 1 Locomotion in Area Box	117.04	76.25	3.04	17.98	11.71
439	458.79	460.33	1.53	Mouse 1 Locomotion in Area Center	117.04	76.25	3.04	17.98	11.71
440	459.76	459.99	0.23	Area:Mouse 1 Center In Center 50	26.11	111.79	3.14	-1.91	-8.19
441	459.99	461.33	1.33	Area:Mouse 1 Center In Center 75	130.89	98.07	2.69	-53.73	-40.26
442	460.33	460.63	0.3	Mouse 1 SAP [None]	43.98	146.45	2.99	-6.01	-20.02
443	461.33	475.08	13.75	Area:Mouse 1 Center In Periphery	498.71	36.28	2.28	-41.78	-3.04
444	475.18	475.38	0.2	Mouse 1 Cross Over Periphery and Center 75 by Center	8.5	42.46	2.72	13.82	69.05
445	461.83	465.5	3.67	Mouse 1 In Place Activity in Area Box	57.16	15.57	1.95	-110.14	-30.01
446	461.83	465.5	3.67	Mouse 1 In Place Activity in Area Periphery	57.16	15.57	1.95	-110.14	-30.01
447	461.16	465.67	4.5	Mouse 1 Turn Around	79.58	17.67	2.02	-117.3	-26.04
448	466.43	467.37	0.93	Mouse 1 Locomotion in Area Box	61.62	65.95	2.64	-17.53	-18.76
449	466.43	467.37	0.93	Mouse 1 Locomotion in Area Periphery	61.62	65.95	2.64	-17.53	-18.76
450	468.94	469.87	0.93	Mouse 1 In Place Activity in Area Box	34.49	36.92	2.15	-0.6	-0.64
451	468.94	469.87	0.93	Mouse 1 In Place Activity in Area Periphery	34.49	36.92	2.15	-0.6	-0.64
452	472.21	473.14	0.93	Mouse 1 Locomotion in Area Box	67.16	71.88	2.69	-15.33	-16.41
453	472.21	473.14	0.93	Mouse 1 Locomotion in Area Periphery	67.16	71.88	2.69	-15.33	-16.41
454	473.27	474.37	1.1	Mouse 1 In Place Activity in Area Box	65.18	59.2	2.07	37.83	34.36
455	473.27	474.37	1.1	Mouse 1 In Place Activity in Area Periphery	65.18	59.2	2.07	37.83	34.36
456	472.67	475.28	2.6	Mouse 1 Turn Around	146.9	56.44	2.23	102.17	39.26
457	475.08	476.98	1.9	Area:Mouse 1 Center In Center	74.72	39.29	2.35	-117.59	-61.83
458	475.08	475.84	0.77	Area:Mouse 1 Center In Center 75	38.91	50.7	2.51	3.5	4.56
459	477.08	477.28	0.2	Mouse 1 Cross Over Periphery and Center 75 by Center	13.61	67.99	2.74	1.69	8.46
460	475.84	476.04	0.2	Area:Mouse 1 Center In Center 50	10.61	52.97	2.52	-12.39	-61.88
461	476.04	476.98	0.93	Area:Mouse 1 Center In Center 75	25.2	26.98	2.17	-108.7	-116.35
462	476.98	498.4	21.42	Area:Mouse 1 Center In Periphery	443.19	20.69	1.97	-219.71	-10.26
463	498.5	498.7	0.2	Mouse 1 Cross Over Periphery and Center 75 by Center	16.25	81.19	2.64	-15.9	-79.44
464	478.28	478.88	0.6	Mouse 1 In Place Activity in Area Box	13.73	22.86	1.46	-5.78	-9.62
465	478.28	478.88	0.6	Mouse 1 In Place Activity in Area Periphery	13.73	22.86	1.46	-5.78	-9.62
466	476.84	487.92	11.08	Mouse 1 Turn Around	197.9	17.86	1.95	-155.3	-14.02
467	480.58	482.02	1.43	Mouse 1 In Place Activity in Area Box	15.48	10.79	1.94	1.12	0.78
468	480.58	482.02	1.43	Mouse 1 In Place Activity in Area Periphery	15.48	10.79	1.94	1.12	0.78
469	483.25	486.09	2.84	Mouse 1 In Place Activity in Area Box	22.3	7.86	2.04	-4.01	-1.41
470	483.25	486.09	2.84	Mouse 1 In Place Activity in Area Periphery	22.3	7.86	2.04	-4.01	-1.41
471	488.29	488.72	0.43	Mouse 1 Flat-Back Approach in Area Box	31.37	72.32	3.64	2.49	5.73
472	488.92	492.39	3.47	Mouse 1 In Place Activity in Area Box	59.96	17.28	1.88	-65.45	-18.86
473	488.92	492.39	3.47	Mouse 1 In Place Activity in Area Periphery	59.96	17.28	1.88	-65.45	-18.86
474	488.05	490.26	2.2	Mouse 1 Turn Around	101.12	45.92	2.74	10.97	4.98
475	495.06	495.73	0.67	Mouse 1 has no movement in Area Box	8.84	13.24	1.86	-3.31	-4.96
476	495.06	495.73	0.67	Mouse 1 has no movement in Area Periphery	8.84	13.24	1.86	-3.31	-4.96
477	496.36	498.26	1.9	Mouse 1 Turn Around	87.77	46.15	2.13	86.33	45.39
478	498.4	499.2	0.8	Area:Mouse 1 Center In Center	88.4	110.39	2.59	-27.02	-33.74
479	498.4	499.2	0.8	Area:Mouse 1 Center In Center 75	88.4	110.39	2.59	-27.02	-33.74
480	499.3	499.5	0.2	Mouse 1 Cross Over Periphery and Center 75 by Center	33.88	169.21	2.45	-7.83	-39.09
481	498	499.8	1.8	Mouse 1 Locomotion in Area Box	202.22	112.23	2.54	-6.87	-3.81
482	498	498.97	0.97	Mouse 1 Locomotion in Area Center	66.62	68.85	2.5	17.65	18.24
483	498	498.97	0.97	Mouse 1 Locomotion in Area Center 75	66.62	68.85	2.5	17.65	18.24
484	499.2	521.96	22.76	Area:Mouse 1 Center In Periphery	795.58	34.96	2.03	195.27	8.58
485	522.06	522.26	0.2	Mouse 1 Cross Over Periphery and Center 75 by Center	7.96	39.78	2.44	-8.04	-40.15
486	498.97	499.8	0.83	Mouse 1 Locomotion in Area Periphery	135.6	162.55	2.58	-24.52	-29.4
487	500.2	507.34	7.14	Mouse 1 In Place Activity in Area Box	97.13	13.6	1.73	123.24	17.26
488	500.2	507.34	7.14	Mouse 1 In Place Activity in Area Periphery	97.13	13.6	1.73	123.24	17.26
489	499.43	505.11	5.67	Mouse 1 Turn Around	187.46	33.05	1.73	202.46	35.69
490	507.97	509.81	1.84	Mouse 1 Locomotion in Area Box	192.87	105.09	2.9	-26.52	-14.45
491	507.97	509.81	1.84	Mouse 1 Locomotion in Area Periphery	192.87	105.09	2.9	-26.52	-14.45
492	509.08	509.88	0.8	Mouse 1 Flat-Back Approach in Area Box	111.91	139.74	3.05	-11.19	-13.98
493	510.04	510.81	0.77	Mouse 1 In Place Activity in Area Box	34.51	44.97	2.35	20.95	27.3
494	510.04	510.81	0.77	Mouse 1 In Place Activity in Area Periphery	34.51	44.97	2.35	20.95	27.3
495	514.61	517.48	2.87	Mouse 1 In Place Activity in Area Box	34.38	11.98	1.45	14.06	4.9
496	514.61	517.48	2.87	Mouse 1 In Place Activity in Area Periphery	34.38	11.98	1.45	14.06	4.9
497	512.05	518.59	6.54	Mouse 1 Turn Around	138.52	21.18	1.91	193.51	29.59
498	518.22	519.15	0.93	Mouse 1 Locomotion in Area Box	62.79	67.21	2.48	56.21	60.17
499	518.22	519.15	0.93	Mouse 1 Locomotion in Area Periphery	62.79	67.21	2.48	56.21	60.17
500	519.29	521.02	1.74	Mouse 1 In Place Activity in Area Box	70.4	40.58	1.87	-43.91	-25.31
501	519.29	521.02	1.74	Mouse 1 In Place Activity in Area Periphery	70.4	40.58	1.87	-43.91	-25.31
502	518.75	522.06	3.3	Mouse 1 Turn Around	140.26	42.46	2.05	-95.01	-28.76
503	521.96	523.46	1.5	Area:Mouse 1 Center In Center	65.1	43.36	2.46	-94.57	-62.99
504	521.96	523.46	1.5	Area:Mouse 1 Center In Center 75	65.1	43.36	2.46	-94.57	-62.99
505	523.56	523.76	0.2	Mouse 1 Cross Over Periphery and Center 75 by Center	21.44	107.09	2.69	-17.2	-85.9
506	523.46	544.78	21.32	Area:Mouse 1 Center In Periphery	386.97	18.15	2.03	-208.28	-9.77
507	522.66	523.72	1.07	Mouse 1 Locomotion in Area Box	66.29	62.08	2.66	-62.03	-58.1
508	544.88	545.08	0.2	Mouse 1 Cross Over Periphery and Center 75 by Center	14.36	71.73	2.41	-10.11	-50.52
509	525.79	529.33	3.54	Mouse 1 In Place Activity in Area Box	21.8	6.16	1.47	-117.55	-33.23
510	525.79	529.33	3.54	Mouse 1 In Place Activity in Area Periphery	21.8	6.16	1.47	-117.55	-33.23
511	523.32	534.57	11.24	Mouse 1 Turn Around	177.94	15.82	1.86	-179.5	-15.96
512	529.83	533.4	3.57	Mouse 1 In Place Activity in Area Box	24.86	6.96	1.93	-77.34	-21.66
513	529.83	533.4	3.57	Mouse 1 In Place Activity in Area Periphery	24.86	6.96	1.93	-77.34	-21.66
514	536.6	537.44	0.83	Mouse 1 In Place Activity in Area Box	25.59	30.68	2.47	6.69	8.02
515	536.6	537.44	0.83	Mouse 1 In Place Activity in Area Periphery	25.59	30.68	2.47	6.69	8.02
516	538.84	544.04	5.21	Mouse 1 In Place Activity in Area Box	55.67	10.7	1.86	-31.79	-6.11
517	538.84	544.04	5.21	Mouse 1 In Place Activity in Area Periphery	55.67	10.7	1.86	-31.79	-6.11
519	537.84	543.14	5.31	Mouse 1 Turn Around	86.84	16.37	2.09	-44.33	-8.36
520	544.78	559.46	14.68	Area:Mouse 1 Center In Center	427.2	29.1	2.21	-66.08	-4.5
521	544.78	547.75	2.97	Area:Mouse 1 Center In Center 75	67.8	22.83	2.26	-63.52	-21.39
522	559.56	559.76	0.2	Mouse 1 Cross Over Periphery and Center 75 by Center	7.27	36.33	2.24	-3.13	-15.65
523	545.18	545.88	0.7	Mouse 1 has no movement in Area Box	25.05	35.75	2.33	1.07	1.53
524	545.18	545.88	0.7	Mouse 1 has no movement in Area Center	25.05	35.75	2.33	1.07	1.53
525	545.18	545.88	0.7	Mouse 1 has no movement in Area Center 75	25.05	35.75	2.33	1.07	1.53
526	545.88	547.25	1.37	Mouse 1 In Place Activity in Area Box	6.23	4.56	2.14	-49.67	-36.31
527	545.88	547.25	1.37	Mouse 1 In Place Activity in Area Center	6.23	4.56	2.14	-49.67	-36.31
528	545.88	547.25	1.37	Mouse 1 In Place Activity in Area Center 75	6.23	4.56	2.14	-49.67	-36.31
529	544.18	547.45	3.27	Mouse 1 Turn Around	78.35	23.96	2.29	-51.3	-15.69
530	547.75	551.12	3.37	Area:Mouse 1 Center In Center 50	98.91	29.35	2.08	-23.64	-7.02
531	548.98	551.05	2.07	Mouse 1 In Place Activity in Area Box	32.26	15.59	2.03	-40.41	-19.53
532	548.98	550.88	1.9	Mouse 1 In Place Activity in Area Center 50	30.78	16.18	2.04	-42.04	-22.1
533	548.98	551.05	2.07	Mouse 1 In Place Activity in Area Center	32.26	15.59	2.03	-40.41	-19.53
534	551.12	556.39	5.27	Area:Mouse 1 Center In Center 25	105.98	20.1	2.24	-35.12	-6.66
535	548.58	552.79	4.2	Mouse 1 Turn Around	88.66	21.09	2.11	-16.66	-3.96
536	552.09	554.75	2.67	Mouse 1 In Place Activity in Area Box	41.04	15.38	2.03	-111.04	-41.6
537	552.09	554.75	2.67	Mouse 1 In Place Activity in Area Center 25	41.04	15.38	2.03	-111.04	-41.6
538	552.09	554.75	2.67	Mouse 1 In Place Activity in Area Center	41.04	15.38	2.03	-111.04	-41.6
539	556.39	558.29	1.9	Area:Mouse 1 Center In Center 50	85.93	45.18	2.29	75.3	39.59
540	555.86	557.29	1.43	Mouse 1 Turn Around	71.8	50.04	2.47	42.83	29.85
541	558.29	559.46	1.17	Area:Mouse 1 Center In Center 75	68.57	58.72	2.21	-19.11	-16.36
542	559.46	584.78	25.33	Area:Mouse 1 Center In Periphery	394.48	15.58	1.89	182.11	7.19
543	584.88	585.09	0.2	Mouse 1 Cross Over Periphery and Center 75 by Center	4.49	22.44	2.11	9.93	49.61
544	559.86	560.56	0.7	Mouse 1 In Place Activity in Area Box	23.73	33.86	1.83	-32.37	-46.2
545	559.86	560.56	0.7	Mouse 1 In Place Activity in Area Periphery	23.73	33.86	1.83	-32.37	-46.2
546	562.16	568.6	6.44	Mouse 1 In Place Activity in Area Box	60.76	9.44	1.66	11.37	1.77
547	562.16	568.6	6.44	Mouse 1 In Place Activity in Area Periphery	60.76	9.44	1.66	11.37	1.77
548	561.09	569.27	8.17	Mouse 1 Turn Around	119.55	14.62	1.78	-35.36	-4.33
549	569	570.14	1.13	Mouse 1 Locomotion in Area Box	68.09	60.02	2.35	-23.23	-20.47
550	569	570.14	1.13	Mouse 1 Locomotion in Area Periphery	68.09	60.02	2.35	-23.23	-20.47
551	570.5	574.17	3.67	Mouse 1 In Place Activity in Area Box	38.05	10.37	1.99	16.78	4.57
552	570.5	574.17	3.67	Mouse 1 In Place Activity in Area Periphery	38.05	10.37	1.99	16.78	4.57
553	575.14	584.42	9.28	Mouse 1 In Place Activity in Area Box	81.22	8.76	1.89	218.27	23.53
554	575.14	584.42	9.28	Mouse 1 In Place Activity in Area Periphery	81.22	8.76	1.89	218.27	23.53
555	569.4	577.08	7.67	Mouse 1 Turn Around	163.72	21.33	1.91	142.13	18.52
556	584.78	587.02	2.24	Area:Mouse 1 Center In Center	52.3	23.4	2.33	-100.02	-44.74
557	584.78	587.02	2.24	Area:Mouse 1 Center In Center 75	52.3	23.4	2.33	-100.02	-44.74
558	587.12	587.32	0.2	Mouse 1 Cross Over Periphery and Center 75 by Center	13.98	69.85	2.69	-9.62	-48.05
559	582.45	586.95	4.5	Mouse 1 Turn Around	80.01	17.76	2.14	7.62	1.69
560	587.02	607.67	20.65	Area:Mouse 1 Center In Periphery	745.42	36.09	2.32	50.46	2.44
561	607.77	607.97	0.2	Mouse 1 Cross Over Periphery and Center 75 by Center	9.38	46.87	2.59	-0.37	-1.82
562	586.62	587.69	1.07	Mouse 1 Locomotion in Area Box	68.76	64.4	2.48	-56.36	-52.79
563	586.79	587.69	0.9	Mouse 1 Locomotion in Area Periphery	65.03	72.18	2.56	-30.41	-33.76
564	588.69	589.29	0.6	Mouse 1 SAP [None]	21.74	36.2	3.63	1.83	3.05
565	588.92	592.99	4.07	Mouse 1 In Place Activity in Area Box	45.11	11.08	2.31	124.97	30.7
566	588.92	592.99	4.07	Mouse 1 In Place Activity in Area Periphery	45.11	11.08	2.31	124.97	30.7
567	587.45	593.76	6.31	Mouse 1 Turn Around	158.82	25.18	2.47	198.7	31.51
568	595.96	596.56	0.6	Mouse 1 In Place Activity in Area Box	29.88	49.75	2.37	-1.01	-1.68
569	595.96	596.56	0.6	Mouse 1 In Place Activity in Area Periphery	29.88	49.75	2.37	-1.01	-1.68
570	597.13	598.4	1.27	Mouse 1 Locomotion in Area Box	80.52	63.5	2.82	-6.84	-5.39
571	597.13	598.4	1.27	Mouse 1 Locomotion in Area Periphery	80.52	63.5	2.82	-6.84	-5.39
572	598.06	599.97	1.9	Mouse 1 Turn Around	119.74	62.96	2.24	-56.09	-29.49
573	599.7	601.8	2.1	Mouse 1 In Place Activity in Area Box	28.37	13.49	1.62	104.36	49.65
574	599.7	601.8	2.1	Mouse 1 In Place Activity in Area Periphery	28.37	13.49	1.62	104.36	49.65
575	604.87	606.37	1.5	Mouse 1 In Place Activity in Area Box	35.19	23.44	1.46	-7.91	-5.27
576	604.87	606.37	1.5	Mouse 1 In Place Activity in Area Periphery	35.19	23.44	1.46	-7.91	-5.27
577	607.67	615.58	7.91	Area:Mouse 1 Center In Center	127.21	16.09	1.99	-171.28	-21.66
578	607.67	615.58	7.91	Area:Mouse 1 Center In Center 75	127.21	16.09	1.99	-171.28	-21.66
579	615.68	615.88	0.2	Mouse 1 Cross Over Periphery and Center 75 by Center	12.72	63.54	2.5	2.96	14.77
580	608.17	614.28	6.11	Mouse 1 In Place Activity in Area Box	77.43	12.68	1.91	-28.05	-4.59
581	608.17	614.28	6.11	Mouse 1 In Place Activity in Area Center	77.43	12.68	1.91	-28.05	-4.59
582	608.17	614.28	6.11	Mouse 1 In Place Activity in Area Center 75	77.43	12.68	1.91	-28.05	-4.59
583	607.14	611.41	4.27	Mouse 1 Turn Around	103.29	24.18	2.11	83.5	19.55
584	615.58	626.23	10.64	Area:Mouse 1 Center In Periphery	239.83	22.53	1.97	166.25	15.62
585	626.33	626.53	0.2	Mouse 1 Cross Over Periphery and Center 75 by Center	5.18	25.85	2.41	1.24	6.2
586	617.45	618.05	0.6	Mouse 1 Flat-Back Approach in Area Box	23.98	39.92	2.89	17.95	29.89
587	618.75	628.4	9.64	Mouse 1 In Place Activity in Area Box	90.15	9.35	1.85	132.38	13.73
588	618.75	625.86	7.11	Mouse 1 In Place Activity in Area Periphery	53.01	7.46	1.71	89.25	12.56
589	617.65	626.39	8.74	Mouse 1 Turn Around	124.37	14.23	1.87	135.94	15.55
590	626.23	628.76	2.54	Area:Mouse 1 Center In Center	33.11	13.06	2.18	-7.45	-2.94
591	626.23	628.76	2.54	Area:Mouse 1 Center In Center 75	33.11	13.06	2.18	-7.45	-2.94
592	628.86	629.06	0.2	Mouse 1 Cross Over Periphery and Center 75 by Center	4.29	21.43	2.11	-29.55	-147.59
593	626.46	628.4	1.94	Mouse 1 In Place Activity in Area Center	25.12	12.98	2.21	24.75	12.79
594	626.46	628.4	1.94	Mouse 1 In Place Activity in Area Center 75	25.12	12.98	2.21	24.75	12.79
595	628.76	674.04	45.28	Area:Mouse 1 Center In Periphery	1143.29	25.25	2.13	-327.68	-7.25
596	689.72	689.92	0.2	Mouse 1 Cross Over Periphery and Center 75 by Center	8.58	42.87	2.24	-1.23	-6.15
597	630.46	631.33	0.87	Mouse 1 In Place Activity in Area Box	17.63	20.32	1.98	-12.75	-14.7
598	630.46	631.33	0.87	Mouse 1 In Place Activity in Area Periphery	17.63	20.32	1.98	-12.75	-14.7
599	632.5	633.53	1.03	Mouse 1 In Place Activity in Area Box	21.65	20.93	1.91	-25.05	-24.22
600	632.5	633.53	1.03	Mouse 1 In Place Activity in Area Periphery	21.65	20.93	1.91	-25.05	-24.22
601	630.03	635.74	5.71	Mouse 1 Turn Around	83.45	14.62	2.12	-166.7	-29.22
602	634.67	637.4	2.74	Mouse 1 In Place Activity in Area Box	16.03	5.86	2.2	0.58	0.21
603	634.67	637.4	2.74	Mouse 1 In Place Activity in Area Periphery	16.03	5.86	2.2	0.58	0.21
604	638.14	639.27	1.13	Mouse 1 Locomotion in Area Box	79.89	70.42	2.67	-21.88	-19.28
605	638.14	639.27	1.13	Mouse 1 Locomotion in Area Periphery	79.89	70.42	2.67	-21.88	-19.28
606	638.87	639.34	0.47	Mouse 1 Flat-Back Approach in Area Box	49.1	105.1	3.16	1.13	2.42
607	639.41	640.27	0.87	Mouse 1 In Place Activity in Area Box	46.86	54.02	2.19	0.68	0.78
608	639.41	640.27	0.87	Mouse 1 In Place Activity in Area Periphery	46.86	54.02	2.19	0.68	0.78
609	641.64	642.94	1.3	Mouse 1 Locomotion in Area Box	101.94	78.34	2.58	-0.57	-0.44
610	641.64	642.94	1.3	Mouse 1 Locomotion in Area Periphery	101.94	78.34	2.58	-0.57	-0.44
611	643.61	645.51	1.9	Mouse 1 In Place Activity in Area Box	33.65	17.69	1.46	-95.69	-52.14
612	643.61	645.51	1.9	Mouse 1 In Place Activity in Area Periphery	33.65	17.69	1.46	-95.69	-52.14
613	643.88	645.45	1.57	Mouse 1 Turn Around	21.67	13.82	1.49	-80.04	-53.3
614	648.58	649.32	0.73	Mouse 1 In Place Activity in Area Box	20.98	28.58	2.04	-4	-5.44
615	648.58	649.32	0.73	Mouse 1 In Place Activity in Area Periphery	20.98	28.58	2.04	-4	-5.44
616	648.45	651.62	3.17	Mouse 1 Turn Around	87.65	27.65	2.1	-31.13	-9.82
617	650.62	653.82	3.2	Mouse 1 In Place Activity in Area Box	50.91	15.89	1.94	12.67	3.96
618	650.62	653.82	3.2	Mouse 1 In Place Activity in Area Periphery	50.91	15.89	1.94	12.67	3.96
619	655.02	659.33	4.3	Mouse 1 In Place Activity in Area Box	46.56	10.82	2.03	-31.94	-7.42
620	655.02	659.33	4.3	Mouse 1 In Place Activity in Area Periphery	46.56	10.82	2.03	-31.94	-7.42
621	660.33	661.09	0.77	Mouse 1 In Place Activity in Area Box	26.18	34.11	2.49	-3.24	-4.22
622	660.33	661.09	0.77	Mouse 1 In Place Activity in Area Periphery	26.18	34.11	2.49	-3.24	-4.22
623	664.23	667.83	3.6	Mouse 1 In Place Activity in Area Box	65.83	18.27	2.04	8.65	2.4
624	664.23	667.83	3.6	Mouse 1 In Place Activity in Area Periphery	65.83	18.27	2.04	8.65	2.4
625	663.46	667.97	4.5	Mouse 1 Turn Around	97.15	21.57	2.13	-17.78	-3.95
626	671.6	672.54	0.93	Mouse 1 In Place Activity in Area Box	25.65	27.46	2.27	0.63	0.68
627	671.6	672.54	0.93	Mouse 1 In Place Activity in Area Periphery	25.65	27.46	2.27	0.63	0.68
628	674.04	674.27	0.23	Area:Mouse 1 Center In Center	22.45	96.13	2.42	-6.88	-29.47
629	674.04	674.27	0.23	Area:Mouse 1 Center In Center 75	22.45	96.13	2.42	-6.88	-29.47
630	673.41	674.47	1.07	Mouse 1 Locomotion in Area Box	81.87	76.68	2.4	13.39	12.54
631	674.27	689.62	15.35	Area:Mouse 1 Center In Periphery	549.97	35.83	2.16	145.55	9.48
632	673.41	674.47	1.07	Mouse 1 Locomotion in Area Periphery	81.87	76.68	2.4	13.39	12.54
633	675.91	677.11	1.2	Mouse 1 Locomotion in Area Box	68.41	56.95	2.8	-11.31	-9.41
634	675.91	677.11	1.2	Mouse 1 Locomotion in Area Periphery	68.41	56.95	2.8	-11.31	-9.41
635	677.78	678.65	0.87	Mouse 1 Locomotion in Area Box	54.28	62.56	3.03	-7.3	-8.42
636	677.78	678.65	0.87	Mouse 1 Locomotion in Area Periphery	54.28	62.56	3.03	-7.3	-8.42
637	681.68	688.72	7.04	Mouse 1 In Place Activity in Area Box	91.33	12.97	1.85	183.14	26.01
638	681.68	688.72	7.04	Mouse 1 In Place Activity in Area Periphery	91.33	12.97	1.85	183.14	26.01
639	680.28	684.05	3.77	Mouse 1 Turn Around	103.17	27.36	1.97	40.06	10.62
640	689.62	699.4	9.78	Area:Mouse 1 Center In Center	294.89	30.16	2.39	-79.34	-8.12
641	689.62	691.93	2.3	Area:Mouse 1 Center In Center 75	96.13	41.75	2.28	9.16	3.98
642	699.5	699.7	0.2	Mouse 1 Cross Over Periphery and Center 75 by Center	21.48	107.29	2.48	-2.76	-13.79
643	691.93	693.13	1.2	Area:Mouse 1 Center In Center 50	54.01	44.96	2.67	-13.58	-11.3
644	693.13	697.93	4.8	Area:Mouse 1 Center In Center 25	73.35	15.27	2.38	-97.66	-20.33
645	691.89	697.86	5.97	Mouse 1 Turn Around	127.14	21.29	2.43	-114.77	-19.22
646	694.56	697.16	2.6	Mouse 1 In Place Activity in Area Box	16.61	6.38	2.24	-49.95	-19.19
647	694.56	697.16	2.6	Mouse 1 In Place Activity in Area Center 25	16.61	6.38	2.24	-49.95	-19.19
648	694.56	697.16	2.6	Mouse 1 In Place Activity in Area Center	16.61	6.38	2.24	-49.95	-19.19
649	697.93	699	1.07	Area:Mouse 1 Center In Center 50	48.44	45.37	2.29	24.52	22.96
650	699	699.4	0.4	Area:Mouse 1 Center In Center 75	22.97	57.37	2.61	-1.78	-4.44
651	699.4	736.07	36.67	Area:Mouse 1 Center In Periphery	999.18	27.25	2.03	524.47	14.3
652	698.73	699.63	0.9	Mouse 1 Locomotion in Area Box	54.06	60.01	2.54	10.66	11.83
653	736.17	736.37	0.2	Mouse 1 Cross Over Periphery and Center 75 by Center	11.9	59.42	2.44	-11.8	-58.93
654	702.77	703.67	0.9	Mouse 1 In Place Activity in Area Box	17.54	19.47	2.31	37.72	41.87
655	702.77	703.67	0.9	Mouse 1 In Place Activity in Area Periphery	17.54	19.47	2.31	37.72	41.87
656	701	704.8	3.8	Mouse 1 Turn Around	123.24	32.4	2.29	84.02	22.09
657	705.14	710.41	5.27	Mouse 1 In Place Activity in Area Box	45.02	8.54	1.71	203.08	38.52
658	705.14	710.41	5.27	Mouse 1 In Place Activity in Area Periphery	45.02	8.54	1.71	203.08	38.52
659	710.71	711.98	1.27	Mouse 1 Locomotion in Area Box	81.49	64.27	2.61	-24.56	-19.37
660	710.71	711.98	1.27	Mouse 1 Locomotion in Area Periphery	81.49	64.27	2.61	-24.56	-19.37
661	711.61	712.08	0.47	Mouse 1 Flat-Back Approach in Area Box	46.74	100.07	3.02	-1.77	-3.79
662	712.91	714.71	1.8	Mouse 1 In Place Activity in Area Box	38.96	21.62	1.47	8.73	4.84
663	712.91	714.71	1.8	Mouse 1 In Place Activity in Area Periphery	38.96	21.62	1.47	8.73	4.84
664	711.75	714.71	2.97	Mouse 1 Turn Around	134.42	45.26	1.96	6.59	2.22
665	716.62	719.02	2.4	Mouse 1 In Place Activity in Area Box	38.16	15.88	1.45	-49.31	-20.53
666	716.62	719.02	2.4	Mouse 1 In Place Activity in Area Periphery	38.16	15.88	1.45	-49.31	-20.53
667	715.55	720.22	4.67	Mouse 1 Turn Around	119.63	25.61	1.66	31.47	6.74
668	720.79	724.72	3.94	Mouse 1 In Place Activity in Area Box	28.3	7.19	1.93	70.41	17.88
669	720.79	724.72	3.94	Mouse 1 In Place Activity in Area Periphery	28.3	7.19	1.93	70.41	17.88
670	725.36	727.56	2.2	Mouse 1 Locomotion in Area Box	204.52	92.87	2.87	-50.01	-22.71
671	725.36	727.56	2.2	Mouse 1 Locomotion in Area Periphery	204.52	92.87	2.87	-50.01	-22.71
672	728.53	729.63	1.1	Mouse 1 In Place Activity in Area Box	20.98	19.06	1.72	-2.53	-2.3
673	728.53	729.63	1.1	Mouse 1 In Place Activity in Area Periphery	20.98	19.06	1.72	-2.53	-2.3
674	730.06	734.27	4.2	Mouse 1 In Place Activity in Area Box	27.18	6.46	2.01	16.47	3.92
675	730.06	734.27	4.2	Mouse 1 In Place Activity in Area Periphery	27.18	6.46	2.01	16.47	3.92
676	734.27	734.8	0.53	Mouse 1 has no movement in Area Box	0	0	2.06	-2.8	-5.24
677	734.27	734.8	0.53	Mouse 1 has no movement in Area Periphery	0	0	2.06	-2.8	-5.24
678	727.43	735.7	8.27	Mouse 1 Turn Around	145.2	17.55	2.05	110.83	13.39
679	736.07	736.54	0.47	Area:Mouse 1 Center In Center	29.01	62.11	2.51	-37.75	-80.81
680	736.07	736.54	0.47	Area:Mouse 1 Center In Center 75	29.01	62.11	2.51	-37.75	-80.81
681	736.64	736.84	0.2	Mouse 1 Cross Over Periphery and Center 75 by Center	19.31	96.46	2.36	-17.73	-88.55
682	735.6	737.04	1.43	Mouse 1 Locomotion in Area Box	87.7	61.12	2.48	-51.05	-35.58
683	736.54	745.25	8.71	Area:Mouse 1 Center In Periphery	166.02	19.06	1.98	76.49	8.78
684	745.35	745.55	0.2	Mouse 1 Cross Over Periphery and Center 75 by Center	5.36	26.8	2.52	-16.75	-83.66
685	737.24	739.14	1.9	Mouse 1 In Place Activity in Area Box	44.94	23.63	1.5	2.5	1.31
686	737.24	739.14	1.9	Mouse 1 In Place Activity in Area Periphery	44.94	23.63	1.5	2.5	1.31
687	736.5	739.94	3.44	Mouse 1 Turn Around	124.11	36.11	1.79	41.21	11.99
688	740.44	744.58	4.14	Mouse 1 In Place Activity in Area Box	27.54	6.66	2.04	12.76	3.09
689	740.44	744.58	4.14	Mouse 1 In Place Activity in Area Periphery	27.54	6.66	2.04	12.76	3.09
690	745.25	746.05	0.8	Area:Mouse 1 Center In Center	39.5	49.33	2.64	-28.61	-35.73
691	745.25	746.05	0.8	Area:Mouse 1 Center In Center 75	39.5	49.33	2.64	-28.61	-35.73
692	746.15	746.35	0.2	Mouse 1 Cross Over Periphery and Center 75 by Center	23.93	119.54	2.74	6.04	30.19
693	746.05	763.33	17.28	Area:Mouse 1 Center In Periphery	393.08	22.74	2.27	142.33	8.23
694	745.28	746.21	0.93	Mouse 1 Locomotion in Area Box	57.39	61.43	2.71	-28.84	-30.87
695	763.43	763.63	0.2	Mouse 1 Cross Over Periphery and Center 75 by Center	6.34	31.65	2.58	-0.9	-4.49
696	746.35	752.62	6.27	Mouse 1 In Place Activity in Area Box	85.58	13.64	2.16	50.36	8.03
697	746.35	752.62	6.27	Mouse 1 In Place Activity in Area Periphery	85.58	13.64	2.16	50.36	8.03
698	745.71	748.18	2.47	Mouse 1 Turn Around	122.6	49.65	2.44	69.49	28.14
699	752.85	754.55	1.7	Mouse 1 Locomotion in Area Box	148.77	87.42	2.85	-17.49	-10.28
700	752.85	754.55	1.7	Mouse 1 Locomotion in Area Periphery	148.77	87.42	2.85	-17.49	-10.28
701	754.72	762.9	8.17	Mouse 1 In Place Activity in Area Box	98.27	12.02	2.19	114.64	14.02
702	754.72	762.9	8.17	Mouse 1 In Place Activity in Area Periphery	98.27	12.02	2.19	114.64	14.02
703	753.99	763.66	9.68	Mouse 1 Turn Around	209.4	21.64	2.27	87.85	9.08
704	763.33	764.13	0.8	Area:Mouse 1 Center In Center	34.6	43.2	2.53	-19.23	-24.02
705	763.33	764.13	0.8	Area:Mouse 1 Center In Center 75	34.6	43.2	2.53	-19.23	-24.02
706	764.23	764.43	0.2	Mouse 1 Cross Over Periphery and Center 75 by Center	11.41	57	2.55	-0.07	-0.33
707	764.13	800.17	36.04	Area:Mouse 1 Center In Periphery	503.67	13.98	2.26	195.88	5.44
708	800.27	800.47	0.2	Mouse 1 Cross Over Periphery and Center 75 by Center	5.28	26.37	2.16	1.52	7.58
709	764.5	773.44	8.94	Mouse 1 In Place Activity in Area Box	45.7	5.11	2.19	-11.8	-1.32
710	764.5	773.44	8.94	Mouse 1 In Place Activity in Area Periphery	45.7	5.11	2.19	-11.8	-1.32
711	775.14	776.68	1.53	Mouse 1 Locomotion in Area Box	119.58	77.91	2.87	14.45	9.41
712	775.14	776.68	1.53	Mouse 1 Locomotion in Area Periphery	119.58	77.91	2.87	14.45	9.41
713	776.91	777.88	0.97	Mouse 1 In Place Activity in Area Box	38.86	40.16	1.92	17.28	17.86
714	776.91	777.88	0.97	Mouse 1 In Place Activity in Area Periphery	38.86	40.16	1.92	17.28	17.86
715	777.88	778.81	0.93	Mouse 1 has no movement in Area Box	0	0	1.89	4.6	4.92
716	777.88	778.81	0.93	Mouse 1 has no movement in Area Periphery	0	0	1.89	4.6	4.92
717	778.81	779.95	1.13	Mouse 1 In Place Activity in Area Box	0	0	1.88	-6.14	-5.41
718	778.81	779.95	1.13	Mouse 1 In Place Activity in Area Periphery	0	0	1.88	-6.14	-5.41
719	782.15	789.46	7.31	Mouse 1 In Place Activity in Area Box	40.38	5.53	2.15	23.81	3.26
720	782.15	789.46	7.31	Mouse 1 In Place Activity in Area Periphery	40.38	5.53	2.15	23.81	3.26
721	790.56	793.66	3.1	Mouse 1 In Place Activity in Area Box	32.97	10.63	2.3	7.97	2.57
722	790.56	793.66	3.1	Mouse 1 In Place Activity in Area Periphery	32.97	10.63	2.3	7.97	2.57
723	794.83	805.94	11.11	Mouse 1 In Place Activity in Area Box	57.73	5.2	2.27	80.56	7.25
724	794.83	799.53	4.7	Mouse 1 In Place Activity in Area Periphery	27.18	5.78	2.3	63.9	13.58
725	790.22	799.93	9.71	Mouse 1 Turn Around	94.63	9.75	2.36	90.27	9.3
726	800.17	806.27	6.11	Area:Mouse 1 Center In Center	23.55	3.86	2.23	-38.81	-6.36
727	800.17	806.27	6.11	Area:Mouse 1 Center In Center 75	23.55	3.86	2.23	-38.81	-6.36
728	806.37	806.57	0.2	Mouse 1 Cross Over Periphery and Center 75 by Center	4.26	21.29	2.26	-26.25	-131.11
729	800.13	805.94	5.81	Mouse 1 In Place Activity in Area Center	22.04	3.8	2.26	1.85	0.32
730	800.13	805.94	5.81	Mouse 1 In Place Activity in Area Center 75	22.04	3.8	2.26	1.85	0.32
731	806.27	893.13	86.85	Area:Mouse 1 Center In Periphery	1856.4	21.37	2.29	-123.22	-1.42
732	893.23	893.43	0.2	Mouse 1 Cross Over Periphery and Center 75 by Center	3.58	17.87	2.47	2.18	10.89
733	806.31	807.44	1.13	Mouse 1 Locomotion in Area Box	83.55	73.65	2.54	-41.43	-36.52
734	806.31	807.44	1.13	Mouse 1 Locomotion in Area Periphery	83.55	73.65	2.54	-41.43	-36.52
735	807.74	817.85	10.11	Mouse 1 In Place Activity in Area Box	95.58	9.45	2.5	178.09	17.62
736	807.74	817.85	10.11	Mouse 1 In Place Activity in Area Periphery	95.58	9.45	2.5	178.09	17.62
737	806.94	818.22	11.28	Mouse 1 Turn Around	194.44	17.24	2.55	189.18	16.77
738	811.54	812.65	1.1	Mouse 1 SAP [None]	12.87	11.69	3.14	-1.47	-1.33
739	818.25	819.22	0.97	Mouse 1 Flat-Back Approach in Area Box	66.27	68.49	3.84	4.3	4.44
740	818.12	820.02	1.9	Mouse 1 Locomotion in Area Box	141.51	74.4	3.77	1.56	0.82
741	818.12	820.02	1.9	Mouse 1 Locomotion in Area Periphery	141.51	74.4	3.77	1.56	0.82
742	819.49	820.15	0.67	Mouse 1 Flat-Back Approach in Area Box	56.4	84.52	3.79	-3.48	-5.21
743	820.05	820.52	0.47	Mouse 1 SAP [None]	31.88	68.24	3.36	-0.95	-2.04
744	820.19	820.92	0.73	Mouse 1 In Place Activity in Area Box	36.8	50.13	3.06	-3.13	-4.27
745	820.19	820.92	0.73	Mouse 1 In Place Activity in Area Periphery	36.8	50.13	3.06	-3.13	-4.27
746	820.92	821.99	1.07	Mouse 1 has no movement in Area Box	1.74	1.63	3	-0.68	-0.64
747	820.92	821.99	1.07	Mouse 1 has no movement in Area Periphery	1.74	1.63	3	-0.68	-0.64
748	822.49	823.29	0.8	Mouse 1 Flat-Back Approach in Area Box	36.21	45.22	3.64	-5.51	-6.88
749	823.59	828.09	4.5	Mouse 1 In Place Activity in Area Box	45.44	10.09	1.62	-79.38	-17.62
750	823.59	828.09	4.5	Mouse 1 In Place Activity in Area Periphery	45.44	10.09	1.62	-79.38	-17.62
751	822.59	829.73	7.14	Mouse 1 Turn Around	140.53	19.68	1.97	-161.99	-22.69
752	830.73	833.43	2.7	Mouse 1 In Place Activity in Area Box	41.84	15.48	2.13	54.35	20.11
753	830.73	833.43	2.7	Mouse 1 In Place Activity in Area Periphery	41.84	15.48	2.13	54.35	20.11
754	834.37	836.57	2.2	Mouse 1 Locomotion in Area Box	131.81	59.85	2.68	-38.64	-17.55
755	834.37	836.57	2.2	Mouse 1 Locomotion in Area Periphery	131.81	59.85	2.68	-38.64	-17.55
756	836.84	839.44	2.6	Mouse 1 In Place Activity in Area Box	43.79	16.83	2.25	170.03	65.33
757	836.84	839.44	2.6	Mouse 1 In Place Activity in Area Periphery	43.79	16.83	2.25	170.03	65.33
758	835.84	845.05	9.21	Mouse 1 Turn Around	167.28	18.16	2.37	164.26	17.84
759	840.64	844.58	3.94	Mouse 1 In Place Activity in Area Box	28.69	7.29	2.22	-0.58	-0.15
760	840.64	844.58	3.94	Mouse 1 In Place Activity in Area Periphery	28.69	7.29	2.22	-0.58	-0.15
761	845.21	845.65	0.43	Mouse 1 Flat-Back Approach in Area Box	15	34.58	3.76	5.3	12.22
762	845.78	846.88	1.1	Mouse 1 SAP [None]	33.46	30.39	3.41	8.37	7.6
763	845.71	856.09	10.38	Mouse 1 In Place Activity in Area Box	64.09	6.18	2.27	-47.96	-4.62
764	845.71	856.09	10.38	Mouse 1 In Place Activity in Area Periphery	64.09	6.18	2.27	-47.96	-4.62
765	856.32	857.16	0.83	Mouse 1 Locomotion in Area Box	48.8	58.51	2.39	-41.69	-49.98
766	856.32	857.16	0.83	Mouse 1 Locomotion in Area Periphery	48.8	58.51	2.39	-41.69	-49.98
767	857.29	866.5	9.21	Mouse 1 In Place Activity in Area Box	78.42	8.52	1.67	104.47	11.34
768	857.29	866.5	9.21	Mouse 1 In Place Activity in Area Periphery	78.42	8.52	1.67	104.47	11.34
769	856.62	867.27	10.64	Mouse 1 Turn Around	151.59	14.24	1.77	169.2	15.9
770	867.13	868.07	0.93	Mouse 1 Flat-Back Approach in Area Box	61.62	65.95	3.49	-10.21	-10.93
771	866.87	867.97	1.1	Mouse 1 Locomotion in Area Box	58.8	53.4	3.31	5.63	5.11
772	866.87	867.97	1.1	Mouse 1 Locomotion in Area Periphery	58.8	53.4	3.31	5.63	5.11
773	867.97	868.44	0.47	Mouse 1 SAP [None]	35.3	75.57	3.53	-1.4	-3.01
774	868.9	869.34	0.43	Mouse 1 Flat-Back Approach in Area Box	17.64	40.68	3.93	-9.54	-22
775	868.74	870.94	2.2	Mouse 1 Locomotion in Area Box	162.21	73.66	3.54	-10.91	-4.95
776	868.74	870.94	2.2	Mouse 1 Locomotion in Area Periphery	162.21	73.66	3.54	-10.91	-4.95
777	869.7	870.24	0.53	Mouse 1 Flat-Back Approach in Area Box	46.5	87.11	3.86	0.93	1.75
778	871.1	877.81	6.71	Mouse 1 In Place Activity in Area Box	58.88	8.78	1.9	-102.83	-15.33
779	871.1	877.81	6.71	Mouse 1 In Place Activity in Area Periphery	58.88	8.78	1.9	-102.83	-15.33
780	870.14	878.51	8.38	Mouse 1 Turn Around	151.04	18.03	2.04	-68.57	-8.19
781	879.01	879.61	0.6	Mouse 1 Flat-Back Approach in Area Box	66.64	110.95	3.21	-9.34	-15.55
782	878.55	879.68	1.13	Mouse 1 Locomotion in Area Box	88.93	78.39	2.85	-16.03	-14.13
783	878.55	879.68	1.13	Mouse 1 Locomotion in Area Periphery	88.93	78.39	2.85	-16.03	-14.13
784	882.78	886.55	3.77	Mouse 1 In Place Activity in Area Box	15.33	4.06	1.72	19.72	5.23
785	882.78	886.55	3.77	Mouse 1 In Place Activity in Area Periphery	15.33	4.06	1.72	19.72	5.23
786	886.55	887.52	0.97	Mouse 1 has no movement in Area Box	0	0	1.76	-3.57	-3.69
787	886.55	887.52	0.97	Mouse 1 has no movement in Area Periphery	0	0	1.76	-3.57	-3.69
788	881.45	895.23	13.78	Mouse 1 Turn Around	175.42	12.73	2.09	-182.2	-13.22
789	888.99	899.23	10.24	Mouse 1 In Place Activity in Area Box	107.36	10.48	2.35	-98.62	-9.63
790	888.99	892.49	3.5	Mouse 1 In Place Activity in Area Periphery	37.37	10.67	2.2	-90.63	-25.87
791	893.13	895.2	2.07	Area:Mouse 1 Center In Center	26.6	12.86	2.5	-18.64	-9.01
792	893.13	895.2	2.07	Area:Mouse 1 Center In Center 75	26.6	12.86	2.5	-18.64	-9.01
793	895.3	895.5	0.2	Mouse 1 Cross Over Periphery and Center 75 by Center	1.14	5.71	2.47	-6.02	-30.06
794	892.89	894.59	1.7	Mouse 1 In Place Activity in Area Center	22.07	12.97	2.45	-12.09	-7.1
795	892.89	894.59	1.7	Mouse 1 In Place Activity in Area Center 75	22.07	12.97	2.45	-12.09	-7.1
796	895.2	896.13	0.93	Area:Mouse 1 Center In Periphery	2.89	3.09	2.45	23.86	25.54
797	896.23	896.43	0.2	Mouse 1 Cross Over Periphery and Center 75 by Center	1.75	8.76	2.51	0.63	3.15
798	894.96	895.9	0.93	Mouse 1 In Place Activity in Area Periphery	5.25	5.62	2.5	12.84	13.74
799	896.13	898.26	2.14	Area:Mouse 1 Center In Center	20.27	9.49	2.51	-18.8	-8.8
800	896.13	898.26	2.14	Area:Mouse 1 Center In Center 75	20.27	9.49	2.51	-18.8	-8.8
801	898.37	898.57	0.2	Mouse 1 Cross Over Periphery and Center 75 by Center	2.4	12.01	2.12	3.29	16.41
802	895.9	898.03	2.14	Mouse 1 In Place Activity in Area Center	18.37	8.6	2.51	12.04	5.64
803	895.9	898.03	2.14	Mouse 1 In Place Activity in Area Center 75	18.37	8.6	2.51	12.04	5.64
804	898.26	899.73	1.47	Area:Mouse 1 Center In Periphery	16.76	11.42	1.95	76.05	51.8
805	899.83	900.03	0.2	Mouse 1 Cross Over Periphery and Center 75 by Center	6.09	30.41	2.25	20.69	103.36
806	898.03	899.23	1.2	Mouse 1 In Place Activity in Area Periphery	13.02	10.84	2.14	-13.52	-11.26
807	899.73	900.03	0.3	Area:Mouse 1 Center In Center	8.57	28.55	2.07	48.05	159.99
808	899.73	900.03	0.3	Area:Mouse 1 Center In Center 75	8.57	28.55	2.07	48.05	159.99
809	900.13	900.33	0.2	Mouse 1 Cross Over Periphery and Center 75 by Center	12.77	63.79	2.61	-6.05	-30.23
811	900.03	948.05	48.01	Area:Mouse 1 Center In Periphery	667.43	13.9	2.12	33.7	0.7
812	948.15	948.35	0.2	Mouse 1 Cross Over Periphery and Center 75 by Center	5.45	27.2	2.49	3.61	18.04
813	900.6	907.71	7.11	Mouse 1 In Place Activity in Area Box	73.36	10.32	2	-58.9	-8.29
814	900.6	907.71	7.11	Mouse 1 In Place Activity in Area Periphery	73.36	10.32	2	-58.9	-8.29
815	899.8	902.57	2.77	Mouse 1 Turn Around	95.59	34.52	1.89	-25.52	-9.21
816	908.38	912.15	3.77	Mouse 1 In Place Activity in Area Box	51.09	13.55	2.33	29.48	7.82
817	908.38	912.15	3.77	Mouse 1 In Place Activity in Area Periphery	51.09	13.55	2.33	29.48	7.82
818	905.01	912.75	7.74	Mouse 1 Turn Around	71.56	9.24	2.28	60.81	7.86
819	913.25	930	16.75	Mouse 1 In Place Activity in Area Box	115.57	6.9	1.94	-129.14	-7.71
820	913.25	930	16.75	Mouse 1 In Place Activity in Area Periphery	115.57	6.9	1.94	-129.14	-7.71
821	931.3	933.97	2.67	Mouse 1 In Place Activity in Area Box	42.87	16.06	2.32	2.26	0.85
822	931.3	933.97	2.67	Mouse 1 In Place Activity in Area Periphery	42.87	16.06	2.32	2.26	0.85
823	934.43	934.83	0.4	Mouse 1 SAP [None]	13.67	34.15	3.13	1.88	4.7
824	935.57	935.97	0.4	Mouse 1 Flat-Back Approach in Area Box	9.65	24.09	3.59	-0.62	-1.54
825	937.17	940.71	3.54	Mouse 1 In Place Activity in Area Box	53.88	15.23	2.14	91.68	25.92
826	937.17	940.71	3.54	Mouse 1 In Place Activity in Area Periphery	53.88	15.23	2.14	91.68	25.92
827	935.67	941.57	5.91	Mouse 1 Turn Around	122.67	20.77	2.34	25.82	4.37
828	942.58	947.65	5.07	Mouse 1 In Place Activity in Area Box	74.77	14.74	1.96	106.69	21.04
829	942.58	947.65	5.07	Mouse 1 In Place Activity in Area Periphery	74.77	14.74	1.96	106.69	21.04
830	941.74	943.81	2.07	Mouse 1 Turn Around	88.16	42.62	2	67.14	32.46
831	948.05	951.79	3.74	Area:Mouse 1 Center In Center	294.62	78.84	2.44	-39.43	-10.55
832	948.05	948.68	0.63	Area:Mouse 1 Center In Center 75	25.79	40.68	2.55	-6.4	-10.1
833	951.89	952.09	0.2	Mouse 1 Cross Over Periphery and Center 75 by Center	27.6	137.84	2.53	-9.6	-47.93
834	948.68	949.35	0.67	Area:Mouse 1 Center In Center 50	69.45	104.08	2.57	0.99	1.48
835	947.98	949.88	1.9	Mouse 1 Locomotion in Area Box	166.38	87.48	2.55	-3.61	-1.9
836	947.98	949.88	1.9	Mouse 1 Locomotion in Area Center	166.38	87.48	2.55	-3.61	-1.9
837	948.45	949.88	1.43	Mouse 1 Locomotion in Area Center 50	155.08	108.08	2.58	3.72	2.59
838	949.35	949.75	0.4	Area:Mouse 1 Center In Center 25	52.54	131.23	2.59	-0.69	-1.71
839	949.75	951.25	1.5	Area:Mouse 1 Center In Center 50	105.12	70.01	2.29	-18.75	-12.49
840	951.25	951.79	0.53	Area:Mouse 1 Center In Center 75	41.72	78.14	2.47	-14.58	-27.31
841	950.92	952.35	1.43	Mouse 1 Locomotion in Area Box	126.28	88.01	2.5	-22.26	-15.52
842	951.79	996.26	44.48	Area:Mouse 1 Center In Periphery	1052.37	23.66	2.32	-36.21	-0.81
843	996.36	996.56	0.2	Mouse 1 Cross Over Periphery and Center 75 by Center	17.62	88.02	2.69	-2.97	-14.81
844	952.75	956.69	3.94	Mouse 1 In Place Activity in Area Box	37.08	9.42	1.74	103.08	26.18
845	952.75	956.69	3.94	Mouse 1 In Place Activity in Area Periphery	37.08	9.42	1.74	103.08	26.18
846	951.72	957.52	5.81	Mouse 1 Turn Around	180.16	31.03	1.96	141.63	24.39
847	958.22	959.83	1.6	Mouse 1 SAP [None]	20.69	12.92	3.25	7.18	4.48
848	957.86	960.66	2.8	Mouse 1 In Place Activity in Area Box	42.39	15.12	2.96	23.11	8.25
849	957.86	960.66	2.8	Mouse 1 In Place Activity in Area Periphery	42.39	15.12	2.96	23.11	8.25
850	961.46	962.83	1.37	Mouse 1 In Place Activity in Area Box	17.95	13.12	1.67	-3.58	-2.62
851	961.46	962.83	1.37	Mouse 1 In Place Activity in Area Periphery	17.95	13.12	1.67	-3.58	-2.62
852	964.56	968.84	4.27	Mouse 1 In Place Activity in Area Box	39.32	9.21	1.94	-151.15	-35.39
853	964.56	968.84	4.27	Mouse 1 In Place Activity in Area Periphery	39.32	9.21	1.94	-151.15	-35.39
854	969.9	973.81	3.9	Mouse 1 In Place Activity in Area Box	42.51	10.89	2.37	26.79	6.86
855	969.9	973.81	3.9	Mouse 1 In Place Activity in Area Periphery	42.51	10.89	2.37	26.79	6.86
856	975.14	976.18	1.03	Mouse 1 Flat-Back Approach in Area Box	99.36	96.05	3.8	-3.96	-3.83
857	974.87	976.01	1.13	Mouse 1 Locomotion in Area Box	86.66	76.39	3.55	-20.43	-18.01
858	974.87	976.01	1.13	Mouse 1 Locomotion in Area Periphery	86.66	76.39	3.55	-20.43	-18.01
859	976.11	976.58	0.47	Mouse 1 SAP [None]	42.21	90.35	3.85	3.84	8.22
860	977.21	978.01	0.8	Mouse 1 Flat-Back Approach in Area Box	42.51	53.08	3.73	0.31	0.38
861	978.11	984.58	6.47	Mouse 1 In Place Activity in Area Box	56.58	8.74	2.62	69.05	10.67
862	978.11	984.58	6.47	Mouse 1 In Place Activity in Area Periphery	56.58	8.74	2.62	69.05	10.67
863	977.14	979.68	2.54	Mouse 1 Turn Around	90.84	35.82	3.07	-4.98	-1.96
864	979.78	980.11	0.33	Mouse 1 SAP [None]	0.63	1.9	3.5	-5.38	-16.13
865	986.95	989.99	3.04	Mouse 1 In Place Activity in Area Box	44.86	14.77	1.98	49.35	16.25
866	986.95	989.99	3.04	Mouse 1 In Place Activity in Area Periphery	44.86	14.77	1.98	49.35	16.25
867	985.15	990.42	5.27	Mouse 1 Turn Around	105.39	19.99	2.07	142.22	26.98
868	990.62	990.69	0.07	Area:Mouse 1 Center In Center	1.89	28.28	2.45	2.83	42.36
869	990.62	990.69	0.07	Area:Mouse 1 Center In Center 75	1.89	28.28	2.45	2.83	42.36
870	990.39	992.59	2.2	Mouse 1 Locomotion in Area Box	166.99	75.83	2.51	-13.39	-6.08
871	990.46	992.59	2.14	Mouse 1 Locomotion in Area Periphery	166.99	78.2	2.52	-21.31	-9.98
872	992.76	994.69	1.94	Mouse 1 In Place Activity in Area Box	56.58	29.24	1.7	-17.16	-8.87
873	992.76	994.69	1.94	Mouse 1 In Place Activity in Area Periphery	56.58	29.24	1.7	-17.16	-8.87
874	992.13	995.46	3.34	Mouse 1 Turn Around	127.18	38.12	1.88	-132.56	-39.73
875	996.26	996.53	0.27	Area:Mouse 1 Center In Center	21.36	80.04	2.69	-7.05	-26.41
876	996.26	996.53	0.27	Area:Mouse 1 Center In Center 75	21.36	80.04	2.69	-7.05	-26.41
877	996.63	996.83	0.2	Mouse 1 Cross Over Periphery and Center 75 by Center	21.93	109.52	2.63	-5.65	-28.2
878	996.53	1022.86	26.33	Area:Mouse 1 Center In Periphery	700.72	26.62	2.23	-258.63	-9.85
879	995.8	996.76	0.97	Mouse 1 Locomotion in Area Box	63.1	65.21	2.64	-15.83	-16.36
880	1041.91	1042.11	0.2	Mouse 1 Cross Over Periphery and Center 75 by Center	7.3	36.48	2.23	-13.98	-69.83
881	995.8	996.76	0.97	Mouse 1 Locomotion in Area Periphery	63.1	65.21	2.64	-15.83	-16.36
882	996.53	997.83	1.3	Mouse 1 Turn Around	101.01	77.62	2.42	-67.28	-51.7
883	997.66	999.8	2.14	Mouse 1 Locomotion in Area Box	180.04	84.31	2.36	-25.25	-11.82
884	997.66	999.8	2.14	Mouse 1 Locomotion in Area Periphery	180.04	84.31	2.36	-25.25	-11.82
885	1000.63	1007.04	6.41	Mouse 1 In Place Activity in Area Box	45.77	7.14	1.68	-140.98	-22.24
886	1000.63	1007.04	6.41	Mouse 1 In Place Activity in Area Periphery	45.77	7.14	1.68	-140.98	-22.24
887	1005.47	1006.21	0.73	Mouse 1 Turn Around	5.76	7.84	1.65	-42.43	-63.59
888	1010.01	1011.51	1.5	Mouse 1 In Place Activity in Area Box	23.64	15.74	2.63	1.01	0.67
889	1010.01	1011.51	1.5	Mouse 1 In Place Activity in Area Periphery	23.64	15.74	2.63	1.01	0.67
890	1013.85	1014.65	0.8	Mouse 1 In Place Activity in Area Box	11.57	14.45	2.24	-3.08	-3.85
891	1013.85	1014.65	0.8	Mouse 1 In Place Activity in Area Periphery	11.57	14.45	2.24	-3.08	-3.85
892	1015.68	1016.02	0.33	Mouse 1 Flat-Back Approach in Area Box	13.55	40.6	3.35	-13.49	-40.42
893	1017.15	1017.88	0.73	Mouse 1 In Place Activity in Area Box	15.67	21.34	2.39	-0.96	-1.31
894	1017.15	1017.88	0.73	Mouse 1 In Place Activity in Area Periphery	15.67	21.34	2.39	-0.96	-1.31
895	1018.59	1022.62	4.04	Mouse 1 In Place Activity in Area Box	34.3	8.5	1.99	-28.21	-6.99
896	1018.59	1022.62	4.04	Mouse 1 In Place Activity in Area Periphery	34.3	8.5	1.99	-28.21	-6.99
897	1022.86	1023.02	0.17	Area:Mouse 1 Center In Center	2.57	15.38	2.4	4.55	27.26
898	1022.86	1023.02	0.17	Area:Mouse 1 Center In Center 75	2.57	15.38	2.4	4.55	27.26
899	1023.02	1041.81	18.79	Area:Mouse 1 Center In Periphery	433.79	23.09	2	203.07	10.81
900	1026.39	1026.83	0.43	Mouse 1 Flat-Back Approach in Area Box	20.22	46.63	3.12	0.01	0.02
901	1026.99	1027.83	0.83	Mouse 1 In Place Activity in Area Box	34.99	41.95	2.63	-0.16	-0.19
902	1026.99	1027.83	0.83	Mouse 1 In Place Activity in Area Periphery	34.99	41.95	2.63	-0.16	-0.19
903	1030.13	1034.63	4.5	Mouse 1 In Place Activity in Area Box	58.93	13.08	1.7	98.1	21.78
904	1030.13	1034.63	4.5	Mouse 1 In Place Activity in Area Periphery	58.93	13.08	1.7	98.1	21.78
905	1028.09	1035.27	7.17	Mouse 1 Turn Around	114.21	15.92	1.9	18.56	2.59
906	1035.6	1039.04	3.44	Mouse 1 In Place Activity in Area Box	55.83	16.24	1.6	41.51	12.08
907	1035.6	1039.04	3.44	Mouse 1 In Place Activity in Area Periphery	55.83	16.24	1.6	41.51	12.08
908	1041.81	1047.25	5.44	Area:Mouse 1 Center In Center	256.39	47.14	2.34	-4.8	-0.88
909	1041.81	1043.84	2.04	Area:Mouse 1 Center In Center 75	37.7	18.52	2.32	-6.91	-3.39
910	1047.35	1047.55	0.2	Mouse 1 Cross Over Periphery and Center 75 by Center	20.95	104.62	2.45	-6.58	-32.88
911	1043.84	1046.05	2.2	Area:Mouse 1 Center In Center 50	115.7	52.54	2.29	-10.06	-4.57
912	1043.34	1044.48	1.13	Mouse 1 Locomotion in Area Box	60.22	53.08	2.49	-23.42	-20.65
913	1043.34	1044.48	1.13	Mouse 1 Locomotion in Area Center	60.22	53.08	2.49	-23.42	-20.65
914	1043.84	1045.58	1.74	Mouse 1 Turn Around	107.96	62.22	2.35	-66.74	-38.47
915	1046.05	1046.35	0.3	Area:Mouse 1 Center In Center 25	15.17	50.51	2.41	-10.16	-33.85
916	1046.35	1046.85	0.5	Area:Mouse 1 Center In Center 50	44.84	89.58	2.44	24.19	48.32
917	1045.71	1047.35	1.63	Mouse 1 Locomotion in Area Box	120.07	73.44	2.38	55.2	33.77
918	1045.71	1047.01	1.3	Mouse 1 Locomotion in Area Center	83.79	64.39	2.34	59.03	45.36
919	1046.85	1047.25	0.4	Area:Mouse 1 Center In Center 75	42.99	107.36	2.54	-1.85	-4.62
920	1047.25	1054.59	7.34	Area:Mouse 1 Center In Periphery	161.89	22.05	1.84	115.99	15.8
921	1054.69	1054.89	0.2	Mouse 1 Cross Over Periphery and Center 75 by Center	7.3	36.47	2.05	31.09	155.28
922	1047.55	1049.78	2.24	Mouse 1 In Place Activity in Area Box	60.84	27.22	1.78	-106.51	-47.64
923	1047.55	1049.78	2.24	Mouse 1 In Place Activity in Area Periphery	60.84	27.22	1.78	-106.51	-47.64
924	1046.88	1049.92	3.04	Mouse 1 Turn Around	133.51	43.97	1.93	-97.05	-31.96
925	1051.48	1053.59	2.1	Mouse 1 In Place Activity in Area Box	20.47	9.74	1.81	82.04	39.03
926	1051.48	1053.59	2.1	Mouse 1 In Place Activity in Area Periphery	20.47	9.74	1.81	82.04	39.03
927	1054.59	1058.12	3.54	Area:Mouse 1 Center In Center	161.41	45.64	2.44	87.98	24.88
928	1054.59	1056.86	2.27	Area:Mouse 1 Center In Center 75	64.01	28.21	2.21	83.72	36.9
929	1058.22	1058.43	0.2	Mouse 1 Cross Over Periphery and Center 75 by Center	22.09	110.36	2.6	-5.8	-28.97
930	1050.02	1055.62	5.61	Mouse 1 Turn Around	110.05	19.63	1.93	253.22	45.17
931	1055.46	1056.46	1	Mouse 1 In Place Activity in Area Box	25.4	25.38	2.09	2.5	2.5
932	1055.46	1056.46	1	Mouse 1 In Place Activity in Area Center	25.4	25.38	2.09	2.5	2.5
933	1055.46	1056.46	1	Mouse 1 In Place Activity in Area Center 75	25.4	25.38	2.09	2.5	2.5
934	1056.86	1057.66	0.8	Area:Mouse 1 Center In Center 50	48.25	60.25	2.91	1.94	2.42
935	1056.59	1058.19	1.6	Mouse 1 Locomotion in Area Box	108.42	67.7	2.8	21.81	13.62
936	1056.59	1057.89	1.3	Mouse 1 Locomotion in Area Center	76.19	58.55	2.8	19.22	14.77
937	1057.66	1058.12	0.47	Area:Mouse 1 Center In Center 75	49.15	105.22	2.79	2.33	4.98
938	1058.12	1058.76	0.63	Area:Mouse 1 Center In Periphery	58.82	92.78	2.25	-34.48	-54.39
939	1058.86	1059.06	0.2	Mouse 1 Cross Over Periphery and Center 75 by Center	4.8	23.96	1.37	-5.55	-27.74
940	1057.56	1063.46	5.91	Mouse 1 Turn Around	141.46	23.95	1.84	-32.99	-5.59
941	1058.76	1063.5	4.74	Area:Mouse 1 Center In Center	24.5	5.17	1.66	5.46	1.15
942	1058.76	1063.5	4.74	Area:Mouse 1 Center In Center 75	24.5	5.17	1.66	5.46	1.15
943	1063.6	1063.8	0.2	Mouse 1 Cross Over Periphery and Center 75 by Center	5.09	25.43	2.72	0.93	4.63
944	1058.32	1063.2	4.87	Mouse 1 In Place Activity in Area Box	58.15	11.94	1.68	-56.74	-11.65
945	1058.69	1063.2	4.5	Mouse 1 In Place Activity in Area Center	25.78	5.72	1.64	-38.11	-8.46
946	1058.69	1063.2	4.5	Mouse 1 In Place Activity in Area Center 75	25.78	5.72	1.64	-38.11	-8.46
947	1063.5	1068	4.5	Area:Mouse 1 Center In Periphery	122.96	27.3	2.26	-106.54	-23.65
948	1068.1	1068.3	0.2	Mouse 1 Cross Over Periphery and Center 75 by Center	8.66	43.26	2.56	4.48	22.38
949	1064.33	1067.73	3.4	Mouse 1 Turn Around	93.36	27.43	2.22	-116.46	-34.22
950	1068	1072.07	4.07	Area:Mouse 1 Center In Center	253.48	62.27	2.48	-30.14	-7.4
951	1068	1068.44	0.43	Area:Mouse 1 Center In Center 75	19.67	45.35	2.56	10.55	24.33
952	1072.17	1072.37	0.2	Mouse 1 Cross Over Periphery and Center 75 by Center	25.36	126.66	2.77	2.85	14.24
953	1068.44	1068.64	0.2	Area:Mouse 1 Center In Center 50	15.97	79.75	2.76	-4.22	-21.09
954	1068.64	1070.97	2.34	Area:Mouse 1 Center In Center 75	113.58	48.63	2.23	-43.01	-18.41
955	1067.97	1068.87	0.9	Mouse 1 Locomotion in Area Box	62.25	69.1	2.58	6.25	6.93
956	1067.97	1068.87	0.9	Mouse 1 Locomotion in Area Center	62.25	69.1	2.58	6.25	6.93
957	1067.97	1068.87	0.9	Mouse 1 Locomotion in Area Center 75	62.25	69.1	2.58	6.25	6.93
958	1069	1069.67	0.67	Mouse 1 In Place Activity in Area Box	57.31	85.88	2.08	2.37	3.56
959	1069	1069.67	0.67	Mouse 1 In Place Activity in Area Center	57.31	85.88	2.08	2.37	3.56
960	1069	1069.67	0.67	Mouse 1 In Place Activity in Area Center 75	57.31	85.88	2.08	2.37	3.56
961	1070.97	1071.71	0.73	Area:Mouse 1 Center In Center 50	59.4	80.92	2.81	1.78	2.42
962	1070.57	1072.24	1.67	Mouse 1 Locomotion in Area Box	134.56	80.66	2.8	-25.27	-15.15
963	1070.57	1071.84	1.27	Mouse 1 Locomotion in Area Center	82.77	65.28	2.73	-21.82	-17.21
964	1071.71	1072.07	0.37	Area:Mouse 1 Center In Center 75	44.86	122.23	3.1	4.75	12.95
965	1072.07	1075.48	3.4	Area:Mouse 1 Center In Periphery	128.61	37.79	2.12	-159.3	-46.81
966	1075.58	1075.78	0.2	Mouse 1 Cross Over Periphery and Center 75 by Center	6.03	30.1	2.48	-25.92	-129.46
967	1072.41	1073.24	0.83	Mouse 1 In Place Activity in Area Box	47.81	57.32	1.97	-24.86	-29.81
968	1072.41	1073.24	0.83	Mouse 1 In Place Activity in Area Periphery	47.81	57.32	1.97	-24.86	-29.81
969	1071.81	1074.64	2.84	Mouse 1 Turn Around	146.77	51.75	2.34	-77.37	-27.28
970	1075.48	1076.11	0.63	Area:Mouse 1 Center In Center	16.53	26.08	2.18	-86.07	-135.77
971	1075.48	1076.11	0.63	Area:Mouse 1 Center In Center 75	16.53	26.08	2.18	-86.07	-135.77
972	1076.21	1076.41	0.2	Mouse 1 Cross Over Periphery and Center 75 by Center	8.41	42	2.33	-15.81	-78.98
973	1076.11	1126.86	50.75	Area:Mouse 1 Center In Periphery	904.05	17.81	2.04	-204.05	-4.03
974	1126.96	1127.16	0.2	Mouse 1 Cross Over Periphery and Center 75 by Center	17.33	86.58	2.65	-23.05	-115.15
975	1075.94	1077.24	1.3	Mouse 1 Locomotion in Area Box	72.71	55.87	2.22	-54.75	-42.07
976	1075.94	1077.24	1.3	Mouse 1 Locomotion in Area Periphery	72.71	55.87	2.22	-54.75	-42.07
977	1077.51	1084.68	7.17	Mouse 1 In Place Activity in Area Box	98.34	13.71	1.86	-54.57	-7.61
978	1077.51	1084.68	7.17	Mouse 1 In Place Activity in Area Periphery	98.34	13.71	1.86	-54.57	-7.61
979	1076.34	1081.78	5.44	Mouse 1 Turn Around	144.6	26.59	1.77	-143.72	-26.42
980	1084.68	1085.69	1	Mouse 1 has no movement in Area Box	0	0	2.3	2.59	2.58
981	1084.68	1085.69	1	Mouse 1 has no movement in Area Periphery	0	0	2.3	2.59	2.58
982	1085.69	1088.19	2.5	Mouse 1 In Place Activity in Area Box	1.85	0.74	2.21	-7.18	-2.87
983	1085.69	1088.19	2.5	Mouse 1 In Place Activity in Area Periphery	1.85	0.74	2.21	-7.18	-2.87
984	1088.19	1089.16	0.97	Mouse 1 has no movement in Area Box	4.21	4.35	2.31	2.8	2.9
985	1088.19	1089.16	0.97	Mouse 1 has no movement in Area Periphery	4.21	4.35	2.31	2.8	2.9
986	1089.16	1091.69	2.54	Mouse 1 In Place Activity in Area Box	5.55	2.19	2.07	18.83	7.43
987	1089.16	1091.69	2.54	Mouse 1 In Place Activity in Area Periphery	5.55	2.19	2.07	18.83	7.43
988	1092.43	1093.56	1.13	Mouse 1 In Place Activity in Area Box	19.69	17.35	1.83	-54.41	-47.96
989	1092.43	1093.56	1.13	Mouse 1 In Place Activity in Area Periphery	19.69	17.35	1.83	-54.41	-47.96
990	1094.29	1095.43	1.13	Mouse 1 Locomotion in Area Box	92.82	81.82	2.55	26.4	23.27
991	1094.29	1095.43	1.13	Mouse 1 Locomotion in Area Periphery	92.82	81.82	2.55	26.4	23.27
992	1095.53	1098.77	3.24	Mouse 1 In Place Activity in Area Box	77.49	23.94	1.7	-3.77	-1.16
993	1095.53	1098.77	3.24	Mouse 1 In Place Activity in Area Periphery	77.49	23.94	1.7	-3.77	-1.16
994	1100.53	1103.47	2.94	Mouse 1 Locomotion in Area Box	205.52	69.99	2.87	-62.61	-21.32
995	1100.53	1103.47	2.94	Mouse 1 Locomotion in Area Periphery	205.52	69.99	2.87	-62.61	-21.32
996	1102.3	1103.34	1.03	Mouse 1 Flat-Back Approach in Area Box	88.69	85.74	3.37	-6.79	-6.56
997	1105.64	1108.74	3.1	Mouse 1 In Place Activity in Area Box	34.71	11.19	1.95	-26.06	-8.4
998	1105.64	1108.74	3.1	Mouse 1 In Place Activity in Area Periphery	34.71	11.19	1.95	-26.06	-8.4
999	1103.47	1108.98	5.51	Mouse 1 Turn Around	120.39	21.87	2.26	-60.4	-10.97
1000	1109.88	1125.29	15.42	Mouse 1 In Place Activity in Area Box	38.97	2.53	1.85	-111.69	-7.25
1001	1109.88	1125.29	15.42	Mouse 1 In Place Activity in Area Periphery	38.97	2.53	1.85	-111.69	-7.25
1002	1126.86	1128.13	1.27	Area:Mouse 1 Center In Center	81.04	63.92	2.25	37.47	29.55
1003	1126.86	1128.13	1.27	Area:Mouse 1 Center In Center 75	81.04	63.92	2.25	37.47	29.55
1004	1128.23	1128.43	0.2	Mouse 1 Cross Over Periphery and Center 75 by Center	8.7	43.47	2.49	3.59	17.95
1005	1126.63	1128.03	1.4	Mouse 1 Turn Around	90.04	64.25	2.32	34.73	24.78
1006	1128.13	1202.9	74.77	Area:Mouse 1 Center In Periphery	940.04	12.57	1.91	198.05	2.65
1007	1203	1203.2	0.2	Mouse 1 Cross Over Periphery and Center 75 by Center	8.56	42.74	2.47	-1.1	-5.49
1008	1128.73	1129.3	0.57	Mouse 1 In Place Activity in Area Box	40.68	71.71	1.96	-10.2	-17.98
1009	1128.73	1129.3	0.57	Mouse 1 In Place Activity in Area Periphery	40.68	71.71	1.96	-10.2	-17.98
1010	1130.83	1131.73	0.9	Mouse 1 In Place Activity in Area Box	36.9	40.96	2.15	-0.89	-0.99
1011	1130.83	1131.73	0.9	Mouse 1 In Place Activity in Area Periphery	36.9	40.96	2.15	-0.89	-0.99
1012	1133.03	1143.08	10.04	Mouse 1 In Place Activity in Area Box	71.23	7.09	1.79	-163.43	-16.27
1013	1133.03	1143.08	10.04	Mouse 1 In Place Activity in Area Periphery	71.23	7.09	1.79	-163.43	-16.27
1014	1132.23	1147.01	14.78	Mouse 1 Turn Around	104.03	7.04	1.9	-142.85	-9.66
1015	1143.08	1143.98	0.9	Mouse 1 has no movement in Area Box	5.8	6.44	2.17	-5.42	-6.01
1016	1143.08	1143.98	0.9	Mouse 1 has no movement in Area Periphery	5.8	6.44	2.17	-5.42	-6.01
1017	1143.98	1146.28	2.3	Mouse 1 In Place Activity in Area Box	1.61	0.7	2.04	16.17	7.03
1018	1143.98	1146.28	2.3	Mouse 1 In Place Activity in Area Periphery	1.61	0.7	2.04	16.17	7.03
1019	1148.01	1149.72	1.7	Mouse 1 Locomotion in Area Box	167.84	98.63	2.71	4.3	2.53
1020	1148.01	1149.72	1.7	Mouse 1 Locomotion in Area Periphery	167.84	98.63	2.71	4.3	2.53
1021	1150.92	1151.35	0.43	Mouse 1 In Place Activity in Area Box	6.58	15.17	2.07	5.32	12.26
1022	1150.92	1151.35	0.43	Mouse 1 In Place Activity in Area Periphery	6.58	15.17	2.07	5.32	12.26
1023	1149.38	1152.15	2.77	Mouse 1 Turn Around	133.67	48.27	2.25	66.72	24.09
1024	1152.49	1152.82	0.33	Mouse 1 Flat-Back Approach in Area Box	26.55	79.56	3.3	9.44	28.3
1025	1152.85	1160.86	8.01	Mouse 1 In Place Activity in Area Box	56.94	7.11	1.84	78.5	9.8
1026	1152.85	1160.86	8.01	Mouse 1 In Place Activity in Area Periphery	56.94	7.11	1.84	78.5	9.8
1027	1161.49	1163.36	1.87	Mouse 1 Locomotion in Area Box	146.12	78.2	2.98	-18.81	-10.07
1028	1161.49	1163.36	1.87	Mouse 1 Locomotion in Area Periphery	146.12	78.2	2.98	-18.81	-10.07
1029	1162.63	1163.43	0.8	Mouse 1 Flat-Back Approach in Area Box	94.52	118.03	3.4	7.79	9.73
1030	1164.53	1170.77	6.24	Mouse 1 In Place Activity in Area Box	40.64	6.51	1.92	155.34	24.9
1031	1164.53	1170.77	6.24	Mouse 1 In Place Activity in Area Periphery	40.64	6.51	1.92	155.34	24.9
1032	1170.77	1172.01	1.23	Mouse 1 has no movement in Area Box	0	0	1.6	-1.27	-1.03
1033	1170.77	1172.01	1.23	Mouse 1 has no movement in Area Periphery	0	0	1.6	-1.27	-1.03
1034	1172.01	1181.78	9.78	Mouse 1 In Place Activity in Area Box	1.4	0.14	1.44	-0.2	-0.02
1035	1172.01	1181.78	9.78	Mouse 1 In Place Activity in Area Periphery	1.4	0.14	1.44	-0.2	-0.02
1036	1181.78	1182.75	0.97	Mouse 1 has no movement in Area Box	0	0	1.69	-1.65	-1.7
1037	1181.78	1182.75	0.97	Mouse 1 has no movement in Area Periphery	0	0	1.69	-1.65	-1.7
1038	1182.75	1187.72	4.97	Mouse 1 In Place Activity in Area Box	5.14	1.03	1.47	179.28	36.06
1039	1182.75	1187.72	4.97	Mouse 1 In Place Activity in Area Periphery	5.14	1.03	1.47	179.28	36.06
1040	1187.72	1188.19	0.47	Mouse 1 has no movement in Area Box	0	0	1.71	-4.17	-8.93
1041	1187.72	1188.19	0.47	Mouse 1 has no movement in Area Periphery	0	0	1.71	-4.17	-8.93
1042	1188.19	1201.87	13.68	Mouse 1 In Place Activity in Area Box	4.61	0.34	1.93	3.18	0.23
1043	1188.19	1201.87	13.68	Mouse 1 In Place Activity in Area Periphery	4.61	0.34	1.93	3.18	0.23
1044	1163.1	1194.66	31.56	Mouse 1 Turn Around	169.27	5.36	1.72	335.74	10.64
1045	1202.9	1208.68	5.77	Area:Mouse 1 Center In Center	135.76	23.52	2.5	-67.79	-11.74
1046	1202.9	1205.67	2.77	Area:Mouse 1 Center In Center 75	98.21	35.46	2.56	5.16	1.86
1047	1208.78	1208.98	0.2	Mouse 1 Cross Over Periphery and Center 75 by Center	22.16	110.7	2.63	0.75	3.74
1048	1205.67	1208.04	2.37	Area:Mouse 1 Center In Center 50	20.11	8.49	2.51	1.41	0.6
1049	1205.27	1207.74	2.47	Mouse 1 In Place Activity in Area Box	31.28	12.67	2.52	24.32	9.85
1050	1205.27	1207.74	2.47	Mouse 1 In Place Activity in Area Center	31.28	12.67	2.52	24.32	9.85
1051	1205.44	1207.74	2.3	Mouse 1 In Place Activity in Area Center 50	26.04	11.31	2.52	15.14	6.58
1052	1208.04	1208.68	0.63	Area:Mouse 1 Center In Center 75	17.44	27.51	2.28	-74.36	-117.29
1053	1203.34	1208.27	4.94	Mouse 1 Turn Around	101.54	20.56	2.5	-30.58	-6.19
1054	1208.68	1517.62	308.94	Area:Mouse 1 Center In Periphery	6214.44	20.12	2.16	774.67	2.51
1055	1517.72	1517.92	0.2	Mouse 1 Cross Over Periphery and Center 75 by Center	10.31	51.5	2.73	0.3	1.48
1056	1208.14	1209.11	0.97	Mouse 1 Locomotion in Area Box	65.25	67.43	2.44	-55.06	-56.9
1057	1208.44	1209.11	0.67	Mouse 1 Locomotion in Area Periphery	61.04	91.46	2.6	2.55	3.82
1058	1213.41	1215.98	2.57	Mouse 1 In Place Activity in Area Box	61.95	24.11	2.39	31.88	12.41
1059	1213.41	1215.98	2.57	Mouse 1 In Place Activity in Area Periphery	61.95	24.11	2.39	31.88	12.41
1060	1217.08	1218.42	1.33	Mouse 1 Locomotion in Area Box	113.73	85.22	3.17	-14.09	-10.56
1061	1217.08	1218.42	1.33	Mouse 1 Locomotion in Area Periphery	113.73	85.22	3.17	-14.09	-10.56
1062	1217.98	1218.55	0.57	Mouse 1 Flat-Back Approach in Area Box	72.78	128.31	3.41	0.93	1.65
1063	1218.72	1226.73	8.01	Mouse 1 In Place Activity in Area Box	54.99	6.87	2.26	21.99	2.75
1064	1218.72	1226.73	8.01	Mouse 1 In Place Activity in Area Periphery	54.99	6.87	2.26	21.99	2.75
1065	1227.36	1237	9.64	Mouse 1 In Place Activity in Area Box	66.74	6.92	1.99	49.89	5.17
1066	1227.36	1237	9.64	Mouse 1 In Place Activity in Area Periphery	66.74	6.92	1.99	49.89	5.17
1067	1218.18	1231.66	13.48	Mouse 1 Turn Around	162.98	12.09	2.13	74.98	5.56
1068	1237.67	1239.41	1.74	Mouse 1 In Place Activity in Area Box	25.96	14.96	2.3	22.42	12.92
1069	1237.67	1239.41	1.74	Mouse 1 In Place Activity in Area Periphery	25.96	14.96	2.3	22.42	12.92
1070	1240.27	1240.54	0.27	Mouse 1 Flat-Back Approach in Area Box	9.42	35.3	3	2.23	8.35
1071	1241.47	1242.64	1.17	Mouse 1 Flat-Back Approach in Area Box	91.39	78.26	3.28	12.04	10.31
1072	1241.37	1242.78	1.4	Mouse 1 Locomotion in Area Box	109.53	78.16	3.28	14.09	10.05
1073	1241.37	1242.78	1.4	Mouse 1 Locomotion in Area Periphery	109.53	78.16	3.28	14.09	10.05
1074	1243.34	1244.81	1.47	Mouse 1 In Place Activity in Area Box	22.84	15.55	1.88	13.71	9.34
1075	1243.34	1244.81	1.47	Mouse 1 In Place Activity in Area Periphery	22.84	15.55	1.88	13.71	9.34
1076	1245.08	1245.95	0.87	Mouse 1 Locomotion in Area Box	48.23	55.59	2.43	44.22	50.97
1077	1245.08	1245.95	0.87	Mouse 1 Locomotion in Area Periphery	48.23	55.59	2.43	44.22	50.97
1078	1247.11	1255.09	7.97	Mouse 1 In Place Activity in Area Box	19.19	2.41	1.97	44.1	5.53
1079	1247.11	1255.09	7.97	Mouse 1 In Place Activity in Area Periphery	19.19	2.41	1.97	44.1	5.53
1080	1245.51	1252.45	6.94	Mouse 1 Turn Around	139.41	20.09	2.05	108.28	15.6
1081	1255.82	1256.86	1.03	Mouse 1 Locomotion in Area Box	59.85	57.86	2.62	-33.18	-32.08
1082	1255.82	1256.86	1.03	Mouse 1 Locomotion in Area Periphery	59.85	57.86	2.62	-33.18	-32.08
1083	1256.62	1257.02	0.4	Mouse 1 Flat-Back Approach in Area Box	38.57	96.33	3.22	3.09	7.72
1084	1257.42	1257.72	0.3	Mouse 1 SAP [None]	11.09	36.94	3.07	0.57	1.91
1085	1257.02	1268.03	11.01	Mouse 1 In Place Activity in Area Box	81.54	7.41	1.88	139.88	12.7
1086	1257.02	1268.03	11.01	Mouse 1 In Place Activity in Area Periphery	81.54	7.41	1.88	139.88	12.7
1088	1256.26	1281.78	25.53	Mouse 1 Turn Around	212.07	8.31	2.11	171.39	6.71
1089	1269.1	1282.88	13.78	Mouse 1 In Place Activity in Area Box	60.03	4.36	2.23	-46.86	-3.4
1090	1269.1	1282.88	13.78	Mouse 1 In Place Activity in Area Periphery	60.03	4.36	2.23	-46.86	-3.4
1091	1285.92	1304.3	18.39	Mouse 1 In Place Activity in Area Box	133.91	7.28	1.98	113.89	6.24
1092	1285.92	1304.3	18.39	Mouse 1 In Place Activity in Area Periphery	133.91	7.28	1.98	113.89	6.24
1093	1284.22	1290.89	6.67	Mouse 1 Turn Around	137.33	20.58	2.39	-2.53	-0.38
1094	1295.43	1305.31	9.88	Mouse 1 Turn Around	66.3	6.71	1.93	196.61	20.04
1095	1305.54	1307.91	2.37	Mouse 1 In Place Activity in Area Box	30.81	13.01	2	13.32	5.62
1096	1305.54	1307.91	2.37	Mouse 1 In Place Activity in Area Periphery	30.81	13.01	2	13.32	5.62
1097	1310.04	1311.71	1.67	Mouse 1 In Place Activity in Area Box	20.49	12.28	1.87	-5.69	-3.41
1098	1310.04	1311.71	1.67	Mouse 1 In Place Activity in Area Periphery	20.49	12.28	1.87	-5.69	-3.41
1099	1314.55	1316.45	1.9	Mouse 1 In Place Activity in Area Box	22.92	12.05	2.15	-2.51	-1.32
1100	1314.55	1316.45	1.9	Mouse 1 In Place Activity in Area Periphery	22.92	12.05	2.15	-2.51	-1.32
1101	1316.65	1317.78	1.13	Mouse 1 Locomotion in Area Box	63.05	55.58	3.1	-15.81	-13.94
1102	1316.65	1317.78	1.13	Mouse 1 Locomotion in Area Periphery	63.05	55.58	3.1	-15.81	-13.94
1103	1317.35	1317.68	0.33	Mouse 1 Flat-Back Approach in Area Box	29.85	89.45	3.45	-2.58	-7.73
1104	1318.05	1324.36	6.31	Mouse 1 In Place Activity in Area Box	55.27	8.76	2.2	5.79	0.92
1105	1318.05	1324.36	6.31	Mouse 1 In Place Activity in Area Periphery	55.27	8.76	2.2	5.79	0.92
1106	1326.69	1327.56	0.87	Mouse 1 In Place Activity in Area Box	25.41	29.29	2.21	3.79	4.37
1107	1326.69	1327.56	0.87	Mouse 1 In Place Activity in Area Periphery	25.41	29.29	2.21	3.79	4.37
1108	1329.76	1375.68	45.91	Mouse 1 In Place Activity in Area Box	105.83	2.31	2.13	-102.47	-2.23
1109	1329.76	1375.68	45.91	Mouse 1 In Place Activity in Area Periphery	105.83	2.31	2.13	-102.47	-2.23
1110	1328.46	1377.24	48.78	Mouse 1 Turn Around	212.39	4.35	2.15	-184.6	-3.78
1111	1378.04	1390.82	12.78	Mouse 1 In Place Activity in Area Box	52.15	4.08	1.87	59.73	4.67
1112	1378.04	1390.82	12.78	Mouse 1 In Place Activity in Area Periphery	52.15	4.08	1.87	59.73	4.67
1113	1393.49	1417.15	23.66	Mouse 1 In Place Activity in Area Box	101.51	4.29	1.96	348.22	14.72
1114	1393.49	1417.15	23.66	Mouse 1 In Place Activity in Area Periphery	101.51	4.29	1.96	348.22	14.72
1115	1391.83	1401.6	9.78	Mouse 1 Turn Around	120.46	12.32	1.97	306.84	31.39
1116	1417.15	1417.75	0.6	Mouse 1 has no movement in Area Box	0	0	2	-0.57	-0.95
1117	1417.15	1417.75	0.6	Mouse 1 has no movement in Area Periphery	0	0	2	-0.57	-0.95
1118	1417.75	1425.53	7.77	Mouse 1 In Place Activity in Area Box	9.21	1.18	1.89	-57.83	-7.44
1119	1417.75	1425.53	7.77	Mouse 1 In Place Activity in Area Periphery	9.21	1.18	1.89	-57.83	-7.44
1120	1426.49	1426.79	0.3	Mouse 1 Flat-Back Approach in Area Box	15.06	50.16	3.29	-3.55	-11.82
1121	1426.36	1428.96	2.6	Mouse 1 Locomotion in Area Box	198.31	76.2	2.6	-23.77	-9.13
1122	1426.36	1428.96	2.6	Mouse 1 Locomotion in Area Periphery	198.31	76.2	2.6	-23.77	-9.13
1123	1429.93	1433.07	3.14	Mouse 1 In Place Activity in Area Box	28.31	9.03	1.7	178.03	56.76
1124	1429.93	1433.07	3.14	Mouse 1 In Place Activity in Area Periphery	28.31	9.03	1.7	178.03	56.76
1125	1428.5	1433.5	5.01	Mouse 1 Turn Around	154	30.77	1.82	269.15	53.78
1126	1433.53	1436.57	3.04	Mouse 1 Locomotion in Area Box	259.16	85.35	2.66	11.85	3.9
1127	1433.53	1436.57	3.04	Mouse 1 Locomotion in Area Periphery	259.16	85.35	2.66	11.85	3.9
1128	1434.87	1435.17	0.3	Mouse 1 Flat-Back Approach in Area Box	26.7	88.92	3.4	-10.07	-33.54
1129	1437.24	1441.84	4.6	Mouse 1 In Place Activity in Area Box	42.32	9.19	1.96	141.9	30.82
1130	1437.24	1441.84	4.6	Mouse 1 In Place Activity in Area Periphery	42.32	9.19	1.96	141.9	30.82
1131	1436.14	1442.54	6.41	Mouse 1 Turn Around	149.87	23.39	2.15	172.22	26.88
1132	1442.01	1443.84	1.84	Mouse 1 Locomotion in Area Box	98.53	53.69	2.88	30.9	16.84
1133	1442.01	1443.84	1.84	Mouse 1 Locomotion in Area Periphery	98.53	53.69	2.88	30.9	16.84
1134	1444.68	1445.51	0.83	Mouse 1 Locomotion in Area Box	52.06	62.41	2.76	-12.85	-15.41
1135	1444.68	1445.51	0.83	Mouse 1 Locomotion in Area Periphery	52.06	62.41	2.76	-12.85	-15.41
1136	1446.18	1447.15	0.97	Mouse 1 In Place Activity in Area Box	8.43	8.71	2.59	17.21	17.78
1137	1446.18	1447.15	0.97	Mouse 1 In Place Activity in Area Periphery	8.43	8.71	2.59	17.21	17.78
1138	1445.25	1450.75	5.51	Mouse 1 Turn Around	172.4	31.31	2.44	192.69	35
1139	1451.15	1451.45	0.3	Mouse 1 Flat-Back Approach in Area Box	39.41	131.23	3.19	-13.09	-43.6
1140	1450.55	1458.73	8.17	Mouse 1 Locomotion in Area Box	859.66	105.16	2.92	-170.97	-20.91
1141	1450.55	1458.73	8.17	Mouse 1 Locomotion in Area Periphery	859.66	105.16	2.92	-170.97	-20.91
1142	1456.16	1456.46	0.3	Mouse 1 Flat-Back Approach in Area Box	25.11	83.6	3.27	-15.34	-51.1
1143	1456.79	1458.83	2.04	Mouse 1 Flat-Back Approach in Area Box	205.42	100.92	3.64	-2.62	-1.29
1144	1460.03	1465.97	5.94	Mouse 1 In Place Activity in Area Box	51.65	8.7	2.11	-2.59	-0.44
1145	1460.03	1465.97	5.94	Mouse 1 In Place Activity in Area Periphery	51.65	8.7	2.11	-2.59	-0.44
1146	1458.46	1466.13	7.67	Mouse 1 Turn Around	165.25	21.53	2.29	-33.07	-4.31
1147	1467.4	1468.57	1.17	Mouse 1 In Place Activity in Area Box	19.27	16.5	2.28	2.34	2.01
1148	1467.4	1468.57	1.17	Mouse 1 In Place Activity in Area Periphery	19.27	16.5	2.28	2.34	2.01
1149	1468.67	1469.67	1	Mouse 1 Locomotion in Area Box	75.55	75.48	2.76	29.51	29.48
1150	1468.67	1469.67	1	Mouse 1 Locomotion in Area Periphery	75.55	75.48	2.76	29.51	29.48
1151	1469.77	1470.97	1.2	Mouse 1 In Place Activity in Area Box	74.75	62.23	2.21	2.62	2.18
1152	1469.77	1470.97	1.2	Mouse 1 In Place Activity in Area Periphery	74.75	62.23	2.21	2.62	2.18
1153	1471.54	1474.74	3.2	Mouse 1 Turn Around	111.34	34.76	2.2	-100.19	-31.28
1154	1473.47	1474.57	1.1	Mouse 1 In Place Activity in Area Box	17.8	16.17	2.33	-23.45	-21.3
1155	1473.47	1474.57	1.1	Mouse 1 In Place Activity in Area Periphery	17.8	16.17	2.33	-23.45	-21.3
1156	1475.11	1476.21	1.1	Mouse 1 Flat-Back Approach in Area Box	136.15	123.65	3.69	-11.49	-10.43
1157	1474.67	1477.04	2.37	Mouse 1 Locomotion in Area Box	254.8	107.55	3.3	3.57	1.51
1158	1474.67	1477.04	2.37	Mouse 1 Locomotion in Area Periphery	254.8	107.55	3.3	3.57	1.51
1159	1477.21	1481.38	4.17	Mouse 1 In Place Activity in Area Box	58.45	14.01	1.97	-5.71	-1.37
1160	1477.21	1481.38	4.17	Mouse 1 In Place Activity in Area Periphery	58.45	14.01	1.97	-5.71	-1.37
1161	1476.54	1483.85	7.31	Mouse 1 Turn Around	162.29	22.21	1.93	8.49	1.16
1162	1482.08	1482.98	0.9	Mouse 1 In Place Activity in Area Box	15.9	17.65	1.43	-42.16	-46.79
1163	1482.08	1482.98	0.9	Mouse 1 In Place Activity in Area Periphery	15.9	17.65	1.43	-42.16	-46.79
1164	1484.05	1486.89	2.84	Mouse 1 In Place Activity in Area Box	30.05	10.59	1.62	58.15	20.5
1165	1484.05	1486.89	2.84	Mouse 1 In Place Activity in Area Periphery	30.05	10.59	1.62	58.15	20.5
1166	1487.12	1489.36	2.24	Mouse 1 Locomotion in Area Box	187.45	83.85	2.45	-26.5	-11.85
1167	1487.12	1489.36	2.24	Mouse 1 Locomotion in Area Periphery	187.45	83.85	2.45	-26.5	-11.85
1168	1490.76	1491.66	0.9	Mouse 1 In Place Activity in Area Box	15.69	17.42	1.8	-11.53	-12.8
1169	1490.76	1491.66	0.9	Mouse 1 In Place Activity in Area Periphery	15.69	17.42	1.8	-11.53	-12.8
1170	1494.36	1494.63	0.27	Mouse 1 Flat-Back Approach in Area Box	8.84	33.12	3.52	-4.87	-18.23
1171	1494.99	1495.9	0.9	Mouse 1 Flat-Back Approach in Area Box	73.31	81.37	3.71	-9.05	-10.05
1172	1494.86	1495.86	1	Mouse 1 Locomotion in Area Box	74.18	74.11	3.65	-8.79	-8.78
1173	1494.86	1495.86	1	Mouse 1 Locomotion in Area Periphery	74.18	74.11	3.65	-8.79	-8.78
1174	1495.3	1497.16	1.87	Mouse 1 Turn Around	125.26	67.04	2.77	21.94	11.74
1175	1496.13	1497.83	1.7	Mouse 1 In Place Activity in Area Box	48.56	28.54	2.04	12.07	7.09
1176	1496.13	1497.83	1.7	Mouse 1 In Place Activity in Area Periphery	48.56	28.54	2.04	12.07	7.09
1177	1499.53	1504.94	5.41	Mouse 1 In Place Activity in Area Box	56.82	10.51	1.86	-155.97	-28.85
1178	1499.53	1504.94	5.41	Mouse 1 In Place Activity in Area Periphery	56.82	10.51	1.86	-155.97	-28.85
1179	1498.1	1502.57	4.47	Mouse 1 Turn Around	101.33	22.66	2.1	-0.31	-0.07
1180	1506.74	1507.47	0.73	Mouse 1 In Place Activity in Area Box	27.8	37.88	1.86	7.19	9.79
1181	1506.74	1507.47	0.73	Mouse 1 In Place Activity in Area Periphery	27.8	37.88	1.86	7.19	9.79
1182	1507.94	1509.78	1.84	Mouse 1 Locomotion in Area Box	133.77	72.89	2.71	-19.31	-10.52
1183	1507.94	1509.78	1.84	Mouse 1 Locomotion in Area Periphery	133.77	72.89	2.71	-19.31	-10.52
1184	1509.91	1517.32	7.41	Mouse 1 In Place Activity in Area Box	146.88	19.83	1.9	147.96	19.98
1185	1509.91	1517.32	7.41	Mouse 1 In Place Activity in Area Periphery	146.88	19.83	1.9	147.96	19.98
1186	1509.31	1514.41	5.11	Mouse 1 Turn Around	179.11	35.08	2.05	-15.97	-3.13
1187	1517.62	1523.56	5.94	Area:Mouse 1 Center In Center	276.49	46.55	2.46	-48.68	-8.2
1188	1517.62	1518.08	0.47	Area:Mouse 1 Center In Center 75	26.21	56.1	2.59	-0.12	-0.26
1189	1523.66	1523.86	0.2	Mouse 1 Cross Over Periphery and Center 75 by Center	29.06	145.14	2.31	-0.36	-1.77
1190	1518.08	1518.85	0.77	Area:Mouse 1 Center In Center 50	89.34	116.41	2.58	44.25	57.66
1191	1517.42	1518.42	1	Mouse 1 Locomotion in Area Box	66.63	66.57	2.52	8.26	8.25
1192	1517.42	1518.42	1	Mouse 1 Locomotion in Area Center	66.63	66.57	2.52	8.26	8.25
1193	1518.85	1519.15	0.3	Area:Mouse 1 Center In Center 25	20.73	69.02	2.8	1.51	5.03
1194	1519.15	1519.49	0.33	Area:Mouse 1 Center In Center 50	8.06	24.14	2.36	-3.29	-9.85
1195	1519.49	1522.96	3.47	Area:Mouse 1 Center In Center 25	70.19	20.23	2.38	-103.56	-29.84
1196	1518.25	1522.09	3.84	Mouse 1 Turn Around	152.89	39.85	2.46	-22.11	-5.76
1197	1521.22	1522.09	0.87	Mouse 1 In Place Activity in Area Box	13.06	15.05	2.23	-13.98	-16.11
1198	1521.22	1522.09	0.87	Mouse 1 In Place Activity in Area Center 25	13.06	15.05	2.23	-13.98	-16.11
1199	1521.22	1522.09	0.87	Mouse 1 In Place Activity in Area Center	13.06	15.05	2.23	-13.98	-16.11
1200	1522.96	1523.26	0.3	Area:Mouse 1 Center In Center 50	25.37	84.49	2.52	13.78	45.9
1201	1523.26	1523.56	0.3	Area:Mouse 1 Center In Center 75	36.59	121.86	2.54	-1.25	-4.17
1202	1522.49	1523.69	1.2	Mouse 1 Locomotion in Area Box	95.48	79.48	2.5	-17.41	-14.49
1203	1522.49	1523.32	0.83	Mouse 1 Locomotion in Area Center	46.6	55.86	2.49	-19.91	-23.87
1204	1523.56	1544.11	20.55	Area:Mouse 1 Center In Periphery	437.62	21.29	2.35	212.55	10.34
1205	1544.21	1544.41	0.2	Mouse 1 Cross Over Periphery and Center 75 by Center	2.49	12.41	2.38	-7.4	-36.96
1206	1523.86	1524.66	0.8	Mouse 1 In Place Activity in Area Box	54.9	68.56	2.19	16.3	20.36
1207	1523.86	1524.66	0.8	Mouse 1 In Place Activity in Area Periphery	54.9	68.56	2.19	16.3	20.36
1208	1523.22	1525.16	1.94	Mouse 1 Turn Around	143.49	74.14	2.25	68.8	35.55
1209	1524.99	1527.83	2.84	Mouse 1 Locomotion in Area Box	188.07	66.31	2.76	45.24	15.95
1210	1524.99	1527.83	2.84	Mouse 1 Locomotion in Area Periphery	188.07	66.31	2.76	45.24	15.95
1211	1528.03	1542.08	14.05	Mouse 1 In Place Activity in Area Box	136.09	9.69	2.29	129.7	9.23
1212	1528.03	1542.08	14.05	Mouse 1 In Place Activity in Area Periphery	136.09	9.69	2.29	129.7	9.23
1213	1526.86	1539.07	12.21	Mouse 1 Turn Around	188.13	15.41	2.36	161.14	13.2
1214	1542.08	1542.71	0.63	Mouse 1 has no movement in Area Box	0.17	0.26	2.21	-4.9	-7.72
1215	1542.08	1542.71	0.63	Mouse 1 has no movement in Area Periphery	0.17	0.26	2.21	-4.9	-7.72
1216	1542.71	1544.64	1.94	Mouse 1 In Place Activity in Area Box	6.52	3.37	2.23	-11.92	-6.16
1217	1542.71	1543.88	1.17	Mouse 1 In Place Activity in Area Periphery	0.73	0.62	2.14	-5.4	-4.62
1218	1544.11	1550.02	5.91	Area:Mouse 1 Center In Center	205.29	34.76	2.55	-76.35	-12.93
1219	1544.11	1546.15	2.04	Area:Mouse 1 Center In Center 75	25.55	12.55	2.41	4.42	2.17
1220	1550.12	1550.32	0.2	Mouse 1 Cross Over Periphery and Center 75 by Center	10.83	54.08	2.85	-2.86	-14.27
1221	1543.88	1544.64	0.77	Mouse 1 In Place Activity in Area Center	5.8	7.55	2.37	-6.52	-8.49
1222	1543.88	1544.64	0.77	Mouse 1 In Place Activity in Area Center 75	5.8	7.55	2.37	-6.52	-8.49
1223	1546.15	1548.85	2.7	Area:Mouse 1 Center In Center 50	86.01	31.82	2.57	-38.49	-14.24
1224	1546.61	1548.01	1.4	Mouse 1 In Place Activity in Area Box	38.97	27.81	2.48	-27.43	-19.57
1225	1546.61	1548.01	1.4	Mouse 1 In Place Activity in Area Center 50	38.97	27.81	2.48	-27.43	-19.57
1226	1546.61	1548.01	1.4	Mouse 1 In Place Activity in Area Center	38.97	27.81	2.48	-27.43	-19.57
1227	1548.85	1550.02	1.17	Area:Mouse 1 Center In Center 75	93.73	80.26	2.76	-42.28	-36.21
1228	1550.02	1559.23	9.21	Area:Mouse 1 Center In Periphery	434.12	47.14	2.18	261.22	28.36
1229	1559.33	1559.53	0.2	Mouse 1 Cross Over Periphery and Center 75 by Center	3.93	19.64	2.43	4.9	24.49
1230	1551.62	1554.62	3	Mouse 1 In Place Activity in Area Box	45.48	15.15	1.94	41.27	13.74
1231	1551.62	1554.62	3	Mouse 1 In Place Activity in Area Periphery	45.48	15.15	1.94	41.27	13.74
1232	1550.85	1555.56	4.7	Mouse 1 Turn Around	90.01	19.13	2.02	123.5	26.25
1233	1555.32	1557.39	2.07	Mouse 1 Locomotion in Area Box	226.94	109.7	2.66	-5.6	-2.71
1234	1555.32	1557.39	2.07	Mouse 1 Locomotion in Area Periphery	226.94	109.7	2.66	-5.6	-2.71
1235	1557.56	1559.93	2.37	Mouse 1 In Place Activity in Area Box	72.36	30.54	1.97	114.47	48.32
1236	1557.56	1558.99	1.43	Mouse 1 In Place Activity in Area Periphery	56.06	39.08	1.8	116.59	81.26
1237	1556.82	1560.83	4	Mouse 1 Turn Around	206.12	51.48	2.18	89.95	22.47
1238	1559.23	1562.33	3.1	Area:Mouse 1 Center In Center	111.98	36.09	2.38	-27.07	-8.72
1239	1559.23	1562.33	3.1	Area:Mouse 1 Center In Center 75	111.98	36.09	2.38	-27.07	-8.72
1240	1562.43	1562.63	0.2	Mouse 1 Cross Over Periphery and Center 75 by Center	26.93	134.53	2.43	-5.59	-27.93
1241	1561.26	1562.66	1.4	Mouse 1 Locomotion in Area Box	111.57	79.61	2.49	-16.32	-11.64
1242	1562.33	1589.26	26.93	Area:Mouse 1 Center In Periphery	994.42	36.93	2.29	357.25	13.27
1243	1589.36	1589.56	0.2	Mouse 1 Cross Over Periphery and Center 75 by Center	3.21	16.06	2.24	1.17	5.84
1244	1562.8	1565	2.2	Mouse 1 In Place Activity in Area Box	69.96	31.77	1.96	-6.82	-3.1
1245	1562.8	1565	2.2	Mouse 1 In Place Activity in Area Periphery	69.96	31.77	1.96	-6.82	-3.1
1246	1565.93	1566.67	0.73	Mouse 1 In Place Activity in Area Box	26.29	35.81	1.78	51.25	69.81
1247	1565.93	1566.67	0.73	Mouse 1 In Place Activity in Area Periphery	26.29	35.81	1.78	51.25	69.81
1248	1563.13	1570.57	7.44	Mouse 1 Turn Around	140.13	18.83	2.16	82.92	11.14
1249	1567.9	1569.77	1.87	Mouse 1 In Place Activity in Area Box	22.86	12.23	2.47	-13.7	-7.33
1250	1567.9	1569.77	1.87	Mouse 1 In Place Activity in Area Periphery	22.86	12.23	2.47	-13.7	-7.33
1251	1573.34	1575.98	2.64	Mouse 1 In Place Activity in Area Box	23.37	8.86	2.09	15.87	6.02
1252	1573.34	1575.98	2.64	Mouse 1 In Place Activity in Area Periphery	23.37	8.86	2.09	15.87	6.02
1253	1576.28	1577.38	1.1	Mouse 1 Locomotion in Area Box	80.15	72.79	3	2.74	2.49
1254	1576.28	1577.38	1.1	Mouse 1 Locomotion in Area Periphery	80.15	72.79	3	2.74	2.49
1255	1577.51	1578.01	0.5	Mouse 1 In Place Activity in Area Box	47.5	94.91	2.47	-1.21	-2.41
1256	1577.51	1578.01	0.5	Mouse 1 In Place Activity in Area Periphery	47.5	94.91	2.47	-1.21	-2.41
1257	1578.01	1578.81	0.8	Mouse 1 has no movement in Area Box	10.58	13.22	2.15	-2.92	-3.64
1258	1578.01	1578.81	0.8	Mouse 1 has no movement in Area Periphery	10.58	13.22	2.15	-2.92	-3.64
1259	1578.81	1581.25	2.44	Mouse 1 In Place Activity in Area Box	2.28	0.94	2.11	45.49	18.68
1260	1578.81	1581.25	2.44	Mouse 1 In Place Activity in Area Periphery	2.28	0.94	2.11	45.49	18.68
1261	1576.81	1581.58	4.77	Mouse 1 Turn Around	147.55	30.92	2.28	72.18	15.13
1262	1583.75	1586.62	2.87	Mouse 1 Locomotion in Area Box	252.59	88.02	2.51	56.66	19.74
1263	1583.75	1586.62	2.87	Mouse 1 Locomotion in Area Periphery	252.59	88.02	2.51	56.66	19.74
1264	1586.79	1587.22	0.43	Mouse 1 In Place Activity in Area Box	30.95	71.35	2.21	1.96	4.51
1265	1586.79	1587.22	0.43	Mouse 1 In Place Activity in Area Periphery	30.95	71.35	2.21	1.96	4.51
1266	1588.15	1593.96	5.81	Mouse 1 In Place Activity in Area Box	57.07	9.83	2.29	75.8	13.06
1267	1588.15	1588.76	0.6	Mouse 1 In Place Activity in Area Periphery	15.15	25.23	2.1	20.68	34.43
1268	1589.26	1597.3	8.04	Area:Mouse 1 Center In Center	164.3	20.43	2.31	-38.72	-4.82
1269	1589.26	1597.3	8.04	Area:Mouse 1 Center In Center 75	164.3	20.43	2.31	-38.72	-4.82
1270	1597.4	1597.6	0.2	Mouse 1 Cross Over Periphery and Center 75 by Center	13.68	68.33	2.25	0.09	0.45
1271	1586.29	1594.99	8.71	Mouse 1 Turn Around	150.8	17.32	2.29	31.15	3.58
1272	1589.06	1593.96	4.9	Mouse 1 In Place Activity in Area Center	36.51	7.44	2.33	41.12	8.38
1273	1589.06	1593.96	4.9	Mouse 1 In Place Activity in Area Center 75	36.51	7.44	2.33	41.12	8.38
1274	1594.86	1595.7	0.83	Mouse 1 Locomotion in Area Box	48.19	57.77	2.4	-50.84	-60.94
1275	1594.86	1595.7	0.83	Mouse 1 Locomotion in Area Center	48.19	57.77	2.4	-50.84	-60.94
1276	1594.86	1595.7	0.83	Mouse 1 Locomotion in Area Center 75	48.19	57.77	2.4	-50.84	-60.94
1277	1595.9	1596.6	0.7	Mouse 1 In Place Activity in Area Box	48.08	68.62	2.08	2.5	3.57
1278	1595.9	1596.6	0.7	Mouse 1 In Place Activity in Area Center	48.08	68.62	2.08	2.5	3.57
1279	1595.9	1596.6	0.7	Mouse 1 In Place Activity in Area Center 75	48.08	68.62	2.08	2.5	3.57
1280	1597.3	1606.61	9.31	Area:Mouse 1 Center In Periphery	137.33	14.75	1.98	96.84	10.4
1281	1606.71	1606.91	0.2	Mouse 1 Cross Over Periphery and Center 75 by Center	1.3	6.48	2.2	-1.66	-8.28
1282	1596.9	1598.73	1.84	Mouse 1 Locomotion in Area Box	103.17	56.22	2.28	82.26	44.82
1283	1597.06	1598.73	1.67	Mouse 1 Locomotion in Area Periphery	101.91	61.08	2.29	77.77	46.61
1284	1597.2	1598.47	1.27	Mouse 1 Turn Around	88.07	69.46	2.19	67.65	53.36
1285	1598.87	1620.15	21.29	Mouse 1 In Place Activity in Area Box	73.01	3.43	1.94	108.74	5.11
1286	1598.87	1606.37	7.51	Mouse 1 In Place Activity in Area Periphery	34.85	4.64	1.92	13.09	1.74
1287	1606.61	1611.04	4.44	Area:Mouse 1 Center In Center	9.23	2.08	2.15	9.44	2.13
1288	1606.61	1611.04	4.44	Area:Mouse 1 Center In Center 75	9.23	2.08	2.15	9.44	2.13
1289	1611.14	1611.34	0.2	Mouse 1 Cross Over Periphery and Center 75 by Center	0	0	1.83	-13.3	-66.45
1290	1606.37	1610.81	4.44	Mouse 1 In Place Activity in Area Center	10.24	2.31	2.16	8.02	1.81
1291	1606.37	1610.81	4.44	Mouse 1 In Place Activity in Area Center 75	10.24	2.31	2.16	8.02	1.81
1292	1611.04	1620.15	9.11	Area:Mouse 1 Center In Periphery	27.92	3.06	1.85	74.85	8.22
1293	1610.81	1620.15	9.34	Mouse 1 In Place Activity in Area Periphery	27.92	2.99	1.85	87.63	9.38

## Sheet: Trial 5
Trial 5 -- ROOT:SS Reanalysis 2021:vGAT OFT 3 ABA
Arena	Last Modified Date	Virus
1	2021-05-31 20:53:40	ChR2
ID	From Second	To Second	Length(Second)	Event	Dist(mm)	V(mm/s)	Elongation	TAngleSum	AverAngle
2	0.17	17.95	17.78	Area:Mouse 1 Center In Periphery	188.29	11.22	1.86	-112.95	-6.36
4	0.17	4.94	4.77	Mouse 1 In Place Activity in Area Box	26.8	7.11	1.82	-65.89	-13.91			96.27	54.46	100.46		9.627	5.446	10.046
5	0.17	4.94	4.77	Mouse 1 In Place Activity in Area Periphery	26.8	7.11	1.82	-65.89	-13.91			71.46	57.43	67.11		7.146	5.743	6.711
6	5.77	6.94	1.17	Mouse 1 In Place Activity in Area Box	15.43	13.21	2.16	-11.72	-10.04			69.53	73.55	74.07		6.953	7.355	7.407
7	5.77	6.94	1.17	Mouse 1 In Place Activity in Area Periphery	15.43	13.21	2.16	-11.72	-10.04			64.58	60.79	57.32		6.458	6.079	5.732
8	9.01	17.45	8.44	Mouse 1 In Place Activity in Area Box	69.67	8.25	1.81	110.83	13.13			89.11	67.03	69.24		8.911	6.703	6.924
9	9.01	17.45	8.44	Mouse 1 In Place Activity in Area Periphery	69.67	8.25	1.81	110.83	13.13			70.81	91.61	61.7		7.081	9.161	6.17
10	17.95	19.22	1.27	Area:Mouse 1 Center In Center 75	33.3	26.26	1.73	76.28	60.16			86.58	94.04	104.79		8.658	9.404	10.479
11	17.95	19.22	1.27	Area:Mouse 1 Center In Center	33.3	26.26	1.73	76.28	60.16				71.67	57.11			7.167	5.711
13	19.22	73.37	54.15	Area:Mouse 1 Center In Periphery	692.87	12.79	1.69	213.88	3.95				112.7	91.32			11.27	9.132
15	19.22	20.85	1.63	Mouse 1 Locomotion in Area Box	157.39	96.27	2.24	6.32	3.86				87.22	73.45			8.722	7.345
16	19.22	20.85	1.63	Mouse 1 Locomotion in Area Periphery	157.39	96.27	2.24	6.32	3.86				66.77	52.67			6.677	5.267
17	22.19	25.29	3.1	Mouse 1 In Place Activity in Area Box	53.72	17.31	1.85	48.5	15.63				90.38	56.86			9.038	5.686
18	22.19	25.29	3.1	Mouse 1 In Place Activity in Area Periphery	53.72	17.31	1.85	48.5	15.63				50.61	89.37			5.061	8.937
19	26.26	69.34	43.08	Mouse 1 In Place Activity in Area Box	122.08	2.83	1.58	232.54	5.4				69.18	63.37			6.918	6.337
20	26.26	69.34	43.08	Mouse 1 In Place Activity in Area Periphery	122.08	2.83	1.58	232.54	5.4				98.53				9.853
21	69.7	71.14	1.43	Mouse 1 Locomotion in Area Box	102.53	71.46	2.28	7.47	5.2				84.72				8.472
22	69.7	71.14	1.43	Mouse 1 Locomotion in Area Periphery	102.53	71.46	2.28	7.47	5.2				61.78				6.178
23	73.37	74.17	0.8	Area:Mouse 1 Center In Center 75	40.72	50.85	2.2	25.84	32.27				77.08				7.708
24	73.37	74.17	0.8	Area:Mouse 1 Center In Center	40.72	50.85	2.2	25.84	32.27				94.74				9.474
26	74.17	76.84	2.67	Area:Mouse 1 Center In Periphery	87.59	32.81	1.89	37.55	14.07				94.96				9.496
28	75.98	76.64	0.67	Mouse 1 In Place Activity in Area Box	15.09	22.61	1.71	24.04	36.02
29	76.84	77.54	0.7	Area:Mouse 1 Center In Center 75	11.3	16.13	1.67	89.21	127.31
30	76.84	77.54	0.7	Area:Mouse 1 Center In Center	11.3	16.13	1.67	89.21	127.31
32	77.54	84.98	7.44	Area:Mouse 1 Center In Periphery	114.04	15.33	1.81	159.93	21.49
34	78.75	81.11	2.37	Mouse 1 In Place Activity in Area Box	26.18	11.05	1.77	-8.38	-3.54
35	78.75	81.11	2.37	Mouse 1 In Place Activity in Area Periphery	26.18	11.05	1.77	-8.38	-3.54
36	81.85	84.12	2.27	Mouse 1 In Place Activity in Area Box	31.93	14.07	1.89	136.41	60.12
37	81.85	84.12	2.27	Mouse 1 In Place Activity in Area Periphery	31.93	14.07	1.89	136.41	60.12
38	84.98	86.65	1.67	Area:Mouse 1 Center In Center 75	18.63	11.17	1.95	-15.44	-9.25
39	84.98	86.65	1.67	Area:Mouse 1 Center In Center	18.63	11.17	1.95	-15.44	-9.25
41	85.18	86.12	0.93	Mouse 1 In Place Activity in Area Box	14.54	15.56	1.96	3.52	3.77
42	85.18	85.92	0.73	Mouse 1 In Place Activity in Area Center 75	13.31	18.13	1.98	3.29	4.48
43	85.18	85.92	0.73	Mouse 1 In Place Activity in Area Center	13.31	18.13	1.98	3.29	4.48
44	86.65	92.33	5.67	Area:Mouse 1 Center In Periphery	239.13	42.16	2.07	-33.37	-5.88
46	90.29	94.46	4.17	Mouse 1 Locomotion in Area Box	289.98	69.53	2.17	90.99	21.82
47	90.29	94.46	4.17	Mouse 1 Locomotion in Area Periphery	289.98	69.53	2.17	90.99	21.82
48	92.33	92.46	0.13	Area:Mouse 1 Center In Center 75	9.84	73.73	2.05	2.67	20.03
49	92.33	92.46	0.13	Area:Mouse 1 Center In Center	9.84	73.73	2.05	2.67	20.03
50	92.46	92.66	0.2	Area:Mouse 1 Center In Periphery	14.42	72.05	2.06	-10.31	-51.49
51	92.66	92.83	0.17	Area:Mouse 1 Center In Center 75	11.76	70.52	2.32	5.61	33.61
52	92.66	92.83	0.17	Area:Mouse 1 Center In Center	11.76	70.52	2.32	5.61	33.61
53	92.83	95.76	2.94	Area:Mouse 1 Center In Periphery	202.29	68.89	2.17	141.29	48.12
54	95.76	97.76	2	Area:Mouse 1 Center In Center 75	42.95	21.45	2.36	-1.94	-0.97
55	95.76	97.76	2	Area:Mouse 1 Center In Center	42.95	21.45	2.36	-1.94	-0.97
57	96.03	97.33	1.3	Mouse 1 In Place Activity in Area Box	29.85	22.94	2.32	27.16	20.87
58	96.03	97.33	1.3	Mouse 1 In Place Activity in Area Center 75	29.85	22.94	2.32	27.16	20.87
59	96.03	97.33	1.3	Mouse 1 In Place Activity in Area Center	29.85	22.94	2.32	27.16	20.87
60	97.76	154.15	56.39	Area:Mouse 1 Center In Periphery	510.98	9.06	1.75	-136.29	-2.42
62	98.03	99.93	1.9	Mouse 1 In Place Activity in Area Box	19.08	10.03	1.74	-0.37	-0.2
63	98.03	99.93	1.9	Mouse 1 In Place Activity in Area Periphery	19.08	10.03	1.74	-0.37	-0.2
64	100.7	103.34	2.64	Mouse 1 In Place Activity in Area Box	25.45	9.65	1.74	130.85	49.64
65	100.7	103.34	2.64	Mouse 1 In Place Activity in Area Periphery	25.45	9.65	1.74	130.85	49.64
66	103.74	105	1.27	Mouse 1 Locomotion in Area Box	81.88	64.58	2.47	6.31	4.98
67	103.74	105	1.27	Mouse 1 Locomotion in Area Periphery	81.88	64.58	2.47	6.31	4.98
68	108.01	148.51	40.51	Mouse 1 In Place Activity in Area Box	82	2.02	1.67	-95.64	-2.36
69	108.01	148.51	40.51	Mouse 1 In Place Activity in Area Periphery	82	2.02	1.67	-95.64	-2.36
70	150.92	152.39	1.47	Mouse 1 In Place Activity in Area Box	25.31	17.24	1.74	0.26	0.18
71	150.92	152.39	1.47	Mouse 1 In Place Activity in Area Periphery	25.31	17.24	1.74	0.26	0.18
72	154.15	156.16	2	Area:Mouse 1 Center In Center 75	74.67	37.3	2.1	-1.57	-0.78
73	154.15	156.16	2	Area:Mouse 1 Center In Center	74.67	37.3	2.1	-1.57	-0.78
75	154.72	155.52	0.8	Mouse 1 In Place Activity in Area Box	32.5	40.58	1.92	13.42	16.75
76	154.72	155.52	0.8	Mouse 1 In Place Activity in Area Center 75	32.5	40.58	1.92	13.42	16.75
77	154.72	155.52	0.8	Mouse 1 In Place Activity in Area Center	32.5	40.58	1.92	13.42	16.75
78	156.16	158.36	2.2	Area:Mouse 1 Center In Periphery	213.62	97	2.15	130.97	59.47
80	155.86	157.46	1.6	Mouse 1 Locomotion in Area Box	142.72	89.11	2.29	69.11	43.15
81	155.92	157.46	1.53	Mouse 1 Locomotion in Area Periphery	141.95	92.48	2.29	75	48.86
82	158.36	158.96	0.6	Area:Mouse 1 Center In Center 75	36.51	60.79	2.37	-30.1	-50.12
83	158.36	158.96	0.6	Area:Mouse 1 Center In Center	36.51	60.79	2.37	-30.1	-50.12
85	158.96	164.86	5.91	Area:Mouse 1 Center In Periphery	177.44	30.04	2.03	62.55	10.59
87	161.56	163	1.43	Mouse 1 In Place Activity in Area Box	22.61	15.76	2.18	20.82	14.51
88	161.56	163	1.43	Mouse 1 In Place Activity in Area Periphery	22.61	15.76	2.18	20.82	14.51
89	164.86	166.53	1.67	Area:Mouse 1 Center In Center 75	39.87	23.9	2.26	-13.23	-7.93
90	164.86	166.53	1.67	Area:Mouse 1 Center In Center	39.87	23.9	2.26	-13.23	-7.93
92	165.2	165.9	0.7	Mouse 1 In Place Activity in Area Box	17.78	25.37	2.19	1.18	1.68
93	165.2	165.9	0.7	Mouse 1 In Place Activity in Area Center 75	17.78	25.37	2.19	1.18	1.68
94	165.2	165.9	0.7	Mouse 1 In Place Activity in Area Center	17.78	25.37	2.19	1.18	1.68
95	166.53	177.11	10.58	Area:Mouse 1 Center In Periphery	336.29	31.79	2.19	154.32	14.59
97	166.07	168.37	2.3	Mouse 1 Locomotion in Area Box	163.03	70.81	2.5	-28.78	-12.5
98	166.3	168.37	2.07	Mouse 1 Locomotion in Area Periphery	160.85	77.75	2.53	-5.76	-2.78
99	168.53	170.1	1.57	Mouse 1 In Place Activity in Area Box	52.82	33.68	2.24	-4.94	-3.15
100	168.53	170.1	1.57	Mouse 1 In Place Activity in Area Periphery	52.82	33.68	2.24	-4.94	-3.15
101	171.3	176.88	5.57	Mouse 1 In Place Activity in Area Box	91.74	16.46	2.07	182.82	32.81
102	171.3	176.88	5.57	Mouse 1 In Place Activity in Area Periphery	91.74	16.46	2.07	182.82	32.81
103	177.11	179.81	2.7	Area:Mouse 1 Center In Center 75	183.64	67.95	2.15	-37.83	-14
104	177.11	179.81	2.7	Area:Mouse 1 Center In Center	183.64	67.95	2.15	-37.83	-14
106	177.58	180.95	3.37	Mouse 1 Locomotion in Area Box	291.77	86.58	2.18	-91.98	-27.29
107	177.58	179.58	2	Mouse 1 Locomotion in Area Center 75	149.62	74.74	2.17	3.15	1.58
108	177.58	179.58	2	Mouse 1 Locomotion in Area Center	149.62	74.74	2.17	3.15	1.58
109	179.81	193.39	13.58	Area:Mouse 1 Center In Periphery	487.4	35.89	1.83	-220.59	-16.24
112	181.41	183.52	2.1	Mouse 1 In Place Activity in Area Box	33.01	15.7	1.57	50.29	23.92
113	181.41	183.52	2.1	Mouse 1 In Place Activity in Area Periphery	33.01	15.7	1.57	50.29	23.92
114	184.48	186.29	1.8	Mouse 1 In Place Activity in Area Box	44.09	24.47	1.75	-42.28	-23.46
115	184.48	186.29	1.8	Mouse 1 In Place Activity in Area Periphery	44.09	24.47	1.75	-42.28	-23.46
116	187.75	189.59	1.84	Mouse 1 In Place Activity in Area Box	35.69	19.45	1.84	-11.64	-6.34
117	187.75	189.59	1.84	Mouse 1 In Place Activity in Area Periphery	35.69	19.45	1.84	-11.64	-6.34
118	189.79	191.49	1.7	Mouse 1 Locomotion in Area Box	92.67	54.46	2.16	-5.03	-2.95
119	189.79	191.49	1.7	Mouse 1 Locomotion in Area Periphery	92.67	54.46	2.16	-5.03	-2.95
120	191.76	192.66	0.9	Mouse 1 In Place Activity in Area Box	38.81	43.08	1.48	-3.44	-3.82
121	191.76	192.66	0.9	Mouse 1 In Place Activity in Area Periphery	38.81	43.08	1.48	-3.44	-3.82
122	193.39	195.76	2.37	Area:Mouse 1 Center In Center 75	86.51	36.52	2.09	-184.18	-77.75
123	193.39	195.76	2.37	Area:Mouse 1 Center In Center	86.51	36.52	2.09	-184.18	-77.75
125	195.76	215.48	19.72	Area:Mouse 1 Center In Periphery	806.95	40.92	1.92	-295.43	-14.98
126	194.96	198.43	3.47	Mouse 1 Locomotion in Area Box	199.3	57.43	2.05	-84.52	-24.36
128	195.53	198.43	2.9	Mouse 1 Locomotion in Area Periphery	185	63.73	2.08	3.42	1.18
129	198.6	199.77	1.17	Mouse 1 In Place Activity in Area Box	35.13	30.08	1.68	-13.94	-11.93
130	198.6	199.77	1.17	Mouse 1 In Place Activity in Area Periphery	35.13	30.08	1.68	-13.94	-11.93
131	203.5	204.47	0.97	Mouse 1 In Place Activity in Area Box	20.24	20.92	1.4	9.19	9.5
132	203.5	204.47	0.97	Mouse 1 In Place Activity in Area Periphery	20.24	20.92	1.4	9.19	9.5
133	205.64	206.97	1.33	Mouse 1 Locomotion in Area Box	98.16	73.55	2.25	5.23	3.92
134	205.64	206.97	1.33	Mouse 1 Locomotion in Area Periphery	98.16	73.55	2.25	5.23	3.92
135	207.24	208.67	1.43	Mouse 1 In Place Activity in Area Box	47.85	33.35	1.6	49.47	34.48
136	207.24	208.67	1.43	Mouse 1 In Place Activity in Area Periphery	47.85	33.35	1.6	49.47	34.48
137	210.84	212.01	1.17	Mouse 1 In Place Activity in Area Box	38.05	32.58	1.58	35.42	30.33
138	210.84	212.01	1.17	Mouse 1 In Place Activity in Area Periphery	38.05	32.58	1.58	35.42	30.33
139	212.38	213.68	1.3	Mouse 1 Locomotion in Area Box	79.1	60.79	2.31	-20.14	-15.48
140	212.38	213.68	1.3	Mouse 1 Locomotion in Area Periphery	79.1	60.79	2.31	-20.14	-15.48
141	215.48	217.22	1.74	Area:Mouse 1 Center In Center 75	89.38	51.51	2.19	-88.1	-50.78
142	215.48	221.89	6.41	Area:Mouse 1 Center In Center	429.41	67.03	2.35	-34.78	-5.43
144	216.18	218.35	2.17	Mouse 1 Locomotion in Area Box	163.01	75.16	2.43	-116.79	-53.85
145	216.18	218.35	2.17	Mouse 1 Locomotion in Area Center	163.01	75.16	2.43	-116.79	-53.85
146	217.22	217.62	0.4	Area:Mouse 1 Center In Center 50	34.28	85.61	2.52	-17.42	-43.51
147	217.62	219.62	2	Area:Mouse 1 Center In Center 25	138.88	69.37	2.58	-29.5	-14.73
148	219.62	220.39	0.77	Area:Mouse 1 Center In Center 50	36.84	48.01	2.26	55.57	72.42
149	220.39	221.89	1.5	Area:Mouse 1 Center In Center 75	130.03	86.6	2.21	44.67	29.75
150	220.49	222.02	1.53	Mouse 1 Locomotion in Area Box	140.61	91.61	2.24	27.82	18.12
151	220.49	221.65	1.17	Mouse 1 Locomotion in Area Center 75	94.61	81.01	2.21	24.54	21.01
152	220.49	221.65	1.17	Mouse 1 Locomotion in Area Center	94.61	81.01	2.21	24.54	21.01
153	221.89	242.24	20.35	Area:Mouse 1 Center In Periphery	222.27	10.92	1.74	-325.95	-16.01
155	222.22	225.93	3.7	Mouse 1 In Place Activity in Area Box	52.17	14.09	1.74	11.62	3.14
156	222.22	225.93	3.7	Mouse 1 In Place Activity in Area Periphery	52.17	14.09	1.74	11.62	3.14
157	225.93	227.63	1.7	Mouse 1 has no movement in Area Box	0	0	1.81	0.38	0.23
158	225.93	227.63	1.7	Mouse 1 has no movement in Area Periphery	0	0	1.81	0.38	0.23
159	227.63	231.06	3.44	Mouse 1 In Place Activity in Area Box	4.08	1.19	1.65	-20.03	-5.83
160	227.63	231.06	3.44	Mouse 1 In Place Activity in Area Periphery	4.08	1.19	1.65	-20.03	-5.83
161	231.06	232.23	1.17	Mouse 1 has no movement in Area Box	0	0	1.93	0.88	0.75
162	231.06	232.23	1.17	Mouse 1 has no movement in Area Periphery	0	0	1.93	0.88	0.75
163	233.43	239.04	5.61	Mouse 1 In Place Activity in Area Box	36.92	6.59	1.66	49.93	8.91
164	233.43	239.04	5.61	Mouse 1 In Place Activity in Area Periphery	36.92	6.59	1.66	49.93	8.91
165	242.24	242.41	0.17	Area:Mouse 1 Center In Center 75	7.62	45.68	2.35	4.07	24.39
166	242.24	242.41	0.17	Area:Mouse 1 Center In Center	7.62	45.68	2.35	4.07	24.39
167	242.41	258.32	15.92	Area:Mouse 1 Center In Periphery	797.1	50.08	2.03	-243.14	-15.28
168	241.91	244.71	2.8	Mouse 1 Locomotion in Area Box	263.59	94.04	2.73	-17.95	-6.4
169	241.91	244.71	2.8	Mouse 1 Locomotion in Area Periphery	263.59	94.04	2.73	-17.95	-6.4
170	246.78	247.71	0.93	Mouse 1 In Place Activity in Area Box	16.2	17.34	1.69	-28.53	-30.54
171	246.78	247.71	0.93	Mouse 1 In Place Activity in Area Periphery	16.2	17.34	1.69	-28.53	-30.54
172	248.45	249.88	1.43	Mouse 1 In Place Activity in Area Box	21.66	15.1	1.37	24.63	17.16
173	248.45	249.88	1.43	Mouse 1 In Place Activity in Area Periphery	21.66	15.1	1.37	24.63	17.16
174	250.08	252.08	2	Mouse 1 Locomotion in Area Box	143.48	71.67	2.39	-12.8	-6.4
175	250.08	252.08	2	Mouse 1 Locomotion in Area Periphery	143.48	71.67	2.39	-12.8	-6.4
176	252.52	256.06	3.54	Mouse 1 In Place Activity in Area Box	57.25	16.19	1.56	66.04	18.67
177	252.52	256.06	3.54	Mouse 1 In Place Activity in Area Periphery	57.25	16.19	1.56	66.04	18.67
178	256.76	259.09	2.34	Mouse 1 Locomotion in Area Box	263.23	112.7	2.28	-150.79	-64.56
179	256.76	258.09	1.33	Mouse 1 Locomotion in Area Periphery	118.86	89.06	2.32	-52.94	-39.67
180	258.32	261.63	3.3	Area:Mouse 1 Center In Center 75	288.24	87.26	2.18	-99.4	-30.09
181	258.32	261.63	3.3	Area:Mouse 1 Center In Center	288.24	87.26	2.18	-99.4	-30.09
183	257.42	259.09	1.67	Mouse 1 Locomotion in Area Center 75	229.62	137.64	2.34	-106.42	-63.79
184	257.42	259.09	1.67	Mouse 1 Locomotion in Area Center	229.62	137.64	2.34	-106.42	-63.79
185	260.39	261.93	1.53	Mouse 1 Locomotion in Area Box	133.87	87.22	2.27	-19.36	-12.61
186	260.39	261.39	1	Mouse 1 Locomotion in Area Center 75	60.31	60.25	2.17	1.43	1.43
187	260.39	261.39	1	Mouse 1 Locomotion in Area Center	60.31	60.25	2.17	1.43	1.43
188	261.63	285.35	23.72	Area:Mouse 1 Center In Periphery	821.99	34.65	2.08	52.88	2.23
190	263.03	264.43	1.4	Mouse 1 Locomotion in Area Box	93.58	66.77	2.2	-36.5	-26.05
191	263.03	264.43	1.4	Mouse 1 Locomotion in Area Periphery	93.58	66.77	2.2	-36.5	-26.05
192	264.8	269.34	4.54	Mouse 1 In Place Activity in Area Box	31.24	6.88	2.2	-8.97	-1.98
193	264.8	269.34	4.54	Mouse 1 In Place Activity in Area Periphery	31.24	6.88	2.2	-8.97	-1.98
194	270.54	274.51	3.97	Mouse 1 In Place Activity in Area Box	51.02	12.85	1.93	-66.32	-16.7
195	270.54	274.51	3.97	Mouse 1 In Place Activity in Area Periphery	51.02	12.85	1.93	-66.32	-16.7
196	276.54	278.81	2.27	Mouse 1 Locomotion in Area Box	205.08	90.38	2.48	43.5	19.17
197	276.54	278.81	2.27	Mouse 1 Locomotion in Area Periphery	205.08	90.38	2.48	43.5	19.17
198	280.15	280.95	0.8	Mouse 1 Locomotion in Area Box	40.53	50.61	2.31	14.13	17.64
199	280.15	280.95	0.8	Mouse 1 Locomotion in Area Periphery	40.53	50.61	2.31	14.13	17.64
200	281.01	283.82	2.8	Mouse 1 In Place Activity in Area Box	66.99	23.9	1.83	15.13	5.4
201	281.01	283.82	2.8	Mouse 1 In Place Activity in Area Periphery	66.99	23.9	1.83	15.13	5.4
202	285.35	287.62	2.27	Area:Mouse 1 Center In Center 75	163.88	72.23	2.18	83.09	36.62
203	285.35	290.46	5.11	Area:Mouse 1 Center In Center	413.05	80.91	2.29	138.26	27.08
204	284.72	286.02	1.3	Mouse 1 Locomotion in Area Box	90.02	69.18	2.35	8.01	6.16
206	284.72	286.02	1.3	Mouse 1 Locomotion in Area Center 75	90.02	69.18	2.35	8.01	6.16
207	284.72	286.02	1.3	Mouse 1 Locomotion in Area Center	90.02	69.18	2.35	8.01	6.16
208	287.62	288.32	0.7	Area:Mouse 1 Center In Center 50	30.54	43.58	2.4	-3.05	-4.35
209	288.32	289.26	0.93	Area:Mouse 1 Center In Center 75	66.31	70.97	2.36	2.67	2.86
210	288.25	291.79	3.54	Mouse 1 Locomotion in Area Box	348.49	98.53	2.35	94.71	26.78
211	288.25	289.89	1.63	Mouse 1 Locomotion in Area Center 75	159.97	97.84	2.37	17.3	10.58
212	288.25	289.89	1.63	Mouse 1 Locomotion in Area Center	159.97	97.84	2.37	17.3	10.58
213	289.26	289.52	0.27	Area:Mouse 1 Center In Center 50	38.8	145.34	2.39	23.93	89.64
214	289.52	290.46	0.93	Area:Mouse 1 Center In Center 75	113.53	121.52	2.36	31.63	33.85
215	290.46	315.68	25.23	Area:Mouse 1 Center In Periphery	670.95	26.6	1.81	28.75	1.14
217	290.22	291.79	1.57	Mouse 1 Locomotion in Area Periphery	149.02	95.03	2.38	54.19	34.56
218	292.12	293.43	1.3	Mouse 1 In Place Activity in Area Box	30.34	23.32	2.15	20.1	15.45
219	292.12	293.43	1.3	Mouse 1 In Place Activity in Area Periphery	30.34	23.32	2.15	20.1	15.45
220	294.73	299.67	4.94	Mouse 1 In Place Activity in Area Box	41.66	8.44	1.49	-0.65	-0.13
221	294.73	299.67	4.94	Mouse 1 In Place Activity in Area Periphery	41.66	8.44	1.49	-0.65	-0.13
222	300.4	304.54	4.14	Mouse 1 In Place Activity in Area Box	59.15	14.3	1.82	72.8	17.59
223	300.4	304.54	4.14	Mouse 1 In Place Activity in Area Periphery	59.15	14.3	1.82	72.8	17.59
224	304.7	307.27	2.57	Mouse 1 Locomotion in Area Box	217.66	84.72	2.2	-60.4	-23.51
225	304.7	307.27	2.57	Mouse 1 Locomotion in Area Periphery	217.66	84.72	2.2	-60.4	-23.51
226	307.77	314.51	6.74	Mouse 1 In Place Activity in Area Box	53.05	7.87	1.62	25.1	3.72
227	307.77	314.51	6.74	Mouse 1 In Place Activity in Area Periphery	53.05	7.87	1.62	25.1	3.72
228	315.68	315.98	0.3	Area:Mouse 1 Center In Center 75	11.85	39.45	2.23	-8.89	-29.59
229	315.68	315.98	0.3	Area:Mouse 1 Center In Center	11.85	39.45	2.23	-8.89	-29.59
231	315.98	319.15	3.17	Area:Mouse 1 Center In Periphery	169.62	53.51	1.87	-178.55	-56.33
233	315.48	316.55	1.07	Mouse 1 Locomotion in Area Box	65.96	61.78	2.27	-78.83	-73.83
234	315.75	316.55	0.8	Mouse 1 Locomotion in Area Periphery	58.53	73.1	2.4	-19.11	-23.86
235	319.15	321.05	1.9	Area:Mouse 1 Center In Center 75	111.37	58.56	1.98	-174.56	-91.78
236	319.15	321.05	1.9	Area:Mouse 1 Center In Center	111.37	58.56	1.98	-174.56	-91.78
238	319.92	322.45	2.54	Mouse 1 Locomotion in Area Box	195.47	77.08	2.17	-108.38	-42.74
239	319.92	320.82	0.9	Mouse 1 Locomotion in Area Center 75	66.45	73.76	2.13	-76.66	-85.1
240	319.92	320.82	0.9	Mouse 1 Locomotion in Area Center	66.45	73.76	2.13	-76.66	-85.1
241	321.05	332.73	11.68	Area:Mouse 1 Center In Periphery	367.85	31.5	1.99	90.5	7.75
243	323.16	326.16	3	Mouse 1 In Place Activity in Area Box	34.25	11.41	1.85	-8.67	-2.89
244	323.16	326.16	3	Mouse 1 In Place Activity in Area Periphery	34.25	11.41	1.85	-8.67	-2.89
245	328.23	330.66	2.44	Mouse 1 In Place Activity in Area Box	24.5	10.06	1.88	44.25	18.17
246	328.23	330.66	2.44	Mouse 1 In Place Activity in Area Periphery	24.5	10.06	1.88	44.25	18.17
247	331.16	333.3	2.14	Mouse 1 Locomotion in Area Box	202.31	94.74	2.41	1.09	0.51
248	331.16	333.3	2.14	Mouse 1 Locomotion in Area Periphery	202.31	94.74	2.41	1.09	0.51
249	332.73	333.17	0.43	Area:Mouse 1 Center In Center 75	67.7	156.08	2.52	-9.96	-22.96
250	332.73	333.17	0.43	Area:Mouse 1 Center In Center	67.7	156.08	2.52	-9.96	-22.96
252	331.83	332.93	1.1	Mouse 1 Locomotion in Area Center 75	127.22	115.53	2.45	-3.57	-3.24
253	331.83	332.93	1.1	Mouse 1 Locomotion in Area Center	127.22	115.53	2.45	-3.57	-3.24
254	333.17	349.52	16.35	Area:Mouse 1 Center In Periphery	223.6	13.68	1.65	-58.67	-3.59
256	335.7	345.94	10.24	Mouse 1 In Place Activity in Area Box	35.87	3.5	1.56	-47.6	-4.65
257	335.7	345.94	10.24	Mouse 1 In Place Activity in Area Periphery	35.87	3.5	1.56	-47.6	-4.65
258	346.91	348.21	1.3	Mouse 1 In Place Activity in Area Box	17.47	13.42	1.77	-1.45	-1.11
259	346.91	348.21	1.3	Mouse 1 In Place Activity in Area Periphery	17.47	13.42	1.77	-1.45	-1.11
260	349.52	350.35	0.83	Area:Mouse 1 Center In Center 75	42.26	50.66	2.41	-64.53	-77.36
261	349.52	350.35	0.83	Area:Mouse 1 Center In Center	42.26	50.66	2.41	-64.53	-77.36
263	350.35	367.33	16.98	Area:Mouse 1 Center In Periphery	413.06	24.32	1.87	198.24	11.67
264	349.58	351.08	1.5	Mouse 1 Locomotion in Area Box	142.58	94.96	2.47	-33.61	-22.39
266	350.12	351.08	0.97	Mouse 1 Locomotion in Area Periphery	122.25	126.34	2.53	21.62	22.34
267	352.48	353.99	1.5	Mouse 1 In Place Activity in Area Box	32.72	21.79	2	-22.92	-15.26
268	352.48	353.99	1.5	Mouse 1 In Place Activity in Area Periphery	32.72	21.79	2	-22.92	-15.26
269	355.62	366.97	11.34	Mouse 1 In Place Activity in Area Box	114.27	10.07	1.68	139.2	12.27
270	355.62	366.97	11.34	Mouse 1 In Place Activity in Area Periphery	114.27	10.07	1.68	139.2	12.27
271	367.33	370.4	3.07	Area:Mouse 1 Center In Center 75	250.33	81.55	2.4	-67.29	-21.92
272	367.33	370.4	3.07	Area:Mouse 1 Center In Center	250.33	81.55	2.4	-67.29	-21.92
274	368.5	370.57	2.07	Mouse 1 Locomotion in Area Box	207.83	100.46	2.38	-46.38	-22.42
275	368.5	370.17	1.67	Mouse 1 Locomotion in Area Center 75	155.15	93	2.39	-31.73	-19.02
276	368.5	370.17	1.67	Mouse 1 Locomotion in Area Center	155.15	93	2.39	-31.73	-19.02
277	370.4	379.24	8.84	Area:Mouse 1 Center In Periphery	336.24	38.03	1.85	-211.78	-23.95
279	373.27	374.71	1.43	Mouse 1 In Place Activity in Area Box	18.03	12.57	1.36	-0.13	-0.09
280	373.27	374.71	1.43	Mouse 1 In Place Activity in Area Periphery	18.03	12.57	1.36	-0.13	-0.09
281	376.74	377.94	1.2	Mouse 1 Locomotion in Area Box	80.61	67.11	2.35	-31.81	-26.48
282	376.74	377.94	1.2	Mouse 1 Locomotion in Area Periphery	80.61	67.11	2.35	-31.81	-26.48
283	379.24	380.55	1.3	Area:Mouse 1 Center In Center 75	39.54	30.39	2.29	-11.7	-8.99
284	379.24	384.32	5.07	Area:Mouse 1 Center In Center	249.57	49.21	2.36	-19.09	-3.76
286	380.55	380.85	0.3	Area:Mouse 1 Center In Center 50	13.02	43.35	2.55	4.28	14.25
287	380.85	381.91	1.07	Area:Mouse 1 Center In Center 25	104.01	97.41	2.47	7.24	6.78
288	380.28	381.88	1.6	Mouse 1 Locomotion in Area Box	118.63	74.07	2.47	-13.19	-8.23
289	380.28	381.88	1.6	Mouse 1 Locomotion in Area Center	118.63	74.07	2.47	-13.19	-8.23
290	380.61	381.68	1.07	Mouse 1 Locomotion in Area Center 25	92.36	86.5	2.48	5.25	4.92
291	381.91	383.28	1.37	Area:Mouse 1 Center In Center 50	60.38	44.14	2.26	34.46	25.19
292	383.28	383.52	0.23	Area:Mouse 1 Center In Center 25	0.9	3.86	2.07	-28.37	-121.47
293	383.52	383.95	0.43	Area:Mouse 1 Center In Center 50	6.27	14.45	2.52	-11.28	-26.01
294	383.95	384.32	0.37	Area:Mouse 1 Center In Center 75	25.45	69.35	2.56	-13.71	-37.35
295	384.32	410.61	26.29	Area:Mouse 1 Center In Periphery	558.92	21.26	1.94	237.44	9.03
296	383.52	384.55	1.03	Mouse 1 Locomotion in Area Box	59.29	57.32	2.53	-32.5	-31.42
298	385.85	392.09	6.24	Mouse 1 In Place Activity in Area Box	62.23	9.97	1.82	171.25	27.45
299	385.85	392.09	6.24	Mouse 1 In Place Activity in Area Periphery	62.23	9.97	1.82	171.25	27.45
300	392.22	393.23	1	Mouse 1 Locomotion in Area Box	69.31	69.24	2.52	-0.85	-0.85
301	392.22	393.23	1	Mouse 1 Locomotion in Area Periphery	69.31	69.24	2.52	-0.85	-0.85
302	394.13	395.26	1.13	Mouse 1 Locomotion in Area Box	69.99	61.7	2.53	22.03	19.42
303	394.13	395.26	1.13	Mouse 1 Locomotion in Area Periphery	69.99	61.7	2.53	22.03	19.42
304	395.46	407.01	11.54	Mouse 1 In Place Activity in Area Box	90.1	7.8	1.81	220.71	19.12
305	395.46	407.01	11.54	Mouse 1 In Place Activity in Area Periphery	90.1	7.8	1.81	220.71	19.12
306	408.24	409.94	1.7	Mouse 1 In Place Activity in Area Box	28.39	16.68	2	-48.73	-28.63
307	408.24	409.94	1.7	Mouse 1 In Place Activity in Area Periphery	28.39	16.68	2	-48.73	-28.63
308	410.61	411.11	0.5	Area:Mouse 1 Center In Center 75	13.72	27.41	2.3	-13.42	-26.81
309	410.61	413.18	2.57	Area:Mouse 1 Center In Center	263.26	102.46	2.61	49.35	19.21
311	411.11	411.58	0.47	Area:Mouse 1 Center In Center 50	37.69	80.68	2.56	37.44	80.14
312	410.61	413.41	2.8	Mouse 1 Locomotion in Area Box	293.7	104.79	2.62	52.11	18.59
313	410.61	412.95	2.34	Mouse 1 Locomotion in Area Center	234.31	100.32	2.57	54.6	23.38
314	411.58	412.48	0.9	Area:Mouse 1 Center In Center 25	125.2	138.98	2.67	12.62	14.01
315	411.34	412.24	0.9	Mouse 1 Locomotion in Area Center 25	113.97	126.5	2.74	51.53	57.2
316	412.48	412.88	0.4	Area:Mouse 1 Center In Center 50	49.42	123.42	2.62	16.14	40.31
317	412.88	413.18	0.3	Area:Mouse 1 Center In Center 75	37.23	123.97	3	-3.43	-11.44
318	413.18	427.46	14.28	Area:Mouse 1 Center In Periphery	370.97	25.98	1.85	-198.03	-13.96
320	413.95	416.45	2.5	Mouse 1 In Place Activity in Area Box	47.7	19.06	1.56	-25.73	-10.28
321	413.95	416.45	2.5	Mouse 1 In Place Activity in Area Periphery	47.7	19.06	1.56	-25.73	-10.28
322	417.42	421.15	3.74	Mouse 1 In Place Activity in Area Box	40.5	10.84	1.67	-15.62	-4.29
323	417.42	421.15	3.74	Mouse 1 In Place Activity in Area Periphery	40.5	10.84	1.67	-15.62	-4.29
324	421.79	423.19	1.4	Mouse 1 In Place Activity in Area Box	14.38	10.26	2.04	-0.34	-0.24
325	421.79	423.19	1.4	Mouse 1 In Place Activity in Area Periphery	14.38	10.26	2.04	-0.34	-0.24
326	423.69	424.79	1.1	Mouse 1 Locomotion in Area Box	62.88	57.11	2.5	-18.58	-16.87
327	423.69	424.79	1.1	Mouse 1 Locomotion in Area Periphery	62.88	57.11	2.5	-18.58	-16.87
328	424.96	426.02	1.07	Mouse 1 In Place Activity in Area Box	47.84	44.8	1.66	0.89	0.83
329	424.96	426.02	1.07	Mouse 1 In Place Activity in Area Periphery	47.84	44.8	1.66	0.89	0.83
330	427.46	427.83	0.37	Area:Mouse 1 Center In Center 75	8.13	22.15	2	19.48	53.08
331	427.46	427.83	0.37	Area:Mouse 1 Center In Center	8.13	22.15	2	19.48	53.08
333	427.83	428.43	0.6	Area:Mouse 1 Center In Periphery	7.4	12.32	1.89	-17.29	-28.79
335	427.53	428.06	0.53	Mouse 1 In Place Activity in Area Box	10.29	19.27	1.9	28.45	53.3
336	428.43	429.36	0.93	Area:Mouse 1 Center In Center 75	18.35	19.65	2.43	-31.57	-33.79
337	428.43	438	9.58	Area:Mouse 1 Center In Center	344.68	35.99	2.24	53	5.53
339	429.36	429.83	0.47	Area:Mouse 1 Center In Center 50	26.14	55.96	2.45	34.18	73.17
340	429.83	430.56	0.73	Area:Mouse 1 Center In Center 25	75.99	103.52	2.68	18.52	25.23
341	429.09	430.93	1.84	Mouse 1 Locomotion in Area Box	167.59	91.32	2.59	49.07	26.74
342	429.09	430.93	1.84	Mouse 1 Locomotion in Area Center	167.59	91.32	2.59	49.07	26.74
343	430.56	432.16	1.6	Area:Mouse 1 Center In Center 50	143.66	89.7	2.2	-82.92	-51.77
344	432.16	438	5.84	Area:Mouse 1 Center In Center 75	80.53	13.79	2.14	114.78	19.66
345	432.33	433	0.67	Mouse 1 In Place Activity in Area Box	22.35	33.49	2.26	5.3	7.94
346	432.33	433	0.67	Mouse 1 In Place Activity in Area Center 75	22.35	33.49	2.26	5.3	7.94
347	432.33	433	0.67	Mouse 1 In Place Activity in Area Center	22.35	33.49	2.26	5.3	7.94
348	433.93	437.74	3.8	Mouse 1 In Place Activity in Area Box	34.06	8.95	2.07	39.03	10.26
349	433.93	437.74	3.8	Mouse 1 In Place Activity in Area Center 75	34.06	8.95	2.07	39.03	10.26
350	433.93	437.74	3.8	Mouse 1 In Place Activity in Area Center	34.06	8.95	2.07	39.03	10.26
351	438	496.93	58.93	Area:Mouse 1 Center In Periphery	486.63	8.26	1.99	204.61	3.47
353	439.14	464.93	25.79	Mouse 1 In Place Activity in Area Box	108.1	4.19	1.91	157.54	6.11
354	439.14	464.93	25.79	Mouse 1 In Place Activity in Area Periphery	108.1	4.19	1.91	157.54	6.11
355	466.3	466.9	0.6	Mouse 1 In Place Activity in Area Box	23.28	38.77	2.15	0.55	0.91
356	466.3	466.9	0.6	Mouse 1 In Place Activity in Area Periphery	23.28	38.77	2.15	0.55	0.91
357	468	480.98	12.98	Mouse 1 In Place Activity in Area Box	87.16	6.72	1.97	-176.54	-13.6
358	468	480.98	12.98	Mouse 1 In Place Activity in Area Periphery	87.16	6.72	1.97	-176.54	-13.6
359	482.48	485.02	2.54	Mouse 1 In Place Activity in Area Box	27.5	10.85	2.5	-0.12	-0.05
360	482.48	485.02	2.54	Mouse 1 In Place Activity in Area Periphery	27.5	10.85	2.5	-0.12	-0.05
361	485.75	495.06	9.31	Mouse 1 In Place Activity in Area Box	50.35	5.41	1.84	140.05	15.04
362	485.75	495.06	9.31	Mouse 1 In Place Activity in Area Periphery	50.35	5.41	1.84	140.05	15.04
363	496.93	497.23	0.3	Area:Mouse 1 Center In Center 75	9.86	32.85	2.42	14.17	47.17
364	496.93	497.23	0.3	Area:Mouse 1 Center In Center	9.86	32.85	2.42	14.17	47.17
366	497.23	499.4	2.17	Area:Mouse 1 Center In Periphery	67.68	31.2	2.15	-24.04	-11.08
368	497.56	498.76	1.2	Mouse 1 In Place Activity in Area Box	35.52	29.57	2.06	-34.39	-28.63
369	497.56	498.76	1.2	Mouse 1 In Place Activity in Area Periphery	35.52	29.57	2.06	-34.39	-28.63
370	499.4	500.3	0.9	Area:Mouse 1 Center In Center 75	73.67	81.78	2.44	11.96	13.28
371	499.4	500.3	0.9	Area:Mouse 1 Center In Center	73.67	81.78	2.44	11.96	13.28
373	498.93	501.13	2.2	Mouse 1 Locomotion in Area Box	161.75	73.45	2.36	7.48	3.4
374	498.93	500.07	1.13	Mouse 1 Locomotion in Area Center 75	61.77	54.45	2.4	7.41	6.53
375	498.93	500.07	1.13	Mouse 1 Locomotion in Area Center	61.77	54.45	2.4	7.41	6.53
376	500.3	513.85	13.55	Area:Mouse 1 Center In Periphery	364.58	26.91	1.96	246.51	18.2
378	502.2	510.28	8.07	Mouse 1 In Place Activity in Area Box	75.41	9.34	1.85	245.76	30.44
379	502.2	510.28	8.07	Mouse 1 In Place Activity in Area Periphery	75.41	9.34	1.85	245.76	30.44
380	510.78	511.98	1.2	Mouse 1 Locomotion in Area Box	63.26	52.67	2.27	-17.76	-14.79
381	510.78	511.98	1.2	Mouse 1 Locomotion in Area Periphery	63.26	52.67	2.27	-17.76	-14.79
382	512.18	512.98	0.8	Mouse 1 In Place Activity in Area Box	37.48	46.8	1.87	2.1	2.62
383	512.18	512.98	0.8	Mouse 1 In Place Activity in Area Periphery	37.48	46.8	1.87	2.1	2.62
384	513.85	515.35	1.5	Area:Mouse 1 Center In Center 75	109.67	73.04	2.12	-74.01	-49.29
385	513.85	527.63	13.78	Area:Mouse 1 Center In Center	398.36	28.91	2.23	-127.79	-9.27
387	513.28	514.38	1.1	Mouse 1 Locomotion in Area Box	62.61	56.86	2.32	3.94	3.58
388	513.28	514.38	1.1	Mouse 1 Locomotion in Area Center 75	62.61	56.86	2.32	3.94	3.58
389	513.28	514.38	1.1	Mouse 1 Locomotion in Area Center	62.61	56.86	2.32	3.94	3.58
390	515.35	516.11	0.77	Area:Mouse 1 Center In Center 50	36.52	47.58	2.68	4.64	6.04
391	516.11	527.63	11.51	Area:Mouse 1 Center In Center 75	252.17	21.91	2.22	-58.42	-5.07
392	516.11	517.45	1.33	Mouse 1 Locomotion in Area Box	119.28	89.37	2.41	-11.69	-8.76
393	516.11	517.45	1.33	Mouse 1 Locomotion in Area Center 75	119.28	89.37	2.41	-11.69	-8.76
394	516.11	517.45	1.33	Mouse 1 Locomotion in Area Center	119.28	89.37	2.41	-11.69	-8.76
395	517.58	519.28	1.7	Mouse 1 In Place Activity in Area Box	62.11	36.5	2.44	-6.3	-3.7
396	517.58	519.28	1.7	Mouse 1 In Place Activity in Area Center 75	62.11	36.5	2.44	-6.3	-3.7
397	517.58	519.28	1.7	Mouse 1 In Place Activity in Area Center	62.11	36.5	2.44	-6.3	-3.7
398	520.25	527.49	7.24	Mouse 1 In Place Activity in Area Box	30.48	4.21	2.11	-4.37	-0.6
399	520.25	526.96	6.71	Mouse 1 In Place Activity in Area Center 75	30.48	4.55	2.11	-19.39	-2.89
400	520.25	526.96	6.71	Mouse 1 In Place Activity in Area Center	30.48	4.55	2.11	-19.39	-2.89
401	527.63	546.41	18.79	Area:Mouse 1 Center In Periphery	341.39	18.17	1.9	-146.51	-7.8
403	528.63	529.46	0.83	Mouse 1 In Place Activity in Area Box	23.4	28.05	1.89	-5.7	-6.84
404	528.63	529.46	0.83	Mouse 1 In Place Activity in Area Periphery	23.4	28.05	1.89	-5.7	-6.84
405	530.23	531.46	1.23	Mouse 1 Locomotion in Area Box	78.24	63.37	2.1	-14.76	-11.96
406	530.23	531.46	1.23	Mouse 1 Locomotion in Area Periphery	78.24	63.37	2.1	-14.76	-11.96
407	531.6	535	3.4	Mouse 1 In Place Activity in Area Box	46.1	13.54	1.54	-29.96	-8.8
408	531.6	535	3.4	Mouse 1 In Place Activity in Area Periphery	46.1	13.54	1.54	-29.96	-8.8
409	536.17	539.9	3.74	Mouse 1 In Place Activity in Area Box	46.9	12.55	1.87	62.39	16.69
410	536.17	539.9	3.74	Mouse 1 In Place Activity in Area Periphery	46.9	12.55	1.87	62.39	16.69
412	541.24	545.58	4.34	Mouse 1 In Place Activity in Area Box	40.64	9.37	1.89	-94.37	-21.76
413	541.24	545.58	4.34	Mouse 1 In Place Activity in Area Periphery	40.64	9.37	1.89	-94.37	-21.76
414	546.41	550.12	3.7	Area:Mouse 1 Center In Center 75	270.38	73	2.42	-49.36	-13.33
415	546.41	550.12	3.7	Area:Mouse 1 Center In Center	270.38	73	2.42	-49.36	-13.33
417	547.41	550.22	2.8	Mouse 1 Locomotion in Area Box	215.51	76.89	2.55	-40.59	-14.48
418	547.41	549.88	2.47	Mouse 1 Locomotion in Area Center 75	180.69	73.18	2.57	-28.69	-11.62
419	547.41	549.88	2.47	Mouse 1 Locomotion in Area Center	180.69	73.18	2.57	-28.69	-11.62
420	550.12	551.48	1.37	Area:Mouse 1 Center In Periphery	71.51	52.27	1.96	-21.96	-16.05
422	551.48	552.35	0.87	Area:Mouse 1 Center In Center 75	48.7	56.13	2.48	-39.82	-45.9
423	551.48	556.22	4.74	Area:Mouse 1 Center In Center	191.88	40.5	2.27	-65.73	-13.87
425	552.35	552.48	0.13	Area:Mouse 1 Center In Center 50	12.52	93.77	2.28	-4.04	-30.29
426	552.48	553.35	0.87	Area:Mouse 1 Center In Center 75	35.99	41.48	1.87	1.16	1.34
427	552.35	553.25	0.9	Mouse 1 In Place Activity in Area Box	48.32	53.64	1.91	0.13	0.14
428	552.35	552.75	0.4	Mouse 1 In Place Activity in Area Center 75	31.92	79.73	2.03	-6.54	-16.33
429	552.35	553.25	0.9	Mouse 1 In Place Activity in Area Center	48.32	53.64	1.91	0.13	0.14
430	553.35	554.15	0.8	Area:Mouse 1 Center In Center 50	12.48	15.58	2.6	-23.78	-29.69
431	554.15	556.22	2.07	Area:Mouse 1 Center In Center 75	82.2	39.73	2.21	0.75	0.36
432	554.42	555.39	0.97	Mouse 1 In Place Activity in Area Box	40.33	41.68	1.98	28.62	29.58
433	554.42	555.39	0.97	Mouse 1 In Place Activity in Area Center 75	40.33	41.68	1.98	28.62	29.58
434	554.42	555.39	0.97	Mouse 1 In Place Activity in Area Center	40.33	41.68	1.98	28.62	29.58
435	556.22	556.99	0.77	Area:Mouse 1 Center In Periphery	59.63	77.71	2.52	0.18	0.23
437	556.99	558.02	1.03	Area:Mouse 1 Center In Center 75	11.64	11.25	2.15	-6.13	-5.93
438	556.99	558.02	1.03	Area:Mouse 1 Center In Center	11.64	11.25	2.15	-6.13	-5.93
440	558.02	559.06	1.03	Area:Mouse 1 Center In Periphery	35.36	34.18	2.28	-15.22	-14.71
442	559.06	559.86	0.8	Area:Mouse 1 Center In Center 75	34.27	42.8	2.62	-36.17	-45.16
443	559.06	559.86	0.8	Area:Mouse 1 Center In Center	34.27	42.8	2.62	-36.17	-45.16
445	559.86	562.99	3.14	Area:Mouse 1 Center In Periphery	244.32	77.9	2.41	-113.92	-36.32
447	561.33	563.46	2.14	Mouse 1 Locomotion in Area Box	219.27	102.68	2.48	-90.58	-42.42
448	561.33	563.46	2.14	Mouse 1 Locomotion in Area Periphery	219.27	102.68	2.48	-90.58	-42.42
449	562.99	563.29	0.3	Area:Mouse 1 Center In Center 75	31.58	105.15	2.46	-12.94	-43.09
450	562.99	563.29	0.3	Area:Mouse 1 Center In Center	31.58	105.15	2.46	-12.94	-43.09
452	563.29	568.43	5.14	Area:Mouse 1 Center In Periphery	491.88	95.72	2.5	-140.85	-27.41
454	564.16	570.17	6.01	Mouse 1 Locomotion in Area Box	643.65	107.17	2.59	-196.35	-32.69
455	564.16	570.17	6.01	Mouse 1 Locomotion in Area Periphery	643.65	107.17	2.59	-196.35	-32.69
456	568.43	569.03	0.6	Area:Mouse 1 Center In Center 75	68.78	114.52	2.58	-34.01	-56.62
457	568.43	569.03	0.6	Area:Mouse 1 Center In Center	68.78	114.52	2.58	-34.01	-56.62
459	567.57	568.8	1.23	Mouse 1 Locomotion in Area Center 75	158.55	128.42	2.54	-71.63	-58.02
460	567.57	568.8	1.23	Mouse 1 Locomotion in Area Center	158.55	128.42	2.54	-71.63	-58.02
461	569.03	582.01	12.98	Area:Mouse 1 Center In Periphery	1057.24	81.45	2.44	-308.61	-23.78
463	571	577.84	6.84	Mouse 1 Locomotion in Area Box	616.71	90.16	2.44	-210.68	-30.8
464	571	577.84	6.84	Mouse 1 Locomotion in Area Periphery	616.71	90.16	2.44	-210.68	-30.8
465	580.04	585.38	5.34	Mouse 1 Locomotion in Area Box	498.07	93.3	2.48	-177.15	-33.18
466	580.04	581.78	1.74	Mouse 1 Locomotion in Area Periphery	141.32	81.45	2.44	-92.4	-53.26
467	582.01	583.01	1	Area:Mouse 1 Center In Center 75	83.13	83.05	2.33	-44.54	-44.49
468	582.01	583.01	1	Area:Mouse 1 Center In Center	83.13	83.05	2.33	-44.54	-44.49
470	583.01	583.15	0.13	Area:Mouse 1 Center In Periphery	11.04	82.71	2.63	-4.62	-34.63
471	583.15	583.62	0.47	Area:Mouse 1 Center In Center 75	36.02	77.1	2.25	1.09	2.33
472	583.15	583.62	0.47	Area:Mouse 1 Center In Center	36.02	77.1	2.25	1.09	2.33
473	583.62	584.72	1.1	Area:Mouse 1 Center In Periphery	105.46	95.78	2.62	-36.74	-33.37
475	583.52	585.38	1.87	Mouse 1 Locomotion in Area Periphery	205.9	110.19	2.62	-46.97	-25.14
476	584.72	585.15	0.43	Area:Mouse 1 Center In Center 75	61.35	141.43	2.73	3.46	7.98
477	584.72	585.15	0.43	Area:Mouse 1 Center In Center	61.35	141.43	2.73	3.46	7.98
479	583.85	584.92	1.07	Mouse 1 Locomotion in Area Center 75	117.8	110.33	2.66	-25.98	-24.33
480	583.85	584.92	1.07	Mouse 1 Locomotion in Area Center	117.8	110.33	2.66	-25.98	-24.33
481	585.15	587.89	2.74	Area:Mouse 1 Center In Periphery	267.79	97.87	2.22	-124.14	-45.37
483	586.12	598.33	12.21	Mouse 1 Locomotion in Area Box	1302.84	106.68	2.52	-488.34	-39.99
484	586.12	590.42	4.3	Mouse 1 Locomotion in Area Periphery	423.46	98.38	2.49	-163.1	-37.89
485	587.89	588.15	0.27	Area:Mouse 1 Center In Center 75	32.05	120.08	2.55	-17.28	-64.72
486	587.89	588.15	0.27	Area:Mouse 1 Center In Center	32.05	120.08	2.55	-17.28	-64.72
488	588.15	590.66	2.5	Area:Mouse 1 Center In Periphery	236.73	94.6	2.59	-43.44	-17.36
490	590.66	591.36	0.7	Area:Mouse 1 Center In Center 75	71.41	101.91	2.64	-49	-69.93
491	590.66	591.36	0.7	Area:Mouse 1 Center In Center	71.41	101.91	2.64	-49	-69.93
493	589.79	591.12	1.33	Mouse 1 Locomotion in Area Center 75	109.28	81.88	2.68	-44.01	-32.97
494	589.79	591.12	1.33	Mouse 1 Locomotion in Area Center	109.28	81.88	2.68	-44.01	-32.97
495	591.36	593.06	1.7	Area:Mouse 1 Center In Periphery	204.87	120.39	2.48	-54.95	-32.29
497	591.12	597.46	6.34	Mouse 1 Locomotion in Area Periphery	701.73	110.69	2.51	-252.68	-39.86
498	593.06	593.56	0.5	Area:Mouse 1 Center In Center 75	47.23	94.37	2.53	-44.33	-88.57
499	593.06	593.56	0.5	Area:Mouse 1 Center In Center	47.23	94.37	2.53	-44.33	-88.57
501	592.16	593.32	1.17	Mouse 1 Locomotion in Area Center 75	145.23	124.36	2.44	-62.86	-53.82
502	592.16	593.32	1.17	Mouse 1 Locomotion in Area Center	145.23	124.36	2.44	-62.86	-53.82
503	593.56	597.7	4.14	Area:Mouse 1 Center In Periphery	459.32	111.02	2.51	-146.08	-35.31
505	597.7	599.4	1.7	Area:Mouse 1 Center In Center 75	149.66	87.95	2.42	-38.24	-22.47
506	597.7	599.4	1.7	Area:Mouse 1 Center In Center	149.66	87.95	2.42	-38.24	-22.47
508	596.83	598.33	1.5	Mouse 1 Locomotion in Area Center 75	187.84	125.1	2.53	-68.82	-45.83
509	596.83	598.33	1.5	Mouse 1 Locomotion in Area Center	187.84	125.1	2.53	-68.82	-45.83
510	599.4	600.1	0.7	Area:Mouse 1 Center In Periphery	53.54	76.42	2.59	-23.42	-33.42
512	600.1	602.57	2.47	Area:Mouse 1 Center In Center 75	144.17	58.39	2.47	-44.88	-18.18
[truncated: 663 more rows]

## Sheet: Trial 6
Trial 6 -- ROOT:SS Reanalysis 2021:vGAT OFT 3 ABA
[truncated: 1,206 more rows]

[truncated: 12 more sheets: Trial 7, Trial 8, Trial 9, Trial 10, Trial 11, Trial 12, Trial 13, Trial 14, Trial 15, Trial 16, Trial 17, Sheet1]
