# Supplementary material for: Inhibitory medial zona incerta pathway drives exploratory behavior by inhibiting glutamatergic cuneiform neurons
Source: Nat Commun. 2024 Feb 7;15:1160. doi: 10.1038/s41467-024-45288-x (PMC10850156; doi:10.1038/s41467-024-45288-x)
Supplement: Supplementary file 4 — Supplementary Software [file 41467_2024_45288_MOESM4_ESM.zip › Behavior Software/EZEthogram/cleversys_events/Trial event export 0620 OFT 3min epochs_6.xlsx]

## Sheet: Trial 5
Trial 5 -- ROOT:SS Reanalysis 2021:vGAT OFT 3 ABA
Arena	Last Modified Date	Virus
1	2021-05-31 20:53:40	ChR2
ID	From Second	To Second	Length(Second)	Event	Dist(mm)	V(mm/s)	Elongation	TAngleSum	AverAngle
2	0.17	17.95	17.78	Area:Mouse 1 Center In Periphery	188.29	11.22	1.86	-112.95	-6.36
4	0.17	4.94	4.77	Mouse 1 In Place Activity in Area Box	26.8	7.11	1.82	-65.89	-13.91			96.27	54.46	100.46		9.627	5.446	10.046
5	0.17	4.94	4.77	Mouse 1 In Place Activity in Area Periphery	26.8	7.11	1.82	-65.89	-13.91			71.46	57.43	67.11		7.146	5.743	6.711
6	5.77	6.94	1.17	Mouse 1 In Place Activity in Area Box	15.43	13.21	2.16	-11.72	-10.04			69.53	73.55	74.07		6.953	7.355	7.407
7	5.77	6.94	1.17	Mouse 1 In Place Activity in Area Periphery	15.43	13.21	2.16	-11.72	-10.04			64.58	60.79	57.32		6.458	6.079	5.732
8	9.01	17.45	8.44	Mouse 1 In Place Activity in Area Box	69.67	8.25	1.81	110.83	13.13			89.11	67.03	69.24		8.911	6.703	6.924
9	9.01	17.45	8.44	Mouse 1 In Place Activity in Area Periphery	69.67	8.25	1.81	110.83	13.13			70.81	91.61	61.7		7.081	9.161	6.17
10	17.95	19.22	1.27	Area:Mouse 1 Center In Center 75	33.3	26.26	1.73	76.28	60.16			86.58	94.04	104.79		8.658	9.404	10.479
11	17.95	19.22	1.27	Area:Mouse 1 Center In Center	33.3	26.26	1.73	76.28	60.16				71.67	57.11			7.167	5.711
13	19.22	73.37	54.15	Area:Mouse 1 Center In Periphery	692.87	12.79	1.69	213.88	3.95				112.7	91.32			11.27	9.132
15	19.22	20.85	1.63	Mouse 1 Locomotion in Area Box	157.39	96.27	2.24	6.32	3.86				87.22	73.45			8.722	7.345
16	19.22	20.85	1.63	Mouse 1 Locomotion in Area Periphery	157.39	96.27	2.24	6.32	3.86				66.77	52.67			6.677	5.267
17	22.19	25.29	3.1	Mouse 1 In Place Activity in Area Box	53.72	17.31	1.85	48.5	15.63				90.38	56.86			9.038	5.686
18	22.19	25.29	3.1	Mouse 1 In Place Activity in Area Periphery	53.72	17.31	1.85	48.5	15.63				50.61	89.37			5.061	8.937
19	26.26	69.34	43.08	Mouse 1 In Place Activity in Area Box	122.08	2.83	1.58	232.54	5.4				69.18	63.37			6.918	6.337
20	26.26	69.34	43.08	Mouse 1 In Place Activity in Area Periphery	122.08	2.83	1.58	232.54	5.4				98.53				9.853
21	69.7	71.14	1.43	Mouse 1 Locomotion in Area Box	102.53	71.46	2.28	7.47	5.2				84.72				8.472
22	69.7	71.14	1.43	Mouse 1 Locomotion in Area Periphery	102.53	71.46	2.28	7.47	5.2				61.78				6.178
23	73.37	74.17	0.8	Area:Mouse 1 Center In Center 75	40.72	50.85	2.2	25.84	32.27				77.08				7.708
24	73.37	74.17	0.8	Area:Mouse 1 Center In Center	40.72	50.85	2.2	25.84	32.27				94.74				9.474
26	74.17	76.84	2.67	Area:Mouse 1 Center In Periphery	87.59	32.81	1.89	37.55	14.07				94.96				9.496
28	75.98	76.64	0.67	Mouse 1 In Place Activity in Area Box	15.09	22.61	1.71	24.04	36.02
29	76.84	77.54	0.7	Area:Mouse 1 Center In Center 75	11.3	16.13	1.67	89.21	127.31
30	76.84	77.54	0.7	Area:Mouse 1 Center In Center	11.3	16.13	1.67	89.21	127.31
32	77.54	84.98	7.44	Area:Mouse 1 Center In Periphery	114.04	15.33	1.81	159.93	21.49
34	78.75	81.11	2.37	Mouse 1 In Place Activity in Area Box	26.18	11.05	1.77	-8.38	-3.54
35	78.75	81.11	2.37	Mouse 1 In Place Activity in Area Periphery	26.18	11.05	1.77	-8.38	-3.54
36	81.85	84.12	2.27	Mouse 1 In Place Activity in Area Box	31.93	14.07	1.89	136.41	60.12
37	81.85	84.12	2.27	Mouse 1 In Place Activity in Area Periphery	31.93	14.07	1.89	136.41	60.12
38	84.98	86.65	1.67	Area:Mouse 1 Center In Center 75	18.63	11.17	1.95	-15.44	-9.25
39	84.98	86.65	1.67	Area:Mouse 1 Center In Center	18.63	11.17	1.95	-15.44	-9.25
41	85.18	86.12	0.93	Mouse 1 In Place Activity in Area Box	14.54	15.56	1.96	3.52	3.77
42	85.18	85.92	0.73	Mouse 1 In Place Activity in Area Center 75	13.31	18.13	1.98	3.29	4.48
43	85.18	85.92	0.73	Mouse 1 In Place Activity in Area Center	13.31	18.13	1.98	3.29	4.48
44	86.65	92.33	5.67	Area:Mouse 1 Center In Periphery	239.13	42.16	2.07	-33.37	-5.88
46	90.29	94.46	4.17	Mouse 1 Locomotion in Area Box	289.98	69.53	2.17	90.99	21.82
47	90.29	94.46	4.17	Mouse 1 Locomotion in Area Periphery	289.98	69.53	2.17	90.99	21.82
48	92.33	92.46	0.13	Area:Mouse 1 Center In Center 75	9.84	73.73	2.05	2.67	20.03
49	92.33	92.46	0.13	Area:Mouse 1 Center In Center	9.84	73.73	2.05	2.67	20.03
50	92.46	92.66	0.2	Area:Mouse 1 Center In Periphery	14.42	72.05	2.06	-10.31	-51.49
51	92.66	92.83	0.17	Area:Mouse 1 Center In Center 75	11.76	70.52	2.32	5.61	33.61
52	92.66	92.83	0.17	Area:Mouse 1 Center In Center	11.76	70.52	2.32	5.61	33.61
53	92.83	95.76	2.94	Area:Mouse 1 Center In Periphery	202.29	68.89	2.17	141.29	48.12
54	95.76	97.76	2	Area:Mouse 1 Center In Center 75	42.95	21.45	2.36	-1.94	-0.97
55	95.76	97.76	2	Area:Mouse 1 Center In Center	42.95	21.45	2.36	-1.94	-0.97
57	96.03	97.33	1.3	Mouse 1 In Place Activity in Area Box	29.85	22.94	2.32	27.16	20.87
58	96.03	97.33	1.3	Mouse 1 In Place Activity in Area Center 75	29.85	22.94	2.32	27.16	20.87
59	96.03	97.33	1.3	Mouse 1 In Place Activity in Area Center	29.85	22.94	2.32	27.16	20.87
60	97.76	154.15	56.39	Area:Mouse 1 Center In Periphery	510.98	9.06	1.75	-136.29	-2.42
62	98.03	99.93	1.9	Mouse 1 In Place Activity in Area Box	19.08	10.03	1.74	-0.37	-0.2
63	98.03	99.93	1.9	Mouse 1 In Place Activity in Area Periphery	19.08	10.03	1.74	-0.37	-0.2
64	100.7	103.34	2.64	Mouse 1 In Place Activity in Area Box	25.45	9.65	1.74	130.85	49.64
65	100.7	103.34	2.64	Mouse 1 In Place Activity in Area Periphery	25.45	9.65	1.74	130.85	49.64
66	103.74	105	1.27	Mouse 1 Locomotion in Area Box	81.88	64.58	2.47	6.31	4.98
67	103.74	105	1.27	Mouse 1 Locomotion in Area Periphery	81.88	64.58	2.47	6.31	4.98
68	108.01	148.51	40.51	Mouse 1 In Place Activity in Area Box	82	2.02	1.67	-95.64	-2.36
69	108.01	148.51	40.51	Mouse 1 In Place Activity in Area Periphery	82	2.02	1.67	-95.64	-2.36
70	150.92	152.39	1.47	Mouse 1 In Place Activity in Area Box	25.31	17.24	1.74	0.26	0.18
71	150.92	152.39	1.47	Mouse 1 In Place Activity in Area Periphery	25.31	17.24	1.74	0.26	0.18
72	154.15	156.16	2	Area:Mouse 1 Center In Center 75	74.67	37.3	2.1	-1.57	-0.78
73	154.15	156.16	2	Area:Mouse 1 Center In Center	74.67	37.3	2.1	-1.57	-0.78
75	154.72	155.52	0.8	Mouse 1 In Place Activity in Area Box	32.5	40.58	1.92	13.42	16.75
76	154.72	155.52	0.8	Mouse 1 In Place Activity in Area Center 75	32.5	40.58	1.92	13.42	16.75
77	154.72	155.52	0.8	Mouse 1 In Place Activity in Area Center	32.5	40.58	1.92	13.42	16.75
78	156.16	158.36	2.2	Area:Mouse 1 Center In Periphery	213.62	97	2.15	130.97	59.47
80	155.86	157.46	1.6	Mouse 1 Locomotion in Area Box	142.72	89.11	2.29	69.11	43.15
81	155.92	157.46	1.53	Mouse 1 Locomotion in Area Periphery	141.95	92.48	2.29	75	48.86
82	158.36	158.96	0.6	Area:Mouse 1 Center In Center 75	36.51	60.79	2.37	-30.1	-50.12
83	158.36	158.96	0.6	Area:Mouse 1 Center In Center	36.51	60.79	2.37	-30.1	-50.12
85	158.96	164.86	5.91	Area:Mouse 1 Center In Periphery	177.44	30.04	2.03	62.55	10.59
87	161.56	163	1.43	Mouse 1 In Place Activity in Area Box	22.61	15.76	2.18	20.82	14.51
88	161.56	163	1.43	Mouse 1 In Place Activity in Area Periphery	22.61	15.76	2.18	20.82	14.51
89	164.86	166.53	1.67	Area:Mouse 1 Center In Center 75	39.87	23.9	2.26	-13.23	-7.93
90	164.86	166.53	1.67	Area:Mouse 1 Center In Center	39.87	23.9	2.26	-13.23	-7.93
92	165.2	165.9	0.7	Mouse 1 In Place Activity in Area Box	17.78	25.37	2.19	1.18	1.68
93	165.2	165.9	0.7	Mouse 1 In Place Activity in Area Center 75	17.78	25.37	2.19	1.18	1.68
94	165.2	165.9	0.7	Mouse 1 In Place Activity in Area Center	17.78	25.37	2.19	1.18	1.68
95	166.53	177.11	10.58	Area:Mouse 1 Center In Periphery	336.29	31.79	2.19	154.32	14.59
97	166.07	168.37	2.3	Mouse 1 Locomotion in Area Box	163.03	70.81	2.5	-28.78	-12.5
98	166.3	168.37	2.07	Mouse 1 Locomotion in Area Periphery	160.85	77.75	2.53	-5.76	-2.78
99	168.53	170.1	1.57	Mouse 1 In Place Activity in Area Box	52.82	33.68	2.24	-4.94	-3.15
100	168.53	170.1	1.57	Mouse 1 In Place Activity in Area Periphery	52.82	33.68	2.24	-4.94	-3.15
101	171.3	176.88	5.57	Mouse 1 In Place Activity in Area Box	91.74	16.46	2.07	182.82	32.81
102	171.3	176.88	5.57	Mouse 1 In Place Activity in Area Periphery	91.74	16.46	2.07	182.82	32.81
103	177.11	179.81	2.7	Area:Mouse 1 Center In Center 75	183.64	67.95	2.15	-37.83	-14
104	177.11	179.81	2.7	Area:Mouse 1 Center In Center	183.64	67.95	2.15	-37.83	-14
106	177.58	180.95	3.37	Mouse 1 Locomotion in Area Box	291.77	86.58	2.18	-91.98	-27.29
107	177.58	179.58	2	Mouse 1 Locomotion in Area Center 75	149.62	74.74	2.17	3.15	1.58
108	177.58	179.58	2	Mouse 1 Locomotion in Area Center	149.62	74.74	2.17	3.15	1.58
109	179.81	193.39	13.58	Area:Mouse 1 Center In Periphery	487.4	35.89	1.83	-220.59	-16.24
112	181.41	183.52	2.1	Mouse 1 In Place Activity in Area Box	33.01	15.7	1.57	50.29	23.92
113	181.41	183.52	2.1	Mouse 1 In Place Activity in Area Periphery	33.01	15.7	1.57	50.29	23.92
114	184.48	186.29	1.8	Mouse 1 In Place Activity in Area Box	44.09	24.47	1.75	-42.28	-23.46
115	184.48	186.29	1.8	Mouse 1 In Place Activity in Area Periphery	44.09	24.47	1.75	-42.28	-23.46
116	187.75	189.59	1.84	Mouse 1 In Place Activity in Area Box	35.69	19.45	1.84	-11.64	-6.34
117	187.75	189.59	1.84	Mouse 1 In Place Activity in Area Periphery	35.69	19.45	1.84	-11.64	-6.34
118	189.79	191.49	1.7	Mouse 1 Locomotion in Area Box	92.67	54.46	2.16	-5.03	-2.95
119	189.79	191.49	1.7	Mouse 1 Locomotion in Area Periphery	92.67	54.46	2.16	-5.03	-2.95
120	191.76	192.66	0.9	Mouse 1 In Place Activity in Area Box	38.81	43.08	1.48	-3.44	-3.82
121	191.76	192.66	0.9	Mouse 1 In Place Activity in Area Periphery	38.81	43.08	1.48	-3.44	-3.82
122	193.39	195.76	2.37	Area:Mouse 1 Center In Center 75	86.51	36.52	2.09	-184.18	-77.75
123	193.39	195.76	2.37	Area:Mouse 1 Center In Center	86.51	36.52	2.09	-184.18	-77.75
125	195.76	215.48	19.72	Area:Mouse 1 Center In Periphery	806.95	40.92	1.92	-295.43	-14.98
126	194.96	198.43	3.47	Mouse 1 Locomotion in Area Box	199.3	57.43	2.05	-84.52	-24.36
128	195.53	198.43	2.9	Mouse 1 Locomotion in Area Periphery	185	63.73	2.08	3.42	1.18
129	198.6	199.77	1.17	Mouse 1 In Place Activity in Area Box	35.13	30.08	1.68	-13.94	-11.93
130	198.6	199.77	1.17	Mouse 1 In Place Activity in Area Periphery	35.13	30.08	1.68	-13.94	-11.93
131	203.5	204.47	0.97	Mouse 1 In Place Activity in Area Box	20.24	20.92	1.4	9.19	9.5
132	203.5	204.47	0.97	Mouse 1 In Place Activity in Area Periphery	20.24	20.92	1.4	9.19	9.5
133	205.64	206.97	1.33	Mouse 1 Locomotion in Area Box	98.16	73.55	2.25	5.23	3.92
134	205.64	206.97	1.33	Mouse 1 Locomotion in Area Periphery	98.16	73.55	2.25	5.23	3.92
135	207.24	208.67	1.43	Mouse 1 In Place Activity in Area Box	47.85	33.35	1.6	49.47	34.48
136	207.24	208.67	1.43	Mouse 1 In Place Activity in Area Periphery	47.85	33.35	1.6	49.47	34.48
137	210.84	212.01	1.17	Mouse 1 In Place Activity in Area Box	38.05	32.58	1.58	35.42	30.33
138	210.84	212.01	1.17	Mouse 1 In Place Activity in Area Periphery	38.05	32.58	1.58	35.42	30.33
139	212.38	213.68	1.3	Mouse 1 Locomotion in Area Box	79.1	60.79	2.31	-20.14	-15.48
140	212.38	213.68	1.3	Mouse 1 Locomotion in Area Periphery	79.1	60.79	2.31	-20.14	-15.48
141	215.48	217.22	1.74	Area:Mouse 1 Center In Center 75	89.38	51.51	2.19	-88.1	-50.78
142	215.48	221.89	6.41	Area:Mouse 1 Center In Center	429.41	67.03	2.35	-34.78	-5.43
144	216.18	218.35	2.17	Mouse 1 Locomotion in Area Box	163.01	75.16	2.43	-116.79	-53.85
145	216.18	218.35	2.17	Mouse 1 Locomotion in Area Center	163.01	75.16	2.43	-116.79	-53.85
146	217.22	217.62	0.4	Area:Mouse 1 Center In Center 50	34.28	85.61	2.52	-17.42	-43.51
147	217.62	219.62	2	Area:Mouse 1 Center In Center 25	138.88	69.37	2.58	-29.5	-14.73
148	219.62	220.39	0.77	Area:Mouse 1 Center In Center 50	36.84	48.01	2.26	55.57	72.42
149	220.39	221.89	1.5	Area:Mouse 1 Center In Center 75	130.03	86.6	2.21	44.67	29.75
150	220.49	222.02	1.53	Mouse 1 Locomotion in Area Box	140.61	91.61	2.24	27.82	18.12
151	220.49	221.65	1.17	Mouse 1 Locomotion in Area Center 75	94.61	81.01	2.21	24.54	21.01
152	220.49	221.65	1.17	Mouse 1 Locomotion in Area Center	94.61	81.01	2.21	24.54	21.01
153	221.89	242.24	20.35	Area:Mouse 1 Center In Periphery	222.27	10.92	1.74	-325.95	-16.01
155	222.22	225.93	3.7	Mouse 1 In Place Activity in Area Box	52.17	14.09	1.74	11.62	3.14
156	222.22	225.93	3.7	Mouse 1 In Place Activity in Area Periphery	52.17	14.09	1.74	11.62	3.14
157	225.93	227.63	1.7	Mouse 1 has no movement in Area Box	0	0	1.81	0.38	0.23
158	225.93	227.63	1.7	Mouse 1 has no movement in Area Periphery	0	0	1.81	0.38	0.23
159	227.63	231.06	3.44	Mouse 1 In Place Activity in Area Box	4.08	1.19	1.65	-20.03	-5.83
160	227.63	231.06	3.44	Mouse 1 In Place Activity in Area Periphery	4.08	1.19	1.65	-20.03	-5.83
161	231.06	232.23	1.17	Mouse 1 has no movement in Area Box	0	0	1.93	0.88	0.75
162	231.06	232.23	1.17	Mouse 1 has no movement in Area Periphery	0	0	1.93	0.88	0.75
163	233.43	239.04	5.61	Mouse 1 In Place Activity in Area Box	36.92	6.59	1.66	49.93	8.91
164	233.43	239.04	5.61	Mouse 1 In Place Activity in Area Periphery	36.92	6.59	1.66	49.93	8.91
165	242.24	242.41	0.17	Area:Mouse 1 Center In Center 75	7.62	45.68	2.35	4.07	24.39
166	242.24	242.41	0.17	Area:Mouse 1 Center In Center	7.62	45.68	2.35	4.07	24.39
167	242.41	258.32	15.92	Area:Mouse 1 Center In Periphery	797.1	50.08	2.03	-243.14	-15.28
168	241.91	244.71	2.8	Mouse 1 Locomotion in Area Box	263.59	94.04	2.73	-17.95	-6.4
169	241.91	244.71	2.8	Mouse 1 Locomotion in Area Periphery	263.59	94.04	2.73	-17.95	-6.4
170	246.78	247.71	0.93	Mouse 1 In Place Activity in Area Box	16.2	17.34	1.69	-28.53	-30.54
171	246.78	247.71	0.93	Mouse 1 In Place Activity in Area Periphery	16.2	17.34	1.69	-28.53	-30.54
172	248.45	249.88	1.43	Mouse 1 In Place Activity in Area Box	21.66	15.1	1.37	24.63	17.16
173	248.45	249.88	1.43	Mouse 1 In Place Activity in Area Periphery	21.66	15.1	1.37	24.63	17.16
174	250.08	252.08	2	Mouse 1 Locomotion in Area Box	143.48	71.67	2.39	-12.8	-6.4
175	250.08	252.08	2	Mouse 1 Locomotion in Area Periphery	143.48	71.67	2.39	-12.8	-6.4
176	252.52	256.06	3.54	Mouse 1 In Place Activity in Area Box	57.25	16.19	1.56	66.04	18.67
177	252.52	256.06	3.54	Mouse 1 In Place Activity in Area Periphery	57.25	16.19	1.56	66.04	18.67
178	256.76	259.09	2.34	Mouse 1 Locomotion in Area Box	263.23	112.7	2.28	-150.79	-64.56
179	256.76	258.09	1.33	Mouse 1 Locomotion in Area Periphery	118.86	89.06	2.32	-52.94	-39.67
180	258.32	261.63	3.3	Area:Mouse 1 Center In Center 75	288.24	87.26	2.18	-99.4	-30.09
181	258.32	261.63	3.3	Area:Mouse 1 Center In Center	288.24	87.26	2.18	-99.4	-30.09
183	257.42	259.09	1.67	Mouse 1 Locomotion in Area Center 75	229.62	137.64	2.34	-106.42	-63.79
184	257.42	259.09	1.67	Mouse 1 Locomotion in Area Center	229.62	137.64	2.34	-106.42	-63.79
185	260.39	261.93	1.53	Mouse 1 Locomotion in Area Box	133.87	87.22	2.27	-19.36	-12.61
186	260.39	261.39	1	Mouse 1 Locomotion in Area Center 75	60.31	60.25	2.17	1.43	1.43
187	260.39	261.39	1	Mouse 1 Locomotion in Area Center	60.31	60.25	2.17	1.43	1.43
188	261.63	285.35	23.72	Area:Mouse 1 Center In Periphery	821.99	34.65	2.08	52.88	2.23
190	263.03	264.43	1.4	Mouse 1 Locomotion in Area Box	93.58	66.77	2.2	-36.5	-26.05
191	263.03	264.43	1.4	Mouse 1 Locomotion in Area Periphery	93.58	66.77	2.2	-36.5	-26.05
192	264.8	269.34	4.54	Mouse 1 In Place Activity in Area Box	31.24	6.88	2.2	-8.97	-1.98
193	264.8	269.34	4.54	Mouse 1 In Place Activity in Area Periphery	31.24	6.88	2.2	-8.97	-1.98
194	270.54	274.51	3.97	Mouse 1 In Place Activity in Area Box	51.02	12.85	1.93	-66.32	-16.7
195	270.54	274.51	3.97	Mouse 1 In Place Activity in Area Periphery	51.02	12.85	1.93	-66.32	-16.7
196	276.54	278.81	2.27	Mouse 1 Locomotion in Area Box	205.08	90.38	2.48	43.5	19.17
197	276.54	278.81	2.27	Mouse 1 Locomotion in Area Periphery	205.08	90.38	2.48	43.5	19.17
198	280.15	280.95	0.8	Mouse 1 Locomotion in Area Box	40.53	50.61	2.31	14.13	17.64
199	280.15	280.95	0.8	Mouse 1 Locomotion in Area Periphery	40.53	50.61	2.31	14.13	17.64
200	281.01	283.82	2.8	Mouse 1 In Place Activity in Area Box	66.99	23.9	1.83	15.13	5.4
201	281.01	283.82	2.8	Mouse 1 In Place Activity in Area Periphery	66.99	23.9	1.83	15.13	5.4
202	285.35	287.62	2.27	Area:Mouse 1 Center In Center 75	163.88	72.23	2.18	83.09	36.62
203	285.35	290.46	5.11	Area:Mouse 1 Center In Center	413.05	80.91	2.29	138.26	27.08
204	284.72	286.02	1.3	Mouse 1 Locomotion in Area Box	90.02	69.18	2.35	8.01	6.16
206	284.72	286.02	1.3	Mouse 1 Locomotion in Area Center 75	90.02	69.18	2.35	8.01	6.16
207	284.72	286.02	1.3	Mouse 1 Locomotion in Area Center	90.02	69.18	2.35	8.01	6.16
208	287.62	288.32	0.7	Area:Mouse 1 Center In Center 50	30.54	43.58	2.4	-3.05	-4.35
209	288.32	289.26	0.93	Area:Mouse 1 Center In Center 75	66.31	70.97	2.36	2.67	2.86
210	288.25	291.79	3.54	Mouse 1 Locomotion in Area Box	348.49	98.53	2.35	94.71	26.78
211	288.25	289.89	1.63	Mouse 1 Locomotion in Area Center 75	159.97	97.84	2.37	17.3	10.58
212	288.25	289.89	1.63	Mouse 1 Locomotion in Area Center	159.97	97.84	2.37	17.3	10.58
213	289.26	289.52	0.27	Area:Mouse 1 Center In Center 50	38.8	145.34	2.39	23.93	89.64
214	289.52	290.46	0.93	Area:Mouse 1 Center In Center 75	113.53	121.52	2.36	31.63	33.85
215	290.46	315.68	25.23	Area:Mouse 1 Center In Periphery	670.95	26.6	1.81	28.75	1.14
217	290.22	291.79	1.57	Mouse 1 Locomotion in Area Periphery	149.02	95.03	2.38	54.19	34.56
218	292.12	293.43	1.3	Mouse 1 In Place Activity in Area Box	30.34	23.32	2.15	20.1	15.45
219	292.12	293.43	1.3	Mouse 1 In Place Activity in Area Periphery	30.34	23.32	2.15	20.1	15.45
220	294.73	299.67	4.94	Mouse 1 In Place Activity in Area Box	41.66	8.44	1.49	-0.65	-0.13
221	294.73	299.67	4.94	Mouse 1 In Place Activity in Area Periphery	41.66	8.44	1.49	-0.65	-0.13
222	300.4	304.54	4.14	Mouse 1 In Place Activity in Area Box	59.15	14.3	1.82	72.8	17.59
223	300.4	304.54	4.14	Mouse 1 In Place Activity in Area Periphery	59.15	14.3	1.82	72.8	17.59
224	304.7	307.27	2.57	Mouse 1 Locomotion in Area Box	217.66	84.72	2.2	-60.4	-23.51
225	304.7	307.27	2.57	Mouse 1 Locomotion in Area Periphery	217.66	84.72	2.2	-60.4	-23.51
226	307.77	314.51	6.74	Mouse 1 In Place Activity in Area Box	53.05	7.87	1.62	25.1	3.72
227	307.77	314.51	6.74	Mouse 1 In Place Activity in Area Periphery	53.05	7.87	1.62	25.1	3.72
228	315.68	315.98	0.3	Area:Mouse 1 Center In Center 75	11.85	39.45	2.23	-8.89	-29.59
229	315.68	315.98	0.3	Area:Mouse 1 Center In Center	11.85	39.45	2.23	-8.89	-29.59
231	315.98	319.15	3.17	Area:Mouse 1 Center In Periphery	169.62	53.51	1.87	-178.55	-56.33
233	315.48	316.55	1.07	Mouse 1 Locomotion in Area Box	65.96	61.78	2.27	-78.83	-73.83
234	315.75	316.55	0.8	Mouse 1 Locomotion in Area Periphery	58.53	73.1	2.4	-19.11	-23.86
235	319.15	321.05	1.9	Area:Mouse 1 Center In Center 75	111.37	58.56	1.98	-174.56	-91.78
236	319.15	321.05	1.9	Area:Mouse 1 Center In Center	111.37	58.56	1.98	-174.56	-91.78
238	319.92	322.45	2.54	Mouse 1 Locomotion in Area Box	195.47	77.08	2.17	-108.38	-42.74
239	319.92	320.82	0.9	Mouse 1 Locomotion in Area Center 75	66.45	73.76	2.13	-76.66	-85.1
240	319.92	320.82	0.9	Mouse 1 Locomotion in Area Center	66.45	73.76	2.13	-76.66	-85.1
241	321.05	332.73	11.68	Area:Mouse 1 Center In Periphery	367.85	31.5	1.99	90.5	7.75
243	323.16	326.16	3	Mouse 1 In Place Activity in Area Box	34.25	11.41	1.85	-8.67	-2.89
244	323.16	326.16	3	Mouse 1 In Place Activity in Area Periphery	34.25	11.41	1.85	-8.67	-2.89
245	328.23	330.66	2.44	Mouse 1 In Place Activity in Area Box	24.5	10.06	1.88	44.25	18.17
246	328.23	330.66	2.44	Mouse 1 In Place Activity in Area Periphery	24.5	10.06	1.88	44.25	18.17
247	331.16	333.3	2.14	Mouse 1 Locomotion in Area Box	202.31	94.74	2.41	1.09	0.51
248	331.16	333.3	2.14	Mouse 1 Locomotion in Area Periphery	202.31	94.74	2.41	1.09	0.51
249	332.73	333.17	0.43	Area:Mouse 1 Center In Center 75	67.7	156.08	2.52	-9.96	-22.96
250	332.73	333.17	0.43	Area:Mouse 1 Center In Center	67.7	156.08	2.52	-9.96	-22.96
252	331.83	332.93	1.1	Mouse 1 Locomotion in Area Center 75	127.22	115.53	2.45	-3.57	-3.24
253	331.83	332.93	1.1	Mouse 1 Locomotion in Area Center	127.22	115.53	2.45	-3.57	-3.24
254	333.17	349.52	16.35	Area:Mouse 1 Center In Periphery	223.6	13.68	1.65	-58.67	-3.59
256	335.7	345.94	10.24	Mouse 1 In Place Activity in Area Box	35.87	3.5	1.56	-47.6	-4.65
257	335.7	345.94	10.24	Mouse 1 In Place Activity in Area Periphery	35.87	3.5	1.56	-47.6	-4.65
258	346.91	348.21	1.3	Mouse 1 In Place Activity in Area Box	17.47	13.42	1.77	-1.45	-1.11
259	346.91	348.21	1.3	Mouse 1 In Place Activity in Area Periphery	17.47	13.42	1.77	-1.45	-1.11
260	349.52	350.35	0.83	Area:Mouse 1 Center In Center 75	42.26	50.66	2.41	-64.53	-77.36
261	349.52	350.35	0.83	Area:Mouse 1 Center In Center	42.26	50.66	2.41	-64.53	-77.36
263	350.35	367.33	16.98	Area:Mouse 1 Center In Periphery	413.06	24.32	1.87	198.24	11.67
264	349.58	351.08	1.5	Mouse 1 Locomotion in Area Box	142.58	94.96	2.47	-33.61	-22.39
266	350.12	351.08	0.97	Mouse 1 Locomotion in Area Periphery	122.25	126.34	2.53	21.62	22.34
267	352.48	353.99	1.5	Mouse 1 In Place Activity in Area Box	32.72	21.79	2	-22.92	-15.26
268	352.48	353.99	1.5	Mouse 1 In Place Activity in Area Periphery	32.72	21.79	2	-22.92	-15.26
269	355.62	366.97	11.34	Mouse 1 In Place Activity in Area Box	114.27	10.07	1.68	139.2	12.27
270	355.62	366.97	11.34	Mouse 1 In Place Activity in Area Periphery	114.27	10.07	1.68	139.2	12.27
271	367.33	370.4	3.07	Area:Mouse 1 Center In Center 75	250.33	81.55	2.4	-67.29	-21.92
272	367.33	370.4	3.07	Area:Mouse 1 Center In Center	250.33	81.55	2.4	-67.29	-21.92
274	368.5	370.57	2.07	Mouse 1 Locomotion in Area Box	207.83	100.46	2.38	-46.38	-22.42
275	368.5	370.17	1.67	Mouse 1 Locomotion in Area Center 75	155.15	93	2.39	-31.73	-19.02
276	368.5	370.17	1.67	Mouse 1 Locomotion in Area Center	155.15	93	2.39	-31.73	-19.02
277	370.4	379.24	8.84	Area:Mouse 1 Center In Periphery	336.24	38.03	1.85	-211.78	-23.95
279	373.27	374.71	1.43	Mouse 1 In Place Activity in Area Box	18.03	12.57	1.36	-0.13	-0.09
280	373.27	374.71	1.43	Mouse 1 In Place Activity in Area Periphery	18.03	12.57	1.36	-0.13	-0.09
281	376.74	377.94	1.2	Mouse 1 Locomotion in Area Box	80.61	67.11	2.35	-31.81	-26.48
282	376.74	377.94	1.2	Mouse 1 Locomotion in Area Periphery	80.61	67.11	2.35	-31.81	-26.48
283	379.24	380.55	1.3	Area:Mouse 1 Center In Center 75	39.54	30.39	2.29	-11.7	-8.99
284	379.24	384.32	5.07	Area:Mouse 1 Center In Center	249.57	49.21	2.36	-19.09	-3.76
286	380.55	380.85	0.3	Area:Mouse 1 Center In Center 50	13.02	43.35	2.55	4.28	14.25
287	380.85	381.91	1.07	Area:Mouse 1 Center In Center 25	104.01	97.41	2.47	7.24	6.78
288	380.28	381.88	1.6	Mouse 1 Locomotion in Area Box	118.63	74.07	2.47	-13.19	-8.23
289	380.28	381.88	1.6	Mouse 1 Locomotion in Area Center	118.63	74.07	2.47	-13.19	-8.23
290	380.61	381.68	1.07	Mouse 1 Locomotion in Area Center 25	92.36	86.5	2.48	5.25	4.92
291	381.91	383.28	1.37	Area:Mouse 1 Center In Center 50	60.38	44.14	2.26	34.46	25.19
292	383.28	383.52	0.23	Area:Mouse 1 Center In Center 25	0.9	3.86	2.07	-28.37	-121.47
293	383.52	383.95	0.43	Area:Mouse 1 Center In Center 50	6.27	14.45	2.52	-11.28	-26.01
294	383.95	384.32	0.37	Area:Mouse 1 Center In Center 75	25.45	69.35	2.56	-13.71	-37.35
295	384.32	410.61	26.29	Area:Mouse 1 Center In Periphery	558.92	21.26	1.94	237.44	9.03
296	383.52	384.55	1.03	Mouse 1 Locomotion in Area Box	59.29	57.32	2.53	-32.5	-31.42
298	385.85	392.09	6.24	Mouse 1 In Place Activity in Area Box	62.23	9.97	1.82	171.25	27.45
299	385.85	392.09	6.24	Mouse 1 In Place Activity in Area Periphery	62.23	9.97	1.82	171.25	27.45
300	392.22	393.23	1	Mouse 1 Locomotion in Area Box	69.31	69.24	2.52	-0.85	-0.85
301	392.22	393.23	1	Mouse 1 Locomotion in Area Periphery	69.31	69.24	2.52	-0.85	-0.85
302	394.13	395.26	1.13	Mouse 1 Locomotion in Area Box	69.99	61.7	2.53	22.03	19.42
303	394.13	395.26	1.13	Mouse 1 Locomotion in Area Periphery	69.99	61.7	2.53	22.03	19.42
304	395.46	407.01	11.54	Mouse 1 In Place Activity in Area Box	90.1	7.8	1.81	220.71	19.12
305	395.46	407.01	11.54	Mouse 1 In Place Activity in Area Periphery	90.1	7.8	1.81	220.71	19.12
306	408.24	409.94	1.7	Mouse 1 In Place Activity in Area Box	28.39	16.68	2	-48.73	-28.63
307	408.24	409.94	1.7	Mouse 1 In Place Activity in Area Periphery	28.39	16.68	2	-48.73	-28.63
308	410.61	411.11	0.5	Area:Mouse 1 Center In Center 75	13.72	27.41	2.3	-13.42	-26.81
309	410.61	413.18	2.57	Area:Mouse 1 Center In Center	263.26	102.46	2.61	49.35	19.21
311	411.11	411.58	0.47	Area:Mouse 1 Center In Center 50	37.69	80.68	2.56	37.44	80.14
312	410.61	413.41	2.8	Mouse 1 Locomotion in Area Box	293.7	104.79	2.62	52.11	18.59
313	410.61	412.95	2.34	Mouse 1 Locomotion in Area Center	234.31	100.32	2.57	54.6	23.38
314	411.58	412.48	0.9	Area:Mouse 1 Center In Center 25	125.2	138.98	2.67	12.62	14.01
315	411.34	412.24	0.9	Mouse 1 Locomotion in Area Center 25	113.97	126.5	2.74	51.53	57.2
316	412.48	412.88	0.4	Area:Mouse 1 Center In Center 50	49.42	123.42	2.62	16.14	40.31
317	412.88	413.18	0.3	Area:Mouse 1 Center In Center 75	37.23	123.97	3	-3.43	-11.44
318	413.18	427.46	14.28	Area:Mouse 1 Center In Periphery	370.97	25.98	1.85	-198.03	-13.96
320	413.95	416.45	2.5	Mouse 1 In Place Activity in Area Box	47.7	19.06	1.56	-25.73	-10.28
321	413.95	416.45	2.5	Mouse 1 In Place Activity in Area Periphery	47.7	19.06	1.56	-25.73	-10.28
322	417.42	421.15	3.74	Mouse 1 In Place Activity in Area Box	40.5	10.84	1.67	-15.62	-4.29
323	417.42	421.15	3.74	Mouse 1 In Place Activity in Area Periphery	40.5	10.84	1.67	-15.62	-4.29
324	421.79	423.19	1.4	Mouse 1 In Place Activity in Area Box	14.38	10.26	2.04	-0.34	-0.24
325	421.79	423.19	1.4	Mouse 1 In Place Activity in Area Periphery	14.38	10.26	2.04	-0.34	-0.24
326	423.69	424.79	1.1	Mouse 1 Locomotion in Area Box	62.88	57.11	2.5	-18.58	-16.87
327	423.69	424.79	1.1	Mouse 1 Locomotion in Area Periphery	62.88	57.11	2.5	-18.58	-16.87
328	424.96	426.02	1.07	Mouse 1 In Place Activity in Area Box	47.84	44.8	1.66	0.89	0.83
329	424.96	426.02	1.07	Mouse 1 In Place Activity in Area Periphery	47.84	44.8	1.66	0.89	0.83
330	427.46	427.83	0.37	Area:Mouse 1 Center In Center 75	8.13	22.15	2	19.48	53.08
331	427.46	427.83	0.37	Area:Mouse 1 Center In Center	8.13	22.15	2	19.48	53.08
333	427.83	428.43	0.6	Area:Mouse 1 Center In Periphery	7.4	12.32	1.89	-17.29	-28.79
335	427.53	428.06	0.53	Mouse 1 In Place Activity in Area Box	10.29	19.27	1.9	28.45	53.3
336	428.43	429.36	0.93	Area:Mouse 1 Center In Center 75	18.35	19.65	2.43	-31.57	-33.79
337	428.43	438	9.58	Area:Mouse 1 Center In Center	344.68	35.99	2.24	53	5.53
339	429.36	429.83	0.47	Area:Mouse 1 Center In Center 50	26.14	55.96	2.45	34.18	73.17
340	429.83	430.56	0.73	Area:Mouse 1 Center In Center 25	75.99	103.52	2.68	18.52	25.23
341	429.09	430.93	1.84	Mouse 1 Locomotion in Area Box	167.59	91.32	2.59	49.07	26.74
342	429.09	430.93	1.84	Mouse 1 Locomotion in Area Center	167.59	91.32	2.59	49.07	26.74
343	430.56	432.16	1.6	Area:Mouse 1 Center In Center 50	143.66	89.7	2.2	-82.92	-51.77
344	432.16	438	5.84	Area:Mouse 1 Center In Center 75	80.53	13.79	2.14	114.78	19.66
345	432.33	433	0.67	Mouse 1 In Place Activity in Area Box	22.35	33.49	2.26	5.3	7.94
346	432.33	433	0.67	Mouse 1 In Place Activity in Area Center 75	22.35	33.49	2.26	5.3	7.94
347	432.33	433	0.67	Mouse 1 In Place Activity in Area Center	22.35	33.49	2.26	5.3	7.94
348	433.93	437.74	3.8	Mouse 1 In Place Activity in Area Box	34.06	8.95	2.07	39.03	10.26
349	433.93	437.74	3.8	Mouse 1 In Place Activity in Area Center 75	34.06	8.95	2.07	39.03	10.26
350	433.93	437.74	3.8	Mouse 1 In Place Activity in Area Center	34.06	8.95	2.07	39.03	10.26
351	438	496.93	58.93	Area:Mouse 1 Center In Periphery	486.63	8.26	1.99	204.61	3.47
353	439.14	464.93	25.79	Mouse 1 In Place Activity in Area Box	108.1	4.19	1.91	157.54	6.11
354	439.14	464.93	25.79	Mouse 1 In Place Activity in Area Periphery	108.1	4.19	1.91	157.54	6.11
355	466.3	466.9	0.6	Mouse 1 In Place Activity in Area Box	23.28	38.77	2.15	0.55	0.91
356	466.3	466.9	0.6	Mouse 1 In Place Activity in Area Periphery	23.28	38.77	2.15	0.55	0.91
357	468	480.98	12.98	Mouse 1 In Place Activity in Area Box	87.16	6.72	1.97	-176.54	-13.6
358	468	480.98	12.98	Mouse 1 In Place Activity in Area Periphery	87.16	6.72	1.97	-176.54	-13.6
359	482.48	485.02	2.54	Mouse 1 In Place Activity in Area Box	27.5	10.85	2.5	-0.12	-0.05
360	482.48	485.02	2.54	Mouse 1 In Place Activity in Area Periphery	27.5	10.85	2.5	-0.12	-0.05
361	485.75	495.06	9.31	Mouse 1 In Place Activity in Area Box	50.35	5.41	1.84	140.05	15.04
362	485.75	495.06	9.31	Mouse 1 In Place Activity in Area Periphery	50.35	5.41	1.84	140.05	15.04
363	496.93	497.23	0.3	Area:Mouse 1 Center In Center 75	9.86	32.85	2.42	14.17	47.17
364	496.93	497.23	0.3	Area:Mouse 1 Center In Center	9.86	32.85	2.42	14.17	47.17
366	497.23	499.4	2.17	Area:Mouse 1 Center In Periphery	67.68	31.2	2.15	-24.04	-11.08
368	497.56	498.76	1.2	Mouse 1 In Place Activity in Area Box	35.52	29.57	2.06	-34.39	-28.63
369	497.56	498.76	1.2	Mouse 1 In Place Activity in Area Periphery	35.52	29.57	2.06	-34.39	-28.63
370	499.4	500.3	0.9	Area:Mouse 1 Center In Center 75	73.67	81.78	2.44	11.96	13.28
371	499.4	500.3	0.9	Area:Mouse 1 Center In Center	73.67	81.78	2.44	11.96	13.28
373	498.93	501.13	2.2	Mouse 1 Locomotion in Area Box	161.75	73.45	2.36	7.48	3.4
374	498.93	500.07	1.13	Mouse 1 Locomotion in Area Center 75	61.77	54.45	2.4	7.41	6.53
375	498.93	500.07	1.13	Mouse 1 Locomotion in Area Center	61.77	54.45	2.4	7.41	6.53
376	500.3	513.85	13.55	Area:Mouse 1 Center In Periphery	364.58	26.91	1.96	246.51	18.2
378	502.2	510.28	8.07	Mouse 1 In Place Activity in Area Box	75.41	9.34	1.85	245.76	30.44
379	502.2	510.28	8.07	Mouse 1 In Place Activity in Area Periphery	75.41	9.34	1.85	245.76	30.44
380	510.78	511.98	1.2	Mouse 1 Locomotion in Area Box	63.26	52.67	2.27	-17.76	-14.79
381	510.78	511.98	1.2	Mouse 1 Locomotion in Area Periphery	63.26	52.67	2.27	-17.76	-14.79
382	512.18	512.98	0.8	Mouse 1 In Place Activity in Area Box	37.48	46.8	1.87	2.1	2.62
383	512.18	512.98	0.8	Mouse 1 In Place Activity in Area Periphery	37.48	46.8	1.87	2.1	2.62
384	513.85	515.35	1.5	Area:Mouse 1 Center In Center 75	109.67	73.04	2.12	-74.01	-49.29
385	513.85	527.63	13.78	Area:Mouse 1 Center In Center	398.36	28.91	2.23	-127.79	-9.27
387	513.28	514.38	1.1	Mouse 1 Locomotion in Area Box	62.61	56.86	2.32	3.94	3.58
388	513.28	514.38	1.1	Mouse 1 Locomotion in Area Center 75	62.61	56.86	2.32	3.94	3.58
389	513.28	514.38	1.1	Mouse 1 Locomotion in Area Center	62.61	56.86	2.32	3.94	3.58
390	515.35	516.11	0.77	Area:Mouse 1 Center In Center 50	36.52	47.58	2.68	4.64	6.04
391	516.11	527.63	11.51	Area:Mouse 1 Center In Center 75	252.17	21.91	2.22	-58.42	-5.07
392	516.11	517.45	1.33	Mouse 1 Locomotion in Area Box	119.28	89.37	2.41	-11.69	-8.76
393	516.11	517.45	1.33	Mouse 1 Locomotion in Area Center 75	119.28	89.37	2.41	-11.69	-8.76
394	516.11	517.45	1.33	Mouse 1 Locomotion in Area Center	119.28	89.37	2.41	-11.69	-8.76
395	517.58	519.28	1.7	Mouse 1 In Place Activity in Area Box	62.11	36.5	2.44	-6.3	-3.7
396	517.58	519.28	1.7	Mouse 1 In Place Activity in Area Center 75	62.11	36.5	2.44	-6.3	-3.7
397	517.58	519.28	1.7	Mouse 1 In Place Activity in Area Center	62.11	36.5	2.44	-6.3	-3.7
398	520.25	527.49	7.24	Mouse 1 In Place Activity in Area Box	30.48	4.21	2.11	-4.37	-0.6
399	520.25	526.96	6.71	Mouse 1 In Place Activity in Area Center 75	30.48	4.55	2.11	-19.39	-2.89
400	520.25	526.96	6.71	Mouse 1 In Place Activity in Area Center	30.48	4.55	2.11	-19.39	-2.89
401	527.63	546.41	18.79	Area:Mouse 1 Center In Periphery	341.39	18.17	1.9	-146.51	-7.8
403	528.63	529.46	0.83	Mouse 1 In Place Activity in Area Box	23.4	28.05	1.89	-5.7	-6.84
404	528.63	529.46	0.83	Mouse 1 In Place Activity in Area Periphery	23.4	28.05	1.89	-5.7	-6.84
405	530.23	531.46	1.23	Mouse 1 Locomotion in Area Box	78.24	63.37	2.1	-14.76	-11.96
406	530.23	531.46	1.23	Mouse 1 Locomotion in Area Periphery	78.24	63.37	2.1	-14.76	-11.96
407	531.6	535	3.4	Mouse 1 In Place Activity in Area Box	46.1	13.54	1.54	-29.96	-8.8
408	531.6	535	3.4	Mouse 1 In Place Activity in Area Periphery	46.1	13.54	1.54	-29.96	-8.8
409	536.17	539.9	3.74	Mouse 1 In Place Activity in Area Box	46.9	12.55	1.87	62.39	16.69
410	536.17	539.9	3.74	Mouse 1 In Place Activity in Area Periphery	46.9	12.55	1.87	62.39	16.69
412	541.24	545.58	4.34	Mouse 1 In Place Activity in Area Box	40.64	9.37	1.89	-94.37	-21.76
413	541.24	545.58	4.34	Mouse 1 In Place Activity in Area Periphery	40.64	9.37	1.89	-94.37	-21.76
414	546.41	550.12	3.7	Area:Mouse 1 Center In Center 75	270.38	73	2.42	-49.36	-13.33
415	546.41	550.12	3.7	Area:Mouse 1 Center In Center	270.38	73	2.42	-49.36	-13.33
417	547.41	550.22	2.8	Mouse 1 Locomotion in Area Box	215.51	76.89	2.55	-40.59	-14.48
418	547.41	549.88	2.47	Mouse 1 Locomotion in Area Center 75	180.69	73.18	2.57	-28.69	-11.62
419	547.41	549.88	2.47	Mouse 1 Locomotion in Area Center	180.69	73.18	2.57	-28.69	-11.62
420	550.12	551.48	1.37	Area:Mouse 1 Center In Periphery	71.51	52.27	1.96	-21.96	-16.05
422	551.48	552.35	0.87	Area:Mouse 1 Center In Center 75	48.7	56.13	2.48	-39.82	-45.9
423	551.48	556.22	4.74	Area:Mouse 1 Center In Center	191.88	40.5	2.27	-65.73	-13.87
425	552.35	552.48	0.13	Area:Mouse 1 Center In Center 50	12.52	93.77	2.28	-4.04	-30.29
426	552.48	553.35	0.87	Area:Mouse 1 Center In Center 75	35.99	41.48	1.87	1.16	1.34
427	552.35	553.25	0.9	Mouse 1 In Place Activity in Area Box	48.32	53.64	1.91	0.13	0.14
428	552.35	552.75	0.4	Mouse 1 In Place Activity in Area Center 75	31.92	79.73	2.03	-6.54	-16.33
429	552.35	553.25	0.9	Mouse 1 In Place Activity in Area Center	48.32	53.64	1.91	0.13	0.14
430	553.35	554.15	0.8	Area:Mouse 1 Center In Center 50	12.48	15.58	2.6	-23.78	-29.69
431	554.15	556.22	2.07	Area:Mouse 1 Center In Center 75	82.2	39.73	2.21	0.75	0.36
432	554.42	555.39	0.97	Mouse 1 In Place Activity in Area Box	40.33	41.68	1.98	28.62	29.58
433	554.42	555.39	0.97	Mouse 1 In Place Activity in Area Center 75	40.33	41.68	1.98	28.62	29.58
434	554.42	555.39	0.97	Mouse 1 In Place Activity in Area Center	40.33	41.68	1.98	28.62	29.58
435	556.22	556.99	0.77	Area:Mouse 1 Center In Periphery	59.63	77.71	2.52	0.18	0.23
437	556.99	558.02	1.03	Area:Mouse 1 Center In Center 75	11.64	11.25	2.15	-6.13	-5.93
438	556.99	558.02	1.03	Area:Mouse 1 Center In Center	11.64	11.25	2.15	-6.13	-5.93
440	558.02	559.06	1.03	Area:Mouse 1 Center In Periphery	35.36	34.18	2.28	-15.22	-14.71
442	559.06	559.86	0.8	Area:Mouse 1 Center In Center 75	34.27	42.8	2.62	-36.17	-45.16
443	559.06	559.86	0.8	Area:Mouse 1 Center In Center	34.27	42.8	2.62	-36.17	-45.16
445	559.86	562.99	3.14	Area:Mouse 1 Center In Periphery	244.32	77.9	2.41	-113.92	-36.32
447	561.33	563.46	2.14	Mouse 1 Locomotion in Area Box	219.27	102.68	2.48	-90.58	-42.42
448	561.33	563.46	2.14	Mouse 1 Locomotion in Area Periphery	219.27	102.68	2.48	-90.58	-42.42
449	562.99	563.29	0.3	Area:Mouse 1 Center In Center 75	31.58	105.15	2.46	-12.94	-43.09
450	562.99	563.29	0.3	Area:Mouse 1 Center In Center	31.58	105.15	2.46	-12.94	-43.09
452	563.29	568.43	5.14	Area:Mouse 1 Center In Periphery	491.88	95.72	2.5	-140.85	-27.41
454	564.16	570.17	6.01	Mouse 1 Locomotion in Area Box	643.65	107.17	2.59	-196.35	-32.69
455	564.16	570.17	6.01	Mouse 1 Locomotion in Area Periphery	643.65	107.17	2.59	-196.35	-32.69
456	568.43	569.03	0.6	Area:Mouse 1 Center In Center 75	68.78	114.52	2.58	-34.01	-56.62
457	568.43	569.03	0.6	Area:Mouse 1 Center In Center	68.78	114.52	2.58	-34.01	-56.62
459	567.57	568.8	1.23	Mouse 1 Locomotion in Area Center 75	158.55	128.42	2.54	-71.63	-58.02
460	567.57	568.8	1.23	Mouse 1 Locomotion in Area Center	158.55	128.42	2.54	-71.63	-58.02
461	569.03	582.01	12.98	Area:Mouse 1 Center In Periphery	1057.24	81.45	2.44	-308.61	-23.78
463	571	577.84	6.84	Mouse 1 Locomotion in Area Box	616.71	90.16	2.44	-210.68	-30.8
464	571	577.84	6.84	Mouse 1 Locomotion in Area Periphery	616.71	90.16	2.44	-210.68	-30.8
465	580.04	585.38	5.34	Mouse 1 Locomotion in Area Box	498.07	93.3	2.48	-177.15	-33.18
466	580.04	581.78	1.74	Mouse 1 Locomotion in Area Periphery	141.32	81.45	2.44	-92.4	-53.26
467	582.01	583.01	1	Area:Mouse 1 Center In Center 75	83.13	83.05	2.33	-44.54	-44.49
468	582.01	583.01	1	Area:Mouse 1 Center In Center	83.13	83.05	2.33	-44.54	-44.49
470	583.01	583.15	0.13	Area:Mouse 1 Center In Periphery	11.04	82.71	2.63	-4.62	-34.63
471	583.15	583.62	0.47	Area:Mouse 1 Center In Center 75	36.02	77.1	2.25	1.09	2.33
472	583.15	583.62	0.47	Area:Mouse 1 Center In Center	36.02	77.1	2.25	1.09	2.33
473	583.62	584.72	1.1	Area:Mouse 1 Center In Periphery	105.46	95.78	2.62	-36.74	-33.37
475	583.52	585.38	1.87	Mouse 1 Locomotion in Area Periphery	205.9	110.19	2.62	-46.97	-25.14
476	584.72	585.15	0.43	Area:Mouse 1 Center In Center 75	61.35	141.43	2.73	3.46	7.98
477	584.72	585.15	0.43	Area:Mouse 1 Center In Center	61.35	141.43	2.73	3.46	7.98
479	583.85	584.92	1.07	Mouse 1 Locomotion in Area Center 75	117.8	110.33	2.66	-25.98	-24.33
480	583.85	584.92	1.07	Mouse 1 Locomotion in Area Center	117.8	110.33	2.66	-25.98	-24.33
481	585.15	587.89	2.74	Area:Mouse 1 Center In Periphery	267.79	97.87	2.22	-124.14	-45.37
483	586.12	598.33	12.21	Mouse 1 Locomotion in Area Box	1302.84	106.68	2.52	-488.34	-39.99
484	586.12	590.42	4.3	Mouse 1 Locomotion in Area Periphery	423.46	98.38	2.49	-163.1	-37.89
485	587.89	588.15	0.27	Area:Mouse 1 Center In Center 75	32.05	120.08	2.55	-17.28	-64.72
486	587.89	588.15	0.27	Area:Mouse 1 Center In Center	32.05	120.08	2.55	-17.28	-64.72
488	588.15	590.66	2.5	Area:Mouse 1 Center In Periphery	236.73	94.6	2.59	-43.44	-17.36
490	590.66	591.36	0.7	Area:Mouse 1 Center In Center 75	71.41	101.91	2.64	-49	-69.93
491	590.66	591.36	0.7	Area:Mouse 1 Center In Center	71.41	101.91	2.64	-49	-69.93
493	589.79	591.12	1.33	Mouse 1 Locomotion in Area Center 75	109.28	81.88	2.68	-44.01	-32.97
494	589.79	591.12	1.33	Mouse 1 Locomotion in Area Center	109.28	81.88	2.68	-44.01	-32.97
495	591.36	593.06	1.7	Area:Mouse 1 Center In Periphery	204.87	120.39	2.48	-54.95	-32.29
497	591.12	597.46	6.34	Mouse 1 Locomotion in Area Periphery	701.73	110.69	2.51	-252.68	-39.86
498	593.06	593.56	0.5	Area:Mouse 1 Center In Center 75	47.23	94.37	2.53	-44.33	-88.57
499	593.06	593.56	0.5	Area:Mouse 1 Center In Center	47.23	94.37	2.53	-44.33	-88.57
501	592.16	593.32	1.17	Mouse 1 Locomotion in Area Center 75	145.23	124.36	2.44	-62.86	-53.82
502	592.16	593.32	1.17	Mouse 1 Locomotion in Area Center	145.23	124.36	2.44	-62.86	-53.82
503	593.56	597.7	4.14	Area:Mouse 1 Center In Periphery	459.32	111.02	2.51	-146.08	-35.31
505	597.7	599.4	1.7	Area:Mouse 1 Center In Center 75	149.66	87.95	2.42	-38.24	-22.47
506	597.7	599.4	1.7	Area:Mouse 1 Center In Center	149.66	87.95	2.42	-38.24	-22.47
508	596.83	598.33	1.5	Mouse 1 Locomotion in Area Center 75	187.84	125.1	2.53	-68.82	-45.83
509	596.83	598.33	1.5	Mouse 1 Locomotion in Area Center	187.84	125.1	2.53	-68.82	-45.83
510	599.4	600.1	0.7	Area:Mouse 1 Center In Periphery	53.54	76.42	2.59	-23.42	-33.42
512	600.1	602.57	2.47	Area:Mouse 1 Center In Center 75	144.17	58.39	2.47	-44.88	-18.18
513	600.1	602.57	2.47	Area:Mouse 1 Center In Center	144.17	58.39	2.47	-44.88	-18.18
515	601.63	603.13	1.5	Mouse 1 Locomotion in Area Box	116.86	77.83	2.52	-58.67	-39.08
516	602.57	604.4	1.84	Area:Mouse 1 Center In Periphery	151.83	82.73	2.34	-71.56	-38.99
518	604.4	608.41	4	Area:Mouse 1 Center In Center 75	256.87	64.15	2.37	-114.4	-28.57
519	604.4	610.48	6.07	Area:Mouse 1 Center In Center	373.09	61.44	2.38	-230.03	-37.88
520	603.8	606.4	2.6	Mouse 1 Locomotion in Area Box	197.37	75.84	2.36	-123.09	-47.29
522	603.8	606.4	2.6	Mouse 1 Locomotion in Area Center 75	197.37	75.84	2.36	-123.09	-47.29
523	603.8	606.4	2.6	Mouse 1 Locomotion in Area Center	197.37	75.84	2.36	-123.09	-47.29
524	606.64	607.87	1.23	Mouse 1 In Place Activity in Area Box	54.78	44.38	2.46	-20.42	-16.54
525	606.64	607.87	1.23	Mouse 1 In Place Activity in Area Center 75	54.78	44.38	2.46	-20.42	-16.54
526	606.64	607.87	1.23	Mouse 1 In Place Activity in Area Center	54.78	44.38	2.46	-20.42	-16.54
527	608.41	609.37	0.97	Area:Mouse 1 Center In Center 50	22.87	23.64	2.22	-93.13	-96.25
528	609.37	610.48	1.1	Area:Mouse 1 Center In Center 75	93.35	84.78	2.59	-22.5	-20.43
529	609.24	610.58	1.33	Mouse 1 Locomotion in Area Box	112.45	84.25	2.49	-40.95	-30.68
530	609.24	610.24	1	Mouse 1 Locomotion in Area Center 75	61.67	61.6	2.47	-61.03	-60.97
531	609.24	610.24	1	Mouse 1 Locomotion in Area Center	61.67	61.6	2.47	-61.03	-60.97
532	610.48	623.56	13.08	Area:Mouse 1 Center In Periphery	879.53	67.24	2.43	295.88	22.62
534	612.44	614.71	2.27	Mouse 1 Locomotion in Area Box	215.43	94.95	2.44	42.48	18.72
535	612.44	614.71	2.27	Mouse 1 Locomotion in Area Periphery	215.43	94.95	2.44	42.48	18.72
536	614.95	616.05	1.1	Mouse 1 In Place Activity in Area Box	47.96	43.56	2.36	31.66	28.75
537	614.95	616.05	1.1	Mouse 1 In Place Activity in Area Periphery	47.96	43.56	2.36	31.66	28.75
538	616.38	618.35	1.97	Mouse 1 Locomotion in Area Box	170.35	86.53	2.66	5.1	2.59
539	616.38	618.35	1.97	Mouse 1 Locomotion in Area Periphery	170.35	86.53	2.66	5.1	2.59
540	618.48	619.65	1.17	Mouse 1 In Place Activity in Area Box	36.34	31.12	2.44	-6.37	-5.46
541	618.48	619.65	1.17	Mouse 1 In Place Activity in Area Periphery	36.34	31.12	2.44	-6.37	-5.46
542	620.99	623.89	2.9	Mouse 1 Locomotion in Area Box	273.24	94.13	2.44	104.07	35.85
543	620.99	623.89	2.9	Mouse 1 Locomotion in Area Periphery	273.24	94.13	2.44	104.07	35.85
544	623.56	623.69	0.13	Area:Mouse 1 Center In Center 75	23.82	178.5	2.67	6.29	47.1
545	623.56	623.69	0.13	Area:Mouse 1 Center In Center	23.82	178.5	2.67	6.29	47.1
546	623.69	629.23	5.54	Area:Mouse 1 Center In Periphery	183	33.04	2.01	52.77	9.53
547	624.96	628.26	3.3	Mouse 1 In Place Activity in Area Box	45.73	13.84	2.02	29.18	8.83
548	624.96	628.26	3.3	Mouse 1 In Place Activity in Area Periphery	45.73	13.84	2.02	29.18	8.83
549	629.23	629.63	0.4	Area:Mouse 1 Center In Center 75	21.12	52.75	2.62	2.63	6.57
550	629.23	629.63	0.4	Area:Mouse 1 Center In Center	21.12	52.75	2.62	2.63	6.57
552	629.63	635.93	6.31	Area:Mouse 1 Center In Periphery	331.38	52.55	2.29	-206.23	-32.7
553	628.96	630.96	2	Mouse 1 Locomotion in Area Box	192.42	96.11	2.5	4.05	2.02
555	629.39	630.96	1.57	Mouse 1 Locomotion in Area Periphery	181.97	116.04	2.54	-4.27	-2.73
556	632.16	633.23	1.07	Mouse 1 In Place Activity in Area Box	12.23	11.45	1.96	-5.24	-4.91
557	632.16	633.23	1.07	Mouse 1 In Place Activity in Area Periphery	12.23	11.45	1.96	-5.24	-4.91
558	635.93	636.13	0.2	Area:Mouse 1 Center In Center 75	18.39	91.88	2.84	-9.87	-49.32
559	635.93	636.13	0.2	Area:Mouse 1 Center In Center	18.39	91.88	2.84	-9.87	-49.32
560	635.1	646.28	11.18	Mouse 1 Locomotion in Area Box	1292.37	115.62	2.64	-517.09	-46.26
561	636.13	640.27	4.14	Area:Mouse 1 Center In Periphery	516.59	124.86	2.64	-174.43	-42.16
562	635.1	639.54	4.44	Mouse 1 Locomotion in Area Periphery	493.78	111.27	2.61	-224.36	-50.56
563	640.27	641.04	0.77	Area:Mouse 1 Center In Center 75	85.06	110.84	2.72	-49.89	-65.01
564	640.27	641.04	0.77	Area:Mouse 1 Center In Center	85.06	110.84	2.72	-49.89	-65.01
566	639.9	640.81	0.9	Mouse 1 Locomotion in Area Center 75	83.9	93.13	2.83	-36.64	-40.67
567	639.9	640.81	0.9	Mouse 1 Locomotion in Area Center	83.9	93.13	2.83	-36.64	-40.67
568	641.04	641.71	0.67	Area:Mouse 1 Center In Periphery	85.65	128.34	2.39	-32.22	-48.28
570	641.71	642.81	1.1	Area:Mouse 1 Center In Center 75	124.58	113.14	2.63	-51.82	-47.06
571	641.71	642.81	1.1	Area:Mouse 1 Center In Center	124.58	113.14	2.63	-51.82	-47.06
573	640.91	642.57	1.67	Mouse 1 Locomotion in Area Center 75	194.87	116.81	2.51	-71.09	-42.61
574	640.91	642.57	1.67	Mouse 1 Locomotion in Area Center	194.87	116.81	2.51	-71.09	-42.61
575	642.81	643.54	0.73	Area:Mouse 1 Center In Periphery	101.54	138.33	2.82	-33.34	-45.41
577	642.57	643.31	0.73	Mouse 1 Locomotion in Area Periphery	103.52	141.03	2.81	-28.57	-38.92
578	643.54	645.34	1.8	Area:Mouse 1 Center In Center 75	185.97	103.21	2.63	-70.22	-38.97
579	643.54	645.34	1.8	Area:Mouse 1 Center In Center	185.97	103.21	2.63	-70.22	-38.97
581	642.67	645.91	3.24	Mouse 1 Locomotion in Area Center 75	394.4	121.86	2.68	-125.76	-38.86
582	642.67	645.91	3.24	Mouse 1 Locomotion in Area Center	394.4	121.86	2.68	-125.76	-38.86
583	645.34	645.54	0.2	Area:Mouse 1 Center In Periphery	29.01	144.91	2.64	-11.24	-56.14
584	645.54	646.14	0.6	Area:Mouse 1 Center In Center 75	92.71	154.37	2.58	-15.9	-26.48
585	645.54	646.14	0.6	Area:Mouse 1 Center In Center	92.71	154.37	2.58	-15.9	-26.48
586	646.14	652.05	5.91	Area:Mouse 1 Center In Periphery	294.44	49.85	2.39	-94.58	-16.01
588	646.38	649.38	3	Mouse 1 In Place Activity in Area Box	59.82	19.92	2.08	15.81	5.26
589	646.38	649.38	3	Mouse 1 In Place Activity in Area Periphery	59.82	19.92	2.08	15.81	5.26
590	650.08	658.82	8.74	Mouse 1 Locomotion in Area Box	843.78	96.52	2.71	-98.09	-11.22
591	650.08	658.82	8.74	Mouse 1 Locomotion in Area Periphery	843.78	96.52	2.71	-98.09	-11.22
592	652.05	652.25	0.2	Area:Mouse 1 Center In Center 75	19.53	97.56	2.85	-8.52	-42.54
593	652.05	652.25	0.2	Area:Mouse 1 Center In Center	19.53	97.56	2.85	-8.52	-42.54
594	652.25	652.82	0.57	Area:Mouse 1 Center In Periphery	45.67	80.51	2.4	-28.11	-49.55
595	652.82	653.12	0.3	Area:Mouse 1 Center In Center 75	11.26	37.48	1.72	-38.41	-127.89
596	652.82	653.12	0.3	Area:Mouse 1 Center In Center	11.26	37.48	1.72	-38.41	-127.89
598	653.12	666.9	13.78	Area:Mouse 1 Center In Periphery	1135.98	82.43	2.49	-281.54	-20.43
600	659.02	660.06	1.03	Mouse 1 In Place Activity in Area Box	45.71	44.19	2.08	-6.02	-5.82
601	659.02	660.06	1.03	Mouse 1 In Place Activity in Area Periphery	45.71	44.19	2.08	-6.02	-5.82
602	663.63	670.54	6.91	Mouse 1 Locomotion in Area Box	829.91	120.16	2.61	-293.49	-42.49
603	663.63	670.54	6.91	Mouse 1 Locomotion in Area Periphery	829.91	120.16	2.61	-293.49	-42.49
604	666.9	667.27	0.37	Area:Mouse 1 Center In Center 75	49.64	135.26	2.72	-34.01	-92.66
605	666.9	667.27	0.37	Area:Mouse 1 Center In Center	49.64	135.26	2.72	-34.01	-92.66
607	666.03	667.03	1	Mouse 1 Locomotion in Area Center 75	134.98	134.85	2.88	-31.64	-31.61
608	666.03	667.03	1	Mouse 1 Locomotion in Area Center	134.98	134.85	2.88	-31.64	-31.61
609	667.27	668.77	1.5	Area:Mouse 1 Center In Periphery	228.55	152.21	2.56	-53.31	-35.51
611	668.77	668.9	0.13	Area:Mouse 1 Center In Center 75	16.68	124.99	2.5	-5.46	-40.92
612	668.77	668.9	0.13	Area:Mouse 1 Center In Center	16.68	124.99	2.5	-5.46	-40.92
613	668.9	671.1	2.2	Area:Mouse 1 Center In Periphery	217.79	98.9	2.63	-98.64	-44.79
614	671.1	671.54	0.43	Area:Mouse 1 Center In Center 75	12.48	28.77	1.97	-66.77	-153.93
615	671.1	671.54	0.43	Area:Mouse 1 Center In Center	12.48	28.77	1.97	-66.77	-153.93
617	671.54	708.07	36.54	Area:Mouse 1 Center In Periphery	777.77	21.29	2.16	-754.32	-20.65
619	672.2	673.04	0.83	Mouse 1 In Place Activity in Area Box	26.52	31.8	2.4	-11.06	-13.26
620	672.2	673.04	0.83	Mouse 1 In Place Activity in Area Periphery	26.52	31.8	2.4	-11.06	-13.26
621	674.34	675.84	1.5	Mouse 1 In Place Activity in Area Box	15.19	10.12	2.95	-1.57	-1.05
622	674.34	675.84	1.5	Mouse 1 In Place Activity in Area Periphery	15.19	10.12	2.95	-1.57	-1.05
623	676.11	677.64	1.53	Mouse 1 Locomotion in Area Box	111.82	72.86	3.2	-0.1	-0.07
624	676.11	677.64	1.53	Mouse 1 Locomotion in Area Periphery	111.82	72.86	3.2	-0.1	-0.07
625	677.84	688.89	11.04	Mouse 1 In Place Activity in Area Box	124.85	11.3	1.92	-404.76	-36.65
626	677.84	688.89	11.04	Mouse 1 In Place Activity in Area Periphery	124.85	11.3	1.92	-404.76	-36.65
627	694.03	697.03	3	Mouse 1 In Place Activity in Area Box	53.27	17.74	1.99	-70.08	-23.34
628	694.03	697.03	3	Mouse 1 In Place Activity in Area Periphery	53.27	17.74	1.99	-70.08	-23.34
629	698.53	700.06	1.53	Mouse 1 In Place Activity in Area Box	51	33.23	2.17	-13.6	-8.86
630	698.53	700.06	1.53	Mouse 1 In Place Activity in Area Periphery	51	33.23	2.17	-13.6	-8.86
631	701.17	707.54	6.37	Mouse 1 In Place Activity in Area Box	47.65	7.48	1.88	-114.44	-17.96
632	701.17	707.54	6.37	Mouse 1 In Place Activity in Area Periphery	47.65	7.48	1.88	-114.44	-17.96
633	708.07	709.84	1.77	Area:Mouse 1 Center In Center 75	75.77	42.85	2.42	-57.43	-32.47
634	708.07	709.84	1.77	Area:Mouse 1 Center In Center	75.77	42.85	2.42	-57.43	-32.47
636	709.84	714.05	4.2	Area:Mouse 1 Center In Periphery	138.15	32.86	2.3	51.76	12.31
638	710.27	711.81	1.53	Mouse 1 In Place Activity in Area Box	41.48	27.03	2.17	3.52	2.3
639	710.27	711.81	1.53	Mouse 1 In Place Activity in Area Periphery	41.48	27.03	2.17	3.52	2.3
640	714.05	714.78	0.73	Area:Mouse 1 Center In Center 75	78.74	107.26	2.56	21.8	29.69
641	714.05	714.78	0.73	Area:Mouse 1 Center In Center	78.74	107.26	2.56	21.8	29.69
643	713.54	716.01	2.47	Mouse 1 Locomotion in Area Box	277.51	112.39	2.58	106.44	43.11
644	713.54	714.55	1	Mouse 1 Locomotion in Area Center 75	69.53	69.46	2.68	54.16	54.1
645	713.54	714.55	1	Mouse 1 Locomotion in Area Center	69.53	69.46	2.68	54.16	54.1
646	714.78	723.45	8.68	Area:Mouse 1 Center In Periphery	347.57	40.06	2.14	138.64	15.98
648	714.55	716.01	1.47	Mouse 1 Locomotion in Area Periphery	207.98	141.67	2.5	52.28	35.61
649	718.12	723.09	4.97	Mouse 1 In Place Activity in Area Box	48.54	9.76	2	18.44	3.71
650	718.12	723.09	4.97	Mouse 1 In Place Activity in Area Periphery	48.54	9.76	2	18.44	3.71
651	723.45	726.89	3.44	Area:Mouse 1 Center In Center 75	210.24	61.17	2.62	-32.44	-9.44
652	723.45	726.89	3.44	Area:Mouse 1 Center In Center	210.24	61.17	2.62	-32.44	-9.44
654	723.22	724.96	1.74	Mouse 1 Locomotion in Area Box	124.3	71.64	2.76	-17.21	-9.92
655	723.22	724.96	1.74	Mouse 1 Locomotion in Area Center 75	124.3	71.64	2.76	-17.21	-9.92
656	723.22	724.96	1.74	Mouse 1 Locomotion in Area Center	124.3	71.64	2.76	-17.21	-9.92
657	725.06	726.19	1.13	Mouse 1 In Place Activity in Area Box	63.57	56.03	2.41	-7.69	-6.78
658	725.06	726.19	1.13	Mouse 1 In Place Activity in Area Center 75	63.57	56.03	2.41	-7.69	-6.78
659	725.06	726.19	1.13	Mouse 1 In Place Activity in Area Center	63.57	56.03	2.41	-7.69	-6.78
660	726.89	748.85	21.96	Area:Mouse 1 Center In Periphery	518.77	23.63	2.06	-230.42	-10.5
662	727.23	729.19	1.97	Mouse 1 In Place Activity in Area Box	37.82	19.21	2.13	22.83	11.6
663	727.23	729.19	1.97	Mouse 1 In Place Activity in Area Periphery	37.82	19.21	2.13	22.83	11.6
664	733.83	736	2.17	Mouse 1 In Place Activity in Area Box	25.44	11.73	2.16	33.07	15.25
665	733.83	736	2.17	Mouse 1 In Place Activity in Area Periphery	25.44	11.73	2.16	33.07	15.25
666	737.9	740.27	2.37	Mouse 1 In Place Activity in Area Box	44.81	18.92	1.76	-53.2	-22.45
667	737.9	740.27	2.37	Mouse 1 In Place Activity in Area Periphery	44.81	18.92	1.76	-53.2	-22.45
668	742.54	745.91	3.37	Mouse 1 In Place Activity in Area Box	58.76	17.44	1.79	98.85	29.33
669	742.54	745.91	3.37	Mouse 1 In Place Activity in Area Periphery	58.76	17.44	1.79	98.85	29.33
670	745.64	746.51	0.87	Mouse 1 SAP [None]	8.75	10.08	3.2	9.45	10.89
671	748.85	749.68	0.83	Area:Mouse 1 Center In Center 75	24.1	28.9	2.25	-40.71	-48.8
672	748.85	749.68	0.83	Area:Mouse 1 Center In Center	24.1	28.9	2.25	-40.71	-48.8
674	749.68	757.12	7.44	Area:Mouse 1 Center In Periphery	505.07	67.88	2.08	119.55	16.07
676	749.41	751.08	1.67	Mouse 1 Locomotion in Area Box	200.41	120.13	2.5	-6.61	-3.96
677	749.45	751.08	1.63	Mouse 1 Locomotion in Area Periphery	199.41	121.97	2.51	-1.07	-0.65
678	753.02	754.02	1	Mouse 1 In Place Activity in Area Box	18.44	18.42	1.88	-4.76	-4.76
679	753.02	754.02	1	Mouse 1 In Place Activity in Area Periphery	18.44	18.42	1.88	-4.76	-4.76
680	754.89	755.85	0.97	Mouse 1 Locomotion in Area Box	80.3	82.98	2.43	25.78	26.64
681	754.89	755.85	0.97	Mouse 1 Locomotion in Area Periphery	80.3	82.98	2.43	25.78	26.64
682	757.12	757.32	0.2	Area:Mouse 1 Center In Center 75	21.69	108.36	3.07	1.56	7.82
683	757.12	757.32	0.2	Area:Mouse 1 Center In Center	21.69	108.36	3.07	1.56	7.82
684	757.32	786.75	29.43	Area:Mouse 1 Center In Periphery	618.7	21.02	1.92	89.82	3.09
685	756.55	757.52	0.97	Mouse 1 Locomotion in Area Box	75.44	77.97	2.62	-6.74	-6.96
686	756.55	757.52	0.97	Mouse 1 Locomotion in Area Periphery	75.44	77.97	2.62	-6.74	-6.96
687	758.96	760.32	1.37	Mouse 1 In Place Activity in Area Box	18.97	13.87	1.36	19.55	20.21
688	758.96	760.32	1.37	Mouse 1 In Place Activity in Area Periphery	18.97	13.87	1.36	19.55	20.21
689	762.36	774.11	11.75	Mouse 1 In Place Activity in Area Box	45.45	3.87	1.97	74.52	6.35
690	762.36	774.11	11.75	Mouse 1 In Place Activity in Area Periphery	45.45	3.87	1.97	74.52	6.35
691	774.54	775.34	0.8	Mouse 1 Locomotion in Area Box	42.19	52.69	2.48	-25.29	-31.58
692	774.54	775.34	0.8	Mouse 1 Locomotion in Area Periphery	42.19	52.69	2.48	-25.29	-31.58
693	777.81	781.21	3.4	Mouse 1 In Place Activity in Area Box	20.48	6.02	1.88	-13.77	-4.05
694	777.81	781.21	3.4	Mouse 1 In Place Activity in Area Periphery	20.48	6.02	1.88	-13.77	-4.05
695	781.35	782.45	1.1	Mouse 1 Locomotion in Area Box	75.06	68.17	2.34	-24.54	-22.29
696	781.35	782.45	1.1	Mouse 1 Locomotion in Area Periphery	75.06	68.17	2.34	-24.54	-22.29
697	782.61	783.58	0.97	Mouse 1 In Place Activity in Area Box	53.54	55.34	1.54	-43.6	-45.06
698	782.61	783.58	0.97	Mouse 1 In Place Activity in Area Periphery	53.54	55.34	1.54	-43.6	-45.06
699	784.35	785.72	1.37	Mouse 1 In Place Activity in Area Box	11.22	8.2	1.86	-4.27	-3.12
700	784.35	785.72	1.37	Mouse 1 In Place Activity in Area Periphery	11.22	8.2	1.86	-4.27	-3.12
701	786.75	787.92	1.17	Area:Mouse 1 Center In Center 75	68.03	58.25	2.16	-11.41	-9.77
702	786.75	787.92	1.17	Area:Mouse 1 Center In Center	68.03	58.25	2.16	-11.41	-9.77
704	787.92	797.13	9.21	Area:Mouse 1 Center In Periphery	161.97	17.59	1.87	95.89	10.41
706	790.55	792.39	1.84	Mouse 1 In Place Activity in Area Box	9.26	5.05	1.84	-24.72	-13.47
707	790.55	792.39	1.84	Mouse 1 In Place Activity in Area Periphery	9.26	5.05	1.84	-24.72	-13.47
708	793.36	795.89	2.54	Mouse 1 In Place Activity in Area Box	47.2	18.61	1.78	195.79	77.21
709	793.36	795.89	2.54	Mouse 1 In Place Activity in Area Periphery	47.2	18.61	1.78	195.79	77.21
710	797.13	799.16	2.04	Area:Mouse 1 Center In Center 75	114.65	56.33	2.48	-9.98	-4.9
711	797.13	799.16	2.04	Area:Mouse 1 Center In Center	114.65	56.33	2.48	-9.98	-4.9
713	799.16	951.68	152.52	Area:Mouse 1 Center In Periphery	1492.85	9.79	1.77	-69.84	-0.46
715	801.13	803.07	1.94	Mouse 1 In Place Activity in Area Box	36.82	19.03	2.04	-3.68	-1.9
716	801.13	803.07	1.94	Mouse 1 In Place Activity in Area Periphery	36.82	19.03	2.04	-3.68	-1.9
717	803.77	827.39	23.62	Mouse 1 In Place Activity in Area Box	105.81	4.48	1.69	167.68	7.1
718	803.77	827.39	23.62	Mouse 1 In Place Activity in Area Periphery	105.81	4.48	1.69	167.68	7.1
719	828.49	870.17	41.67	Mouse 1 In Place Activity in Area Box	71.37	1.71	1.77	-5.02	-0.12
720	828.49	870.17	41.67	Mouse 1 In Place Activity in Area Periphery	71.37	1.71	1.77	-5.02	-0.12
721	871.67	874.04	2.37	Mouse 1 In Place Activity in Area Box	35.82	15.12	1.8	-8.09	-3.42
722	871.67	874.04	2.37	Mouse 1 In Place Activity in Area Periphery	35.82	15.12	1.8	-8.09	-3.42
723	877.61	879.71	2.1	Mouse 1 In Place Activity in Area Box	36.12	17.18	1.45	-23.75	-11.3
724	877.61	879.71	2.1	Mouse 1 In Place Activity in Area Periphery	36.12	17.18	1.45	-23.75	-11.3
725	881.31	888.89	7.57	Mouse 1 In Place Activity in Area Box	57.03	7.53	1.72	-134.15	-17.71
726	881.31	888.89	7.57	Mouse 1 In Place Activity in Area Periphery	57.03	7.53	1.72	-134.15	-17.71
727	889.29	891.69	2.4	Mouse 1 Locomotion in Area Box	158.63	66.03	1.98	8.7	3.62
728	889.29	891.69	2.4	Mouse 1 Locomotion in Area Periphery	158.63	66.03	1.98	8.7	3.62
729	892.72	894.32	1.6	Mouse 1 Locomotion in Area Box	122.4	76.42	2.28	-57.96	-36.19
730	892.72	894.32	1.6	Mouse 1 Locomotion in Area Periphery	122.4	76.42	2.28	-57.96	-36.19
731	894.56	895.46	0.9	Mouse 1 In Place Activity in Area Box	39.94	44.34	2.05	-14.7	-16.32
732	894.56	895.46	0.9	Mouse 1 In Place Activity in Area Periphery	39.94	44.34	2.05	-14.7	-16.32
734	899.1	937.1	38	Mouse 1 In Place Activity in Area Box	128.81	3.39	1.59	-114.37	-3.01
735	899.1	937.1	38	Mouse 1 In Place Activity in Area Periphery	128.81	3.39	1.59	-114.37	-3.01
736	938.14	943.17	5.04	Mouse 1 In Place Activity in Area Box	53.67	10.65	1.97	105.84	21.01
737	938.14	943.17	5.04	Mouse 1 In Place Activity in Area Periphery	53.67	10.65	1.97	105.84	21.01
738	943.84	951.08	7.24	Mouse 1 In Place Activity in Area Box	35.5	4.9	1.69	-52.52	-7.25
739	943.84	951.08	7.24	Mouse 1 In Place Activity in Area Periphery	35.5	4.9	1.69	-52.52	-7.25
740	951.68	954.89	3.2	Area:Mouse 1 Center In Center 75	76.38	23.84	2.14	-2.95	-0.92
741	951.68	954.89	3.2	Area:Mouse 1 Center In Center	76.38	23.84	2.14	-2.95	-0.92
743	954.89	961.86	6.97	Area:Mouse 1 Center In Periphery	473.94	67.96	2.31	-146.41	-21
745	954.32	955.52	1.2	Mouse 1 Locomotion in Area Box	90.62	75.44	2.26	5.35	4.46
746	954.65	955.52	0.87	Mouse 1 Locomotion in Area Periphery	81.12	93.51	2.31	-13.43	-15.48
747	957.99	962.89	4.9	Mouse 1 Locomotion in Area Box	344.42	70.22	2.52	-111.89	-22.81
748	957.99	962.89	4.9	Mouse 1 Locomotion in Area Periphery	344.42	70.22	2.52	-111.89	-22.81
749	961.86	962.19	0.33	Area:Mouse 1 Center In Center 75	27.32	81.88	2.55	-26.47	-79.34
750	961.86	962.19	0.33	Area:Mouse 1 Center In Center	27.32	81.88	2.55	-26.47	-79.34
752	962.19	964.66	2.47	Area:Mouse 1 Center In Periphery	178.41	72.26	2.44	-47.66	-19.3
754	964.66	965.33	0.67	Area:Mouse 1 Center In Center 75	79.89	119.72	2.39	-38.05	-57.02
755	964.66	965.33	0.67	Area:Mouse 1 Center In Center	79.89	119.72	2.39	-38.05	-57.02
756	963.99	965.66	1.67	Mouse 1 Locomotion in Area Box	159.33	95.5	2.43	-105.07	-62.98
758	963.99	965.1	1.1	Mouse 1 Locomotion in Area Center 75	85.08	77.26	2.43	-86.69	-78.73
759	963.99	965.1	1.1	Mouse 1 Locomotion in Area Center	85.08	77.26	2.43	-86.69	-78.73
760	965.33	997.06	31.73	Area:Mouse 1 Center In Periphery	1369.35	43.15	2.23	168.13	5.3
762	965.76	969.17	3.4	Mouse 1 In Place Activity in Area Box	88.94	26.13	2.13	39.71	11.67
763	965.76	969.17	3.4	Mouse 1 In Place Activity in Area Periphery	88.94	26.13	2.13	39.71	11.67
764	973.8	974.64	0.83	Mouse 1 In Place Activity in Area Box	21.53	25.81	2.19	-0.65	-0.78
765	973.8	974.64	0.83	Mouse 1 In Place Activity in Area Periphery	21.53	25.81	2.19	-0.65	-0.78
766	976.64	977.87	1.23	Mouse 1 Locomotion in Area Box	80.84	65.48	2.54	-15.48	-12.54
767	976.64	977.87	1.23	Mouse 1 Locomotion in Area Periphery	80.84	65.48	2.54	-15.48	-12.54
768	978.04	979.48	1.43	Mouse 1 In Place Activity in Area Box	45.23	31.53	1.95	3.62	2.52
769	978.04	979.48	1.43	Mouse 1 In Place Activity in Area Periphery	45.23	31.53	1.95	3.62	2.52
770	979.94	981.28	1.33	Mouse 1 Locomotion in Area Box	90.99	68.17	2.39	-61.2	-45.85
771	979.94	981.28	1.33	Mouse 1 Locomotion in Area Periphery	90.99	68.17	2.39	-61.2	-45.85
772	982.05	983.95	1.9	Mouse 1 Locomotion in Area Box	214.91	113	2.65	-57.14	-30.04
773	982.05	983.95	1.9	Mouse 1 Locomotion in Area Periphery	214.91	113	2.65	-57.14	-30.04
774	984.98	989.39	4.4	Mouse 1 In Place Activity in Area Box	20.56	4.67	1.93	83.05	18.86
775	984.98	989.39	4.4	Mouse 1 In Place Activity in Area Periphery	20.56	4.67	1.93	83.05	18.86
776	990.25	992.82	2.57	Mouse 1 Locomotion in Area Box	284.68	110.8	2.69	64.32	25.04
777	990.25	992.82	2.57	Mouse 1 Locomotion in Area Periphery	284.68	110.8	2.69	64.32	25.04
778	997.06	997.39	0.33	Area:Mouse 1 Center In Center 75	13.83	41.46	2.54	17.83	53.42
779	997.06	997.39	0.33	Area:Mouse 1 Center In Center	13.83	41.46	2.54	17.83	53.42
781	997.39	1003.73	6.34	Area:Mouse 1 Center In Periphery	539.05	85.03	2.43	-144.46	-22.79
783	996.93	999.13	2.2	Mouse 1 Locomotion in Area Box	235.01	106.72	2.67	18.82	8.55
784	997.16	999.13	1.97	Mouse 1 Locomotion in Area Periphery	229.29	116.47	2.69	-2.68	-1.36
785	1000.6	1001.9	1.3	Mouse 1 Locomotion in Area Box	102.27	78.59	2.57	-50.32	-38.67
786	1000.6	1001.9	1.3	Mouse 1 Locomotion in Area Periphery	102.27	78.59	2.57	-50.32	-38.67
787	1002.77	1003.87	1.1	Mouse 1 Locomotion in Area Box	61.2	55.58	2.39	-73.74	-66.97
788	1003.73	1005.3	1.57	Area:Mouse 1 Center In Center 75	74.88	47.75	2.16	-33.46	-21.33
789	1003.73	1005.3	1.57	Area:Mouse 1 Center In Center	74.88	47.75	2.16	-33.46	-21.33
791	1002.83	1003.87	1.03	Mouse 1 Locomotion in Area Center 75	60.19	58.19	2.42	-63.05	-60.96
792	1002.83	1003.87	1.03	Mouse 1 Locomotion in Area Center	60.19	58.19	2.42	-63.05	-60.96
793	1004.03	1005.04	1	Mouse 1 In Place Activity in Area Box	41.89	41.85	2.1	-3.37	-3.36
794	1004.03	1005.04	1	Mouse 1 In Place Activity in Area Center 75	41.89	41.85	2.1	-3.37	-3.36
795	1004.03	1005.04	1	Mouse 1 In Place Activity in Area Center	41.89	41.85	2.1	-3.37	-3.36
796	1005.3	1031.86	26.56	Area:Mouse 1 Center In Periphery	1190.01	44.8	2.28	15.84	0.6
798	1005.14	1007.3	2.17	Mouse 1 Locomotion in Area Box	123.82	57.09	2.41	-42.99	-19.82
799	1005.14	1007.3	2.17	Mouse 1 Locomotion in Area Periphery	123.82	57.09	2.41	-42.99	-19.82
800	1008.64	1010.84	2.2	Mouse 1 In Place Activity in Area Box	32.51	14.76	2.53	-6.18	-2.81
801	1008.64	1010.84	2.2	Mouse 1 In Place Activity in Area Periphery	32.51	14.76	2.53	-6.18	-2.81
802	1011.54	1014.48	2.94	Mouse 1 In Place Activity in Area Box	29.06	9.9	2.2	9.05	3.08
803	1011.54	1014.48	2.94	Mouse 1 In Place Activity in Area Periphery	29.06	9.9	2.2	9.05	3.08
804	1017.18	1019.12	1.94	Mouse 1 Locomotion in Area Box	198.52	102.58	2.45	-28.89	-14.93
805	1017.18	1019.12	1.94	Mouse 1 Locomotion in Area Periphery	198.52	102.58	2.45	-28.89	-14.93
806	1020.08	1024.76	4.67	Mouse 1 In Place Activity in Area Box	39.03	8.36	1.94	186.36	39.9
807	1020.08	1024.76	4.67	Mouse 1 In Place Activity in Area Periphery	39.03	8.36	1.94	186.36	39.9
808	1025.39	1026.92	1.53	Mouse 1 Locomotion in Area Box	148.97	97.05	2.71	24	15.64
809	1025.39	1026.92	1.53	Mouse 1 Locomotion in Area Periphery	148.97	97.05	2.71	24	15.64
810	1028.16	1029.06	0.9	Mouse 1 Locomotion in Area Box	43.52	48.31	2.58	-26.4	-29.3
811	1028.16	1029.06	0.9	Mouse 1 Locomotion in Area Periphery	43.52	48.31	2.58	-26.4	-29.3
812	1030.16	1032.43	2.27	Mouse 1 Locomotion in Area Box	265.93	117.2	2.5	-120.4	-53.06
813	1030.16	1032.43	2.27	Mouse 1 Locomotion in Area Periphery	265.93	117.2	2.5	-120.4	-53.06
814	1031.86	1032.26	0.4	Area:Mouse 1 Center In Center 75	56.47	141.04	2.55	-24.67	-61.62
815	1031.86	1032.26	0.4	Area:Mouse 1 Center In Center	56.47	141.04	2.55	-24.67	-61.62
817	1030.96	1032.03	1.07	Mouse 1 Locomotion in Area Center 75	162.8	152.47	2.52	-53.9	-50.48
818	1030.96	1032.03	1.07	Mouse 1 Locomotion in Area Center	162.8	152.47	2.52	-53.9	-50.48
819	1032.26	1115.31	83.05	Area:Mouse 1 Center In Periphery	3034.04	36.53	2.18	-107.91	-1.3
821	1039.44	1043.74	4.3	Mouse 1 In Place Activity in Area Box	35.76	8.31	1.95	-87.18	-20.25
822	1039.44	1043.74	4.3	Mouse 1 In Place Activity in Area Periphery	35.76	8.31	1.95	-87.18	-20.25
823	1044.71	1046.34	1.63	Mouse 1 Locomotion in Area Box	190.09	116.27	2.66	-25.23	-15.43
824	1044.71	1046.34	1.63	Mouse 1 Locomotion in Area Periphery	190.09	116.27	2.66	-25.23	-15.43
825	1046.44	1047.54	1.1	Mouse 1 In Place Activity in Area Box	74.82	67.95	1.79	5.02	4.56
826	1046.44	1047.54	1.1	Mouse 1 In Place Activity in Area Periphery	74.82	67.95	1.79	5.02	4.56
827	1048.41	1050.35	1.94	Mouse 1 Locomotion in Area Box	166.57	86.07	2.59	-47.68	-24.64
828	1048.41	1050.35	1.94	Mouse 1 Locomotion in Area Periphery	166.57	86.07	2.59	-47.68	-24.64
829	1052.08	1052.52	0.43	Mouse 1 Flat-Back Approach in Area Box	25.46	58.69	3.17	17.18	39.61
830	1051.88	1052.92	1.03	Mouse 1 Locomotion in Area Box	73.57	71.12	2.98	19.86	19.2
831	1051.88	1052.92	1.03	Mouse 1 Locomotion in Area Periphery	73.57	71.12	2.98	19.86	19.2
832	1053.05	1053.98	0.93	Mouse 1 In Place Activity in Area Box	54.95	58.81	2.59	3.44	3.68
833	1053.05	1053.98	0.93	Mouse 1 In Place Activity in Area Periphery	54.95	58.81	2.59	3.44	3.68
834	1055.05	1056.85	1.8	Mouse 1 In Place Activity in Area Box	58.37	32.4	2.05	50.48	28.02
835	1055.05	1056.85	1.8	Mouse 1 In Place Activity in Area Periphery	58.37	32.4	2.05	50.48	28.02
836	1057.99	1059.52	1.53	Mouse 1 In Place Activity in Area Box	16.86	10.98	3.03	5.05	3.29
837	1057.99	1059.52	1.53	Mouse 1 In Place Activity in Area Periphery	16.86	10.98	3.03	5.05	3.29
838	1059.82	1060.16	0.33	Mouse 1 SAP [None]	5.84	17.5	3.4	-0.24	-0.73
839	1061.12	1062.63	1.5	Mouse 1 In Place Activity in Area Box	17.4	11.59	2.31	12.46	8.3
840	1061.12	1062.63	1.5	Mouse 1 In Place Activity in Area Periphery	17.4	11.59	2.31	12.46	8.3
841	1063.23	1064.39	1.17	Mouse 1 Locomotion in Area Box	100.5	86.06	2.55	-13.7	-11.73
842	1063.23	1064.39	1.17	Mouse 1 Locomotion in Area Periphery	100.5	86.06	2.55	-13.7	-11.73
843	1065.26	1065.6	0.33	Mouse 1 Flat-Back Approach in Area Box	7.14	21.4	3.47	0.09	0.28
844	1068.27	1069.23	0.97	Mouse 1 Flat-Back Approach in Area Box	72.47	74.89	3.61	-0.81	-0.84
845	1069.9	1071.3	1.4	Mouse 1 Locomotion in Area Box	110.64	78.95	2.96	22.4	15.98
846	1069.9	1071.3	1.4	Mouse 1 Locomotion in Area Periphery	110.64	78.95	2.96	22.4	15.98
847	1072.87	1077.17	4.3	Mouse 1 Locomotion in Area Box	535.17	124.34	2.68	110.2	25.6
848	1072.87	1077.17	4.3	Mouse 1 Locomotion in Area Periphery	535.17	124.34	2.68	110.2	25.6
849	1077.27	1089.62	12.35	Mouse 1 In Place Activity in Area Box	130.84	10.6	1.83	5.64	0.46
850	1077.27	1089.62	12.35	Mouse 1 In Place Activity in Area Periphery	130.84	10.6	1.83	5.64	0.46
851	1089.62	1090.45	0.83	Mouse 1 has no movement in Area Box	0	0	1.65	0.76	0.91
852	1089.62	1090.45	0.83	Mouse 1 has no movement in Area Periphery	0	0	1.65	0.76	0.91
853	1090.72	1101.9	11.18	Mouse 1 In Place Activity in Area Box	49.43	4.42	1.68	158.07	14.14
854	1090.72	1101.9	11.18	Mouse 1 In Place Activity in Area Periphery	49.43	4.42	1.68	158.07	14.14
855	1103.3	1104.9	1.6	Mouse 1 In Place Activity in Area Box	17.69	11.04	2.15	-2.12	-1.32
856	1103.3	1104.9	1.6	Mouse 1 In Place Activity in Area Periphery	17.69	11.04	2.15	-2.12	-1.32
857	1105.67	1107.8	2.14	Mouse 1 Locomotion in Area Box	140.38	65.74	2.37	13.47	6.31
858	1105.67	1107.8	2.14	Mouse 1 Locomotion in Area Periphery	140.38	65.74	2.37	13.47	6.31
859	1107.9	1109.47	1.57	Mouse 1 In Place Activity in Area Box	59.85	38.16	1.76	-39.87	-25.43
860	1107.9	1109.47	1.57	Mouse 1 In Place Activity in Area Periphery	59.85	38.16	1.76	-39.87	-25.43
861	1110.54	1111.61	1.07	Mouse 1 In Place Activity in Area Box	35.17	32.94	1.6	-99.2	-92.9
862	1110.54	1111.61	1.07	Mouse 1 In Place Activity in Area Periphery	35.17	32.94	1.6	-99.2	-92.9
863	1113.28	1114.51	1.23	Mouse 1 In Place Activity in Area Box	31.79	25.75	1.74	-85.39	-69.16
864	1113.28	1114.51	1.23	Mouse 1 In Place Activity in Area Periphery	31.79	25.75	1.74	-85.39	-69.16
865	1115.31	1115.41	0.1	Area:Mouse 1 Center In Center 75	6.55	65.46	2.18	8.04	80.27
866	1115.31	1115.41	0.1	Area:Mouse 1 Center In Center	6.55	65.46	2.18	8.04	80.27
867	1115.41	1146.61	31.2	Area:Mouse 1 Center In Periphery	580.22	18.6	1.9	-139.59	-4.47
868	1115.71	1120.95	5.24	Mouse 1 In Place Activity in Area Box	111.96	21.37	1.65	-192.97	-36.84
869	1115.71	1120.95	5.24	Mouse 1 In Place Activity in Area Periphery	111.96	21.37	1.65	-192.97	-36.84
870	1121.48	1122.55	1.07	Mouse 1 Locomotion in Area Box	66.3	62.1	2.21	-39.16	-36.67
871	1121.48	1122.55	1.07	Mouse 1 Locomotion in Area Periphery	66.3	62.1	2.21	-39.16	-36.67
872	1124.05	1127.92	3.87	Mouse 1 In Place Activity in Area Box	35.11	9.07	2.05	7.93	2.05
873	1124.05	1127.92	3.87	Mouse 1 In Place Activity in Area Periphery	35.11	9.07	2.05	7.93	2.05
874	1129.16	1130.63	1.47	Mouse 1 In Place Activity in Area Box	25.56	17.41	1.91	33.17	22.59
875	1129.16	1130.63	1.47	Mouse 1 In Place Activity in Area Periphery	25.56	17.41	1.91	33.17	22.59
876	1132.16	1143.31	11.14	Mouse 1 In Place Activity in Area Box	78.08	7.01	1.87	-104.99	-9.42
877	1132.16	1143.31	11.14	Mouse 1 In Place Activity in Area Periphery	78.08	7.01	1.87	-104.99	-9.42
878	1144.77	1145.58	0.8	Mouse 1 In Place Activity in Area Box	19.47	24.31	1.83	-27.66	-34.54
879	1144.77	1145.58	0.8	Mouse 1 In Place Activity in Area Periphery	19.47	24.31	1.83	-27.66	-34.54
880	1146.61	1147.11	0.5	Area:Mouse 1 Center In Center 75	40.07	80.05	2.33	-31.21	-62.37
881	1146.61	1147.11	0.5	Area:Mouse 1 Center In Center	40.07	80.05	2.33	-31.21	-62.37
883	1147.11	1230.89	83.78	Area:Mouse 1 Center In Periphery	1501.71	17.92	1.77	-643.82	-7.69
884	1146.31	1147.74	1.43	Mouse 1 Locomotion in Area Box	134.74	93.91	2.27	-42.59	-29.69
886	1146.88	1147.74	0.87	Mouse 1 Locomotion in Area Periphery	109.13	125.8	2.21	-30.93	-35.65
887	1147.88	1152.55	4.67	Mouse 1 In Place Activity in Area Box	59.83	12.81	1.35	-17.87	-3.83
888	1147.88	1152.55	4.67	Mouse 1 In Place Activity in Area Periphery	59.83	12.81	1.35	-17.87	-3.83
889	1152.98	1154.25	1.27	Mouse 1 Locomotion in Area Box	82.63	65.17	2.18	21.5	16.96
890	1152.98	1154.25	1.27	Mouse 1 Locomotion in Area Periphery	82.63	65.17	2.18	21.5	16.96
891	1154.48	1156.55	2.07	Mouse 1 In Place Activity in Area Box	38.6	18.66	1.51	-41.69	-20.82
892	1154.48	1156.55	2.07	Mouse 1 In Place Activity in Area Periphery	38.6	18.66	1.51	-41.69	-20.82
893	1158.42	1159.39	0.97	Mouse 1 Locomotion in Area Box	60.66	62.69	2.31	21.07	21.77
894	1158.42	1159.39	0.97	Mouse 1 Locomotion in Area Periphery	60.66	62.69	2.31	21.07	21.77
895	1159.56	1167.76	8.21	Mouse 1 In Place Activity in Area Box	101.65	12.38	2.04	-29.45	-3.59
896	1159.56	1167.76	8.21	Mouse 1 In Place Activity in Area Periphery	101.65	12.38	2.04	-29.45	-3.59
897	1170	1181.28	11.28	Mouse 1 In Place Activity in Area Box	77.88	6.91	1.58	-126.55	-11.22
898	1170	1181.28	11.28	Mouse 1 In Place Activity in Area Periphery	77.88	6.91	1.58	-126.55	-11.22
899	1182.55	1183.98	1.43	Mouse 1 In Place Activity in Area Box	40.39	28.15	1.7	57.11	39.81
900	1182.55	1183.98	1.43	Mouse 1 In Place Activity in Area Periphery	40.39	28.15	1.7	57.11	39.81
901	1185.11	1191.55	6.44	Mouse 1 In Place Activity in Area Box	72.79	11.3	1.74	-183.27	-28.46
902	1185.11	1191.55	6.44	Mouse 1 In Place Activity in Area Periphery	72.79	11.3	1.74	-183.27	-28.46
903	1191.72	1192.86	1.13	Mouse 1 Locomotion in Area Box	57.51	50.69	2.13	18.69	16.48
904	1191.72	1192.86	1.13	Mouse 1 Locomotion in Area Periphery	57.51	50.69	2.13	18.69	16.48
905	1193.06	1202.37	9.31	Mouse 1 In Place Activity in Area Box	56.07	6.02	1.55	-117.99	-12.67
906	1193.06	1202.37	9.31	Mouse 1 In Place Activity in Area Periphery	56.07	6.02	1.55	-117.99	-12.67
907	1203.47	1210.51	7.04	Mouse 1 In Place Activity in Area Box	44.84	6.37	1.76	-24.99	-3.55
908	1203.47	1210.51	7.04	Mouse 1 In Place Activity in Area Periphery	44.84	6.37	1.76	-24.99	-3.55
909	1211.41	1212.91	1.5	Mouse 1 Locomotion in Area Box	120.67	80.37	2.33	19.23	12.81
910	1211.41	1212.91	1.5	Mouse 1 Locomotion in Area Periphery	120.67	80.37	2.33	19.23	12.81
911	1213.78	1214.71	0.93	Mouse 1 Locomotion in Area Box	49.45	52.93	2.29	-8.14	-8.71
912	1213.78	1214.71	0.93	Mouse 1 Locomotion in Area Periphery	49.45	52.93	2.29	-8.14	-8.71
913	1214.88	1224.32	9.44	Mouse 1 In Place Activity in Area Box	89.2	9.45	1.5	-198.41	-21.01
914	1214.88	1224.32	9.44	Mouse 1 In Place Activity in Area Periphery	89.2	9.45	1.5	-198.41	-21.01
915	1224.89	1225.72	0.83	Mouse 1 SAP [None]	25.21	30.23	2.98	5.08	6.09
916	1225.05	1230.39	5.34	Mouse 1 In Place Activity in Area Box	71.4	13.37	2.09	129.72	24.3
917	1225.05	1230.39	5.34	Mouse 1 In Place Activity in Area Periphery	71.4	13.37	2.09	129.72	24.3
918	1230.89	1231.09	0.2	Area:Mouse 1 Center In Center 75	3.9	19.48	2.42	-6.12	-30.58
919	1230.89	1231.09	0.2	Area:Mouse 1 Center In Center	3.9	19.48	2.42	-6.12	-30.58
920	1231.09	1270.4	39.31	Area:Mouse 1 Center In Periphery	1008.37	25.65	1.81	-194.3	-5.1
921	1233.13	1235.06	1.94	Mouse 1 In Place Activity in Area Box	28.38	14.66	2.09	-9.92	-5.12
922	1233.13	1235.06	1.94	Mouse 1 In Place Activity in Area Periphery	28.38	14.66	2.09	-9.92	-5.12
923	1235.67	1237.1	1.43	Mouse 1 Locomotion in Area Box	127.49	88.85	2.34	8.95	6.24
924	1235.67	1237.1	1.43	Mouse 1 Locomotion in Area Periphery	127.49	88.85	2.34	8.95	6.24
925	1238.13	1238.87	0.73	Mouse 1 In Place Activity in Area Box	10.81	14.73	1.37	-0.92	-1.26
926	1238.13	1238.87	0.73	Mouse 1 In Place Activity in Area Periphery	10.81	14.73	1.37	-0.92	-1.26
927	1239.57	1242.84	3.27	Mouse 1 In Place Activity in Area Box	27.63	8.45	1.62	-84.89	-25.96
928	1239.57	1242.84	3.27	Mouse 1 In Place Activity in Area Periphery	27.63	8.45	1.62	-84.89	-25.96
929	1245.48	1249.68	4.2	Mouse 1 In Place Activity in Area Box	60.38	14.36	2.1	125.17	29.77
930	1245.48	1249.68	4.2	Mouse 1 In Place Activity in Area Periphery	60.38	14.36	2.1	125.17	29.77
931	1252.55	1257.75	5.21	Mouse 1 In Place Activity in Area Box	20.07	3.86	1.53	-7.14	-1.37
932	1252.55	1257.75	5.21	Mouse 1 In Place Activity in Area Periphery	20.07	3.86	1.53	-7.14	-1.37
933	1258.82	1260.76	1.94	Mouse 1 Locomotion in Area Box	139.35	72	1.96	16.97	8.77
934	1258.82	1260.76	1.94	Mouse 1 Locomotion in Area Periphery	139.35	72	1.96	16.97	8.77
936	1260.96	1261.96	1	Mouse 1 In Place Activity in Area Box	48.74	48.69	1.47	-5.64	-5.64
937	1260.96	1261.96	1	Mouse 1 In Place Activity in Area Periphery	48.74	48.69	1.47	-5.64	-5.64
938	1262.86	1264.56	1.7	Mouse 1 In Place Activity in Area Box	31.14	18.3	1.5	6.01	3.53
939	1262.86	1264.56	1.7	Mouse 1 In Place Activity in Area Periphery	31.14	18.3	1.5	6.01	3.53
940	1265.73	1267.73	2	Mouse 1 In Place Activity in Area Box	36.87	18.42	1.38	37.4	37.37
941	1265.73	1267.73	2	Mouse 1 In Place Activity in Area Periphery	36.87	18.42	1.38	37.4	37.37
942	1268.46	1269.87	1.4	Mouse 1 In Place Activity in Area Box	33.29	23.75	1.71	48	34.25
943	1268.46	1269.87	1.4	Mouse 1 In Place Activity in Area Periphery	33.29	23.75	1.71	48	34.25
944	1270.4	1273.47	3.07	Area:Mouse 1 Center In Center 75	83.7	27.27	1.96	-12.87	-4.19
945	1270.4	1287.68	17.28	Area:Mouse 1 Center In Center	499.29	28.89	2.06	-674.63	-39.03
947	1273.47	1274.34	0.87	Area:Mouse 1 Center In Center 50	46.06	53.09	2.69	19.84	22.86
948	1274.34	1275.91	1.57	Area:Mouse 1 Center In Center 25	55.11	35.14	2.38	-54.82	-34.96
949	1274.6	1278.27	3.67	Mouse 1 In Place Activity in Area Box	76.34	20.8	2.05	-108.68	-29.61
950	1274.6	1275.67	1.07	Mouse 1 In Place Activity in Area Center 25	34.73	32.53	2.33	-47.35	-44.35
951	1274.6	1278.27	3.67	Mouse 1 In Place Activity in Area Center	76.34	20.8	2.05	-108.68	-29.61
952	1275.91	1280.34	4.44	Area:Mouse 1 Center In Center 50	79.45	17.9	1.96	-294.76	-66.42
953	1277.01	1278.27	1.27	Mouse 1 In Place Activity in Area Center 50	19.35	15.26	2.04	38.6	30.44
954	1280.34	1282.98	2.64	Area:Mouse 1 Center In Center 25	49.48	18.77	1.86	-91.5	-34.71
955	1281.38	1283.71	2.34	Mouse 1 In Place Activity in Area Box	26.75	11.45	1.66	-43.04	-18.43
956	1281.38	1282.61	1.23	Mouse 1 In Place Activity in Area Center 25	15.08	12.22	1.76	18.88	15.3
957	1281.38	1283.71	2.34	Mouse 1 In Place Activity in Area Center	26.75	11.45	1.66	-43.04	-18.43
958	1282.98	1285.25	2.27	Area:Mouse 1 Center In Center 50	55.13	24.3	1.86	-194.41	-85.68
959	1282.75	1283.71	0.97	Mouse 1 In Place Activity in Area Center 50	11.67	12.06	1.51	-64.15	-66.29
960	1285.25	1287.68	2.44	Area:Mouse 1 Center In Center 75	130.37	53.52	2.34	-46.1	-18.93
961	1287.68	1309.67	21.99	Area:Mouse 1 Center In Periphery	614.88	27.96	1.77	237.39	10.8
962	1286.88	1288.22	1.33	Mouse 1 Locomotion in Area Box	89.76	67.25	2.49	3.49	2.62
964	1289.02	1291.99	2.97	Mouse 1 In Place Activity in Area Box	40.3	13.57	1.44	147.49	49.67
965	1289.02	1291.99	2.97	Mouse 1 In Place Activity in Area Periphery	40.3	13.57	1.44	147.49	49.67
966	1294.62	1295.42	0.8	Mouse 1 In Place Activity in Area Box	28.88	36.06	1.49	94.29	117.75
967	1294.62	1295.42	0.8	Mouse 1 In Place Activity in Area Periphery	28.88	36.06	1.49	94.29	117.75
968	1296.86	1298.29	1.43	Mouse 1 In Place Activity in Area Box	42.33	29.51	1.54	1.86	1.29
969	1296.86	1298.29	1.43	Mouse 1 In Place Activity in Area Periphery	42.33	29.51	1.54	1.86	1.29
970	1299.26	1302	2.74	Mouse 1 In Place Activity in Area Box	60.84	22.23	1.68	-1.37	-0.5
971	1299.26	1302	2.74	Mouse 1 In Place Activity in Area Periphery	60.84	22.23	1.68	-1.37	-0.5
972	1302.8	1304.2	1.4	Mouse 1 In Place Activity in Area Box	36.14	25.79	1.72	8.34	5.95
973	1302.8	1304.2	1.4	Mouse 1 In Place Activity in Area Periphery	36.14	25.79	1.72	8.34	5.95
974	1307.04	1308.24	1.2	Mouse 1 In Place Activity in Area Box	24.99	20.81	1.73	-6.51	-5.42
975	1307.04	1308.24	1.2	Mouse 1 In Place Activity in Area Periphery	24.99	20.81	1.73	-6.51	-5.42
976	1309.67	1309.87	0.2	Area:Mouse 1 Center In Center 75	4.91	24.51	1.74	20.93	104.55
977	1309.67	1309.87	0.2	Area:Mouse 1 Center In Center	4.91	24.51	1.74	20.93	104.55
978	1309.87	1310.17	0.3	Area:Mouse 1 Center In Periphery	3.99	13.28	1.83	9.73	32.4
979	1310.17	1311.71	1.53	Area:Mouse 1 Center In Center 75	6.99	4.55	1.92	52.64	34.29
980	1310.17	1311.71	1.53	Area:Mouse 1 Center In Center	6.99	4.55	1.92	52.64	34.29
981	1309.34	1325.02	15.68	Mouse 1 In Place Activity in Area Box	105.6	6.73	1.82	295.33	18.83
983	1309.44	1311.47	2.04	Mouse 1 In Place Activity in Area Center 75	25.58	12.57	1.87	92.15	45.27
984	1309.44	1311.47	2.04	Mouse 1 In Place Activity in Area Center	25.58	12.57	1.87	92.15	45.27
985	1311.71	1325.79	14.08	Area:Mouse 1 Center In Periphery	82.31	5.85	1.81	136.68	9.71
987	1312.07	1325.02	12.95	Mouse 1 In Place Activity in Area Periphery	69.16	5.34	1.81	161.68	12.49
988	1325.79	1326.02	0.23	Area:Mouse 1 Center In Center 75	4.75	20.34	1.97	-34.72	-148.67
989	1325.79	1326.02	0.23	Area:Mouse 1 Center In Center	4.75	20.34	1.97	-34.72	-148.67
990	1326.02	1335.3	9.28	Area:Mouse 1 Center In Periphery	607.83	65.53	2.65	144.62	15.59
991	1327.16	1328.76	1.6	Mouse 1 Flat-Back Approach in Area Box	176.84	110.41	3.78	19.53	12.19
992	1326.99	1329.06	2.07	Mouse 1 Locomotion in Area Box	221.7	107.17	3.53	48.31	23.35
993	1326.99	1329.06	2.07	Mouse 1 Locomotion in Area Periphery	221.7	107.17	3.53	48.31	23.35
994	1329.76	1330.66	0.9	Mouse 1 Locomotion in Area Box	62.69	69.59	2.62	6.76	7.51
995	1329.76	1330.66	0.9	Mouse 1 Locomotion in Area Periphery	62.69	69.59	2.62	6.76	7.51
996	1331.36	1332.73	1.37	Mouse 1 In Place Activity in Area Box	17.15	12.54	2.24	-3.69	-2.7
997	1331.36	1332.73	1.37	Mouse 1 In Place Activity in Area Periphery	17.15	12.54	2.24	-3.69	-2.7
998	1333.13	1333.43	0.3	Mouse 1 Flat-Back Approach in Area Box	10.83	36.06	3.7	10.49	34.94
999	1335.3	1335.7	0.4	Area:Mouse 1 Center In Center 75	19.22	48	2.57	17.34	43.31
1000	1335.3	1335.7	0.4	Area:Mouse 1 Center In Center	19.22	48	2.57	17.34	43.31
1002	1335.7	1337.2	1.5	Area:Mouse 1 Center In Periphery	204.57	136.24	2.46	62.87	41.87
1004	1335.13	1338.87	3.74	Mouse 1 Locomotion in Area Box	434.18	116.18	2.47	147.22	39.4
1005	1335.46	1338.87	3.4	Mouse 1 Locomotion in Area Periphery	419.98	123.4	2.48	132.52	38.94
1006	1337.2	1337.67	0.47	Area:Mouse 1 Center In Center 75	54.37	116.39	2.02	28.66	61.35
1007	1337.2	1337.67	0.47	Area:Mouse 1 Center In Center	54.37	116.39	2.02	28.66	61.35
1009	1337.67	1346.51	8.84	Area:Mouse 1 Center In Periphery	502.86	56.87	2.3	137.6	15.56
1011	1340.84	1341.7	0.87	Mouse 1 In Place Activity in Area Box	19.1	22.01	1.88	24.98	28.8
1012	1340.84	1341.7	0.87	Mouse 1 In Place Activity in Area Periphery	19.1	22.01	1.88	24.98	28.8
1013	1345.24	1348.71	3.47	Mouse 1 Locomotion in Area Box	287.02	82.71	2.52	37.54	10.82
1014	1345.24	1348.71	3.47	Mouse 1 Locomotion in Area Periphery	287.02	82.71	2.52	37.54	10.82
1015	1346.51	1346.94	0.43	Area:Mouse 1 Center In Center 75	60.29	138.99	2.01	22.1	50.96
1016	1346.51	1346.94	0.43	Area:Mouse 1 Center In Center	60.29	138.99	2.01	22.1	50.96
1018	1346.94	1350.45	3.5	Area:Mouse 1 Center In Periphery	223.27	63.73	2.55	87.21	24.89
1020	1347.94	1348.71	0.77	Mouse 1 Flat-Back Approach in Area Box	54.82	71.43	3.08	19.71	25.68
1021	1350.45	1351.71	1.27	Area:Mouse 1 Center In Center 75	105.44	83.16	2.47	28.83	22.73
1022	1350.45	1351.71	1.27	Area:Mouse 1 Center In Center	105.44	83.16	2.47	28.83	22.73
1024	1349.91	1353.05	3.14	Mouse 1 Locomotion in Area Box	291.54	92.95	2.4	99.49	31.72
1025	1349.91	1351.48	1.57	Mouse 1 Locomotion in Area Center 75	100.75	64.24	2.46	38.7	24.68
1026	1349.91	1351.48	1.57	Mouse 1 Locomotion in Area Center	100.75	64.24	2.46	38.7	24.68
1027	1351.71	1352.92	1.2	Area:Mouse 1 Center In Periphery	150.15	125	2.31	51.76	43.09
1029	1351.48	1352.68	1.2	Mouse 1 Locomotion in Area Periphery	146.84	122.25	2.31	32.15	26.77
1030	1352.92	1353.02	0.1	Area:Mouse 1 Center In Center 75	12.18	121.7	2.49	4.61	46.06
1031	1352.92	1353.02	0.1	Area:Mouse 1 Center In Center	12.18	121.7	2.49	4.61	46.06
1032	1353.02	1361.92	8.91	Area:Mouse 1 Center In Periphery	519.16	58.27	2.47	164.7	18.49
1033	1355.38	1356.22	0.83	Mouse 1 In Place Activity in Area Box	16.49	19.77	2.7	22.65	27.15
1034	1355.38	1356.22	0.83	Mouse 1 In Place Activity in Area Periphery	16.49	19.77	2.7	22.65	27.15
1035	1356.45	1357.45	1	Mouse 1 Locomotion in Area Box	56.28	56.22	2.68	-10.62	-10.61
1036	1356.45	1357.45	1	Mouse 1 Locomotion in Area Periphery	56.28	56.22	2.68	-10.62	-10.61
1037	1359.99	1364.46	4.47	Mouse 1 Locomotion in Area Box	521.25	116.58	2.45	148.25	33.16
1038	1359.99	1364.46	4.47	Mouse 1 Locomotion in Area Periphery	521.25	116.58	2.45	148.25	33.16
1039	1361.92	1362.32	0.4	Area:Mouse 1 Center In Center 75	66.31	165.6	2.53	2.6	6.49
1040	1361.92	1362.32	0.4	Area:Mouse 1 Center In Center	66.31	165.6	2.53	2.6	6.49
1042	1361.12	1362.09	0.97	Mouse 1 Locomotion in Area Center 75	97.49	100.75	2.52	1.34	1.39
1043	1361.12	1362.09	0.97	Mouse 1 Locomotion in Area Center	97.49	100.75	2.52	1.34	1.39
1044	1362.32	1367.7	5.37	Area:Mouse 1 Center In Periphery	511.58	95.23	2.36	172.02	32.02
1046	1367.7	1371.13	3.44	Area:Mouse 1 Center In Center 75	185.82	54.07	2.24	41.75	12.15
1047	1367.7	1371.13	3.44	Area:Mouse 1 Center In Center	185.82	54.07	2.24	41.75	12.15
1048	1366.96	1368.13	1.17	Mouse 1 Locomotion in Area Box	98.83	84.63	2.5	9.94	8.51
1050	1366.96	1368.13	1.17	Mouse 1 Locomotion in Area Center 75	98.83	84.63	2.5	9.94	8.51
1051	1366.96	1368.13	1.17	Mouse 1 Locomotion in Area Center	98.83	84.63	2.5	9.94	8.51
1052	1369.06	1370.53	1.47	Mouse 1 In Place Activity in Area Box	25.77	17.55	2.18	23.54	16.04
1053	1369.06	1370.53	1.47	Mouse 1 In Place Activity in Area Center 75	25.77	17.55	2.18	23.54	16.04
1054	1369.06	1370.53	1.47	Mouse 1 In Place Activity in Area Center	25.77	17.55	2.18	23.54	16.04
1055	1371.13	1394.09	22.96	Area:Mouse 1 Center In Periphery	371.63	16.19	2.37	219.64	9.57
1057	1370.93	1372.1	1.17	Mouse 1 Locomotion in Area Box	65.19	55.82	2.68	18.27	15.65
1058	1370.93	1372.1	1.17	Mouse 1 Locomotion in Area Periphery	65.19	55.82	2.68	18.27	15.65
1059	1372.23	1374.4	2.17	Mouse 1 In Place Activity in Area Box	51.26	23.63	2.32	18.34	8.46
1060	1372.23	1374.4	2.17	Mouse 1 In Place Activity in Area Periphery	51.26	23.63	2.32	18.34	8.46
1061	1376.17	1381.54	5.37	Mouse 1 In Place Activity in Area Box	13.97	2.6	2.72	1.73	0.32
1062	1376.17	1381.54	5.37	Mouse 1 In Place Activity in Area Periphery	13.97	2.6	2.72	1.73	0.32
1063	1382.61	1385.38	2.77	Mouse 1 In Place Activity in Area Box	29.64	10.7	2.36	4.29	1.55
1064	1382.61	1385.38	2.77	Mouse 1 In Place Activity in Area Periphery	29.64	10.7	2.36	4.29	1.55
1065	1386.12	1391.52	5.41	Mouse 1 In Place Activity in Area Box	64.68	11.97	2.16	25.71	4.76
1066	1386.12	1391.52	5.41	Mouse 1 In Place Activity in Area Periphery	64.68	11.97	2.16	25.71	4.76
1067	1394.09	1394.66	0.57	Area:Mouse 1 Center In Center 75	14.65	25.83	2.31	-2.77	-4.89
1068	1394.09	1394.66	0.57	Area:Mouse 1 Center In Center	14.65	25.83	2.31	-2.77	-4.89
1070	1394.66	1397.53	2.87	Area:Mouse 1 Center In Periphery	232.52	81.03	2.41	-72.61	-25.31
1072	1394.52	1396.49	1.97	Mouse 1 Locomotion in Area Box	187.36	95.17	2.5	2.94	1.5
1073	1394.52	1396.49	1.97	Mouse 1 Locomotion in Area Periphery	187.36	95.17	2.5	2.94	1.5
1074	1397.53	1400.93	3.4	Area:Mouse 1 Center In Center 75	44.86	13.18	2.14	72.04	21.17
1075	1397.53	1400.93	3.4	Area:Mouse 1 Center In Center	44.86	13.18	2.14	72.04	21.17
1077	1398.56	1399.8	1.23	Mouse 1 In Place Activity in Area Box	1.57	1.27	2	-4.03	-3.27
1078	1398.56	1399.8	1.23	Mouse 1 In Place Activity in Area Center 75	1.57	1.27	2	-4.03	-3.27
1079	1398.56	1399.8	1.23	Mouse 1 In Place Activity in Area Center	1.57	1.27	2	-4.03	-3.27
1080	1400.93	1410.24	9.31	Area:Mouse 1 Center In Periphery	157.87	16.96	2.19	-208.55	-22.4
1082	1401.1	1402.6	1.5	Mouse 1 In Place Activity in Area Box	41.49	27.63	1.91	-8.09	-5.39
1083	1401.1	1402.6	1.5	Mouse 1 In Place Activity in Area Periphery	41.49	27.63	1.91	-8.09	-5.39
1084	1403.5	1405.23	1.74	Mouse 1 In Place Activity in Area Box	42.64	24.57	2.02	-33.29	-19.18
1085	1403.5	1405.23	1.74	Mouse 1 In Place Activity in Area Periphery	42.64	24.57	2.02	-33.29	-19.18
1086	1406.47	1409.87	3.4	Mouse 1 In Place Activity in Area Box	22.56	6.63	2.42	6.75	1.98
1087	1406.47	1409.87	3.4	Mouse 1 In Place Activity in Area Periphery	22.56	6.63	2.42	6.75	1.98
1088	1410.24	1410.74	0.5	Area:Mouse 1 Center In Center 75	13.86	27.69	2.75	10.66	21.3
1089	1410.24	1410.74	0.5	Area:Mouse 1 Center In Center	13.86	27.69	2.75	10.66	21.3
1091	1410.74	1411.91	1.17	Area:Mouse 1 Center In Periphery	55.78	47.77	2.33	38.79	33.22
1093	1411.91	1412.31	0.4	Area:Mouse 1 Center In Center 75	14.17	35.4	2.5	11.19	27.96
1094	1411.91	1412.31	0.4	Area:Mouse 1 Center In Center	14.17	35.4	2.5	11.19	27.96
1096	1412.31	1428.39	16.08	Area:Mouse 1 Center In Periphery	1072.31	66.67	2.29	262.82	16.34
1098	1412.31	1414.48	2.17	Mouse 1 Locomotion in Area Box	172.91	79.72	2.54	-22.48	-10.36
1099	1412.31	1414.48	2.17	Mouse 1 Locomotion in Area Periphery	172.91	79.72	2.54	-22.48	-10.36
1100	1414.61	1415.28	0.67	Mouse 1 In Place Activity in Area Box	44.72	67.02	2	12.37	18.53
1101	1414.61	1415.28	0.67	Mouse 1 In Place Activity in Area Periphery	44.72	67.02	2	12.37	18.53
1102	1418.35	1418.81	0.47	Mouse 1 In Place Activity in Area Box	17.18	36.78	2.18	8.7	18.63
1103	1418.35	1418.81	0.47	Mouse 1 In Place Activity in Area Periphery	17.18	36.78	2.18	8.7	18.63
1104	1419.42	1424.75	5.34	Mouse 1 Locomotion in Area Box	500.64	93.78	2.58	95.59	17.9
1105	1419.42	1424.75	5.34	Mouse 1 Locomotion in Area Periphery	500.64	93.78	2.58	95.59	17.9
1106	1426.32	1428.66	2.34	Mouse 1 Locomotion in Area Box	223.87	95.85	2.35	74.95	32.09
1107	1426.32	1428.66	2.34	Mouse 1 Locomotion in Area Periphery	223.87	95.85	2.35	74.95	32.09
1108	1428.39	1428.52	0.13	Area:Mouse 1 Center In Center 75	15.07	112.93	2.49	4.48	33.53
1109	1428.39	1428.52	0.13	Area:Mouse 1 Center In Center	15.07	112.93	2.49	4.48	33.53
1110	1428.52	1444.67	16.15	Area:Mouse 1 Center In Periphery	975.26	60.39	2.47	117.31	7.26
1111	1430.99	1431.43	0.43	Mouse 1 Flat-Back Approach in Area Box	38.6	88.99	3.38	9.5	21.9
1112	1430.53	1431.49	0.97	Mouse 1 Locomotion in Area Box	58.33	60.28	3.04	23.03	23.8
1113	1430.53	1431.49	0.97	Mouse 1 Locomotion in Area Periphery	58.33	60.28	3.04	23.03	23.8
1114	1433.06	1434.1	1.03	Mouse 1 Locomotion in Area Box	69.92	67.6	2.7	-9.78	-9.46
1115	1433.06	1434.1	1.03	Mouse 1 Locomotion in Area Periphery	69.92	67.6	2.7	-9.78	-9.46
1116	1434.26	1436.17	1.9	Mouse 1 In Place Activity in Area Box	63.24	33.25	2.32	64.36	33.84
1117	1434.26	1436.17	1.9	Mouse 1 In Place Activity in Area Periphery	63.24	33.25	2.32	64.36	33.84
1118	1437.2	1437.67	0.47	Mouse 1 In Place Activity in Area Box	12.34	26.41	2.79	13.5	28.9
1119	1437.2	1437.67	0.47	Mouse 1 In Place Activity in Area Periphery	12.34	26.41	2.79	13.5	28.9
1120	1438.33	1440.67	2.34	Mouse 1 Locomotion in Area Box	262.19	112.26	2.58	28.26	12.1
1121	1438.33	1440.67	2.34	Mouse 1 Locomotion in Area Periphery	262.19	112.26	2.58	28.26	12.1
1122	1440.8	1442.71	1.9	Mouse 1 In Place Activity in Area Box	62.09	32.65	2.43	-2.55	-1.34
1123	1440.8	1442.71	1.9	Mouse 1 In Place Activity in Area Periphery	62.09	32.65	2.43	-2.55	-1.34
1124	1443.14	1444.81	1.67	Mouse 1 Locomotion in Area Box	195.69	117.3	2.56	-56.87	-34.09
1125	1443.14	1444.44	1.3	Mouse 1 Locomotion in Area Periphery	127.29	97.82	2.57	-39.78	-30.57
1126	1444.67	1445.77	1.1	Area:Mouse 1 Center In Center 75	106.16	96.42	2.25	-20.39	-18.52
1127	1444.67	1445.77	1.1	Area:Mouse 1 Center In Center	106.16	96.42	2.25	-20.39	-18.52
1129	1443.81	1444.81	1	Mouse 1 Locomotion in Area Center 75	164.72	164.56	2.58	-38.81	-38.77
1130	1443.81	1444.81	1	Mouse 1 Locomotion in Area Center	164.72	164.56	2.58	-38.81	-38.77
1131	1445.77	1451.15	5.37	Area:Mouse 1 Center In Periphery	127.89	23.81	2.05	-113.35	-21.1
1133	1446.74	1450.25	3.5	Mouse 1 In Place Activity in Area Box	58.1	16.58	1.94	-39.89	-11.39
1134	1446.74	1450.25	3.5	Mouse 1 In Place Activity in Area Periphery	58.1	16.58	1.94	-39.89	-11.39
1135	1451.15	1455.65	4.5	Area:Mouse 1 Center In Center 75	58.5	12.99	2.34	-1.31	-0.29
1136	1451.15	1477.31	26.16	Area:Mouse 1 Center In Center	370.06	14.15	2.15	-278.66	-10.65
1138	1451.55	1454.88	3.34	Mouse 1 In Place Activity in Area Box	40.43	12.12	2.3	19.31	5.79
1139	1451.55	1454.88	3.34	Mouse 1 In Place Activity in Area Center 75	40.43	12.12	2.3	19.31	5.79
1140	1451.55	1454.88	3.34	Mouse 1 In Place Activity in Area Center	40.43	12.12	2.3	19.31	5.79
1141	1455.65	1456.25	0.6	Area:Mouse 1 Center In Center 50	23.08	38.43	2.66	3.11	5.18
1142	1456.25	1472.43	16.18	Area:Mouse 1 Center In Center 25	153.51	9.49	2.15	-248.08	-15.33
1143	1457.49	1472.1	14.61	Mouse 1 In Place Activity in Area Box	97	6.64	2.12	-219.94	-15.05
1144	1457.49	1472.1	14.61	Mouse 1 In Place Activity in Area Center 25	97	6.64	2.12	-219.94	-15.05
1145	1457.49	1472.1	14.61	Mouse 1 In Place Activity in Area Center	97	6.64	2.12	-219.94	-15.05
1146	1472.43	1474.94	2.5	Area:Mouse 1 Center In Center 50	56.14	22.44	1.85	6.7	2.68
1147	1474.94	1477.31	2.37	Area:Mouse 1 Center In Center 75	78.83	33.28	1.96	-39.09	-16.5
1148	1476.31	1476.97	0.67	Mouse 1 In Place Activity in Area Box	15.97	23.94	1.88	-11.44	-17.14
1149	1476.31	1476.97	0.67	Mouse 1 In Place Activity in Area Center 75	15.97	23.94	1.88	-11.44	-17.14
1150	1476.31	1476.97	0.67	Mouse 1 In Place Activity in Area Center	15.97	23.94	1.88	-11.44	-17.14
1151	1477.31	1480.74	3.44	Area:Mouse 1 Center In Periphery	57.49	16.73	1.64	-56.16	-16.34
1153	1477.61	1484.45	6.84	Mouse 1 In Place Activity in Area Box	89.9	13.14	1.64	212.01	30.99
1154	1477.61	1480.38	2.77	Mouse 1 In Place Activity in Area Periphery	45.5	16.43	1.55	-47.63	-17.2
1155	1480.74	1481.41	0.67	Area:Mouse 1 Center In Center 75	4.73	7.09	1.94	17.71	26.54
1156	1480.74	1481.41	0.67	Area:Mouse 1 Center In Center	4.73	7.09	1.94	17.71	26.54
1158	1480.51	1481.18	0.67	Mouse 1 In Place Activity in Area Center 75	2.88	4.32	1.96	-12.18	-18.26
1159	1480.51	1481.18	0.67	Mouse 1 In Place Activity in Area Center	2.88	4.32	1.96	-12.18	-18.26
1160	1481.41	1508.24	26.83	Area:Mouse 1 Center In Periphery	492.81	18.37	1.82	140.44	5.24
1162	1481.81	1484.45	2.64	Mouse 1 In Place Activity in Area Periphery	36.23	13.75	1.6	184.58	70.02
1163	1485.55	1493.32	7.77	Mouse 1 In Place Activity in Area Box	48.34	6.22	1.77	24.05	3.09
1164	1485.55	1493.32	7.77	Mouse 1 In Place Activity in Area Periphery	48.34	6.22	1.77	24.05	3.09
1165	1494.46	1495.99	1.53	Mouse 1 Locomotion in Area Box	162.04	105.57	2.54	39.41	25.67
1166	1494.46	1495.99	1.53	Mouse 1 Locomotion in Area Periphery	162.04	105.57	2.54	39.41	25.67
1167	1496.16	1499.06	2.9	Mouse 1 In Place Activity in Area Box	74.51	25.67	1.68	53.28	18.35
1168	1496.16	1499.06	2.9	Mouse 1 In Place Activity in Area Periphery	74.51	25.67	1.68	53.28	18.35
1169	1500.76	1501.96	1.2	Mouse 1 In Place Activity in Area Box	22.59	18.81	1.41	12.28	10.22
1170	1500.76	1501.96	1.2	Mouse 1 In Place Activity in Area Periphery	22.59	18.81	1.41	12.28	10.22
1171	1502.53	1507.74	5.21	Mouse 1 In Place Activity in Area Box	32.55	6.25	1.98	-42.96	-8.25
1172	1502.53	1507.74	5.21	Mouse 1 In Place Activity in Area Periphery	32.55	6.25	1.98	-42.96	-8.25
1173	1508.24	1512.44	4.2	Area:Mouse 1 Center In Center 75	294.82	70.12	2.34	39.16	9.31
1174	1508.24	1512.44	4.2	Area:Mouse 1 Center In Center	294.82	70.12	2.34	39.16	9.31
1176	1509.37	1511.01	1.63	Mouse 1 Locomotion in Area Box	174.27	106.59	2.42	32.09	19.63
1177	1509.37	1511.01	1.63	Mouse 1 Locomotion in Area Center 75	174.27	106.59	2.42	32.09	19.63
1178	1509.37	1511.01	1.63	Mouse 1 Locomotion in Area Center	174.27	106.59	2.42	32.09	19.63
1179	1511.14	1512.57	1.43	Mouse 1 In Place Activity in Area Box	53.04	36.97	2.41	-3.77	-2.63
1180	1511.14	1512.11	0.97	Mouse 1 In Place Activity in Area Center 75	53.04	54.82	2.44	1.11	1.15
1181	1511.14	1512.11	0.97	Mouse 1 In Place Activity in Area Center	53.04	54.82	2.44	1.11	1.15
1182	1512.44	1542.5	30.06	Area:Mouse 1 Center In Periphery	818.38	27.22	1.99	66.48	2.21
1184	1512.88	1514.14	1.27	Mouse 1 Locomotion in Area Box	93.96	74.1	2.53	12.82	10.11
1185	1512.88	1514.14	1.27	Mouse 1 Locomotion in Area Periphery	93.96	74.1	2.53	12.82	10.11
1186	1514.28	1517.38	3.1	Mouse 1 In Place Activity in Area Box	54.08	17.43	1.99	25.09	8.08
1187	1514.28	1517.38	3.1	Mouse 1 In Place Activity in Area Periphery	54.08	17.43	1.99	25.09	8.08
1188	1518.78	1519.45	0.67	Mouse 1 In Place Activity in Area Box	28.26	42.35	1.41	-49.42	-74.06
1189	1518.78	1519.45	0.67	Mouse 1 In Place Activity in Area Periphery	28.26	42.35	1.41	-49.42	-74.06
1190	1520.05	1530.69	10.64	Mouse 1 In Place Activity in Area Box	19.42	1.82	1.77	37.86	3.56
1191	1520.05	1530.69	10.64	Mouse 1 In Place Activity in Area Periphery	19.42	1.82	1.77	37.86	3.56
1192	1531.13	1533.93	2.8	Mouse 1 Locomotion in Area Box	194.27	69.31	2.24	12.22	4.36
1193	1531.13	1533.93	2.8	Mouse 1 Locomotion in Area Periphery	194.27	69.31	2.24	12.22	4.36
1194	1536.67	1539.94	3.27	Mouse 1 In Place Activity in Area Box	36.35	11.12	1.8	-5.41	-1.65
1195	1536.67	1539.94	3.27	Mouse 1 In Place Activity in Area Periphery	36.35	11.12	1.8	-5.41	-1.65
1196	1540.14	1541.3	1.17	Mouse 1 Locomotion in Area Box	91.03	77.95	2.51	-33.29	-28.5
1197	1540.14	1541.3	1.17	Mouse 1 Locomotion in Area Periphery	91.03	77.95	2.51	-33.29	-28.5
1198	1542.5	1543.27	0.77	Area:Mouse 1 Center In Center 75	49.06	63.92	2.69	4.53	5.9
1199	1542.5	1543.27	0.77	Area:Mouse 1 Center In Center	49.06	63.92	2.69	4.53	5.9
1201	1542.27	1544.84	2.57	Mouse 1 Locomotion in Area Box	166.8	64.92	2.6	-30.76	-11.97
1202	1543.27	1543.57	0.3	Area:Mouse 1 Center In Periphery	32.6	108.57	2.47	-2.17	-7.21
1204	1543.57	1543.87	0.3	Area:Mouse 1 Center In Center 75	22.9	76.27	2.2	-3.97	-13.22
1205	1543.57	1543.87	0.3	Area:Mouse 1 Center In Center	22.9	76.27	2.2	-3.97	-13.22
1207	1543.87	1591.89	48.01	Area:Mouse 1 Center In Periphery	1780.98	37.09	2.22	-189.06	-3.94
1209	1545.57	1546.88	1.3	Mouse 1 Locomotion in Area Box	85.78	65.92	2.84	-6.94	-5.34
1210	1545.57	1546.88	1.3	Mouse 1 Locomotion in Area Periphery	85.78	65.92	2.84	-6.94	-5.34
1211	1547.08	1548.54	1.47	Mouse 1 In Place Activity in Area Box	44.72	30.46	2.19	-10.04	-6.84
1212	1547.08	1548.54	1.47	Mouse 1 In Place Activity in Area Periphery	44.72	30.46	2.19	-10.04	-6.84
1213	1549.68	1551.95	2.27	Mouse 1 Locomotion in Area Box	240.87	106.16	2.9	-67.64	-29.81
1214	1549.68	1551.95	2.27	Mouse 1 Locomotion in Area Periphery	240.87	106.16	2.9	-67.64	-29.81
1215	1552.61	1556.75	4.14	Mouse 1 Locomotion in Area Box	445.43	107.66	2.82	-150.87	-36.46
1216	1552.61	1556.75	4.14	Mouse 1 Locomotion in Area Periphery	445.43	107.66	2.82	-150.87	-36.46
1217	1553.65	1554.02	0.37	Mouse 1 Flat-Back Approach in Area Box	65.39	178.15	3.25	-1.88	-5.13
1218	1556.92	1557.62	0.7	Mouse 1 In Place Activity in Area Box	34.63	49.42	2.24	-5.63	-8.04
1219	1556.92	1557.62	0.7	Mouse 1 In Place Activity in Area Periphery	34.63	49.42	2.24	-5.63	-8.04
1220	1557.79	1558.79	1	Mouse 1 Locomotion in Area Box	48.39	48.35	2.6	27.06	27.03
1221	1557.79	1558.79	1	Mouse 1 Locomotion in Area Periphery	48.39	48.35	2.6	27.06	27.03
1222	1559.59	1561.49	1.9	Mouse 1 Locomotion in Area Box	136.43	71.73	2.74	-83.03	-43.66
1223	1559.59	1561.49	1.9	Mouse 1 Locomotion in Area Periphery	136.43	71.73	2.74	-83.03	-43.66
1224	1561.22	1561.66	0.43	Mouse 1 Flat-Back Approach in Area Box	30.09	69.36	3.46	-5.15	-11.88
1225	1562.76	1563.36	0.6	Mouse 1 Flat-Back Approach in Area Box	31.04	51.68	3.38	-0.87	-1.45
1226	1562.59	1564.16	1.57	Mouse 1 Locomotion in Area Box	105.83	67.48	3.15	1.14	0.73
1227	1562.59	1564.16	1.57	Mouse 1 Locomotion in Area Periphery	105.83	67.48	3.15	1.14	0.73
1228	1564.36	1565.49	1.13	Mouse 1 In Place Activity in Area Box	40.92	36.07	2.45	-30.21	-26.63
1229	1564.36	1565.49	1.13	Mouse 1 In Place Activity in Area Periphery	40.92	36.07	2.45	-30.21	-26.63
1230	1565.96	1569.66	3.7	Mouse 1 In Place Activity in Area Box	26.43	7.14	2.53	-7.94	-2.14
1231	1565.96	1569.66	3.7	Mouse 1 In Place Activity in Area Periphery	26.43	7.14	2.53	-7.94	-2.14
1232	1570.53	1578.14	7.61	Mouse 1 In Place Activity in Area Box	34.74	4.57	1.56	16.49	2.17
1233	1570.53	1578.14	7.61	Mouse 1 In Place Activity in Area Periphery	34.74	4.57	1.56	16.49	2.17
1234	1578.97	1589.22	10.24	Mouse 1 In Place Activity in Area Box	70.31	6.86	1.77	236.64	23.1
1235	1578.97	1589.22	10.24	Mouse 1 In Place Activity in Area Periphery	70.31	6.86	1.77	236.64	23.1
1236	1591.89	1596.76	4.87	Area:Mouse 1 Center In Center 75	178.26	36.59	2.05	-38.75	-7.95
1237	1591.89	1596.76	4.87	Area:Mouse 1 Center In Center	178.26	36.59	2.05	-38.75	-7.95
1239	1595.46	1596.32	0.87	Mouse 1 In Place Activity in Area Box	14.63	16.87	1.67	20.14	23.22
1240	1595.46	1596.32	0.87	Mouse 1 In Place Activity in Area Center 75	14.63	16.87	1.67	20.14	23.22
1241	1595.46	1596.32	0.87	Mouse 1 In Place Activity in Area Center	14.63	16.87	1.67	20.14	23.22
1242	1596.76	1630.16	33.4	Area:Mouse 1 Center In Periphery	794.05	23.77	1.87	-178.86	-5.5
1243	1597.06	1597.66	0.6	Mouse 1 In Place Activity in Area Box	26.11	43.48	1.99	15.91	26.5
1244	1597.06	1597.66	0.6	Mouse 1 In Place Activity in Area Periphery	26.11	43.48	1.99	15.91	26.5
1245	1598.66	1599.76	1.1	Mouse 1 In Place Activity in Area Box	19.84	18.02	1.41	-6.43	-12.84
1246	1598.66	1599.76	1.1	Mouse 1 In Place Activity in Area Periphery	19.84	18.02	1.41	-6.43	-12.84
1247	1600.53	1605.87	5.34	Mouse 1 In Place Activity in Area Box	41.93	7.85	1.87	-92.26	-17.28
1248	1600.53	1605.87	5.34	Mouse 1 In Place Activity in Area Periphery	41.93	7.85	1.87	-92.26	-17.28
1249	1608.7	1610.97	2.27	Mouse 1 Locomotion in Area Box	180.85	79.71	2.05	-1.29	-0.57
1250	1608.7	1610.97	2.27	Mouse 1 Locomotion in Area Periphery	180.85	79.71	2.05	-1.29	-0.57
1251	1613.01	1613.91	0.9	Mouse 1 In Place Activity in Area Box	32.73	36.33	1.99	-32.96	-36.59
1252	1613.01	1613.91	0.9	Mouse 1 In Place Activity in Area Periphery	32.73	36.33	1.99	-32.96	-36.59
1253	1614.08	1614.98	0.9	Mouse 1 Locomotion in Area Box	56.33	62.53	2.43	-15.91	-17.66
1254	1614.08	1614.98	0.9	Mouse 1 Locomotion in Area Periphery	56.33	62.53	2.43	-15.91	-17.66
1255	1616.48	1627.56	11.08	Mouse 1 In Place Activity in Area Box	73.39	6.63	1.83	15.91	1.44
1256	1616.48	1627.56	11.08	Mouse 1 In Place Activity in Area Periphery	73.39	6.63	1.83	15.91	1.44
1258	1628.72	1630.16	1.43	Mouse 1 In Place Activity in Area Box	29.7	20.7	1.4	-12.65	-8.82
1259	1628.72	1630.16	1.43	Mouse 1 In Place Activity in Area Periphery	29.7	20.7	1.4	-12.65	-8.82
