# Supplementary material for: Inhibitory medial zona incerta pathway drives exploratory behavior by inhibiting glutamatergic cuneiform neurons
Source: Nat Commun. 2024 Feb 7;15:1160. doi: 10.1038/s41467-024-45288-x (PMC10850156; doi:10.1038/s41467-024-45288-x)
Supplement: Supplementary file 4 — Supplementary Software [file 41467_2024_45288_MOESM4_ESM.zip › Behavior Software/EZEthogram/cleversys_events/Trial event export ZIMLR vGAT OFT_3.xlsx]

## Sheet: Trial 12
Trial 12 -- ROOT:SS Reanalysis 2021:vGAT OFT 3 ABA
Arena	Last Modified Date	Virus
1	2021-06-03 18:56:46	ChR2
ID	From Second	To Second	Length(Second)	Event	Dist(mm)	V(mm/s)	Elongation	TAngleSum	AverAngle
2	0.17	40.14	39.97	Area:Mouse 1 Center In Periphery	315.98	8.11	1.92	-87.08	-2.37
6	40.24	40.44	0.2	Mouse 1 Cross Over Periphery and Center 75 by Center	6.29	31.43	2.82	8.39	41.93		55.23	99.21	33.39		5.523	9.921	3.339
7	0.43	2.04	1.6	Mouse 1 In Place Activity in Area Box	0	0	1.37	-1.1	-0.69		49.99	105.18			4.999	10.518
8	0.43	2.04	1.6	Mouse 1 In Place Activity in Area Periphery	0	0	1.37	-1.1	-0.69		55.16	71.05			5.516	7.105
11	2.04	3.7	1.67	Mouse 1 has no movement in Area Box	0	0	1.27	-2.22	-1.33		44.46	74.06			4.446	7.406
12	2.04	3.7	1.67	Mouse 1 has no movement in Area Periphery	0	0	1.27	-2.22	-1.33			97.66				9.766
13	3.7	24.16	20.45	Mouse 1 In Place Activity in Area Box	41.26	2.02	1.66	48.83	2.55			79.3				7.93
14	3.7	24.16	20.45	Mouse 1 In Place Activity in Area Periphery	41.26	2.02	1.66	48.83	2.55			64.88				6.488
19	24.56	25.03	0.47	Mouse 1 Flat-Back Approach in Area Box	19.16	41.02	4.39	-11.58	-24.79			99.83				9.983
20	25.06	28.93	3.87	Mouse 1 In Place Activity in Area Box	41.64	10.76	1.85	-18.75	-4.85			71.88				7.188
21	25.06	28.93	3.87	Mouse 1 In Place Activity in Area Periphery	41.64	10.76	1.85	-18.75	-4.85			114.65				11.465
24	29.23	29.5	0.27	Mouse 1 Flat-Back Approach in Area Box	10.45	39.14	4.65	4.85	18.16			51.66				5.166
25	29.63	30.3	0.67	Mouse 1 In Place Activity in Area Box	42.44	63.59	4.08	4.11	6.16			62.26				6.226
26	29.63	30.3	0.67	Mouse 1 In Place Activity in Area Periphery	42.44	63.59	4.08	4.11	6.16
27	29.1	30.93	1.84	Mouse 1 Turn Around	77.27	42.11	3.4	-117.48	-64.01
29	30.46	31.77	1.3	Mouse 1 Locomotion in Area Box	71.87	55.23	2.29	-175.17	-141.89
30	30.46	31.77	1.3	Mouse 1 Locomotion in Area Periphery	71.87	55.23	2.29	-175.17	-141.89
31	32.3	33.4	1.1	Mouse 1 In Place Activity in Area Box	4.99	4.53	1.4	24.68	82.18
32	32.3	33.4	1.1	Mouse 1 In Place Activity in Area Periphery	4.99	4.53	1.4	24.68	82.18
35	33.6	34.1	0.5	Mouse 1 Turn Around	8.37	16.72	2.51	0.09	0.25
38	34.83	39.91	5.07	Mouse 1 Turn Around	30.77	6.07	2.5	-1.21	-0.24
39	35.24	39.84	4.6	Mouse 1 In Place Activity in Area Box	22.73	4.94	2.51	0.58	0.13
40	35.24	39.84	4.6	Mouse 1 In Place Activity in Area Periphery	22.73	4.94	2.51	0.58	0.13
43	40.14	41.34	1.2	Area:Mouse 1 Center In Center	58.9	49.04	2.53	110.71	92.16
44	40.14	41.34	1.2	Area:Mouse 1 Center In Center 75	58.9	49.04	2.53	110.71	92.16
46	41.44	41.64	0.2	Mouse 1 Cross Over Periphery and Center 75 by Center	15.58	77.84	2.45	9.9	49.45
47	40.04	41.04	1	Mouse 1 Turn Around	41.64	41.6	2.52	89.28	89.19
49	40.04	41.57	1.53	Mouse 1 Locomotion in Area Box	76.72	49.99	2.51	140.62	91.62
51	41.34	48.85	7.51	Area:Mouse 1 Center In Periphery	275.1	36.64	3.19	-144.28	-19.22
52	48.95	49.15	0.2	Mouse 1 Cross Over Periphery and Center 75 by Center	8.31	41.53	2.7	-6.73	-33.63
54	42.61	44.21	1.6	Mouse 1 In Place Activity in Area Box	23.74	14.82	3.5	5.34	3.33
55	42.61	44.21	1.6	Mouse 1 In Place Activity in Area Periphery	23.74	14.82	3.5	5.34	3.33
56	44.71	45.61	0.9	Mouse 1 Flat-Back Approach in Area Box	63.2	70.16	4.08	3.86	4.28
57	44.58	45.51	0.93	Mouse 1 Locomotion in Area Box	51.54	55.16	4.15	1.23	1.32
58	44.58	45.51	0.93	Mouse 1 Locomotion in Area Periphery	51.54	55.16	4.15	1.23	1.32
59	45.51	46.25	0.73	Mouse 1 SAP [None]	67.74	92.27	4.09	0.64	0.87
60	45.68	46.65	0.97	Mouse 1 In Place Activity in Area Box	52.94	54.71	3.79	-15.87	-16.4
61	45.68	46.65	0.97	Mouse 1 In Place Activity in Area Periphery	52.94	54.71	3.79	-15.87	-16.4
65	47.38	48.08	0.7	Mouse 1 In Place Activity in Area Box	22.96	32.77	2.59	19.54	27.89
66	47.38	48.08	0.7	Mouse 1 In Place Activity in Area Periphery	22.96	32.77	2.59	19.54	27.89
68	45.18	48.95	3.77	Mouse 1 Turn Around	149.23	39.58	2.99	-108.45	-28.76
69	48.85	70.57	21.72	Area:Mouse 1 Center In Center	172.16	7.93	2.31	-132.43	-6.1
70	48.85	49.15	0.3	Area:Mouse 1 Center In Center 75	10.31	34.33	2.57	-14.82	-49.35
72	70.67	70.87	0.2	Mouse 1 Cross Over Periphery and Center 75 by Center	15.51	77.48	2.58	-7.62	-38.06
73	49.15	61.16	12.01	Area:Mouse 1 Center In Center 50	72.81	6.06	2.47	17.19	1.43
74	49.42	68.27	18.85	Mouse 1 In Place Activity in Area Box	101.23	5.37	2.32	35.59	1.89
75	49.42	68.27	18.85	Mouse 1 In Place Activity in Area Center	101.23	5.37	2.32	35.59	1.89
76	49.42	60.79	11.38	Mouse 1 In Place Activity in Area Center 50	51	4.48	2.48	-11.49	-1.01
77	61.16	63.83	2.67	Area:Mouse 1 Center In Center 75	34.54	12.94	2.05	-9.6	-3.6
78	62	63.06	1.07	Mouse 1 In Place Activity in Area Center 75	13.28	12.44	2.1	-2.57	-2.41
79	63.83	64.73	0.9	Area:Mouse 1 Center In Center 50	10.48	11.64	2.16	8.41	9.34
80	63.6	64.5	0.9	Mouse 1 In Place Activity in Area Center 50	13.22	14.67	2.13	-10.01	-11.11
81	64.73	68.77	4.04	Area:Mouse 1 Center In Center 75	2.06	0.51	2.08	-5.23	-1.29
82	64.5	68.27	3.77	Mouse 1 In Place Activity in Area Center 75	2.85	0.76	2.09	24.55	6.51
83	68.77	70.04	1.27	Area:Mouse 1 Center In Center 50	24.26	19.13	2.12	-77.2	-60.88
84	70.04	70.57	0.53	Area:Mouse 1 Center In Center 75	17.71	33.17	2.51	-51.18	-95.87
87	70.57	205.97	135.4	Area:Mouse 1 Center In Periphery	569.78	4.21	1.58	-12.88	-0.21
88	206.07	206.27	0.2	Mouse 1 Cross Over Periphery and Center 75 by Center	12.76	63.75	2.59	4.16	20.77
90	71.57	73.64	2.07	Mouse 1 Locomotion in Area Box	91.98	44.46	1.98	73.21	64.54
91	71.57	73.64	2.07	Mouse 1 Locomotion in Area Periphery	91.98	44.46	1.98	73.21	64.54
92	73.64	85.42	11.78	Mouse 1 In Place Activity in Area Box	6.2	0.53	1.42	1.67	0.48
93	73.64	85.42	11.78	Mouse 1 In Place Activity in Area Periphery	6.2	0.53	1.42	1.67	0.48
96	85.42	86.49	1.07	Mouse 1 has no movement in Area Box	0	0	1.35	-3.37	-5.31
97	85.42	86.49	1.07	Mouse 1 has no movement in Area Periphery	0	0	1.35	-3.37	-5.31
98	86.49	89.22	2.74	Mouse 1 In Place Activity in Area Box	0	0	1.34	4.66	7.35
99	86.49	89.22	2.74	Mouse 1 In Place Activity in Area Periphery	0	0	1.34	4.66	7.35
100	89.22	90.16	0.93	Mouse 1 has no movement in Area Box	0	0	1.52	-0.94	-1.89
101	89.22	90.16	0.93	Mouse 1 has no movement in Area Periphery	0	0	1.52	-0.94	-1.89
102	90.16	97.46	7.31	Mouse 1 In Place Activity in Area Box	4.28	0.59	1.71	5.49	1.13
103	90.16	97.46	7.31	Mouse 1 In Place Activity in Area Periphery	4.28	0.59	1.71	5.49	1.13
104	97.46	98.4	0.93	Mouse 1 has no movement in Area Box	0	0	2.3	3.41	3.65
105	97.46	98.4	0.93	Mouse 1 has no movement in Area Periphery	0	0	2.3	3.41	3.65
106	98.4	105.14	6.74	Mouse 1 In Place Activity in Area Box	0.71	0.11	1.36	-7.56	-8.39
107	98.4	105.14	6.74	Mouse 1 In Place Activity in Area Periphery	0.71	0.11	1.36	-7.56	-8.39
108	105.14	107.57	2.44	Mouse 1 has no movement in Area Box	0	0	1.33	-2.89	-10.82
109	105.14	107.57	2.44	Mouse 1 has no movement in Area Periphery	0	0	1.33	-2.89	-10.82
110	107.57	116.48	8.91	Mouse 1 In Place Activity in Area Box	11.82	1.33	1.75	-2.7	-0.48
111	107.57	116.48	8.91	Mouse 1 In Place Activity in Area Periphery	11.82	1.33	1.75	-2.7	-0.48
112	116.48	117.85	1.37	Mouse 1 has no movement in Area Box	0	0	1.56	1.54	2.72
113	116.48	117.85	1.37	Mouse 1 has no movement in Area Periphery	0	0	1.56	1.54	2.72
116	117.85	122.22	4.37	Mouse 1 In Place Activity in Area Box	0	0	1.33	-7.66	-6.38
117	117.85	122.22	4.37	Mouse 1 In Place Activity in Area Periphery	0	0	1.33	-7.66	-6.38
118	124.62	128.43	3.8	Mouse 1 has no movement in Area Box	0	0	1.76	-4.95	-1.3
119	124.62	128.43	3.8	Mouse 1 has no movement in Area Periphery	0	0	1.76	-4.95	-1.3
120	128.43	133.13	4.7	Mouse 1 In Place Activity in Area Box	0	0	1.33	6.63	7.64
121	128.43	133.13	4.7	Mouse 1 In Place Activity in Area Periphery	0	0	1.33	6.63	7.64
124	133.13	134.97	1.84	Mouse 1 has no movement in Area Box	0	0	1.38	-7.23	-9.42
125	133.13	134.97	1.84	Mouse 1 has no movement in Area Periphery	0	0	1.38	-7.23	-9.42
126	134.97	135.9	0.93	Mouse 1 In Place Activity in Area Box	0	0	1.45	2.22	7.4
127	134.97	135.9	0.93	Mouse 1 In Place Activity in Area Periphery	0	0	1.45	2.22	7.4
128	135.9	137.5	1.6	Mouse 1 has no movement in Area Box	0	0	1.37	2.95	7.38
129	135.9	137.5	1.6	Mouse 1 has no movement in Area Periphery	0	0	1.37	2.95	7.38
130	137.5	147.41	9.91	Mouse 1 In Place Activity in Area Box	0	0	1.31	-9	-7.1
131	137.5	147.41	9.91	Mouse 1 In Place Activity in Area Periphery	0	0	1.31	-9	-7.1
134	147.41	148.42	1	Mouse 1 has no movement in Area Box	0	0	1.33	0.06	0.56
135	147.41	148.42	1	Mouse 1 has no movement in Area Periphery	0	0	1.33	0.06	0.56
136	148.42	149.98	1.57	Mouse 1 In Place Activity in Area Box	0	0	1.4	-5.16	-12.88
137	148.42	149.98	1.57	Mouse 1 In Place Activity in Area Periphery	0	0	1.4	-5.16	-12.88
138	149.98	153.22	3.24	Mouse 1 has no movement in Area Box	0	0	1.58	-0.44	-0.19
139	149.98	153.22	3.24	Mouse 1 has no movement in Area Periphery	0	0	1.58	-0.44	-0.19
140	153.22	158.69	5.47	Mouse 1 In Place Activity in Area Box	2.52	0.46	1.52	-17.34	-5.9
141	153.22	158.69	5.47	Mouse 1 In Place Activity in Area Periphery	2.52	0.46	1.52	-17.34	-5.9
142	158.69	161.03	2.34	Mouse 1 has no movement in Area Box	0	0	1.5	-0.11	-0.06
143	158.69	161.03	2.34	Mouse 1 has no movement in Area Periphery	0	0	1.5	-0.11	-0.06
144	161.03	162.7	1.67	Mouse 1 In Place Activity in Area Box	0	0	1.28	-4.27	-18.27
145	161.03	162.7	1.67	Mouse 1 In Place Activity in Area Periphery	0	0	1.28	-4.27	-18.27
146	162.7	167.6	4.9	Mouse 1 has no movement in Area Box	0	0	1.26	-3.19	-13.67
147	162.7	167.6	4.9	Mouse 1 has no movement in Area Periphery	0	0	1.26	-3.19	-13.67
148	167.6	169.2	1.6	Mouse 1 In Place Activity in Area Box	1.02	0.64	1.33	9.51	35.64
149	167.6	169.2	1.6	Mouse 1 In Place Activity in Area Periphery	1.02	0.64	1.33	9.51	35.64
152	169.2	171.71	2.5	Mouse 1 has no movement in Area Box	0	0	1.35	-8.49	-18.17
153	169.2	171.71	2.5	Mouse 1 has no movement in Area Periphery	0	0	1.35	-8.49	-18.17
154	171.71	177.08	5.37	Mouse 1 In Place Activity in Area Box	7.68	1.43	1.45	50.65	23.72
155	171.71	177.08	5.37	Mouse 1 In Place Activity in Area Periphery	7.68	1.43	1.45	50.65	23.72
158	177.08	179.75	2.67	Mouse 1 has no movement in Area Box	2.05	0.77	1.9	-7.17	-2.9
159	177.08	179.75	2.67	Mouse 1 has no movement in Area Periphery	2.05	0.77	1.9	-7.17	-2.9
161	179.75	198.16	18.42	Mouse 1 In Place Activity in Area Box	13.57	0.74	1.71	0.42	0.04
162	179.75	198.16	18.42	Mouse 1 In Place Activity in Area Periphery	13.57	0.74	1.71	0.42	0.04
165	185.99	186.62	0.63	Mouse 1 Turn Around	3.51	5.54	1.74	-13.25	-28.36
168	198.43	198.73	0.3	Mouse 1 Flat-Back Approach in Area Box	6.13	20.42	3.43	-5.4	-17.97
169	198.4	200.07	1.67	Mouse 1 Locomotion in Area Box	142.36	85.33	3.28	-10.08	-6.04
170	198.4	200.07	1.67	Mouse 1 Locomotion in Area Periphery	142.36	85.33	3.28	-10.08	-6.04
171	199.5	199.97	0.47	Mouse 1 Flat-Back Approach in Area Box	57.28	122.61	3.64	-1.58	-3.37
172	201.9	203.5	1.6	Mouse 1 In Place Activity in Area Box	44.89	28.03	1.81	5.56	3.47
173	201.9	203.5	1.6	Mouse 1 In Place Activity in Area Periphery	44.89	28.03	1.81	5.56	3.47
174	204.24	205.44	1.2	Mouse 1 In Place Activity in Area Box	28.01	23.32	2.07	-22.49	-18.72
175	204.24	205.44	1.2	Mouse 1 In Place Activity in Area Periphery	28.01	23.32	2.07	-22.49	-18.72
176	201.43	205.97	4.54	Mouse 1 Turn Around	128.78	28.38	2.04	-97.97	-21.59
179	205.97	206.57	0.6	Area:Mouse 1 Center In Center	44.23	73.65	2.57	19.24	32.03
180	205.97	206.57	0.6	Area:Mouse 1 Center In Center 75	44.23	73.65	2.57	19.24	32.03
182	206.67	206.87	0.2	Mouse 1 Cross Over Periphery and Center 75 by Center	24.37	121.72	2.55	9.26	46.27
184	205.64	207.04	1.4	Mouse 1 Locomotion in Area Box	105.6	75.35	2.42	13.4	9.56
186	206.57	238.94	32.37	Area:Mouse 1 Center In Periphery	967.79	29.9	1.88	-141.02	-5.59
188	239.04	239.24	0.2	Mouse 1 Cross Over Periphery and Center 75 by Center	8.85	44.22	2.32	1.83	9.14
189	208.07	209.18	1.1	Mouse 1 Locomotion in Area Box	76.81	69.76	2.4	-7.31	-6.64
190	208.07	209.18	1.1	Mouse 1 Locomotion in Area Periphery	76.81	69.76	2.4	-7.31	-6.64
191	209.38	210.51	1.13	Mouse 1 In Place Activity in Area Box	51.5	45.4	1.68	-53.7	-47.34
192	209.38	210.51	1.13	Mouse 1 In Place Activity in Area Periphery	51.5	45.4	1.68	-53.7	-47.34
193	211.34	213.95	2.6	Mouse 1 In Place Activity in Area Box	28.38	10.91	1.98	-4.5	-1.73
194	211.34	213.95	2.6	Mouse 1 In Place Activity in Area Periphery	28.38	10.91	1.98	-4.5	-1.73
197	215.15	215.98	0.83	Mouse 1 In Place Activity in Area Box	39.9	47.83	2.22	-14.46	-17.33
198	215.15	215.98	0.83	Mouse 1 In Place Activity in Area Periphery	39.9	47.83	2.22	-14.46	-17.33
201	216.08	217.42	1.33	Mouse 1 Locomotion in Area Box	120.5	90.29	2.53	43.83	32.84
202	216.08	217.42	1.33	Mouse 1 Locomotion in Area Periphery	120.5	90.29	2.53	43.83	32.84
203	217.58	219.22	1.63	Mouse 1 In Place Activity in Area Box	57.32	35.06	1.45	82.92	50.72
204	217.58	219.22	1.63	Mouse 1 In Place Activity in Area Periphery	57.32	35.06	1.45	82.92	50.72
205	216.88	219.82	2.94	Mouse 1 Turn Around	165.95	56.52	1.72	0.41	0.14
206	219.99	220.15	0.17	Mouse 1 Turn Around	2.92	17.48	2	-6.29	-62.82
207	220.49	230.03	9.54	Mouse 1 In Place Activity in Area Box	30.56	3.2	1.69	-38.49	-5.89
208	220.49	230.03	9.54	Mouse 1 In Place Activity in Area Periphery	30.56	3.2	1.69	-38.49	-5.89
211	230.16	232.13	1.97	Mouse 1 Locomotion in Area Box	195.3	99.21	2.37	19.6	11.75
212	230.16	232.13	1.97	Mouse 1 Locomotion in Area Periphery	195.3	99.21	2.37	19.6	11.75
213	231.6	231.83	0.23	Mouse 1 Turn Around	34.38	147.21	2.52	-6.33	-37.95
214	232.37	237.34	4.97	Mouse 1 In Place Activity in Area Box	43.17	8.68	1.53	-56.8	-27.02
215	232.37	237.34	4.97	Mouse 1 In Place Activity in Area Periphery	43.17	8.68	1.53	-56.8	-27.02
216	235.34	235.5	0.17	Mouse 1 Turn Around	0.74	4.45	1.56	-6.28	-62.78
217	237.9	238.71	0.8	Mouse 1 Turn Around	27.03	33.76	2.04	62.43	93.55
220	238.94	248.35	9.41	Area:Mouse 1 Center In Center	531.69	56.51	2.3	-58.95	-6.26
221	238.94	240.34	1.4	Area:Mouse 1 Center In Center 75	82.44	58.83	2.36	-0.18	-0.13
222	248.45	248.65	0.2	Mouse 1 Cross Over Periphery and Center 75 by Center	21.87	109.22	2.6	-5.46	-27.28
224	239.51	241.24	1.74	Mouse 1 Locomotion in Area Box	182.49	105.18	2.37	10.63	6.12
225	239.51	241.24	1.74	Mouse 1 Locomotion in Area Center	182.49	105.18	2.37	10.63	6.12
226	240.34	240.74	0.4	Area:Mouse 1 Center In Center 50	49.95	124.74	2.28	18.78	46.91
227	240.74	243.14	2.4	Area:Mouse 1 Center In Center 75	188.14	78.31	2.08	-143.94	-59.91
228	240.51	241.24	0.73	Mouse 1 Locomotion in Area Center 75	105.6	143.86	2.29	16.84	22.94
229	240.77	242.71	1.94	Mouse 1 Turn Around	163.59	84.53	2.06	-103.23	-53.34
230	243.14	245.08	1.94	Area:Mouse 1 Center In Center 50	51.29	26.5	2.35	-3.66	-1.89
231	243.58	244.58	1	Mouse 1 In Place Activity in Area Box	27.73	27.7	2.31	-4.1	-4.1
232	243.58	244.58	1	Mouse 1 In Place Activity in Area Center	27.73	27.7	2.31	-4.1	-4.1
233	243.58	244.58	1	Mouse 1 In Place Activity in Area Center 50	27.73	27.7	2.31	-4.1	-4.1
234	245.08	247.51	2.44	Area:Mouse 1 Center In Center 25	95.63	39.26	2.3	58.11	23.86
235	245.15	247.31	2.17	Mouse 1 Turn Around	88.69	40.89	2.27	68.79	31.72
236	247.51	247.95	0.43	Area:Mouse 1 Center In Center 50	24.58	56.66	2.69	3.95	9.1
237	247.95	248.35	0.4	Area:Mouse 1 Center In Center 75	39.67	99.07	2.74	7.98	19.94
239	247.25	248.55	1.3	Mouse 1 Locomotion in Area Box	92.46	71.05	2.68	0.56	0.43
241	248.35	256.39	8.04	Area:Mouse 1 Center In Periphery	418.01	51.98	2.29	-190.35	-25.81
242	256.49	256.69	0.2	Mouse 1 Cross Over Periphery and Center 75 by Center	21	104.89	2.11	-6.17	-30.8
244	248.05	250.78	2.74	Mouse 1 Turn Around	143.14	52.31	2.42	-87.18	-31.86
245	251.15	251.82	0.67	Mouse 1 Flat-Back Approach in Area Box	40.36	60.48	3.6	-21.71	-32.53
246	250.92	252.32	1.4	Mouse 1 Locomotion in Area Box	103.79	74.06	3.23	-22.51	-16.06
247	250.92	252.32	1.4	Mouse 1 Locomotion in Area Periphery	103.79	74.06	3.23	-22.51	-16.06
248	252.62	254.02	1.4	Mouse 1 In Place Activity in Area Box	49.65	35.43	1.62	6.12	4.37
249	252.62	254.02	1.4	Mouse 1 In Place Activity in Area Periphery	49.65	35.43	1.62	6.12	4.37
250	255.02	257.52	2.5	Mouse 1 Locomotion in Area Box	244.39	97.66	2.32	6.06	2.49
251	255.02	255.89	0.87	Mouse 1 Locomotion in Area Periphery	53.77	61.98	2.39	6.89	8.6
254	256.39	257.36	0.97	Area:Mouse 1 Center In Center	110.53	114.23	2.36	15.97	16.5
255	256.39	256.99	0.6	Area:Mouse 1 Center In Center 75	60.35	100.47	2.29	-8.55	-14.24
257	257.46	257.66	0.2	Mouse 1 Cross Over Periphery and Center 75 by Center	26.96	134.65	2.22	-2.21	-11.05
258	255.49	257.12	1.63	Mouse 1 Locomotion in Area Center	170.69	104.4	2.24	-5.38	-3.29
259	255.49	256.76	1.27	Mouse 1 Locomotion in Area Center 75	130.89	103.23	2.19	-15.99	-12.61
260	256.99	257.09	0.1	Area:Mouse 1 Center In Center 50	12.52	125.06	2.31	13.43	134.14
261	257.09	257.36	0.27	Area:Mouse 1 Center In Center 75	37.67	141.12	2.52	11.09	41.55
264	257.36	267	9.64	Area:Mouse 1 Center In Periphery	377.69	39.17	1.91	410.2	42.83
265	267.1	267.3	0.2	Mouse 1 Cross Over Periphery and Center 75 by Center	4.91	24.51	2.43	7.85	39.21
266	257.62	258.66	1.03	Mouse 1 In Place Activity in Area Box	62.17	60.11	1.77	26.17	25.3
267	257.62	258.66	1.03	Mouse 1 In Place Activity in Area Periphery	62.17	60.11	1.77	26.17	25.3
269	259.73	260.76	1.03	Mouse 1 Locomotion in Area Box	82.02	79.3	2.53	-23.6	-22.82
270	259.73	260.76	1.03	Mouse 1 Locomotion in Area Periphery	82.02	79.3	2.53	-23.6	-22.82
271	260.26	262.93	2.67	Mouse 1 Turn Around	177.25	66.4	2.05	170.74	63.96
272	262.43	265	2.57	Mouse 1 In Place Activity in Area Box	38.74	15.08	1.63	26.12	10.44
273	262.43	265	2.57	Mouse 1 In Place Activity in Area Periphery	38.74	15.08	1.63	26.12	10.44
276	267	268	1	Area:Mouse 1 Center In Center	47.08	47.04	2.56	43.47	43.43
277	267	268	1	Area:Mouse 1 Center In Center 75	47.08	47.04	2.56	43.47	43.43
278	268.1	268.3	0.2	Mouse 1 Cross Over Periphery and Center 75 by Center	23.56	117.68	2.35	-12.33	-61.61
282	268	284.72	16.72	Area:Mouse 1 Center In Periphery	517.22	30.94	1.76	233.08	17.29
283	267.17	268.23	1.07	Mouse 1 Locomotion in Area Box	69.27	64.88	2.57	33.84	31.69
284	284.82	285.02	0.2	Mouse 1 Cross Over Periphery and Center 75 by Center	6.18	30.85	2.1	-1.47	-7.35
286	268.5	271.81	3.3	Mouse 1 In Place Activity in Area Box	57.95	17.54	1.36	39.48	11.95
287	268.5	271.81	3.3	Mouse 1 In Place Activity in Area Periphery	57.95	17.54	1.36	39.48	11.95
293	267.77	273.64	5.87	Mouse 1 Turn Around	165.35	28.16	1.61	142.58	24.28
297	272.67	275.94	3.27	Mouse 1 In Place Activity in Area Box	61.92	18.94	1.83	-87.87	-28.02
298	272.67	275.94	3.27	Mouse 1 In Place Activity in Area Periphery	61.92	18.94	1.83	-87.87	-28.02
299	277.31	279.78	2.47	Mouse 1 Locomotion in Area Box	246.51	99.83	2.56	3.69	1.73
300	277.31	279.78	2.47	Mouse 1 Locomotion in Area Periphery	246.51	99.83	2.56	3.69	1.73
301	279.95	284.25	4.3	Mouse 1 In Place Activity in Area Box	40.93	9.51	1.53	18.81	11.27
302	279.95	284.25	4.3	Mouse 1 In Place Activity in Area Periphery	40.93	9.51	1.53	18.81	11.27
306	283.88	285.75	1.87	Mouse 1 Turn Around	39.51	21.14	1.97	-51.88	-29.34
307	284.72	285.62	0.9	Area:Mouse 1 Center In Center	28.47	31.6	2.04	-52.45	-58.22
308	284.72	285.62	0.9	Area:Mouse 1 Center In Center 75	28.47	31.6	2.04	-52.45	-58.22
309	285.72	285.92	0.2	Mouse 1 Cross Over Periphery and Center 75 by Center	7.58	37.88	2.6	-6.44	-32.16
312	285.62	294.03	8.41	Area:Mouse 1 Center In Periphery	373.97	44.48	1.98	-113.63	-15.41
315	294.13	294.33	0.2	Mouse 1 Cross Over Periphery and Center 75 by Center	6.36	31.77	1.91	-26.74	-133.57
316	285.52	288.82	3.3	Mouse 1 Locomotion in Area Box	237.44	71.88	2.38	29.99	9.08
317	285.52	288.82	3.3	Mouse 1 Locomotion in Area Periphery	237.44	71.88	2.38	29.99	9.08
318	288.25	289.86	1.6	Mouse 1 Turn Around	103.43	64.58	2.07	-43.48	-27.15
319	290.99	291.42	0.43	Mouse 1 Turn Around	8.1	18.68	1.89	-24.35	-81.07
321	291.93	293.63	1.7	Mouse 1 In Place Activity in Area Box	33.96	19.96	1.68	8.59	5.05
322	291.93	293.63	1.7	Mouse 1 In Place Activity in Area Periphery	33.96	19.96	1.68	8.59	5.05
328	294.03	299.27	5.24	Area:Mouse 1 Center In Center	159.9	30.52	2.02	-63.33	-12.09
329	294.03	297.6	3.57	Area:Mouse 1 Center In Center 75	63.78	17.86	1.88	-14.78	-4.14
330	299.37	299.57	0.2	Mouse 1 Cross Over Periphery and Center 75 by Center	32.88	164.23	2.7	4.28	21.37
332	294.46	296.5	2.04	Mouse 1 In Place Activity in Area Box	27.42	13.47	1.8	-4.45	-2.19
333	294.46	296.5	2.04	Mouse 1 In Place Activity in Area Center	27.42	13.47	1.8	-4.45	-2.19
334	294.46	296.5	2.04	Mouse 1 In Place Activity in Area Center 75	27.42	13.47	1.8	-4.45	-2.19
338	291.62	296.73	5.11	Mouse 1 Turn Around	94.26	18.46	1.79	-115.1	-22.55
339	297.6	298.87	1.27	Area:Mouse 1 Center In Center 50	60.37	47.61	2.24	-47.86	-37.75
340	298.87	299.27	0.4	Area:Mouse 1 Center In Center 75	35.75	89.29	2.63	-0.68	-1.71
343	298.4	300	1.6	Mouse 1 Locomotion in Area Box	183.62	114.65	2.55	-26.18	-16.35
344	299.27	307.27	8.01	Area:Mouse 1 Center In Periphery	263.72	32.93	1.91	186.28	23.26
346	307.37	307.57	0.2	Mouse 1 Cross Over Periphery and Center 75 by Center	2.35	11.75	1.9	10.9	54.46
347	299.03	300	0.97	Mouse 1 Locomotion in Area Periphery	145.92	150.8	2.62	35.53	36.71
348	300.47	304.54	4.07	Mouse 1 In Place Activity in Area Box	32.6	8.01	1.69	27.5	6.75
349	300.47	304.54	4.07	Mouse 1 In Place Activity in Area Periphery	32.6	8.01	1.69	27.5	6.75
352	299.57	306.84	7.27	Mouse 1 Turn Around	211.26	29.04	1.87	170.05	23.38
355	305.14	313.88	8.74	Mouse 1 In Place Activity in Area Box	50.48	5.77	1.87	53.23	6.09
356	305.14	307.04	1.9	Mouse 1 In Place Activity in Area Periphery	37.83	19.89	2.01	25.37	13.34
359	307.27	310.91	3.64	Area:Mouse 1 Center In Center	6.5	1.79	1.88	24.09	6.62
360	307.27	310.91	3.64	Area:Mouse 1 Center In Center 75	6.5	1.79	1.88	24.09	6.62
361	311.01	311.21	0.2	Mouse 1 Cross Over Periphery and Center 75 by Center	0	0	1.8	-10.89	-54.41
362	307.04	310.48	3.44	Mouse 1 In Place Activity in Area Center	9.66	2.81	1.89	37.73	10.98
363	307.04	310.48	3.44	Mouse 1 In Place Activity in Area Center 75	9.66	2.81	1.89	37.73	10.98
367	310.91	312.01	1.1	Area:Mouse 1 Center In Periphery	1.33	1.21	1.74	0.62	0.56
368	312.11	312.31	0.2	Mouse 1 Cross Over Periphery and Center 75 by Center	0.36	1.79	1.8	1.65	8.23
369	310.68	311.78	1.1	Mouse 1 In Place Activity in Area Periphery	1.33	1.21	1.78	-13.45	-12.22
370	312.01	313.65	1.63	Area:Mouse 1 Center In Center	1.66	1.02	1.79	5.31	3.25
371	312.01	313.65	1.63	Area:Mouse 1 Center In Center 75	1.66	1.02	1.79	5.31	3.25
372	313.75	313.95	0.2	Mouse 1 Cross Over Periphery and Center 75 by Center	0	0	1.77	1.7	8.48
373	311.78	313.41	1.63	Mouse 1 In Place Activity in Area Center	1.66	1.02	1.77	15.06	9.21
374	311.78	313.41	1.63	Mouse 1 In Place Activity in Area Center 75	1.66	1.02	1.77	15.06	9.21
375	313.65	313.91	0.27	Area:Mouse 1 Center In Periphery	0	0	1.78	-3.5	-13.1
376	314.01	314.21	0.2	Mouse 1 Cross Over Periphery and Center 75 by Center	0.68	3.4	1.94	7.9	39.44
377	313.91	323.19	9.28	Area:Mouse 1 Center In Center	253.92	27.37	1.98	-124.29	-13.4
378	313.91	316.55	2.64	Area:Mouse 1 Center In Center 75	61.96	23.51	2	-77.29	-29.32
379	323.29	323.49	0.2	Mouse 1 Cross Over Periphery and Center 75 by Center	20.38	101.8	2.27	16.03	80.07
381	314.15	316.62	2.47	Mouse 1 Turn Around	62.63	25.36	2.01	-86.56	-35.06
382	316.55	322.76	6.21	Area:Mouse 1 Center In Center 50	164.27	26.47	1.94	-39.22	-6.32
383	316.65	320.15	3.5	Mouse 1 In Place Activity in Area Box	40.82	11.65	1.81	20.3	5.79
384	316.65	320.15	3.5	Mouse 1 In Place Activity in Area Center	40.82	11.65	1.81	20.3	5.79
385	316.65	320.15	3.5	Mouse 1 In Place Activity in Area Center 50	40.82	11.65	1.81	20.3	5.79
386	322.76	323.19	0.43	Area:Mouse 1 Center In Center 75	27.69	63.83	2.55	-7.78	-17.94
389	323.19	339.47	16.28	Area:Mouse 1 Center In Periphery	457.7	28.11	1.94	193.16	12.7
390	339.57	339.77	0.2	Mouse 1 Cross Over Periphery and Center 75 by Center	7.17	35.79	1.99	6.3	31.47
391	322.82	330.13	7.31	Mouse 1 Turn Around	171.49	23.47	1.91	170.19	23.29
394	325.03	330.03	5.01	Mouse 1 In Place Activity in Area Box	55.53	11.1	1.86	94.56	18.89
395	325.03	330.03	5.01	Mouse 1 In Place Activity in Area Periphery	55.53	11.1	1.86	94.56	18.89
401	331.13	334.13	3	Mouse 1 In Place Activity in Area Box	34.77	11.58	1.83	40.43	13.46
402	331.13	334.13	3	Mouse 1 In Place Activity in Area Periphery	34.77	11.58	1.83	40.43	13.46
405	334.33	337.84	3.5	Mouse 1 Locomotion in Area Box	180.98	51.66	2.15	-9.03	-3.71
406	334.33	337.84	3.5	Mouse 1 Locomotion in Area Periphery	180.98	51.66	2.15	-9.03	-3.71
407	337.07	337.8	0.73	Mouse 1 Turn Around	45.36	61.79	2.25	-4.73	-7.88
410	339.47	340.24	0.77	Area:Mouse 1 Center In Center	22.49	29.3	1.89	-13.28	-17.31
411	339.47	340.24	0.77	Area:Mouse 1 Center In Center 75	22.49	29.3	1.89	-13.28	-17.31
412	340.34	340.54	0.2	Mouse 1 Cross Over Periphery and Center 75 by Center	0.65	3.24	1.83	-12.69	-63.39
413	340.24	340.51	0.27	Area:Mouse 1 Center In Periphery	1.71	6.42	1.81	-5.13	-19.23
414	339.61	340.27	0.67	Mouse 1 In Place Activity in Area Box	18.74	28.08	1.88	-22.46	-33.65
415	340.61	340.81	0.2	Mouse 1 Cross Over Periphery and Center 75 by Center	3.42	17.1	2.38	8.8	43.95
416	340.51	344.24	3.74	Area:Mouse 1 Center In Center	168.26	45.03	2.23	-7.52	-2.01
417	340.51	341.21	0.7	Area:Mouse 1 Center In Center 75	24.76	35.34	2.46	11.77	16.79
419	344.34	344.54	0.2	Mouse 1 Cross Over Periphery and Center 75 by Center	11.78	58.85	2.52	2.41	12.02
420	341.21	343.41	2.2	Area:Mouse 1 Center In Center 50	113.93	51.74	2.1	-41.51	-18.85
421	340.51	341.71	1.2	Mouse 1 Locomotion in Area Box	74.79	62.26	2.46	-2.98	-2.48
422	340.51	341.71	1.2	Mouse 1 Locomotion in Area Center	74.79	62.26	2.46	-2.98	-2.48
423	341.88	342.81	0.93	Mouse 1 In Place Activity in Area Box	41.45	44.37	1.85	-22.66	-24.26
424	341.88	342.81	0.93	Mouse 1 In Place Activity in Area Center	41.45	44.37	1.85	-22.66	-24.26
425	341.88	342.81	0.93	Mouse 1 In Place Activity in Area Center 50	41.45	44.37	1.85	-22.66	-24.26
426	343.41	344.24	0.83	Area:Mouse 1 Center In Center 75	29.57	35.45	2.36	22.22	26.64
429	344.24	364.23	19.99	Area:Mouse 1 Center In Periphery	373.76	18.7	1.93	-328.63	-18.27
430	364.33	364.53	0.2	Mouse 1 Cross Over Periphery and Center 75 by Center	3.95	19.71	2.32	-10.55	-52.71
431	344.54	345.98	1.43	Mouse 1 In Place Activity in Area Box	38.11	26.56	1.77	-67.45	-47.01
432	344.54	345.98	1.43	Mouse 1 In Place Activity in Area Periphery	38.11	26.56	1.77	-67.45	-47.01
434	343.31	346.45	3.14	Mouse 1 Turn Around	95.25	30.37	2.08	-73.32	-23.38
437	346.91	348.52	1.6	Mouse 1 In Place Activity in Area Box	42.58	26.59	2.15	-4.12	-2.87
438	346.91	348.52	1.6	Mouse 1 In Place Activity in Area Periphery	42.58	26.59	2.15	-4.12	-2.87
439	348.01	348.88	0.87	Mouse 1 Turn Around	3.58	4.12	2.36	-2.38	-3.1
440	349.68	354.69	5.01	Mouse 1 In Place Activity in Area Box	28.72	5.74	1.67	55.21	12.17
441	349.68	354.69	5.01	Mouse 1 In Place Activity in Area Periphery	28.72	5.74	1.67	55.21	12.17
444	354.69	355.46	0.77	Mouse 1 Turn Around	10.5	13.68	1.99	78.1	123.18
445	357.02	357.92	0.9	Mouse 1 Turn Around	23.96	26.6	1.91	8.8	11.46
446	357.09	360.36	3.27	Mouse 1 In Place Activity in Area Box	46.13	14.11	1.87	-157.74	-60.61
447	357.09	360.36	3.27	Mouse 1 In Place Activity in Area Periphery	46.13	14.11	1.87	-157.74	-60.61
448	360.06	360.23	0.17	Mouse 1 Turn Around	2.21	13.22	1.91	-71.26	-1067.78
449	360.73	361.19	0.47	Mouse 1 Turn Around	1.95	4.17	2.41	-14.19	-38.67
452	363.03	364.03	1	Mouse 1 In Place Activity in Area Box	14.33	14.31	1.95	-3.82	-3.82
453	363.03	364	0.97	Mouse 1 In Place Activity in Area Periphery	14.33	14.81	1.96	-5.41	-5.59
454	364.23	372.97	8.74	Area:Mouse 1 Center In Center	199.81	22.86	2.22	38.4	4.39
455	364.23	370.94	6.71	Area:Mouse 1 Center In Center 75	75.07	11.19	2.16	-18.42	-2.75
456	373.07	373.27	0.2	Mouse 1 Cross Over Periphery and Center 75 by Center	19.53	97.55	2.18	-9.24	-46.16
458	365.2	370.67	5.47	Mouse 1 In Place Activity in Area Box	36.76	6.72	2.13	-37.47	-6.85
459	365.2	370.67	5.47	Mouse 1 In Place Activity in Area Center	36.76	6.72	2.13	-37.47	-6.85
460	365.2	370.67	5.47	Mouse 1 In Place Activity in Area Center 75	36.76	6.72	2.13	-37.47	-6.85
461	370.94	372.67	1.74	Area:Mouse 1 Center In Center 50	107.6	62.01	2.35	50.32	29
462	371.47	371.54	0.07	Area:Mouse 1 Center In Center 25	5.01	75.03	2.57	-5.08	-76.18
463	372.67	372.97	0.3	Area:Mouse 1 Center In Center 75	17.15	57.1	2.65	6.5	21.64
466	372.97	566.9	193.93	Area:Mouse 1 Center In Periphery	913.69	4.71	1.69	-347.57	-2.96
468	567	567.2	0.2	Mouse 1 Cross Over Periphery and Center 75 by Center	6.96	34.76	2.35	-4.69	-23.41
469	373.31	376.54	3.24	Mouse 1 In Place Activity in Area Box	52.08	16.09	1.55	57.07	17.63
470	373.31	376.54	3.24	Mouse 1 In Place Activity in Area Periphery	52.08	16.09	1.55	57.07	17.63
473	372.87	378.81	5.94	Mouse 1 Turn Around	134.57	22.66	1.74	127.61	21.49
474	377.51	378.41	0.9	Mouse 1 In Place Activity in Area Box	28.09	31.18	1.77	11.71	13
475	377.51	378.41	0.9	Mouse 1 In Place Activity in Area Periphery	28.09	31.18	1.77	11.71	13
476	378.91	380.05	1.13	Mouse 1 Locomotion in Area Box	37.88	33.39	2.12	-19.98	-24.96
477	378.91	380.05	1.13	Mouse 1 Locomotion in Area Periphery	37.88	33.39	2.12	-19.98	-24.96
478	380.88	386.52	5.64	Mouse 1 In Place Activity in Area Box	0	0	1.57	-0.74	-0.19
479	380.88	386.52	5.64	Mouse 1 In Place Activity in Area Periphery	0	0	1.57	-0.74	-0.19
482	386.52	387.69	1.17	Mouse 1 has no movement in Area Box	0.3	0.26	1.5	5.2	10.39
483	386.52	387.69	1.17	Mouse 1 has no movement in Area Periphery	0.3	0.26	1.5	5.2	10.39
486	387.69	403.27	15.58	Mouse 1 In Place Activity in Area Box	8.98	0.58	2.3	3.91	0.26
487	387.69	403.27	15.58	Mouse 1 In Place Activity in Area Periphery	8.98	0.58	2.3	3.91	0.26
488	403.27	403.97	0.7	Mouse 1 has no movement in Area Box	0	0	2.26	1.67	2.39
489	403.27	403.97	0.7	Mouse 1 has no movement in Area Periphery	0	0	2.26	1.67	2.39
490	403.97	406.91	2.94	Mouse 1 In Place Activity in Area Box	0	0	1.86	-4.56	-2.04
491	403.97	406.91	2.94	Mouse 1 In Place Activity in Area Periphery	0	0	1.86	-4.56	-2.04
492	406.91	407.97	1.07	Mouse 1 has no movement in Area Box	0	0	1.8	-3.03	-2.83
493	406.91	407.97	1.07	Mouse 1 has no movement in Area Periphery	0	0	1.8	-3.03	-2.83
494	407.97	408.94	0.97	Mouse 1 In Place Activity in Area Box	0	0	1.77	-0.71	-0.85
495	407.97	408.94	0.97	Mouse 1 In Place Activity in Area Periphery	0	0	1.77	-0.71	-0.85
496	408.94	410.01	1.07	Mouse 1 has no movement in Area Box	0	0	1.8	-0.19	-0.18
497	408.94	410.01	1.07	Mouse 1 has no movement in Area Periphery	0	0	1.8	-0.19	-0.18
498	410.01	419.49	9.48	Mouse 1 In Place Activity in Area Box	4.51	0.48	1.5	18.59	4.53
499	410.01	419.49	9.48	Mouse 1 In Place Activity in Area Periphery	4.51	0.48	1.5	18.59	4.53
504	419.49	420.22	0.73	Mouse 1 has no movement in Area Box	0	0	1.43	-8.71	-87.06
505	419.49	420.22	0.73	Mouse 1 has no movement in Area Periphery	0	0	1.43	-8.71	-87.06
506	420.22	424.46	4.24	Mouse 1 In Place Activity in Area Box	0	0	1.48	3.92	1.83
507	420.22	424.46	4.24	Mouse 1 In Place Activity in Area Periphery	0	0	1.48	3.92	1.83
508	424.46	429.3	4.84	Mouse 1 has no movement in Area Box	0	0	1.56	-6.16	-1.53
509	424.46	429.3	4.84	Mouse 1 has no movement in Area Periphery	0	0	1.56	-6.16	-1.53
510	429.3	432.2	2.9	Mouse 1 In Place Activity in Area Box	0	0	1.64	29.79	14.88
511	429.3	432.2	2.9	Mouse 1 In Place Activity in Area Periphery	0	0	1.64	29.79	14.88
512	432.2	434.57	2.37	Mouse 1 has no movement in Area Box	0	0	1.81	-0.03	-0.01
513	432.2	434.57	2.37	Mouse 1 has no movement in Area Periphery	0	0	1.81	-0.03	-0.01
514	434.57	435.87	1.3	Mouse 1 In Place Activity in Area Box	0	0	1.68	-2.99	-3.09
515	434.57	435.87	1.3	Mouse 1 In Place Activity in Area Periphery	0	0	1.68	-2.99	-3.09
516	435.87	442.74	6.87	Mouse 1 has no movement in Area Box	0	0	1.78	-9.03	-1.87
517	435.87	442.74	6.87	Mouse 1 has no movement in Area Periphery	0	0	1.78	-9.03	-1.87
518	442.74	451.75	9.01	Mouse 1 In Place Activity in Area Box	0	0	1.62	8.8	1.43
519	442.74	451.75	9.01	Mouse 1 In Place Activity in Area Periphery	0	0	1.62	8.8	1.43
522	451.75	455.86	4.1	Mouse 1 has no movement in Area Box	0	0	1.82	-3.1	-0.76
523	451.75	455.86	4.1	Mouse 1 has no movement in Area Periphery	0	0	1.82	-3.1	-0.76
524	455.86	457.06	1.2	Mouse 1 In Place Activity in Area Box	0	0	1.78	-2.62	-2.53
525	455.86	457.06	1.2	Mouse 1 In Place Activity in Area Periphery	0	0	1.78	-2.62	-2.53
526	457.06	458.73	1.67	Mouse 1 has no movement in Area Box	0	0	1.91	2.02	1.21
527	457.06	458.73	1.67	Mouse 1 has no movement in Area Periphery	0	0	1.91	2.02	1.21
528	458.73	463.23	4.5	Mouse 1 In Place Activity in Area Box	0	0	1.87	4.08	1.08
529	458.73	463.23	4.5	Mouse 1 In Place Activity in Area Periphery	0	0	1.87	4.08	1.08
532	463.23	471.54	8.31	Mouse 1 has no movement in Area Box	0	0	1.88	2.27	0.29
533	463.23	471.54	8.31	Mouse 1 has no movement in Area Periphery	0	0	1.88	2.27	0.29
534	471.54	477.58	6.04	Mouse 1 In Place Activity in Area Box	0	0	1.7	-3.89	-0.93
535	471.54	477.58	6.04	Mouse 1 In Place Activity in Area Periphery	0	0	1.7	-3.89	-0.93
538	477.58	478.75	1.17	Mouse 1 has no movement in Area Box	0	0	1.47	-1.98	-4.95
539	477.58	478.75	1.17	Mouse 1 has no movement in Area Periphery	0	0	1.47	-1.98	-4.95
540	478.75	480.01	1.27	Mouse 1 In Place Activity in Area Box	0	0	1.65	2.94	4.89
541	478.75	480.01	1.27	Mouse 1 In Place Activity in Area Periphery	0	0	1.65	2.94	4.89
542	480.01	481.21	1.2	Mouse 1 has no movement in Area Box	0	0	2	1.41	1.28
543	480.01	481.21	1.2	Mouse 1 has no movement in Area Periphery	0	0	2	1.41	1.28
544	481.21	490.12	8.91	Mouse 1 In Place Activity in Area Box	1.17	0.13	1.46	-3.53	-1.37
545	481.21	490.12	8.91	Mouse 1 In Place Activity in Area Periphery	1.17	0.13	1.46	-3.53	-1.37
548	490.12	490.79	0.67	Mouse 1 has no movement in Area Box	0	0	1.54	-0.18	-0.5
549	490.12	490.79	0.67	Mouse 1 has no movement in Area Periphery	0	0	1.54	-0.18	-0.5
550	490.79	491.86	1.07	Mouse 1 In Place Activity in Area Box	0	0	1.6	2.34	3.5
551	490.79	491.86	1.07	Mouse 1 In Place Activity in Area Periphery	0	0	1.6	2.34	3.5
552	491.86	495.26	3.4	Mouse 1 has no movement in Area Box	0	0	1.38	-5.12	-10.22
553	491.86	495.26	3.4	Mouse 1 has no movement in Area Periphery	0	0	1.38	-5.12	-10.22
554	495.26	502.74	7.47	Mouse 1 In Place Activity in Area Box	0	0	1.39	9.96	7.65
555	495.26	502.74	7.47	Mouse 1 In Place Activity in Area Periphery	0	0	1.39	9.96	7.65
558	502.74	504.2	1.47	Mouse 1 has no movement in Area Box	0	0	1.28	-0.14	-4.26
559	502.74	504.2	1.47	Mouse 1 has no movement in Area Periphery	0	0	1.28	-0.14	-4.26
560	504.2	534.3	30.1	Mouse 1 In Place Activity in Area Box	0	0	1.34	-33.98	-9.26
561	504.2	534.3	30.1	Mouse 1 In Place Activity in Area Periphery	0	0	1.34	-33.98	-9.26
566	534.3	534.97	0.67	Mouse 1 has no movement in Area Box	0	0	1.3	1.59	23.76
567	534.3	534.97	0.67	Mouse 1 has no movement in Area Periphery	0	0	1.3	1.59	23.76
570	534.97	549.55	14.58	Mouse 1 In Place Activity in Area Box	49.79	3.41	1.58	-144.07	-20.37
571	534.97	549.55	14.58	Mouse 1 In Place Activity in Area Periphery	49.79	3.41	1.58	-144.07	-20.37
573	543.78	543.94	0.17	Mouse 1 Turn Around	0.42	2.5	1.46	-43.6	-653.36
574	544.31	544.64	0.33	Mouse 1 Turn Around	1.63	4.9	1.38	-200.03	-1198.97
575	545.01	546.11	1.1	Mouse 1 Turn Around	10.09	9.16	1.84	-15.42	-14.9
581	546.58	547.85	1.27	Mouse 1 Turn Around	18.57	14.65	2.3	-7.39	-6.33
585	549.78	552.99	3.2	Mouse 1 Locomotion in Area Box	257.5	80.39	2.61	-24.35	-7.6
586	549.78	552.99	3.2	Mouse 1 Locomotion in Area Periphery	257.5	80.39	2.61	-24.35	-7.6
595	553.12	553.92	0.8	Mouse 1 In Place Activity in Area Box	49.37	61.64	1.79	-53.58	-66.91
596	553.12	553.92	0.8	Mouse 1 In Place Activity in Area Periphery	49.37	61.64	1.79	-53.58	-66.91
597	554.82	556.72	1.9	Mouse 1 In Place Activity in Area Box	38.88	20.44	1.9	-32.43	-17.05
598	554.82	556.72	1.9	Mouse 1 In Place Activity in Area Periphery	38.88	20.44	1.9	-32.43	-17.05
599	557.39	559.53	2.14	Mouse 1 Locomotion in Area Box	151.14	70.78	2.5	1.92	0.9
600	557.39	559.53	2.14	Mouse 1 Locomotion in Area Periphery	151.14	70.78	2.5	1.92	0.9
601	559.93	562.33	2.4	Mouse 1 In Place Activity in Area Box	35.39	14.73	2.05	-52.98	-22.05
602	559.93	562.33	2.4	Mouse 1 In Place Activity in Area Periphery	35.39	14.73	2.05	-52.98	-22.05
603	563.16	566.47	3.3	Mouse 1 In Place Activity in Area Box	43.81	13.26	1.73	-56.81	-17.2
604	563.16	566.47	3.3	Mouse 1 In Place Activity in Area Periphery	43.81	13.26	1.73	-56.81	-17.2
606	562.16	565.77	3.6	Mouse 1 Turn Around	65.34	18.13	1.84	-87.6	-24.31
610	566.9	567.4	0.5	Area:Mouse 1 Center In Center	19.84	39.63	2.35	-24.31	-48.57
611	566.9	567.4	0.5	Area:Mouse 1 Center In Center 75	19.84	39.63	2.35	-24.31	-48.57
613	567.5	567.7	0.2	Mouse 1 Cross Over Periphery and Center 75 by Center	12.98	64.82	2.26	-15.68	-78.3
616	567.4	591.99	24.59	Area:Mouse 1 Center In Periphery	845.9	34.4	2.12	55.16	2.89
617	592.09	592.29	0.2	Mouse 1 Cross Over Periphery and Center 75 by Center	13.7	68.41	2.49	-0.73	-3.64
619	568.47	571.57	3.1	Mouse 1 In Place Activity in Area Box	40.26	12.97	1.69	-25.25	-8.14
620	568.47	571.57	3.1	Mouse 1 In Place Activity in Area Periphery	40.26	12.97	1.69	-25.25	-8.14
623	571.71	573.61	1.9	Mouse 1 Locomotion in Area Box	140.48	73.86	2.39	34.94	18.37
624	571.71	573.61	1.9	Mouse 1 Locomotion in Area Periphery	140.48	73.86	2.39	34.94	18.37
625	573.77	574.51	0.73	Mouse 1 In Place Activity in Area Box	41.17	56.09	2.07	-12.3	-16.76
626	573.77	574.51	0.73	Mouse 1 In Place Activity in Area Periphery	41.17	56.09	2.07	-12.3	-16.76
627	574.51	575.24	0.73	Mouse 1 Turn Around	11.62	15.82	2.07	71.39	106.97
628	574.84	577.14	2.3	Mouse 1 Locomotion in Area Box	204.68	88.9	2.88	46.57	20.23
629	574.84	577.14	2.3	Mouse 1 Locomotion in Area Periphery	204.68	88.9	2.88	46.57	20.23
630	576.61	577.18	0.57	Mouse 1 Flat-Back Approach in Area Box	72.61	128.01	3.29	-3.78	-6.66
631	579.35	586.12	6.77	Mouse 1 In Place Activity in Area Box	38.57	5.69	1.79	-117.06	-40.79
632	579.35	586.12	6.77	Mouse 1 In Place Activity in Area Periphery	38.57	5.69	1.79	-117.06	-40.79
633	583.55	583.72	0.17	Mouse 1 Turn Around	1.54	9.26	1.49	-10.37	-103.62
634	586.92	587.82	0.9	Mouse 1 Turn Around	48.5	53.84	2.23	-24.54	-31.98
635	589.06	590.99	1.94	Mouse 1 In Place Activity in Area Box	38.04	19.66	1.86	-3.24	-1.67
636	589.06	590.99	1.94	Mouse 1 In Place Activity in Area Periphery	38.04	19.66	1.86	-3.24	-1.67
639	591.99	592.79	0.8	Area:Mouse 1 Center In Center	72.47	90.49	2.55	-4.23	-5.28
640	591.99	592.79	0.8	Area:Mouse 1 Center In Center 75	72.47	90.49	2.55	-4.23	-5.28
642	592.89	593.09	0.2	Mouse 1 Cross Over Periphery and Center 75 by Center	27.42	136.96	2.44	-1.06	-5.32
644	591.73	592.96	1.23	Mouse 1 Locomotion in Area Box	103.07	83.49	2.48	-15.05	-12.19
645	591.73	592.56	0.83	Mouse 1 Locomotion in Area Center	50.56	60.61	2.45	-1.04	-1.24
646	591.73	592.56	0.83	Mouse 1 Locomotion in Area Center 75	50.56	60.61	2.45	-1.04	-1.24
648	592.79	596	3.2	Area:Mouse 1 Center In Periphery	172.9	53.98	2.05	61.38	19.16
649	596.1	596.3	0.2	Mouse 1 Cross Over Periphery and Center 75 by Center	11.14	55.66	1.99	-11.54	-57.64
651	593.19	594.49	1.3	Mouse 1 In Place Activity in Area Box	50.31	38.66	1.8	7.86	6.04
652	593.19	594.49	1.3	Mouse 1 In Place Activity in Area Periphery	50.31	38.66	1.8	7.86	6.04
653	592.53	595.03	2.5	Mouse 1 Turn Around	139.94	55.92	1.99	30.41	12.15
656	596	596.43	0.43	Area:Mouse 1 Center In Center	24.16	55.69	2.09	-7.49	-17.28
657	596	596.43	0.43	Area:Mouse 1 Center In Center 75	24.16	55.69	2.09	-7.49	-17.28
658	596.53	596.73	0.2	Mouse 1 Cross Over Periphery and Center 75 by Center	6.9	34.45	2.55	-18.82	-94.02
660	596.43	636.34	39.91	Area:Mouse 1 Center In Periphery	894.36	22.41	1.95	115.29	3.65
663	636.44	636.64	0.2	Mouse 1 Cross Over Periphery and Center 75 by Center	5.92	29.55	2.4	2.64	13.2
667	598.1	599.63	1.53	Mouse 1 Turn Around	78.56	51.19	2.05	-45.94	-29.93
668	599.9	605.41	5.51	Mouse 1 In Place Activity in Area Box	41.15	7.47	1.82	-152.82	-27.76
669	599.9	605.41	5.51	Mouse 1 In Place Activity in Area Periphery	41.15	7.47	1.82	-152.82	-27.76
674	606.27	607.64	1.37	Mouse 1 In Place Activity in Area Box	20.05	14.66	2.15	8.25	6.03
675	606.27	607.64	1.37	Mouse 1 In Place Activity in Area Periphery	20.05	14.66	2.15	8.25	6.03
676	609.31	610.24	0.93	Mouse 1 In Place Activity in Area Box	27.7	29.65	1.87	-6.82	-7.3
677	609.31	610.24	0.93	Mouse 1 In Place Activity in Area Periphery	27.7	29.65	1.87	-6.82	-7.3
678	611.24	613.48	2.24	Mouse 1 In Place Activity in Area Box	35.48	15.87	1.71	38.75	17.33
679	611.24	613.48	2.24	Mouse 1 In Place Activity in Area Periphery	35.48	15.87	1.71	38.75	17.33
680	608.94	612.71	3.77	Mouse 1 Turn Around	106.95	28.37	1.95	-7.6	-2.02
683	615.22	619.32	4.1	Mouse 1 In Place Activity in Area Box	50.88	12.4	1.85	-53.28	-15.21
684	615.22	619.32	4.1	Mouse 1 In Place Activity in Area Periphery	50.88	12.4	1.85	-53.28	-15.21
685	619.49	620.12	0.63	Mouse 1 Turn Around	10.92	17.23	1.87	101.41	178.77
686	619.69	622.39	2.7	Mouse 1 Locomotion in Area Box	204.48	75.66	2.5	122.83	45.45
687	619.69	622.39	2.7	Mouse 1 Locomotion in Area Periphery	204.48	75.66	2.5	122.83	45.45
688	623.09	624.39	1.3	Mouse 1 In Place Activity in Area Box	32.75	25.17	2.44	-8.91	-6.85
689	623.09	624.39	1.3	Mouse 1 In Place Activity in Area Periphery	32.75	25.17	2.44	-8.91	-6.85
690	622.89	624.62	1.74	Mouse 1 Turn Around	45.7	26.34	2.49	-8.11	-4.86
691	626.09	634.9	8.81	Mouse 1 In Place Activity in Area Box	43.23	4.91	1.55	252.93	85.17
692	626.09	634.9	8.81	Mouse 1 In Place Activity in Area Periphery	43.23	4.91	1.55	252.93	85.17
693	633.53	633.7	0.17	Mouse 1 Turn Around	1.02	6.14	1.52	-30.66	-306.34
696	636.34	637.37	1.03	Area:Mouse 1 Center In Center	26.9	26.01	2.37	26.33	25.46
697	636.34	637.37	1.03	Area:Mouse 1 Center In Center 75	26.9	26.01	2.37	26.33	25.46
698	637.47	637.67	0.2	Mouse 1 Cross Over Periphery and Center 75 by Center	5.73	28.61	2.62	4.59	22.94
701	637.37	639.77	2.4	Area:Mouse 1 Center In Periphery	101.53	42.26	2.19	-95.16	-39.61
703	639.87	640.07	0.2	Mouse 1 Cross Over Periphery and Center 75 by Center	4.68	23.36	2.27	0.63	3.13
706	637.57	639.97	2.4	Mouse 1 Turn Around	101.34	42.18	2.17	-102.04	-42.47
708	638.47	639.51	1.03	Mouse 1 In Place Activity in Area Box	35.71	34.53	2.03	-38.74	-37.45
709	638.47	639.51	1.03	Mouse 1 In Place Activity in Area Periphery	35.71	34.53	2.03	-38.74	-37.45
710	639.77	643.38	3.6	Area:Mouse 1 Center In Center	250.5	69.51	2.43	53.17	14.76
711	639.77	640.77	1	Area:Mouse 1 Center In Center 75	31.2	31.16	2.4	8.1	8.09
712	643.48	643.68	0.2	Mouse 1 Cross Over Periphery and Center 75 by Center	14.52	72.52	2.34	6.46	32.25
714	640.77	641.47	0.7	Area:Mouse 1 Center In Center 50	42.55	60.73	2.35	0.98	1.4
715	640.54	643.51	2.97	Mouse 1 Locomotion in Area Box	238.48	80.31	2.46	25.56	8.61
716	640.54	642.38	1.84	Mouse 1 Locomotion in Area Center	147.24	80.23	2.47	8.53	4.65
717	640.54	642.38	1.84	Mouse 1 Locomotion in Area Center 50	147.24	80.23	2.47	8.53	4.65
718	641.47	641.88	0.4	Area:Mouse 1 Center In Center 25	36.86	92.06	2.53	18.63	46.52
719	641.88	642.74	0.87	Area:Mouse 1 Center In Center 50	96.91	111.71	2.46	16.25	18.73
720	642.74	643.38	0.63	Area:Mouse 1 Center In Center 75	42.97	67.79	2.48	9.21	14.53
723	643.38	644.68	1.3	Area:Mouse 1 Center In Periphery	60.9	46.8	1.97	-11.14	-8.56
724	644.78	644.98	0.2	Mouse 1 Cross Over Periphery and Center 75 by Center	3.33	16.63	1.8	-4.88	-24.36
725	642.78	645.65	2.87	Mouse 1 Turn Around	114.05	39.74	2.04	-16.28	-5.67
726	644.68	645.58	0.9	Area:Mouse 1 Center In Center	12.09	13.43	1.84	-16.74	-18.58
727	644.68	645.58	0.9	Area:Mouse 1 Center In Center 75	12.09	13.43	1.84	-16.74	-18.58
728	643.68	645.41	1.74	Mouse 1 In Place Activity in Area Box	50.01	28.82	1.81	-42.67	-24.6
729	645.68	645.88	0.2	Mouse 1 Cross Over Periphery and Center 75 by Center	2.88	14.38	2.39	-2.24	-11.17
730	644.54	645.35	0.8	Mouse 1 In Place Activity in Area Center	11.08	13.83	1.77	-38.53	-48.11
731	644.54	645.35	0.8	Mouse 1 In Place Activity in Area Center 75	11.08	13.83	1.77	-38.53	-48.11
732	645.58	654.49	8.91	Area:Mouse 1 Center In Periphery	139.52	15.66	1.97	-153.46	-17.36
733	654.59	654.79	0.2	Mouse 1 Cross Over Periphery and Center 75 by Center	8.5	42.44	2.55	0.92	4.6
735	646.68	653.05	6.37	Mouse 1 In Place Activity in Area Box	53.44	8.39	1.81	-137.09	-21.74
736	646.68	653.05	6.37	Mouse 1 In Place Activity in Area Periphery	53.44	8.39	1.81	-137.09	-21.74
737	647.08	653.79	6.71	Mouse 1 Turn Around	37.18	5.54	1.87	-149.85	-22.57
742	654.49	658.89	4.4	Area:Mouse 1 Center In Center	263.52	59.83	2.17	95.74	21.74
743	654.49	656.29	1.8	Area:Mouse 1 Center In Center 75	98.78	54.82	2.17	6.26	3.47
744	658.99	659.19	0.2	Mouse 1 Cross Over Periphery and Center 75 by Center	11.87	59.27	2.46	-3.14	-15.68
746	656.29	657.09	0.8	Area:Mouse 1 Center In Center 50	69.54	86.84	2.31	28.19	35.2
747	655.99	657.16	1.17	Mouse 1 Locomotion in Area Box	97.6	83.57	2.26	29.06	24.88
748	655.99	657.16	1.17	Mouse 1 Locomotion in Area Center	97.6	83.57	2.26	29.06	24.88
749	657.09	658.89	1.8	Area:Mouse 1 Center In Center 75	95.2	52.83	2.1	61.29	34.02
752	658.89	720.45	61.56	Area:Mouse 1 Center In Periphery	200.49	3.26	1.69	321.86	6.54
753	720.55	720.75	0.2	Mouse 1 Cross Over Periphery and Center 75 by Center	5.94	29.69	2.41	5.48	27.39
757	659.69	720.22	60.53	Mouse 1 In Place Activity in Area Box	161.49	2.67	1.68	303.89	6.31
758	659.69	720.22	60.53	Mouse 1 In Place Activity in Area Periphery	161.49	2.67	1.68	303.89	6.31
759	663.6	667.1	3.5	Mouse 1 Turn Around	42.73	12.2	1.69	129.8	38.52
764	668.67	669	0.33	Mouse 1 Turn Around	3.2	9.58	1.55	13.79	51.67
774	707.47	707.81	0.33	Mouse 1 Turn Around	1.37	4.1	1.62	161.53	806.87
789	714.15	720.45	6.31	Mouse 1 Turn Around	24.08	3.82	2.01	23.96	3.84
790	720.45	723.12	2.67	Area:Mouse 1 Center In Center	238.24	89.25	2.32	86.92	32.56
791	720.45	721.55	1.1	Area:Mouse 1 Center In Center 75	49.1	44.59	2.07	-21.92	-19.91
793	723.22	723.42	0.2	Mouse 1 Cross Over Periphery and Center 75 by Center	29.24	146.06	2.52	1.76	8.81
794	721.55	722.02	0.47	Area:Mouse 1 Center In Center 50	40.55	86.8	2.48	17.27	36.96
795	720.95	724.46	3.5	Mouse 1 Locomotion in Area Box	299.15	85.38	2.12	108.38	40.6
796	720.95	722.89	1.94	Mouse 1 Locomotion in Area Center	192.71	99.58	2.35	46.59	24.07
797	722.02	722.42	0.4	Area:Mouse 1 Center In Center 25	50.31	125.65	2.51	34.31	85.69
799	722.42	722.79	0.37	Area:Mouse 1 Center In Center 50	53.73	146.4	2.43	26.97	73.48
800	722.79	723.12	0.33	Area:Mouse 1 Center In Center 75	44.56	133.54	2.6	30.29	90.79
803	723.12	904.07	180.95	Area:Mouse 1 Center In Periphery	460.82	2.55	1.42	-124.25	-2.14
805	904.17	904.37	0.2	Mouse 1 Cross Over Periphery and Center 75 by Center	6.26	31.28	2.25	1.39	6.92
806	722.89	724.46	1.57	Mouse 1 Locomotion in Area Periphery	106.43	67.87	1.85	61.79	84.17
807	724.46	733.37	8.91	Mouse 1 In Place Activity in Area Box	8.96	1.01	1.54	18.57	3.16
808	724.46	733.37	8.91	Mouse 1 In Place Activity in Area Periphery	8.96	1.01	1.54	18.57	3.16
811	733.37	734.33	0.97	Mouse 1 has no movement in Area Box	0	0	1.48	-0.13	-0.64
812	733.37	734.33	0.97	Mouse 1 has no movement in Area Periphery	0	0	1.48	-0.13	-0.64
813	734.33	747.48	13.15	Mouse 1 In Place Activity in Area Box	0.69	0.05	1.33	13.27	3.98
814	734.33	747.48	13.15	Mouse 1 In Place Activity in Area Periphery	0.69	0.05	1.33	13.27	3.98
815	747.48	748.48	1	Mouse 1 has no movement in Area Box	0	0	1.43	-0.02	-0.04
816	747.48	748.48	1	Mouse 1 has no movement in Area Periphery	0	0	1.43	-0.02	-0.04
817	748.48	753.59	5.11	Mouse 1 In Place Activity in Area Box	0.35	0.07	1.27	-51.58	-51.53
818	748.48	753.59	5.11	Mouse 1 In Place Activity in Area Periphery	0.35	0.07	1.27	-51.58	-51.53
819	753.59	754.72	1.13	Mouse 1 has no movement in Area Box	0	0	1.24	0.06	1.77
820	753.59	754.72	1.13	Mouse 1 has no movement in Area Periphery	0	0	1.24	0.06	1.77
821	754.72	761.63	6.91	Mouse 1 In Place Activity in Area Box	0	0	1.22	3.08	4.86
822	754.72	761.63	6.91	Mouse 1 In Place Activity in Area Periphery	0	0	1.22	3.08	4.86
823	761.63	763.9	2.27	Mouse 1 has no movement in Area Box	0	0	1.23	-0.98	-7.31
824	761.63	763.9	2.27	Mouse 1 has no movement in Area Periphery	0	0	1.23	-0.98	-7.31
825	763.9	825.69	61.8	Mouse 1 In Place Activity in Area Box	0.33	0.01	1.35	-48.8	-3.57
826	763.9	825.69	61.8	Mouse 1 In Place Activity in Area Periphery	0.33	0.01	1.35	-48.8	-3.57
833	825.69	826.66	0.97	Mouse 1 has no movement in Area Box	0	0	1.26	-1.74	-17.37
834	825.69	826.66	0.97	Mouse 1 has no movement in Area Periphery	0	0	1.26	-1.74	-17.37
835	826.66	837.14	10.48	Mouse 1 In Place Activity in Area Box	0	0	1.49	-16.06	-4.01
836	826.66	837.14	10.48	Mouse 1 In Place Activity in Area Periphery	0	0	1.49	-16.06	-4.01
837	837.14	839.34	2.2	Mouse 1 has no movement in Area Box	0	0	1.53	0.13	0.1
838	837.14	839.34	2.2	Mouse 1 has no movement in Area Periphery	0	0	1.53	0.13	0.1
839	839.34	879.55	40.21	Mouse 1 In Place Activity in Area Box	13.3	0.33	1.43	25.17	2
840	839.34	879.55	40.21	Mouse 1 In Place Activity in Area Periphery	13.3	0.33	1.43	25.17	2
845	879.55	880.65	1.1	Mouse 1 has no movement in Area Box	0	0	1.35	0.1	0.59
846	879.55	880.65	1.1	Mouse 1 has no movement in Area Periphery	0	0	1.35	0.1	0.59
847	880.65	885.59	4.94	Mouse 1 In Place Activity in Area Box	0	0	1.36	2.48	1.86
848	880.65	885.59	4.94	Mouse 1 In Place Activity in Area Periphery	0	0	1.36	2.48	1.86
849	886.02	886.59	0.57	Mouse 1 has no movement in Area Box	0	0	1.21	-3.91	-19.54
850	886.02	886.59	0.57	Mouse 1 has no movement in Area Periphery	0	0	1.21	-3.91	-19.54
851	886.59	890.42	3.84	Mouse 1 In Place Activity in Area Box	10.53	2.74	1.43	16.82	9.51
852	886.59	890.42	3.84	Mouse 1 In Place Activity in Area Periphery	10.53	2.74	1.43	16.82	9.51
853	890.42	891.59	1.17	Mouse 1 has no movement in Area Box	0	0	1.64	-6.59	-6.59
854	890.42	891.59	1.17	Mouse 1 has no movement in Area Periphery	0	0	1.64	-6.59	-6.59
857	891.59	898.87	7.27	Mouse 1 In Place Activity in Area Box	1.57	0.22	1.54	-16.81	-3.65
858	891.59	898.87	7.27	Mouse 1 In Place Activity in Area Periphery	1.57	0.22	1.54	-16.81	-3.65
859	899.07	901.27	2.2	Mouse 1 Locomotion in Area Box	253.66	115.18	3.03	14.95	6.79
860	899.07	901.27	2.2	Mouse 1 Locomotion in Area Periphery	253.66	115.18	3.03	14.95	6.79
862	900.7	907.11	6.41	Mouse 1 Turn Around	213.89	33.39	2.14	-107.49	-16.78
863	901.4	903.34	1.94	Mouse 1 In Place Activity in Area Box	65.64	33.92	1.86	-119.19	-61.59
864	901.4	903.34	1.94	Mouse 1 In Place Activity in Area Periphery	65.64	33.92	1.86	-119.19	-61.59
869	904.07	906.51	2.44	Area:Mouse 1 Center In Center	23.7	9.73	2.14	-12.1	-4.97
870	904.07	906.51	2.44	Area:Mouse 1 Center In Center 75	23.7	9.73	2.14	-12.1	-4.97
871	907.57	907.77	0.2	Mouse 1 Cross Over Periphery and Center 75 by Center	12.62	63.06	2.44	1.76	8.81
872	904.24	906.94	2.7	Mouse 1 In Place Activity in Area Box	19.61	7.26	2.07	-8.25	-3.05
873	904.24	906.94	2.7	Mouse 1 In Place Activity in Area Center	19.61	7.26	2.07	-8.25	-3.05
874	904.24	906.94	2.7	Mouse 1 In Place Activity in Area Center 75	19.61	7.26	2.07	-8.25	-3.05
875	906.51	906.61	0.1	Area:Mouse 1 Center In Periphery	0.17	1.7	1.63	8.95	89.46
876	906.61	907.47	0.87	Area:Mouse 1 Center In Center	7.48	8.62	2.15	34.56	39.84
877	906.61	907.47	0.87	Area:Mouse 1 Center In Center 75	7.48	8.62	2.15	34.56	39.84
881	907.47	1667.6	760.13	Area:Mouse 1 Center In Periphery	2584.64	3.4	1.56	167.26	0.32
883	1667.7	1667.9	0.2	Mouse 1 Cross Over Periphery and Center 75 by Center	8.58	42.84	2.4	-0.33	-1.63
884	907.04	909.81	2.77	Mouse 1 Locomotion in Area Box	234.58	84.7	2.44	19.21	6.94
885	907.24	909.81	2.57	Mouse 1 Locomotion in Area Periphery	234.07	91.1	2.46	-6.92	-2.69
886	909.61	912.38	2.77	Mouse 1 Turn Around	110.12	39.76	2.53	-88.1	-31.81
887	913.25	918.65	5.41	Mouse 1 In Place Activity in Area Box	57.14	10.57	2.1	-1.14	-0.21
888	913.25	918.65	5.41	Mouse 1 In Place Activity in Area Periphery	57.14	10.57	2.1	-1.14	-0.21
892	918.92	920.32	1.4	Mouse 1 Locomotion in Area Box	133.16	95.02	2.51	40.13	28.64
893	918.92	920.32	1.4	Mouse 1 Locomotion in Area Periphery	133.16	95.02	2.51	40.13	28.64
895	920.89	1098	177.11	Mouse 1 In Place Activity in Area Box	129.25	0.73	1.64	35.06	0.23
896	920.89	1098	177.11	Mouse 1 In Place Activity in Area Periphery	129.25	0.73	1.64	35.06	0.23
911	1098	1099.5	1.5	Mouse 1 has no movement in Area Box	0	0	1.38	4.99	7.12
912	1098	1099.5	1.5	Mouse 1 has no movement in Area Periphery	0	0	1.38	4.99	7.12
913	1099.5	1106.74	7.24	Mouse 1 In Place Activity in Area Box	0	0	1.43	-15.66	-5.16
914	1099.5	1106.74	7.24	Mouse 1 In Place Activity in Area Periphery	0	0	1.43	-15.66	-5.16
915	1106.74	1108.07	1.33	Mouse 1 has no movement in Area Box	0	0	1.35	-2.28	-9.78
916	1106.74	1108.07	1.33	Mouse 1 has no movement in Area Periphery	0	0	1.35	-2.28	-9.78
917	1108.07	1127.36	19.29	Mouse 1 In Place Activity in Area Box	0	0	1.56	1.4	0.12
918	1108.07	1127.36	19.29	Mouse 1 In Place Activity in Area Periphery	0	0	1.56	1.4	0.12
919	1127.36	1128.26	0.9	Mouse 1 has no movement in Area Box	0	0	1.29	-0.04	-1.2
920	1127.36	1128.26	0.9	Mouse 1 has no movement in Area Periphery	0	0	1.29	-0.04	-1.2
921	1128.26	1136.77	8.51	Mouse 1 In Place Activity in Area Box	0.58	0.07	1.52	-18.69	-3.66
922	1128.26	1136.77	8.51	Mouse 1 In Place Activity in Area Periphery	0.58	0.07	1.52	-18.69	-3.66
923	1136.77	1138.14	1.37	Mouse 1 has no movement in Area Box	0	0	1.29	-0.52	-5.15
924	1136.77	1138.14	1.37	Mouse 1 has no movement in Area Periphery	0	0	1.29	-0.52	-5.15
925	1138.14	1149.88	11.75	Mouse 1 In Place Activity in Area Box	0	0	1.33	2.26	1.11
926	1138.14	1149.88	11.75	Mouse 1 In Place Activity in Area Periphery	0	0	1.33	2.26	1.11
927	1149.88	1150.78	0.9	Mouse 1 has no movement in Area Box	0	0	1.37	0.1	0.43
928	1149.88	1150.78	0.9	Mouse 1 has no movement in Area Periphery	0	0	1.37	0.1	0.43
929	1150.78	1156.19	5.41	Mouse 1 In Place Activity in Area Box	0	0	1.43	4.27	2.1
930	1150.78	1156.19	5.41	Mouse 1 In Place Activity in Area Periphery	0	0	1.43	4.27	2.1
931	1156.19	1157.42	1.23	Mouse 1 has no movement in Area Box	0	0	1.56	-4.34	-5.65
932	1156.19	1157.42	1.23	Mouse 1 has no movement in Area Periphery	0	0	1.56	-4.34	-5.65
933	1157.42	1171.07	13.65	Mouse 1 In Place Activity in Area Box	0	0	1.3	-0.01	-0.01
934	1157.42	1171.07	13.65	Mouse 1 In Place Activity in Area Periphery	0	0	1.3	-0.01	-0.01
937	1171.07	1171.77	0.7	Mouse 1 has no movement in Area Box	0	0	1.35	0	0
938	1171.07	1171.77	0.7	Mouse 1 has no movement in Area Periphery	0	0	1.35	0	0
939	1171.77	1182.02	10.24	Mouse 1 In Place Activity in Area Box	0	0	1.4	4.6	1.5
940	1171.77	1182.02	10.24	Mouse 1 In Place Activity in Area Periphery	0	0	1.4	4.6	1.5
943	1182.02	1183.32	1.3	Mouse 1 has no movement in Area Box	0	0	1.5	0.03	0.07
944	1182.02	1183.32	1.3	Mouse 1 has no movement in Area Periphery	0	0	1.5	0.03	0.07
945	1183.32	1187.82	4.5	Mouse 1 In Place Activity in Area Box	0	0	1.52	-2.11	-1.41
946	1183.32	1187.82	4.5	Mouse 1 In Place Activity in Area Periphery	0	0	1.52	-2.11	-1.41
947	1187.82	1188.59	0.77	Mouse 1 has no movement in Area Box	0	0	1.63	-2.38	-3.97
948	1187.82	1188.59	0.77	Mouse 1 has no movement in Area Periphery	0	0	1.63	-2.38	-3.97
949	1188.59	1208.38	19.79	Mouse 1 In Place Activity in Area Box	0	0	1.28	-3.84	-4.11
950	1188.59	1208.38	19.79	Mouse 1 In Place Activity in Area Periphery	0	0	1.28	-3.84	-4.11
955	1208.38	1209.31	0.93	Mouse 1 has no movement in Area Box	0	0	1.27	-0.01	-0.29
956	1208.38	1209.31	0.93	Mouse 1 has no movement in Area Periphery	0	0	1.27	-0.01	-0.29
957	1209.31	1218.65	9.34	Mouse 1 In Place Activity in Area Box	0	0	1.27	0.77	2.89
958	1209.31	1218.65	9.34	Mouse 1 In Place Activity in Area Periphery	0	0	1.27	0.77	2.89
959	1218.65	1219.95	1.3	Mouse 1 has no movement in Area Box	0	0	1.51	-1.78	-2.42
960	1218.65	1219.95	1.3	Mouse 1 has no movement in Area Periphery	0	0	1.51	-1.78	-2.42
961	1219.95	1224.92	4.97	Mouse 1 In Place Activity in Area Box	0	0	1.5	-3.32	-1.21
962	1219.95	1224.92	4.97	Mouse 1 In Place Activity in Area Periphery	0	0	1.5	-3.32	-1.21
963	1224.92	1225.96	1.03	Mouse 1 has no movement in Area Box	0	0	1.46	0.53	0.99
964	1224.92	1225.96	1.03	Mouse 1 has no movement in Area Periphery	0	0	1.46	0.53	0.99
965	1225.96	1229.66	3.7	Mouse 1 In Place Activity in Area Box	0	0	1.43	-4.47	-2.74
966	1225.96	1229.66	3.7	Mouse 1 In Place Activity in Area Periphery	0	0	1.43	-4.47	-2.74
967	1229.66	1230.33	0.67	Mouse 1 has no movement in Area Box	0	0	1.28	0.05	1.44
968	1229.66	1230.33	0.67	Mouse 1 has no movement in Area Periphery	0	0	1.28	0.05	1.44
969	1230.33	1235.84	5.51	Mouse 1 In Place Activity in Area Box	2.64	0.48	1.5	0.7	0.19
970	1230.33	1235.84	5.51	Mouse 1 In Place Activity in Area Periphery	2.64	0.48	1.5	0.7	0.19
971	1235.84	1241.84	6.01	Mouse 1 has no movement in Area Box	0	0	1.26	-0.44	-4.39
972	1235.84	1241.84	6.01	Mouse 1 has no movement in Area Periphery	0	0	1.26	-0.44	-4.39
973	1241.84	1250.68	8.84	Mouse 1 In Place Activity in Area Box	0	0	1.48	7.87	1.27
974	1241.84	1250.68	8.84	Mouse 1 In Place Activity in Area Periphery	0	0	1.48	7.87	1.27
977	1250.68	1251.48	0.8	Mouse 1 has no movement in Area Box	0	0	1.3	-0.43	-4.26
978	1250.68	1251.48	0.8	Mouse 1 has no movement in Area Periphery	0	0	1.3	-0.43	-4.26
979	1251.48	1350.52	99.03	Mouse 1 In Place Activity in Area Box	99.22	1	1.45	426.66	11.44
980	1251.48	1350.52	99.03	Mouse 1 In Place Activity in Area Periphery	99.22	1	1.45	426.66	11.44
984	1264.23	1264.7	0.47	Mouse 1 Turn Around	1.71	3.67	1.62	58.59	159.62
987	1274.47	1274.64	0.17	Mouse 1 Turn Around	0.67	4.02	1.48	46.28	1386.99
988	1274.77	1274.94	0.17	Mouse 1 Turn Around	0.64	3.82	1.51	63.24	947.68
989	1275.48	1275.64	0.17	Mouse 1 Turn Around	0	0	1.58	94.07	1409.6
990	1276.08	1276.24	0.17	Mouse 1 Turn Around	1.08	6.46	1.42	89.45	1340.34
991	1276.48	1276.64	0.17	Mouse 1 Turn Around	0	0	1.46	83.43	1250.13
992	1277.78	1277.94	0.17	Mouse 1 Turn Around	0.6	3.6	1.51	-82.9	-1242.32
993	1278.08	1278.24	0.17	Mouse 1 Turn Around	0.6	3.6	1.61	78.32	1173.6
994	1278.78	1278.95	0.17	Mouse 1 Turn Around	0	0	1.41	78.16	1171.23
995	1279.48	1279.61	0.13	Mouse 1 Turn Around	0.54	4.03	1.46	-58.23	-1745.1
998	1290.42	1290.59	0.17	Mouse 1 Turn Around	1.42	8.49	1.59	24.96	373.96
999	1301.67	1301.84	0.17	Mouse 1 Turn Around	0.68	4.08	1.34	63.48	951.2
1000	1303.67	1303.84	0.17	Mouse 1 Turn Around	0.61	3.67	1.43	64.52	966.88
1003	1313.31	1313.48	0.17	Mouse 1 Turn Around	1.53	9.16	1.71	-14.4	-215.83
1004	1313.98	1314.18	0.2	Mouse 1 Turn Around	1.36	6.81	1.55	-85.71	-642.21
1007	1316.85	1317.05	0.2	Mouse 1 Turn Around	0.69	3.43	1.66	-70.2	-526
1009	1347.21	1349.92	2.7	Mouse 1 Turn Around	18.3	6.77	1.77	62.22	23.61
1013	1350.65	1351.55	0.9	Mouse 1 Turn Around	16.96	18.82	2.2	6.43	7.7
1016	1352.35	1354.65	2.3	Mouse 1 Locomotion in Area Box	197.61	85.83	2.64	-25.48	-11.07
1017	1352.35	1354.65	2.3	Mouse 1 Locomotion in Area Periphery	197.61	85.83	2.64	-25.48	-11.07
1018	1354.82	1355.59	0.77	Mouse 1 In Place Activity in Area Box	37.79	49.24	1.62	17.66	23.01
1019	1354.82	1355.59	0.77	Mouse 1 In Place Activity in Area Periphery	37.79	49.24	1.62	17.66	23.01
1020	1355.86	1356.72	0.87	Mouse 1 Locomotion in Area Box	45.45	52.39	2.58	-11.41	-13.15
1021	1355.86	1356.72	0.87	Mouse 1 Locomotion in Area Periphery	45.45	52.39	2.58	-11.41	-13.15
1022	1357.76	1359.53	1.77	Mouse 1 Locomotion in Area Box	188.15	106.4	2.43	12.21	6.91
1023	1357.76	1359.53	1.77	Mouse 1 Locomotion in Area Periphery	188.15	106.4	2.43	12.21	6.91
1024	1360.16	1360.76	0.6	Mouse 1 Turn Around	12.2	20.32	1.96	20.78	44.49
1025	1360.46	1363.53	3.07	Mouse 1 Locomotion in Area Box	257.46	83.87	2.85	74.85	27.36
1026	1360.46	1363.53	3.07	Mouse 1 Locomotion in Area Periphery	257.46	83.87	2.85	74.85	27.36
1027	1361.33	1361.59	0.27	Mouse 1 Flat-Back Approach in Area Box	31.07	116.4	3.49	2.05	7.68
1028	1361.83	1362.7	0.87	Mouse 1 Turn Around	83.83	96.63	2.91	7.17	8.95
1029	1362.5	1363	0.5	Mouse 1 Flat-Back Approach in Area Box	33.9	67.74	3.43	11.39	22.76
1030	1363.93	1364.1	0.17	Mouse 1 Turn Around	11.14	66.79	1.64	8.88	88.7
1031	1364.63	1364.8	0.17	Mouse 1 Turn Around	0	0	1.71	-2.01	-30.19
1032	1363.73	1391.99	28.26	Mouse 1 In Place Activity in Area Box	94.31	3.34	1.59	25.92	1.43
1033	1363.73	1391.99	28.26	Mouse 1 In Place Activity in Area Periphery	94.31	3.34	1.59	25.92	1.43
1034	1365.23	1365.4	0.17	Mouse 1 Turn Around	0.57	3.41	1.58	-4.07	-40.68
1037	1376.18	1377.11	0.93	Mouse 1 Turn Around	4.01	4.3	1.55	77.53	165.96
1038	1377.74	1378.88	1.13	Mouse 1 Turn Around	4.79	4.22	1.55	3.88	3.64
1043	1386.95	1387.15	0.2	Mouse 1 Turn Around	0.61	3.06	1.64	3.72	55.74
1044	1387.59	1388.15	0.57	Mouse 1 Turn Around	1.14	2.01	1.58	3.34	7.15
1045	1388.72	1389.22	0.5	Mouse 1 Turn Around	1.07	2.15	1.57	-1.93	-5.25
1046	1390.59	1390.86	0.27	Mouse 1 Turn Around	1.93	7.23	1.66	-70.81	-530.58
1047	1392.53	1392.86	0.33	Mouse 1 Turn Around	2.65	7.94	1.5	12.31	122.99
1050	1393.06	1394.69	1.63	Mouse 1 In Place Activity in Area Box	10.55	6.45	1.67	17.46	14.54
1051	1393.06	1394.69	1.63	Mouse 1 In Place Activity in Area Periphery	10.55	6.45	1.67	17.46	14.54
1054	1396.1	1396.3	0.2	Mouse 1 Turn Around	1.58	7.91	1.98	-9.93	-148.83
1055	1395.7	1396.46	0.77	Mouse 1 In Place Activity in Area Box	5.03	6.56	1.77	-23.5	-88.06
1056	1395.7	1396.46	0.77	Mouse 1 In Place Activity in Area Periphery	5.03	6.56	1.77	-23.5	-88.06
1059	1397.6	1398	0.4	Mouse 1 Turn Around	19.11	47.73	2.32	1.34	5.03
1060	1397.3	1399.47	2.17	Mouse 1 Locomotion in Area Box	207.18	95.53	2.5	-1.47	-0.85
1061	1397.3	1399.47	2.17	Mouse 1 Locomotion in Area Periphery	207.18	95.53	2.5	-1.47	-0.85
1062	1399.5	1406.14	6.64	Mouse 1 Turn Around	129.18	19.45	1.8	-199.29	-30.32
1063	1401	1665.13	264.13	Mouse 1 In Place Activity in Area Box	341.22	1.29	1.55	-320.06	-1.41
1064	1401	1665.13	264.13	Mouse 1 In Place Activity in Area Periphery	341.22	1.29	1.55	-320.06	-1.41
1072	1464.86	1517.55	52.69	Mouse 1 Turn Around	15.77	0.3	1.67	65.22	1.24
1076	1619.52	1620.85	1.33	Mouse 1 Turn Around	3.12	2.34	1.51	16	13.32
1077	1625.19	1625.36	0.17	Mouse 1 Turn Around	1.16	6.94	1.73	27.98	419.21
1091	1634.2	1635.74	1.53	Mouse 1 Turn Around	5.39	3.51	1.77	-21.32	-15.22
1094	1644.94	1645.38	0.43	Mouse 1 Turn Around	2.05	4.72	1.55	63.24	172.29
1095	1647.51	1648.01	0.5	Mouse 1 Turn Around	1.79	3.58	1.48	28.79	78.43
1096	1648.38	1648.55	0.17	Mouse 1 Turn Around	1.32	7.9	1.47	-34.54	-517.66
1097	1649.05	1650.85	1.8	Mouse 1 Turn Around	9.47	5.26	1.54	8.93	5.35
1098	1653.69	1657.42	3.74	Mouse 1 Turn Around	15.2	4.07	1.47	-38.13	-10.58
1101	1657.62	1659.39	1.77	Mouse 1 Turn Around	8.24	4.66	1.49	-60.59	-36.32
1103	1659.93	1660.43	0.5	Mouse 1 Turn Around	0.86	1.71	1.65	-7.51	-20.45
1104	1661.9	1662.8	0.9	Mouse 1 Turn Around	5.2	5.77	1.84	30.51	36.57
1105	1663.86	1665.47	1.6	Mouse 1 Turn Around	5.36	3.35	1.91	32.71	21.79
1106	1665.87	1667.17	1.3	Mouse 1 In Place Activity in Area Box	21.31	16.37	2.06	-54.82	-51.34
1107	1665.87	1667.17	1.3	Mouse 1 In Place Activity in Area Periphery	21.31	16.37	2.06	-54.82	-51.34
1110	1667.6	1671.57	3.97	Area:Mouse 1 Center In Center	272.13	68.54	2.23	67.02	16.88
1111	1667.6	1668.57	0.97	Area:Mouse 1 Center In Center 75	51.98	53.72	2.23	4.84	5
1113	1671.67	1671.87	0.2	Mouse 1 Cross Over Periphery and Center 75 by Center	10.77	53.8	2.32	2.2	11.01
1114	1668.57	1670.04	1.47	Area:Mouse 1 Center In Center 50	156.28	106.45	2.37	23.87	16.26
1115	1668.17	1669.97	1.8	Mouse 1 Locomotion in Area Box	175.88	97.61	2.34	25.41	14.11
1116	1668.17	1669.97	1.8	Mouse 1 Locomotion in Area Center	175.88	97.61	2.34	25.41	14.11
1117	1668.34	1669.8	1.47	Mouse 1 Locomotion in Area Center 50	148.65	101.25	2.35	19.14	13.03
1118	1670.04	1671.57	1.53	Area:Mouse 1 Center In Center 75	63.87	41.61	2.1	38.31	24.96
1121	1671.57	1680.45	8.88	Area:Mouse 1 Center In Periphery	247.59	27.9	1.99	322.34	40.59
1122	1680.55	1680.75	0.2	Mouse 1 Cross Over Periphery and Center 75 by Center	6.83	34.12	2.33	14.9	74.45
1124	1671.34	1673.04	1.7	Mouse 1 Locomotion in Area Box	92.31	54.25	2.27	126.9	90.56
1125	1671.34	1673.04	1.7	Mouse 1 Locomotion in Area Periphery	92.31	54.25	2.27	126.9	90.56
1126	1673.41	1673.57	0.17	Mouse 1 Turn Around	8.96	53.69	1.42	11.97	119.62
1127	1673.81	1673.97	0.17	Mouse 1 Turn Around	2.39	14.34	1.98	-1.93	-28.91
1128	1674.11	1674.27	0.17	Mouse 1 Turn Around	3.9	23.4	2.16	76.64	765.65
1129	1675.58	1680.18	4.6	Mouse 1 In Place Activity in Area Box	52.46	11.39	1.88	84.94	18.45
1130	1675.58	1680.18	4.6	Mouse 1 In Place Activity in Area Periphery	52.46	11.39	1.88	84.94	18.45
1135	1674.84	1680.51	5.67	Mouse 1 Turn Around	82.23	14.5	1.95	114.06	20.11
1136	1680.45	1681.08	0.63	Area:Mouse 1 Center In Center	34.75	54.81	2.4	31.94	50.38
1137	1680.45	1681.08	0.63	Area:Mouse 1 Center In Center 75	34.75	54.81	2.4	31.94	50.38
1139	1681.18	1681.38	0.2	Mouse 1 Cross Over Periphery and Center 75 by Center	29.16	145.63	2.55	-6.63	-33.11
1142	1681.08	1708.38	27.29	Area:Mouse 1 Center In Periphery	687.52	25.19	1.99	-234.6	-8.62
1143	1680.31	1682.62	2.3	Mouse 1 Locomotion in Area Box	206.26	89.59	2.57	-18.53	-8.05
1145	1708.48	1708.68	0.2	Mouse 1 Cross Over Periphery and Center 75 by Center	15.65	78.19	2.54	-4.08	-20.38
1146	1680.85	1682.62	1.77	Mouse 1 Locomotion in Area Periphery	189.83	107.34	2.69	-66.98	-37.88
1147	1681.98	1682.38	0.4	Mouse 1 Flat-Back Approach in Area Box	31.44	78.53	3.39	-9.74	-24.31
1148	1684.65	1685.59	0.93	Mouse 1 Turn Around	33.94	36.33	2.1	-97.18	-112.02
1151	1685.12	1687.89	2.77	Mouse 1 Locomotion in Area Box	260.46	94.05	2.35	-68.7	-24.81
1152	1685.12	1687.89	2.77	Mouse 1 Locomotion in Area Periphery	260.46	94.05	2.35	-68.7	-24.81
1155	1688.09	1707.84	19.75	Mouse 1 In Place Activity in Area Box	87.46	4.43	1.8	-98.31	-4.98
1156	1688.09	1707.84	19.75	Mouse 1 In Place Activity in Area Periphery	87.46	4.43	1.8	-98.31	-4.98
1157	1687.42	1689.36	1.94	Mouse 1 Turn Around	136.9	70.74	1.74	3.19	1.65
1165	1708.38	1709.68	1.3	Area:Mouse 1 Center In Center	125.42	96.38	2.27	23.6	18.14
1166	1708.38	1709.68	1.3	Area:Mouse 1 Center In Center 75	125.42	96.38	2.27	23.6	18.14
1168	1709.78	1709.98	0.2	Mouse 1 Cross Over Periphery and Center 75 by Center	28.67	143.21	2.49	6.95	34.69
1170	1707.97	1710.41	2.44	Mouse 1 Locomotion in Area Box	249.74	102.53	2.36	47.85	19.64
1171	1707.97	1709.44	1.47	Mouse 1 Locomotion in Area Center	107.1	72.95	2.29	47.99	32.69
1172	1707.97	1709.44	1.47	Mouse 1 Locomotion in Area Center 75	107.1	72.95	2.29	47.99	32.69
1176	1709.68	1760.53	50.85	Area:Mouse 1 Center In Periphery	1481.43	29.13	1.84	26.22	0.56
1178	1709.44	1710.41	0.97	Mouse 1 Locomotion in Area Periphery	142.64	147.42	2.45	-0.14	-0.15
1179	1710.68	1726.46	15.78	Mouse 1 In Place Activity in Area Box	99.9	6.33	1.76	-259.68	-16.56
1180	1710.68	1726.46	15.78	Mouse 1 In Place Activity in Area Periphery	99.9	6.33	1.76	-259.68	-16.56
1181	1710.04	1712.08	2.04	Mouse 1 Turn Around	161.97	79.58	2.11	-110.51	-54.29
1182	1712.31	1714.88	2.57	Mouse 1 Turn Around	8.57	3.34	1.7	-77.73	-31.48
1185	1727.59	1731.03	3.44	Mouse 1 Locomotion in Area Box	230.72	67.13	2.91	-0.22	-0.06
1186	1727.59	1731.03	3.44	Mouse 1 Locomotion in Area Periphery	230.72	67.13	2.91	-0.22	-0.06
1187	1731.5	1732.57	1.07	Mouse 1 In Place Activity in Area Box	30.3	28.38	1.49	-40.15	-37.61
1188	1731.5	1732.57	1.07	Mouse 1 In Place Activity in Area Periphery	30.3	28.38	1.49	-40.15	-37.61
1189	1730.76	1733.17	2.4	Mouse 1 Turn Around	92.14	38.35	1.85	47.63	19.82
1190	1732.9	1734.6	1.7	Mouse 1 Locomotion in Area Box	178.23	104.74	2.33	76.64	45.03
1191	1732.9	1734.6	1.7	Mouse 1 Locomotion in Area Periphery	178.23	104.74	2.33	76.64	45.03
1192	1734.7	1743.98	9.28	Mouse 1 In Place Activity in Area Box	102.98	11.1	1.46	-179.83	-20.49
1193	1734.7	1743.98	9.28	Mouse 1 In Place Activity in Area Periphery	102.98	11.1	1.46	-179.83	-20.49
1198	1744.11	1744.58	0.47	Mouse 1 Turn Around	5.39	11.53	1.75	58.92	176.58
1199	1745.05	1746.28	1.23	Mouse 1 In Place Activity in Area Box	19.58	15.86	1.35	19.97	31.49
1200	1745.05	1746.28	1.23	Mouse 1 In Place Activity in Area Periphery	19.58	15.86	1.35	19.97	31.49
1201	1746.21	1746.68	0.47	Mouse 1 Turn Around	3.89	8.34	1.84	68.04	185.38
1202	1746.38	1747.78	1.4	Mouse 1 Locomotion in Area Box	135.52	96.7	2.59	64.69	48.47
1203	1746.38	1747.78	1.4	Mouse 1 Locomotion in Area Periphery	135.52	96.7	2.59	64.69	48.47
1204	1747.45	1747.91	0.47	Mouse 1 Turn Around	60.45	129.41	2.82	9.92	24.77
1205	1747.95	1749.22	1.27	Mouse 1 In Place Activity in Area Box	33.48	26.41	1.42	-1.27	-1.15
1206	1747.95	1749.22	1.27	Mouse 1 In Place Activity in Area Periphery	33.48	26.41	1.42	-1.27	-1.15
1207	1749.15	1749.68	0.53	Mouse 1 Turn Around	4.18	7.83	1.86	12.6	29.05
1208	1749.35	1750.08	0.73	Mouse 1 Locomotion in Area Box	28.53	38.87	2.31	22.07	36.75
1209	1749.35	1750.08	0.73	Mouse 1 Locomotion in Area Periphery	28.53	38.87	2.31	22.07	36.75
1210	1750.28	1750.58	0.3	Mouse 1 Turn Around	17.8	59.29	1.55	21.47	214.46
1211	1750.98	1751.25	0.27	Mouse 1 Turn Around	0.98	3.68	1.5	61.1	457.76
1212	1751.58	1751.75	0.17	Mouse 1 Turn Around	0	0	1.23	-8.58	-85.76
1213	1752.99	1756.06	3.07	Mouse 1 Turn Around	96.76	31.52	1.66	180.49	60.1
1214	1753.62	1755.42	1.8	Mouse 1 In Place Activity in Area Box	47.11	26.15	1.5	62.55	34.72
1215	1753.62	1755.42	1.8	Mouse 1 In Place Activity in Area Periphery	47.11	26.15	1.5	62.55	34.72
1218	1755.89	1757.86	1.97	Mouse 1 Locomotion in Area Box	116.19	59.02	2.3	19.8	10.06
1219	1755.89	1757.86	1.97	Mouse 1 Locomotion in Area Periphery	116.19	59.02	2.3	19.8	10.06
1220	1758.02	1759.53	1.5	Mouse 1 In Place Activity in Area Box	49.66	33.07	1.48	-18.22	-12.13
1221	1758.02	1759.53	1.5	Mouse 1 In Place Activity in Area Periphery	49.66	33.07	1.48	-18.22	-12.13
1222	1757.39	1759.83	2.44	Mouse 1 Turn Around	101.06	41.49	1.72	21.24	8.72
1226	1760.53	1760.69	0.17	Area:Mouse 1 Center In Center	7.29	43.69	2.61	-6.7	-40.14
1228	1760.53	1760.69	0.17	Area:Mouse 1 Center In Center 75	7.29	43.69	2.61	-6.7	-40.14
1229	1760.69	2000.17	239.47	Area:Mouse 1 Center In Periphery	232.07	0.97	1.39	-478.93	-8.8
1232	1761.19	1762.2	1	Mouse 1 In Place Activity in Area Box	33.58	33.54	1.76	-4.72	-4.72
1233	1761.19	1762.2	1	Mouse 1 In Place Activity in Area Periphery	33.58	33.54	1.76	-4.72	-4.72
1234	1762.8	1763.4	0.6	Mouse 1 Turn Around	21.56	35.9	1.72	-66.77	-142.94
1235	1763.3	1787.99	24.69	Mouse 1 In Place Activity in Area Box	80.95	3.28	1.59	-36.12	-2.95
1236	1763.3	1787.99	24.69	Mouse 1 In Place Activity in Area Periphery	80.95	3.28	1.59	-36.12	-2.95
1243	1773.04	1773.21	0.17	Mouse 1 Turn Around	1.18	7.05	1.63	-41.33	-619.38
1246	1773.64	1773.81	0.17	Mouse 1 Turn Around	0.52	3.13	1.52	91.43	1370.13
1251	1780.05	1780.28	0.23	Mouse 1 Turn Around	0.61	2.6	1.66	-21.43	-160.54
1253	1785.29	1785.75	0.47	Mouse 1 Turn Around	2.02	4.33	1.61	59.5	222.89
1254	1785.99	1786.15	0.17	Mouse 1 Turn Around	0.43	2.61	1.54	117.07	1754.29
1255	1786.29	1786.45	0.17	Mouse 1 Turn Around	0.67	4.02	1.71	-2.66	-39.84
1256	1788.29	1788.46	0.17	Mouse 1 Turn Around	1.49	8.94	1.55	14.48	217.01
1257	1789.69	1789.86	0.17	Mouse 1 Turn Around	0.77	4.61	1.45	115.07	1724.34
1258	1788.99	1825.59	36.6	Mouse 1 In Place Activity in Area Box	36.78	1	1.54	-15.05	-0.77
1259	1788.99	1825.59	36.6	Mouse 1 In Place Activity in Area Periphery	36.78	1	1.54	-15.05	-0.77
1260	1790.69	1790.86	0.17	Mouse 1 Turn Around	0.54	3.22	1.57	27.74	831.32
1261	1791.19	1791.32	0.13	Mouse 1 Turn Around	0.67	5.03	1.67	0	0
1270	1799.23	1799.4	0.17	Mouse 1 Turn Around	0.57	3.44	1.48	4.06	121.68
1275	1825.59	1828.06	2.47	Mouse 1 has no movement in Area Box	0	0	1.27	0.13	1.27
1276	1825.59	1828.06	2.47	Mouse 1 has no movement in Area Periphery	0	0	1.27	0.13	1.27
1277	1828.06	1835.3	7.24	Mouse 1 In Place Activity in Area Box	0.4	0.06	1.59	-0.85	-0.19
1278	1828.06	1835.3	7.24	Mouse 1 In Place Activity in Area Periphery	0.4	0.06	1.59	-0.85	-0.19
1279	1835.3	1836.8	1.5	Mouse 1 has no movement in Area Box	0	0	1.34	-1.53	-6.55
1280	1835.3	1836.8	1.5	Mouse 1 has no movement in Area Periphery	0	0	1.34	-1.53	-6.55
1281	1836.8	1842.28	5.47	Mouse 1 In Place Activity in Area Box	0	0	1.33	1.21	2.59
1282	1836.8	1842.28	5.47	Mouse 1 In Place Activity in Area Periphery	0	0	1.33	1.21	2.59
1283	1842.28	1843.91	1.63	Mouse 1 has no movement in Area Box	0	0	1.33	-1.67	-12.48
1284	1842.28	1843.91	1.63	Mouse 1 has no movement in Area Periphery	0	0	1.33	-1.67	-12.48
1285	1843.91	1847.68	3.77	Mouse 1 In Place Activity in Area Box	0	0	1.34	0.47	1.42
1286	1843.91	1847.68	3.77	Mouse 1 In Place Activity in Area Periphery	0	0	1.34	0.47	1.42
1287	1847.68	1849.05	1.37	Mouse 1 has no movement in Area Box	0	0	1.36	-1.73	-7.42
1288	1847.68	1849.05	1.37	Mouse 1 has no movement in Area Periphery	0	0	1.36	-1.73	-7.42
1289	1849.05	1855.22	6.17	Mouse 1 In Place Activity in Area Box	0	0	1.32	1.48	2.11
1290	1849.05	1855.22	6.17	Mouse 1 In Place Activity in Area Periphery	0	0	1.32	1.48	2.11
1291	1855.22	1860.63	5.41	Mouse 1 has no movement in Area Box	0	0	1.28	3.48	17.37
1292	1855.22	1860.63	5.41	Mouse 1 has no movement in Area Periphery	0	0	1.28	3.48	17.37
1293	1860.63	1862.06	1.43	Mouse 1 In Place Activity in Area Box	0	0	1.35	0.53	1.44
1294	1860.63	1862.06	1.43	Mouse 1 In Place Activity in Area Periphery	0	0	1.35	0.53	1.44
1295	1862.06	1863.4	1.33	Mouse 1 has no movement in Area Box	0	0	1.32	2.21	16.59
1296	1862.06	1863.4	1.33	Mouse 1 has no movement in Area Periphery	0	0	1.32	2.21	16.59
1297	1863.4	1866.27	2.87	Mouse 1 In Place Activity in Area Box	0	0	1.33	1	3
1298	1863.4	1866.27	2.87	Mouse 1 In Place Activity in Area Periphery	0	0	1.33	1	3
1299	1866.27	1867.27	1	Mouse 1 has no movement in Area Box	0	0	1.31	-2.18	-13.05
1300	1866.27	1867.27	1	Mouse 1 has no movement in Area Periphery	0	0	1.31	-2.18	-13.05
1301	1867.27	1888.56	21.29	Mouse 1 In Place Activity in Area Box	2.15	0.1	1.34	10	2.68
1302	1867.27	1888.56	21.29	Mouse 1 In Place Activity in Area Periphery	2.15	0.1	1.34	10	2.68
1305	1888.56	1901.9	13.35	Mouse 1 has no movement in Area Box	0	0	1.26	1.4	3.8
1306	1888.56	1901.9	13.35	Mouse 1 has no movement in Area Periphery	0	0	1.26	1.4	3.8
1309	1901.9	1903.07	1.17	Mouse 1 In Place Activity in Area Box	0	0	1.4	-0.52	-1.57
1310	1901.9	1903.07	1.17	Mouse 1 In Place Activity in Area Periphery	0	0	1.4	-0.52	-1.57
1311	1903.07	1903.8	0.73	Mouse 1 has no movement in Area Box	0	0	1.47	-0.29	-0.73
1312	1903.07	1903.8	0.73	Mouse 1 has no movement in Area Periphery	0	0	1.47	-0.29	-0.73
1313	1903.8	1953.85	50.05	Mouse 1 In Place Activity in Area Box	0	0	1.25	-5.6	-12.91
1314	1903.8	1953.85	50.05	Mouse 1 In Place Activity in Area Periphery	0	0	1.25	-5.6	-12.91
1315	1953.85	1955.02	1.17	Mouse 1 has no movement in Area Box	0	0	1.4	-0.92	-1.72
1316	1953.85	1955.02	1.17	Mouse 1 has no movement in Area Periphery	0	0	1.4	-0.92	-1.72
1317	1955.02	1983.18	28.16	Mouse 1 In Place Activity in Area Box	2.56	0.09	1.29	73.1	75.55
1318	1955.02	1983.18	28.16	Mouse 1 In Place Activity in Area Periphery	2.56	0.09	1.29	73.1	75.55
1320	1983.02	1983.95	0.93	Mouse 1 Turn Around	2.62	2.8	1.6	98.37	245.69
1321	1984.18	1984.95	0.77	Mouse 1 Turn Around	0	0	1.5	28.36	85
1322	1985.19	1985.95	0.77	Mouse 1 Turn Around	0	0	1.54	-176.97	-530.37
1323	1986.19	1986.79	0.6	Mouse 1 Turn Around	0	0	1.53	145.54	545.24
1324	1987.02	1987.19	0.17	Mouse 1 Turn Around	0	0	1.56	-44.41	-665.5
1325	1987.32	1987.79	0.47	Mouse 1 Turn Around	0.37	0.79	1.56	-234.54	-1004.18
1326	1987.59	1995.93	8.34	Mouse 1 In Place Activity in Area Box	10.31	1.24	1.59	-53.49	-31.43
1327	1987.59	1995.93	8.34	Mouse 1 In Place Activity in Area Periphery	10.31	1.24	1.59	-53.49	-31.43
1328	1994.43	1994.53	0.1	Mouse 1 Turn Around	0	0	1.37	-15.98	-478.85
1329	1994.73	1994.83	0.1	Mouse 1 Turn Around	0.44	4.38	1.28	-72.51	-2173.1
1331	1995.03	1995.2	0.17	Mouse 1 Turn Around	0.4	2.41	1.64	79.36	1189.16
1332	1995.43	1995.73	0.3	Mouse 1 Turn Around	1.22	4.08	1.45	14.51	108.71
1333	1995.9	1996.2	0.3	Mouse 1 Turn Around	1.29	4.3	1.4	16.43	164.15
1334	1996.43	1996.73	0.3	Mouse 1 Turn Around	0.17	0.55	1.45	136.85	1025.34
1335	1996.86	1997.03	0.17	Mouse 1 Turn Around	0.5	3.02	1.71	-8.91	-88.97
1336	1997.26	1997.9	0.63	Mouse 1 Turn Around	0.29	0.45	1.46	247.91	825.56
1337	1998.13	1998.43	0.3	Mouse 1 Turn Around	0	0	1.48	-164.99	-1236.16
1338	1998.06	2000.17	2.1	Mouse 1 In Place Activity in Area Box	4.28	2.04	1.38	-385.43	-462.05
1339	1998.06	2000.17	2.1	Mouse 1 In Place Activity in Area Periphery	4.28	2.04	1.38	-385.43	-462.05
1340	1999.27	1999.43	0.17	Mouse 1 Turn Around	0	0	1.32	-30.84	-308.14
