# Supplementary material for: Inhibitory medial zona incerta pathway drives exploratory behavior by inhibiting glutamatergic cuneiform neurons
Source: Nat Commun. 2024 Feb 7;15:1160. doi: 10.1038/s41467-024-45288-x (PMC10850156; doi:10.1038/s41467-024-45288-x)
Supplement: Supplementary file 4 — Supplementary Software [file 41467_2024_45288_MOESM4_ESM.zip › Fiber Photometry Software/README.txt]

Prerequisites:
MATLAB (last tested with R2022a)
 
Installation:
Install MATLAB with the following toolboxes:
Curve Fitting Toolbox
Signal Processing Toolbox
Statistics and Machine Learning Toolbox
Download and extract these scripts to Documents/MATLAB folder
Installation can take up to 30-60 minutes based on your laptop/computer
 
System Requirements:
 
Windows:
Windows 11
Windows 10 (version 1909 or higher)
Windows Server 2019
Note: 
Windows 7 is no longer supported
Windows Server 2016 is no longer supported 
Processor
Minimum: Any Intel or AMD x86-64 processor
Recommended: Any Intel or AMD x86-64 processor with four logical cores and AVX2 instruction set support
Disk
Minimum: 3.6 GB of disk space for MATLAB only, 5-8 GB for a typical installation
Recommended: An SSD is recommended
A full installation of all MathWorks products may take up to 31.5 GB of disk space
RAM
Minimum: 4 GB
Recommended: 8 GB
For Polyspace, 4 GB per core is recommended
Graphics
No specific graphics card is required
 
Mac:
Operating System
macOS Monterey (12)
macOS Big Sur (11)
macOS Catalina (10.15)
Note:
Support for macOS Catalina (10.15) will be discontinued in an upcoming release
Processor
Minimum: Any Intel x86-64 processor
Recommended: Any Intel x86-64 processor with four logical cores and AVX2 instruction set support
Disk
Minimum: 3.5 GB of disk space for MATLAB only, 5-8 GB for a typical installation
Recommended: An SSD is recommended
A full installation of all MathWorks products may take up to 24 GB of disk space
RAM
Minimum: 4 GB
Recommended: 8 GB
For Polyspace, 4 GB per core is recommended
Graphics
No specific graphics card is required.
 
Linux:
Ubuntu 20.04 LTS
Ubuntu 18.04 LTS
Debian 10
Red Hat Enterprise Linux 8 (minimum 8.1)
Red Hat Enterprise Linux 7 (minimum 7.6)
SUSE Linux Enterprise Desktop 12 (minimum SP2)
SUSE Linux Enterprise Desktop 15
SUSE Linux Enterprise Server 12 (minimum SP2) 
SUSE Linux Enterprise Server 15
Processor
Minimum: Any Intel or AMD x86-64 processor
Recommended: Any Intel or AMD x86-64 processor with four logical cores and AVX2 instruction set support
Disk
Minimum: 3.7 GB of HDD space for MATLAB only, 5-8 GB for a typical installation
Recommended: An SSD is recommended
A full installation of all MathWorks products may take up to 30 GB of disk space
RAM
Minimum: 4 GB
Recommended: 8 GB
For Polyspace, 4 GB per core is recommended
Graphics
No specific graphics card is required.
 
Last tested on Mac OS Big Sur Version 11.2.3 Macbook Air,(M1, 2020)
Please refer to https://github.com/leomol/FPA for more information
 
Instructions: 
Extract FPA-master ZIP file into your Documents/MATLAB folder
Right click on FPA-master then select "add to path", "Selected Folders and Subfolders"
 
Fiber Photometry Analysis for Open Field Test
Open "CB_OFT.m" and run script
When prompted by pop up screen open "mZi FP1 1L" in your "Documents/MATLAB/Sample Data/Open Field Data/" folder
The output folder will be contained in the "mZ1FP1-1L_2_OFT - exported" folder within the path 
Documents/MATLAB/Sample Data/Open Field Data/
The output will contain all analyzed figures and corresponding csv file's
To extract locomotion: open photometry_tracking_demo and select appropriate data folder and run script
To analyze pause-aligned photometry: open oft_photometry_pauses_demo and select appropriate data folder and run script
 
Fiber Photometry Analysis for Holeboard Test
For BORIS Analysis:
Open "CB_holeboardanalysis_BORIS.m" and run script
When prompted by pop up screen open "FP1_1L_Holeboard_photometry.csv" in your "Documents/MATLAB/Sample Data/HoleBoard Data/" folder. The BORIS event file mZi FP1 1L_rearing.tsv 
will be automatically imported and analyzed alongside the collected fibre photometry data. 
The output folder will be contained in the "Holeboard_Full - exported" folder within the path 
Documents/MATLAB/Sample Data/Holeboard Data/mZi FP1 1L/
The output will contain all analyzed figures and corresponding csv file's

For Cleversys Analysis:
Open "CB_holeboardanalysis_cleversys.m" and run script
When prompted by pop up screen open "FP1_1L_Holeboard_photometry.csv" in your "Documents/MATLAB/Sample Data/HoleBoard Data/" folder. When prompted again open the FP1_1L_events.xlsx file. You will be prompted another time and asked the trial number. For this file type in "Trial 1".
The output folder will be contained in the "Holeboard_cleversys" folder within the path 
Documents/MATLAB/Sample Data/HoleBoard Data/
The output will contain all analyzed figures and corresponding csv file's

To extract locomotion: open photometry_tracking_demo and select appropriate data folder and run script
To analyze pause-aligned photometry: open holeboard_photometry_pauses_demo and select appropriate data folder and run script
To analyze foraging photometry: open holeboard_photometry_foraging_demo and select appropriate data folder and run script
 
Fiber Photometry Analysis for Elevated Plus Maze Test
Open "EPMAnalyzer_FP1_1R.m" and run script
When prompted by pop up screen select "mZi FP1 1R_3_full.m" from the path /Documents/MATLAB/Sample Data/EPM Data 
When prompted again select the "Output" folder within the same path
The output will contain all analyzed figures and corresponding csv file's
Note: event time stamps were manually coded into the script to reflect times when the animal was in the open arms, 
closed arm's and center based on the exported cleversys (Top Scan) xls files. The corresponding xls file is included 
and named as "mZi FP1_1R_Cleversys.xls
 
Expected run time for each script should not exceed 5 minutes.
 
