# Supplementary material for: Inhibitory medial zona incerta pathway drives exploratory behavior by inhibiting glutamatergic cuneiform neurons
Source: Nat Commun. 2024 Feb 7;15:1160. doi: 10.1038/s41467-024-45288-x (PMC10850156; doi:10.1038/s41467-024-45288-x)
Supplement: Supplementary file 4 — Supplementary Software [file 41467_2024_45288_MOESM4_ESM.zip › Fiber Photometry Software/MATLAB Scripts/vid_tracker_processed.m]

% simple video tracker for recorded mouse locomotion

% spatial_ds: spatial downsample factor
% thresh_df: binarize threshold for difference (0.1->0.3, higher is less)
% thresh_gs: binarize threshold for grayscale (.7->.9, higher is less)

% thresh_df: pixel percentile threshold for difference (90-99)
% thresh_gs: pixel percentile threhold for grayscale (0 for off)

% com: centre of mass estimate
% area: area of estimate
% mouse: Sx*Sy*Sz matrix of binarized image for QC

% Donovan Ashby, University of Calgary, 2022.

function [com,area,mouse]=vid_tracker_processed(file,spatial_ds,thresh_df,thresh_gs,range)

if nargin<2;spatial_ds=4;end
if nargin<3;thresh_df=95;end
if nargin<4;thresh_gs=0;end

% if nargin<3;thresh_df=.1;end
% if nargin<4;thresh_gs=.9;end

[fo,fi]=fileparts(file);
load(fullfile(fo,[fi '_mask.mat']));
mask=imresize(mask,1/spatial_ds);
imshow(mask);

%%
% %%
% %m=1;  
% %vid=VideoReader(file{m})
% vid=VideoReader(file);
% % read each frame in, convert to bw, downsample
% Sx=vid.Height/spatial_ds;
% Sy=vid.Width/spatial_ds;
% Sz=vid.NumberOfFrames;
% vid=VideoReader(file);
% k = 1;
% img=uint8(zeros(Sx,Sy,Sz));
% while hasFrame(vid)
% im=imresize(readFrame(vid),1/spatial_ds);
% img(:,:,k)=rgb2gray(im);
% k = k+1;
% end
tic
load(fullfile(fo,[fi '_preprocess.mat']),'img');
toc


%% invert colors
%range=1:size(img,3);
if nargin<5;range=1:size(img,3);end
img=256-img;
blank=median(img(:,:,range),3).*uint8(mask); %make median image
imshow(blank)

mouse=zeros(size(img));
for n=1:size(img,3)
im=img(:,:,n).*uint8(mask);
% %grayscale
%gs=imbinarize(im,thresh_gs);
gs=im>prctile(im(:),thresh_gs); 
%difference
%df=imbinarize(im-blank,thresh_df);
tst=im-blank;
df=tst>prctile(tst(:),thresh_df); 

se=strel('disk',2);
gs=imerode(gs,se);gs=~imerode(~gs,se);
df=imerode(df,se);df=~imerode(~df,se);

mouse(:,:,n)=gs.*df;
if mod(n,1000)==0;disp(n);end
%imshow(mouse(:,:,n));
end
clear b c d
mouse=logical(mouse);
% find centroid
for n=1:size(mouse,3)
cc(n) = bwconncomp(mouse(:,:,n),4);
sz=cellfun('size',cc(n).PixelIdxList,1);
if sz
[b(n),i(n)]=max(sz);
stats=regionprops(cc(n));
com(:,n)=stats(i(n)).Centroid;
area(:,n)=stats(i(n)).Area;
end
end

end

%% troubleshooting threshold values
% % 
% n=randi(size(img,3));
% im=img(:,:,n).*uint8(mask);
% blank=median(img,3);
% subplot(3,3,1);imshow(im);
% subplot(3,3,2);imshow(im-blank);
% subplot(3,3,3);imshow(blank);
% subplot(3,3,4);imshow(imbinarize(im-blank,.1));
% subplot(3,3,5);imshow(imbinarize(im-blank,.2));
% subplot(3,3,6);imshow(imbinarize(im-blank,.3));
% subplot(3,3,7);imshow(imbinarize(im,.7));
% subplot(3,3,8);imshow(imbinarize(im,.8));
% subplot(3,3,9);imshow(imbinarize(im,.9));
% subplot(3,3,9);imshow(df);
