# Supplementary material for: Inhibitory medial zona incerta pathway drives exploratory behavior by inhibiting glutamatergic cuneiform neurons
Source: Nat Commun. 2024 Feb 7;15:1160. doi: 10.1038/s41467-024-45288-x (PMC10850156; doi:10.1038/s41467-024-45288-x)
Supplement: Supplementary file 4 — Supplementary Software [file 41467_2024_45288_MOESM4_ESM.zip › Fiber Photometry Software/MATLAB Scripts/EPMAnalyzer_FP1_1R.m]

% script was edited by Cecilia badenhorst from batchprocessCB - author Leo Molina

% select raw csv FP file
[file,projectFolder] = uigetfile('*.csv','Select Doric csv File');
addpath(projectFolder);
addpath(genpath(projectFolder));
%display file name to help with help with data organization
display(file);

% specify output folder that will contain figures and analyzed xls files
outputprojectFolder = uigetdir('Select Output folder');
inputDataFile = strcat(projectFolder,file);

%Specify signal and reference columns
signalColumn = 2;
referenceColumn = 4;
data = loadData(inputDataFile);
time = data(:, 1);
signal = data(:, signalColumn);
reference = data(:, referenceColumn);

%dependencies for analysis
configuration = struct();
configuration.lowpassFrequency = 2;
window = 60;
configuration.f0 = {@movmean, window};
configuration.f1 = {@movstd, window};
configuration.peaksLowpassFrequency = 2;
configuration.threshold = {2.91, @mad, @median};
configuration.baselineEpochs = [-Inf, Inf];

%manually input event files from analyzed cleversys xls files
configuration.conditionEpochs = {'Closed Arms', [13.03,25.33,36.73,42.7,52.6,54.33,66.53,84.6,97.13,99.8,121.1,126.77,145.07,199.4,219.93,252.3,263.6,630.53],.....
    'Open Arms',[30.43,31,59.03,61.07,90.93,96.13,110.37,113.73,201.93,202.47,204.97,211.17,256.03,257.6],.....
    'Center',[47.03,47.5,61.33,62.1,104.6,109.7,141.33,144.13,202.8,204.53,253.03,255.53,258.63,259.8]};
fpa = FPA(time, signal, reference, configuration);
cellfun(@warning, fpa.warnings);
fpa.plot();

% specify figure formats to be exported
formats = {'png','fig','epsc'};
userFigures = findobj('Type', 'figure');
    
            allFigures = findobj('Type', 'figure');
            fpaFigures = allFigures;
            for j = 1:numel(fpaFigures)
                fig = fpaFigures(j);
                for k = 1:numel(formats)
                    cleanName = regexprep(fig.Name, '[^a-zA-Z0-9 ]', '');
                    saveas(fig, fullfile(outputprojectFolder, cleanName), formats{k});
                end
            end
[folder, basename] = fileparts(inputDataFile);
outputFolder = outputprojectFolder;
 prefix = fullfile(outputFolder, basename);
 fpa.export(prefix);          
            
% Save peak times to file.
output = fullfile(folder, sprintf('%s peak-time.csv', basename));
fid = fopen(output, 'w');
fprintf(fid, 'Peak Time (s)\n');
fprintf(fid, '%.4f\n', fpa.time(fpa.peakIds));
fclose(fid);

 close(fpaFigures);
