# Supplementary material for: Inhibitory medial zona incerta pathway drives exploratory behavior by inhibiting glutamatergic cuneiform neurons
Source: Nat Commun. 2024 Feb 7;15:1160. doi: 10.1038/s41467-024-45288-x (PMC10850156; doi:10.1038/s41467-024-45288-x)
Supplement: Supplementary file 4 — Supplementary Software [file 41467_2024_45288_MOESM4_ESM.zip › Fiber Photometry Software/MATLAB Scripts/CB_OFT.m]

%For holeboard FP analysis
%configuration for holeboard FP data 1/2/2022

%Select folder that contains the raw csv FP data
projectFolder = uigetdir(path,"Select Folder");

% string that specify's FP file to be analyzed
dataFileFilter = '*OFT.csv';
override = true;
formats = {'png', 'fig', 'epsc'};
suffix = ' - exported';

% configuration specifics for data analysis
configuration = struct();
configuration.lowpassFrequency = 2;
window = 60;
configuration.f0 = {@movmean, window};
configuration.f1 = {@movstd, window};
configuration.peaksLowpassFrequency = 2;
configuration.threshold = {2.91, @mad, @median};
configuration.baselineEpochs = [-Inf, Inf];
batchProcessCB_noeventfile(projectFolder, dataFileFilter, configuration, override, formats, suffix);
