# Supplementary material for: Inhibitory medial zona incerta pathway drives exploratory behavior by inhibiting glutamatergic cuneiform neurons
Source: Nat Commun. 2024 Feb 7;15:1160. doi: 10.1038/s41467-024-45288-x (PMC10850156; doi:10.1038/s41467-024-45288-x)
Supplement: Supplementary file 4 — Supplementary Software [file 41467_2024_45288_MOESM4_ESM.zip › Fiber Photometry Software/MATLAB Scripts/holeboard_photometry_pauses_demo.m]

%
% Demo: Extract pauses from holeboard dataset, plot average photometry trace
% grouped by dip associated or non dip associated
% Donovan Ashby, University of Calgary, 2022

%% Select data folders
folder='Hole Board Data';
files=dir(fullfile(folder,'**','*_process.mat'));
files([1:5,11])=[];

%% Extract pauses and plot dip-associated vs non dip associated traces

for m=1:length(files)
clearvars -except m files ttl M V idx behav phot

% Read in photometry
f=dir(fullfile([files(m).folder '\*exported'],'*Full - dff.csv'));
T=readtable(fullfile(f.folder,f.name));
time=table2array(T(:,1));
dff=table2array(T(:,2));

% Read in behavior
B=load(fullfile(files(m).folder,files(m).name));
t=B.t/20;
v=B.v;
x=B.x;
y=B.y;

% Interpolate photometry into behavior timeframe
dff2=interp1(time,dff,t)';
dff2(isnan(dff2))=0;

% Read in dip timestamps
f=dir(fullfile([files(m).folder '\*exported'],'*_Full - start-triggered.csv'));
T3=readtable(fullfile(f.folder,f.name));
ts=T3(:,1);ts=table2array(ts(2:end,1));
type=T3(:,2);type=table2array(type(2:end,1));
dips(:,1)=ts(type==1);

f=dir(fullfile([files(m).folder '\*exported'],'*_Full - stop-triggered.csv'));
T2=readtable(fullfile(f.folder,f.name));
ts=T2(:,1);ts=table2array(ts(2:end,1));
type=T2(:,2);type=table2array(type(2:end,1));
dips(:,2)=ts(type==1);

% Define pauses
ind=v<0.75;
ind(1:200)=0;
ind((end-200):end)=0;
start=find(diff(ind)==1); %start of outlier
stop=find(diff(ind)==-1); %end of outlier
ii=(stop-start)>20; %choose only segments longer than 10 frames (0.5 sec) 
start=start(ii);
stop=stop(ii);

% Find pauses within 5s of dips
for n=1:length(start)
	[mi(n),i(n)]=min(abs(dips(:,1)-t(start(n))));
end

idx{m}=mi<5;

for n=1:length(stop)
	phot{m}(:,n,1)=dff2(start(n)-100:start(n)+100);	
	behav{m}(:,n,1)=v(start(n)-100:start(n)+100);
	phot{m}(:,n,2)=dff2(stop(n)-100:stop(n)+100);	
	behav{m}(:,n,2)=v(stop(n)-100:stop(n)+100);
end

end

%% Plot averages

figure(4);clf
xx=(0:200)/20-5;
subplot(2,1,1);
yy=cell2mat(cellfun(@(x,y) squeeze(mean(x(:,y,2),2)),behav,idx,'UniformOutput',false))';
yy=yy*(45./141)*(20);% px/frame*45cm/141px*20frame/sec
shadedErrorBar(xx,yy,{@mean,@std},'lineProps','b')
yy=cell2mat(cellfun(@(x,y) squeeze(mean(x(:,~y,2),2)),behav,idx,'UniformOutput',false))';
yy=yy*(45./141)*(20);% px/frame*45cm/141px*20frame/sec
shadedErrorBar(xx,yy,{@mean,@std},'lineProps','r')

subplot(2,1,2)
yy=cell2mat(cellfun(@(x,y) squeeze(mean(x(:,y,2),2)),phot,idx,'UniformOutput',false))';
shadedErrorBar(xx,yy,{@mean,@std},'lineProps','b')
yy=cell2mat(cellfun(@(x,y) squeeze(mean(x(:,~y,2),2)),phot,idx,'UniformOutput',false))';
shadedErrorBar(xx,yy,{@mean,@std},'lineProps','r')

figure(4);set(gcf,'Position',[500,300,450,600]);
sgtitle('Pause Stop')
subplot(2,1,1);
title('Velocity')
xlabel('time (s)')
xlim([-5 5])
ylabel('velocity (cm/s)')
subplot(2,1,2);
title('Photometry')
xlabel('time (s)')
xlim([-5 5])
ylabel('df/F')

%%
