# Supplementary material for: Inhibitory medial zona incerta pathway drives exploratory behavior by inhibiting glutamatergic cuneiform neurons
Source: Nat Commun. 2024 Feb 7;15:1160. doi: 10.1038/s41467-024-45288-x (PMC10850156; doi:10.1038/s41467-024-45288-x)
Supplement: Supplementary file 4 — Supplementary Software [file 41467_2024_45288_MOESM4_ESM.zip › Fiber Photometry Software/MATLAB Scripts/photometry_tracking_demo.m]

% 
% Demo: Track locomotion from a video acquired with photometry
% Donovan Ashby, University of Calgary, 2022.

%% Vid tracking: Select folders
folder='Holeboard Data'; %Photometry Hole Board
folder='Open Field Data'; %Photometry Open Field
vids=dir(fullfile(folder,'**','*.avi'));

%% load and save AVIs as raw files for pre processing

spatial_ds=4;
for n=1:length(vids)
file=fullfile(vids(n).folder,vids(n).name);
disp(file);
%m=1;
%vid=VideoReader(file{m})
vid=VideoReader(file);
% read each frame in, convert to bw, downsample
Sx=vid.Height/spatial_ds
Sy=vid.Width/spatial_ds
Sz=vid.NumFrames
vid=VideoReader(file);
k = 1;
img=uint8(zeros(Sx,Sy,Sz));
tic
while hasFrame(vid)
im=imresize(readFrame(vid),1/spatial_ds);
img(:,:,k)=rgb2gray(im);
k = k+1;
if mod(k,1000)==0;disp(k);end
end
toc
[~,b,~]=fileparts(file);
save(fullfile(vids(n).folder,[b '_preprocess.mat']),'img','-v7.3');
disp('file saved')
clearvars -except n vids spatial_ds
end

%% Make Arena masks

for n=1:length(vids)
file=fullfile(vids(n).folder,vids(n).name);
[mask,img]=vid_mask(file,50);
[~,b,~]=fileparts(file);
save(fullfile(vids(n).folder,[b '_mask.mat']),'mask');
end

%% Process videos

for n=1:length(vids)
%range=1:20000;
spatial_ds=4;
thresh_df=99.5;
thresh_gs=0;
file=fullfile(vids(n).folder,vids(n).name);
%[com,area,mouse]=vid_tracker_processed(file,spatial_ds,thresh_df,thresh_gs,range);
[com,area,mouse]=vid_tracker_processed(file,spatial_ds,thresh_df,thresh_gs);
figure(n);clf;plot(com(1,:));hold on;plot(com(2,:));plot(area(1,:))
[a,b,~]=fileparts(file);
save(fullfile(a,[b '_process.mat']),'com','area');
clearvars -except vids n
end

%% Process tracked location
files=dir(fullfile(folder,'**','*_process.mat'));

for n=1:length(files)
clearvars -except files n

pathname=fullfile(files(n).folder,files(n).name)
load(pathname);

% com: centre of mass
% area: area of mouse
x=com(1,:);
y=com(2,:);
t=1:length(x);

% run base filter to eliminate jitter
[x,y] = base_filter(x,y,[10 300],[10 300]);

%plot and inspect x,y data
figure(1);clf;
subplot(2,3,[3,6]);scatter(x,y) 
subplot(2,3,1:2);plot(x,'o')
subplot(2,3,4:5);plot(y,'o')

% link plot and select data, replace with NaNs

% ensure all NaNs are marked in x and y
y(isnan(x))=NaN;
x(isnan(y))=NaN;
% simple interpolation
i=1:length(x);
x=interp1(i(~isnan(x)),x(~isnan(x)),i,'linear');
y=interp1(i(~isnan(y)),y(~isnan(y)),i,'linear');
% pad any end NaNs with dummy values
x(isnan(x))=250;
y(isnan(y))=250;

x=reshape(x,[],1);
y=reshape(y,[],1);

%gaussian smoothing, 30 sample (1 sec)
x_sm=smoothdata(x,'gaussian',30);
y_sm=smoothdata(y,'gaussian',30);

%calc velocity: 2D (from smoothed data)
v=vecnorm([gradient(x_sm) gradient(y_sm)],2,2);

figure(2);clf
plot(t,v)

save(pathname,'x','y','v','t','-append') % processed x,y

end

%%

function [x,y] = base_filter(x,y,x_range,y_range,deltamax)

if nargin<5
deltamax=25;
end

%%%%%%%%%%%%%%%%%%%%%%%%%%%%%%
%%%remove all off-zone points
good=x<x_range(2) & x>x_range(1); %x values
x(~good)=NaN;
y(~good)=NaN;

good=y<y_range(2) & y>y_range(1); %y values
x(~good)=NaN;
y(~good)=NaN;

%%%%%%%%%%%%%%%%%%%%%%%%%%%%%%
%difference filter
%x value
difference=ones(1,length(x));
window=16;
for n=9:length(x)-window/2
    range=((n-window/2):(n+window/2));
    difference(n)=x(n)-nanmedian(x(range));
end
%set x outliers
outliers=(abs(difference)>deltamax);
x(outliers)=NaN;
y(outliers)=NaN;

%y value
difference=ones(1,length(y));
window=8;
for n=5:length(y)-window/2
    range=((n-window/2):(n+window/2));
    difference(n)=y(n)-nanmedian(y(range));
end
%set y outliers
outliers=(abs(difference)>deltamax);
x(outliers)=NaN;
y(outliers)=NaN;

%%%%%%%%%%%%%%%%%%%%%%%%%%%%%%
%Remove isolated points
%this script finds values bounded by NaNs, and removes these values
%as they are likely erroneous
log=~isnan(x);
for ind=2:(length(log)-1)
    if log(ind-1)==0 && log(ind+1)==0
        log(ind)=0;
    end
end
x(~log)=NaN;
y(~log)=NaN;

log=~isnan(y);
for ind=2:(length(log)-1)
    if log(ind-1)==0 && log(ind+1)==0
        log(ind)=0;
    end
end
x(~log)=NaN;
y(~log)=NaN;
end
