# Supplementary material for: Inhibitory medial zona incerta pathway drives exploratory behavior by inhibiting glutamatergic cuneiform neurons
Source: Nat Commun. 2024 Feb 7;15:1160. doi: 10.1038/s41467-024-45288-x (PMC10850156; doi:10.1038/s41467-024-45288-x)
Supplement: Supplementary file 4 — Supplementary Software [file 41467_2024_45288_MOESM4_ESM.zip › Fiber Photometry Software/MATLAB Scripts/holeboard_photometry_foraging_demo.m]

%
% Demo: Extract foraging episodes using head dip coding,
% plot average calcium fluorescence in foraging vs non foraging episodes
% Donovan Ashby, University of Calgary, 2022

%% Select Data Folders
folder='Hole Board Data';
files=dir(fullfile(folder,'**','*_process.mat'));
files([1:5,11])=[];

%% Find Foraging vs non-foraging episodes

for m=1:length(files)
clearvars -except m files ttl M V P

% Read in Photometry
f=dir(fullfile([files(m).folder '\*exported'],'*Full - dff.csv'));
T=readtable(fullfile(f.folder,f.name));
time=table2array(T(:,1));
dff=table2array(T(:,2));

% Read in Behavior
B=load(fullfile(files(m).folder,files(m).name));
t=B.t/20;
v=B.v;
x=B.x;
y=B.y;

% Interpolate photometry into behavior timescale
dff2=interp1(time,dff,t)';
dff2(isnan(dff2))=0;

% Read in Dip timestamps
f=dir(fullfile([files(m).folder '\*exported'],'*_Full - stop-triggered.csv'));
T2=readtable(fullfile(f.folder,f.name));
ts=T2(:,1);ts=table2array(ts(2:end,1));
type=T2(:,2);type=table2array(type(2:end,1));
dips(:,2)=ts(type==1);

f=dir(fullfile([files(m).folder '\*exported'],'*_Full - start-triggered.csv'));
T3=readtable(fullfile(f.folder,f.name));
ts=T3(:,1);ts=table2array(ts(2:end,1));
type=T3(:,2);type=table2array(type(2:end,1));
dips(:,1)=ts(type==1);

% Select Consecutive dips within 5s
a=[0;dips(2:(end),1)-dips(1:(end-1),2)<5;0];
start=find(diff(a)==1);
stop=find(diff(a)==-1);
dur=stop-start+1;
start=start(dur>1);
stop=stop(dur>1);

% AVERAGE PHOTOMETRY
clear r R
R=[];
for n=1:length(start)	
r(n,1)=find(t>=dips(start(n),1),1);
r(n,2)=find(t>=dips(stop(n),2),1);

R=[R r(n,1):r(n,2)];
end

ind=false(size(dff2));
ind(R)=1;

% average photometry
M(m,1)=mean(dff2(~ind));
M(m,2)=mean(dff2(ind));
% average velocity
V(m,1)=mean(v(~ind));
V(m,2)=mean(v(ind));
% percent time foraging/non foraging
P(m,1)=numel(find(ind))./length(dff2);
P(m,2)=numel(find(~ind))./length(dff2);

end

%% Plot Foraging/Non Foraging Photometry level

figure(1);clf
for m=1:length(M)
plot([1,2],M(m,:),'-ok','MarkerFaceColor','k');hold on
%plot([1,2],V(m,:),'-ok','MarkerFaceColor','k');hold on
%plot([1,2],P(m,:),'-ok','MarkerFaceColor','k');hold on
end
xlim([0.5 2.5])
xticks([1 2])
xticklabels({'Non-Foraging','Foraging'})
ylabel('df/F')
title('Average Photometry Signal')

[~,p,~,stats]=ttest(M(:,1),M(:,2));
text(1,1,['t(' int2str(stats.df) ')=' num2str(stats.tstat,3) ', p=' num2str(p,3)]);

%% Plot Example Trace
m=1;

f=dir(fullfile([files(m).folder '\*exported'],'*Full - dff.csv'));
T=readtable(fullfile(f.folder,f.name));
time=table2array(T(:,1));
dff=table2array(T(:,2));

% read behav in
B=load(fullfile(files(m).folder,files(m).name));
t=B.t/20;
v=B.v;
x=B.x;
y=B.y;

dff2=interp1(time,dff,t)';
dff2(isnan(dff2))=0;

f=dir(fullfile([files(m).folder '\*exported'],'*_Full - stop-triggered.csv'));
T2=readtable(fullfile(f.folder,f.name));
ts=T2(:,1);ts=table2array(ts(2:end,1));
type=T2(:,2);type=table2array(type(2:end,1));
dips(:,2)=ts(type==1);

f=dir(fullfile([files(m).folder '\*exported'],'*_Full - start-triggered.csv'));
T3=readtable(fullfile(f.folder,f.name));
ts=T3(:,1);ts=table2array(ts(2:end,1));
type=T3(:,2);type=table2array(type(2:end,1));
dips(:,1)=ts(type==1);

a=[0;diff(dips(:,1))<6;0];
start=find(diff(a)==1);
stop=find(diff(a)==-1);
dur=stop-start+1;
start=start(dur>1);
stop=stop(dur>1);

clear r
R=[];
for n=1:length(start)	
r(n,1)=find(t>=dips(start(n),1),1);
r(n,2)=find(t>=dips(stop(n),2),1);

R=[R r(n,1):r(n,2)];
end

ind=false(size(dff2));
ind(R)=1;

figure(1);clf
for n=1:2
	subplot(2,1,n)
plot(t,dff2);hold on
%plot(t,ind)
%scatter(dips(:,1),ones(length(dips(:,1)),1));

xx=[dips fliplr(dips)];
yy=repmat([-3 -3 3 3],length(xx),1);
patch(xx',yy','b','FaceAlpha',.2,'EdgeColor','none');

xx=[t(r) fliplr(t(r))];
yy=repmat([-3 -3 3 3],length(xx),1);
patch(xx',yy','g','FaceAlpha',.2,'EdgeColor','none');
end

subplot(2,1,1)
xlim([0 600])
ylim([-3 3])
xlabel('time (s)')
ylabel('df/F')
subplot(2,1,2)
xlim([80 160])
ylim([-3 3])
xlabel('time (s)')
ylabel('df/F')

sgtitle('Example foraging')

%%
