# Supplementary material for: Inhibitory medial zona incerta pathway drives exploratory behavior by inhibiting glutamatergic cuneiform neurons
Source: Nat Commun. 2024 Feb 7;15:1160. doi: 10.1038/s41467-024-45288-x (PMC10850156; doi:10.1038/s41467-024-45288-x)
Supplement: Supplementary file 4 — Supplementary Software [file 41467_2024_45288_MOESM4_ESM.zip › Fiber Photometry Software/MATLAB Scripts/CB_holeboardanalysis_withBORIS.m]

%Author: Leo Molina @ Univeristy of Calgary
%Modified by Cecilia Badenhorst 2023


%For holeboard FP analysis
%configuratioon and specifics for holeboard FP data 1/2/2023
%only works for BORIS files
%Need to specify BORIS file tag as well as csv FP file tag for batch
%process and these all need to be in the same folder

%Select folder that contains the raw csv FP data
projectFolder = uigetdir(path,"Select Folder");

% string that specify's FP file to be analyzed
dataFileFilter = '*Full.csv';

% specify event file tag corresponding to FP data
eventFileFilter = '*rearing.tsv'; %tsv is BORIS

% will overwrite file if run again
override = true;
formats = {'png', 'fig', 'epsc'};
suffix = ' - exported';

%configuration specifics for data analysis
configuration = struct();
configuration.lowpassFrequency = 2;
window = 60;
configuration.f0 = {@movmean, window};
configuration.f1 = {@movstd, window};
configuration.peaksLowpassFrequency = 2;
configuration.threshold = {2.91, @mad, @median};
configuration.baselineEpochs = [-Inf, Inf];
batchProcessCB(projectFolder, dataFileFilter, eventFileFilter, configuration, override, formats, suffix);

% save configuration for further analysis
save(strcat(path1,'configuration.mat'),'configuration');
