# Supplementary material for: Inhibitory medial zona incerta pathway drives exploratory behavior by inhibiting glutamatergic cuneiform neurons
Source: Nat Commun. 2024 Feb 7;15:1160. doi: 10.1038/s41467-024-45288-x (PMC10850156; doi:10.1038/s41467-024-45288-x)
Supplement: Supplementary file 4 — Supplementary Software [file 41467_2024_45288_MOESM4_ESM.zip › Fiber Photometry Software/MATLAB Scripts/vid_mask.m]

% file="E:\RSP_opto_pilot\Test 1.mp4";
% Donovan Ashby, University of Calgary, 2022
%%
function [mask,img]=vid_mask(file,time)

vid=VideoReader(file,'CurrentTime',time);

Sx=vid.Height;
Sy=vid.Width;

img=readFrame(vid);

figure(1);clf;subplot(2,1,1)
mask=roipoly(img);
subplot(2,1,2);imshow(mask)

end
