# Supplementary material for: Inhibitory medial zona incerta pathway drives exploratory behavior by inhibiting glutamatergic cuneiform neurons
Source: Nat Commun. 2024 Feb 7;15:1160. doi: 10.1038/s41467-024-45288-x (PMC10850156; doi:10.1038/s41467-024-45288-x)
Supplement: Supplementary file 4 — Supplementary Software [file 41467_2024_45288_MOESM4_ESM.zip › Fiber Photometry Software/MATLAB Scripts/oft_photometry_pauses_demo.m]

%
% Demo: Extract pauses from open field dataset, plot average photometry trace
% Donovan Ashby, University of Calgary, 2022.

%% Select Data Folders
folder='Open Field Data';
files=dir(fullfile(folder,'**','*_process.mat'));
files([1:5,11])=[];

%% Extract Pauses

for m=1:length(files)
clearvars -except m files ttl behav phot ss

f=dir(fullfile([files(m).folder '\*exported'],'*dff*.csv'));
T=readtable(fullfile(f.folder,f.name));
time=table2array(T(:,1));
dff=table2array(T(:,2));

% read behav in
B=load(fullfile(files(m).folder,files(m).name));
t=B.t/20;
v=B.v;
x=B.x;
y=B.y;

dff2=interp1(time,dff,t)';
dff2(isnan(dff2))=0;

ind=v<0.75;
ind(1:201)=0;
ind((end-201):end)=0;

start=find(diff(ind)==1); 
stop=find(diff(ind)==-1); 
ii=(stop-start)>20& (stop-start)<100; %choose only pauses 1-5 sec
start=start(ii);
stop=stop(ii);
ss(m).start=start;
ss(m).stop=stop;
for n=1:length(stop)
	phot{m}(:,n,1)=dff2(start(n)-100:start(n)+100);	
	behav{m}(:,n,1)=v(start(n)-100:start(n)+100);
	phot{m}(:,n,2)=dff2(stop(n)-100:stop(n)+100);	
	behav{m}(:,n,2)=v(stop(n)-100:stop(n)+100);
end
end

%% Plot Means

figure(4);clf
xx=(0:200)/20-5;
yy=cell2mat(cellfun(@(x) squeeze(mean(x(:,:,2),2)),behav,'UniformOutput',false));
yy=yy*(45./141)*(20);% px/frame*45cm/141px*20frame/sec
subplot(2,1,1);shadedErrorBar(xx,yy',{@mean,@std})
yy=cell2mat(cellfun(@(x) squeeze(mean(x(:,:,2),2)),phot,'UniformOutput',false));
subplot(2,1,2);shadedErrorBar(xx,yy',{@mean,@std})

figure(4);set(gcf,'Position',[500,300,450,600]);
sgtitle('Pause Stop')
subplot(2,1,1);
title('Velocity')
xlabel('time (s)')
xlim([-5 5])
ylabel('Velocity (cm/s)')
subplot(2,1,2);
title('Photometry')
xlabel('time (s)')
xlim([-5 5])
ylim([-.5 1])
ylabel('df/F %')

%%
