# Supplementary material for: Inhibitory medial zona incerta pathway drives exploratory behavior by inhibiting glutamatergic cuneiform neurons
Source: Nat Commun. 2024 Feb 7;15:1160. doi: 10.1038/s41467-024-45288-x (PMC10850156; doi:10.1038/s41467-024-45288-x)
Supplement: Supplementary file 4 — Supplementary Software [file 41467_2024_45288_MOESM4_ESM.zip › Fiber Photometry Software/MATLAB Scripts/CB_holeboardanalysis_cleversys.m]

close all
clear all
% Add dependencies.
[file,projectFolder] = uigetfile('*.csv','Select Doric csv File');
addpath(projectFolder);
addpath(genpath(projectFolder));
display(file);
% Fiber-photometry data recorded with Doric DAQ.
inputDataFile = strcat(projectFolder,file);
foldertitle= 'Holeboard_cleversys';

[eventfile,eventFolder] = uigetfile('*.xlsx','Select Cleversys excel File');
addpath(eventFolder);
Trial = inputdlg("What trial?");
Trial = string(Trial);
% Columns corresponding to 465nm and 405nm.
% CleverSys event file in seconds and the name of the target sheet within.
eventfullpath = strcat(eventFolder,eventfile);
inputEventFile = {eventfullpath,Trial};

signalColumn = 2;
referenceColumn = 4;
data = loadData(inputDataFile);
time = data(:, 1);
signal = data(:, signalColumn);
reference = data(:, referenceColumn);

configuration = struct();
configuration.lowpassFrequency = 2;
window = 60;
configuration.f0 = {@movmean, window};
configuration.f1 = {@movstd, window};
configuration.peaksLowpassFrequency = 2;
configuration.fitReference = false;
configuration.threshold = {2.91, @mad, @median};
configuration.baselineEpochs = [-Inf, Inf];
%configuration.fitReference = false;
% Extract epochs from CleverSys output.

configuration.conditionEpochs = loadCleverSys(inputEventFile{:});
fpa = FPA(time, signal, reference, configuration);
cellfun(@warning, fpa.warnings);
fpa.plot();

formats = {'png','fig','epsc'};
userFigures = findobj('Type', 'figure');
      mkdir(projectFolder,foldertitle);
outputFolder = strcat(projectFolder,foldertitle);
            allFigures = findobj('Type', 'figure');
            fpaFigures = allFigures;
            for j = 1:numel(fpaFigures)
                fig = fpaFigures(j);
                for k = 1:numel(formats)
                    cleanName = regexprep(fig.Name, '[^a-zA-Z0-9 ]', '');
                    saveas(fig, fullfile(outputFolder, cleanName), formats{k});
                end
            end
            save(fullfile(outputFolder, 'configuration.mat'), 'configuration');
[folder, basename] = fileparts(inputDataFile);
 prefix = fullfile(outputFolder, basename);
 fpa.export(prefix);          
            
% Save peak times to file.
output = fullfile(folder, sprintf('%s peak-time.csv', basename));
fid = fopen(output, 'w');
fprintf(fid, 'Peak Time (s)\n');
fprintf(fid, '%.4f\n', fpa.time(fpa.peakIds));
fclose(fid);

 close(fpaFigures);
