# Supplementary material for: Inhibitory medial zona incerta pathway drives exploratory behavior by inhibiting glutamatergic cuneiform neurons
Source: Nat Commun. 2024 Feb 7;15:1160. doi: 10.1038/s41467-024-45288-x (PMC10850156; doi:10.1038/s41467-024-45288-x)
Supplement: Supplementary file 4 — Supplementary Software [file 41467_2024_45288_MOESM4_ESM.zip › Fiber Photometry Software/Outputs - from Sample Data/EPM outputs/mZi FP1 1R_3_full - stop-triggered.csv]

# time	condition	-5.0000	-4.9900	-4.9800	-4.9700	-4.9600	-4.9500	-4.9400	-4.9300	-4.9200	-4.9100	-4.9000	-4.8900	-4.8800	-4.8700	-4.8600	-4.8500	-4.8400	-4.8300	-4.8200	-4.8100	-4.8000	-4.7900	-4.7800	-4.7700	-4.7600	-4.7500	-4.7400	-4.7300	-4.7200	-4.7100	-4.7000	-4.6900	-4.6800	-4.6700	-4.6600	-4.6500	-4.6400	-4.6300	-4.6200	-4.6100	-4.6000	-4.5900	-4.5800	-4.5700	-4.5600	-4.5500	-4.5400	-4.5300
25.3261	1	-0.1668	-0.1637	-0.1595	-0.1540	-0.1475	-0.1398	-0.1310	-0.1213	-0.1107	-0.0994	-0.0874	-0.0748	-0.0619	-0.0487	-0.0355	-0.0224	-0.0095	0.0030	0.0148	0.0258	0.0360	0.0450	0.0527	0.0591	0.0639	0.0671	0.0686	0.0682	0.0661	0.0620	0.0560	0.0482	0.0385	0.0270	0.0137	-0.0011	-0.0174	-0.0351	-0.0540	-0.0738	-0.0945	-0.1158	-0.1375	-0.1593	-0.1811	-0.2026	-0.2236	-0.2439
42.6961	1	-1.0385	-1.0489	-1.0589	-1.0683	-1.0772	-1.0855	-1.0933	-1.1004	-1.1070	-1.1129	-1.1183	-1.1230	-1.1271	-1.1306	-1.1334	-1.1356	-1.1372	-1.1381	-1.1384	-1.1380	-1.1370	-1.1353	-1.1330	-1.1300	-1.1263	-1.1220	-1.1171	-1.1115	-1.1053	-1.0985	-1.0911	-1.0832	-1.0747	-1.0658	-1.0564	-1.0467	-1.0366	-1.0262	-1.0156	-1.0049	-0.9941	-0.9834	-0.9727	-0.9623	-0.9522	-0.9425	-0.9333	-0.9247
54.3261	1	-0.2838	-0.3075	-0.3284	-0.3464	-0.3615	-0.3738	-0.3832	-0.3900	-0.3941	-0.3958	-0.3951	-0.3923	-0.3876	-0.3811	-0.3731	-0.3639	-0.3536	-0.3425	-0.3309	-0.3189	-0.3069	-0.2950	-0.2835	-0.2726	-0.2624	-0.2533	-0.2452	-0.2385	-0.2331	-0.2292	-0.2270	-0.2264	-0.2275	-0.2303	-0.2349	-0.2412	-0.2492	-0.2589	-0.2701	-0.2828	-0.2969	-0.3124	-0.3290	-0.3467	-0.3653	-0.3847	-0.4049	-0.4255
84.5961	1	-0.1816	-0.1565	-0.1321	-0.1084	-0.0857	-0.0641	-0.0439	-0.0250	-0.0078	0.0078	0.0215	0.0334	0.0432	0.0511	0.0569	0.0607	0.0624	0.0622	0.0600	0.0561	0.0504	0.0432	0.0345	0.0246	0.0137	0.0019	-0.0105	-0.0233	-0.0364	-0.0494	-0.0621	-0.0744	-0.0860	-0.0967	-0.1064	-0.1148	-0.1218	-0.1273	-0.1312	-0.1333	-0.1336	-0.1321	-0.1288	-0.1236	-0.1165	-0.1078	-0.0973	-0.0853
99.7961	1	2.1777	2.1729	2.1654	2.1553	2.1428	2.1278	2.1105	2.0909	2.0692	2.0455	2.0198	1.9923	1.9631	1.9323	1.8999	1.8661	1.8309	1.7946	1.7572	1.7188	1.6795	1.6396	1.5990	1.5580	1.5166	1.4751	1.4335	1.3921	1.3510	1.3102	1.2701	1.2308	1.1924	1.1551	1.1191	1.0845	1.0515	1.0202	0.9909	0.9636	0.9385	0.9158	0.8954	0.8776	0.8623	0.8498	0.8399	0.8329
126.7661	1	-1.1034	-1.1051	-1.1073	-1.1102	-1.1136	-1.1177	-1.1225	-1.1278	-1.1338	-1.1405	-1.1477	-1.1556	-1.1640	-1.1730	-1.1825	-1.1924	-1.2029	-1.2138	-1.2250	-1.2366	-1.2484	-1.2605	-1.2728	-1.2853	-1.2978	-1.3104	-1.3229	-1.3354	-1.3478	-1.3601	-1.3721	-1.3839	-1.3954	-1.4065	-1.4173	-1.4277	-1.4377	-1.4473	-1.4564	-1.4651	-1.4733	-1.4811	-1.4885	-1.4954	-1.5020	-1.5082	-1.5141	-1.5197
199.3961	1	0.3837	0.3648	0.3478	0.3327	0.3197	0.3087	0.2997	0.2927	0.2876	0.2843	0.2828	0.2829	0.2845	0.2873	0.2913	0.2963	0.3020	0.3083	0.3149	0.3217	0.3284	0.3348	0.3408	0.3461	0.3506	0.3541	0.3565	0.3575	0.3571	0.3552	0.3516	0.3463	0.3393	0.3305	0.3199	0.3075	0.2934	0.2776	0.2602	0.2413	0.2209	0.1992	0.1764	0.1525	0.1278	0.1023	0.0764	0.0501
252.2961	1	-1.0439	-1.0377	-1.0314	-1.0252	-1.0191	-1.0130	-1.0069	-1.0009	-0.9949	-0.9889	-0.9829	-0.9769	-0.9709	-0.9648	-0.9586	-0.9523	-0.9459	-0.9393	-0.9324	-0.9254	-0.9181	-0.9104	-0.9025	-0.8942	-0.8855	-0.8765	-0.8670	-0.8572	-0.8470	-0.8363	-0.8253	-0.8139	-0.8022	-0.7901	-0.7778	-0.7652	-0.7525	-0.7396	-0.7267	-0.7137	-0.7008	-0.6881	-0.6756	-0.6634	-0.6515	-0.6401	-0.6293	-0.6191
30.9961	2	0.3357	0.3297	0.3243	0.3195	0.3156	0.3126	0.3106	0.3098	0.3103	0.3120	0.3150	0.3193	0.3251	0.3321	0.3404	0.3500	0.3607	0.3725	0.3853	0.3989	0.4132	0.4281	0.4434	0.4590	0.4746	0.4903	0.5057	0.5207	0.5353	0.5492	0.5624	0.5748	0.5862	0.5965	0.6058	0.6141	0.6212	0.6272	0.6321	0.6361	0.6391	0.6412	0.6426	0.6434	0.6437	0.6437	0.6435	0.6434
61.0661	2	-0.4371	-0.5014	-0.5676	-0.6352	-0.7037	-0.7726	-0.8413	-0.9094	-0.9763	-1.0416	-1.1049	-1.1656	-1.2234	-1.2780	-1.3291	-1.3764	-1.4197	-1.4588	-1.4936	-1.5240	-1.5500	-1.5716	-1.5889	-1.6019	-1.6108	-1.6158	-1.6171	-1.6149	-1.6093	-1.6008	-1.5895	-1.5757	-1.5597	-1.5417	-1.5220	-1.5009	-1.4786	-1.4553	-1.4311	-1.4063	-1.3809	-1.3552	-1.3291	-1.3027	-1.2760	-1.2491	-1.2219	-1.1944
96.1261	2	0.1000	0.1079	0.1167	0.1263	0.1367	0.1477	0.1593	0.1713	0.1838	0.1967	0.2098	0.2230	0.2363	0.2495	0.2627	0.2757	0.2884	0.3008	0.3128	0.3244	0.3354	0.3458	0.3556	0.3647	0.3732	0.3809	0.3879	0.3942	0.3998	0.4046	0.4087	0.4122	0.4151	0.4175	0.4193	0.4207	0.4218	0.4226	0.4233	0.4239	0.4246	0.4254	0.4266	0.4282	0.4303	0.4332	0.4368	0.4415
113.7261	2	0.4595	0.4753	0.4919	0.5094	0.5275	0.5461	0.5652	0.5846	0.6043	0.6242	0.6443	0.6644	0.6845	0.7047	0.7248	0.7449	0.7650	0.7850	0.8050	0.8249	0.8449	0.8650	0.8851	0.9053	0.9257	0.9463	0.9671	0.9881	1.0094	1.0310	1.0528	1.0750	1.0974	1.1201	1.1430	1.1661	1.1894	1.2127	1.2360	1.2593	1.2824	1.3052	1.3276	1.3496	1.3710	1.3916	1.4114	1.4302
202.4661	2	1.0266	1.0450	1.0635	1.0818	1.1000	1.1178	1.1351	1.1518	1.1676	1.1826	1.1966	1.2094	1.2210	1.2314	1.2403	1.2479	1.2541	1.2588	1.2621	1.2639	1.2643	1.2634	1.2611	1.2576	1.2530	1.2473	1.2406	1.2331	1.2249	1.2162	1.2070	1.1975	1.1878	1.1782	1.1688	1.1596	1.1509	1.1428	1.1354	1.1288	1.1232	1.1187	1.1153	1.1132	1.1124	1.1130	1.1150	1.1185
211.1661	2	1.1472	1.1549	1.1618	1.1681	1.1736	1.1784	1.1824	1.1857	1.1883	1.1901	1.1912	1.1916	1.1914	1.1905	1.1891	1.1872	1.1848	1.1819	1.1786	1.1750	1.1711	1.1670	1.1626	1.1580	1.1534	1.1486	1.1438	1.1390	1.1342	1.1294	1.1246	1.1200	1.1154	1.1109	1.1065	1.1021	1.0979	1.0938	1.0897	1.0857	1.0818	1.0779	1.0741	1.0703	1.0664	1.0626	1.0586	1.0547
257.5961	2	0.1656	0.1686	0.1727	0.1776	0.1835	0.1901	0.1975	0.2055	0.2141	0.2233	0.2328	0.2427	0.2528	0.2631	0.2735	0.2839	0.2943	0.3045	0.3146	0.3244	0.3340	0.3432	0.3520	0.3604	0.3684	0.3760	0.3830	0.3896	0.3958	0.4014	0.4067	0.4115	0.4159	0.4199	0.4237	0.4271	0.4303	0.4333	0.4362	0.4389	0.4417	0.4444	0.4471	0.4499	0.4529	0.4559	0.4592	0.4627
47.4961	3	0.3460	0.3863	0.4254	0.4629	0.4989	0.5331	0.5653	0.5955	0.6236	0.6494	0.6729	0.6940	0.7125	0.7286	0.7422	0.7532	0.7617	0.7677	0.7712	0.7723	0.7711	0.7676	0.7619	0.7542	0.7446	0.7332	0.7200	0.7054	0.6894	0.6721	0.6539	0.6347	0.6148	0.5943	0.5735	0.5525	0.5314	0.5104	0.4896	0.4693	0.4495	0.4304	0.4121	0.3946	0.3782	0.3629	0.3487	0.3358
62.0961	3	-0.0579	-0.1030	-0.1484	-0.1935	-0.2380	-0.2814	-0.3234	-0.3638	-0.4020	-0.4379	-0.4712	-0.5017	-0.5292	-0.5535	-0.5745	-0.5922	-0.6066	-0.6175	-0.6252	-0.6296	-0.6309	-0.6292	-0.6247	-0.6176	-0.6080	-0.5963	-0.5827	-0.5675	-0.5509	-0.5331	-0.5146	-0.4954	-0.4760	-0.4566	-0.4374	-0.4186	-0.4005	-0.3832	-0.3669	-0.3518	-0.3380	-0.3255	-0.3146	-0.3051	-0.2972	-0.2908	-0.2860	-0.2827
109.6961	3	-0.2539	-0.2523	-0.2514	-0.2513	-0.2519	-0.2532	-0.2554	-0.2584	-0.2622	-0.2667	-0.2721	-0.2782	-0.2851	-0.2926	-0.3008	-0.3096	-0.3189	-0.3287	-0.3390	-0.3496	-0.3605	-0.3717	-0.3830	-0.3945	-0.4060	-0.4175	-0.4289	-0.4402	-0.4513	-0.4621	-0.4727	-0.4829	-0.4927	-0.5021	-0.5111	-0.5196	-0.5276	-0.5350	-0.5419	-0.5483	-0.5540	-0.5591	-0.5636	-0.5675	-0.5707	-0.5733	-0.5751	-0.5763
144.1261	3	-0.6166	-0.6311	-0.6449	-0.6580	-0.6706	-0.6826	-0.6941	-0.7051	-0.7158	-0.7261	-0.7362	-0.7460	-0.7557	-0.7653	-0.7747	-0.7841	-0.7935	-0.8029	-0.8122	-0.8216	-0.8309	-0.8402	-0.8494	-0.8585	-0.8674	-0.8760	-0.8843	-0.8923	-0.8997	-0.9066	-0.9127	-0.9182	-0.9227	-0.9263	-0.9288	-0.9302	-0.9303	-0.9291	-0.9265	-0.9224	-0.9168	-0.9097	-0.9010	-0.8907	-0.8788	-0.8654	-0.8504	-0.8339
204.5261	3	1.8654	1.8311	1.7968	1.7629	1.7292	1.6960	1.6633	1.6312	1.5997	1.5689	1.5388	1.5095	1.4810	1.4534	1.4267	1.4009	1.3761	1.3522	1.3293	1.3073	1.2862	1.2662	1.2471	1.2289	1.2116	1.1952	1.1798	1.1651	1.1513	1.1382	1.1259	1.1143	1.1033	1.0930	1.0832	1.0739	1.0651	1.0566	1.0485	1.0407	1.0330	1.0256	1.0182	1.0108	1.0034	0.9958	0.9881	0.9802
255.5261	3	0.6168	0.6157	0.6161	0.6178	0.6208	0.6250	0.6302	0.6363	0.6430	0.6504	0.6580	0.6658	0.6735	0.6809	0.6879	0.6941	0.6994	0.7036	0.7064	0.7079	0.7076	0.7056	0.7017	0.6958	0.6878	0.6777	0.6653	0.6508	0.6340	0.6151	0.5941	0.5710	0.5460	0.5193	0.4909	0.4610	0.4298	0.3975	0.3643	0.3305	0.2963	0.2618	0.2275	0.1934	0.1600	0.1273	0.0958	0.0655
259.7961	3	2.1026	2.0880	2.0750	2.0636	2.0536	2.0453	2.0383	2.0329	2.0287	2.0259	2.0241	2.0234	2.0236	2.0246	2.0262	2.0281	2.0304	2.0328	2.0350	2.0371	2.0387	2.0398	2.0402	2.0397	2.0382	2.0355	2.0316	2.0264	2.0198	2.0116	2.0020	1.9907	1.9779	1.9635	1.9476	1.9301	1.9111	1.8908	1.8691	1.8463	1.8223	1.7974	1.7717	1.7453	1.7184	1.6911	1.6637	1.6362
[truncated: 953 more columns]
