# Supplementary material for: Inhibitory medial zona incerta pathway drives exploratory behavior by inhibiting glutamatergic cuneiform neurons
Source: Nat Commun. 2024 Feb 7;15:1160. doi: 10.1038/s41467-024-45288-x (PMC10850156; doi:10.1038/s41467-024-45288-x)
Supplement: Supplementary file 4 — Supplementary Software [file 41467_2024_45288_MOESM4_ESM.zip › Fiber Photometry Software/Outputs - from Sample Data/EPM outputs/mZi FP1 1R_3_full - peak-triggered.csv]

# time	condition	-5.0000	-4.9900	-4.9800	-4.9700	-4.9600	-4.9500	-4.9400	-4.9300	-4.9200	-4.9100	-4.9000	-4.8900	-4.8800	-4.8700	-4.8600	-4.8500	-4.8400	-4.8300	-4.8200	-4.8100	-4.8000	-4.7900	-4.7800	-4.7700	-4.7600	-4.7500	-4.7400	-4.7300	-4.7200	-4.7100	-4.7000	-4.6900	-4.6800	-4.6700	-4.6600	-4.6500	-4.6400	-4.6300	-4.6200	-4.6100	-4.6000	-4.5900	-4.5800	-4.5700	-4.5600	-4.5500	-4.5400	-4.5300
153.5561	1	0.4687	0.4773	0.4858	0.4943	0.5029	0.5116	0.5205	0.5296	0.5390	0.5489	0.5591	0.5698	0.5811	0.5929	0.6052	0.6181	0.6316	0.6456	0.6601	0.6752	0.6906	0.7064	0.7225	0.7387	0.7551	0.7714	0.7876	0.8035	0.8190	0.8339	0.8482	0.8616	0.8740	0.8853	0.8953	0.9040	0.9111	0.9165	0.9202	0.9221	0.9221	0.9201	0.9161	0.9101	0.9020	0.8920	0.8800	0.8660
199.2761	1	0.7026	0.6744	0.6457	0.6166	0.5875	0.5587	0.5304	0.5028	0.4762	0.4509	0.4269	0.4045	0.3837	0.3648	0.3478	0.3327	0.3197	0.3087	0.2997	0.2927	0.2876	0.2843	0.2828	0.2829	0.2845	0.2873	0.2913	0.2963	0.3020	0.3083	0.3149	0.3217	0.3284	0.3348	0.3408	0.3461	0.3506	0.3541	0.3565	0.3575	0.3571	0.3552	0.3516	0.3463	0.3393	0.3305	0.3199	0.3075
303.2461	1	-1.3011	-1.3004	-1.2992	-1.2979	-1.2965	-1.2952	-1.2941	-1.2934	-1.2932	-1.2936	-1.2946	-1.2962	-1.2987	-1.3018	-1.3057	-1.3103	-1.3155	-1.3213	-1.3275	-1.3341	-1.3409	-1.3478	-1.3545	-1.3610	-1.3671	-1.3725	-1.3771	-1.3806	-1.3830	-1.3840	-1.3835	-1.3813	-1.3772	-1.3712	-1.3631	-1.3528	-1.3404	-1.3257	-1.3088	-1.2897	-1.2684	-1.2450	-1.2197	-1.1925	-1.1637	-1.1333	-1.1017	-1.0691
303.8361	1	-0.7031	-0.6838	-0.6676	-0.6546	-0.6449	-0.6388	-0.6363	-0.6376	-0.6425	-0.6512	-0.6637	-0.6797	-0.6993	-0.7222	-0.7483	-0.7774	-0.8092	-0.8434	-0.8797	-0.9177	-0.9572	-0.9976	-1.0387	-1.0800	-1.1212	-1.1616	-1.2011	-1.2391	-1.2752	-1.3091	-1.3403	-1.3685	-1.3934	-1.4146	-1.4319	-1.4451	-1.4538	-1.4580	-1.4575	-1.4522	-1.4420	-1.4269	-1.4070	-1.3823	-1.3530	-1.3191	-1.2808	-1.2384
354.3361	1	-1.1308	-1.1265	-1.1226	-1.1191	-1.1159	-1.1130	-1.1104	-1.1080	-1.1057	-1.1036	-1.1017	-1.0999	-1.0983	-1.0969	-1.0956	-1.0946	-1.0938	-1.0933	-1.0931	-1.0933	-1.0938	-1.0948	-1.0962	-1.0981	-1.1005	-1.1034	-1.1070	-1.1110	-1.1157	-1.1209	-1.1266	-1.1329	-1.1397	-1.1470	-1.1546	-1.1627	-1.1710	-1.1795	-1.1882	-1.1970	-1.2058	-1.2144	-1.2229	-1.2311	-1.2389	-1.2462	-1.2529	-1.2590
355.0361	1	-1.1269	-1.1107	-1.0940	-1.0771	-1.0599	-1.0424	-1.0249	-1.0072	-0.9895	-0.9718	-0.9542	-0.9367	-0.9192	-0.9020	-0.8849	-0.8680	-0.8512	-0.8347	-0.8184	-0.8023	-0.7863	-0.7706	-0.7551	-0.7398	-0.7247	-0.7097	-0.6950	-0.6805	-0.6662	-0.6521	-0.6382	-0.6246	-0.6113	-0.5984	-0.5857	-0.5735	-0.5617	-0.5504	-0.5397	-0.5295	-0.5199	-0.5111	-0.5030	-0.4956	-0.4892	-0.4836	-0.4789	-0.4752
355.6461	1	-0.5245	-0.5335	-0.5428	-0.5523	-0.5618	-0.5713	-0.5805	-0.5893	-0.5976	-0.6053	-0.6122	-0.6182	-0.6232	-0.6271	-0.6298	-0.6311	-0.6311	-0.6296	-0.6266	-0.6220	-0.6159	-0.6082	-0.5989	-0.5881	-0.5757	-0.5620	-0.5468	-0.5304	-0.5128	-0.4942	-0.4746	-0.4542	-0.4332	-0.4117	-0.3898	-0.3677	-0.3456	-0.3237	-0.3021	-0.2810	-0.2604	-0.2407	-0.2218	-0.2040	-0.1873	-0.1719	-0.1578	-0.1451
356.6161	1	0.1697	0.1885	0.2066	0.2239	0.2403	0.2556	0.2698	0.2828	0.2947	0.3053	0.3146	0.3226	0.3294	0.3350	0.3394	0.3426	0.3448	0.3460	0.3463	0.3458	0.3447	0.3429	0.3407	0.3382	0.3355	0.3326	0.3298	0.3271	0.3246	0.3226	0.3209	0.3198	0.3193	0.3194	0.3203	0.3219	0.3244	0.3276	0.3317	0.3365	0.3421	0.3485	0.3556	0.3633	0.3717	0.3805	0.3897	0.3993
389.3761	1	-0.2283	-0.2409	-0.2534	-0.2655	-0.2772	-0.2881	-0.2982	-0.3072	-0.3149	-0.3212	-0.3259	-0.3289	-0.3298	-0.3287	-0.3254	-0.3197	-0.3116	-0.3011	-0.2879	-0.2722	-0.2538	-0.2329	-0.2094	-0.1834	-0.1551	-0.1244	-0.0916	-0.0568	-0.0201	0.0181	0.0578	0.0987	0.1405	0.1831	0.2260	0.2692	0.3123	0.3550	0.3972	0.4384	0.4786	0.5174	0.5546	0.5900	0.6235	0.6548	0.6838	0.7104
392.0161	1	0.6892	0.6537	0.6181	0.5826	0.5476	0.5134	0.4805	0.4490	0.4193	0.3918	0.3665	0.3437	0.3237	0.3065	0.2924	0.2814	0.2735	0.2689	0.2676	0.2694	0.2744	0.2824	0.2935	0.3073	0.3239	0.3430	0.3643	0.3878	0.4132	0.4402	0.4686	0.4981	0.5286	0.5597	0.5912	0.6228	0.6543	0.6855	0.7160	0.7458	0.7745	0.8020	0.8281	0.8527	0.8755	0.8964	0.9154	0.9324
395.4061	1	1.0797	1.0632	1.0462	1.0287	1.0109	0.9929	0.9748	0.9568	0.9391	0.9218	0.9052	0.8894	0.8745	0.8608	0.8485	0.8376	0.8284	0.8209	0.8154	0.8119	0.8105	0.8112	0.8141	0.8193	0.8267	0.8362	0.8479	0.8615	0.8772	0.8946	0.9136	0.9341	0.9559	0.9787	1.0024	1.0266	1.0511	1.0756	1.1000	1.1238	1.1469	1.1690	1.1898	1.2091	1.2266	1.2421	1.2555	1.2665
395.9161	1	1.2849	1.2827	1.2777	1.2699	1.2596	1.2467	1.2314	1.2139	1.1944	1.1731	1.1503	1.1263	1.1013	1.0758	1.0500	1.0242	0.9990	0.9745	0.9512	0.9295	0.9096	0.8920	0.8768	0.8646	0.8554	0.8496	0.8474	0.8490	0.8545	0.8641	0.8778	0.8957	0.9178	0.9440	0.9742	1.0084	1.0464	1.0880	1.1329	1.1810	1.2319	1.2853	1.3409	1.3983	1.4572	1.5172	1.5778	1.6388
476.4861	1	1.4850	1.4621	1.4384	1.4140	1.3889	1.3631	1.3366	1.3095	1.2818	1.2535	1.2247	1.1956	1.1661	1.1364	1.1065	1.0767	1.0469	1.0174	0.9882	0.9594	0.9312	0.9037	0.8770	0.8512	0.8265	0.8028	0.7803	0.7591	0.7393	0.7208	0.7037	0.6880	0.6737	0.6609	0.6494	0.6393	0.6305	0.6229	0.6163	0.6108	0.6062	0.6023	0.5990	0.5962	0.5938	0.5915	0.5892	0.5867
477.0461	1	0.5313	0.5191	0.5053	0.4899	0.4728	0.4541	0.4338	0.4118	0.3883	0.3632	0.3367	0.3088	0.2797	0.2494	0.2182	0.1861	0.1534	0.1201	0.0865	0.0528	0.0190	-0.0146	-0.0478	-0.0805	-0.1124	-0.1435	-0.1736	-0.2025	-0.2302	-0.2564	-0.2810	-0.3041	-0.3255	-0.3452	-0.3630	-0.3790	-0.3932	-0.4056	-0.4161	-0.4249	-0.4320	-0.4373	-0.4411	-0.4434	-0.4442	-0.4437	-0.4420	-0.4392
527.4461	1	-0.5918	-0.6101	-0.6283	-0.6465	-0.6646	-0.6824	-0.6999	-0.7170	-0.7336	-0.7497	-0.7652	-0.7800	-0.7941	-0.8074	-0.8198	-0.8313	-0.8418	-0.8513	-0.8598	-0.8672	-0.8735	-0.8786	-0.8826	-0.8853	-0.8869	-0.8872	-0.8863	-0.8842	-0.8808	-0.8762	-0.8704	-0.8634	-0.8553	-0.8460	-0.8355	-0.8240	-0.8115	-0.7979	-0.7835	-0.7681	-0.7520	-0.7351	-0.7175	-0.6993	-0.6806	-0.6615	-0.6420	-0.6223
535.3461	1	-1.1621	-1.1921	-1.2217	-1.2510	-1.2798	-1.3084	-1.3365	-1.3643	-1.3918	-1.4188	-1.4454	-1.4716	-1.4973	-1.5226	-1.5474	-1.5716	-1.5953	-1.6184	-1.6408	-1.6625	-1.6836	-1.7038	-1.7233	-1.7419	-1.7596	-1.7764	-1.7923	-1.8072	-1.8211	-1.8341	-1.8461	-1.8571	-1.8671	-1.8761	-1.8843	-1.8916	-1.8980	-1.9037	-1.9086	-1.9129	-1.9166	-1.9198	-1.9225	-1.9250	-1.9272	-1.9292	-1.9311	-1.9331
579.0661	1	0.8797	0.8746	0.8694	0.8641	0.8588	0.8536	0.8484	0.8435	0.8388	0.8344	0.8304	0.8268	0.8237	0.8212	0.8192	0.8180	0.8175	0.8177	0.8188	0.8207	0.8236	0.8273	0.8320	0.8377	0.8443	0.8520	0.8606	0.8701	0.8806	0.8920	0.9043	0.9174	0.9313	0.9458	0.9610	0.9768	0.9931	1.0097	1.0266	1.0438	1.0610	1.0783	1.0954	1.1124	1.1290	1.1453	1.1610	1.1761
580.0961	1	1.3798	1.3939	1.4079	1.4215	1.4348	1.4477	1.4600	1.4717	1.4826	1.4929	1.5023	1.5108	1.5184	1.5251	1.5308	1.5356	1.5394	1.5422	1.5441	1.5451	1.5453	1.5446	1.5432	1.5411	1.5383	1.5350	1.5312	1.5270	1.5226	1.5179	1.5130	1.5081	1.5033	1.4986	1.4940	1.4898	1.4859	1.4825	1.4795	1.4770	1.4752	1.4740	1.4734	1.4736	1.4745	1.4761	1.4784	1.4815
580.8161	1	1.6850	1.6922	1.6990	1.7052	1.7110	1.7162	1.7209	1.7251	1.7287	1.7319	1.7345	1.7366	1.7382	1.7393	1.7400	1.7401	1.7399	1.7392	1.7381	1.7366	1.7348	1.7326	1.7301	1.7272	1.7241	1.7206	1.7169	1.7128	1.7085	1.7040	1.6991	1.6941	1.6887	1.6831	1.6772	1.6710	1.6646	1.6579	1.6509	1.6436	1.6360	1.6281	1.6199	1.6113	1.6025	1.5933	1.5837	1.5739
581.3961	1	1.4473	1.4347	1.4220	1.4093	1.3967	1.3841	1.3716	1.3593	1.3473	1.3354	1.3239	1.3127	1.3019	1.2915	1.2816	1.2722	1.2633	1.2549	1.2471	1.2399	1.2332	1.2272	1.2218	1.2170	1.2128	1.2091	1.2061	1.2035	1.2015	1.2000	1.1989	1.1982	1.1979	1.1979	1.1982	1.1987	1.1994	1.2003	1.2013	1.2024	1.2035	1.2046	1.2056	1.2067	1.2076	1.2085	1.2093	1.2100
615.2361	1	-0.7536	-0.7237	-0.6955	-0.6691	-0.6445	-0.6218	-0.6010	-0.5822	-0.5654	-0.5505	-0.5375	-0.5264	-0.5171	-0.5095	-0.5035	-0.4990	-0.4959	-0.4940	-0.4932	-0.4934	-0.4943	-0.4959	-0.4980	-0.5003	-0.5029	-0.5055	-0.5079	-0.5101	-0.5119	-0.5132	-0.5139	-0.5139	-0.5131	-0.5115	-0.5091	-0.5057	-0.5014	-0.4961	-0.4899	-0.4829	-0.4749	-0.4661	-0.4566	-0.4463	-0.4355	-0.4241	-0.4122	-0.4000
60.9361	2	0.0473	0.0393	0.0262	0.0078	-0.0158	-0.0446	-0.0785	-0.1172	-0.1607	-0.2086	-0.2606	-0.3162	-0.3752	-0.4371	-0.5014	-0.5676	-0.6352	-0.7037	-0.7726	-0.8413	-0.9094	-0.9763	-1.0416	-1.1049	-1.1656	-1.2234	-1.2780	-1.3291	-1.3764	-1.4197	-1.4588	-1.4936	-1.5240	-1.5500	-1.5716	-1.5889	-1.6019	-1.6108	-1.6158	-1.6171	-1.6149	-1.6093	-1.6008	-1.5895	-1.5757	-1.5597	-1.5417	-1.5220
61.6261	3	-0.9155	-0.8791	-0.8412	-0.8018	-0.7609	-0.7184	-0.6744	-0.6290	-0.5821	-0.5340	-0.4848	-0.4346	-0.3836	-0.3322	-0.2804	-0.2287	-0.1773	-0.1265	-0.0767	-0.0282	0.0186	0.0635	0.1060	0.1459	0.1828	0.2164	0.2464	0.2727	0.2949	0.3129	0.3265	0.3356	0.3402	0.3402	0.3357	0.3266	0.3131	0.2954	0.2736	0.2480	0.2187	0.1862	0.1508	0.1127	0.0724	0.0303	-0.0133	-0.0579
254.5361	3	-0.7491	-0.7246	-0.7012	-0.6792	-0.6588	-0.6401	-0.6234	-0.6087	-0.5962	-0.5859	-0.5778	-0.5720	-0.5683	-0.5669	-0.5674	-0.5699	-0.5742	-0.5800	-0.5872	-0.5955	-0.6047	-0.6144	-0.6245	-0.6346	-0.6443	-0.6535	-0.6617	-0.6687	-0.6741	-0.6777	-0.6793	-0.6785	-0.6751	-0.6689	-0.6598	-0.6475	-0.6320	-0.6132	-0.5911	-0.5655	-0.5366	-0.5043	-0.4689	-0.4303	-0.3888	-0.3446	-0.2978	-0.2487
259.2761	3	1.8493	1.8862	1.9240	1.9625	2.0015	2.0409	2.0803	2.1196	2.1586	2.1969	2.2345	2.2710	2.3062	2.3400	2.3721	2.4022	2.4303	2.4562	2.4797	2.5007	2.5191	2.5347	2.5476	2.5576	2.5648	2.5692	2.5708	2.5696	2.5658	2.5593	2.5504	2.5391	2.5257	2.5102	2.4929	2.4739	2.4535	2.4319	2.4093	2.3859	2.3619	2.3376	2.3131	2.2887	2.2646	2.2410	2.2181	2.1960
[truncated: 953 more columns]
