# Supplementary material for: Inhibitory medial zona incerta pathway drives exploratory behavior by inhibiting glutamatergic cuneiform neurons
Source: Nat Commun. 2024 Feb 7;15:1160. doi: 10.1038/s41467-024-45288-x (PMC10850156; doi:10.1038/s41467-024-45288-x)
Supplement: Supplementary file 4 — Supplementary Software [file 41467_2024_45288_MOESM4_ESM.zip › Fiber Photometry Software/Outputs - from Sample Data/EPM outputs/mZi FP1 1R_3_full - dff.csv]

# time	dff
0.0861	-5.4055
0.0961	-0.9846
0.1061	-2.6669
0.1161	-1.6555
0.1261	-2.2428
0.1361	-1.9080
0.1461	-2.2025
0.1561	-2.0237
0.1661	-2.0036
0.1761	-1.8666
0.1861	-1.8723
0.1961	-1.9466
0.2061	-2.0113
0.2161	-2.0108
0.2261	-1.9691
0.2361	-1.9548
0.2461	-1.9959
0.2561	-2.0501
0.2661	-2.0711
0.2761	-2.0460
0.2861	-2.0308
0.2961	-2.0468
0.3061	-2.0946
0.3161	-2.1356
0.3261	-2.1147
0.3361	-2.1904
0.3461	-2.1871
0.3561	-2.1839
0.3661	-2.1808
0.3761	-2.1780
0.3861	-2.1754
0.3961	-2.1733
0.4061	-2.1715
0.4161	-2.1702
0.4261	-2.1694
0.4361	-2.1692
0.4461	-2.1696
0.4561	-2.1707
0.4661	-2.1724
0.4761	-2.1749
0.4861	-2.1781
0.4961	-2.1820
0.5061	-2.1867
0.5161	-2.1922
0.5261	-2.1984
0.5361	-2.2053
0.5461	-2.2129
0.5561	-2.2213
0.5661	-2.2302
0.5761	-2.2398
0.5861	-2.2500
0.5961	-2.2607
0.6061	-2.2718
0.6161	-2.2834
0.6261	-2.2952
0.6361	-2.3074
0.6461	-2.3198
0.6561	-2.3323
0.6661	-2.3448
0.6761	-2.3574
0.6861	-2.3698
0.6961	-2.3821
0.7061	-2.3941
0.7161	-2.4059
0.7261	-2.4172
0.7361	-2.4280
0.7461	-2.4383
0.7561	-2.4481
0.7661	-2.4571
0.7761	-2.4655
0.7861	-2.4730
0.7961	-2.4798
0.8061	-2.4857
0.8161	-2.4907
0.8261	-2.4949
0.8361	-2.4980
0.8461	-2.5002
0.8561	-2.5015
0.8661	-2.5018
0.8761	-2.5011
0.8861	-2.4994
0.8961	-2.4968
0.9061	-2.4933
0.9161	-2.4889
0.9261	-2.4837
0.9361	-2.4776
0.9461	-2.4707
0.9561	-2.4631
0.9661	-2.4549
0.9761	-2.4459
0.9861	-2.4364
0.9961	-2.4264
1.0061	-2.4159
1.0161	-2.4050
1.0261	-2.3937
1.0361	-2.3821
1.0461	-2.3703
1.0561	-2.3583
1.0661	-2.3462
1.0761	-2.3340
1.0861	-2.3218
1.0961	-2.3096
1.1061	-2.2974
1.1161	-2.2854
1.1261	-2.2735
1.1361	-2.2617
1.1461	-2.2501
1.1561	-2.2387
1.1661	-2.2276
1.1761	-2.2166
1.1861	-2.2059
1.1961	-2.1954
1.2061	-2.1852
1.2161	-2.1752
1.2261	-2.1654
1.2361	-2.1558
1.2461	-2.1464
1.2561	-2.1372
1.2661	-2.1281
1.2761	-2.1191
1.2861	-2.1102
1.2961	-2.1014
1.3061	-2.0927
1.3161	-2.0839
1.3261	-2.0752
1.3361	-2.0664
1.3461	-2.0576
1.3561	-2.0487
1.3661	-2.0398
1.3761	-2.0307
1.3861	-2.0216
1.3961	-2.0123
1.4061	-2.0030
1.4161	-1.9935
1.4261	-1.9840
1.4361	-1.9744
1.4461	-1.9647
1.4561	-1.9550
1.4661	-1.9453
1.4761	-1.9356
1.4861	-1.9259
1.4961	-1.9164
1.5061	-1.9070
1.5161	-1.8978
1.5261	-1.8889
1.5361	-1.8803
1.5461	-1.8720
1.5561	-1.8641
1.5661	-1.8567
1.5761	-1.8498
1.5861	-1.8435
1.5961	-1.8378
1.6061	-1.8328
1.6161	-1.8285
1.6261	-1.8250
1.6361	-1.8224
1.6461	-1.8206
1.6561	-1.8197
1.6661	-1.8197
1.6761	-1.8207
1.6861	-1.8227
1.6961	-1.8257
1.7061	-1.8296
1.7161	-1.8346
1.7261	-1.8406
1.7361	-1.8475
1.7461	-1.8554
1.7561	-1.8643
1.7661	-1.8741
1.7761	-1.8847
1.7861	-1.8962
1.7961	-1.9086
1.8061	-1.9216
1.8161	-1.9354
1.8261	-1.9499
1.8361	-1.9650
1.8461	-1.9806
1.8561	-1.9968
1.8661	-2.0134
1.8761	-2.0304
1.8861	-2.0477
1.8961	-2.0653
1.9061	-2.0832
1.9161	-2.1013
1.9261	-2.1195
1.9361	-2.1378
1.9461	-2.1562
1.9561	-2.1746
1.9661	-2.1930
1.9761	-2.2115
1.9861	-2.2299
1.9961	-2.2482
2.0061	-2.2664
2.0161	-2.2846
2.0261	-2.3028
2.0361	-2.3208
2.0461	-2.3387
2.0561	-2.3566
2.0661	-2.3744
2.0761	-2.3921
2.0861	-2.4098
2.0961	-2.4274
2.1061	-2.4450
2.1161	-2.4626
2.1261	-2.4801
2.1361	-2.4976
2.1461	-2.5151
2.1561	-2.5326
2.1661	-2.5500
2.1761	-2.5675
2.1861	-2.5848
2.1961	-2.6022
2.2061	-2.6194
2.2161	-2.6366
2.2261	-2.6537
2.2361	-2.6706
2.2461	-2.6873
2.2561	-2.7039
2.2661	-2.7202
2.2761	-2.7361
2.2861	-2.7518
2.2961	-2.7670
2.3061	-2.7818
2.3161	-2.7961
2.3261	-2.8099
2.3361	-2.8231
2.3461	-2.8356
2.3561	-2.8474
2.3661	-2.8584
2.3761	-2.8687
2.3861	-2.8781
2.3961	-2.8867
2.4061	-2.8943
2.4161	-2.9009
2.4261	-2.9066
2.4361	-2.9112
2.4461	-2.9148
2.4561	-2.9174
2.4661	-2.9189
2.4761	-2.9193
2.4861	-2.9186
2.4961	-2.9169
2.5061	-2.9141
2.5161	-2.9102
2.5261	-2.9053
2.5361	-2.8994
2.5461	-2.8924
2.5561	-2.8845
2.5661	-2.8756
2.5761	-2.8658
2.5861	-2.8551
2.5961	-2.8435
2.6061	-2.8311
2.6161	-2.8178
2.6261	-2.8038
2.6361	-2.7890
2.6461	-2.7735
2.6561	-2.7572
2.6661	-2.7403
2.6761	-2.7227
2.6861	-2.7044
2.6961	-2.6855
2.7061	-2.6660
2.7161	-2.6460
2.7261	-2.6253
2.7361	-2.6041
2.7461	-2.5823
2.7561	-2.5600
2.7661	-2.5372
2.7761	-2.5138
2.7861	-2.4900
2.7961	-2.4657
2.8061	-2.4410
2.8161	-2.4158
2.8261	-2.3903
2.8361	-2.3644
2.8461	-2.3382
2.8561	-2.3118
2.8661	-2.2851
2.8761	-2.2582
2.8861	-2.2312
2.8961	-2.2042
2.9061	-2.1772
2.9161	-2.1503
2.9261	-2.1235
2.9361	-2.0970
2.9461	-2.0709
2.9561	-2.0451
2.9661	-2.0198
2.9761	-1.9951
2.9861	-1.9711
2.9961	-1.9478
3.0061	-1.9254
3.0161	-1.9039
3.0261	-1.8834
3.0361	-1.8639
3.0461	-1.8456
3.0561	-1.8284
3.0661	-1.8125
3.0761	-1.7978
3.0861	-1.7844
3.0961	-1.7723
3.1061	-1.7615
3.1161	-1.7520
3.1261	-1.7438
3.1361	-1.7367
3.1461	-1.7309
3.1561	-1.7262
3.1661	-1.7226
3.1761	-1.7199
3.1861	-1.7181
3.1961	-1.7170
3.2061	-1.7166
3.2161	-1.7167
3.2261	-1.7172
3.2361	-1.7179
3.2461	-1.7188
3.2561	-1.7196
3.2661	-1.7203
3.2761	-1.7206
3.2861	-1.7205
3.2961	-1.7197
3.3061	-1.7182
3.3161	-1.7159
3.3261	-1.7126
3.3361	-1.7082
3.3461	-1.7026
3.3561	-1.6958
3.3661	-1.6876
3.3761	-1.6781
3.3861	-1.6672
3.3961	-1.6548
3.4061	-1.6409
3.4161	-1.6256
3.4261	-1.6089
3.4361	-1.5908
3.4461	-1.5713
3.4561	-1.5506
3.4661	-1.5287
3.4761	-1.5057
3.4861	-1.4816
3.4961	-1.4567
3.5061	-1.4310
3.5161	-1.4047
3.5261	-1.3778
3.5361	-1.3505
3.5461	-1.3229
3.5561	-1.2951
3.5661	-1.2673
3.5761	-1.2395
3.5861	-1.2119
3.5961	-1.1846
3.6061	-1.1576
3.6161	-1.1311
3.6261	-1.1050
3.6361	-1.0795
3.6461	-1.0546
3.6561	-1.0302
3.6661	-1.0065
3.6761	-0.9834
3.6861	-0.9609
3.6961	-0.9390
3.7061	-0.9175
3.7161	-0.8966
3.7261	-0.8760
3.7361	-0.8558
3.7461	-0.8358
3.7561	-0.8161
3.7661	-0.7963
3.7761	-0.7766
3.7861	-0.7568
3.7961	-0.7369
3.8061	-0.7166
3.8161	-0.6960
3.8261	-0.6750
3.8361	-0.6535
3.8461	-0.6315
3.8561	-0.6089
3.8661	-0.5858
3.8761	-0.5620
3.8861	-0.5376
3.8961	-0.5126
3.9061	-0.4870
3.9161	-0.4609
3.9261	-0.4343
3.9361	-0.4074
3.9461	-0.3802
3.9561	-0.3527
3.9661	-0.3252
3.9761	-0.2977
3.9861	-0.2704
3.9961	-0.2434
4.0061	-0.2168
4.0161	-0.1909
4.0261	-0.1656
4.0361	-0.1413
4.0461	-0.1180
4.0561	-0.0959
4.0661	-0.0750
4.0761	-0.0556
4.0861	-0.0378
4.0961	-0.0216
4.1061	-0.0071
4.1161	0.0056
4.1261	0.0165
4.1361	0.0255
4.1461	0.0325
4.1561	0.0377
4.1661	0.0410
4.1761	0.0424
4.1861	0.0420
4.1961	0.0399
4.2061	0.0361
4.2161	0.0308
4.2261	0.0241
4.2361	0.0161
4.2461	0.0069
4.2561	-0.0033
4.2661	-0.0143
4.2761	-0.0261
4.2861	-0.0384
4.2961	-0.0510
4.3061	-0.0639
4.3161	-0.0768
4.3261	-0.0896
4.3361	-0.1021
4.3461	-0.1143
4.3561	-0.1259
4.3661	-0.1369
4.3761	-0.1471
4.3861	-0.1565
4.3961	-0.1650
4.4061	-0.1725
4.4161	-0.1790
4.4261	-0.1845
4.4361	-0.1888
4.4461	-0.1921
4.4561	-0.1943
4.4661	-0.1955
4.4761	-0.1956
4.4861	-0.1948
4.4961	-0.1931
4.5061	-0.1904
4.5161	-0.1870
4.5261	-0.1829
4.5361	-0.1780
4.5461	-0.1726
4.5561	-0.1667
4.5661	-0.1602
4.5761	-0.1534
4.5861	-0.1462
4.5961	-0.1387
4.6061	-0.1310
4.6161	-0.1230
4.6261	-0.1147
4.6361	-0.1063
4.6461	-0.0976
4.6561	-0.0886
4.6661	-0.0794
4.6761	-0.0699
4.6861	-0.0600
4.6961	-0.0497
4.7061	-0.0389
4.7161	-0.0276
4.7261	-0.0156
4.7361	-0.0029
4.7461	0.0106
4.7561	0.0250
4.7661	0.0403
4.7761	0.0568
4.7861	0.0743
4.7961	0.0930
4.8061	0.1130
4.8161	0.1344
4.8261	0.1570
4.8361	0.1811
4.8461	0.2065
4.8561	0.2333
4.8661	0.2615
4.8761	0.2910
4.8861	0.3218
4.8961	0.3538
4.9061	0.3869
4.9161	0.4209
4.9261	0.4559
4.9361	0.4916
4.9461	0.5279
4.9561	0.5646
4.9661	0.6015
4.9761	0.6385
4.9861	0.6753
4.9961	0.7117
5.0061	0.7476
5.0161	0.7827
5.0261	0.8168
5.0361	0.8496
5.0461	0.8811
5.0561	0.9109
5.0661	0.9389
5.0761	0.9649
5.0861	0.9887
5.0961	1.0102
5.1061	1.0292
5.1161	1.0457
5.1261	1.0594
5.1361	1.0704
5.1461	1.0785
5.1561	1.0838
5.1661	1.0861
5.1761	1.0855
5.1861	1.0821
5.1961	1.0757
5.2061	1.0666
5.2161	1.0548
5.2261	1.0404
5.2361	1.0234
5.2461	1.0041
5.2561	0.9826
5.2661	0.9590
5.2761	0.9336
5.2861	0.9064
5.2961	0.8777
5.3061	0.8478
5.3161	0.8166
5.3261	0.7846
5.3361	0.7518
5.3461	0.7186
5.3561	0.6850
5.3661	0.6513
5.3761	0.6176
5.3861	0.5842
5.3961	0.5511
5.4061	0.5187
5.4161	0.4869
5.4261	0.4560
5.4361	0.4261
5.4461	0.3973
5.4561	0.3696
5.4661	0.3432
5.4761	0.3181
5.4861	0.2944
5.4961	0.2721
5.5061	0.2512
5.5161	0.2318
5.5261	0.2138
5.5361	0.1973
5.5461	0.1822
5.5561	0.1685
5.5661	0.1561
5.5761	0.1449
5.5861	0.1350
5.5961	0.1262
5.6061	0.1185
5.6161	0.1118
5.6261	0.1060
5.6361	0.1009
5.6461	0.0966
5.6561	0.0930
5.6661	0.0898
5.6761	0.0871
5.6861	0.0847
5.6961	0.0826
5.7061	0.0806
5.7161	0.0788
5.7261	0.0769
5.7361	0.0750
5.7461	0.0730
5.7561	0.0707
5.7661	0.0682
5.7761	0.0654
5.7861	0.0623
5.7961	0.0587
5.8061	0.0548
5.8161	0.0505
5.8261	0.0457
5.8361	0.0405
5.8461	0.0348
5.8561	0.0288
5.8661	0.0223
5.8761	0.0155
5.8861	0.0084
5.8961	0.0009
5.9061	-0.0068
5.9161	-0.0146
5.9261	-0.0226
5.9361	-0.0306
5.9461	-0.0386
5.9561	-0.0465
5.9661	-0.0542
5.9761	-0.0616
5.9861	-0.0687
5.9961	-0.0754
6.0061	-0.0815
6.0161	-0.0870
6.0261	-0.0918
6.0361	-0.0959
6.0461	-0.0991
6.0561	-0.1014
6.0661	-0.1026
6.0761	-0.1028
6.0861	-0.1019
6.0961	-0.0999
6.1061	-0.0966
6.1161	-0.0921
6.1261	-0.0863
6.1361	-0.0793
6.1461	-0.0709
6.1561	-0.0614
6.1661	-0.0505
6.1761	-0.0385
6.1861	-0.0253
6.1961	-0.0110
6.2061	0.0044
6.2161	0.0208
6.2261	0.0381
6.2361	0.0562
6.2461	0.0750
6.2561	0.0944
6.2661	0.1144
6.2761	0.1347
6.2861	0.1552
6.2961	0.1759
6.3061	0.1967
6.3161	0.2173
6.3261	0.2376
6.3361	0.2577
6.3461	0.2772
6.3561	0.2962
6.3661	0.3145
6.3761	0.3320
6.3861	0.3486
6.3961	0.3643
6.4061	0.3790
6.4161	0.3926
6.4261	0.4051
6.4361	0.4164
6.4461	0.4266
6.4561	0.4356
6.4661	0.4435
6.4761	0.4502
6.4861	0.4558
6.4961	0.4604
6.5061	0.4639
6.5161	0.4666
6.5261	0.4684
6.5361	0.4695
6.5461	0.4699
6.5561	0.4698
6.5661	0.4693
6.5761	0.4685
6.5861	0.4675
6.5961	0.4665
6.6061	0.4655
6.6161	0.4647
6.6261	0.4643
6.6361	0.4643
6.6461	0.4649
6.6561	0.4661
6.6661	0.4680
6.6761	0.4708
6.6861	0.4745
6.6961	0.4792
6.7061	0.4850
6.7161	0.4918
6.7261	0.4997
6.7361	0.5087
6.7461	0.5188
6.7561	0.5301
6.7661	0.5424
6.7761	0.5558
6.7861	0.5702
6.7961	0.5855
6.8061	0.6017
6.8161	0.6187
6.8261	0.6363
6.8361	0.6546
6.8461	0.6733
6.8561	0.6924
6.8661	0.7118
6.8761	0.7314
6.8861	0.7509
6.8961	0.7704
6.9061	0.7897
6.9161	0.8087
6.9261	0.8273
6.9361	0.8454
6.9461	0.8630
6.9561	0.8798
6.9661	0.8959
6.9761	0.9111
6.9861	0.9255
6.9961	0.9390
7.0061	0.9516
7.0161	0.9632
7.0261	0.9738
7.0361	0.9835
7.0461	0.9922
7.0561	1.0000
7.0661	1.0069
7.0761	1.0130
7.0861	1.0184
7.0961	1.0230
7.1061	1.0270
7.1161	1.0305
7.1261	1.0335
7.1361	1.0362
7.1461	1.0385
7.1561	1.0407
7.1661	1.0428
7.1761	1.0450
7.1861	1.0472
7.1961	1.0496
7.2061	1.0523
7.2161	1.0554
7.2261	1.0589
7.2361	1.0629
7.2461	1.0674
7.2561	1.0726
7.2661	1.0784
7.2761	1.0849
7.2861	1.0921
7.2961	1.1000
7.3061	1.1086
7.3161	1.1179
7.3261	1.1278
7.3361	1.1384
7.3461	1.1496
7.3561	1.1613
7.3661	1.1735
7.3761	1.1861
7.3861	1.1990
7.3961	1.2122
7.4061	1.2256
7.4161	1.2390
7.4261	1.2524
7.4361	1.2657
7.4461	1.2788
7.4561	1.2916
7.4661	1.3041
7.4761	1.3160
7.4861	1.3273
7.4961	1.3380
7.5061	1.3480
7.5161	1.3572
7.5261	1.3655
7.5361	1.3729
7.5461	1.3793
7.5561	1.3847
7.5661	1.3890
7.5761	1.3924
7.5861	1.3946
7.5961	1.3958
7.6061	1.3959
7.6161	1.3950
7.6261	1.3930
7.6361	1.3901
7.6461	1.3863
7.6561	1.3816
7.6661	1.3760
7.6761	1.3697
7.6861	1.3628
7.6961	1.3552
7.7061	1.3471
7.7161	1.3385
7.7261	1.3295
7.7361	1.3203
7.7461	1.3109
7.7561	1.3013
7.7661	1.2918
7.7761	1.2822
7.7861	1.2728
7.7961	1.2636
7.8061	1.2546
7.8161	1.2459
7.8261	1.2376
7.8361	1.2297
7.8461	1.2223
7.8561	1.2153
7.8661	1.2088
7.8761	1.2029
7.8861	1.1975
7.8961	1.1927
7.9061	1.1883
7.9161	1.1845
7.9261	1.1812
7.9361	1.1783
7.9461	1.1759
7.9561	1.1739
7.9661	1.1723
7.9761	1.1709
7.9861	1.1698
7.9961	1.1690
8.0061	1.1682
8.0161	1.1676
8.0261	1.1670
8.0361	1.1663
8.0461	1.1656
8.0561	1.1647
8.0661	1.1636
8.0761	1.1623
8.0861	1.1606
8.0961	1.1585
8.1061	1.1561
8.1161	1.1532
8.1261	1.1498
8.1361	1.1459
8.1461	1.1414
8.1561	1.1364
8.1661	1.1307
8.1761	1.1245
8.1861	1.1177
8.1961	1.1103
8.2061	1.1022
8.2161	1.0936
8.2261	1.0844
8.2361	1.0746
8.2461	1.0643
8.2561	1.0534
8.2661	1.0421
8.2761	1.0304
8.2861	1.0182
8.2961	1.0056
8.3061	0.9927
8.3161	0.9796
8.3261	0.9661
8.3361	0.9525
8.3461	0.9387
8.3561	0.9248
8.3661	0.9108
8.3761	0.8968
8.3861	0.8828
8.3961	0.8689
8.4061	0.8550
8.4161	0.8414
8.4261	0.8279
8.4361	0.8146
8.4461	0.8016
8.4561	0.7889
8.4661	0.7765
8.4761	0.7644
8.4861	0.7528
8.4961	0.7415
8.5061	0.7307
8.5161	0.7203
8.5261	0.7104
8.5361	0.7010
8.5461	0.6921
8.5561	0.6837
8.5661	0.6759
8.5761	0.6686
8.5861	0.6618
8.5961	0.6556
8.6061	0.6499
8.6161	0.6448
8.6261	0.6402
8.6361	0.6362
8.6461	0.6327
8.6561	0.6297
8.6661	0.6273
8.6761	0.6253
8.6861	0.6238
8.6961	0.6228
8.7061	0.6222
8.7161	0.6219
8.7261	0.6221
8.7361	0.6226
8.7461	0.6233
8.7561	0.6243
8.7661	0.6256
8.7761	0.6270
8.7861	0.6285
8.7961	0.6300
8.8061	0.6316
8.8161	0.6331
8.8261	0.6345
8.8361	0.6358
8.8461	0.6368
8.8561	0.6375
8.8661	0.6379
8.8761	0.6378
8.8861	0.6374
8.8961	0.6363
8.9061	0.6348
8.9161	0.6326
8.9261	0.6297
8.9361	0.6261
8.9461	0.6217
8.9561	0.6166
8.9661	0.6107
8.9761	0.6039
8.9861	0.5963
8.9961	0.5879
9.0061	0.5786
9.0161	0.5684
9.0261	0.5575
9.0361	0.5457
9.0461	0.5332
9.0561	0.5200
9.0661	0.5061
9.0761	0.4916
9.0861	0.4765
9.0961	0.4610
9.1061	0.4451
9.1161	0.4289
9.1261	0.4125
9.1361	0.3959
9.1461	0.3793
9.1561	0.3628
9.1661	0.3465
9.1761	0.3304
9.1861	0.3147
9.1961	0.2995
9.2061	0.2848
9.2161	0.2708
9.2261	0.2575
9.2361	0.2450
9.2461	0.2334
9.2561	0.2228
9.2661	0.2132
9.2761	0.2046
9.2861	0.1971
9.2961	0.1907
9.3061	0.1854
9.3161	0.1812
9.3261	0.1782
9.3361	0.1761
9.3461	0.1752
9.3561	0.1752
9.3661	0.1761
9.3761	0.1779
9.3861	0.1804
9.3961	0.1836
9.4061	0.1874
9.4161	0.1917
9.4261	0.1963
9.4361	0.2012
9.4461	0.2062
9.4561	0.2112
9.4661	0.2161
9.4761	0.2208
9.4861	0.2251
9.4961	0.2290
9.5061	0.2324
9.5161	0.2351
9.5261	0.2371
9.5361	0.2383
9.5461	0.2386
9.5561	0.2381
9.5661	0.2366
9.5761	0.2342
9.5861	0.2309
9.5961	0.2266
9.6061	0.2214
9.6161	0.2154
9.6261	0.2086
9.6361	0.2012
9.6461	0.1931
9.6561	0.1845
9.6661	0.1756
9.6761	0.1664
9.6861	0.1571
9.6961	0.1479
9.7061	0.1390
9.7161	0.1304
9.7261	0.1224
9.7361	0.1152
9.7461	0.1089
9.7561	0.1037
9.7661	0.0998
9.7761	0.0973
9.7861	0.0964
9.7961	0.0972
9.8061	0.0998
9.8161	0.1045
9.8261	0.1112
9.8361	0.1201
9.8461	0.1313
9.8561	0.1447
9.8661	0.1604
9.8761	0.1784
9.8861	0.1987
9.8961	0.2213
9.9061	0.2461
9.9161	0.2730
9.9261	0.3020
9.9361	0.3329
9.9461	0.3655
9.9561	0.3998
9.9661	0.4355
9.9761	0.4725
9.9861	0.5106
9.9961	0.5496
10.0061	0.5893
10.0161	0.6294
10.0261	0.6698
10.0361	0.7102
10.0461	0.7504
10.0561	0.7902
10.0661	0.8295
10.0761	0.8679
10.0861	0.9054
10.0961	0.9417
10.1061	0.9768
10.1161	1.0104
10.1261	1.0425
10.1361	1.0729
10.1461	1.1015
10.1561	1.1284
10.1661	1.1534
10.1761	1.1765
10.1861	1.1977
10.1961	1.2171
10.2061	1.2347
10.2161	1.2505
10.2261	1.2647
10.2361	1.2772
10.2461	1.2883
10.2561	1.2979
10.2661	1.3063
10.2761	1.3137
10.2861	1.3200
10.2961	1.3255
10.3061	1.3304
10.3161	1.3348
10.3261	1.3388
10.3361	1.3426
10.3461	1.3463
10.3561	1.3500
10.3661	1.3540
10.3761	1.3583
10.3861	1.3630
10.3961	1.3681
10.4061	1.3739
10.4161	1.3803
10.4261	1.3874
10.4361	1.3952
10.4461	1.4037
10.4561	1.4129
10.4661	1.4229
10.4761	1.4335
10.4861	1.4448
10.4961	1.4566
10.5061	1.4690
10.5161	1.4818
10.5261	1.4950
10.5361	1.5085
10.5461	1.5221
10.5561	1.5358
10.5661	1.5495
10.5761	1.5630
10.5861	1.5763
10.5961	1.5894
10.6061	1.6020
10.6161	1.6142
10.6261	1.6258
10.6361	1.6369
10.6461	1.6473
10.6561	1.6570
10.6661	1.6661
10.6761	1.6744
10.6861	1.6820
10.6961	1.6890
10.7061	1.6953
10.7161	1.7010
10.7261	1.7062
10.7361	1.7109
10.7461	1.7153
10.7561	1.7193
10.7661	1.7231
10.7761	1.7269
10.7861	1.7306
10.7961	1.7345
10.8061	1.7385
10.8161	1.7430
10.8261	1.7479
10.8361	1.7533
10.8461	1.7594
10.8561	1.7662
10.8661	1.7738
10.8761	1.7823
10.8861	1.7918
10.8961	1.8022
10.9061	1.8136
10.9161	1.8260
10.9261	1.8394
10.9361	1.8538
10.9461	1.8692
10.9561	1.8854
10.9661	1.9024
10.9761	1.9201
10.9861	1.9384
10.9961	1.9571
11.0061	1.9763
11.0161	1.9956
11.0261	2.0150
11.0361	2.0343
11.0461	2.0533
11.0561	2.0719
11.0661	2.0898
11.0761	2.1070
11.0861	2.1232
11.0961	2.1383
11.1061	2.1522
11.1161	2.1646
11.1261	2.1755
11.1361	2.1847
11.1461	2.1921
11.1561	2.1977
11.1661	2.2014
11.1761	2.2031
11.1861	2.2027
11.1961	2.2004
11.2061	2.1960
11.2161	2.1896
11.2261	2.1813
11.2361	2.1712
11.2461	2.1592
11.2561	2.1456
11.2661	2.1305
11.2761	2.1140
11.2861	2.0962
11.2961	2.0774
11.3061	2.0577
11.3161	2.0373
11.3261	2.0164
11.3361	1.9953
11.3461	1.9740
11.3561	1.9529
11.3661	1.9321
11.3761	1.9118
11.3861	1.8923
11.3961	1.8736
11.4061	1.8561
11.4161	1.8397
11.4261	1.8248
11.4361	1.8113
11.4461	1.7994
11.4561	1.7893
11.4661	1.7809
11.4761	1.7743
11.4861	1.7696
11.4961	1.7668
11.5061	1.7658
11.5161	1.7666
11.5261	1.7692
11.5361	1.7734
11.5461	1.7793
11.5561	1.7866
11.5661	1.7953
11.5761	1.8052
11.5861	1.8162
11.5961	1.8281
11.6061	1.8407
11.6161	1.8538
11.6261	1.8673
11.6361	1.8810
11.6461	1.8946
11.6561	1.9080
11.6661	1.9210
11.6761	1.9335
11.6861	1.9452
11.6961	1.9560
11.7061	1.9657
11.7161	1.9742
11.7261	1.9814
11.7361	1.9872
11.7461	1.9914
11.7561	1.9941
11.7661	1.9951
11.7761	1.9944
11.7861	1.9921
11.7961	1.9880
11.8061	1.9823
11.8161	1.9750
11.8261	1.9661
11.8361	1.9557
11.8461	1.9440
11.8561	1.9311
11.8661	1.9170
11.8761	1.9020
11.8861	1.8862
11.8961	1.8697
11.9061	1.8528
11.9161	1.8356
11.9261	1.8184
11.9361	1.8013
11.9461	1.7845
11.9561	1.7682
11.9661	1.7527
11.9761	1.7381
11.9861	1.7246
11.9961	1.7123
12.0061	1.7015
12.0161	1.6923
12.0261	1.6848
12.0361	1.6791
12.0461	1.6754
12.0561	1.6737
12.0661	1.6742
12.0761	1.6767
12.0861	1.6815
12.0961	1.6884
12.1061	1.6974
12.1161	1.7086
12.1261	1.7218
12.1361	1.7370
12.1461	1.7540
12.1561	1.7728
12.1661	1.7931
12.1761	1.8149
12.1861	1.8379
12.1961	1.8619
12.2061	1.8867
12.2161	1.9121
12.2261	1.9378
12.2361	1.9637
12.2461	1.9895
12.2561	2.0148
12.2661	2.0395
12.2761	2.0633
12.2861	2.0860
12.2961	2.1073
12.3061	2.1270
12.3161	2.1448
12.3261	2.1605
12.3361	2.1740
12.3461	2.1851
12.3561	2.1935
12.3661	2.1992
12.3761	2.2021
12.3861	2.2020
12.3961	2.1989
12.4061	2.1927
12.4161	2.1834
12.4261	2.1710
12.4361	2.1555
12.4461	2.1371
12.4561	2.1157
12.4661	2.0916
12.4761	2.0647
12.4861	2.0354
12.4961	2.0037
12.5061	1.9698
12.5161	1.9340
12.5261	1.8966
12.5361	1.8576
12.5461	1.8175
12.5561	1.7765
12.5661	1.7348
12.5761	1.6927
12.5861	1.6506
12.5961	1.6086
12.6061	1.5671
12.6161	1.5263
12.6261	1.4865
12.6361	1.4479
12.6461	1.4108
12.6561	1.3754
12.6661	1.3418
12.6761	1.3103
12.6861	1.2809
12.6961	1.2539
12.7061	1.2294
12.7161	1.2074
12.7261	1.1879
12.7361	1.1711
12.7461	1.1568
12.7561	1.1452
12.7661	1.1362
12.7761	1.1296
12.7861	1.1254
12.7961	1.1235
12.8061	1.1237
12.8161	1.1260
12.8261	1.1300
12.8361	1.1358
12.8461	1.1429
12.8561	1.1514
12.8661	1.1609
12.8761	1.1712
12.8861	1.1822
12.8961	1.1935
12.9061	1.2051
12.9161	1.2167
12.9261	1.2280
12.9361	1.2390
12.9461	1.2494
12.9561	1.2591
12.9661	1.2680
12.9761	1.2758
12.9861	1.2826
12.9961	1.2881
13.0061	1.2925
13.0161	1.2955
13.0261	1.2972
13.0361	1.2975
13.0461	1.2966
13.0561	1.2943
13.0661	1.2909
13.0761	1.2862
13.0861	1.2806
13.0961	1.2739
13.1061	1.2664
13.1161	1.2582
13.1261	1.2494
13.1361	1.2401
13.1461	1.2306
13.1561	1.2210
13.1661	1.2114
13.1761	1.2020
13.1861	1.1929
13.1961	1.1844
13.2061	1.1765
13.2161	1.1694
13.2261	1.1632
13.2361	1.1580
13.2461	1.1539
13.2561	1.1511
13.2661	1.1495
13.2761	1.1492
13.2861	1.1503
13.2961	1.1528
13.3061	1.1566
13.3161	1.1618
13.3261	1.1683
13.3361	1.1761
13.3461	1.1851
13.3561	1.1951
13.3661	1.2062
13.3761	1.2182
13.3861	1.2309
13.3961	1.2443
13.4061	1.2581
13.4161	1.2723
13.4261	1.2866
13.4361	1.3009
13.4461	1.3150
13.4561	1.3288
13.4661	1.3422
13.4761	1.3548
13.4861	1.3667
13.4961	1.3776
13.5061	1.3873
13.5161	1.3959
13.5261	1.4031
13.5361	1.4088
13.5461	1.4130
13.5561	1.4155
13.5661	1.4164
13.5761	1.4155
13.5861	1.4128
13.5961	1.4084
13.6061	1.4021
13.6161	1.3941
13.6261	1.3843
13.6361	1.3728
13.6461	1.3597
13.6561	1.3451
13.6661	1.3289
13.6761	1.3115
13.6861	1.2927
13.6961	1.2728
13.7061	1.2520
13.7161	1.2303
13.7261	1.2079
13.7361	1.1849
13.7461	1.1615
13.7561	1.1379
13.7661	1.1142
13.7761	1.0905
13.7861	1.0671
13.7961	1.0440
13.8061	1.0215
13.8161	0.9996
13.8261	0.9784
13.8361	0.9581
13.8461	0.9389
13.8561	0.9207
13.8661	0.9037
13.8761	0.8880
13.8861	0.8735
13.8961	0.8605
13.9061	0.8488
13.9161	0.8385
13.9261	0.8297
13.9361	0.8222
13.9461	0.8162
13.9561	0.8115
13.9661	0.8080
13.9761	0.8058
13.9861	0.8048
13.9961	0.8048
14.0061	0.8058
14.0161	0.8077
14.0261	0.8103
14.0361	0.8135
14.0461	0.8172
14.0561	0.8213
14.0661	0.8256
14.0761	0.8300
14.0861	0.8344
14.0961	0.8385
14.1061	0.8424
14.1161	0.8457
14.1261	0.8485
14.1361	0.8505
14.1461	0.8518
14.1561	0.8520
14.1661	0.8513
14.1761	0.8495
14.1861	0.8464
14.1961	0.8421
14.2061	0.8366
14.2161	0.8297
14.2261	0.8215
14.2361	0.8119
14.2461	0.8011
14.2561	0.7889
14.2661	0.7756
14.2761	0.7611
14.2861	0.7455
14.2961	0.7289
14.3061	0.7115
14.3161	0.6933
14.3261	0.6746
14.3361	0.6553
14.3461	0.6358
14.3561	0.6162
14.3661	0.5966
14.3761	0.5773
14.3861	0.5583
14.3961	0.5400
14.4061	0.5225
14.4161	0.5060
14.4261	0.4907
14.4361	0.4767
14.4461	0.4642
14.4561	0.4535
14.4661	0.4445
14.4761	0.4376
14.4861	0.4328
14.4961	0.4302
14.5061	0.4299
14.5161	0.4320
14.5261	0.4365
14.5361	0.4436
14.5461	0.4531
14.5561	0.4651
14.5661	0.4796
14.5761	0.4965
14.5861	0.5158
14.5961	0.5374
14.6061	0.5610
14.6161	0.5867
14.6261	0.6143
14.6361	0.6436
14.6461	0.6744
14.6561	0.7065
14.6661	0.7397
14.6761	0.7738
14.6861	0.8086
14.6961	0.8438
14.7061	0.8792
14.7161	0.9146
14.7261	0.9496
14.7361	0.9841
14.7461	1.0177
14.7561	1.0504
14.7661	1.0818
14.7761	1.1118
14.7861	1.1402
14.7961	1.1666
14.8061	1.1911
14.8161	1.2135
14.8261	1.2335
14.8361	1.2512
14.8461	1.2664
14.8561	1.2790
14.8661	1.2890
14.8761	1.2964
14.8861	1.3012
14.8961	1.3035
14.9061	1.3031
14.9161	1.3003
14.9261	1.2950
14.9361	1.2875
14.9461	1.2778
14.9561	1.2661
14.9661	1.2525
14.9761	1.2372
14.9861	1.2204
14.9961	1.2022
15.0061	1.1829
15.0161	1.1626
15.0261	1.1416
15.0361	1.1200
15.0461	1.0980
15.0561	1.0759
15.0661	1.0538
15.0761	1.0320
15.0861	1.0105
15.0961	0.9895
15.1061	0.9692
15.1161	0.9497
15.1261	0.9311
15.1361	0.9135
15.1461	0.8971
15.1561	0.8817
15.1661	0.8676
15.1761	0.8547
15.1861	0.8430
15.1961	0.8325
15.2061	0.8232
15.2161	0.8151
15.2261	0.8080
15.2361	0.8018
15.2461	0.7966
15.2561	0.7921
15.2661	0.7884
15.2761	0.7851
15.2861	0.7823
15.2961	0.7798
15.3061	0.7774
15.3161	0.7750
15.3261	0.7725
15.3361	0.7697
15.3461	0.7665
15.3561	0.7628
15.3661	0.7585
15.3761	0.7534
15.3861	0.7476
15.3961	0.7408
15.4061	0.7330
15.4161	0.7243
15.4261	0.7145
15.4361	0.7036
15.4461	0.6917
15.4561	0.6787
15.4661	0.6647
15.4761	0.6497
15.4861	0.6339
15.4961	0.6172
15.5061	0.5998
15.5161	0.5817
15.5261	0.5632
15.5361	0.5443
15.5461	0.5251
15.5561	0.5058
15.5661	0.4866
15.5761	0.4675
15.5861	0.4487
15.5961	0.4304
15.6061	0.4126
15.6161	0.3956
15.6261	0.3794
15.6361	0.3641
15.6461	0.3499
15.6561	0.3367
15.6661	0.3248
15.6761	0.3141
15.6861	0.3047
15.6961	0.2966
15.7061	0.2897
15.7161	0.2841
15.7261	0.2797
15.7361	0.2765
15.7461	0.2744
15.7561	0.2733
15.7661	0.2731
15.7761	0.2736
15.7861	0.2747
15.7961	0.2763
15.8061	0.2782
15.8161	0.2803
15.8261	0.2823
15.8361	0.2841
15.8461	0.2855
15.8561	0.2864
15.8661	0.2865
15.8761	0.2857
15.8861	0.2838
15.8961	0.2807
15.9061	0.2762
15.9161	0.2703
15.9261	0.2628
15.9361	0.2536
15.9461	0.2426
15.9561	0.2299
15.9661	0.2154
15.9761	0.1991
15.9861	0.1810
15.9961	0.1612
16.0061	0.1397
16.0161	0.1166
16.0261	0.0921
16.0361	0.0662
16.0461	0.0392
16.0561	0.0111
16.0661	-0.0177
16.0761	-0.0473
16.0861	-0.0772
16.0961	-0.1073
16.1061	-0.1374
16.1161	-0.1673
16.1261	-0.1967
16.1361	-0.2253
16.1461	-0.2531
16.1561	-0.2797
16.1661	-0.3049
16.1761	-0.3287
16.1861	-0.3507
16.1961	-0.3708
16.2061	-0.3890
16.2161	-0.4050
16.2261	-0.4188
16.2361	-0.4303
16.2461	-0.4394
16.2561	-0.4462
16.2661	-0.4506
16.2761	-0.4526
16.2861	-0.4524
16.2961	-0.4499
16.3061	-0.4453
16.3161	-0.4387
16.3261	-0.4302
16.3361	-0.4200
16.3461	-0.4082
16.3561	-0.3950
16.3661	-0.3807
16.3761	-0.3653
16.3861	-0.3492
16.3961	-0.3324
16.4061	-0.3153
16.4161	-0.2980
16.4261	-0.2807
16.4361	-0.2635
16.4461	-0.2468
16.4561	-0.2305
16.4661	-0.2149
16.4761	-0.2001
16.4861	-0.1861
16.4961	-0.1732
16.5061	-0.1612
16.5161	-0.1503
16.5261	-0.1405
16.5361	-0.1317
16.5461	-0.1239
16.5561	-0.1172
16.5661	-0.1113
16.5761	-0.1062
16.5861	-0.1018
16.5961	-0.0980
16.6061	-0.0945
16.6161	-0.0913
16.6261	-0.0882
16.6361	-0.0850
16.6461	-0.0815
16.6561	-0.0775
16.6661	-0.0730
16.6761	-0.0676
16.6861	-0.0613
16.6961	-0.0539
16.7061	-0.0452
16.7161	-0.0351
16.7261	-0.0236
16.7361	-0.0105
16.7461	0.0042
16.7561	0.0206
16.7661	0.0387
16.7761	0.0584
16.7861	0.0797
16.7961	0.1025
16.8061	0.1268
16.8161	0.1524
16.8261	0.1793
16.8361	0.2071
16.8461	0.2357
16.8561	0.2650
16.8661	0.2947
16.8761	0.3245
16.8861	0.3542
16.8961	0.3835
16.9061	0.4122
16.9161	0.4399
16.9261	0.4665
16.9361	0.4916
16.9461	0.5150
16.9561	0.5364
16.9661	0.5556
16.9761	0.5724
16.9861	0.5866
16.9961	0.5979
17.0061	0.6062
17.0161	0.6115
17.0261	0.6135
17.0361	0.6123
17.0461	0.6077
17.0561	0.5998
17.0661	0.5886
17.0761	0.5741
17.0861	0.5564
17.0961	0.5357
17.1061	0.5121
17.1161	0.4857
17.1261	0.4567
17.1361	0.4255
17.1461	0.3921
17.1561	0.3570
17.1661	0.3203
17.1761	0.2823
17.1861	0.2434
17.1961	0.2040
17.2061	0.1642
17.2161	0.1244
17.2261	0.0850
17.2361	0.0463
17.2461	0.0085
17.2561	-0.0279
17.2661	-0.0629
17.2761	-0.0960
17.2861	-0.1270
17.2961	-0.1557
17.3061	-0.1819
17.3161	-0.2055
17.3261	-0.2261
17.3361	-0.2438
17.3461	-0.2583
17.3561	-0.2697
17.3661	-0.2779
17.3761	-0.2828
17.3861	-0.2845
17.3961	-0.2830
17.4061	-0.2783
17.4161	-0.2706
17.4261	-0.2598
17.4361	-0.2463
17.4461	-0.2301
17.4561	-0.2113
17.4661	-0.1902
17.4761	-0.1670
17.4861	-0.1418
17.4961	-0.1149
17.5061	-0.0865
17.5161	-0.0569
17.5261	-0.0262
17.5361	0.0052
17.5461	0.0372
17.5561	0.0695
17.5661	0.1018
17.5761	0.1341
17.5861	0.1660
17.5961	0.1973
17.6061	0.2278
17.6161	0.2575
17.6261	0.2860
17.6361	0.3132
17.6461	0.3391
17.6561	0.3634
17.6661	0.3861
17.6761	0.4071
17.6861	0.4263
17.6961	0.4437
17.7061	0.4591
17.7161	0.4726
17.7261	0.4842
17.7361	0.4939
17.7461	0.5016
17.7561	0.5075
17.7661	0.5115
17.7761	0.5138
17.7861	0.5144
17.7961	0.5134
17.8061	0.5109
17.8161	0.5069
17.8261	0.5016
17.8361	0.4952
17.8461	0.4876
17.8561	0.4792
17.8661	0.4698
17.8761	0.4599
17.8861	0.4493
17.8961	0.4383
17.9061	0.4271
17.9161	0.4156
17.9261	0.4041
17.9361	0.3928
17.9461	0.3816
17.9561	0.3707
17.9661	0.3602
17.9761	0.3503
17.9861	0.3410
17.9961	0.3324
18.0061	0.3245
18.0161	0.3175
18.0261	0.3114
18.0361	0.3062
18.0461	0.3020
18.0561	0.2987
18.0661	0.2965
18.0761	0.2954
18.0861	0.2952
18.0961	0.2960
18.1061	0.2979
18.1161	0.3006
18.1261	0.3043
18.1361	0.3088
18.1461	0.3140
18.1561	0.3200
18.1661	0.3267
18.1761	0.3339
18.1861	0.3416
18.1961	0.3497
18.2061	0.3580
18.2161	0.3666
18.2261	0.3753
18.2361	0.3839
18.2461	0.3925
18.2561	0.4009
18.2661	0.4090
18.2761	0.4167
18.2861	0.4239
18.2961	0.4306
18.3061	0.4367
18.3161	0.4420
18.3261	0.4466
18.3361	0.4504
18.3461	0.4533
18.3561	0.4553
18.3661	0.4564
18.3761	0.4564
18.3861	0.4555
18.3961	0.4536
18.4061	0.4507
18.4161	0.4467
18.4261	0.4419
18.4361	0.4360
18.4461	0.4293
18.4561	0.4217
18.4661	0.4132
18.4761	0.4040
18.4861	0.3940
18.4961	0.3834
18.5061	0.3722
18.5161	0.3604
18.5261	0.3482
18.5361	0.3355
18.5461	0.3225
18.5561	0.3092
18.5661	0.2957
18.5761	0.2821
18.5861	0.2683
18.5961	0.2546
18.6061	0.2409
18.6161	0.2272
18.6261	0.2137
18.6361	0.2003
18.6461	0.1871
18.6561	0.1741
18.6661	0.1614
18.6761	0.1490
18.6861	0.1369
18.6961	0.1250
18.7061	0.1135
18.7161	0.1023
18.7261	0.0914
18.7361	0.0808
18.7461	0.0706
18.7561	0.0606
18.7661	0.0509
18.7761	0.0415
18.7861	0.0324
18.7961	0.0236
18.8061	0.0149
18.8161	0.0065
18.8261	-0.0016
18.8361	-0.0096
18.8461	-0.0174
18.8561	-0.0249
18.8661	-0.0323
18.8761	-0.0395
18.8861	-0.0466
18.8961	-0.0534
18.9061	-0.0601
18.9161	-0.0666
18.9261	-0.0729
18.9361	-0.0791
18.9461	-0.0851
18.9561	-0.0908
18.9661	-0.0964
18.9761	-0.1018
18.9861	-0.1069
18.9961	-0.1118
19.0061	-0.1166
19.0161	-0.1210
19.0261	-0.1253
19.0361	-0.1294
19.0461	-0.1332
19.0561	-0.1368
19.0661	-0.1401
19.0761	-0.1433
19.0861	-0.1463
19.0961	-0.1491
19.1061	-0.1517
19.1161	-0.1541
19.1261	-0.1564
19.1361	-0.1586
19.1461	-0.1607
19.1561	-0.1628
19.1661	-0.1647
19.1761	-0.1667
19.1861	-0.1686
19.1961	-0.1705
19.2061	-0.1725
19.2161	-0.1745
19.2261	-0.1767
19.2361	-0.1789
19.2461	-0.1812
19.2561	-0.1836
19.2661	-0.1861
19.2761	-0.1888
19.2861	-0.1916
19.2961	-0.1946
19.3061	-0.1977
19.3161	-0.2009
19.3261	-0.2042
19.3361	-0.2076
19.3461	-0.2111
19.3561	-0.2147
19.3661	-0.2183
19.3761	-0.2219
19.3861	-0.2254
19.3961	-0.2290
19.4061	-0.2324
19.4161	-0.2357
19.4261	-0.2388
19.4361	-0.2418
19.4461	-0.2445
19.4561	-0.2470
19.4661	-0.2492
19.4761	-0.2510
19.4861	-0.2525
19.4961	-0.2536
19.5061	-0.2543
19.5161	-0.2546
19.5261	-0.2544
19.5361	-0.2537
19.5461	-0.2525
19.5561	-0.2509
19.5661	-0.2487
19.5761	-0.2461
19.5861	-0.2429
19.5961	-0.2393
19.6061	-0.2351
19.6161	-0.2305
19.6261	-0.2254
19.6361	-0.2199
19.6461	-0.2139
19.6561	-0.2075
19.6661	-0.2008
19.6761	-0.1937
19.6861	-0.1863
19.6961	-0.1786
19.7061	-0.1707
19.7161	-0.1625
19.7261	-0.1542
19.7361	-0.1457
19.7461	-0.1371
19.7561	-0.1284
19.7661	-0.1197
19.7761	-0.1110
19.7861	-0.1023
19.7961	-0.0937
19.8061	-0.0852
19.8161	-0.0768
19.8261	-0.0687
19.8361	-0.0607
19.8461	-0.0530
19.8561	-0.0456
19.8661	-0.0386
19.8761	-0.0319
19.8861	-0.0256
19.8961	-0.0197
19.9061	-0.0143
19.9161	-0.0094
19.9261	-0.0051
19.9361	-0.0013
19.9461	0.0020
19.9561	0.0046
19.9661	0.0065
19.9761	0.0078
19.9861	0.0085
19.9961	0.0084
20.0061	0.0077
20.0161	0.0062
20.0261	0.0040
20.0361	0.0011
20.0461	-0.0024
20.0561	-0.0067
20.0661	-0.0116
[truncated: 61,088 more rows]
