# Supplementary material for: Inhibitory medial zona incerta pathway drives exploratory behavior by inhibiting glutamatergic cuneiform neurons
Source: Nat Commun. 2024 Feb 7;15:1160. doi: 10.1038/s41467-024-45288-x (PMC10850156; doi:10.1038/s41467-024-45288-x)
Supplement: Supplementary file 4 — Supplementary Software [file 41467_2024_45288_MOESM4_ESM.zip › Fiber Photometry Software/Outputs - from Sample Data/EPM outputs/mZi FP1 1R_3_full - start-triggered.csv]

# time	condition	-5.0000	-4.9900	-4.9800	-4.9700	-4.9600	-4.9500	-4.9400	-4.9300	-4.9200	-4.9100	-4.9000	-4.8900	-4.8800	-4.8700	-4.8600	-4.8500	-4.8400	-4.8300	-4.8200	-4.8100	-4.8000	-4.7900	-4.7800	-4.7700	-4.7600	-4.7500	-4.7400	-4.7300	-4.7200	-4.7100	-4.7000	-4.6900	-4.6800	-4.6700	-4.6600	-4.6500	-4.6400	-4.6300	-4.6200	-4.6100	-4.6000	-4.5900	-4.5800	-4.5700	-4.5600	-4.5500	-4.5400	-4.5300
13.0361	1	1.1663	1.1656	1.1647	1.1636	1.1623	1.1606	1.1585	1.1561	1.1532	1.1498	1.1459	1.1414	1.1364	1.1307	1.1245	1.1177	1.1103	1.1022	1.0936	1.0844	1.0746	1.0643	1.0534	1.0421	1.0304	1.0182	1.0056	0.9927	0.9796	0.9661	0.9525	0.9387	0.9248	0.9108	0.8968	0.8828	0.8689	0.8550	0.8414	0.8279	0.8146	0.8016	0.7889	0.7765	0.7644	0.7528	0.7415	0.7307
36.7361	1	0.6411	0.6427	0.6448	0.6473	0.6501	0.6530	0.6560	0.6590	0.6619	0.6646	0.6670	0.6690	0.6707	0.6719	0.6727	0.6729	0.6726	0.6717	0.6702	0.6682	0.6657	0.6626	0.6590	0.6549	0.6504	0.6454	0.6400	0.6342	0.6281	0.6216	0.6149	0.6079	0.6006	0.5931	0.5854	0.5775	0.5693	0.5609	0.5523	0.5434	0.5343	0.5249	0.5151	0.5050	0.4946	0.4837	0.4725	0.4608
52.6061	1	-0.4927	-0.5033	-0.5155	-0.5292	-0.5444	-0.5612	-0.5795	-0.5994	-0.6207	-0.6435	-0.6676	-0.6930	-0.7196	-0.7472	-0.7757	-0.8051	-0.8350	-0.8654	-0.8961	-0.9268	-0.9574	-0.9877	-1.0175	-1.0465	-1.0746	-1.1014	-1.1269	-1.1507	-1.1727	-1.1927	-1.2104	-1.2258	-1.2385	-1.2485	-1.2556	-1.2598	-1.2608	-1.2585	-1.2530	-1.2442	-1.2320	-1.2165	-1.1976	-1.1754	-1.1500	-1.1214	-1.0898	-1.0552
66.5361	1	2.6746	2.7003	2.7231	2.7430	2.7598	2.7734	2.7838	2.7910	2.7950	2.7957	2.7932	2.7875	2.7788	2.7671	2.7526	2.7353	2.7155	2.6933	2.6688	2.6423	2.6139	2.5839	2.5525	2.5199	2.4863	2.4520	2.4172	2.3821	2.3470	2.3120	2.2775	2.2436	2.2106	2.1785	2.1478	2.1184	2.0906	2.0645	2.0403	2.0181	1.9980	1.9801	1.9645	1.9513	1.9404	1.9320	1.9260	1.9224
97.1361	1	1.5121	1.4879	1.4622	1.4350	1.4068	1.3777	1.3482	1.3186	1.2891	1.2600	1.2318	1.2046	1.1789	1.1548	1.1326	1.1126	1.0950	1.0800	1.0677	1.0584	1.0521	1.0489	1.0489	1.0520	1.0583	1.0677	1.0802	1.0956	1.1137	1.1345	1.1577	1.1831	1.2104	1.2393	1.2697	1.3011	1.3333	1.3659	1.3986	1.4311	1.4630	1.4941	1.5240	1.5523	1.5789	1.6034	1.6256	1.6452
121.1061	1	1.4650	1.4692	1.4729	1.4760	1.4786	1.4806	1.4822	1.4832	1.4839	1.4841	1.4840	1.4836	1.4829	1.4821	1.4811	1.4800	1.4789	1.4778	1.4768	1.4759	1.4751	1.4744	1.4740	1.4737	1.4737	1.4739	1.4744	1.4751	1.4760	1.4772	1.4786	1.4801	1.4818	1.4837	1.4857	1.4878	1.4899	1.4921	1.4943	1.4965	1.4987	1.5008	1.5029	1.5049	1.5069	1.5087	1.5105	1.5122
145.0761	1	-0.0543	-0.0441	-0.0333	-0.0220	-0.0101	0.0022	0.0150	0.0281	0.0415	0.0551	0.0686	0.0822	0.0955	0.1086	0.1212	0.1333	0.1447	0.1553	0.1651	0.1739	0.1816	0.1882	0.1937	0.1979	0.2008	0.2025	0.2030	0.2023	0.2004	0.1975	0.1936	0.1888	0.1833	0.1772	0.1706	0.1637	0.1568	0.1498	0.1432	0.1369	0.1313	0.1266	0.1228	0.1201	0.1188	0.1190	0.1208	0.1243
219.9361	1	0.7509	0.7421	0.7335	0.7253	0.7175	0.7100	0.7031	0.6966	0.6907	0.6853	0.6804	0.6762	0.6725	0.6694	0.6669	0.6651	0.6638	0.6630	0.6628	0.6631	0.6639	0.6651	0.6668	0.6688	0.6711	0.6736	0.6764	0.6793	0.6824	0.6855	0.6886	0.6916	0.6946	0.6973	0.6999	0.7023	0.7043	0.7061	0.7075	0.7085	0.7091	0.7093	0.7091	0.7084	0.7073	0.7057	0.7037	0.7013
263.6061	1	2.6832	2.6688	2.6531	2.6365	2.6188	2.6003	2.5811	2.5614	2.5411	2.5205	2.4998	2.4789	2.4581	2.4374	2.4170	2.3970	2.3776	2.3587	2.3405	2.3231	2.3065	2.2909	2.2762	2.2626	2.2501	2.2386	2.2283	2.2191	2.2110	2.2040	2.1982	2.1934	2.1896	2.1868	2.1850	2.1841	2.1840	2.1847	2.1860	2.1880	2.1906	2.1936	2.1971	2.2009	2.2049	2.2092	2.2136	2.2180
30.4361	2	0.4031	0.3852	0.3670	0.3490	0.3313	0.3140	0.2974	0.2816	0.2668	0.2532	0.2408	0.2298	0.2203	0.2124	0.2061	0.2015	0.1985	0.1973	0.1977	0.1997	0.2032	0.2082	0.2145	0.2220	0.2306	0.2402	0.2505	0.2615	0.2729	0.2846	0.2964	0.3081	0.3196	0.3307	0.3413	0.3512	0.3603	0.3684	0.3756	0.3817	0.3866	0.3903	0.3928	0.3942	0.3943	0.3934	0.3913	0.3883
59.0361	2	0.0595	0.0370	0.0137	-0.0103	-0.0346	-0.0592	-0.0838	-0.1081	-0.1320	-0.1553	-0.1779	-0.1996	-0.2203	-0.2399	-0.2583	-0.2755	-0.2914	-0.3061	-0.3195	-0.3317	-0.3428	-0.3528	-0.3619	-0.3702	-0.3778	-0.3848	-0.3914	-0.3978	-0.4041	-0.4105	-0.4171	-0.4241	-0.4316	-0.4398	-0.4487	-0.4584	-0.4691	-0.4807	-0.4933	-0.5068	-0.5213	-0.5367	-0.5529	-0.5698	-0.5872	-0.6050	-0.6231	-0.6412
90.9361	2	0.7729	0.7793	0.7857	0.7919	0.7979	0.8036	0.8089	0.8136	0.8177	0.8210	0.8235	0.8251	0.8256	0.8250	0.8232	0.8201	0.8156	0.8096	0.8022	0.7933	0.7828	0.7706	0.7569	0.7416	0.7246	0.7060	0.6858	0.6641	0.6408	0.6161	0.5900	0.5625	0.5337	0.5037	0.4726	0.4405	0.4075	0.3736	0.3390	0.3038	0.2682	0.2321	0.1959	0.1595	0.1232	0.0871	0.0513	0.0160
110.3761	2	-0.3883	-0.3663	-0.3430	-0.3183	-0.2924	-0.2652	-0.2369	-0.2074	-0.1768	-0.1453	-0.1130	-0.0800	-0.0463	-0.0122	0.0221	0.0566	0.0910	0.1252	0.1589	0.1920	0.2243	0.2556	0.2857	0.3144	0.3415	0.3668	0.3903	0.4117	0.4309	0.4478	0.4622	0.4742	0.4837	0.4905	0.4948	0.4966	0.4958	0.4925	0.4869	0.4791	0.4691	0.4573	0.4437	0.4285	0.4121	0.3946	0.3763	0.3574
201.9361	2	0.8115	0.8336	0.8544	0.8736	0.8913	0.9073	0.9217	0.9343	0.9452	0.9543	0.9617	0.9674	0.9714	0.9738	0.9746	0.9739	0.9718	0.9684	0.9638	0.9582	0.9517	0.9444	0.9365	0.9281	0.9194	0.9105	0.9017	0.8930	0.8847	0.8768	0.8696	0.8631	0.8575	0.8529	0.8494	0.8471	0.8460	0.8464	0.8481	0.8512	0.8558	0.8618	0.8692	0.8781	0.8883	0.8998	0.9125	0.9263
204.9761	2	0.9958	0.9881	0.9802	0.9721	0.9636	0.9547	0.9454	0.9356	0.9254	0.9146	0.9033	0.8914	0.8789	0.8658	0.8522	0.8379	0.8231	0.8077	0.7918	0.7754	0.7585	0.7411	0.7233	0.7051	0.6866	0.6677	0.6486	0.6293	0.6099	0.5902	0.5705	0.5507	0.5309	0.5110	0.4912	0.4714	0.4517	0.4319	0.4123	0.3927	0.3731	0.3536	0.3340	0.3145	0.2949	0.2753	0.2557	0.2359
256.0361	2	-0.0381	-0.0586	-0.0766	-0.0920	-0.1047	-0.1146	-0.1215	-0.1255	-0.1265	-0.1246	-0.1197	-0.1118	-0.1012	-0.0877	-0.0716	-0.0529	-0.0319	-0.0086	0.0167	0.0439	0.0728	0.1031	0.1347	0.1674	0.2008	0.2348	0.2692	0.3037	0.3381	0.3722	0.4058	0.4387	0.4708	0.5017	0.5315	0.5599	0.5868	0.6120	0.6356	0.6573	0.6772	0.6952	0.7112	0.7253	0.7374	0.7476	0.7558	0.7622
47.0361	3	-0.5056	-0.5180	-0.5301	-0.5418	-0.5529	-0.5634	-0.5731	-0.5819	-0.5896	-0.5963	-0.6016	-0.6056	-0.6081	-0.6091	-0.6083	-0.6057	-0.6012	-0.5948	-0.5864	-0.5759	-0.5632	-0.5484	-0.5314	-0.5122	-0.4908	-0.4672	-0.4415	-0.4138	-0.3840	-0.3523	-0.3188	-0.2836	-0.2467	-0.2084	-0.1687	-0.1279	-0.0861	-0.0435	-0.0002	0.0436	0.0876	0.1316	0.1756	0.2192	0.2622	0.3046	0.3460	0.3863
61.3361	3	-1.6149	-1.6093	-1.6008	-1.5895	-1.5757	-1.5597	-1.5417	-1.5220	-1.5009	-1.4786	-1.4553	-1.4311	-1.4063	-1.3809	-1.3552	-1.3291	-1.3027	-1.2760	-1.2491	-1.2219	-1.1944	-1.1664	-1.1379	-1.1089	-1.0791	-1.0485	-1.0170	-0.9844	-0.9506	-0.9155	-0.8791	-0.8412	-0.8018	-0.7609	-0.7184	-0.6744	-0.6290	-0.5821	-0.5340	-0.4848	-0.4346	-0.3836	-0.3322	-0.2804	-0.2287	-0.1773	-0.1265	-0.0767
104.6061	3	0.1293	0.1146	0.0987	0.0818	0.0640	0.0457	0.0269	0.0079	-0.0112	-0.0301	-0.0488	-0.0669	-0.0844	-0.1011	-0.1168	-0.1316	-0.1452	-0.1575	-0.1687	-0.1785	-0.1869	-0.1940	-0.1998	-0.2042	-0.2074	-0.2094	-0.2103	-0.2101	-0.2090	-0.2070	-0.2044	-0.2011	-0.1974	-0.1934	-0.1891	-0.1848	-0.1805	-0.1765	-0.1727	-0.1693	-0.1665	-0.1642	-0.1627	-0.1619	-0.1619	-0.1627	-0.1644	-0.1670
141.3361	3	-0.8924	-0.8848	-0.8776	-0.8710	-0.8651	-0.8599	-0.8556	-0.8521	-0.8496	-0.8480	-0.8475	-0.8480	-0.8495	-0.8521	-0.8556	-0.8602	-0.8657	-0.8721	-0.8794	-0.8875	-0.8963	-0.9058	-0.9159	-0.9265	-0.9376	-0.9491	-0.9609	-0.9730	-0.9853	-0.9977	-1.0101	-1.0226	-1.0351	-1.0475	-1.0598	-1.0720	-1.0840	-1.0960	-1.1078	-1.1194	-1.1310	-1.1424	-1.1538	-1.1650	-1.1763	-1.1876	-1.1989	-1.2103
202.8061	3	1.1688	1.1596	1.1509	1.1428	1.1354	1.1288	1.1232	1.1187	1.1153	1.1132	1.1124	1.1130	1.1150	1.1185	1.1234	1.1299	1.1378	1.1472	1.1579	1.1700	1.1835	1.1981	1.2139	1.2307	1.2484	1.2670	1.2863	1.3062	1.3265	1.3472	1.3681	1.3890	1.4100	1.4307	1.4512	1.4712	1.4908	1.5097	1.5280	1.5454	1.5620	1.5777	1.5924	1.6061	1.6187	1.6302	1.6406	1.6499
253.0361	3	-0.7123	-0.7258	-0.7393	-0.7524	-0.7653	-0.7776	-0.7893	-0.8004	-0.8106	-0.8199	-0.8283	-0.8355	-0.8416	-0.8466	-0.8502	-0.8526	-0.8536	-0.8534	-0.8518	-0.8489	-0.8447	-0.8394	-0.8328	-0.8251	-0.8164	-0.8068	-0.7963	-0.7851	-0.7733	-0.7610	-0.7484	-0.7356	-0.7228	-0.7100	-0.6975	-0.6854	-0.6737	-0.6628	-0.6526	-0.6434	-0.6352	-0.6281	-0.6223	-0.6178	-0.6147	-0.6130	-0.6128	-0.6142
258.6361	3	0.3556	0.3672	0.3809	0.3967	0.4146	0.4345	0.4564	0.4801	0.5056	0.5326	0.5612	0.5911	0.6222	0.6542	0.6871	0.7207	0.7547	0.7889	0.8232	0.8575	0.8914	0.9249	0.9577	0.9898	1.0210	1.0512	1.0802	1.1080	1.1344	1.1596	1.1833	1.2057	1.2267	1.2463	1.2647	1.2818	1.2978	1.3127	1.3267	1.3399	1.3525	1.3646	1.3764	1.3881	1.3998	1.4117	1.4240	1.4368
[truncated: 953 more columns]
