# Supplementary material for: Inhibitory medial zona incerta pathway drives exploratory behavior by inhibiting glutamatergic cuneiform neurons
Source: Nat Commun. 2024 Feb 7;15:1160. doi: 10.1038/s41467-024-45288-x (PMC10850156; doi:10.1038/s41467-024-45288-x)
Supplement: Supplementary file 4 — Supplementary Software [file 41467_2024_45288_MOESM4_ESM.zip › Fiber Photometry Software/Outputs - from Sample Data/Holeboard outputs/HoleBoard_BORIS/HoleBoard_Full - dff.csv]

# time	dff
0.0000	-4.7272
0.0100	-4.7237
0.0200	-4.7326
0.0300	-4.7180
0.0400	-4.7416
0.0500	-4.7051
0.0600	-4.7641
0.0700	-4.6702
0.0800	-4.8449
0.0900	-2.2477
0.1000	-1.8368
0.1100	-1.9914
0.1200	-1.8954
0.1300	-1.9403
0.1400	-1.9070
0.1500	-1.9523
0.1600	-1.9690
0.1700	-1.9904
0.1800	-1.9822
0.1900	-1.9715
0.2000	-1.9734
0.2100	-1.9885
0.2200	-2.0182
0.2300	-2.0547
0.2400	-2.0853
0.2500	-1.8951
0.2600	-1.9101
0.2700	-1.9250
0.2800	-1.9398
0.2900	-1.9544
0.3000	-1.9689
0.3100	-1.9831
0.3200	-1.9971
0.3300	-2.0107
0.3400	-2.0239
0.3500	-2.0367
0.3600	-2.0490
0.3700	-2.0609
0.3800	-2.0722
0.3900	-2.0830
0.4000	-2.0931
0.4100	-2.1027
0.4200	-2.1117
0.4300	-2.1199
0.4400	-2.1276
0.4500	-2.1345
0.4600	-2.1408
0.4700	-2.1464
0.4800	-2.1513
0.4900	-2.1556
0.5000	-2.1591
0.5100	-2.1621
0.5200	-2.1643
0.5300	-2.1660
0.5400	-2.1671
0.5500	-2.1676
0.5600	-2.1677
0.5700	-2.1672
0.5800	-2.1662
0.5900	-2.1649
0.6000	-2.1631
0.6100	-2.1611
0.6200	-2.1587
0.6300	-2.1561
0.6400	-2.1533
0.6500	-2.1504
0.6600	-2.1473
0.6700	-2.1442
0.6800	-2.1410
0.6900	-2.1379
0.7000	-2.1347
0.7100	-2.1317
0.7200	-2.1288
0.7300	-2.1259
0.7400	-2.1232
0.7500	-2.1207
0.7600	-2.1184
0.7700	-2.1162
0.7800	-2.1142
0.7900	-2.1123
0.8000	-2.1107
0.8100	-2.1092
0.8200	-2.1078
0.8300	-2.1065
0.8400	-2.1054
0.8500	-2.1042
0.8600	-2.1032
0.8700	-2.1021
0.8800	-2.1009
0.8900	-2.0997
0.9000	-2.0984
0.9100	-2.0969
0.9200	-2.0953
0.9300	-2.0934
0.9400	-2.0912
0.9500	-2.0887
0.9600	-2.0859
0.9700	-2.0828
0.9800	-2.0793
0.9900	-2.0753
1.0000	-2.0710
1.0100	-2.0663
1.0200	-2.0611
1.0300	-2.0555
1.0400	-2.0495
1.0500	-2.0430
1.0600	-2.0362
1.0700	-2.0291
1.0800	-2.0216
1.0900	-2.0138
1.1000	-2.0057
1.1100	-1.9974
1.1200	-1.9890
1.1300	-1.9804
1.1400	-1.9717
1.1500	-1.9631
1.1600	-1.9544
1.1700	-1.9459
1.1800	-1.9375
1.1900	-1.9292
1.2000	-1.9212
1.2100	-1.9135
1.2200	-1.9061
1.2300	-1.8991
1.2400	-1.8925
1.2500	-1.8863
1.2600	-1.8805
1.2700	-1.8752
1.2800	-1.8704
1.2900	-1.8660
1.3000	-1.8621
1.3100	-1.8587
1.3200	-1.8556
1.3300	-1.8530
1.3400	-1.8507
1.3500	-1.8488
1.3600	-1.8472
1.3700	-1.8457
1.3800	-1.8445
1.3900	-1.8434
1.4000	-1.8423
1.4100	-1.8413
1.4200	-1.8402
1.4300	-1.8390
1.4400	-1.8376
1.4500	-1.8359
1.4600	-1.8340
1.4700	-1.8317
1.4800	-1.8291
1.4900	-1.8260
1.5000	-1.8225
1.5100	-1.8185
1.5200	-1.8140
1.5300	-1.8091
1.5400	-1.8036
1.5500	-1.7976
1.5600	-1.7912
1.5700	-1.7844
1.5800	-1.7771
1.5900	-1.7695
1.6000	-1.7616
1.6100	-1.7535
1.6200	-1.7453
1.6300	-1.7369
1.6400	-1.7286
1.6500	-1.7203
1.6600	-1.7122
1.6700	-1.7044
1.6800	-1.6969
1.6900	-1.6899
1.7000	-1.6833
1.7100	-1.6774
1.7200	-1.6721
1.7300	-1.6675
1.7400	-1.6638
1.7500	-1.6608
1.7600	-1.6587
1.7700	-1.6576
1.7800	-1.6573
1.7900	-1.6579
1.8000	-1.6593
1.8100	-1.6616
1.8200	-1.6647
1.8300	-1.6685
1.8400	-1.6730
1.8500	-1.6780
1.8600	-1.6835
1.8700	-1.6893
1.8800	-1.6953
1.8900	-1.7013
1.9000	-1.7072
1.9100	-1.7129
1.9200	-1.7181
1.9300	-1.7227
1.9400	-1.7265
1.9500	-1.7293
1.9600	-1.7310
1.9700	-1.7314
1.9800	-1.7302
1.9900	-1.7275
2.0000	-1.7229
2.0100	-1.7163
2.0200	-1.7077
2.0300	-1.6968
2.0400	-1.6836
2.0500	-1.6681
2.0600	-1.6500
2.0700	-1.6295
2.0800	-1.6064
2.0900	-1.5808
2.1000	-1.5526
2.1100	-1.5220
2.1200	-1.4889
2.1300	-1.4534
2.1400	-1.4157
2.1500	-1.3759
2.1600	-1.3340
2.1700	-1.2902
2.1800	-1.2448
2.1900	-1.1978
2.2000	-1.1495
2.2100	-1.1001
2.2200	-1.0498
2.2300	-0.9988
2.2400	-0.9473
2.2500	-0.8956
2.2600	-0.8438
2.2700	-0.7923
2.2800	-0.7411
2.2900	-0.6906
2.3000	-0.6408
2.3100	-0.5921
2.3200	-0.5446
2.3300	-0.4984
2.3400	-0.4537
2.3500	-0.4106
2.3600	-0.3693
2.3700	-0.3298
2.3800	-0.2922
2.3900	-0.2565
2.4000	-0.2229
2.4100	-0.1913
2.4200	-0.1617
2.4300	-0.1342
2.4400	-0.1086
2.4500	-0.0849
2.4600	-0.0631
2.4700	-0.0431
2.4800	-0.0248
2.4900	-0.0081
2.5000	0.0072
2.5100	0.0210
2.5200	0.0337
2.5300	0.0453
2.5400	0.0559
2.5500	0.0656
2.5600	0.0747
2.5700	0.0832
2.5800	0.0913
2.5900	0.0991
2.6000	0.1067
2.6100	0.1142
2.6200	0.1218
2.6300	0.1294
2.6400	0.1373
2.6500	0.1455
2.6600	0.1541
2.6700	0.1630
2.6800	0.1724
2.6900	0.1823
2.7000	0.1927
2.7100	0.2037
2.7200	0.2151
2.7300	0.2271
2.7400	0.2396
2.7500	0.2526
2.7600	0.2660
2.7700	0.2798
2.7800	0.2941
2.7900	0.3086
2.8000	0.3235
2.8100	0.3386
2.8200	0.3538
2.8300	0.3692
2.8400	0.3847
2.8500	0.4002
2.8600	0.4157
2.8700	0.4312
2.8800	0.4465
2.8900	0.4617
2.9000	0.4766
2.9100	0.4914
2.9200	0.5059
2.9300	0.5201
2.9400	0.5341
2.9500	0.5477
2.9600	0.5610
2.9700	0.5740
2.9800	0.5867
2.9900	0.5990
3.0000	0.6110
3.0100	0.6227
3.0200	0.6341
3.0300	0.6451
3.0400	0.6559
3.0500	0.6665
3.0600	0.6767
3.0700	0.6868
3.0800	0.6966
3.0900	0.7062
3.1000	0.7156
3.1100	0.7249
3.1200	0.7339
3.1300	0.7428
3.1400	0.7516
3.1500	0.7602
3.1600	0.7687
3.1700	0.7770
3.1800	0.7852
3.1900	0.7932
3.2000	0.8011
3.2100	0.8089
3.2200	0.8165
3.2300	0.8239
3.2400	0.8311
3.2500	0.8381
3.2600	0.8449
3.2700	0.8515
3.2800	0.8578
3.2900	0.8638
3.3000	0.8696
3.3100	0.8751
3.3200	0.8803
3.3300	0.8852
3.3400	0.8897
3.3500	0.8939
3.3600	0.8977
3.3700	0.9011
3.3800	0.9042
3.3900	0.9069
3.4000	0.9093
3.4100	0.9112
3.4200	0.9128
3.4300	0.9140
3.4400	0.9148
3.4500	0.9153
3.4600	0.9154
3.4700	0.9152
3.4800	0.9147
3.4900	0.9138
3.5000	0.9127
3.5100	0.9113
3.5200	0.9097
3.5300	0.9078
3.5400	0.9058
3.5500	0.9036
3.5600	0.9012
3.5700	0.8987
3.5800	0.8962
3.5900	0.8936
3.6000	0.8909
3.6100	0.8883
3.6200	0.8857
3.6300	0.8832
3.6400	0.8807
3.6500	0.8784
3.6600	0.8762
3.6700	0.8742
3.6800	0.8724
3.6900	0.8708
3.7000	0.8695
3.7100	0.8685
3.7200	0.8678
3.7300	0.8674
3.7400	0.8673
3.7500	0.8677
3.7600	0.8684
3.7700	0.8695
3.7800	0.8710
3.7900	0.8730
3.8000	0.8754
3.8100	0.8783
3.8200	0.8816
3.8300	0.8854
3.8400	0.8897
3.8500	0.8944
3.8600	0.8997
3.8700	0.9054
3.8800	0.9116
3.8900	0.9182
3.9000	0.9254
3.9100	0.9330
3.9200	0.9410
3.9300	0.9495
3.9400	0.9584
3.9500	0.9677
3.9600	0.9774
3.9700	0.9874
3.9800	0.9978
3.9900	1.0085
4.0000	1.0195
4.0100	1.0308
4.0200	1.0423
4.0300	1.0540
4.0400	1.0659
4.0500	1.0779
4.0600	1.0901
4.0700	1.1022
4.0800	1.1145
4.0900	1.1267
4.1000	1.1388
4.1100	1.1509
4.1200	1.1629
4.1300	1.1746
4.1400	1.1862
4.1500	1.1975
4.1600	1.2086
4.1700	1.2193
4.1800	1.2297
4.1900	1.2396
4.2000	1.2492
4.2100	1.2583
4.2200	1.2669
4.2300	1.2751
4.2400	1.2827
4.2500	1.2898
4.2600	1.2963
4.2700	1.3023
4.2800	1.3077
4.2900	1.3125
4.3000	1.3168
4.3100	1.3205
4.3200	1.3237
4.3300	1.3263
4.3400	1.3285
4.3500	1.3302
4.3600	1.3314
4.3700	1.3322
4.3800	1.3326
4.3900	1.3326
4.4000	1.3324
4.4100	1.3319
4.4200	1.3312
4.4300	1.3304
4.4400	1.3294
4.4500	1.3284
4.4600	1.3273
4.4700	1.3263
4.4800	1.3254
4.4900	1.3247
4.5000	1.3241
4.5100	1.3237
4.5200	1.3236
4.5300	1.3238
4.5400	1.3243
4.5500	1.3251
4.5600	1.3263
4.5700	1.3279
4.5800	1.3299
4.5900	1.3322
4.6000	1.3349
4.6100	1.3380
4.6200	1.3414
4.6300	1.3451
4.6400	1.3491
4.6500	1.3534
4.6600	1.3578
4.6700	1.3624
4.6800	1.3671
4.6900	1.3719
4.7000	1.3766
4.7100	1.3813
4.7200	1.3859
4.7300	1.3902
4.7400	1.3943
4.7500	1.3981
4.7600	1.4016
4.7700	1.4046
4.7800	1.4071
4.7900	1.4092
4.8000	1.4106
4.8100	1.4115
4.8200	1.4118
4.8300	1.4115
4.8400	1.4106
4.8500	1.4090
4.8600	1.4068
4.8700	1.4040
4.8800	1.4006
4.8900	1.3967
4.9000	1.3923
4.9100	1.3875
4.9200	1.3823
4.9300	1.3768
4.9400	1.3711
4.9500	1.3653
4.9600	1.3594
4.9700	1.3535
4.9800	1.3478
4.9900	1.3423
5.0000	1.3372
5.0100	1.3325
5.0200	1.3283
5.0300	1.3247
5.0400	1.3218
5.0500	1.3197
5.0600	1.3185
5.0700	1.3182
5.0800	1.3189
5.0900	1.3206
5.1000	1.3235
5.1100	1.3275
5.1200	1.3326
5.1300	1.3388
5.1400	1.3462
5.1500	1.3547
5.1600	1.3644
5.1700	1.3751
5.1800	1.3868
5.1900	1.3995
5.2000	1.4131
5.2100	1.4275
5.2200	1.4427
5.2300	1.4585
5.2400	1.4749
5.2500	1.4918
5.2600	1.5090
5.2700	1.5265
5.2800	1.5442
5.2900	1.5619
5.3000	1.5795
5.3100	1.5971
5.3200	1.6144
5.3300	1.6314
5.3400	1.6480
5.3500	1.6641
5.3600	1.6798
5.3700	1.6948
5.3800	1.7093
5.3900	1.7231
5.4000	1.7363
5.4100	1.7488
5.4200	1.7606
5.4300	1.7717
5.4400	1.7822
5.4500	1.7921
5.4600	1.8014
5.4700	1.8102
5.4800	1.8184
5.4900	1.8263
5.5000	1.8337
5.5100	1.8409
5.5200	1.8478
5.5300	1.8545
5.5400	1.8612
5.5500	1.8677
5.5600	1.8743
5.5700	1.8810
5.5800	1.8879
5.5900	1.8949
5.6000	1.9021
5.6100	1.9096
5.6200	1.9174
5.6300	1.9256
5.6400	1.9340
5.6500	1.9428
5.6600	1.9520
5.6700	1.9615
5.6800	1.9712
5.6900	1.9813
5.7000	1.9916
5.7100	2.0021
5.7200	2.0127
5.7300	2.0234
5.7400	2.0342
5.7500	2.0450
5.7600	2.0556
5.7700	2.0661
5.7800	2.0764
5.7900	2.0864
5.8000	2.0960
5.8100	2.1052
5.8200	2.1140
5.8300	2.1222
5.8400	2.1298
5.8500	2.1368
5.8600	2.1432
5.8700	2.1489
5.8800	2.1539
5.8900	2.1581
5.9000	2.1616
5.9100	2.1644
5.9200	2.1665
5.9300	2.1679
5.9400	2.1686
5.9500	2.1686
5.9600	2.1680
5.9700	2.1669
5.9800	2.1653
5.9900	2.1632
6.0000	2.1606
6.0100	2.1578
6.0200	2.1546
6.0300	2.1512
6.0400	2.1476
6.0500	2.1439
6.0600	2.1402
6.0700	2.1364
6.0800	2.1327
6.0900	2.1291
6.1000	2.1256
6.1100	2.1223
6.1200	2.1192
6.1300	2.1163
6.1400	2.1136
6.1500	2.1112
6.1600	2.1090
6.1700	2.1071
6.1800	2.1054
6.1900	2.1039
6.2000	2.1026
6.2100	2.1014
6.2200	2.1004
6.2300	2.0995
6.2400	2.0986
6.2500	2.0977
6.2600	2.0968
6.2700	2.0957
6.2800	2.0945
6.2900	2.0930
6.3000	2.0913
6.3100	2.0892
6.3200	2.0868
6.3300	2.0839
6.3400	2.0806
6.3500	2.0767
6.3600	2.0722
6.3700	2.0671
6.3800	2.0614
6.3900	2.0551
6.4000	2.0480
6.4100	2.0402
6.4200	2.0318
6.4300	2.0226
6.4400	2.0127
6.4500	2.0021
6.4600	1.9908
6.4700	1.9789
6.4800	1.9663
6.4900	1.9531
6.5000	1.9393
6.5100	1.9250
6.5200	1.9102
6.5300	1.8949
6.5400	1.8793
6.5500	1.8633
6.5600	1.8471
6.5700	1.8307
6.5800	1.8141
6.5900	1.7974
6.6000	1.7807
6.6100	1.7640
6.6200	1.7475
6.6300	1.7311
6.6400	1.7150
6.6500	1.6992
6.6600	1.6837
6.6700	1.6686
6.6800	1.6540
6.6900	1.6399
6.7000	1.6264
6.7100	1.6135
6.7200	1.6013
6.7300	1.5898
6.7400	1.5789
6.7500	1.5689
6.7600	1.5596
6.7700	1.5512
6.7800	1.5435
6.7900	1.5367
6.8000	1.5308
6.8100	1.5257
6.8200	1.5214
6.8300	1.5179
6.8400	1.5153
6.8500	1.5134
6.8600	1.5123
6.8700	1.5120
6.8800	1.5124
6.8900	1.5135
6.9000	1.5152
6.9100	1.5175
6.9200	1.5204
6.9300	1.5238
6.9400	1.5277
6.9500	1.5320
6.9600	1.5366
6.9700	1.5415
6.9800	1.5467
6.9900	1.5521
7.0000	1.5577
7.0100	1.5633
7.0200	1.5690
7.0300	1.5747
7.0400	1.5803
7.0500	1.5858
7.0600	1.5912
7.0700	1.5965
7.0800	1.6015
7.0900	1.6063
7.1000	1.6108
7.1100	1.6150
7.1200	1.6190
7.1300	1.6226
7.1400	1.6260
7.1500	1.6290
7.1600	1.6317
7.1700	1.6341
7.1800	1.6362
7.1900	1.6381
7.2000	1.6397
7.2100	1.6410
7.2200	1.6422
7.2300	1.6431
7.2400	1.6439
7.2500	1.6446
7.2600	1.6452
7.2700	1.6457
7.2800	1.6461
7.2900	1.6466
7.3000	1.6471
7.3100	1.6476
7.3200	1.6482
7.3300	1.6489
7.3400	1.6497
7.3500	1.6506
7.3600	1.6516
7.3700	1.6527
7.3800	1.6540
7.3900	1.6555
7.4000	1.6571
7.4100	1.6588
7.4200	1.6606
7.4300	1.6625
7.4400	1.6645
7.4500	1.6666
7.4600	1.6687
7.4700	1.6709
7.4800	1.6731
7.4900	1.6752
7.5000	1.6774
7.5100	1.6795
7.5200	1.6815
7.5300	1.6834
7.5400	1.6852
7.5500	1.6869
7.5600	1.6886
7.5700	1.6901
7.5800	1.6914
7.5900	1.6927
7.6000	1.6939
7.6100	1.6950
7.6200	1.6961
7.6300	1.6972
7.6400	1.6982
7.6500	1.6993
7.6600	1.7005
7.6700	1.7018
7.6800	1.7032
7.6900	1.7049
7.7000	1.7068
7.7100	1.7090
7.7200	1.7116
7.7300	1.7145
7.7400	1.7179
7.7500	1.7218
7.7600	1.7261
7.7700	1.7310
7.7800	1.7365
7.7900	1.7425
7.8000	1.7491
7.8100	1.7563
7.8200	1.7640
7.8300	1.7723
7.8400	1.7812
7.8500	1.7905
7.8600	1.8003
7.8700	1.8105
7.8800	1.8210
7.8900	1.8318
7.9000	1.8428
7.9100	1.8540
7.9200	1.8651
7.9300	1.8762
7.9400	1.8871
7.9500	1.8978
7.9600	1.9081
7.9700	1.9179
7.9800	1.9272
7.9900	1.9358
8.0000	1.9437
8.0100	1.9507
8.0200	1.9568
8.0300	1.9620
8.0400	1.9661
8.0500	1.9692
8.0600	1.9711
8.0700	1.9719
8.0800	1.9716
8.0900	1.9701
8.1000	1.9675
8.1100	1.9638
8.1200	1.9591
8.1300	1.9534
8.1400	1.9468
8.1500	1.9393
8.1600	1.9312
8.1700	1.9225
8.1800	1.9134
8.1900	1.9039
8.2000	1.8942
8.2100	1.8845
8.2200	1.8749
8.2300	1.8655
8.2400	1.8566
8.2500	1.8483
8.2600	1.8407
8.2700	1.8340
8.2800	1.8283
8.2900	1.8237
8.3000	1.8204
8.3100	1.8185
8.3200	1.8180
8.3300	1.8191
8.3400	1.8218
8.3500	1.8262
8.3600	1.8322
8.3700	1.8400
8.3800	1.8494
8.3900	1.8605
8.4000	1.8732
8.4100	1.8875
8.4200	1.9033
8.4300	1.9204
8.4400	1.9389
8.4500	1.9585
8.4600	1.9791
8.4700	2.0006
8.4800	2.0228
8.4900	2.0456
8.5000	2.0687
8.5100	2.0921
8.5200	2.1155
8.5300	2.1387
8.5400	2.1617
8.5500	2.1842
8.5600	2.2060
8.5700	2.2271
8.5800	2.2472
8.5900	2.2663
8.6000	2.2841
8.6100	2.3006
8.6200	2.3158
8.6300	2.3294
8.6400	2.3415
8.6500	2.3520
8.6600	2.3609
8.6700	2.3681
8.6800	2.3736
8.6900	2.3775
8.7000	2.3798
8.7100	2.3805
8.7200	2.3797
8.7300	2.3774
8.7400	2.3738
8.7500	2.3689
8.7600	2.3627
8.7700	2.3555
8.7800	2.3473
8.7900	2.3382
8.8000	2.3284
8.8100	2.3179
8.8200	2.3069
8.8300	2.2955
8.8400	2.2838
8.8500	2.2719
8.8600	2.2599
8.8700	2.2480
8.8800	2.2362
8.8900	2.2246
8.9000	2.2133
8.9100	2.2024
8.9200	2.1919
8.9300	2.1820
8.9400	2.1725
8.9500	2.1637
8.9600	2.1555
8.9700	2.1480
8.9800	2.1412
8.9900	2.1351
9.0000	2.1297
9.0100	2.1251
9.0200	2.1211
9.0300	2.1179
9.0400	2.1154
9.0500	2.1136
9.0600	2.1124
9.0700	2.1119
9.0800	2.1121
9.0900	2.1129
9.1000	2.1142
9.1100	2.1161
9.1200	2.1186
9.1300	2.1215
9.1400	2.1249
9.1500	2.1287
9.1600	2.1330
9.1700	2.1375
9.1800	2.1424
9.1900	2.1476
9.2000	2.1530
9.2100	2.1586
9.2200	2.1643
9.2300	2.1702
9.2400	2.1760
9.2500	2.1819
9.2600	2.1877
9.2700	2.1933
9.2800	2.1988
9.2900	2.2040
9.3000	2.2089
9.3100	2.2134
9.3200	2.2175
9.3300	2.2210
9.3400	2.2239
9.3500	2.2262
9.3600	2.2277
9.3700	2.2284
9.3800	2.2283
9.3900	2.2272
9.4000	2.2250
9.4100	2.2219
9.4200	2.2176
9.4300	2.2122
9.4400	2.2055
9.4500	2.1977
9.4600	2.1886
9.4700	2.1782
9.4800	2.1665
9.4900	2.1535
9.5000	2.1393
9.5100	2.1239
9.5200	2.1072
9.5300	2.0893
9.5400	2.0704
9.5500	2.0503
9.5600	2.0293
9.5700	2.0074
9.5800	1.9846
9.5900	1.9611
9.6000	1.9370
9.6100	1.9124
9.6200	1.8874
9.6300	1.8621
9.6400	1.8366
9.6500	1.8111
9.6600	1.7857
9.6700	1.7604
9.6800	1.7354
9.6900	1.7109
9.7000	1.6869
9.7100	1.6635
9.7200	1.6409
9.7300	1.6191
9.7400	1.5981
9.7500	1.5781
9.7600	1.5591
9.7700	1.5411
9.7800	1.5243
9.7900	1.5085
9.8000	1.4938
9.8100	1.4803
9.8200	1.4678
9.8300	1.4564
9.8400	1.4460
9.8500	1.4365
9.8600	1.4280
9.8700	1.4202
9.8800	1.4133
9.8900	1.4069
9.9000	1.4012
9.9100	1.3959
9.9200	1.3910
9.9300	1.3863
9.9400	1.3819
9.9500	1.3774
9.9600	1.3729
9.9700	1.3683
9.9800	1.3634
9.9900	1.3582
10.0000	1.3526
10.0100	1.3466
10.0200	1.3399
10.0300	1.3327
10.0400	1.3248
10.0500	1.3163
10.0600	1.3070
10.0700	1.2971
10.0800	1.2864
10.0900	1.2750
10.1000	1.2630
10.1100	1.2503
10.1200	1.2371
10.1300	1.2232
10.1400	1.2090
10.1500	1.1943
10.1600	1.1792
10.1700	1.1640
10.1800	1.1486
10.1900	1.1331
10.2000	1.1177
10.2100	1.1024
10.2200	1.0873
10.2300	1.0726
10.2400	1.0582
10.2500	1.0444
10.2600	1.0312
10.2700	1.0187
10.2800	1.0069
10.2900	0.9959
10.3000	0.9858
10.3100	0.9766
10.3200	0.9684
10.3300	0.9611
10.3400	0.9548
10.3500	0.9496
10.3600	0.9454
10.3700	0.9421
10.3800	0.9398
10.3900	0.9385
10.4000	0.9381
10.4100	0.9385
10.4200	0.9398
10.4300	0.9418
10.4400	0.9444
10.4500	0.9477
10.4600	0.9514
10.4700	0.9556
10.4800	0.9602
10.4900	0.9651
10.5000	0.9701
10.5100	0.9752
10.5200	0.9804
10.5300	0.9855
10.5400	0.9904
10.5500	0.9952
10.5600	0.9997
10.5700	1.0039
10.5800	1.0076
10.5900	1.0110
10.6000	1.0138
10.6100	1.0162
10.6200	1.0179
10.6300	1.0191
10.6400	1.0197
10.6500	1.0197
10.6600	1.0191
10.6700	1.0179
10.6800	1.0161
10.6900	1.0137
10.7000	1.0107
10.7100	1.0071
10.7200	1.0031
10.7300	0.9985
10.7400	0.9934
10.7500	0.9879
10.7600	0.9819
10.7700	0.9756
10.7800	0.9689
10.7900	0.9619
10.8000	0.9546
10.8100	0.9470
10.8200	0.9392
10.8300	0.9311
10.8400	0.9229
10.8500	0.9144
10.8600	0.9059
10.8700	0.8971
10.8800	0.8883
10.8900	0.8793
10.9000	0.8702
10.9100	0.8611
10.9200	0.8518
10.9300	0.8425
10.9400	0.8330
10.9500	0.8235
10.9600	0.8140
10.9700	0.8043
10.9800	0.7946
10.9900	0.7849
11.0000	0.7751
11.0100	0.7652
11.0200	0.7553
11.0300	0.7454
11.0400	0.7355
11.0500	0.7255
11.0600	0.7156
11.0700	0.7058
11.0800	0.6960
11.0900	0.6863
11.1000	0.6767
11.1100	0.6672
11.1200	0.6579
11.1300	0.6488
11.1400	0.6398
11.1500	0.6312
11.1600	0.6228
11.1700	0.6147
11.1800	0.6069
11.1900	0.5994
11.2000	0.5924
11.2100	0.5857
11.2200	0.5794
11.2300	0.5735
11.2400	0.5680
11.2500	0.5629
11.2600	0.5583
11.2700	0.5540
11.2800	0.5502
11.2900	0.5467
11.3000	0.5436
11.3100	0.5409
11.3200	0.5385
11.3300	0.5363
11.3400	0.5344
11.3500	0.5327
11.3600	0.5312
11.3700	0.5297
11.3800	0.5284
11.3900	0.5271
11.4000	0.5257
11.4100	0.5243
11.4200	0.5227
11.4300	0.5210
11.4400	0.5190
11.4500	0.5168
11.4600	0.5143
11.4700	0.5114
11.4800	0.5082
11.4900	0.5046
11.5000	0.5006
11.5100	0.4961
11.5200	0.4912
11.5300	0.4858
11.5400	0.4800
11.5500	0.4737
11.5600	0.4671
11.5700	0.4600
11.5800	0.4526
11.5900	0.4448
11.6000	0.4367
11.6100	0.4284
11.6200	0.4199
11.6300	0.4113
11.6400	0.4025
11.6500	0.3938
11.6600	0.3851
11.6700	0.3765
11.6800	0.3681
11.6900	0.3599
11.7000	0.3521
11.7100	0.3447
11.7200	0.3377
11.7300	0.3312
11.7400	0.3253
11.7500	0.3200
11.7600	0.3154
11.7700	0.3115
11.7800	0.3084
11.7900	0.3060
11.8000	0.3045
11.8100	0.3038
11.8200	0.3040
11.8300	0.3050
11.8400	0.3069
11.8500	0.3097
11.8600	0.3132
11.8700	0.3176
11.8800	0.3227
11.8900	0.3286
11.9000	0.3352
11.9100	0.3424
11.9200	0.3503
11.9300	0.3586
11.9400	0.3675
11.9500	0.3768
11.9600	0.3864
11.9700	0.3963
11.9800	0.4064
11.9900	0.4166
12.0000	0.4269
12.0100	0.4372
12.0200	0.4474
12.0300	0.4574
12.0400	0.4673
12.0500	0.4768
12.0600	0.4860
12.0700	0.4949
12.0800	0.5032
12.0900	0.5111
12.1000	0.5184
12.1100	0.5252
12.1200	0.5313
12.1300	0.5368
12.1400	0.5417
12.1500	0.5458
12.1600	0.5493
12.1700	0.5520
12.1800	0.5541
12.1900	0.5555
12.2000	0.5561
12.2100	0.5561
12.2200	0.5555
12.2300	0.5542
12.2400	0.5523
12.2500	0.5498
12.2600	0.5468
12.2700	0.5433
12.2800	0.5393
12.2900	0.5349
12.3000	0.5302
12.3100	0.5251
12.3200	0.5197
12.3300	0.5141
12.3400	0.5082
12.3500	0.5023
12.3600	0.4963
12.3700	0.4902
12.3800	0.4842
12.3900	0.4782
12.4000	0.4724
12.4100	0.4667
12.4200	0.4612
12.4300	0.4559
12.4400	0.4510
12.4500	0.4464
12.4600	0.4422
12.4700	0.4384
12.4800	0.4350
12.4900	0.4321
12.5000	0.4297
12.5100	0.4278
12.5200	0.4265
12.5300	0.4257
12.5400	0.4255
12.5500	0.4258
12.5600	0.4268
12.5700	0.4283
12.5800	0.4304
12.5900	0.4331
12.6000	0.4363
12.6100	0.4401
12.6200	0.4445
12.6300	0.4493
12.6400	0.4546
12.6500	0.4603
12.6600	0.4665
12.6700	0.4730
12.6800	0.4799
12.6900	0.4870
12.7000	0.4944
12.7100	0.5021
12.7200	0.5098
12.7300	0.5177
12.7400	0.5256
12.7500	0.5335
12.7600	0.5414
12.7700	0.5492
12.7800	0.5568
12.7900	0.5642
12.8000	0.5714
12.8100	0.5782
12.8200	0.5848
12.8300	0.5909
12.8400	0.5967
12.8500	0.6020
12.8600	0.6068
12.8700	0.6111
12.8800	0.6149
12.8900	0.6181
12.9000	0.6208
12.9100	0.6230
12.9200	0.6245
12.9300	0.6255
12.9400	0.6260
12.9500	0.6259
12.9600	0.6252
12.9700	0.6241
12.9800	0.6224
12.9900	0.6203
13.0000	0.6177
13.0100	0.6147
13.0200	0.6113
13.0300	0.6076
13.0400	0.6035
13.0500	0.5992
13.0600	0.5946
13.0700	0.5898
13.0800	0.5848
13.0900	0.5797
13.1000	0.5745
13.1100	0.5691
13.1200	0.5638
13.1300	0.5584
13.1400	0.5529
13.1500	0.5475
13.1600	0.5422
13.1700	0.5369
13.1800	0.5316
13.1900	0.5264
13.2000	0.5213
13.2100	0.5162
13.2200	0.5112
13.2300	0.5062
13.2400	0.5014
13.2500	0.4965
13.2600	0.4917
13.2700	0.4869
13.2800	0.4821
13.2900	0.4773
13.3000	0.4724
13.3100	0.4675
13.3200	0.4625
13.3300	0.4574
13.3400	0.4523
13.3500	0.4470
13.3600	0.4416
13.3700	0.4360
13.3800	0.4303
13.3900	0.4244
13.4000	0.4184
13.4100	0.4121
13.4200	0.4058
13.4300	0.3992
13.4400	0.3925
13.4500	0.3856
13.4600	0.3786
13.4700	0.3715
13.4800	0.3643
13.4900	0.3570
13.5000	0.3496
13.5100	0.3422
13.5200	0.3348
13.5300	0.3273
13.5400	0.3200
13.5500	0.3126
13.5600	0.3054
13.5700	0.2983
13.5800	0.2914
13.5900	0.2846
13.6000	0.2780
13.6100	0.2716
13.6200	0.2655
13.6300	0.2597
13.6400	0.2541
13.6500	0.2488
13.6600	0.2439
13.6700	0.2392
13.6800	0.2349
13.6900	0.2309
13.7000	0.2273
13.7100	0.2240
13.7200	0.2210
13.7300	0.2183
13.7400	0.2159
13.7500	0.2138
13.7600	0.2120
13.7700	0.2105
13.7800	0.2092
13.7900	0.2082
13.8000	0.2073
13.8100	0.2067
13.8200	0.2062
13.8300	0.2059
13.8400	0.2057
13.8500	0.2056
13.8600	0.2056
13.8700	0.2057
13.8800	0.2058
13.8900	0.2060
13.9000	0.2062
13.9100	0.2064
13.9200	0.2067
13.9300	0.2069
13.9400	0.2072
13.9500	0.2074
13.9600	0.2077
13.9700	0.2079
13.9800	0.2082
13.9900	0.2085
14.0000	0.2087
14.0100	0.2090
14.0200	0.2094
14.0300	0.2097
14.0400	0.2102
14.0500	0.2106
14.0600	0.2112
14.0700	0.2118
14.0800	0.2126
14.0900	0.2134
14.1000	0.2143
14.1100	0.2153
14.1200	0.2165
14.1300	0.2177
14.1400	0.2191
14.1500	0.2206
14.1600	0.2221
14.1700	0.2238
14.1800	0.2256
14.1900	0.2274
14.2000	0.2293
14.2100	0.2313
14.2200	0.2333
14.2300	0.2352
14.2400	0.2372
14.2500	0.2391
14.2600	0.2409
14.2700	0.2426
14.2800	0.2443
14.2900	0.2457
14.3000	0.2470
14.3100	0.2481
14.3200	0.2489
14.3300	0.2495
14.3400	0.2498
14.3500	0.2498
14.3600	0.2494
14.3700	0.2488
14.3800	0.2477
14.3900	0.2463
14.4000	0.2445
14.4100	0.2423
14.4200	0.2398
14.4300	0.2368
14.4400	0.2335
14.4500	0.2298
14.4600	0.2257
14.4700	0.2213
14.4800	0.2165
14.4900	0.2114
14.5000	0.2061
14.5100	0.2005
14.5200	0.1947
14.5300	0.1886
14.5400	0.1825
14.5500	0.1761
14.5600	0.1697
14.5700	0.1633
14.5800	0.1568
14.5900	0.1504
14.6000	0.1440
14.6100	0.1376
14.6200	0.1314
14.6300	0.1254
14.6400	0.1195
14.6500	0.1139
14.6600	0.1084
14.6700	0.1033
14.6800	0.0984
14.6900	0.0937
14.7000	0.0894
14.7100	0.0853
14.7200	0.0816
14.7300	0.0781
14.7400	0.0750
14.7500	0.0721
14.7600	0.0695
14.7700	0.0671
14.7800	0.0649
14.7900	0.0630
14.8000	0.0613
14.8100	0.0597
14.8200	0.0582
14.8300	0.0569
14.8400	0.0556
14.8500	0.0543
14.8600	0.0531
14.8700	0.0518
14.8800	0.0505
14.8900	0.0491
14.9000	0.0476
14.9100	0.0459
14.9200	0.0441
14.9300	0.0422
14.9400	0.0400
14.9500	0.0377
14.9600	0.0352
14.9700	0.0325
14.9800	0.0295
14.9900	0.0264
15.0000	0.0231
15.0100	0.0196
15.0200	0.0160
15.0300	0.0123
15.0400	0.0084
15.0500	0.0045
15.0600	0.0006
15.0700	-0.0033
15.0800	-0.0072
15.0900	-0.0110
15.1000	-0.0147
15.1100	-0.0182
15.1200	-0.0215
15.1300	-0.0245
15.1400	-0.0272
15.1500	-0.0296
15.1600	-0.0316
15.1700	-0.0331
15.1800	-0.0343
15.1900	-0.0349
15.2000	-0.0351
15.2100	-0.0347
15.2200	-0.0338
15.2300	-0.0324
15.2400	-0.0304
15.2500	-0.0279
15.2600	-0.0249
15.2700	-0.0214
15.2800	-0.0175
15.2900	-0.0132
15.3000	-0.0084
15.3100	-0.0033
15.3200	0.0020
15.3300	0.0075
15.3400	0.0132
15.3500	0.0189
15.3600	0.0247
15.3700	0.0303
15.3800	0.0357
15.3900	0.0409
15.4000	0.0457
15.4100	0.0501
15.4200	0.0539
15.4300	0.0571
15.4400	0.0596
15.4500	0.0613
15.4600	0.0621
15.4700	0.0620
15.4800	0.0609
15.4900	0.0587
15.5000	0.0554
15.5100	0.0510
15.5200	0.0453
15.5300	0.0385
15.5400	0.0304
15.5500	0.0211
15.5600	0.0106
15.5700	-0.0010
15.5800	-0.0139
15.5900	-0.0278
15.6000	-0.0428
15.6100	-0.0587
15.6200	-0.0756
15.6300	-0.0933
15.6400	-0.1116
15.6500	-0.1306
15.6600	-0.1501
15.6700	-0.1700
15.6800	-0.1901
15.6900	-0.2103
15.7000	-0.2306
15.7100	-0.2506
15.7200	-0.2704
15.7300	-0.2898
15.7400	-0.3086
15.7500	-0.3268
15.7600	-0.3441
15.7700	-0.3605
15.7800	-0.3759
15.7900	-0.3901
15.8000	-0.4031
15.8100	-0.4148
15.8200	-0.4251
15.8300	-0.4340
15.8400	-0.4414
15.8500	-0.4472
15.8600	-0.4515
15.8700	-0.4542
15.8800	-0.4554
15.8900	-0.4550
15.9000	-0.4532
15.9100	-0.4499
15.9200	-0.4452
15.9300	-0.4392
15.9400	-0.4319
15.9500	-0.4235
15.9600	-0.4141
15.9700	-0.4037
15.9800	-0.3925
15.9900	-0.3806
16.0000	-0.3681
16.0100	-0.3552
16.0200	-0.3420
16.0300	-0.3286
16.0400	-0.3151
16.0500	-0.3017
16.0600	-0.2885
16.0700	-0.2755
16.0800	-0.2630
16.0900	-0.2510
16.1000	-0.2397
16.1100	-0.2289
16.1200	-0.2190
16.1300	-0.2099
16.1400	-0.2016
16.1500	-0.1943
16.1600	-0.1879
16.1700	-0.1824
16.1800	-0.1779
16.1900	-0.1743
16.2000	-0.1716
16.2100	-0.1699
16.2200	-0.1689
16.2300	-0.1688
16.2400	-0.1693
16.2500	-0.1706
16.2600	-0.1724
16.2700	-0.1747
16.2800	-0.1774
16.2900	-0.1805
16.3000	-0.1838
16.3100	-0.1872
16.3200	-0.1907
16.3300	-0.1942
16.3400	-0.1975
16.3500	-0.2007
16.3600	-0.2036
16.3700	-0.2061
16.3800	-0.2083
16.3900	-0.2099
16.4000	-0.2111
16.4100	-0.2117
16.4200	-0.2117
16.4300	-0.2111
16.4400	-0.2099
16.4500	-0.2080
16.4600	-0.2056
16.4700	-0.2025
16.4800	-0.1988
16.4900	-0.1946
16.5000	-0.1898
16.5100	-0.1846
16.5200	-0.1789
16.5300	-0.1728
16.5400	-0.1664
16.5500	-0.1597
16.5600	-0.1529
16.5700	-0.1459
16.5800	-0.1388
16.5900	-0.1317
16.6000	-0.1247
16.6100	-0.1178
16.6200	-0.1111
16.6300	-0.1046
16.6400	-0.0983
16.6500	-0.0925
16.6600	-0.0869
16.6700	-0.0818
16.6800	-0.0771
16.6900	-0.0729
16.7000	-0.0691
16.7100	-0.0658
16.7200	-0.0630
16.7300	-0.0607
16.7400	-0.0589
16.7500	-0.0576
16.7600	-0.0567
16.7700	-0.0562
16.7800	-0.0561
16.7900	-0.0564
16.8000	-0.0570
16.8100	-0.0580
16.8200	-0.0592
16.8300	-0.0606
16.8400	-0.0623
16.8500	-0.0641
16.8600	-0.0660
16.8700	-0.0680
16.8800	-0.0700
16.8900	-0.0721
16.9000	-0.0742
16.9100	-0.0762
16.9200	-0.0781
16.9300	-0.0800
16.9400	-0.0817
16.9500	-0.0834
16.9600	-0.0849
16.9700	-0.0863
16.9800	-0.0876
16.9900	-0.0888
17.0000	-0.0898
17.0100	-0.0907
17.0200	-0.0915
17.0300	-0.0922
17.0400	-0.0928
17.0500	-0.0933
17.0600	-0.0938
17.0700	-0.0943
17.0800	-0.0947
17.0900	-0.0951
17.1000	-0.0956
17.1100	-0.0960
17.1200	-0.0965
17.1300	-0.0971
17.1400	-0.0978
17.1500	-0.0985
17.1600	-0.0993
17.1700	-0.1002
17.1800	-0.1011
17.1900	-0.1022
17.2000	-0.1034
17.2100	-0.1047
17.2200	-0.1061
17.2300	-0.1075
17.2400	-0.1091
17.2500	-0.1107
17.2600	-0.1124
17.2700	-0.1141
17.2800	-0.1159
17.2900	-0.1178
17.3000	-0.1197
17.3100	-0.1216
17.3200	-0.1235
17.3300	-0.1255
17.3400	-0.1275
17.3500	-0.1295
17.3600	-0.1315
17.3700	-0.1335
17.3800	-0.1355
17.3900	-0.1376
17.4000	-0.1397
17.4100	-0.1418
17.4200	-0.1440
17.4300	-0.1462
17.4400	-0.1485
17.4500	-0.1509
17.4600	-0.1534
17.4700	-0.1560
17.4800	-0.1587
17.4900	-0.1615
17.5000	-0.1645
17.5100	-0.1676
17.5200	-0.1709
17.5300	-0.1743
17.5400	-0.1779
17.5500	-0.1817
17.5600	-0.1856
17.5700	-0.1897
17.5800	-0.1938
17.5900	-0.1981
17.6000	-0.2024
17.6100	-0.2068
17.6200	-0.2113
17.6300	-0.2157
17.6400	-0.2200
17.6500	-0.2242
17.6600	-0.2282
17.6700	-0.2321
17.6800	-0.2356
17.6900	-0.2389
17.7000	-0.2417
17.7100	-0.2440
17.7200	-0.2459
17.7300	-0.2471
17.7400	-0.2477
17.7500	-0.2476
17.7600	-0.2467
17.7700	-0.2449
17.7800	-0.2423
17.7900	-0.2387
17.8000	-0.2342
17.8100	-0.2286
17.8200	-0.2220
17.8300	-0.2144
17.8400	-0.2056
17.8500	-0.1957
17.8600	-0.1848
17.8700	-0.1728
17.8800	-0.1597
17.8900	-0.1456
17.9000	-0.1305
17.9100	-0.1145
17.9200	-0.0976
17.9300	-0.0799
17.9400	-0.0614
17.9500	-0.0422
17.9600	-0.0225
17.9700	-0.0023
17.9800	0.0183
17.9900	0.0391
18.0000	0.0601
18.0100	0.0811
18.0200	0.1021
18.0300	0.1229
18.0400	0.1433
18.0500	0.1634
18.0600	0.1829
18.0700	0.2017
18.0800	0.2198
18.0900	0.2370
18.1000	0.2533
18.1100	0.2684
18.1200	0.2825
18.1300	0.2953
18.1400	0.3068
18.1500	0.3169
18.1600	0.3256
18.1700	0.3329
18.1800	0.3387
18.1900	0.3430
18.2000	0.3458
18.2100	0.3471
18.2200	0.3468
18.2300	0.3451
18.2400	0.3419
18.2500	0.3373
18.2600	0.3314
18.2700	0.3241
18.2800	0.3157
18.2900	0.3060
18.3000	0.2953
18.3100	0.2835
18.3200	0.2709
18.3300	0.2575
18.3400	0.2433
18.3500	0.2286
18.3600	0.2133
18.3700	0.1977
18.3800	0.1818
18.3900	0.1657
18.4000	0.1496
18.4100	0.1335
18.4200	0.1175
18.4300	0.1018
18.4400	0.0864
18.4500	0.0715
18.4600	0.0571
18.4700	0.0433
18.4800	0.0301
18.4900	0.0177
18.5000	0.0061
18.5100	-0.0047
18.5200	-0.0145
18.5300	-0.0235
18.5400	-0.0315
18.5500	-0.0385
18.5600	-0.0445
18.5700	-0.0495
18.5800	-0.0535
18.5900	-0.0566
18.6000	-0.0587
18.6100	-0.0599
18.6200	-0.0602
18.6300	-0.0596
18.6400	-0.0583
18.6500	-0.0563
18.6600	-0.0536
18.6700	-0.0504
18.6800	-0.0466
18.6900	-0.0424
18.7000	-0.0378
18.7100	-0.0331
18.7200	-0.0281
18.7300	-0.0231
18.7400	-0.0181
18.7500	-0.0133
18.7600	-0.0086
18.7700	-0.0043
18.7800	-0.0003
18.7900	0.0031
18.8000	0.0060
18.8100	0.0083
18.8200	0.0098
18.8300	0.0106
18.8400	0.0106
18.8500	0.0096
18.8600	0.0078
18.8700	0.0050
18.8800	0.0012
18.8900	-0.0036
18.9000	-0.0094
18.9100	-0.0162
18.9200	-0.0239
18.9300	-0.0326
18.9400	-0.0422
18.9500	-0.0526
18.9600	-0.0639
18.9700	-0.0758
18.9800	-0.0885
18.9900	-0.1017
19.0000	-0.1154
19.0100	-0.1295
19.0200	-0.1439
19.0300	-0.1585
19.0400	-0.1732
19.0500	-0.1878
19.0600	-0.2023
19.0700	-0.2165
19.0800	-0.2304
19.0900	-0.2437
19.1000	-0.2565
19.1100	-0.2685
19.1200	-0.2798
19.1300	-0.2902
19.1400	-0.2996
19.1500	-0.3080
19.1600	-0.3153
19.1700	-0.3214
19.1800	-0.3263
19.1900	-0.3300
19.2000	-0.3324
19.2100	-0.3335
19.2200	-0.3334
19.2300	-0.3320
19.2400	-0.3294
19.2500	-0.3257
19.2600	-0.3208
19.2700	-0.3148
19.2800	-0.3078
19.2900	-0.3000
19.3000	-0.2913
19.3100	-0.2818
19.3200	-0.2717
19.3300	-0.2612
19.3400	-0.2502
19.3500	-0.2389
19.3600	-0.2274
19.3700	-0.2159
19.3800	-0.2045
19.3900	-0.1932
19.4000	-0.1823
19.4100	-0.1717
19.4200	-0.1617
19.4300	-0.1522
19.4400	-0.1435
19.4500	-0.1355
19.4600	-0.1283
19.4700	-0.1221
19.4800	-0.1168
19.4900	-0.1124
19.5000	-0.1092
19.5100	-0.1069
19.5200	-0.1057
19.5300	-0.1055
19.5400	-0.1064
19.5500	-0.1083
19.5600	-0.1111
19.5700	-0.1148
19.5800	-0.1194
19.5900	-0.1248
19.6000	-0.1310
19.6100	-0.1378
19.6200	-0.1451
19.6300	-0.1530
19.6400	-0.1613
19.6500	-0.1698
19.6600	-0.1786
19.6700	-0.1876
19.6800	-0.1965
19.6900	-0.2055
19.7000	-0.2142
19.7100	-0.2228
19.7200	-0.2311
19.7300	-0.2390
19.7400	-0.2465
19.7500	-0.2535
19.7600	-0.2600
19.7700	-0.2658
19.7800	-0.2711
19.7900	-0.2757
19.8000	-0.2796
19.8100	-0.2829
19.8200	-0.2855
19.8300	-0.2874
19.8400	-0.2886
19.8500	-0.2891
19.8600	-0.2891
19.8700	-0.2884
19.8800	-0.2871
19.8900	-0.2854
19.9000	-0.2831
19.9100	-0.2804
19.9200	-0.2774
19.9300	-0.2740
19.9400	-0.2703
19.9500	-0.2664
19.9600	-0.2623
19.9700	-0.2582
19.9800	-0.2540
[truncated: 59,842 more rows]
