# Supplementary material for: Inhibitory medial zona incerta pathway drives exploratory behavior by inhibiting glutamatergic cuneiform neurons
Source: Nat Commun. 2024 Feb 7;15:1160. doi: 10.1038/s41467-024-45288-x (PMC10850156; doi:10.1038/s41467-024-45288-x)
Supplement: Supplementary file 4 — Supplementary Software [file 41467_2024_45288_MOESM4_ESM.zip › Fiber Photometry Software/Outputs - from Sample Data/Holeboard outputs/HoleBoard_BORIS/HoleBoard_Full - start-triggered.csv]

# time	condition	-5.0000	-4.9900	-4.9800	-4.9700	-4.9600	-4.9500	-4.9400	-4.9300	-4.9200	-4.9100	-4.9000	-4.8900	-4.8800	-4.8700	-4.8600	-4.8500	-4.8400	-4.8300	-4.8200	-4.8100	-4.8000	-4.7900	-4.7800	-4.7700	-4.7600	-4.7500	-4.7400	-4.7300	-4.7200	-4.7100	-4.7000	-4.6900	-4.6800	-4.6700	-4.6600	-4.6500	-4.6400	-4.6300	-4.6200	-4.6100	-4.6000	-4.5900	-4.5800	-4.5700	-4.5600	-4.5500	-4.5400	-4.5300
82.1000	1	-0.8508	-0.8407	-0.8309	-0.8212	-0.8120	-0.8031	-0.7949	-0.7872	-0.7803	-0.7742	-0.7690	-0.7647	-0.7615	-0.7593	-0.7582	-0.7583	-0.7595	-0.7620	-0.7656	-0.7704	-0.7764	-0.7836	-0.7918	-0.8011	-0.8115	-0.8227	-0.8349	-0.8478	-0.8614	-0.8756	-0.8904	-0.9055	-0.9209	-0.9365	-0.9522	-0.9679	-0.9833	-0.9986	-1.0134	-1.0278	-1.0416	-1.0547	-1.0671	-1.0786	-1.0892	-1.0988	-1.1073	-1.1148
84.3500	1	0.6653	0.6640	0.6631	0.6629	0.6636	0.6651	0.6676	0.6712	0.6759	0.6820	0.6892	0.6979	0.7078	0.7190	0.7316	0.7454	0.7605	0.7767	0.7940	0.8122	0.8313	0.8511	0.8716	0.8925	0.9138	0.9352	0.9567	0.9781	0.9992	1.0200	1.0402	1.0597	1.0785	1.0963	1.1132	1.1289	1.1436	1.1570	1.1692	1.1800	1.1896	1.1980	1.2050	1.2109	1.2156	1.2192	1.2217	1.2234
86.9000	1	0.4710	0.4653	0.4604	0.4563	0.4530	0.4504	0.4486	0.4475	0.4471	0.4474	0.4482	0.4496	0.4515	0.4539	0.4567	0.4598	0.4633	0.4670	0.4710	0.4751	0.4793	0.4837	0.4881	0.4925	0.4970	0.5014	0.5058	0.5103	0.5147	0.5192	0.5237	0.5282	0.5329	0.5378	0.5428	0.5482	0.5538	0.5599	0.5664	0.5735	0.5812	0.5897	0.5989	0.6090	0.6201	0.6322	0.6454	0.6598
92.7000	1	1.6820	1.6772	1.6708	1.6626	1.6528	1.6414	1.6285	1.6140	1.5982	1.5811	1.5627	1.5433	1.5229	1.5017	1.4797	1.4572	1.4343	1.4110	1.3876	1.3642	1.3408	1.3178	1.2951	1.2729	1.2513	1.2304	1.2104	1.1913	1.1731	1.1560	1.1400	1.1252	1.1115	1.0991	1.0879	1.0779	1.0692	1.0617	1.0553	1.0501	1.0460	1.0429	1.0408	1.0396	1.0392	1.0397	1.0408	1.0425
107.5000	1	-1.2503	-1.2487	-1.2474	-1.2464	-1.2458	-1.2455	-1.2455	-1.2459	-1.2466	-1.2478	-1.2493	-1.2511	-1.2534	-1.2559	-1.2589	-1.2621	-1.2657	-1.2696	-1.2738	-1.2783	-1.2830	-1.2879	-1.2931	-1.2984	-1.3040	-1.3096	-1.3154	-1.3213	-1.3272	-1.3332	-1.3393	-1.3453	-1.3513	-1.3573	-1.3632	-1.3691	-1.3748	-1.3804	-1.3859	-1.3912	-1.3964	-1.4013	-1.4060	-1.4106	-1.4148	-1.4188	-1.4226	-1.4260
110.4500	1	-0.9312	-0.9221	-0.9147	-0.9091	-0.9052	-0.9030	-0.9025	-0.9035	-0.9060	-0.9099	-0.9149	-0.9210	-0.9280	-0.9357	-0.9439	-0.9524	-0.9610	-0.9695	-0.9777	-0.9855	-0.9925	-0.9987	-1.0038	-1.0076	-1.0101	-1.0111	-1.0104	-1.0080	-1.0038	-0.9978	-0.9898	-0.9800	-0.9683	-0.9547	-0.9393	-0.9222	-0.9035	-0.8834	-0.8619	-0.8392	-0.8155	-0.7910	-0.7659	-0.7404	-0.7147	-0.6891	-0.6637	-0.6387
113.5500	1	1.5490	1.5298	1.5101	1.4897	1.4685	1.4464	1.4232	1.3989	1.3733	1.3464	1.3180	1.2881	1.2566	1.2236	1.1889	1.1526	1.1147	1.0752	1.0342	0.9918	0.9480	0.9029	0.8567	0.8095	0.7614	0.7127	0.6635	0.6139	0.5643	0.5148	0.4656	0.4170	0.3691	0.3222	0.2766	0.2324	0.1899	0.1492	0.1106	0.0743	0.0404	0.0091	-0.0194	-0.0451	-0.0678	-0.0874	-0.1039	-0.1172
115.7500	1	0.8030	0.8248	0.8465	0.8681	0.8897	0.9115	0.9334	0.9557	0.9784	1.0015	1.0251	1.0493	1.0741	1.0994	1.1254	1.1519	1.1790	1.2066	1.2346	1.2629	1.2915	1.3202	1.3490	1.3776	1.4060	1.4339	1.4613	1.4879	1.5137	1.5384	1.5618	1.5839	1.6044	1.6232	1.6402	1.6552	1.6681	1.6788	1.6872	1.6933	1.6970	1.6983	1.6971	1.6935	1.6875	1.6791	1.6684	1.6555
119.6000	1	0.7932	0.7882	0.7835	0.7792	0.7752	0.7717	0.7686	0.7660	0.7639	0.7623	0.7613	0.7608	0.7609	0.7615	0.7626	0.7642	0.7664	0.7690	0.7721	0.7756	0.7795	0.7838	0.7884	0.7934	0.7986	0.8041	0.8098	0.8157	0.8217	0.8279	0.8342	0.8406	0.8470	0.8535	0.8600	0.8665	0.8730	0.8795	0.8860	0.8924	0.8988	0.9052	0.9115	0.9178	0.9240	0.9301	0.9361	0.9421
129.3000	1	-0.1391	-0.1524	-0.1658	-0.1793	-0.1930	-0.2069	-0.2210	-0.2352	-0.2497	-0.2643	-0.2790	-0.2939	-0.3089	-0.3239	-0.3390	-0.3540	-0.3690	-0.3839	-0.3985	-0.4130	-0.4271	-0.4409	-0.4543	-0.4673	-0.4797	-0.4915	-0.5027	-0.5133	-0.5232	-0.5323	-0.5407	-0.5483	-0.5551	-0.5612	-0.5666	-0.5711	-0.5750	-0.5782	-0.5809	-0.5829	-0.5845	-0.5856	-0.5865	-0.5870	-0.5875	-0.5879	-0.5883	-0.5889
133.5500	1	-1.0180	-1.0243	-1.0291	-1.0327	-1.0350	-1.0361	-1.0362	-1.0354	-1.0338	-1.0315	-1.0287	-1.0254	-1.0218	-1.0180	-1.0140	-1.0100	-1.0061	-1.0023	-0.9988	-0.9954	-0.9924	-0.9896	-0.9873	-0.9853	-0.9836	-0.9824	-0.9814	-0.9808	-0.9805	-0.9805	-0.9807	-0.9810	-0.9815	-0.9820	-0.9826	-0.9831	-0.9836	-0.9839	-0.9840	-0.9838	-0.9834	-0.9826	-0.9815	-0.9799	-0.9779	-0.9754	-0.9724	-0.9689
150.3500	1	0.1247	0.1326	0.1408	0.1493	0.1580	0.1669	0.1757	0.1845	0.1931	0.2014	0.2094	0.2170	0.2240	0.2303	0.2360	0.2408	0.2448	0.2478	0.2499	0.2508	0.2507	0.2494	0.2469	0.2432	0.2383	0.2322	0.2249	0.2165	0.2069	0.1962	0.1844	0.1716	0.1580	0.1435	0.1282	0.1123	0.0958	0.0789	0.0617	0.0443	0.0268	0.0093	-0.0080	-0.0250	-0.0415	-0.0574	-0.0727	-0.0871
169.9000	1	0.0646	0.0684	0.0722	0.0758	0.0793	0.0827	0.0861	0.0895	0.0930	0.0965	0.1002	0.1042	0.1084	0.1129	0.1178	0.1232	0.1290	0.1354	0.1423	0.1500	0.1582	0.1673	0.1770	0.1876	0.1989	0.2111	0.2241	0.2379	0.2525	0.2679	0.2841	0.3010	0.3186	0.3369	0.3557	0.3751	0.3950	0.4153	0.4359	0.4567	0.4776	0.4986	0.5195	0.5403	0.5608	0.5810	0.6007	0.6199
193.1500	1	-0.7067	-0.6934	-0.6795	-0.6651	-0.6504	-0.6354	-0.6204	-0.6056	-0.5910	-0.5768	-0.5630	-0.5498	-0.5373	-0.5254	-0.5143	-0.5040	-0.4945	-0.4858	-0.4778	-0.4707	-0.4642	-0.4584	-0.4532	-0.4486	-0.4444	-0.4406	-0.4371	-0.4338	-0.4306	-0.4275	-0.4243	-0.4209	-0.4173	-0.4135	-0.4092	-0.4045	-0.3992	-0.3934	-0.3871	-0.3800	-0.3724	-0.3640	-0.3550	-0.3454	-0.3351	-0.3242	-0.3127	-0.3006
196.9500	1	1.0854	1.0767	1.0678	1.0586	1.0494	1.0400	1.0305	1.0209	1.0114	1.0018	0.9923	0.9828	0.9735	0.9644	0.9554	0.9467	0.9383	0.9301	0.9222	0.9146	0.9074	0.9006	0.8941	0.8880	0.8823	0.8770	0.8721	0.8675	0.8633	0.8595	0.8560	0.8529	0.8501	0.8476	0.8453	0.8434	0.8416	0.8401	0.8388	0.8377	0.8367	0.8359	0.8351	0.8345	0.8339	0.8333	0.8328	0.8322
223.7500	1	-1.8236	-1.8177	-1.8108	-1.8030	-1.7944	-1.7854	-1.7760	-1.7665	-1.7570	-1.7477	-1.7387	-1.7303	-1.7226	-1.7156	-1.7096	-1.7046	-1.7008	-1.6981	-1.6966	-1.6963	-1.6973	-1.6995	-1.7028	-1.7072	-1.7126	-1.7189	-1.7260	-1.7337	-1.7418	-1.7503	-1.7589	-1.7675	-1.7759	-1.7839	-1.7913	-1.7979	-1.8036	-1.8082	-1.8116	-1.8136	-1.8140	-1.8128	-1.8099	-1.8053	-1.7988	-1.7904	-1.7802	-1.7681
231.9000	1	-0.1192	-0.1194	-0.1196	-0.1200	-0.1204	-0.1209	-0.1215	-0.1222	-0.1228	-0.1236	-0.1244	-0.1252	-0.1261	-0.1270	-0.1279	-0.1289	-0.1300	-0.1310	-0.1322	-0.1333	-0.1345	-0.1358	-0.1371	-0.1384	-0.1397	-0.1411	-0.1425	-0.1438	-0.1452	-0.1465	-0.1478	-0.1491	-0.1502	-0.1513	-0.1522	-0.1530	-0.1537	-0.1541	-0.1544	-0.1544	-0.1542	-0.1536	-0.1528	-0.1517	-0.1502	-0.1484	-0.1463	-0.1438
246.2000	1	-0.2701	-0.2556	-0.2407	-0.2254	-0.2097	-0.1937	-0.1773	-0.1604	-0.1432	-0.1256	-0.1076	-0.0892	-0.0704	-0.0512	-0.0315	-0.0114	0.0092	0.0303	0.0519	0.0739	0.0965	0.1196	0.1433	0.1676	0.1924	0.2178	0.2438	0.2705	0.2978	0.3257	0.3543	0.3835	0.4134	0.4440	0.4753	0.5072	0.5398	0.5730	0.6068	0.6412	0.6762	0.7116	0.7476	0.7839	0.8206	0.8576	0.8948	0.9321
254.3500	1	-0.0644	-0.0561	-0.0439	-0.0279	-0.0083	0.0147	0.0409	0.0699	0.1015	0.1352	0.1708	0.2077	0.2456	0.2841	0.3226	0.3608	0.3983	0.4344	0.4690	0.5015	0.5315	0.5588	0.5829	0.6037	0.6208	0.6340	0.6433	0.6484	0.6492	0.6459	0.6383	0.6266	0.6109	0.5913	0.5680	0.5413	0.5115	0.4788	0.4436	0.4063	0.3672	0.3267	0.2853	0.2433	0.2011	0.1592	0.1180	0.0777
271.9500	1	-1.5678	-1.5664	-1.5646	-1.5623	-1.5596	-1.5565	-1.5530	-1.5492	-1.5452	-1.5409	-1.5364	-1.5319	-1.5272	-1.5226	-1.5179	-1.5134	-1.5090	-1.5048	-1.5008	-1.4971	-1.4937	-1.4906	-1.4880	-1.4857	-1.4838	-1.4823	-1.4813	-1.4807	-1.4805	-1.4807	-1.4812	-1.4821	-1.4833	-1.4848	-1.4864	-1.4882	-1.4900	-1.4918	-1.4936	-1.4952	-1.4966	-1.4977	-1.4984	-1.4985	-1.4981	-1.4971	-1.4953	-1.4927
276.0500	1	-0.4479	-0.4714	-0.4952	-0.5192	-0.5432	-0.5671	-0.5906	-0.6136	-0.6360	-0.6576	-0.6782	-0.6978	-0.7162	-0.7334	-0.7492	-0.7635	-0.7763	-0.7876	-0.7973	-0.8054	-0.8119	-0.8168	-0.8202	-0.8220	-0.8224	-0.8213	-0.8189	-0.8153	-0.8105	-0.8045	-0.7976	-0.7898	-0.7812	-0.7719	-0.7619	-0.7514	-0.7404	-0.7290	-0.7173	-0.7053	-0.6931	-0.6806	-0.6680	-0.6553	-0.6424	-0.6293	-0.6161	-0.6027
286.2500	1	-0.7491	-0.7681	-0.7881	-0.8090	-0.8306	-0.8527	-0.8753	-0.8979	-0.9206	-0.9430	-0.9649	-0.9862	-1.0065	-1.0258	-1.0438	-1.0603	-1.0751	-1.0881	-1.0990	-1.1077	-1.1141	-1.1181	-1.1195	-1.1184	-1.1145	-1.1079	-1.0986	-1.0866	-1.0719	-1.0545	-1.0346	-1.0121	-0.9873	-0.9603	-0.9312	-0.9002	-0.8674	-0.8331	-0.7974	-0.7607	-0.7230	-0.6846	-0.6457	-0.6066	-0.5675	-0.5286	-0.4901	-0.4523
296.4500	1	0.4531	0.4621	0.4704	0.4777	0.4842	0.4896	0.4940	0.4973	0.4996	0.5007	0.5008	0.4998	0.4976	0.4944	0.4902	0.4850	0.4788	0.4718	0.4639	0.4553	0.4461	0.4363	0.4260	0.4154	0.4045	0.3934	0.3823	0.3713	0.3604	0.3498	0.3396	0.3298	0.3206	0.3121	0.3043	0.2973	0.2912	0.2859	0.2816	0.2783	0.2760	0.2747	0.2744	0.2750	0.2765	0.2790	0.2823	0.2863
300.1000	1	0.2291	0.1961	0.1649	0.1355	0.1078	0.0818	0.0575	0.0348	0.0136	-0.0061	-0.0244	-0.0415	-0.0574	-0.0723	-0.0862	-0.0993	-0.1117	-0.1236	-0.1349	-0.1460	-0.1568	-0.1674	-0.1780	-0.1887	-0.1995	-0.2106	-0.2219	-0.2336	-0.2456	-0.2581	-0.2710	-0.2844	-0.2983	-0.3126	-0.3275	-0.3428	-0.3585	-0.3746	-0.3910	-0.4078	-0.4248	-0.4421	-0.4594	-0.4769	-0.4944	-0.5118	-0.5291	-0.5462
336.6000	1	-0.3965	-0.3923	-0.3887	-0.3858	-0.3835	-0.3819	-0.3810	-0.3807	-0.3809	-0.3818	-0.3831	-0.3850	-0.3873	-0.3899	-0.3929	-0.3961	-0.3995	-0.4031	-0.4068	-0.4106	-0.4143	-0.4180	-0.4216	-0.4251	-0.4285	-0.4317	-0.4347	-0.4376	-0.4403	-0.4429	-0.4453	-0.4475	-0.4497	-0.4519	-0.4540	-0.4562	-0.4584	-0.4608	-0.4634	-0.4662	-0.4693	-0.4727	-0.4766	-0.4808	-0.4856	-0.4909	-0.4967	-0.5032
393.5000	1	-1.6473	-1.6275	-1.6069	-1.5858	-1.5641	-1.5422	-1.5201	-1.4980	-1.4760	-1.4544	-1.4331	-1.4125	-1.3927	-1.3738	-1.3559	-1.3392	-1.3239	-1.3100	-1.2977	-1.2871	-1.2782	-1.2712	-1.2662	-1.2632	-1.2623	-1.2634	-1.2667	-1.2722	-1.2798	-1.2894	-1.3012	-1.3150	-1.3308	-1.3485	-1.3680	-1.3892	-1.4120	-1.4362	-1.4617	-1.4883	-1.5160	-1.5444	-1.5735	-1.6030	-1.6328	-1.6626	-1.6922	-1.7215
406.1000	1	0.6170	0.5880	0.5564	0.5224	0.4861	0.4478	0.4077	0.3661	0.3232	0.2793	0.2348	0.1899	0.1449	0.1001	0.0559	0.0125	-0.0298	-0.0706	-0.1097	-0.1468	-0.1817	-0.2140	-0.2437	-0.2705	-0.2941	-0.3146	-0.3316	-0.3452	-0.3553	-0.3617	-0.3644	-0.3635	-0.3590	-0.3509	-0.3393	-0.3242	-0.3058	-0.2843	-0.2596	-0.2321	-0.2018	-0.1691	-0.1340	-0.0967	-0.0576	-0.0168	0.0256	0.0691
412.4000	1	-0.5414	-0.5394	-0.5363	-0.5321	-0.5267	-0.5200	-0.5119	-0.5023	-0.4911	-0.4781	-0.4634	-0.4468	-0.4282	-0.4077	-0.3852	-0.3606	-0.3340	-0.3055	-0.2750	-0.2427	-0.2086	-0.1729	-0.1356	-0.0970	-0.0572	-0.0164	0.0251	0.0672	0.1097	0.1522	0.1945	0.2364	0.2777	0.3180	0.3571	0.3949	0.4309	0.4652	0.4973	0.5273	0.5548	0.5798	0.6021	0.6217	0.6385	0.6525	0.6636	0.6719
419.9500	1	0.3520	0.3689	0.3866	0.4049	0.4237	0.4429	0.4624	0.4821	0.5017	0.5212	0.5405	0.5593	0.5776	0.5952	0.6120	0.6279	0.6427	0.6562	0.6684	0.6792	0.6884	0.6960	0.7018	0.7057	0.7078	0.7078	0.7058	0.7018	0.6956	0.6873	0.6769	0.6644	0.6498	0.6331	0.6144	0.5938	0.5713	0.5470	0.5211	0.4936	0.4647	0.4344	0.4029	0.3705	0.3371	0.3030	0.2684	0.2333
423.9000	1	-0.5263	-0.5476	-0.5689	-0.5901	-0.6111	-0.6317	-0.6520	-0.6717	-0.6908	-0.7092	-0.7268	-0.7435	-0.7593	-0.7740	-0.7876	-0.8001	-0.8112	-0.8210	-0.8294	-0.8364	-0.8418	-0.8456	-0.8479	-0.8485	-0.8474	-0.8446	-0.8402	-0.8340	-0.8261	-0.8165	-0.8053	-0.7925	-0.7781	-0.7622	-0.7449	-0.7263	-0.7064	-0.6853	-0.6633	-0.6404	-0.6167	-0.5924	-0.5676	-0.5424	-0.5171	-0.4918	-0.4666	-0.4416
591.4000	1	-1.1679	-1.1697	-1.1714	-1.1731	-1.1747	-1.1762	-1.1777	-1.1791	-1.1803	-1.1815	-1.1826	-1.1835	-1.1844	-1.1852	-1.1858	-1.1864	-1.1870	-1.1874	-1.1879	-1.1883	-1.1886	-1.1890	-1.1894	-1.1899	-1.1904	-1.1909	-1.1916	-1.1923	-1.1932	-1.1942	-1.1952	-1.1965	-1.1978	-1.1994	-1.2010	-1.2028	-1.2047	-1.2068	-1.2089	-1.2112	-1.2135	-1.2159	-1.2184	-1.2209	-1.2234	-1.2258	-1.2283	-1.2307
154.5500	2	0.2863	0.2898	0.2928	0.2956	0.2980	0.3001	0.3021	0.3038	0.3055	0.3070	0.3085	0.3100	0.3116	0.3133	0.3151	0.3171	0.3193	0.3217	0.3244	0.3274	0.3307	0.3343	0.3383	0.3426	0.3473	0.3523	0.3578	0.3636	0.3697	0.3763	0.3832	0.3905	0.3981	0.4062	0.4146	0.4234	0.4325	0.4420	0.4519	0.4621	0.4727	0.4837	0.4951	0.5069	0.5190	0.5316	0.5445	0.5579
172.4000	2	0.5538	0.5434	0.5338	0.5250	0.5172	0.5104	0.5046	0.4998	0.4960	0.4931	0.4912	0.4901	0.4898	0.4902	0.4912	0.4927	0.4944	0.4964	0.4985	0.5004	0.5022	0.5035	0.5043	0.5045	0.5039	0.5023	0.4997	0.4959	0.4909	0.4845	0.4768	0.4675	0.4568	0.4445	0.4307	0.4154	0.3986	0.3804	0.3607	0.3398	0.3176	0.2943	0.2700	0.2448	0.2188	0.1922	0.1651	0.1377
262.8500	2	-0.5162	-0.4936	-0.4697	-0.4450	-0.4197	-0.3939	-0.3681	-0.3423	-0.3169	-0.2921	-0.2681	-0.2450	-0.2230	-0.2022	-0.1828	-0.1649	-0.1485	-0.1336	-0.1202	-0.1084	-0.0981	-0.0893	-0.0818	-0.0756	-0.0704	-0.0663	-0.0631	-0.0605	-0.0585	-0.0568	-0.0553	-0.0538	-0.0522	-0.0502	-0.0478	-0.0447	-0.0409	-0.0362	-0.0305	-0.0238	-0.0160	-0.0069	0.0034	0.0149	0.0276	0.0415	0.0566	0.0729
278.1500	2	1.9239	1.8876	1.8499	1.8108	1.7705	1.7293	1.6872	1.6445	1.6012	1.5577	1.5140	1.4703	1.4269	1.3838	1.3412	1.2994	1.2584	1.2184	1.1796	1.1421	1.1062	1.0718	1.0391	1.0083	0.9795	0.9527	0.9282	0.9059	0.8859	0.8684	0.8533	0.8407	0.8307	0.8233	0.8184	0.8162	0.8165	0.8193	0.8247	0.8325	0.8427	0.8552	0.8700	0.8868	0.9057	0.9264	0.9489	0.9730
292.5500	2	1.0178	1.0118	1.0066	1.0023	0.9990	0.9969	0.9961	0.9966	0.9987	1.0023	1.0075	1.0145	1.0232	1.0336	1.0458	1.0598	1.0754	1.0927	1.1116	1.1320	1.1537	1.1767	1.2008	1.2258	1.2516	1.2779	1.3046	1.3315	1.3584	1.3850	1.4112	1.4367	1.4613	1.4848	1.5071	1.5279	1.5471	1.5646	1.5801	1.5936	1.6050	1.6143	1.6213	1.6261	1.6287	1.6290	1.6272	1.6233
393.5500	2	-1.5422	-1.5201	-1.4980	-1.4760	-1.4544	-1.4331	-1.4125	-1.3927	-1.3738	-1.3559	-1.3392	-1.3239	-1.3100	-1.2977	-1.2871	-1.2782	-1.2712	-1.2662	-1.2632	-1.2623	-1.2634	-1.2667	-1.2722	-1.2798	-1.2894	-1.3012	-1.3150	-1.3308	-1.3485	-1.3680	-1.3892	-1.4120	-1.4362	-1.4617	-1.4883	-1.5160	-1.5444	-1.5735	-1.6030	-1.6328	-1.6626	-1.6922	-1.7215	-1.7502	-1.7781	-1.8051	-1.8309	-1.8554
443.8000	2	0.0158	0.0164	0.0178	0.0203	0.0237	0.0281	0.0335	0.0398	0.0470	0.0552	0.0641	0.0739	0.0844	0.0956	0.1073	0.1195	0.1322	0.1452	0.1584	0.1717	0.1850	0.1982	0.2112	0.2239	0.2361	0.2478	0.2589	0.2692	0.2786	0.2871	0.2946	0.3009	0.3060	0.3099	0.3125	0.3137	0.3135	0.3118	0.3087	0.3041	0.2980	0.2904	0.2813	0.2709	0.2590	0.2457	0.2311	0.2153
473.6000	2	-0.6930	-0.6889	-0.6850	-0.6813	-0.6776	-0.6740	-0.6702	-0.6663	-0.6621	-0.6574	-0.6522	-0.6464	-0.6397	-0.6321	-0.6235	-0.6136	-0.6025	-0.5900	-0.5760	-0.5604	-0.5432	-0.5244	-0.5038	-0.4815	-0.4576	-0.4320	-0.4047	-0.3760	-0.3458	-0.3142	-0.2815	-0.2478	-0.2132	-0.1779	-0.1421	-0.1060	-0.0699	-0.0339	0.0017	0.0367	0.0710	0.1042	0.1362	0.1668	0.1958	0.2231	0.2484	0.2718
505.2500	2	1.1295	1.1235	1.1173	1.1109	1.1043	1.0976	1.0908	1.0840	1.0771	1.0703	1.0636	1.0570	1.0506	1.0444	1.0385	1.0330	1.0278	1.0231	1.0188	1.0151	1.0119	1.0093	1.0073	1.0060	1.0053	1.0054	1.0061	1.0076	1.0098	1.0127	1.0164	1.0207	1.0257	1.0313	1.0376	1.0445	1.0519	1.0598	1.0682	1.0769	1.0860	1.0954	1.1050	1.1147	1.1245	1.1343	1.1440	1.1536
[truncated: 953 more columns]
