# Supplementary material for: Inhibitory medial zona incerta pathway drives exploratory behavior by inhibiting glutamatergic cuneiform neurons
Source: Nat Commun. 2024 Feb 7;15:1160. doi: 10.1038/s41467-024-45288-x (PMC10850156; doi:10.1038/s41467-024-45288-x)
Supplement: Supplementary file 4 — Supplementary Software [file 41467_2024_45288_MOESM4_ESM.zip › Fiber Photometry Software/Outputs - from Sample Data/Holeboard outputs/HoleBoard_BORIS/HoleBoard_Full - stop-triggered.csv]

# time	condition	-5.0000	-4.9900	-4.9800	-4.9700	-4.9600	-4.9500	-4.9400	-4.9300	-4.9200	-4.9100	-4.9000	-4.8900	-4.8800	-4.8700	-4.8600	-4.8500	-4.8400	-4.8300	-4.8200	-4.8100	-4.8000	-4.7900	-4.7800	-4.7700	-4.7600	-4.7500	-4.7400	-4.7300	-4.7200	-4.7100	-4.7000	-4.6900	-4.6800	-4.6700	-4.6600	-4.6500	-4.6400	-4.6300	-4.6200	-4.6100	-4.6000	-4.5900	-4.5800	-4.5700	-4.5600	-4.5500	-4.5400	-4.5300
83.2000	1	-0.3247	-0.3221	-0.3199	-0.3180	-0.3163	-0.3147	-0.3131	-0.3114	-0.3094	-0.3072	-0.3047	-0.3016	-0.2980	-0.2938	-0.2889	-0.2833	-0.2768	-0.2696	-0.2614	-0.2524	-0.2424	-0.2316	-0.2198	-0.2072	-0.1938	-0.1796	-0.1646	-0.1491	-0.1329	-0.1162	-0.0992	-0.0818	-0.0643	-0.0466	-0.0290	-0.0114	0.0059	0.0228	0.0394	0.0554	0.0708	0.0855	0.0995	0.1126	0.1249	0.1363	0.1467	0.1561
86.3500	1	0.7587	0.7664	0.7740	0.7816	0.7891	0.7963	0.8033	0.8099	0.8161	0.8217	0.8269	0.8314	0.8352	0.8384	0.8408	0.8424	0.8432	0.8431	0.8422	0.8404	0.8377	0.8341	0.8296	0.8243	0.8181	0.8111	0.8032	0.7946	0.7852	0.7751	0.7644	0.7531	0.7412	0.7289	0.7161	0.7029	0.6895	0.6759	0.6621	0.6482	0.6343	0.6205	0.6069	0.5934	0.5803	0.5675	0.5551	0.5432
88.4500	1	1.7148	1.7119	1.7090	1.7062	1.7034	1.7007	1.6982	1.6958	1.6936	1.6917	1.6901	1.6888	1.6878	1.6872	1.6869	1.6872	1.6878	1.6889	1.6905	1.6925	1.6951	1.6981	1.7015	1.7054	1.7097	1.7144	1.7195	1.7249	1.7305	1.7364	1.7425	1.7487	1.7550	1.7613	1.7675	1.7736	1.7794	1.7850	1.7902	1.7950	1.7993	1.8030	1.8060	1.8084	1.8099	1.8106	1.8104	1.8092
93.6500	1	1.0331	1.0371	1.0421	1.0481	1.0550	1.0630	1.0719	1.0817	1.0926	1.1043	1.1170	1.1306	1.1450	1.1602	1.1761	1.1926	1.2097	1.2273	1.2453	1.2636	1.2821	1.3007	1.3193	1.3378	1.3561	1.3740	1.3915	1.4085	1.4247	1.4402	1.4549	1.4686	1.4813	1.4928	1.5031	1.5122	1.5200	1.5265	1.5315	1.5352	1.5374	1.5382	1.5377	1.5357	1.5325	1.5279	1.5221	1.5151
108.7000	1	-1.3640	-1.3678	-1.3713	-1.3746	-1.3776	-1.3803	-1.3825	-1.3844	-1.3859	-1.3869	-1.3875	-1.3876	-1.3872	-1.3863	-1.3849	-1.3830	-1.3806	-1.3776	-1.3742	-1.3702	-1.3658	-1.3608	-1.3554	-1.3495	-1.3432	-1.3365	-1.3295	-1.3220	-1.3143	-1.3062	-1.2979	-1.2894	-1.2807	-1.2718	-1.2629	-1.2539	-1.2449	-1.2359	-1.2270	-1.2182	-1.2097	-1.2013	-1.1932	-1.1854	-1.1780	-1.1710	-1.1645	-1.1585
111.2500	1	-0.7178	-0.7338	-0.7483	-0.7612	-0.7722	-0.7813	-0.7882	-0.7928	-0.7951	-0.7949	-0.7922	-0.7869	-0.7790	-0.7685	-0.7554	-0.7399	-0.7219	-0.7016	-0.6791	-0.6545	-0.6280	-0.5998	-0.5700	-0.5388	-0.5065	-0.4732	-0.4392	-0.4047	-0.3699	-0.3351	-0.3004	-0.2661	-0.2324	-0.1995	-0.1675	-0.1366	-0.1070	-0.0788	-0.0521	-0.0271	-0.0037	0.0179	0.0378	0.0559	0.0721	0.0867	0.0995	0.1107
114.9500	1	-0.3569	-0.3748	-0.3932	-0.4121	-0.4313	-0.4510	-0.4710	-0.4911	-0.5115	-0.5319	-0.5523	-0.5726	-0.5926	-0.6122	-0.6314	-0.6500	-0.6679	-0.6849	-0.7009	-0.7158	-0.7294	-0.7417	-0.7525	-0.7617	-0.7692	-0.7748	-0.7785	-0.7802	-0.7798	-0.7773	-0.7725	-0.7655	-0.7562	-0.7445	-0.7306	-0.7143	-0.6957	-0.6749	-0.6518	-0.6266	-0.5993	-0.5700	-0.5388	-0.5058	-0.4711	-0.4348	-0.3971	-0.3582
116.7000	1	0.8432	0.8361	0.8285	0.8206	0.8124	0.8037	0.7947	0.7854	0.7757	0.7658	0.7556	0.7452	0.7346	0.7238	0.7130	0.7020	0.6911	0.6801	0.6691	0.6582	0.6473	0.6364	0.6255	0.6147	0.6039	0.5931	0.5822	0.5712	0.5601	0.5488	0.5373	0.5254	0.5132	0.5006	0.4876	0.4740	0.4599	0.4451	0.4297	0.4136	0.3968	0.3792	0.3610	0.3420	0.3223	0.3020	0.2811	0.2597
120.8500	1	0.3087	0.3425	0.3770	0.4121	0.4475	0.4831	0.5187	0.5541	0.5891	0.6237	0.6577	0.6910	0.7234	0.7550	0.7855	0.8151	0.8436	0.8711	0.8975	0.9229	0.9472	0.9706	0.9931	1.0147	1.0356	1.0558	1.0753	1.0943	1.1129	1.1312	1.1491	1.1669	1.1846	1.2022	1.2199	1.2376	1.2555	1.2735	1.2916	1.3099	1.3283	1.3469	1.3655	1.3842	1.4029	1.4215	1.4399	1.4580
130.6000	1	-1.3319	-1.3358	-1.3381	-1.3387	-1.3374	-1.3342	-1.3289	-1.3214	-1.3118	-1.3001	-1.2861	-1.2700	-1.2519	-1.2317	-1.2096	-1.1858	-1.1604	-1.1336	-1.1056	-1.0765	-1.0467	-1.0164	-0.9857	-0.9551	-0.9247	-0.8947	-0.8656	-0.8375	-0.8106	-0.7853	-0.7617	-0.7400	-0.7204	-0.7031	-0.6882	-0.6758	-0.6661	-0.6590	-0.6546	-0.6529	-0.6539	-0.6574	-0.6635	-0.6720	-0.6827	-0.6956	-0.7104	-0.7269
134.5500	1	0.0003	0.0212	0.0409	0.0595	0.0769	0.0929	0.1076	0.1210	0.1329	0.1436	0.1528	0.1607	0.1673	0.1726	0.1766	0.1795	0.1814	0.1822	0.1821	0.1811	0.1794	0.1771	0.1743	0.1710	0.1674	0.1636	0.1597	0.1557	0.1518	0.1480	0.1445	0.1412	0.1383	0.1357	0.1336	0.1319	0.1306	0.1299	0.1295	0.1297	0.1302	0.1311	0.1323	0.1338	0.1355	0.1374	0.1394	0.1414
151.6000	1	-0.2256	-0.2490	-0.2711	-0.2919	-0.3113	-0.3292	-0.3456	-0.3603	-0.3732	-0.3844	-0.3937	-0.4012	-0.4067	-0.4102	-0.4117	-0.4112	-0.4087	-0.4041	-0.3976	-0.3889	-0.3783	-0.3657	-0.3512	-0.3348	-0.3166	-0.2966	-0.2749	-0.2517	-0.2268	-0.2006	-0.1731	-0.1444	-0.1146	-0.0839	-0.0524	-0.0203	0.0124	0.0453	0.0784	0.1116	0.1446	0.1772	0.2094	0.2408	0.2715	0.3011	0.3296	0.3568
170.9000	1	0.4338	0.4280	0.4223	0.4165	0.4108	0.4048	0.3986	0.3920	0.3850	0.3775	0.3694	0.3607	0.3512	0.3410	0.3299	0.3180	0.3051	0.2914	0.2767	0.2612	0.2447	0.2274	0.2094	0.1905	0.1710	0.1510	0.1304	0.1094	0.0881	0.0667	0.0453	0.0239	0.0027	-0.0181	-0.0384	-0.0581	-0.0771	-0.0951	-0.1122	-0.1281	-0.1429	-0.1563	-0.1683	-0.1788	-0.1878	-0.1953	-0.2011	-0.2053
196.5000	1	1.6074	1.5846	1.5621	1.5400	1.5184	1.4972	1.4766	1.4567	1.4374	1.4187	1.4009	1.3838	1.3674	1.3519	1.3371	1.3232	1.3100	1.2976	1.2860	1.2751	1.2648	1.2552	1.2462	1.2378	1.2299	1.2224	1.2153	1.2085	1.2020	1.1957	1.1895	1.1834	1.1774	1.1714	1.1652	1.1590	1.1527	1.1462	1.1394	1.1325	1.1253	1.1178	1.1101	1.1021	1.0939	1.0854	1.0767	1.0678
197.9500	1	0.6251	0.6311	0.6380	0.6460	0.6548	0.6644	0.6748	0.6858	0.6974	0.7095	0.7220	0.7347	0.7475	0.7603	0.7730	0.7854	0.7975	0.8090	0.8198	0.8298	0.8390	0.8471	0.8541	0.8599	0.8643	0.8674	0.8690	0.8691	0.8677	0.8648	0.8602	0.8542	0.8466	0.8375	0.8270	0.8151	0.8019	0.7876	0.7722	0.7558	0.7387	0.7208	0.7024	0.6835	0.6645	0.6453	0.6262	0.6074
225.3000	1	-1.0949	-1.0815	-1.0658	-1.0477	-1.0273	-1.0045	-0.9794	-0.9521	-0.9226	-0.8909	-0.8571	-0.8214	-0.7839	-0.7446	-0.7036	-0.6612	-0.6175	-0.5725	-0.5265	-0.4796	-0.4320	-0.3838	-0.3352	-0.2864	-0.2375	-0.1888	-0.1402	-0.0921	-0.0446	0.0022	0.0482	0.0931	0.1370	0.1796	0.2209	0.2608	0.2992	0.3360	0.3711	0.4046	0.4363	0.4664	0.4947	0.5212	0.5461	0.5692	0.5908	0.6108
232.8500	1	-0.1454	-0.1577	-0.1704	-0.1835	-0.1968	-0.2106	-0.2246	-0.2389	-0.2535	-0.2685	-0.2837	-0.2992	-0.3150	-0.3312	-0.3476	-0.3644	-0.3816	-0.3991	-0.4169	-0.4352	-0.4538	-0.4729	-0.4923	-0.5121	-0.5324	-0.5531	-0.5741	-0.5955	-0.6173	-0.6394	-0.6618	-0.6845	-0.7073	-0.7303	-0.7534	-0.7766	-0.7997	-0.8228	-0.8456	-0.8682	-0.8905	-0.9123	-0.9336	-0.9543	-0.9743	-0.9935	-1.0118	-1.0292
248.8000	1	0.6788	0.6738	0.6687	0.6635	0.6582	0.6528	0.6473	0.6416	0.6357	0.6297	0.6234	0.6170	0.6102	0.6033	0.5961	0.5886	0.5808	0.5728	0.5645	0.5559	0.5471	0.5380	0.5286	0.5190	0.5092	0.4992	0.4889	0.4786	0.4680	0.4574	0.4467	0.4358	0.4249	0.4140	0.4031	0.3921	0.3812	0.3702	0.3593	0.3484	0.3375	0.3266	0.3157	0.3047	0.2937	0.2827	0.2715	0.2602
256.8000	1	-1.5988	-1.6012	-1.6030	-1.6043	-1.6050	-1.6051	-1.6045	-1.6034	-1.6016	-1.5992	-1.5961	-1.5926	-1.5885	-1.5839	-1.5790	-1.5737	-1.5682	-1.5625	-1.5568	-1.5511	-1.5456	-1.5403	-1.5353	-1.5308	-1.5268	-1.5234	-1.5208	-1.5189	-1.5179	-1.5177	-1.5185	-1.5202	-1.5229	-1.5265	-1.5310	-1.5364	-1.5426	-1.5496	-1.5572	-1.5653	-1.5739	-1.5828	-1.5918	-1.6008	-1.6096	-1.6182	-1.6262	-1.6336
274.3000	1	0.0631	0.0871	0.1090	0.1288	0.1464	0.1620	0.1755	0.1870	0.1967	0.2045	0.2108	0.2155	0.2189	0.2211	0.2225	0.2230	0.2231	0.2228	0.2224	0.2221	0.2221	0.2226	0.2238	0.2259	0.2291	0.2334	0.2391	0.2461	0.2547	0.2649	0.2767	0.2901	0.3052	0.3219	0.3402	0.3599	0.3810	0.4035	0.4271	0.4516	0.4771	0.5032	0.5297	0.5566	0.5835	0.6103	0.6368	0.6628
277.9500	1	2.1715	2.1840	2.1940	2.2013	2.2059	2.2078	2.2069	2.2032	2.1969	2.1877	2.1759	2.1614	2.1443	2.1246	2.1025	2.0780	2.0513	2.0223	1.9914	1.9585	1.9239	1.8876	1.8499	1.8108	1.7705	1.7293	1.6872	1.6445	1.6012	1.5577	1.5140	1.4703	1.4269	1.3838	1.3412	1.2994	1.2584	1.2184	1.1796	1.1421	1.1062	1.0718	1.0391	1.0083	0.9795	0.9527	0.9282	0.9059
288.1500	1	-0.6308	-0.6335	-0.6346	-0.6341	-0.6320	-0.6285	-0.6235	-0.6171	-0.6095	-0.6006	-0.5907	-0.5799	-0.5682	-0.5558	-0.5429	-0.5296	-0.5160	-0.5023	-0.4886	-0.4751	-0.4618	-0.4489	-0.4365	-0.4247	-0.4136	-0.4032	-0.3936	-0.3850	-0.3772	-0.3704	-0.3646	-0.3597	-0.3558	-0.3529	-0.3509	-0.3498	-0.3495	-0.3501	-0.3514	-0.3533	-0.3560	-0.3591	-0.3628	-0.3669	-0.3714	-0.3761	-0.3811	-0.3863
298.8500	1	0.5226	0.5274	0.5321	0.5368	0.5414	0.5461	0.5506	0.5552	0.5596	0.5639	0.5681	0.5720	0.5756	0.5789	0.5818	0.5842	0.5860	0.5871	0.5876	0.5872	0.5860	0.5838	0.5807	0.5765	0.5713	0.5649	0.5575	0.5489	0.5392	0.5285	0.5167	0.5040	0.4904	0.4760	0.4610	0.4453	0.4293	0.4130	0.3967	0.3804	0.3644	0.3489	0.3340	0.3200	0.3071	0.2955	0.2853	0.2768
301.6000	1	-0.3955	-0.3586	-0.3224	-0.2872	-0.2530	-0.2199	-0.1880	-0.1575	-0.1284	-0.1008	-0.0747	-0.0503	-0.0276	-0.0067	0.0125	0.0299	0.0455	0.0593	0.0713	0.0815	0.0899	0.0965	0.1015	0.1048	0.1064	0.1065	0.1052	0.1024	0.0983	0.0929	0.0863	0.0787	0.0701	0.0606	0.0503	0.0393	0.0278	0.0158	0.0034	-0.0093	-0.0221	-0.0349	-0.0477	-0.0602	-0.0725	-0.0845	-0.0959	-0.1067
340.1500	1	0.1747	0.1682	0.1615	0.1546	0.1477	0.1408	0.1341	0.1275	0.1213	0.1154	0.1100	0.1051	0.1008	0.0973	0.0944	0.0924	0.0913	0.0910	0.0916	0.0932	0.0958	0.0993	0.1038	0.1092	0.1155	0.1227	0.1307	0.1394	0.1489	0.1589	0.1695	0.1804	0.1918	0.2033	0.2150	0.2268	0.2384	0.2499	0.2611	0.2719	0.2823	0.2920	0.3011	0.3095	0.3171	0.3237	0.3295	0.3343
396.4000	1	-0.6029	-0.5980	-0.5926	-0.5869	-0.5806	-0.5739	-0.5665	-0.5587	-0.5502	-0.5412	-0.5317	-0.5216	-0.5110	-0.5000	-0.4885	-0.4767	-0.4645	-0.4522	-0.4396	-0.4270	-0.4144	-0.4019	-0.3895	-0.3773	-0.3655	-0.3541	-0.3431	-0.3326	-0.3228	-0.3136	-0.3051	-0.2973	-0.2902	-0.2839	-0.2783	-0.2736	-0.2695	-0.2661	-0.2634	-0.2613	-0.2598	-0.2587	-0.2580	-0.2576	-0.2575	-0.2574	-0.2574	-0.2573
406.8500	1	1.1365	1.1557	1.1733	1.1892	1.2034	1.2159	1.2267	1.2358	1.2432	1.2488	1.2526	1.2548	1.2551	1.2537	1.2506	1.2457	1.2391	1.2308	1.2208	1.2091	1.1959	1.1811	1.1649	1.1473	1.1283	1.1081	1.0868	1.0645	1.0414	1.0174	0.9929	0.9680	0.9427	0.9174	0.8920	0.8669	0.8421	0.8179	0.7945	0.7719	0.7503	0.7300	0.7110	0.6935	0.6776	0.6635	0.6512	0.6408
414.0000	1	0.0529	0.0755	0.0985	0.1217	0.1451	0.1685	0.1920	0.2155	0.2388	0.2620	0.2848	0.3073	0.3294	0.3509	0.3718	0.3920	0.4113	0.4299	0.4474	0.4639	0.4793	0.4935	0.5065	0.5182	0.5284	0.5373	0.5447	0.5506	0.5550	0.5579	0.5592	0.5590	0.5573	0.5541	0.5494	0.5433	0.5358	0.5271	0.5170	0.5058	0.4935	0.4802	0.4660	0.4510	0.4352	0.4188	0.4018	0.3844
422.6500	1	0.3573	0.3517	0.3456	0.3393	0.3329	0.3264	0.3200	0.3139	0.3080	0.3025	0.2974	0.2928	0.2887	0.2852	0.2823	0.2799	0.2781	0.2767	0.2757	0.2750	0.2746	0.2743	0.2740	0.2735	0.2727	0.2715	0.2696	0.2669	0.2633	0.2585	0.2525	0.2450	0.2359	0.2250	0.2123	0.1977	0.1810	0.1622	0.1412	0.1181	0.0927	0.0653	0.0357	0.0041	-0.0294	-0.0647	-0.1017	-0.1402
424.8500	1	-0.1200	-0.1098	-0.0992	-0.0880	-0.0766	-0.0648	-0.0528	-0.0408	-0.0286	-0.0165	-0.0046	0.0073	0.0189	0.0302	0.0412	0.0519	0.0622	0.0721	0.0816	0.0907	0.0994	0.1078	0.1158	0.1235	0.1309	0.1382	0.1452	0.1521	0.1590	0.1658	0.1727	0.1797	0.1868	0.1941	0.2017	0.2095	0.2177	0.2261	0.2350	0.2441	0.2537	0.2636	0.2738	0.2843	0.2952	0.3062	0.3174	0.3288
595.1000	1	-1.4925	-1.5021	-1.5116	-1.5207	-1.5296	-1.5382	-1.5464	-1.5541	-1.5615	-1.5684	-1.5749	-1.5809	-1.5864	-1.5915	-1.5962	-1.6005	-1.6043	-1.6079	-1.6111	-1.6140	-1.6166	-1.6191	-1.6214	-1.6236	-1.6256	-1.6277	-1.6297	-1.6318	-1.6339	-1.6361	-1.6384	-1.6409	-1.6434	-1.6461	-1.6489	-1.6518	-1.6547	-1.6578	-1.6609	-1.6640	-1.6671	-1.6700	-1.6729	-1.6755	-1.6779	-1.6801	-1.6818	-1.6832
156.8500	2	1.8146	1.7878	1.7604	1.7323	1.7036	1.6743	1.6445	1.6141	1.5833	1.5520	1.5205	1.4886	1.4565	1.4243	1.3920	1.3597	1.3276	1.2956	1.2640	1.2327	1.2019	1.1716	1.1420	1.1132	1.0852	1.0582	1.0321	1.0071	0.9833	0.9607	0.9394	0.9194	0.9008	0.8835	0.8677	0.8533	0.8404	0.8288	0.8187	0.8099	0.8024	0.7963	0.7913	0.7875	0.7848	0.7831	0.7822	0.7822
176.7000	2	-0.4806	-0.4910	-0.5013	-0.5115	-0.5214	-0.5310	-0.5402	-0.5487	-0.5566	-0.5638	-0.5701	-0.5755	-0.5798	-0.5831	-0.5854	-0.5864	-0.5862	-0.5849	-0.5823	-0.5784	-0.5733	-0.5670	-0.5595	-0.5508	-0.5410	-0.5300	-0.5181	-0.5051	-0.4912	-0.4765	-0.4610	-0.4447	-0.4279	-0.4105	-0.3926	-0.3743	-0.3557	-0.3369	-0.3180	-0.2989	-0.2799	-0.2609	-0.2421	-0.2235	-0.2052	-0.1872	-0.1696	-0.1525
265.4000	2	-0.3456	-0.3162	-0.2886	-0.2627	-0.2388	-0.2167	-0.1964	-0.1779	-0.1612	-0.1461	-0.1325	-0.1204	-0.1095	-0.0998	-0.0910	-0.0830	-0.0756	-0.0687	-0.0620	-0.0556	-0.0491	-0.0425	-0.0356	-0.0284	-0.0208	-0.0126	-0.0040	0.0052	0.0149	0.0252	0.0359	0.0470	0.0585	0.0701	0.0818	0.0935	0.1049	0.1160	0.1266	0.1365	0.1456	0.1536	0.1605	0.1660	0.1701	0.1725	0.1733	0.1722
281.2000	2	0.0713	0.0698	0.0692	0.0694	0.0705	0.0726	0.0757	0.0798	0.0850	0.0912	0.0985	0.1067	0.1160	0.1262	0.1373	0.1493	0.1620	0.1755	0.1896	0.2043	0.2194	0.2350	0.2508	0.2669	0.2830	0.2992	0.3153	0.3313	0.3471	0.3625	0.3776	0.3922	0.4064	0.4200	0.4331	0.4455	0.4573	0.4684	0.4789	0.4888	0.4979	0.5065	0.5144	0.5217	0.5284	0.5346	0.5403	0.5455
299.2500	2	0.3644	0.3489	0.3340	0.3200	0.3071	0.2955	0.2853	0.2768	0.2702	0.2656	0.2632	0.2632	0.2657	0.2707	0.2785	0.2891	0.3024	0.3186	0.3377	0.3596	0.3843	0.4117	0.4417	0.4742	0.5090	0.5460	0.5850	0.6257	0.6680	0.7115	0.7560	0.8013	0.8470	0.8928	0.9385	0.9837	1.0282	1.0715	1.1136	1.1539	1.1923	1.2285	1.2623	1.2933	1.3214	1.3465	1.3682	1.3865
396.3500	2	-0.6237	-0.6199	-0.6159	-0.6118	-0.6075	-0.6029	-0.5980	-0.5926	-0.5869	-0.5806	-0.5739	-0.5665	-0.5587	-0.5502	-0.5412	-0.5317	-0.5216	-0.5110	-0.5000	-0.4885	-0.4767	-0.4645	-0.4522	-0.4396	-0.4270	-0.4144	-0.4019	-0.3895	-0.3773	-0.3655	-0.3541	-0.3431	-0.3326	-0.3228	-0.3136	-0.3051	-0.2973	-0.2902	-0.2839	-0.2783	-0.2736	-0.2695	-0.2661	-0.2634	-0.2613	-0.2598	-0.2587	-0.2580
463.3500	2	-1.5176	-1.5282	-1.5382	-1.5474	-1.5560	-1.5637	-1.5706	-1.5767	-1.5818	-1.5861	-1.5895	-1.5919	-1.5935	-1.5941	-1.5939	-1.5929	-1.5910	-1.5884	-1.5850	-1.5810	-1.5763	-1.5711	-1.5654	-1.5593	-1.5529	-1.5462	-1.5394	-1.5324	-1.5254	-1.5184	-1.5115	-1.5048	-1.4984	-1.4923	-1.4865	-1.4812	-1.4763	-1.4720	-1.4682	-1.4649	-1.4623	-1.4603	-1.4589	-1.4581	-1.4580	-1.4584	-1.4595	-1.4612
477.5000	2	0.6567	0.6473	0.6373	0.6265	0.6151	0.6029	0.5901	0.5766	0.5625	0.5479	0.5327	0.5172	0.5012	0.4849	0.4684	0.4517	0.4350	0.4182	0.4015	0.3850	0.3688	0.3528	0.3373	0.3223	0.3078	0.2939	0.2807	0.2682	0.2565	0.2455	0.2354	0.2262	0.2178	0.2103	0.2036	0.1977	0.1927	0.1885	0.1850	0.1821	0.1800	0.1784	0.1773	0.1766	0.1764	0.1764	0.1767	0.1771
518.3500	2	-1.4286	-1.4326	-1.4366	-1.4404	-1.4441	-1.4477	-1.4511	-1.4544	-1.4575	-1.4603	-1.4630	-1.4655	-1.4679	-1.4701	-1.4721	-1.4740	-1.4758	-1.4775	-1.4791	-1.4808	-1.4824	-1.4841	-1.4859	-1.4879	-1.4899	-1.4922	-1.4947	-1.4975	-1.5005	-1.5039	-1.5077	-1.5119	-1.5164	-1.5214	-1.5269	-1.5328	-1.5393	-1.5462	-1.5536	-1.5615	-1.5698	-1.5787	-1.5880	-1.5978	-1.6080	-1.6186	-1.6296	-1.6409
[truncated: 953 more columns]
