# Supplementary material for: Inhibitory medial zona incerta pathway drives exploratory behavior by inhibiting glutamatergic cuneiform neurons
Source: Nat Commun. 2024 Feb 7;15:1160. doi: 10.1038/s41467-024-45288-x (PMC10850156; doi:10.1038/s41467-024-45288-x)
Supplement: Supplementary file 4 — Supplementary Software [file 41467_2024_45288_MOESM4_ESM.zip › Fiber Photometry Software/Outputs - from Sample Data/Holeboard outputs/Holeboard_cleversys/HoleBoard_Full - dff.csv]

# time	dff
0.0000	-10.8771
0.0100	-10.8647
0.0200	-10.8949
0.0300	-10.8447
0.0400	-10.9254
0.0500	-10.8000
0.0600	-11.0018
0.0700	-10.6802
0.0800	-11.2779
0.0900	-2.3862
0.1000	-0.9916
0.1100	-1.5184
0.1200	-1.2146
0.1300	-1.3996
0.1400	-1.2864
0.1500	-1.3804
0.1600	-1.3558
0.1700	-1.3957
0.1800	-1.3844
0.1900	-1.3848
0.2000	-1.3860
0.2100	-1.3964
0.2200	-1.4177
0.2300	-1.4510
0.2400	-1.4853
0.2500	-1.3705
0.2600	-1.3817
0.2700	-1.3929
0.2800	-1.4040
0.2900	-1.4150
0.3000	-1.4259
0.3100	-1.4365
0.3200	-1.4468
0.3300	-1.4569
0.3400	-1.4667
0.3500	-1.4761
0.3600	-1.4851
0.3700	-1.4937
0.3800	-1.5019
0.3900	-1.5096
0.4000	-1.5169
0.4100	-1.5236
0.4200	-1.5298
0.4300	-1.5355
0.4400	-1.5407
0.4500	-1.5453
0.4600	-1.5494
0.4700	-1.5530
0.4800	-1.5560
0.4900	-1.5585
0.5000	-1.5606
0.5100	-1.5622
0.5200	-1.5633
0.5300	-1.5640
0.5400	-1.5643
0.5500	-1.5642
0.5600	-1.5638
0.5700	-1.5630
0.5800	-1.5620
0.5900	-1.5608
0.6000	-1.5594
0.6100	-1.5578
0.6200	-1.5560
0.6300	-1.5542
0.6400	-1.5524
0.6500	-1.5505
0.6600	-1.5487
0.6700	-1.5468
0.6800	-1.5451
0.6900	-1.5435
0.7000	-1.5420
0.7100	-1.5406
0.7200	-1.5394
0.7300	-1.5383
0.7400	-1.5374
0.7500	-1.5367
0.7600	-1.5362
0.7700	-1.5358
0.7800	-1.5356
0.7900	-1.5355
0.8000	-1.5355
0.8100	-1.5357
0.8200	-1.5359
0.8300	-1.5361
0.8400	-1.5364
0.8500	-1.5366
0.8600	-1.5367
0.8700	-1.5368
0.8800	-1.5367
0.8900	-1.5364
0.9000	-1.5359
0.9100	-1.5352
0.9200	-1.5342
0.9300	-1.5328
0.9400	-1.5311
0.9500	-1.5290
0.9600	-1.5265
0.9700	-1.5236
0.9800	-1.5202
0.9900	-1.5163
1.0000	-1.5120
1.0100	-1.5073
1.0200	-1.5020
1.0300	-1.4963
1.0400	-1.4902
1.0500	-1.4837
1.0600	-1.4768
1.0700	-1.4695
1.0800	-1.4619
1.0900	-1.4541
1.1000	-1.4460
1.1100	-1.4377
1.1200	-1.4292
1.1300	-1.4207
1.1400	-1.4122
1.1500	-1.4037
1.1600	-1.3952
1.1700	-1.3869
1.1800	-1.3788
1.1900	-1.3709
1.2000	-1.3633
1.2100	-1.3560
1.2200	-1.3490
1.2300	-1.3425
1.2400	-1.3364
1.2500	-1.3307
1.2600	-1.3255
1.2700	-1.3207
1.2800	-1.3164
1.2900	-1.3126
1.3000	-1.3093
1.3100	-1.3063
1.3200	-1.3038
1.3300	-1.3017
1.3400	-1.2998
1.3500	-1.2983
1.3600	-1.2971
1.3700	-1.2960
1.3800	-1.2951
1.3900	-1.2942
1.4000	-1.2934
1.4100	-1.2925
1.4200	-1.2915
1.4300	-1.2904
1.4400	-1.2890
1.4500	-1.2874
1.4600	-1.2854
1.4700	-1.2830
1.4800	-1.2803
1.4900	-1.2771
1.5000	-1.2734
1.5100	-1.2693
1.5200	-1.2647
1.5300	-1.2595
1.5400	-1.2539
1.5500	-1.2478
1.5600	-1.2413
1.5700	-1.2344
1.5800	-1.2271
1.5900	-1.2195
1.6000	-1.2116
1.6100	-1.2036
1.6200	-1.1955
1.6300	-1.1874
1.6400	-1.1793
1.6500	-1.1714
1.6600	-1.1638
1.6700	-1.1565
1.6800	-1.1496
1.6900	-1.1432
1.7000	-1.1374
1.7100	-1.1323
1.7200	-1.1279
1.7300	-1.1243
1.7400	-1.1216
1.7500	-1.1198
1.7600	-1.1189
1.7700	-1.1190
1.7800	-1.1200
1.7900	-1.1220
1.8000	-1.1249
1.8100	-1.1287
1.8200	-1.1333
1.8300	-1.1387
1.8400	-1.1448
1.8500	-1.1515
1.8600	-1.1587
1.8700	-1.1662
1.8800	-1.1740
1.8900	-1.1818
1.9000	-1.1896
1.9100	-1.1971
1.9200	-1.2042
1.9300	-1.2107
1.9400	-1.2165
1.9500	-1.2213
1.9600	-1.2250
1.9700	-1.2274
1.9800	-1.2284
1.9900	-1.2278
2.0000	-1.2254
2.0100	-1.2211
2.0200	-1.2148
2.0300	-1.2063
2.0400	-1.1956
2.0500	-1.1825
2.0600	-1.1671
2.0700	-1.1492
2.0800	-1.1289
2.0900	-1.1062
2.1000	-1.0810
2.1100	-1.0534
2.1200	-1.0235
2.1300	-0.9914
2.1400	-0.9570
2.1500	-0.9207
2.1600	-0.8825
2.1700	-0.8425
2.1800	-0.8009
2.1900	-0.7579
2.2000	-0.7138
2.2100	-0.6686
2.2200	-0.6227
2.2300	-0.5762
2.2400	-0.5293
2.2500	-0.4823
2.2600	-0.4354
2.2700	-0.3888
2.2800	-0.3427
2.2900	-0.2973
2.3000	-0.2528
2.3100	-0.2095
2.3200	-0.1674
2.3300	-0.1267
2.3400	-0.0877
2.3500	-0.0503
2.3600	-0.0148
2.3700	0.0189
2.3800	0.0505
2.3900	0.0801
2.4000	0.1076
2.4100	0.1330
2.4200	0.1564
2.4300	0.1776
2.4400	0.1967
2.4500	0.2139
2.4600	0.2291
2.4700	0.2424
2.4800	0.2539
2.4900	0.2638
2.5000	0.2721
2.5100	0.2789
2.5200	0.2843
2.5300	0.2886
2.5400	0.2918
2.5500	0.2940
2.5600	0.2954
2.5700	0.2962
2.5800	0.2963
2.5900	0.2961
2.6000	0.2955
2.6100	0.2947
2.6200	0.2938
2.6300	0.2929
2.6400	0.2921
2.6500	0.2915
2.6600	0.2911
2.6700	0.2911
2.6800	0.2914
2.6900	0.2922
2.7000	0.2933
2.7100	0.2950
2.7200	0.2972
2.7300	0.2999
2.7400	0.3031
2.7500	0.3068
2.7600	0.3111
2.7700	0.3159
2.7800	0.3211
2.7900	0.3269
2.8000	0.3331
2.8100	0.3397
2.8200	0.3468
2.8300	0.3542
2.8400	0.3620
2.8500	0.3702
2.8600	0.3786
2.8700	0.3874
2.8800	0.3964
2.8900	0.4057
2.9000	0.4153
2.9100	0.4250
2.9200	0.4350
2.9300	0.4452
2.9400	0.4556
2.9500	0.4662
2.9600	0.4770
2.9700	0.4879
2.9800	0.4991
2.9900	0.5104
3.0000	0.5219
3.0100	0.5335
3.0200	0.5453
3.0300	0.5573
3.0400	0.5694
3.0500	0.5816
3.0600	0.5940
3.0700	0.6065
3.0800	0.6191
3.0900	0.6318
3.1000	0.6445
3.1100	0.6572
3.1200	0.6700
3.1300	0.6828
3.1400	0.6954
3.1500	0.7080
3.1600	0.7205
3.1700	0.7329
3.1800	0.7450
3.1900	0.7569
3.2000	0.7685
3.2100	0.7798
3.2200	0.7907
3.2300	0.8012
3.2400	0.8113
3.2500	0.8209
3.2600	0.8300
3.2700	0.8386
3.2800	0.8466
3.2900	0.8540
3.3000	0.8608
3.3100	0.8669
3.3200	0.8724
3.3300	0.8772
3.3400	0.8814
3.3500	0.8849
3.3600	0.8877
3.3700	0.8898
3.3800	0.8913
3.3900	0.8921
3.4000	0.8923
3.4100	0.8919
3.4200	0.8910
3.4300	0.8894
3.4400	0.8874
3.4500	0.8849
3.4600	0.8819
3.4700	0.8785
3.4800	0.8747
3.4900	0.8706
3.5000	0.8663
3.5100	0.8616
3.5200	0.8568
3.5300	0.8518
3.5400	0.8466
3.5500	0.8414
3.5600	0.8361
3.5700	0.8308
3.5800	0.8255
3.5900	0.8203
3.6000	0.8151
3.6100	0.8101
3.6200	0.8052
3.6300	0.8004
3.6400	0.7959
3.6500	0.7915
3.6600	0.7874
3.6700	0.7835
3.6800	0.7799
3.6900	0.7765
3.7000	0.7734
3.7100	0.7706
3.7200	0.7681
3.7300	0.7659
3.7400	0.7640
3.7500	0.7625
3.7600	0.7612
3.7700	0.7602
3.7800	0.7596
3.7900	0.7593
3.8000	0.7594
3.8100	0.7597
3.8200	0.7604
3.8300	0.7615
3.8400	0.7629
3.8500	0.7646
3.8600	0.7667
3.8700	0.7691
3.8800	0.7719
3.8900	0.7750
3.9000	0.7785
3.9100	0.7823
3.9200	0.7865
3.9300	0.7910
3.9400	0.7959
3.9500	0.8011
3.9600	0.8067
3.9700	0.8126
3.9800	0.8189
3.9900	0.8254
4.0000	0.8323
4.0100	0.8395
4.0200	0.8469
4.0300	0.8546
4.0400	0.8625
4.0500	0.8707
4.0600	0.8790
4.0700	0.8875
4.0800	0.8962
4.0900	0.9049
4.1000	0.9137
4.1100	0.9225
4.1200	0.9313
4.1300	0.9401
4.1400	0.9488
4.1500	0.9573
4.1600	0.9657
4.1700	0.9739
4.1800	0.9818
4.1900	0.9895
4.2000	0.9968
4.2100	1.0037
4.2200	1.0103
4.2300	1.0164
4.2400	1.0220
4.2500	1.0272
4.2600	1.0318
4.2700	1.0359
4.2800	1.0395
4.2900	1.0425
4.3000	1.0450
4.3100	1.0469
4.3200	1.0483
4.3300	1.0491
4.3400	1.0494
4.3500	1.0493
4.3600	1.0486
4.3700	1.0475
4.3800	1.0461
4.3900	1.0442
4.4000	1.0421
4.4100	1.0397
4.4200	1.0370
4.4300	1.0343
4.4400	1.0314
4.4500	1.0285
4.4600	1.0256
4.4700	1.0228
4.4800	1.0201
4.4900	1.0177
4.5000	1.0154
4.5100	1.0135
4.5200	1.0119
4.5300	1.0107
4.5400	1.0099
4.5500	1.0096
4.5600	1.0098
4.5700	1.0105
4.5800	1.0117
4.5900	1.0134
4.6000	1.0156
4.6100	1.0183
4.6200	1.0216
4.6300	1.0253
4.6400	1.0294
4.6500	1.0339
4.6600	1.0388
4.6700	1.0440
4.6800	1.0495
4.6900	1.0551
4.7000	1.0608
4.7100	1.0666
4.7200	1.0724
4.7300	1.0782
4.7400	1.0837
4.7500	1.0891
4.7600	1.0941
4.7700	1.0988
4.7800	1.1031
4.7900	1.1069
4.8000	1.1102
4.8100	1.1129
4.8200	1.1151
4.8300	1.1166
4.8400	1.1174
4.8500	1.1176
4.8600	1.1172
4.8700	1.1161
4.8800	1.1144
4.8900	1.1121
4.9000	1.1092
4.9100	1.1058
4.9200	1.1020
4.9300	1.0978
4.9400	1.0933
4.9500	1.0885
4.9600	1.0836
4.9700	1.0787
4.9800	1.0738
4.9900	1.0690
5.0000	1.0645
5.0100	1.0603
5.0200	1.0566
5.0300	1.0534
5.0400	1.0508
5.0500	1.0490
5.0600	1.0479
5.0700	1.0478
5.0800	1.0486
5.0900	1.0504
5.1000	1.0533
5.1100	1.0573
5.1200	1.0624
5.1300	1.0686
5.1400	1.0761
5.1500	1.0847
5.1600	1.0944
5.1700	1.1052
5.1800	1.1171
5.1900	1.1301
5.2000	1.1440
5.2100	1.1588
5.2200	1.1744
5.2300	1.1907
5.2400	1.2078
5.2500	1.2253
5.2600	1.2433
5.2700	1.2617
5.2800	1.2803
5.2900	1.2991
5.3000	1.3180
5.3100	1.3368
5.3200	1.3554
5.3300	1.3739
5.3400	1.3920
5.3500	1.4097
5.3600	1.4271
5.3700	1.4439
5.3800	1.4601
5.3900	1.4757
5.4000	1.4908
5.4100	1.5051
5.4200	1.5189
5.4300	1.5319
5.4400	1.5443
5.4500	1.5561
5.4600	1.5672
5.4700	1.5778
5.4800	1.5878
5.4900	1.5973
5.5000	1.6064
5.5100	1.6151
5.5200	1.6234
5.5300	1.6315
5.5400	1.6394
5.5500	1.6471
5.5600	1.6547
5.5700	1.6622
5.5800	1.6697
5.5900	1.6773
5.6000	1.6850
5.6100	1.6928
5.6200	1.7008
5.6300	1.7089
5.6400	1.7172
5.6500	1.7257
5.6600	1.7344
5.6700	1.7432
5.6800	1.7523
5.6900	1.7614
5.7000	1.7707
5.7100	1.7800
5.7200	1.7894
5.7300	1.7987
5.7400	1.8079
5.7500	1.8170
5.7600	1.8259
5.7700	1.8346
5.7800	1.8430
5.7900	1.8509
5.8000	1.8585
5.8100	1.8655
5.8200	1.8720
5.8300	1.8779
5.8400	1.8832
5.8500	1.8878
5.8600	1.8917
5.8700	1.8948
5.8800	1.8973
5.8900	1.8989
5.9000	1.8998
5.9100	1.9000
5.9200	1.8994
5.9300	1.8981
5.9400	1.8960
5.9500	1.8934
5.9600	1.8901
5.9700	1.8862
5.9800	1.8819
5.9900	1.8770
6.0000	1.8718
6.0100	1.8662
6.0200	1.8604
6.0300	1.8543
6.0400	1.8482
6.0500	1.8419
6.0600	1.8356
6.0700	1.8294
6.0800	1.8233
6.0900	1.8174
6.1000	1.8117
6.1100	1.8062
6.1200	1.8010
6.1300	1.7962
6.1400	1.7917
6.1500	1.7876
6.1600	1.7839
6.1700	1.7806
6.1800	1.7777
6.1900	1.7751
6.2000	1.7729
6.2100	1.7711
6.2200	1.7695
6.2300	1.7683
6.2400	1.7672
6.2500	1.7664
6.2600	1.7657
6.2700	1.7651
6.2800	1.7645
6.2900	1.7639
6.3000	1.7632
6.3100	1.7623
6.3200	1.7613
6.3300	1.7600
6.3400	1.7584
6.3500	1.7563
6.3600	1.7539
6.3700	1.7510
6.3800	1.7475
6.3900	1.7435
6.4000	1.7389
6.4100	1.7337
6.4200	1.7278
6.4300	1.7212
6.4400	1.7140
6.4500	1.7060
6.4600	1.6974
6.4700	1.6880
6.4800	1.6780
6.4900	1.6673
6.5000	1.6559
6.5100	1.6440
6.5200	1.6314
6.5300	1.6183
6.5400	1.6047
6.5500	1.5907
6.5600	1.5762
6.5700	1.5614
6.5800	1.5463
6.5900	1.5309
6.6000	1.5154
6.6100	1.4998
6.6200	1.4842
6.6300	1.4686
6.6400	1.4531
6.6500	1.4377
6.6600	1.4226
6.6700	1.4078
6.6800	1.3933
6.6900	1.3793
6.7000	1.3657
6.7100	1.3527
6.7200	1.3402
6.7300	1.3284
6.7400	1.3173
6.7500	1.3069
6.7600	1.2973
6.7700	1.2885
6.7800	1.2805
6.7900	1.2733
6.8000	1.2670
6.8100	1.2616
6.8200	1.2570
6.8300	1.2533
6.8400	1.2505
6.8500	1.2486
6.8600	1.2474
6.8700	1.2471
6.8800	1.2476
6.8900	1.2489
6.9000	1.2508
6.9100	1.2535
6.9200	1.2567
6.9300	1.2606
6.9400	1.2650
6.9500	1.2699
6.9600	1.2751
6.9700	1.2808
6.9800	1.2867
6.9900	1.2929
7.0000	1.2993
7.0100	1.3058
7.0200	1.3123
7.0300	1.3189
7.0400	1.3253
7.0500	1.3317
7.0600	1.3379
7.0700	1.3440
7.0800	1.3497
7.0900	1.3552
7.1000	1.3603
7.1100	1.3651
7.1200	1.3696
7.1300	1.3736
7.1400	1.3772
7.1500	1.3804
7.1600	1.3832
7.1700	1.3855
7.1800	1.3875
7.1900	1.3890
7.2000	1.3901
7.2100	1.3909
7.2200	1.3914
7.2300	1.3915
7.2400	1.3913
7.2500	1.3909
7.2600	1.3903
7.2700	1.3895
7.2800	1.3885
7.2900	1.3875
7.3000	1.3863
7.3100	1.3852
7.3200	1.3840
7.3300	1.3829
7.3400	1.3819
7.3500	1.3810
7.3600	1.3802
7.3700	1.3795
7.3800	1.3791
7.3900	1.3788
7.4000	1.3788
7.4100	1.3789
7.4200	1.3793
7.4300	1.3800
7.4400	1.3808
7.4500	1.3819
7.4600	1.3832
7.4700	1.3848
7.4800	1.3865
7.4900	1.3884
7.5000	1.3905
7.5100	1.3928
7.5200	1.3952
7.5300	1.3978
7.5400	1.4004
7.5500	1.4032
7.5600	1.4060
7.5700	1.4089
7.5800	1.4119
7.5900	1.4149
7.6000	1.4179
7.6100	1.4210
7.6200	1.4240
7.6300	1.4271
7.6400	1.4303
7.6500	1.4334
7.6600	1.4366
7.6700	1.4398
7.6800	1.4431
7.6900	1.4464
7.7000	1.4498
7.7100	1.4532
7.7200	1.4568
7.7300	1.4605
7.7400	1.4643
7.7500	1.4682
7.7600	1.4723
7.7700	1.4765
7.7800	1.4809
7.7900	1.4855
7.8000	1.4902
7.8100	1.4951
7.8200	1.5002
7.8300	1.5055
7.8400	1.5109
7.8500	1.5164
7.8600	1.5221
7.8700	1.5278
7.8800	1.5336
7.8900	1.5395
7.9000	1.5453
7.9100	1.5512
7.9200	1.5569
7.9300	1.5626
7.9400	1.5681
7.9500	1.5735
7.9600	1.5786
7.9700	1.5834
7.9800	1.5880
7.9900	1.5922
8.0000	1.5960
8.0100	1.5994
8.0200	1.6024
8.0300	1.6050
8.0400	1.6070
8.0500	1.6087
8.0600	1.6098
8.0700	1.6105
8.0800	1.6107
8.0900	1.6105
8.1000	1.6098
8.1100	1.6088
8.1200	1.6075
8.1300	1.6058
8.1400	1.6039
8.1500	1.6019
8.1600	1.5997
8.1700	1.5975
8.1800	1.5953
8.1900	1.5933
8.2000	1.5914
8.2100	1.5898
8.2200	1.5885
8.2300	1.5877
8.2400	1.5875
8.2500	1.5878
8.2600	1.5888
8.2700	1.5905
8.2800	1.5930
8.2900	1.5964
8.3000	1.6008
8.3100	1.6060
8.3200	1.6123
8.3300	1.6196
8.3400	1.6279
8.3500	1.6373
8.3600	1.6477
8.3700	1.6591
8.3800	1.6715
8.3900	1.6849
8.4000	1.6992
8.4100	1.7143
8.4200	1.7302
8.4300	1.7469
8.4400	1.7642
8.4500	1.7820
8.4600	1.8003
8.4700	1.8190
8.4800	1.8380
8.4900	1.8571
8.5000	1.8762
8.5100	1.8953
8.5200	1.9143
8.5300	1.9330
8.5400	1.9513
8.5500	1.9691
8.5600	1.9864
8.5700	2.0031
8.5800	2.0190
8.5900	2.0340
8.6000	2.0482
8.6100	2.0615
8.6200	2.0737
8.6300	2.0849
8.6400	2.0951
8.6500	2.1041
8.6600	2.1119
8.6700	2.1186
8.6800	2.1242
8.6900	2.1286
8.7000	2.1319
8.7100	2.1341
8.7200	2.1352
8.7300	2.1352
8.7400	2.1342
8.7500	2.1322
8.7600	2.1293
8.7700	2.1256
8.7800	2.1210
8.7900	2.1156
8.8000	2.1096
8.8100	2.1029
8.8200	2.0957
8.8300	2.0879
8.8400	2.0797
8.8500	2.0712
8.8600	2.0623
8.8700	2.0532
8.8800	2.0439
8.8900	2.0344
8.9000	2.0250
8.9100	2.0155
8.9200	2.0060
8.9300	1.9967
8.9400	1.9875
8.9500	1.9786
8.9600	1.9699
8.9700	1.9615
8.9800	1.9535
8.9900	1.9459
9.0000	1.9387
9.0100	1.9321
9.0200	1.9259
9.0300	1.9204
9.0400	1.9154
9.0500	1.9111
9.0600	1.9074
9.0700	1.9044
9.0800	1.9021
9.0900	1.9006
9.1000	1.8998
9.1100	1.8997
9.1200	1.9004
9.1300	1.9018
9.1400	1.9040
9.1500	1.9069
9.1600	1.9105
9.1700	1.9149
9.1800	1.9199
9.1900	1.9255
9.2000	1.9317
9.2100	1.9384
9.2200	1.9456
9.2300	1.9532
9.2400	1.9611
9.2500	1.9693
9.2600	1.9776
9.2700	1.9861
9.2800	1.9945
9.2900	2.0028
9.3000	2.0109
9.3100	2.0187
9.3200	2.0261
9.3300	2.0329
9.3400	2.0391
9.3500	2.0446
9.3600	2.0492
9.3700	2.0528
9.3800	2.0554
9.3900	2.0569
9.4000	2.0572
9.4100	2.0562
9.4200	2.0538
9.4300	2.0500
9.4400	2.0447
9.4500	2.0379
9.4600	2.0296
9.4700	2.0197
9.4800	2.0083
9.4900	1.9954
9.5000	1.9810
9.5100	1.9651
9.5200	1.9478
9.5300	1.9292
9.5400	1.9093
9.5500	1.8882
9.5600	1.8660
9.5700	1.8429
9.5800	1.8189
9.5900	1.7941
9.6000	1.7688
9.6100	1.7430
9.6200	1.7168
9.6300	1.6904
9.6400	1.6640
9.6500	1.6377
9.6600	1.6116
9.6700	1.5859
9.6800	1.5606
9.6900	1.5360
9.7000	1.5121
9.7100	1.4890
9.7200	1.4668
9.7300	1.4457
9.7400	1.4256
9.7500	1.4067
9.7600	1.3889
9.7700	1.3724
9.7800	1.3571
9.7900	1.3430
9.8000	1.3302
9.8100	1.3186
9.8200	1.3082
9.8300	1.2989
9.8400	1.2906
9.8500	1.2834
9.8600	1.2771
9.8700	1.2716
9.8800	1.2668
9.8900	1.2627
9.9000	1.2591
9.9100	1.2560
9.9200	1.2531
9.9300	1.2504
9.9400	1.2478
9.9500	1.2452
9.9600	1.2425
9.9700	1.2395
9.9800	1.2362
9.9900	1.2325
10.0000	1.2283
10.0100	1.2235
10.0200	1.2182
10.0300	1.2121
10.0400	1.2054
10.0500	1.1980
10.0600	1.1898
10.0700	1.1809
10.0800	1.1713
10.0900	1.1610
10.1000	1.1500
10.1100	1.1384
10.1200	1.1263
10.1300	1.1136
10.1400	1.1005
10.1500	1.0871
10.1600	1.0733
10.1700	1.0594
10.1800	1.0455
10.1900	1.0315
10.2000	1.0176
10.2100	1.0039
10.2200	0.9905
10.2300	0.9774
10.2400	0.9648
10.2500	0.9528
10.2600	0.9413
10.2700	0.9306
10.2800	0.9206
10.2900	0.9114
10.3000	0.9030
10.3100	0.8955
10.3200	0.8889
10.3300	0.8832
10.3400	0.8784
10.3500	0.8746
10.3600	0.8716
10.3700	0.8695
10.3800	0.8683
10.3900	0.8679
10.4000	0.8682
10.4100	0.8692
10.4200	0.8708
10.4300	0.8731
10.4400	0.8758
10.4500	0.8789
10.4600	0.8824
10.4700	0.8861
10.4800	0.8901
10.4900	0.8941
10.5000	0.8982
10.5100	0.9023
10.5200	0.9062
10.5300	0.9100
10.5400	0.9135
10.5500	0.9167
10.5600	0.9195
10.5700	0.9220
10.5800	0.9240
10.5900	0.9255
10.6000	0.9266
10.6100	0.9271
10.6200	0.9270
10.6300	0.9264
10.6400	0.9253
10.6500	0.9236
10.6600	0.9214
10.6700	0.9186
10.6800	0.9154
10.6900	0.9117
10.7000	0.9075
10.7100	0.9029
10.7200	0.8979
10.7300	0.8926
10.7400	0.8869
10.7500	0.8809
10.7600	0.8747
10.7700	0.8682
10.7800	0.8615
10.7900	0.8547
10.8000	0.8477
10.8100	0.8407
10.8200	0.8335
10.8300	0.8262
10.8400	0.8189
10.8500	0.8115
10.8600	0.8041
10.8700	0.7966
10.8800	0.7892
10.8900	0.7817
10.9000	0.7741
10.9100	0.7666
10.9200	0.7590
10.9300	0.7514
10.9400	0.7437
10.9500	0.7360
10.9600	0.7282
10.9700	0.7204
10.9800	0.7125
10.9900	0.7045
11.0000	0.6965
11.0100	0.6884
11.0200	0.6803
11.0300	0.6721
11.0400	0.6638
11.0500	0.6556
11.0600	0.6473
11.0700	0.6390
11.0800	0.6307
11.0900	0.6225
11.1000	0.6143
11.1100	0.6063
11.1200	0.5983
11.1300	0.5905
11.1400	0.5829
11.1500	0.5756
11.1600	0.5684
11.1700	0.5616
11.1800	0.5550
11.1900	0.5488
11.2000	0.5429
11.2100	0.5375
11.2200	0.5324
11.2300	0.5277
11.2400	0.5235
11.2500	0.5197
11.2600	0.5164
11.2700	0.5134
11.2800	0.5109
11.2900	0.5088
11.3000	0.5071
11.3100	0.5058
11.3200	0.5048
11.3300	0.5041
11.3400	0.5036
11.3500	0.5034
11.3600	0.5034
11.3700	0.5035
11.3800	0.5036
11.3900	0.5038
11.4000	0.5040
11.4100	0.5041
11.4200	0.5040
11.4300	0.5037
11.4400	0.5032
11.4500	0.5024
11.4600	0.5012
11.4700	0.4997
11.4800	0.4977
11.4900	0.4953
11.5000	0.4924
11.5100	0.4890
11.5200	0.4850
11.5300	0.4806
11.5400	0.4756
11.5500	0.4701
11.5600	0.4642
11.5700	0.4577
11.5800	0.4508
11.5900	0.4435
11.6000	0.4359
11.6100	0.4279
11.6200	0.4197
11.6300	0.4113
11.6400	0.4028
11.6500	0.3942
11.6600	0.3857
11.6700	0.3772
11.6800	0.3690
11.6900	0.3609
11.7000	0.3533
11.7100	0.3460
11.7200	0.3392
11.7300	0.3330
11.7400	0.3274
11.7500	0.3225
11.7600	0.3184
11.7700	0.3150
11.7800	0.3125
11.7900	0.3109
11.8000	0.3102
11.8100	0.3105
11.8200	0.3117
11.8300	0.3139
11.8400	0.3171
11.8500	0.3212
11.8600	0.3262
11.8700	0.3322
11.8800	0.3390
11.8900	0.3466
11.9000	0.3550
11.9100	0.3642
11.9200	0.3740
11.9300	0.3843
11.9400	0.3952
11.9500	0.4065
11.9600	0.4181
11.9700	0.4300
11.9800	0.4421
11.9900	0.4542
12.0000	0.4664
12.0100	0.4784
12.0200	0.4902
12.0300	0.5018
12.0400	0.5130
12.0500	0.5238
12.0600	0.5341
12.0700	0.5438
12.0800	0.5529
12.0900	0.5613
12.1000	0.5689
12.1100	0.5758
12.1200	0.5818
12.1300	0.5869
12.1400	0.5911
12.1500	0.5944
12.1600	0.5968
12.1700	0.5983
12.1800	0.5989
12.1900	0.5985
12.2000	0.5973
12.2100	0.5952
12.2200	0.5922
12.2300	0.5885
12.2400	0.5839
12.2500	0.5787
12.2600	0.5727
12.2700	0.5662
12.2800	0.5590
12.2900	0.5514
12.3000	0.5433
12.3100	0.5347
12.3200	0.5259
12.3300	0.5168
12.3400	0.5075
12.3500	0.4980
12.3600	0.4885
12.3700	0.4790
12.3800	0.4695
12.3900	0.4601
12.4000	0.4509
12.4100	0.4419
12.4200	0.4331
12.4300	0.4247
12.4400	0.4167
12.4500	0.4090
12.4600	0.4018
12.4700	0.3952
12.4800	0.3890
12.4900	0.3834
12.5000	0.3784
12.5100	0.3740
12.5200	0.3702
12.5300	0.3670
12.5400	0.3645
12.5500	0.3627
12.5600	0.3616
12.5700	0.3610
12.5800	0.3612
12.5900	0.3620
12.6000	0.3635
12.6100	0.3655
12.6200	0.3682
12.6300	0.3714
12.6400	0.3752
12.6500	0.3796
12.6600	0.3844
12.6700	0.3896
12.6800	0.3953
12.6900	0.4014
12.7000	0.4078
12.7100	0.4145
12.7200	0.4214
12.7300	0.4286
12.7400	0.4359
12.7500	0.4432
12.7600	0.4507
12.7700	0.4581
12.7800	0.4655
12.7900	0.4728
12.8000	0.4800
12.8100	0.4870
12.8200	0.4937
12.8300	0.5002
12.8400	0.5064
12.8500	0.5123
12.8600	0.5177
12.8700	0.5228
12.8800	0.5275
12.8900	0.5317
12.9000	0.5354
12.9100	0.5387
12.9200	0.5414
12.9300	0.5437
12.9400	0.5455
12.9500	0.5468
12.9600	0.5475
12.9700	0.5479
12.9800	0.5477
12.9900	0.5471
13.0000	0.5461
13.0100	0.5446
13.0200	0.5428
13.0300	0.5406
13.0400	0.5381
13.0500	0.5352
13.0600	0.5321
13.0700	0.5288
13.0800	0.5252
13.0900	0.5214
13.1000	0.5175
13.1100	0.5134
13.1200	0.5092
13.1300	0.5049
13.1400	0.5006
13.1500	0.4962
13.1600	0.4917
13.1700	0.4872
13.1800	0.4828
13.1900	0.4783
13.2000	0.4738
13.2100	0.4693
13.2200	0.4648
13.2300	0.4603
13.2400	0.4557
13.2500	0.4512
13.2600	0.4466
13.2700	0.4420
13.2800	0.4373
13.2900	0.4325
13.3000	0.4276
13.3100	0.4226
13.3200	0.4175
13.3300	0.4123
13.3400	0.4069
13.3500	0.4013
13.3600	0.3956
13.3700	0.3897
13.3800	0.3835
13.3900	0.3772
13.4000	0.3706
13.4100	0.3639
13.4200	0.3569
13.4300	0.3498
13.4400	0.3425
13.4500	0.3350
13.4600	0.3273
13.4700	0.3195
13.4800	0.3116
13.4900	0.3036
13.5000	0.2955
13.5100	0.2874
13.5200	0.2792
13.5300	0.2711
13.5400	0.2631
13.5500	0.2552
13.5600	0.2473
13.5700	0.2397
13.5800	0.2322
13.5900	0.2250
13.6000	0.2180
13.6100	0.2113
13.6200	0.2050
13.6300	0.1989
13.6400	0.1933
13.6500	0.1880
13.6600	0.1831
13.6700	0.1786
13.6800	0.1745
13.6900	0.1709
13.7000	0.1677
13.7100	0.1649
13.7200	0.1625
13.7300	0.1606
13.7400	0.1590
13.7500	0.1578
13.7600	0.1570
13.7700	0.1565
13.7800	0.1563
13.7900	0.1564
13.8000	0.1568
13.8100	0.1575
13.8200	0.1583
13.8300	0.1593
13.8400	0.1605
13.8500	0.1618
13.8600	0.1633
13.8700	0.1648
13.8800	0.1663
13.8900	0.1679
13.9000	0.1696
13.9100	0.1712
13.9200	0.1728
13.9300	0.1744
13.9400	0.1760
13.9500	0.1776
13.9600	0.1791
13.9700	0.1806
13.9800	0.1821
13.9900	0.1836
14.0000	0.1851
14.0100	0.1866
14.0200	0.1881
14.0300	0.1897
14.0400	0.1913
14.0500	0.1930
14.0600	0.1947
14.0700	0.1966
14.0800	0.1986
14.0900	0.2007
14.1000	0.2030
14.1100	0.2054
14.1200	0.2080
14.1300	0.2108
14.1400	0.2137
14.1500	0.2168
14.1600	0.2200
14.1700	0.2234
14.1800	0.2270
14.1900	0.2306
14.2000	0.2344
14.2100	0.2383
14.2200	0.2421
14.2300	0.2461
14.2400	0.2500
14.2500	0.2538
14.2600	0.2576
14.2700	0.2612
14.2800	0.2646
14.2900	0.2679
14.3000	0.2708
14.3100	0.2735
14.3200	0.2758
14.3300	0.2777
14.3400	0.2792
14.3500	0.2802
14.3600	0.2807
14.3700	0.2806
14.3800	0.2800
14.3900	0.2788
14.4000	0.2770
14.4100	0.2746
14.4200	0.2716
14.4300	0.2680
14.4400	0.2637
14.4500	0.2588
14.4600	0.2534
14.4700	0.2473
14.4800	0.2408
14.4900	0.2337
14.5000	0.2262
14.5100	0.2182
14.5200	0.2099
14.5300	0.2013
14.5400	0.1924
14.5500	0.1833
14.5600	0.1741
14.5700	0.1647
14.5800	0.1554
14.5900	0.1461
14.6000	0.1369
14.6100	0.1279
14.6200	0.1191
14.6300	0.1106
14.6400	0.1023
14.6500	0.0945
14.6600	0.0871
14.6700	0.0801
14.6800	0.0737
14.6900	0.0677
14.7000	0.0622
14.7100	0.0573
14.7200	0.0530
14.7300	0.0491
14.7400	0.0458
14.7500	0.0431
14.7600	0.0408
14.7700	0.0390
14.7800	0.0376
14.7900	0.0366
14.8000	0.0360
14.8100	0.0357
14.8200	0.0356
14.8300	0.0358
14.8400	0.0361
14.8500	0.0365
14.8600	0.0369
14.8700	0.0374
14.8800	0.0378
14.8900	0.0380
14.9000	0.0381
14.9100	0.0380
14.9200	0.0377
14.9300	0.0371
14.9400	0.0361
14.9500	0.0349
14.9600	0.0332
14.9700	0.0313
14.9800	0.0290
14.9900	0.0263
15.0000	0.0233
15.0100	0.0199
15.0200	0.0163
15.0300	0.0124
15.0400	0.0083
15.0500	0.0040
15.0600	-0.0003
15.0700	-0.0048
15.0800	-0.0092
15.0900	-0.0136
15.1000	-0.0178
15.1100	-0.0218
15.1200	-0.0255
15.1300	-0.0289
15.1400	-0.0318
15.1500	-0.0342
15.1600	-0.0361
15.1700	-0.0374
15.1800	-0.0380
15.1900	-0.0379
15.2000	-0.0370
15.2100	-0.0353
15.2200	-0.0328
15.2300	-0.0294
15.2400	-0.0252
15.2500	-0.0202
15.2600	-0.0143
15.2700	-0.0076
15.2800	-0.0001
15.2900	0.0082
15.3000	0.0171
15.3100	0.0266
15.3200	0.0367
15.3300	0.0472
15.3400	0.0581
15.3500	0.0692
15.3600	0.0805
15.3700	0.0919
15.3800	0.1031
15.3900	0.1142
15.4000	0.1250
15.4100	0.1353
15.4200	0.1451
15.4300	0.1542
15.4400	0.1625
15.4500	0.1698
15.4600	0.1762
15.4700	0.1814
15.4800	0.1853
15.4900	0.1880
15.5000	0.1893
15.5100	0.1891
15.5200	0.1874
15.5300	0.1842
15.5400	0.1794
15.5500	0.1730
15.5600	0.1651
15.5700	0.1557
15.5800	0.1447
15.5900	0.1322
15.6000	0.1184
15.6100	0.1032
15.6200	0.0868
15.6300	0.0693
15.6400	0.0507
15.6500	0.0313
15.6600	0.0111
15.6700	-0.0097
15.6800	-0.0309
15.6900	-0.0524
15.7000	-0.0740
15.7100	-0.0956
15.7200	-0.1170
15.7300	-0.1380
15.7400	-0.1584
15.7500	-0.1782
15.7600	-0.1971
15.7700	-0.2151
15.7800	-0.2319
15.7900	-0.2474
15.8000	-0.2615
15.8100	-0.2742
15.8200	-0.2853
15.8300	-0.2947
15.8400	-0.3024
15.8500	-0.3084
15.8600	-0.3126
15.8700	-0.3150
15.8800	-0.3156
15.8900	-0.3145
15.9000	-0.3116
15.9100	-0.3070
15.9200	-0.3008
15.9300	-0.2932
15.9400	-0.2841
15.9500	-0.2736
15.9600	-0.2620
15.9700	-0.2494
15.9800	-0.2358
15.9900	-0.2215
16.0000	-0.2065
16.0100	-0.1911
16.0200	-0.1754
16.0300	-0.1596
16.0400	-0.1437
16.0500	-0.1280
16.0600	-0.1127
16.0700	-0.0978
16.0800	-0.0835
16.0900	-0.0699
16.1000	-0.0572
16.1100	-0.0454
16.1200	-0.0347
16.1300	-0.0250
16.1400	-0.0166
16.1500	-0.0094
16.1600	-0.0034
16.1700	0.0013
16.1800	0.0046
16.1900	0.0067
16.2000	0.0076
16.2100	0.0072
16.2200	0.0056
16.2300	0.0029
16.2400	-0.0008
16.2500	-0.0055
16.2600	-0.0111
16.2700	-0.0174
16.2800	-0.0244
16.2900	-0.0319
16.3000	-0.0399
16.3100	-0.0482
16.3200	-0.0567
16.3300	-0.0653
16.3400	-0.0738
16.3500	-0.0823
16.3600	-0.0904
16.3700	-0.0983
16.3800	-0.1057
16.3900	-0.1125
16.4000	-0.1188
16.4100	-0.1244
16.4200	-0.1293
16.4300	-0.1334
16.4400	-0.1366
16.4500	-0.1391
16.4600	-0.1407
16.4700	-0.1414
16.4800	-0.1413
16.4900	-0.1403
16.5000	-0.1386
16.5100	-0.1361
16.5200	-0.1328
16.5300	-0.1288
16.5400	-0.1242
16.5500	-0.1191
16.5600	-0.1135
16.5700	-0.1074
16.5800	-0.1009
16.5900	-0.0942
16.6000	-0.0873
16.6100	-0.0802
16.6200	-0.0731
16.6300	-0.0660
16.6400	-0.0589
16.6500	-0.0520
16.6600	-0.0453
16.6700	-0.0388
16.6800	-0.0326
16.6900	-0.0267
16.7000	-0.0213
16.7100	-0.0162
16.7200	-0.0115
16.7300	-0.0073
16.7400	-0.0035
16.7500	-0.0002
16.7600	0.0027
16.7700	0.0051
16.7800	0.0071
16.7900	0.0087
16.8000	0.0100
16.8100	0.0108
16.8200	0.0114
16.8300	0.0117
16.8400	0.0117
16.8500	0.0114
16.8600	0.0110
16.8700	0.0105
16.8800	0.0098
16.8900	0.0091
16.9000	0.0083
16.9100	0.0074
16.9200	0.0066
16.9300	0.0059
16.9400	0.0051
16.9500	0.0045
16.9600	0.0040
16.9700	0.0035
16.9800	0.0032
16.9900	0.0030
17.0000	0.0029
17.0100	0.0029
17.0200	0.0030
17.0300	0.0033
17.0400	0.0036
17.0500	0.0040
17.0600	0.0045
17.0700	0.0051
17.0800	0.0057
17.0900	0.0063
17.1000	0.0069
17.1100	0.0075
17.1200	0.0080
17.1300	0.0086
17.1400	0.0090
17.1500	0.0094
17.1600	0.0097
17.1700	0.0099
17.1800	0.0100
17.1900	0.0100
17.2000	0.0099
17.2100	0.0096
17.2200	0.0092
17.2300	0.0087
17.2400	0.0080
17.2500	0.0073
17.2600	0.0064
17.2700	0.0054
17.2800	0.0042
17.2900	0.0030
17.3000	0.0017
17.3100	0.0002
17.3200	-0.0013
17.3300	-0.0030
17.3400	-0.0047
17.3500	-0.0065
17.3600	-0.0084
17.3700	-0.0104
17.3800	-0.0125
17.3900	-0.0147
17.4000	-0.0169
17.4100	-0.0193
17.4200	-0.0218
17.4300	-0.0244
17.4400	-0.0272
17.4500	-0.0301
17.4600	-0.0331
17.4700	-0.0363
17.4800	-0.0397
17.4900	-0.0433
17.5000	-0.0471
17.5100	-0.0510
17.5200	-0.0552
17.5300	-0.0596
17.5400	-0.0642
17.5500	-0.0690
17.5600	-0.0740
17.5700	-0.0792
17.5800	-0.0846
17.5900	-0.0901
17.6000	-0.0958
17.6100	-0.1016
17.6200	-0.1075
17.6300	-0.1135
17.6400	-0.1194
17.6500	-0.1253
17.6600	-0.1311
17.6700	-0.1368
17.6800	-0.1423
17.6900	-0.1475
17.7000	-0.1524
17.7100	-0.1569
17.7200	-0.1610
17.7300	-0.1645
17.7400	-0.1674
17.7500	-0.1697
17.7600	-0.1712
17.7700	-0.1719
17.7800	-0.1718
17.7900	-0.1708
17.8000	-0.1688
17.8100	-0.1657
17.8200	-0.1616
17.8300	-0.1564
17.8400	-0.1501
17.8500	-0.1426
17.8600	-0.1339
17.8700	-0.1240
17.8800	-0.1130
17.8900	-0.1008
17.9000	-0.0874
17.9100	-0.0730
17.9200	-0.0574
17.9300	-0.0409
17.9400	-0.0234
17.9500	-0.0050
17.9600	0.0141
17.9700	0.0340
17.9800	0.0546
17.9900	0.0756
18.0000	0.0971
18.0100	0.1189
18.0200	0.1408
18.0300	0.1628
18.0400	0.1848
18.0500	0.2065
18.0600	0.2280
18.0700	0.2490
18.0800	0.2694
18.0900	0.2891
18.1000	0.3080
18.1100	0.3260
18.1200	0.3430
18.1300	0.3588
18.1400	0.3734
18.1500	0.3866
18.1600	0.3984
18.1700	0.4088
18.1800	0.4177
18.1900	0.4249
18.2000	0.4306
18.2100	0.4346
18.2200	0.4369
18.2300	0.4376
18.2400	0.4366
18.2500	0.4340
18.2600	0.4298
18.2700	0.4240
18.2800	0.4167
18.2900	0.4080
18.3000	0.3979
18.3100	0.3866
18.3200	0.3740
18.3300	0.3604
18.3400	0.3458
18.3500	0.3303
18.3600	0.3141
18.3700	0.2973
18.3800	0.2800
18.3900	0.2623
18.4000	0.2444
18.4100	0.2263
18.4200	0.2084
18.4300	0.1905
18.4400	0.1730
18.4500	0.1558
18.4600	0.1392
18.4700	0.1232
18.4800	0.1080
18.4900	0.0936
18.5000	0.0801
18.5100	0.0677
18.5200	0.0563
18.5300	0.0460
18.5400	0.0370
18.5500	0.0292
18.5600	0.0226
18.5700	0.0173
18.5800	0.0133
18.5900	0.0106
18.6000	0.0091
18.6100	0.0088
18.6200	0.0097
18.6300	0.0117
18.6400	0.0147
18.6500	0.0188
18.6600	0.0237
18.6700	0.0295
18.6800	0.0359
18.6900	0.0430
18.7000	0.0505
18.7100	0.0584
18.7200	0.0666
18.7300	0.0749
18.7400	0.0832
18.7500	0.0913
18.7600	0.0992
18.7700	0.1067
18.7800	0.1138
18.7900	0.1202
18.8000	0.1259
18.8100	0.1308
18.8200	0.1348
18.8300	0.1378
18.8400	0.1398
18.8500	0.1406
18.8600	0.1403
18.8700	0.1387
18.8800	0.1360
18.8900	0.1319
18.9000	0.1266
18.9100	0.1201
18.9200	0.1124
18.9300	0.1035
18.9400	0.0935
18.9500	0.0825
18.9600	0.0705
18.9700	0.0576
18.9800	0.0439
18.9900	0.0296
19.0000	0.0147
19.0100	-0.0006
19.0200	-0.0162
19.0300	-0.0319
19.0400	-0.0477
19.0500	-0.0634
19.0600	-0.0788
19.0700	-0.0938
19.0800	-0.1083
19.0900	-0.1222
19.1000	-0.1352
19.1100	-0.1474
19.1200	-0.1585
19.1300	-0.1686
19.1400	-0.1774
19.1500	-0.1850
19.1600	-0.1912
19.1700	-0.1961
19.1800	-0.1995
19.1900	-0.2015
19.2000	-0.2020
19.2100	-0.2011
19.2200	-0.1987
19.2300	-0.1950
19.2400	-0.1899
19.2500	-0.1835
19.2600	-0.1760
19.2700	-0.1673
19.2800	-0.1576
19.2900	-0.1470
19.3000	-0.1356
19.3100	-0.1236
19.3200	-0.1110
19.3300	-0.0980
19.3400	-0.0848
19.3500	-0.0714
19.3600	-0.0581
19.3700	-0.0449
19.3800	-0.0321
19.3900	-0.0196
19.4000	-0.0077
19.4100	0.0035
19.4200	0.0140
19.4300	0.0236
19.4400	0.0322
19.4500	0.0398
19.4600	0.0462
19.4700	0.0515
19.4800	0.0556
19.4900	0.0584
19.5000	0.0600
19.5100	0.0604
19.5200	0.0595
19.5300	0.0574
19.5400	0.0541
19.5500	0.0496
19.5600	0.0441
19.5700	0.0376
19.5800	0.0301
19.5900	0.0218
19.6000	0.0128
19.6100	0.0031
19.6200	-0.0072
19.6300	-0.0179
19.6400	-0.0290
19.6500	-0.0403
19.6600	-0.0517
19.6700	-0.0632
19.6800	-0.0746
19.6900	-0.0858
19.7000	-0.0967
19.7100	-0.1073
19.7200	-0.1174
19.7300	-0.1271
19.7400	-0.1362
19.7500	-0.1446
19.7600	-0.1523
19.7700	-0.1594
19.7800	-0.1657
19.7900	-0.1712
19.8000	-0.1759
19.8100	-0.1799
19.8200	-0.1830
19.8300	-0.1854
19.8400	-0.1871
19.8500	-0.1881
19.8600	-0.1884
19.8700	-0.1880
19.8800	-0.1871
19.8900	-0.1857
19.9000	-0.1837
19.9100	-0.1814
19.9200	-0.1787
19.9300	-0.1757
19.9400	-0.1725
19.9500	-0.1691
19.9600	-0.1656
19.9700	-0.1621
19.9800	-0.1586
[truncated: 59,842 more rows]
