# Supplementary material for: Inhibitory medial zona incerta pathway drives exploratory behavior by inhibiting glutamatergic cuneiform neurons
Source: Nat Commun. 2024 Feb 7;15:1160. doi: 10.1038/s41467-024-45288-x (PMC10850156; doi:10.1038/s41467-024-45288-x)
Supplement: Supplementary file 4 — Supplementary Software [file 41467_2024_45288_MOESM4_ESM.zip › Fiber Photometry Software/Outputs - from Sample Data/Holeboard outputs/Holeboard_cleversys/HoleBoard_Full - AUC.csv]

# condition	area	duration
1	-3.0349	4.504900e+02
2	0.9158	9.139000e+01
3	-6.4411	3.397100e+02
4	7.7016	1.165600e+02
5	14.4289	3.045000e+01
6	-11.5843	9.706000e+01
7	-39.1793	2.363700e+02
