# Supplementary material for: Inhibitory medial zona incerta pathway drives exploratory behavior by inhibiting glutamatergic cuneiform neurons
Source: Nat Commun. 2024 Feb 7;15:1160. doi: 10.1038/s41467-024-45288-x (PMC10850156; doi:10.1038/s41467-024-45288-x)
Supplement: Supplementary file 4 — Supplementary Software [file 41467_2024_45288_MOESM4_ESM.zip › Fiber Photometry Software/Outputs - from Sample Data/Holeboard outputs/Holeboard_cleversys/HoleBoard_Full - stop-triggered averaged.csv]

# condition	-5.0000	-4.9900	-4.9800	-4.9700	-4.9600	-4.9500	-4.9400	-4.9300	-4.9200	-4.9100	-4.9000	-4.8900	-4.8800	-4.8700	-4.8600	-4.8500	-4.8400	-4.8300	-4.8200	-4.8100	-4.8000	-4.7900	-4.7800	-4.7700	-4.7600	-4.7500	-4.7400	-4.7300	-4.7200	-4.7100	-4.7000	-4.6900	-4.6800	-4.6700	-4.6600	-4.6500	-4.6400	-4.6300	-4.6200	-4.6100	-4.6000	-4.5900	-4.5800	-4.5700	-4.5600	-4.5500	-4.5400	-4.5300	-4.5200
1	0.2893	0.2989	0.3086	0.3181	0.3276	0.3368	0.3459	0.3546	0.3631	0.3711	0.3788	0.3859	0.3926	0.3988	0.4044	0.4094	0.4138	0.4175	0.4207	0.4231	0.4250	0.4262	0.4267	0.4266	0.4259	0.4246	0.4228	0.4204	0.4175	0.4141	0.4103	0.4061	0.4015	0.3966	0.3915	0.3862	0.3807	0.3751	0.3694	0.3637	0.3580	0.3524	0.3469	0.3416	0.3364	0.3314	0.3268	0.3223	0.3182
2	0.3331	0.3382	0.3431	0.3479	0.3524	0.3567	0.3608	0.3647	0.3683	0.3717	0.3748	0.3777	0.3803	0.3827	0.3849	0.3869	0.3887	0.3903	0.3918	0.3931	0.3942	0.3953	0.3963	0.3972	0.3981	0.3989	0.3997	0.4004	0.4012	0.4020	0.4027	0.4035	0.4043	0.4051	0.4060	0.4068	0.4077	0.4085	0.4094	0.4102	0.4110	0.4118	0.4125	0.4132	0.4138	0.4143	0.4148	0.4152	0.4154
3	0.0831	0.0932	0.1034	0.1136	0.1238	0.1340	0.1440	0.1539	0.1635	0.1729	0.1819	0.1905	0.1988	0.2066	0.2138	0.2206	0.2268	0.2324	0.2375	0.2419	0.2457	0.2489	0.2514	0.2533	0.2546	0.2553	0.2555	0.2550	0.2541	0.2526	0.2507	0.2484	0.2456	0.2426	0.2392	0.2356	0.2317	0.2277	0.2236	0.2194	0.2152	0.2110	0.2068	0.2027	0.1988	0.1950	0.1914	0.1880	0.1848
4	0.2060	0.2025	0.1988	0.1950	0.1911	0.1871	0.1829	0.1787	0.1743	0.1699	0.1654	0.1609	0.1563	0.1517	0.1471	0.1425	0.1379	0.1333	0.1288	0.1244	0.1201	0.1159	0.1118	0.1079	0.1041	0.1005	0.0971	0.0939	0.0909	0.0882	0.0856	0.0834	0.0814	0.0797	0.0783	0.0771	0.0763	0.0757	0.0754	0.0754	0.0757	0.0763	0.0771	0.0783	0.0796	0.0812	0.0831	0.0852	0.0875
5	0.0065	0.0031	-0.0002	-0.0033	-0.0062	-0.0090	-0.0117	-0.0142	-0.0166	-0.0188	-0.0209	-0.0229	-0.0248	-0.0265	-0.0280	-0.0295	-0.0308	-0.0320	-0.0330	-0.0340	-0.0348	-0.0354	-0.0360	-0.0364	-0.0366	-0.0368	-0.0367	-0.0366	-0.0362	-0.0358	-0.0351	-0.0343	-0.0333	-0.0321	-0.0308	-0.0292	-0.0275	-0.0255	-0.0234	-0.0210	-0.0185	-0.0157	-0.0127	-0.0095	-0.0061	-0.0025	0.0014	0.0054	0.0096
6	0.2706	0.2675	0.2641	0.2604	0.2564	0.2520	0.2474	0.2424	0.2372	0.2317	0.2260	0.2201	0.2139	0.2076	0.2011	0.1944	0.1877	0.1808	0.1739	0.1670	0.1600	0.1531	0.1463	0.1395	0.1329	0.1264	0.1201	0.1140	0.1081	0.1025	0.0972	0.0922	0.0876	0.0834	0.0795	0.0760	0.0730	0.0704	0.0683	0.0666	0.0654	0.0646	0.0644	0.0646	0.0653	0.0664	0.0680	0.0701	0.0726
7	-0.0314	-0.0328	-0.0343	-0.0361	-0.0380	-0.0400	-0.0422	-0.0445	-0.0468	-0.0491	-0.0515	-0.0539	-0.0562	-0.0584	-0.0606	-0.0626	-0.0645	-0.0662	-0.0678	-0.0691	-0.0703	-0.0712	-0.0720	-0.0725	-0.0728	-0.0729	-0.0728	-0.0725	-0.0720	-0.0713	-0.0704	-0.0695	-0.0683	-0.0671	-0.0658	-0.0645	-0.0631	-0.0618	-0.0604	-0.0592	-0.0580	-0.0569	-0.0559	-0.0552	-0.0546	-0.0542	-0.0540	-0.0541	-0.0545
[truncated: 952 more columns]
