# Supplementary material for: Inhibitory medial zona incerta pathway drives exploratory behavior by inhibiting glutamatergic cuneiform neurons
Source: Nat Commun. 2024 Feb 7;15:1160. doi: 10.1038/s41467-024-45288-x (PMC10850156; doi:10.1038/s41467-024-45288-x)
Supplement: Supplementary file 4 — Supplementary Software [file 41467_2024_45288_MOESM4_ESM.zip › Fiber Photometry Software/Outputs - from Sample Data/Holeboard outputs/Holeboard_cleversys/HoleBoard_Full - start-triggered.csv]

# time	condition	-5.0000	-4.9900	-4.9800	-4.9700	-4.9600	-4.9500	-4.9400	-4.9300	-4.9200	-4.9100	-4.9000	-4.8900	-4.8800	-4.8700	-4.8600	-4.8500	-4.8400	-4.8300	-4.8200	-4.8100	-4.8000	-4.7900	-4.7800	-4.7700	-4.7600	-4.7500	-4.7400	-4.7300	-4.7200	-4.7100	-4.7000	-4.6900	-4.6800	-4.6700	-4.6600	-4.6500	-4.6400	-4.6300	-4.6200	-4.6100	-4.6000	-4.5900	-4.5800	-4.5700	-4.5600	-4.5500	-4.5400	-4.5300
10.5000	1	1.6064	1.6151	1.6234	1.6315	1.6394	1.6471	1.6547	1.6622	1.6697	1.6773	1.6850	1.6928	1.7008	1.7089	1.7172	1.7257	1.7344	1.7432	1.7523	1.7614	1.7707	1.7800	1.7894	1.7987	1.8079	1.8170	1.8259	1.8346	1.8430	1.8509	1.8585	1.8655	1.8720	1.8779	1.8832	1.8878	1.8917	1.8948	1.8973	1.8989	1.8998	1.9000	1.8994	1.8981	1.8960	1.8934	1.8901	1.8862
14.3500	1	2.0446	2.0492	2.0528	2.0554	2.0569	2.0572	2.0562	2.0538	2.0500	2.0447	2.0379	2.0296	2.0197	2.0083	1.9954	1.9810	1.9651	1.9478	1.9292	1.9093	1.8882	1.8660	1.8429	1.8189	1.7941	1.7688	1.7430	1.7168	1.6904	1.6640	1.6377	1.6116	1.5859	1.5606	1.5360	1.5121	1.4890	1.4668	1.4457	1.4256	1.4067	1.3889	1.3724	1.3571	1.3430	1.3302	1.3186	1.3082
25.6500	1	-0.3101	-0.3108	-0.3114	-0.3118	-0.3121	-0.3123	-0.3123	-0.3122	-0.3120	-0.3118	-0.3115	-0.3113	-0.3110	-0.3108	-0.3106	-0.3106	-0.3106	-0.3109	-0.3113	-0.3119	-0.3127	-0.3138	-0.3151	-0.3168	-0.3187	-0.3210	-0.3236	-0.3265	-0.3298	-0.3334	-0.3373	-0.3415	-0.3461	-0.3509	-0.3560	-0.3613	-0.3669	-0.3726	-0.3785	-0.3844	-0.3905	-0.3966	-0.4026	-0.4086	-0.4145	-0.4203	-0.4258	-0.4312
37.0500	1	-0.7274	-0.7340	-0.7405	-0.7470	-0.7533	-0.7595	-0.7655	-0.7713	-0.7767	-0.7818	-0.7865	-0.7907	-0.7945	-0.7976	-0.8002	-0.8021	-0.8033	-0.8038	-0.8035	-0.8023	-0.8003	-0.7974	-0.7936	-0.7888	-0.7831	-0.7764	-0.7688	-0.7602	-0.7507	-0.7403	-0.7290	-0.7169	-0.7040	-0.6904	-0.6760	-0.6611	-0.6456	-0.6296	-0.6133	-0.5966	-0.5798	-0.5628	-0.5458	-0.5289	-0.5121	-0.4956	-0.4794	-0.4637
48.2000	1	0.5621	0.5541	0.5462	0.5383	0.5304	0.5225	0.5148	0.5072	0.4999	0.4928	0.4861	0.4799	0.4742	0.4691	0.4648	0.4612	0.4586	0.4571	0.4566	0.4574	0.4595	0.4629	0.4679	0.4743	0.4824	0.4921	0.5034	0.5164	0.5311	0.5475	0.5654	0.5850	0.6061	0.6286	0.6525	0.6775	0.7037	0.7308	0.7587	0.7871	0.8161	0.8452	0.8744	0.9034	0.9320	0.9600	0.9872	1.0133
60.5500	1	0.1205	0.1185	0.1165	0.1145	0.1122	0.1098	0.1072	0.1043	0.1011	0.0976	0.0938	0.0895	0.0849	0.0798	0.0743	0.0684	0.0621	0.0554	0.0484	0.0410	0.0333	0.0253	0.0171	0.0087	0.0002	-0.0083	-0.0168	-0.0251	-0.0333	-0.0411	-0.0486	-0.0556	-0.0620	-0.0677	-0.0727	-0.0767	-0.0798	-0.0818	-0.0826	-0.0821	-0.0802	-0.0770	-0.0722	-0.0658	-0.0578	-0.0481	-0.0366	-0.0234
62.7500	1	0.6976	0.7058	0.7124	0.7172	0.7201	0.7210	0.7199	0.7166	0.7112	0.7037	0.6941	0.6823	0.6686	0.6529	0.6354	0.6162	0.5955	0.5733	0.5500	0.5256	0.5004	0.4745	0.4482	0.4217	0.3952	0.3690	0.3431	0.3178	0.2933	0.2698	0.2474	0.2262	0.2064	0.1881	0.1714	0.1564	0.1430	0.1313	0.1214	0.1131	0.1065	0.1015	0.0980	0.0960	0.0952	0.0957	0.0971	0.0995
64.9500	1	-0.4268	-0.4486	-0.4704	-0.4919	-0.5130	-0.5336	-0.5536	-0.5728	-0.5912	-0.6086	-0.6249	-0.6401	-0.6539	-0.6665	-0.6776	-0.6873	-0.6954	-0.7019	-0.7068	-0.7101	-0.7116	-0.7115	-0.7096	-0.7061	-0.7009	-0.6940	-0.6856	-0.6756	-0.6641	-0.6512	-0.6369	-0.6215	-0.6048	-0.5872	-0.5686	-0.5493	-0.5294	-0.5089	-0.4881	-0.4671	-0.4462	-0.4253	-0.4048	-0.3847	-0.3653	-0.3466	-0.3290	-0.3124
74.8000	1	-2.4787	-2.4660	-2.4510	-2.4341	-2.4153	-2.3949	-2.3729	-2.3498	-2.3256	-2.3006	-2.2750	-2.2492	-2.2233	-2.1975	-2.1722	-2.1475	-2.1237	-2.1010	-2.0795	-2.0596	-2.0413	-2.0249	-2.0104	-1.9979	-1.9877	-1.9797	-1.9740	-1.9707	-1.9697	-1.9711	-1.9748	-1.9808	-1.9890	-1.9993	-2.0117	-2.0260	-2.0421	-2.0598	-2.0791	-2.0997	-2.1215	-2.1443	-2.1680	-2.1923	-2.2171	-2.2423	-2.2675	-2.2928
82.1500	1	-0.9593	-0.9536	-0.9485	-0.9442	-0.9406	-0.9380	-0.9364	-0.9358	-0.9364	-0.9382	-0.9412	-0.9454	-0.9509	-0.9577	-0.9657	-0.9749	-0.9853	-0.9968	-1.0094	-1.0229	-1.0373	-1.0525	-1.0683	-1.0847	-1.1016	-1.1187	-1.1360	-1.1533	-1.1705	-1.1875	-1.2041	-1.2202	-1.2356	-1.2502	-1.2640	-1.2768	-1.2884	-1.2989	-1.3081	-1.3159	-1.3222	-1.3271	-1.3305	-1.3323	-1.3325	-1.3312	-1.3282	-1.3236
92.8000	1	1.5200	1.4987	1.4759	1.4518	1.4265	1.4002	1.3730	1.3451	1.3168	1.2881	1.2593	1.2306	1.2022	1.1742	1.1468	1.1203	1.0947	1.0702	1.0471	1.0253	1.0051	0.9866	0.9698	0.9548	0.9417	0.9306	0.9215	0.9143	0.9092	0.9060	0.9047	0.9054	0.9079	0.9121	0.9180	0.9255	0.9344	0.9446	0.9561	0.9686	0.9819	0.9961	1.0109	1.0261	1.0416	1.0573	1.0730	1.0885
103.5500	1	-0.2293	-0.2308	-0.2337	-0.2378	-0.2432	-0.2498	-0.2578	-0.2670	-0.2773	-0.2888	-0.3014	-0.3149	-0.3293	-0.3445	-0.3604	-0.3768	-0.3937	-0.4109	-0.4283	-0.4458	-0.4633	-0.4807	-0.4979	-0.5147	-0.5311	-0.5470	-0.5624	-0.5772	-0.5913	-0.6046	-0.6173	-0.6292	-0.6404	-0.6509	-0.6607	-0.6697	-0.6781	-0.6859	-0.6932	-0.7000	-0.7063	-0.7122	-0.7179	-0.7233	-0.7285	-0.7336	-0.7386	-0.7436
110.4000	1	-1.2433	-1.2205	-1.1987	-1.1781	-1.1589	-1.1411	-1.1248	-1.1102	-1.0972	-1.0858	-1.0761	-1.0681	-1.0616	-1.0566	-1.0531	-1.0509	-1.0499	-1.0499	-1.0509	-1.0526	-1.0549	-1.0576	-1.0605	-1.0634	-1.0662	-1.0686	-1.0704	-1.0715	-1.0718	-1.0710	-1.0690	-1.0658	-1.0611	-1.0549	-1.0471	-1.0377	-1.0266	-1.0139	-0.9995	-0.9835	-0.9659	-0.9468	-0.9263	-0.9046	-0.8817	-0.8578	-0.8330	-0.8077
122.3500	1	0.3392	0.3083	0.2748	0.2389	0.2005	0.1600	0.1175	0.0732	0.0273	-0.0198	-0.0680	-0.1169	-0.1662	-0.2156	-0.2648	-0.3135	-0.3613	-0.4079	-0.4531	-0.4964	-0.5376	-0.5765	-0.6128	-0.6462	-0.6765	-0.7036	-0.7273	-0.7475	-0.7641	-0.7770	-0.7863	-0.7919	-0.7939	-0.7925	-0.7876	-0.7796	-0.7686	-0.7548	-0.7385	-0.7200	-0.6996	-0.6776	-0.6544	-0.6303	-0.6058	-0.5810	-0.5566	-0.5327
129.0500	1	0.5916	0.5717	0.5525	0.5340	0.5164	0.4994	0.4832	0.4677	0.4529	0.4387	0.4252	0.4122	0.3998	0.3879	0.3764	0.3653	0.3545	0.3440	0.3338	0.3238	0.3139	0.3040	0.2943	0.2845	0.2746	0.2647	0.2547	0.2445	0.2341	0.2235	0.2128	0.2018	0.1906	0.1792	0.1676	0.1558	0.1438	0.1318	0.1196	0.1073	0.0951	0.0828	0.0706	0.0586	0.0466	0.0349	0.0235	0.0124
132.3000	1	0.1437	0.1102	0.0769	0.0441	0.0120	-0.0192	-0.0494	-0.0783	-0.1061	-0.1324	-0.1574	-0.1809	-0.2031	-0.2239	-0.2433	-0.2616	-0.2788	-0.2949	-0.3102	-0.3248	-0.3389	-0.3525	-0.3660	-0.3793	-0.3927	-0.4063	-0.4203	-0.4347	-0.4498	-0.4655	-0.4819	-0.4991	-0.5172	-0.5360	-0.5557	-0.5761	-0.5972	-0.6189	-0.6411	-0.6637	-0.6866	-0.7095	-0.7324	-0.7549	-0.7770	-0.7985	-0.8191	-0.8386
140.8500	1	-0.1168	-0.1604	-0.2031	-0.2448	-0.2851	-0.3241	-0.3616	-0.3974	-0.4315	-0.4638	-0.4942	-0.5228	-0.5494	-0.5742	-0.5970	-0.6180	-0.6372	-0.6546	-0.6704	-0.6846	-0.6974	-0.7088	-0.7191	-0.7282	-0.7364	-0.7438	-0.7505	-0.7567	-0.7624	-0.7679	-0.7732	-0.7784	-0.7837	-0.7891	-0.7947	-0.8006	-0.8068	-0.8134	-0.8203	-0.8277	-0.8355	-0.8437	-0.8522	-0.8611	-0.8702	-0.8796	-0.8892	-0.8989
153.7500	1	0.2281	0.2406	0.2526	0.2641	0.2747	0.2845	0.2931	0.3005	0.3064	0.3109	0.3137	0.3148	0.3141	0.3115	0.3071	0.3007	0.2925	0.2823	0.2703	0.2565	0.2410	0.2238	0.2052	0.1852	0.1640	0.1417	0.1184	0.0945	0.0700	0.0451	0.0200	-0.0050	-0.0299	-0.0543	-0.0782	-0.1014	-0.1236	-0.1448	-0.1649	-0.1835	-0.2008	-0.2165	-0.2305	-0.2429	-0.2536	-0.2625	-0.2697	-0.2750
159.4000	1	1.6758	1.6676	1.6598	1.6526	1.6459	1.6400	1.6347	1.6301	1.6264	1.6234	1.6213	1.6200	1.6196	1.6200	1.6212	1.6232	1.6259	1.6294	1.6334	1.6381	1.6431	1.6486	1.6543	1.6601	1.6660	1.6717	1.6772	1.6823	1.6870	1.6909	1.6941	1.6964	1.6976	1.6977	1.6965	1.6939	1.6899	1.6844	1.6772	1.6685	1.6581	1.6460	1.6323	1.6170	1.6001	1.5817	1.5619	1.5408
168.4500	1	-0.0886	-0.0692	-0.0496	-0.0299	-0.0102	0.0095	0.0290	0.0484	0.0675	0.0864	0.1049	0.1230	0.1407	0.1578	0.1744	0.1905	0.2059	0.2207	0.2348	0.2482	0.2609	0.2729	0.2841	0.2945	0.3041	0.3130	0.3210	0.3283	0.3348	0.3404	0.3454	0.3495	0.3529	0.3556	0.3576	0.3589	0.3596	0.3597	0.3592	0.3581	0.3566	0.3546	0.3522	0.3495	0.3464	0.3431	0.3396	0.3359
179.3000	1	-2.1128	-2.1098	-2.1061	-2.1017	-2.0968	-2.0913	-2.0854	-2.0792	-2.0728	-2.0663	-2.0597	-2.0531	-2.0467	-2.0404	-2.0344	-2.0286	-2.0233	-2.0184	-2.0139	-2.0099	-2.0064	-2.0035	-2.0011	-1.9992	-1.9979	-1.9971	-1.9968	-1.9969	-1.9976	-1.9987	-2.0002	-2.0020	-2.0042	-2.0068	-2.0095	-2.0126	-2.0158	-2.0192	-2.0228	-2.0265	-2.0304	-2.0343	-2.0384	-2.0425	-2.0468	-2.0512	-2.0557	-2.0603
186.1000	1	-0.8992	-0.8931	-0.8866	-0.8799	-0.8730	-0.8659	-0.8588	-0.8516	-0.8444	-0.8373	-0.8303	-0.8235	-0.8169	-0.8105	-0.8043	-0.7985	-0.7929	-0.7876	-0.7825	-0.7777	-0.7732	-0.7688	-0.7647	-0.7606	-0.7567	-0.7528	-0.7488	-0.7448	-0.7407	-0.7363	-0.7317	-0.7268	-0.7215	-0.7158	-0.7096	-0.7030	-0.6958	-0.6881	-0.6799	-0.6711	-0.6617	-0.6519	-0.6415	-0.6307	-0.6195	-0.6079	-0.5961	-0.5841
192.9500	1	-0.4036	-0.4264	-0.4472	-0.4659	-0.4825	-0.4968	-0.5090	-0.5190	-0.5267	-0.5323	-0.5358	-0.5373	-0.5368	-0.5344	-0.5303	-0.5246	-0.5174	-0.5088	-0.4991	-0.4883	-0.4766	-0.4642	-0.4512	-0.4377	-0.4239	-0.4100	-0.3960	-0.3821	-0.3683	-0.3549	-0.3418	-0.3291	-0.3170	-0.3055	-0.2945	-0.2842	-0.2746	-0.2657	-0.2574	-0.2497	-0.2428	-0.2364	-0.2306	-0.2254	-0.2206	-0.2163	-0.2124	-0.2088
201.4000	1	2.2344	2.2251	2.2143	2.2022	2.1888	2.1742	2.1586	2.1421	2.1246	2.1064	2.0874	2.0678	2.0477	2.0270	2.0060	1.9846	1.9630	1.9411	1.9190	1.8968	1.8745	1.8521	1.8298	1.8076	1.7854	1.7633	1.7414	1.7198	1.6983	1.6771	1.6563	1.6358	1.6157	1.5960	1.5767	1.5580	1.5398	1.5221	1.5051	1.4887	1.4730	1.4580	1.4437	1.4302	1.4174	1.4055	1.3944	1.3841
211.1000	1	-0.9573	-0.9567	-0.9558	-0.9545	-0.9529	-0.9508	-0.9481	-0.9450	-0.9412	-0.9370	-0.9321	-0.9267	-0.9208	-0.9144	-0.9075	-0.9001	-0.8924	-0.8843	-0.8760	-0.8674	-0.8587	-0.8499	-0.8410	-0.8322	-0.8234	-0.8147	-0.8062	-0.7978	-0.7897	-0.7819	-0.7744	-0.7672	-0.7602	-0.7536	-0.7473	-0.7413	-0.7356	-0.7301	-0.7249	-0.7198	-0.7149	-0.7101	-0.7054	-0.7007	-0.6960	-0.6912	-0.6864	-0.6814
227.3000	1	1.2929	1.2839	1.2748	1.2656	1.2561	1.2463	1.2362	1.2256	1.2146	1.2030	1.1909	1.1783	1.1650	1.1512	1.1367	1.1217	1.1061	1.0900	1.0734	1.0564	1.0389	1.0211	1.0029	0.9845	0.9659	0.9471	0.9283	0.9093	0.8904	0.8716	0.8528	0.8342	0.8157	0.7974	0.7793	0.7615	0.7439	0.7265	0.7093	0.6923	0.6756	0.6590	0.6425	0.6262	0.6099	0.5937	0.5775	0.5612
236.2500	1	-0.0693	-0.0425	-0.0168	0.0077	0.0310	0.0531	0.0738	0.0934	0.1116	0.1287	0.1447	0.1595	0.1732	0.1860	0.1979	0.2089	0.2192	0.2289	0.2379	0.2465	0.2547	0.2626	0.2703	0.2778	0.2852	0.2927	0.3003	0.3079	0.3158	0.3240	0.3324	0.3411	0.3502	0.3597	0.3696	0.3799	0.3906	0.4017	0.4133	0.4253	0.4378	0.4506	0.4639	0.4776	0.4918	0.5063	0.5212	0.5366
238.5500	1	1.2772	1.2439	1.2117	1.1805	1.1505	1.1217	1.0941	1.0676	1.0424	1.0183	0.9953	0.9735	0.9527	0.9329	0.9140	0.8960	0.8788	0.8622	0.8464	0.8310	0.8162	0.8017	0.7875	0.7737	0.7600	0.7464	0.7330	0.7196	0.7063	0.6931	0.6799	0.6668	0.6538	0.6411	0.6286	0.6164	0.6047	0.5935	0.5830	0.5734	0.5647	0.5571	0.5507	0.5459	0.5426	0.5411	0.5415	0.5440
244.3000	1	-0.1888	-0.1819	-0.1738	-0.1649	-0.1550	-0.1445	-0.1333	-0.1217	-0.1098	-0.0977	-0.0857	-0.0738	-0.0623	-0.0513	-0.0408	-0.0311	-0.0224	-0.0146	-0.0079	-0.0024	0.0018	0.0046	0.0062	0.0063	0.0050	0.0024	-0.0016	-0.0069	-0.0134	-0.0211	-0.0298	-0.0395	-0.0501	-0.0613	-0.0732	-0.0855	-0.0981	-0.1109	-0.1237	-0.1364	-0.1489	-0.1610	-0.1726	-0.1836	-0.1939	-0.2034	-0.2121	-0.2199
276.3000	1	-0.8576	-0.8598	-0.8605	-0.8598	-0.8580	-0.8550	-0.8510	-0.8461	-0.8404	-0.8341	-0.8272	-0.8198	-0.8121	-0.8040	-0.7958	-0.7874	-0.7789	-0.7703	-0.7616	-0.7530	-0.7443	-0.7356	-0.7268	-0.7180	-0.7090	-0.6998	-0.6904	-0.6807	-0.6706	-0.6601	-0.6491	-0.6375	-0.6251	-0.6121	-0.5982	-0.5835	-0.5678	-0.5510	-0.5333	-0.5145	-0.4945	-0.4735	-0.4513	-0.4279	-0.4035	-0.3779	-0.3514	-0.3238
290.2500	1	0.2727	0.2938	0.3137	0.3324	0.3495	0.3653	0.3794	0.3920	0.4030	0.4123	0.4199	0.4259	0.4303	0.4331	0.4343	0.4341	0.4325	0.4296	0.4256	0.4205	0.4145	0.4077	0.4002	0.3923	0.3841	0.3757	0.3673	0.3589	0.3509	0.3433	0.3362	0.3297	0.3240	0.3190	0.3150	0.3119	0.3098	0.3087	0.3085	0.3093	0.3110	0.3135	0.3168	0.3207	0.3252	0.3300	0.3351	0.3403
307.1500	1	1.3736	1.3626	1.3524	1.3429	1.3341	1.3261	1.3188	1.3121	1.3061	1.3007	1.2959	1.2916	1.2878	1.2845	1.2816	1.2791	1.2768	1.2749	1.2731	1.2715	1.2701	1.2687	1.2673	1.2660	1.2646	1.2631	1.2615	1.2597	1.2577	1.2555	1.2531	1.2504	1.2474	1.2441	1.2405	1.2366	1.2323	1.2278	1.2229	1.2177	1.2122	1.2064	1.2004	1.1942	1.1878	1.1812	1.1745	1.1678
336.7000	1	-0.2802	-0.2992	-0.3180	-0.3365	-0.3546	-0.3722	-0.3893	-0.4059	-0.4218	-0.4370	-0.4515	-0.4654	-0.4786	-0.4911	-0.5029	-0.5142	-0.5250	-0.5352	-0.5451	-0.5547	-0.5640	-0.5733	-0.5825	-0.5917	-0.6012	-0.6109	-0.6210	-0.6316	-0.6428	-0.6546	-0.6671	-0.6804	-0.6945	-0.7095	-0.7254	-0.7422	-0.7600	-0.7786	-0.7980	-0.8182	-0.8392	-0.8608	-0.8830	-0.9056	-0.9286	-0.9518	-0.9750	-0.9981
382.8500	1	0.2877	0.3126	0.3356	0.3569	0.3767	0.3951	0.4123	0.4285	0.4439	0.4587	0.4731	0.4873	0.5015	0.5160	0.5308	0.5463	0.5624	0.5795	0.5975	0.6166	0.6368	0.6583	0.6809	0.7047	0.7298	0.7559	0.7830	0.8111	0.8399	0.8694	0.8994	0.9297	0.9601	0.9904	1.0205	1.0500	1.0788	1.1068	1.1336	1.1591	1.1832	1.2057	1.2265	1.2454	1.2623	1.2771	1.2899	1.3006
385.9000	1	-0.4755	-0.4973	-0.5194	-0.5419	-0.5646	-0.5876	-0.6107	-0.6339	-0.6572	-0.6803	-0.7032	-0.7257	-0.7477	-0.7691	-0.7896	-0.8092	-0.8276	-0.8447	-0.8603	-0.8744	-0.8867	-0.8972	-0.9056	-0.9121	-0.9164	-0.9185	-0.9183	-0.9160	-0.9114	-0.9047	-0.8958	-0.8848	-0.8719	-0.8572	-0.8408	-0.8228	-0.8035	-0.7830	-0.7615	-0.7393	-0.7165	-0.6934	-0.6701	-0.6470	-0.6241	-0.6018	-0.5801	-0.5594
391.2000	1	-0.0910	-0.0886	-0.0863	-0.0840	-0.0816	-0.0791	-0.0767	-0.0742	-0.0716	-0.0691	-0.0666	-0.0642	-0.0618	-0.0595	-0.0574	-0.0554	-0.0537	-0.0522	-0.0510	-0.0501	-0.0495	-0.0494	-0.0496	-0.0502	-0.0513	-0.0529	-0.0549	-0.0574	-0.0604	-0.0638	-0.0677	-0.0720	-0.0768	-0.0819	-0.0874	-0.0933	-0.0995	-0.1059	-0.1125	-0.1193	-0.1263	-0.1333	-0.1404	-0.1474	-0.1544	-0.1612	-0.1679	-0.1744
399.7000	1	-1.4149	-1.3996	-1.3841	-1.3683	-1.3523	-1.3361	-1.3195	-1.3026	-1.2854	-1.2678	-1.2498	-1.2313	-1.2123	-1.1928	-1.1728	-1.1522	-1.1310	-1.1091	-1.0866	-1.0635	-1.0397	-1.0152	-0.9900	-0.9641	-0.9376	-0.9104	-0.8825	-0.8541	-0.8250	-0.7954	-0.7652	-0.7345	-0.7033	-0.6717	-0.6396	-0.6072	-0.5745	-0.5415	-0.5082	-0.4748	-0.4412	-0.4075	-0.3738	-0.3401	-0.3065	-0.2730	-0.2397	-0.2067
404.6000	1	0.0787	0.0932	0.1083	0.1239	0.1399	0.1563	0.1730	0.1899	0.2069	0.2239	0.2408	0.2576	0.2741	0.2902	0.3058	0.3209	0.3354	0.3491	0.3620	0.3740	0.3851	0.3951	0.4041	0.4119	0.4186	0.4241	0.4283	0.4314	0.4332	0.4338	0.4333	0.4316	0.4288	0.4249	0.4202	0.4145	0.4080	0.4009	0.3932	0.3850	0.3764	0.3676	0.3588	0.3499	0.3413	0.3329	0.3249	0.3175
412.4000	1	-0.6320	-0.6388	-0.6448	-0.6499	-0.6538	-0.6565	-0.6578	-0.6576	-0.6556	-0.6516	-0.6457	-0.6376	-0.6272	-0.6144	-0.5991	-0.5813	-0.5609	-0.5379	-0.5124	-0.4843	-0.4538	-0.4208	-0.3857	-0.3484	-0.3092	-0.2682	-0.2258	-0.1821	-0.1374	-0.0920	-0.0461	-0.0001	0.0457	0.0911	0.1357	0.1792	0.2214	0.2619	0.3005	0.3370	0.3711	0.4026	0.4313	0.4572	0.4800	0.4997	0.5163	0.5296
419.6000	1	0.9740	0.9446	0.9153	0.8863	0.8577	0.8297	0.8024	0.7758	0.7501	0.7255	0.7019	0.6795	0.6585	0.6388	0.6205	0.6038	0.5887	0.5752	0.5634	0.5534	0.5451	0.5386	0.5339	0.5309	0.5298	0.5305	0.5329	0.5370	0.5428	0.5502	0.5591	0.5696	0.5814	0.5945	0.6088	0.6242	0.6405	0.6576	0.6754	0.6938	0.7125	0.7315	0.7505	0.7695	0.7882	0.8064	0.8240	0.8409
426.7000	1	1.4283	1.4396	1.4472	1.4511	1.4514	1.4480	1.4411	1.4307	1.4169	1.3999	1.3799	1.3571	1.3317	1.3039	1.2741	1.2425	1.2094	1.1753	1.1403	1.1050	1.0696	1.0346	1.0002	0.9670	0.9353	0.9054	0.8777	0.8526	0.8304	0.8114	0.7958	0.7840	0.7762	0.7726	0.7734	0.7786	0.7884	0.8029	0.8220	0.8458	0.8741	0.9069	0.9440	0.9853	1.0305	1.0793	1.1315	1.1867
431.0000	1	0.4199	0.3938	0.3663	0.3374	0.3074	0.2764	0.2446	0.2121	0.1792	0.1459	0.1125	0.0791	0.0459	0.0130	-0.0194	-0.0512	-0.0821	-0.1122	-0.1413	-0.1692	-0.1959	-0.2213	-0.2454	-0.2681	-0.2893	-0.3090	-0.3273	-0.3441	-0.3593	-0.3732	-0.3856	-0.3966	-0.4064	-0.4149	-0.4221	-0.4283	-0.4335	-0.4377	-0.4411	-0.4436	-0.4456	-0.4469	-0.4477	-0.4480	-0.4480	-0.4478	-0.4473	-0.4466
434.7000	1	0.9435	0.9346	0.9269	0.9204	0.9148	0.9103	0.9066	0.9037	0.9016	0.9001	0.8991	0.8985	0.8983	0.8984	0.8986	0.8989	0.8991	0.8992	0.8990	0.8986	0.8977	0.8964	0.8945	0.8920	0.8887	0.8847	0.8799	0.8743	0.8677	0.8603	0.8518	0.8425	0.8321	0.8208	0.8085	0.7954	0.7813	0.7663	0.7505	0.7340	0.7167	0.6988	0.6802	0.6611	0.6416	0.6217	0.6014	0.5810
438.7000	1	0.9697	0.9781	0.9872	0.9970	1.0076	1.0190	1.0309	1.0435	1.0566	1.0702	1.0840	1.0981	1.1122	1.1263	1.1401	1.1536	1.1664	1.1786	1.1899	1.2000	1.2090	1.2166	1.2226	1.2269	1.2294	1.2300	1.2285	1.2248	1.2190	1.2108	1.2004	1.1876	1.1725	1.1551	1.1354	1.1134	1.0894	1.0633	1.0353	1.0055	0.9740	0.9411	0.9069	0.8715	0.8353	0.7983	0.7608	0.7231
482.6000	1	-0.2746	-0.2856	-0.2963	-0.3064	-0.3160	-0.3251	-0.3335	-0.3413	-0.3484	-0.3549	-0.3605	-0.3654	-0.3696	-0.3730	-0.3755	-0.3774	-0.3784	-0.3787	-0.3783	-0.3772	-0.3754	-0.3730	-0.3700	-0.3665	-0.3625	-0.3580	-0.3531	-0.3479	-0.3424	-0.3367	-0.3308	-0.3248	-0.3187	-0.3126	-0.3065	-0.3004	-0.2944	-0.2886	-0.2829	-0.2774	-0.2720	-0.2668	-0.2619	-0.2571	-0.2525	-0.2481	-0.2438	-0.2397
544.2000	1	0.8044	0.8006	0.7938	0.7842	0.7719	0.7572	0.7403	0.7214	0.7006	0.6784	0.6549	0.6304	0.6051	0.5793	0.5533	0.5272	0.5013	0.4758	0.4509	0.4268	0.4037	0.3817	0.3609	0.3414	0.3233	0.3068	0.2917	0.2781	0.2661	0.2556	0.2466	0.2390	0.2327	0.2277	0.2239	0.2212	0.2194	0.2185	0.2183	0.2187	0.2197	0.2210	0.2226	0.2243	0.2261	0.2278	0.2294	0.2308
555.9500	1	2.1932	2.1952	2.1972	2.1992	2.2010	2.2027	2.2041	2.2053	2.2062	2.2067	2.2067	2.2063	2.2052	2.2035	2.2011	2.1980	2.1940	2.1892	2.1834	2.1767	2.1689	2.1602	2.1503	2.1395	2.1275	2.1145	2.1004	2.0853	2.0691	2.0520	2.0340	2.0150	1.9952	1.9747	1.9534	1.9316	1.9091	1.8862	1.8629	1.8393	1.8154	1.7915	1.7674	1.7434	1.7195	1.6958	1.6723	1.6492
576.9500	1	-0.1560	-0.1633	-0.1711	-0.1794	-0.1882	-0.1977	-0.2077	-0.2185	-0.2300	-0.2422	-0.2551	-0.2687	-0.2830	-0.2980	-0.3136	-0.3297	-0.3462	-0.3632	-0.3803	-0.3976	-0.4149	-0.4320	-0.4487	-0.4649	-0.4803	-0.4948	-0.5082	-0.5202	-0.5306	-0.5392	-0.5458	-0.5501	-0.5519	-0.5511	-0.5473	-0.5405	-0.5305	-0.5171	-0.5002	-0.4796	-0.4553	-0.4273	-0.3954	-0.3597	-0.3202	-0.2770	-0.2301	-0.1797
10.5000	2	1.6064	1.6151	1.6234	1.6315	1.6394	1.6471	1.6547	1.6622	1.6697	1.6773	1.6850	1.6928	1.7008	1.7089	1.7172	1.7257	1.7344	1.7432	1.7523	1.7614	1.7707	1.7800	1.7894	1.7987	1.8079	1.8170	1.8259	1.8346	1.8430	1.8509	1.8585	1.8655	1.8720	1.8779	1.8832	1.8878	1.8917	1.8948	1.8973	1.8989	1.8998	1.9000	1.8994	1.8981	1.8960	1.8934	1.8901	1.8862
82.1500	2	-0.9593	-0.9536	-0.9485	-0.9442	-0.9406	-0.9380	-0.9364	-0.9358	-0.9364	-0.9382	-0.9412	-0.9454	-0.9509	-0.9577	-0.9657	-0.9749	-0.9853	-0.9968	-1.0094	-1.0229	-1.0373	-1.0525	-1.0683	-1.0847	-1.1016	-1.1187	-1.1360	-1.1533	-1.1705	-1.1875	-1.2041	-1.2202	-1.2356	-1.2502	-1.2640	-1.2768	-1.2884	-1.2989	-1.3081	-1.3159	-1.3222	-1.3271	-1.3305	-1.3323	-1.3325	-1.3312	-1.3282	-1.3236
92.8000	2	1.5200	1.4987	1.4759	1.4518	1.4265	1.4002	1.3730	1.3451	1.3168	1.2881	1.2593	1.2306	1.2022	1.1742	1.1468	1.1203	1.0947	1.0702	1.0471	1.0253	1.0051	0.9866	0.9698	0.9548	0.9417	0.9306	0.9215	0.9143	0.9092	0.9060	0.9047	0.9054	0.9079	0.9121	0.9180	0.9255	0.9344	0.9446	0.9561	0.9686	0.9819	0.9961	1.0109	1.0261	1.0416	1.0573	1.0730	1.0885
168.4500	2	-0.0886	-0.0692	-0.0496	-0.0299	-0.0102	0.0095	0.0290	0.0484	0.0675	0.0864	0.1049	0.1230	0.1407	0.1578	0.1744	0.1905	0.2059	0.2207	0.2348	0.2482	0.2609	0.2729	0.2841	0.2945	0.3041	0.3130	0.3210	0.3283	0.3348	0.3404	0.3454	0.3495	0.3529	0.3556	0.3576	0.3589	0.3596	0.3597	0.3592	0.3581	0.3566	0.3546	0.3522	0.3495	0.3464	0.3431	0.3396	0.3359
223.3500	2	-1.1067	-1.0972	-1.0892	-1.0828	-1.0783	-1.0758	-1.0753	-1.0769	-1.0807	-1.0866	-1.0947	-1.1048	-1.1171	-1.1312	-1.1472	-1.1649	-1.1841	-1.2047	-1.2264	-1.2492	-1.2727	-1.2968	-1.3212	-1.3458	-1.3702	-1.3944	-1.4180	-1.4409	-1.4629	-1.4839	-1.5036	-1.5219	-1.5388	-1.5541	-1.5677	-1.5795	-1.5896	-1.5979	-1.6044	-1.6091	-1.6120	-1.6133	-1.6130	-1.6112	-1.6080	-1.6035	-1.5978	-1.5911
258.2000	2	-0.6199	-0.5806	-0.5431	-0.5074	-0.4734	-0.4412	-0.4106	-0.3816	-0.3539	-0.3276	-0.3023	-0.2781	-0.2546	-0.2318	-0.2094	-0.1872	-0.1652	-0.1432	-0.1210	-0.0985	-0.0756	-0.0522	-0.0283	-0.0038	0.0213	0.0469	0.0731	0.0997	0.1266	0.1538	0.1812	0.2085	0.2355	0.2622	0.2884	0.3137	0.3380	0.3612	0.3830	0.4032	0.4216	0.4382	0.4526	0.4648	0.4747	0.4821	0.4871	0.4896
271.0500	2	-2.6017	-2.6445	-2.6865	-2.7275	-2.7673	-2.8054	-2.8417	-2.8758	-2.9075	-2.9366	-2.9628	-2.9860	-3.0060	-3.0226	-3.0358	-3.0453	-3.0513	-3.0535	-3.0521	-3.0469	-3.0381	-3.0257	-3.0098	-2.9905	-2.9679	-2.9423	-2.9137	-2.8823	-2.8485	-2.8123	-2.7740	-2.7340	-2.6923	-2.6494	-2.6054	-2.5606	-2.5153	-2.4697	-2.4242	-2.3788	-2.3340	-2.2898	-2.2466	-2.2045	-2.1637	-2.1244	-2.0867	-2.0507
276.3000	2	-0.8576	-0.8598	-0.8605	-0.8598	-0.8580	-0.8550	-0.8510	-0.8461	-0.8404	-0.8341	-0.8272	-0.8198	-0.8121	-0.8040	-0.7958	-0.7874	-0.7789	-0.7703	-0.7616	-0.7530	-0.7443	-0.7356	-0.7268	-0.7180	-0.7090	-0.6998	-0.6904	-0.6807	-0.6706	-0.6601	-0.6491	-0.6375	-0.6251	-0.6121	-0.5982	-0.5835	-0.5678	-0.5510	-0.5333	-0.5145	-0.4945	-0.4735	-0.4513	-0.4279	-0.4035	-0.3779	-0.3514	-0.3238
286.4000	2	-1.3254	-1.3372	-1.3474	-1.3560	-1.3625	-1.3670	-1.3693	-1.3691	-1.3665	-1.3612	-1.3533	-1.3426	-1.3292	-1.3130	-1.2941	-1.2724	-1.2481	-1.2212	-1.1919	-1.1603	-1.1266	-1.0908	-1.0532	-1.0141	-0.9735	-0.9318	-0.8892	-0.8459	-0.8022	-0.7582	-0.7144	-0.6708	-0.6278	-0.5856	-0.5443	-0.5042	-0.4655	-0.4283	-0.3929	-0.3592	-0.3275	-0.2978	-0.2701	-0.2447	-0.2213	-0.2002	-0.1811	-0.1641
336.7000	2	-0.2802	-0.2992	-0.3180	-0.3365	-0.3546	-0.3722	-0.3893	-0.4059	-0.4218	-0.4370	-0.4515	-0.4654	-0.4786	-0.4911	-0.5029	-0.5142	-0.5250	-0.5352	-0.5451	-0.5547	-0.5640	-0.5733	-0.5825	-0.5917	-0.6012	-0.6109	-0.6210	-0.6316	-0.6428	-0.6546	-0.6671	-0.6804	-0.6945	-0.7095	-0.7254	-0.7422	-0.7600	-0.7786	-0.7980	-0.8182	-0.8392	-0.8608	-0.8830	-0.9056	-0.9286	-0.9518	-0.9750	-0.9981
416.5000	2	-1.6456	-1.6583	-1.6705	-1.6821	-1.6930	-1.7031	-1.7122	-1.7204	-1.7276	-1.7336	-1.7384	-1.7420	-1.7444	-1.7454	-1.7452	-1.7436	-1.7407	-1.7365	-1.7311	-1.7245	-1.7167	-1.7078	-1.6979	-1.6871	-1.6755	-1.6631	-1.6501	-1.6366	-1.6227	-1.6086	-1.5943	-1.5800	-1.5658	-1.5518	-1.5381	-1.5248	-1.5121	-1.4999	-1.4885	-1.4777	-1.4678	-1.4587	-1.4504	-1.4430	-1.4364	-1.4307	-1.4258	-1.4217
434.7000	2	0.9435	0.9346	0.9269	0.9204	0.9148	0.9103	0.9066	0.9037	0.9016	0.9001	0.8991	0.8985	0.8983	0.8984	0.8986	0.8989	0.8991	0.8992	0.8990	0.8986	0.8977	0.8964	0.8945	0.8920	0.8887	0.8847	0.8799	0.8743	0.8677	0.8603	0.8518	0.8425	0.8321	0.8208	0.8085	0.7954	0.7813	0.7663	0.7505	0.7340	0.7167	0.6988	0.6802	0.6611	0.6416	0.6217	0.6014	0.5810
493.2000	2	0.9946	0.9809	0.9686	0.9578	0.9485	0.9407	0.9343	0.9293	0.9258	0.9235	0.9224	0.9225	0.9237	0.9259	0.9289	0.9327	0.9372	0.9422	0.9478	0.9536	0.9598	0.9661	0.9725	0.9789	0.9852	0.9915	0.9975	1.0033	1.0089	1.0142	1.0193	1.0240	1.0284	1.0326	1.0365	1.0402	1.0437	1.0470	1.0503	1.0534	1.0566	1.0597	1.0630	1.0663	1.0698	1.0735	1.0775	1.0817
555.9500	2	2.1932	2.1952	2.1972	2.1992	2.2010	2.2027	2.2041	2.2053	2.2062	2.2067	2.2067	2.2063	2.2052	2.2035	2.2011	2.1980	2.1940	2.1892	2.1834	2.1767	2.1689	2.1602	2.1503	2.1395	2.1275	2.1145	2.1004	2.0853	2.0691	2.0520	2.0340	2.0150	1.9952	1.9747	1.9534	1.9316	1.9091	1.8862	1.8629	1.8393	1.8154	1.7915	1.7674	1.7434	1.7195	1.6958	1.6723	1.6492
583.8500	2	0.0646	0.0360	0.0081	-0.0189	-0.0448	-0.0695	-0.0928	-0.1146	-0.1349	-0.1536	-0.1706	-0.1859	-0.1995	-0.2114	-0.2216	-0.2301	-0.2371	-0.2425	-0.2465	-0.2491	-0.2505	-0.2507	-0.2498	-0.2480	-0.2454	-0.2420	-0.2380	-0.2335	-0.2286	-0.2234	-0.2179	-0.2123	-0.2065	-0.2007	-0.1949	-0.1891	-0.1833	-0.1776	-0.1718	-0.1661	-0.1603	-0.1545	-0.1485	-0.1424	-0.1360	-0.1294	-0.1223	-0.1148
14.3500	3	2.0446	2.0492	2.0528	2.0554	2.0569	2.0572	2.0562	2.0538	2.0500	2.0447	2.0379	2.0296	2.0197	2.0083	1.9954	1.9810	1.9651	1.9478	1.9292	1.9093	1.8882	1.8660	1.8429	1.8189	1.7941	1.7688	1.7430	1.7168	1.6904	1.6640	1.6377	1.6116	1.5859	1.5606	1.5360	1.5121	1.4890	1.4668	1.4457	1.4256	1.4067	1.3889	1.3724	1.3571	1.3430	1.3302	1.3186	1.3082
25.6500	3	-0.3101	-0.3108	-0.3114	-0.3118	-0.3121	-0.3123	-0.3123	-0.3122	-0.3120	-0.3118	-0.3115	-0.3113	-0.3110	-0.3108	-0.3106	-0.3106	-0.3106	-0.3109	-0.3113	-0.3119	-0.3127	-0.3138	-0.3151	-0.3168	-0.3187	-0.3210	-0.3236	-0.3265	-0.3298	-0.3334	-0.3373	-0.3415	-0.3461	-0.3509	-0.3560	-0.3613	-0.3669	-0.3726	-0.3785	-0.3844	-0.3905	-0.3966	-0.4026	-0.4086	-0.4145	-0.4203	-0.4258	-0.4312
37.0500	3	-0.7274	-0.7340	-0.7405	-0.7470	-0.7533	-0.7595	-0.7655	-0.7713	-0.7767	-0.7818	-0.7865	-0.7907	-0.7945	-0.7976	-0.8002	-0.8021	-0.8033	-0.8038	-0.8035	-0.8023	-0.8003	-0.7974	-0.7936	-0.7888	-0.7831	-0.7764	-0.7688	-0.7602	-0.7507	-0.7403	-0.7290	-0.7169	-0.7040	-0.6904	-0.6760	-0.6611	-0.6456	-0.6296	-0.6133	-0.5966	-0.5798	-0.5628	-0.5458	-0.5289	-0.5121	-0.4956	-0.4794	-0.4637
48.2000	3	0.5621	0.5541	0.5462	0.5383	0.5304	0.5225	0.5148	0.5072	0.4999	0.4928	0.4861	0.4799	0.4742	0.4691	0.4648	0.4612	0.4586	0.4571	0.4566	0.4574	0.4595	0.4629	0.4679	0.4743	0.4824	0.4921	0.5034	0.5164	0.5311	0.5475	0.5654	0.5850	0.6061	0.6286	0.6525	0.6775	0.7037	0.7308	0.7587	0.7871	0.8161	0.8452	0.8744	0.9034	0.9320	0.9600	0.9872	1.0133
60.5500	3	0.1205	0.1185	0.1165	0.1145	0.1122	0.1098	0.1072	0.1043	0.1011	0.0976	0.0938	0.0895	0.0849	0.0798	0.0743	0.0684	0.0621	0.0554	0.0484	0.0410	0.0333	0.0253	0.0171	0.0087	0.0002	-0.0083	-0.0168	-0.0251	-0.0333	-0.0411	-0.0486	-0.0556	-0.0620	-0.0677	-0.0727	-0.0767	-0.0798	-0.0818	-0.0826	-0.0821	-0.0802	-0.0770	-0.0722	-0.0658	-0.0578	-0.0481	-0.0366	-0.0234
62.7500	3	0.6976	0.7058	0.7124	0.7172	0.7201	0.7210	0.7199	0.7166	0.7112	0.7037	0.6941	0.6823	0.6686	0.6529	0.6354	0.6162	0.5955	0.5733	0.5500	0.5256	0.5004	0.4745	0.4482	0.4217	0.3952	0.3690	0.3431	0.3178	0.2933	0.2698	0.2474	0.2262	0.2064	0.1881	0.1714	0.1564	0.1430	0.1313	0.1214	0.1131	0.1065	0.1015	0.0980	0.0960	0.0952	0.0957	0.0971	0.0995
64.9500	3	-0.4268	-0.4486	-0.4704	-0.4919	-0.5130	-0.5336	-0.5536	-0.5728	-0.5912	-0.6086	-0.6249	-0.6401	-0.6539	-0.6665	-0.6776	-0.6873	-0.6954	-0.7019	-0.7068	-0.7101	-0.7116	-0.7115	-0.7096	-0.7061	-0.7009	-0.6940	-0.6856	-0.6756	-0.6641	-0.6512	-0.6369	-0.6215	-0.6048	-0.5872	-0.5686	-0.5493	-0.5294	-0.5089	-0.4881	-0.4671	-0.4462	-0.4253	-0.4048	-0.3847	-0.3653	-0.3466	-0.3290	-0.3124
74.8000	3	-2.4787	-2.4660	-2.4510	-2.4341	-2.4153	-2.3949	-2.3729	-2.3498	-2.3256	-2.3006	-2.2750	-2.2492	-2.2233	-2.1975	-2.1722	-2.1475	-2.1237	-2.1010	-2.0795	-2.0596	-2.0413	-2.0249	-2.0104	-1.9979	-1.9877	-1.9797	-1.9740	-1.9707	-1.9697	-1.9711	-1.9748	-1.9808	-1.9890	-1.9993	-2.0117	-2.0260	-2.0421	-2.0598	-2.0791	-2.0997	-2.1215	-2.1443	-2.1680	-2.1923	-2.2171	-2.2423	-2.2675	-2.2928
103.5500	3	-0.2293	-0.2308	-0.2337	-0.2378	-0.2432	-0.2498	-0.2578	-0.2670	-0.2773	-0.2888	-0.3014	-0.3149	-0.3293	-0.3445	-0.3604	-0.3768	-0.3937	-0.4109	-0.4283	-0.4458	-0.4633	-0.4807	-0.4979	-0.5147	-0.5311	-0.5470	-0.5624	-0.5772	-0.5913	-0.6046	-0.6173	-0.6292	-0.6404	-0.6509	-0.6607	-0.6697	-0.6781	-0.6859	-0.6932	-0.7000	-0.7063	-0.7122	-0.7179	-0.7233	-0.7285	-0.7336	-0.7386	-0.7436
110.4000	3	-1.2433	-1.2205	-1.1987	-1.1781	-1.1589	-1.1411	-1.1248	-1.1102	-1.0972	-1.0858	-1.0761	-1.0681	-1.0616	-1.0566	-1.0531	-1.0509	-1.0499	-1.0499	-1.0509	-1.0526	-1.0549	-1.0576	-1.0605	-1.0634	-1.0662	-1.0686	-1.0704	-1.0715	-1.0718	-1.0710	-1.0690	-1.0658	-1.0611	-1.0549	-1.0471	-1.0377	-1.0266	-1.0139	-0.9995	-0.9835	-0.9659	-0.9468	-0.9263	-0.9046	-0.8817	-0.8578	-0.8330	-0.8077
122.3500	3	0.3392	0.3083	0.2748	0.2389	0.2005	0.1600	0.1175	0.0732	0.0273	-0.0198	-0.0680	-0.1169	-0.1662	-0.2156	-0.2648	-0.3135	-0.3613	-0.4079	-0.4531	-0.4964	-0.5376	-0.5765	-0.6128	-0.6462	-0.6765	-0.7036	-0.7273	-0.7475	-0.7641	-0.7770	-0.7863	-0.7919	-0.7939	-0.7925	-0.7876	-0.7796	-0.7686	-0.7548	-0.7385	-0.7200	-0.6996	-0.6776	-0.6544	-0.6303	-0.6058	-0.5810	-0.5566	-0.5327
129.0500	3	0.5916	0.5717	0.5525	0.5340	0.5164	0.4994	0.4832	0.4677	0.4529	0.4387	0.4252	0.4122	0.3998	0.3879	0.3764	0.3653	0.3545	0.3440	0.3338	0.3238	0.3139	0.3040	0.2943	0.2845	0.2746	0.2647	0.2547	0.2445	0.2341	0.2235	0.2128	0.2018	0.1906	0.1792	0.1676	0.1558	0.1438	0.1318	0.1196	0.1073	0.0951	0.0828	0.0706	0.0586	0.0466	0.0349	0.0235	0.0124
132.3000	3	0.1437	0.1102	0.0769	0.0441	0.0120	-0.0192	-0.0494	-0.0783	-0.1061	-0.1324	-0.1574	-0.1809	-0.2031	-0.2239	-0.2433	-0.2616	-0.2788	-0.2949	-0.3102	-0.3248	-0.3389	-0.3525	-0.3660	-0.3793	-0.3927	-0.4063	-0.4203	-0.4347	-0.4498	-0.4655	-0.4819	-0.4991	-0.5172	-0.5360	-0.5557	-0.5761	-0.5972	-0.6189	-0.6411	-0.6637	-0.6866	-0.7095	-0.7324	-0.7549	-0.7770	-0.7985	-0.8191	-0.8386
140.8500	3	-0.1168	-0.1604	-0.2031	-0.2448	-0.2851	-0.3241	-0.3616	-0.3974	-0.4315	-0.4638	-0.4942	-0.5228	-0.5494	-0.5742	-0.5970	-0.6180	-0.6372	-0.6546	-0.6704	-0.6846	-0.6974	-0.7088	-0.7191	-0.7282	-0.7364	-0.7438	-0.7505	-0.7567	-0.7624	-0.7679	-0.7732	-0.7784	-0.7837	-0.7891	-0.7947	-0.8006	-0.8068	-0.8134	-0.8203	-0.8277	-0.8355	-0.8437	-0.8522	-0.8611	-0.8702	-0.8796	-0.8892	-0.8989
153.7500	3	0.2281	0.2406	0.2526	0.2641	0.2747	0.2845	0.2931	0.3005	0.3064	0.3109	0.3137	0.3148	0.3141	0.3115	0.3071	0.3007	0.2925	0.2823	0.2703	0.2565	0.2410	0.2238	0.2052	0.1852	0.1640	0.1417	0.1184	0.0945	0.0700	0.0451	0.0200	-0.0050	-0.0299	-0.0543	-0.0782	-0.1014	-0.1236	-0.1448	-0.1649	-0.1835	-0.2008	-0.2165	-0.2305	-0.2429	-0.2536	-0.2625	-0.2697	-0.2750
159.4000	3	1.6758	1.6676	1.6598	1.6526	1.6459	1.6400	1.6347	1.6301	1.6264	1.6234	1.6213	1.6200	1.6196	1.6200	1.6212	1.6232	1.6259	1.6294	1.6334	1.6381	1.6431	1.6486	1.6543	1.6601	1.6660	1.6717	1.6772	1.6823	1.6870	1.6909	1.6941	1.6964	1.6976	1.6977	1.6965	1.6939	1.6899	1.6844	1.6772	1.6685	1.6581	1.6460	1.6323	1.6170	1.6001	1.5817	1.5619	1.5408
179.3000	3	-2.1128	-2.1098	-2.1061	-2.1017	-2.0968	-2.0913	-2.0854	-2.0792	-2.0728	-2.0663	-2.0597	-2.0531	-2.0467	-2.0404	-2.0344	-2.0286	-2.0233	-2.0184	-2.0139	-2.0099	-2.0064	-2.0035	-2.0011	-1.9992	-1.9979	-1.9971	-1.9968	-1.9969	-1.9976	-1.9987	-2.0002	-2.0020	-2.0042	-2.0068	-2.0095	-2.0126	-2.0158	-2.0192	-2.0228	-2.0265	-2.0304	-2.0343	-2.0384	-2.0425	-2.0468	-2.0512	-2.0557	-2.0603
186.1000	3	-0.8992	-0.8931	-0.8866	-0.8799	-0.8730	-0.8659	-0.8588	-0.8516	-0.8444	-0.8373	-0.8303	-0.8235	-0.8169	-0.8105	-0.8043	-0.7985	-0.7929	-0.7876	-0.7825	-0.7777	-0.7732	-0.7688	-0.7647	-0.7606	-0.7567	-0.7528	-0.7488	-0.7448	-0.7407	-0.7363	-0.7317	-0.7268	-0.7215	-0.7158	-0.7096	-0.7030	-0.6958	-0.6881	-0.6799	-0.6711	-0.6617	-0.6519	-0.6415	-0.6307	-0.6195	-0.6079	-0.5961	-0.5841
192.9500	3	-0.4036	-0.4264	-0.4472	-0.4659	-0.4825	-0.4968	-0.5090	-0.5190	-0.5267	-0.5323	-0.5358	-0.5373	-0.5368	-0.5344	-0.5303	-0.5246	-0.5174	-0.5088	-0.4991	-0.4883	-0.4766	-0.4642	-0.4512	-0.4377	-0.4239	-0.4100	-0.3960	-0.3821	-0.3683	-0.3549	-0.3418	-0.3291	-0.3170	-0.3055	-0.2945	-0.2842	-0.2746	-0.2657	-0.2574	-0.2497	-0.2428	-0.2364	-0.2306	-0.2254	-0.2206	-0.2163	-0.2124	-0.2088
201.4000	3	2.2344	2.2251	2.2143	2.2022	2.1888	2.1742	2.1586	2.1421	2.1246	2.1064	2.0874	2.0678	2.0477	2.0270	2.0060	1.9846	1.9630	1.9411	1.9190	1.8968	1.8745	1.8521	1.8298	1.8076	1.7854	1.7633	1.7414	1.7198	1.6983	1.6771	1.6563	1.6358	1.6157	1.5960	1.5767	1.5580	1.5398	1.5221	1.5051	1.4887	1.4730	1.4580	1.4437	1.4302	1.4174	1.4055	1.3944	1.3841
211.1000	3	-0.9573	-0.9567	-0.9558	-0.9545	-0.9529	-0.9508	-0.9481	-0.9450	-0.9412	-0.9370	-0.9321	-0.9267	-0.9208	-0.9144	-0.9075	-0.9001	-0.8924	-0.8843	-0.8760	-0.8674	-0.8587	-0.8499	-0.8410	-0.8322	-0.8234	-0.8147	-0.8062	-0.7978	-0.7897	-0.7819	-0.7744	-0.7672	-0.7602	-0.7536	-0.7473	-0.7413	-0.7356	-0.7301	-0.7249	-0.7198	-0.7149	-0.7101	-0.7054	-0.7007	-0.6960	-0.6912	-0.6864	-0.6814
217.8500	3	-1.0105	-1.0349	-1.0590	-1.0828	-1.1060	-1.1285	-1.1502	-1.1707	-1.1901	-1.2082	-1.2249	-1.2401	-1.2537	-1.2656	-1.2758	-1.2842	-1.2908	-1.2957	-1.2988	-1.3003	-1.3000	-1.2982	-1.2949	-1.2901	-1.2841	-1.2769	-1.2686	-1.2593	-1.2493	-1.2387	-1.2275	-1.2160	-1.2042	-1.1924	-1.1805	-1.1689	-1.1575	-1.1465	-1.1360	-1.1261	-1.1168	-1.1081	-1.1002	-1.0931	-1.0867	-1.0811	-1.0763	-1.0721
227.3000	3	1.2929	1.2839	1.2748	1.2656	1.2561	1.2463	1.2362	1.2256	1.2146	1.2030	1.1909	1.1783	1.1650	1.1512	1.1367	1.1217	1.1061	1.0900	1.0734	1.0564	1.0389	1.0211	1.0029	0.9845	0.9659	0.9471	0.9283	0.9093	0.8904	0.8716	0.8528	0.8342	0.8157	0.7974	0.7793	0.7615	0.7439	0.7265	0.7093	0.6923	0.6756	0.6590	0.6425	0.6262	0.6099	0.5937	0.5775	0.5612
236.2500	3	-0.0693	-0.0425	-0.0168	0.0077	0.0310	0.0531	0.0738	0.0934	0.1116	0.1287	0.1447	0.1595	0.1732	0.1860	0.1979	0.2089	0.2192	0.2289	0.2379	0.2465	0.2547	0.2626	0.2703	0.2778	0.2852	0.2927	0.3003	0.3079	0.3158	0.3240	0.3324	0.3411	0.3502	0.3597	0.3696	0.3799	0.3906	0.4017	0.4133	0.4253	0.4378	0.4506	0.4639	0.4776	0.4918	0.5063	0.5212	0.5366
238.5500	3	1.2772	1.2439	1.2117	1.1805	1.1505	1.1217	1.0941	1.0676	1.0424	1.0183	0.9953	0.9735	0.9527	0.9329	0.9140	0.8960	0.8788	0.8622	0.8464	0.8310	0.8162	0.8017	0.7875	0.7737	0.7600	0.7464	0.7330	0.7196	0.7063	0.6931	0.6799	0.6668	0.6538	0.6411	0.6286	0.6164	0.6047	0.5935	0.5830	0.5734	0.5647	0.5571	0.5507	0.5459	0.5426	0.5411	0.5415	0.5440
244.3000	3	-0.1888	-0.1819	-0.1738	-0.1649	-0.1550	-0.1445	-0.1333	-0.1217	-0.1098	-0.0977	-0.0857	-0.0738	-0.0623	-0.0513	-0.0408	-0.0311	-0.0224	-0.0146	-0.0079	-0.0024	0.0018	0.0046	0.0062	0.0063	0.0050	0.0024	-0.0016	-0.0069	-0.0134	-0.0211	-0.0298	-0.0395	-0.0501	-0.0613	-0.0732	-0.0855	-0.0981	-0.1109	-0.1237	-0.1364	-0.1489	-0.1610	-0.1726	-0.1836	-0.1939	-0.2034	-0.2121	-0.2199
267.1000	3	-0.1069	-0.0704	-0.0360	-0.0040	0.0258	0.0533	0.0784	0.1011	0.1216	0.1397	0.1557	0.1694	0.1811	0.1908	0.1986	0.2047	0.2091	0.2119	0.2134	0.2136	0.2127	0.2108	0.2080	0.2045	0.2005	0.1959	0.1911	0.1860	0.1808	0.1756	0.1705	0.1655	0.1608	0.1564	0.1523	0.1487	0.1455	0.1427	0.1405	0.1387	0.1374	0.1366	0.1362	0.1363	0.1368	0.1378	0.1390	0.1406
290.2500	3	0.2727	0.2938	0.3137	0.3324	0.3495	0.3653	0.3794	0.3920	0.4030	0.4123	0.4199	0.4259	0.4303	0.4331	0.4343	0.4341	0.4325	0.4296	0.4256	0.4205	0.4145	0.4077	0.4002	0.3923	0.3841	0.3757	0.3673	0.3589	0.3509	0.3433	0.3362	0.3297	0.3240	0.3190	0.3150	0.3119	0.3098	0.3087	0.3085	0.3093	0.3110	0.3135	0.3168	0.3207	0.3252	0.3300	0.3351	0.3403
307.1500	3	1.3736	1.3626	1.3524	1.3429	1.3341	1.3261	1.3188	1.3121	1.3061	1.3007	1.2959	1.2916	1.2878	1.2845	1.2816	1.2791	1.2768	1.2749	1.2731	1.2715	1.2701	1.2687	1.2673	1.2660	1.2646	1.2631	1.2615	1.2597	1.2577	1.2555	1.2531	1.2504	1.2474	1.2441	1.2405	1.2366	1.2323	1.2278	1.2229	1.2177	1.2122	1.2064	1.2004	1.1942	1.1878	1.1812	1.1745	1.1678
346.2000	3	-0.5399	-0.5769	-0.6141	-0.6514	-0.6886	-0.7254	-0.7617	-0.7975	-0.8323	-0.8663	-0.8991	-0.9306	-0.9608	-0.9894	-1.0165	-1.0419	-1.0656	-1.0875	-1.1077	-1.1261	-1.1427	-1.1576	-1.1708	-1.1826	-1.1928	-1.2017	-1.2095	-1.2162	-1.2221	-1.2272	-1.2319	-1.2363	-1.2406	-1.2450	-1.2497	-1.2549	-1.2608	-1.2676	-1.2754	-1.2844	-1.2947	-1.3064	-1.3196	-1.3345	-1.3510	-1.3691	-1.3889	-1.4103
353.5500	3	1.0807	1.0708	1.0607	1.0506	1.0405	1.0303	1.0202	1.0100	1.0000	0.9900	0.9801	0.9703	0.9606	0.9511	0.9416	0.9322	0.9230	0.9138	0.9047	0.8957	0.8867	0.8777	0.8687	0.8597	0.8506	0.8415	0.8322	0.8227	0.8131	0.8033	0.7933	0.7829	0.7723	0.7614	0.7502	0.7386	0.7266	0.7142	0.7015	0.6883	0.6748	0.6609	0.6466	0.6319	0.6170	0.6017	0.5861	0.5703
382.8500	3	0.2877	0.3126	0.3356	0.3569	0.3767	0.3951	0.4123	0.4285	0.4439	0.4587	0.4731	0.4873	0.5015	0.5160	0.5308	0.5463	0.5624	0.5795	0.5975	0.6166	0.6368	0.6583	0.6809	0.7047	0.7298	0.7559	0.7830	0.8111	0.8399	0.8694	0.8994	0.9297	0.9601	0.9904	1.0205	1.0500	1.0788	1.1068	1.1336	1.1591	1.1832	1.2057	1.2265	1.2454	1.2623	1.2771	1.2899	1.3006
385.9000	3	-0.4755	-0.4973	-0.5194	-0.5419	-0.5646	-0.5876	-0.6107	-0.6339	-0.6572	-0.6803	-0.7032	-0.7257	-0.7477	-0.7691	-0.7896	-0.8092	-0.8276	-0.8447	-0.8603	-0.8744	-0.8867	-0.8972	-0.9056	-0.9121	-0.9164	-0.9185	-0.9183	-0.9160	-0.9114	-0.9047	-0.8958	-0.8848	-0.8719	-0.8572	-0.8408	-0.8228	-0.8035	-0.7830	-0.7615	-0.7393	-0.7165	-0.6934	-0.6701	-0.6470	-0.6241	-0.6018	-0.5801	-0.5594
391.2000	3	-0.0910	-0.0886	-0.0863	-0.0840	-0.0816	-0.0791	-0.0767	-0.0742	-0.0716	-0.0691	-0.0666	-0.0642	-0.0618	-0.0595	-0.0574	-0.0554	-0.0537	-0.0522	-0.0510	-0.0501	-0.0495	-0.0494	-0.0496	-0.0502	-0.0513	-0.0529	-0.0549	-0.0574	-0.0604	-0.0638	-0.0677	-0.0720	-0.0768	-0.0819	-0.0874	-0.0933	-0.0995	-0.1059	-0.1125	-0.1193	-0.1263	-0.1333	-0.1404	-0.1474	-0.1544	-0.1612	-0.1679	-0.1744
399.7000	3	-1.4149	-1.3996	-1.3841	-1.3683	-1.3523	-1.3361	-1.3195	-1.3026	-1.2854	-1.2678	-1.2498	-1.2313	-1.2123	-1.1928	-1.1728	-1.1522	-1.1310	-1.1091	-1.0866	-1.0635	-1.0397	-1.0152	-0.9900	-0.9641	-0.9376	-0.9104	-0.8825	-0.8541	-0.8250	-0.7954	-0.7652	-0.7345	-0.7033	-0.6717	-0.6396	-0.6072	-0.5745	-0.5415	-0.5082	-0.4748	-0.4412	-0.4075	-0.3738	-0.3401	-0.3065	-0.2730	-0.2397	-0.2067
404.6000	3	0.0787	0.0932	0.1083	0.1239	0.1399	0.1563	0.1730	0.1899	0.2069	0.2239	0.2408	0.2576	0.2741	0.2902	0.3058	0.3209	0.3354	0.3491	0.3620	0.3740	0.3851	0.3951	0.4041	0.4119	0.4186	0.4241	0.4283	0.4314	0.4332	0.4338	0.4333	0.4316	0.4288	0.4249	0.4202	0.4145	0.4080	0.4009	0.3932	0.3850	0.3764	0.3676	0.3588	0.3499	0.3413	0.3329	0.3249	0.3175
412.4000	3	-0.6320	-0.6388	-0.6448	-0.6499	-0.6538	-0.6565	-0.6578	-0.6576	-0.6556	-0.6516	-0.6457	-0.6376	-0.6272	-0.6144	-0.5991	-0.5813	-0.5609	-0.5379	-0.5124	-0.4843	-0.4538	-0.4208	-0.3857	-0.3484	-0.3092	-0.2682	-0.2258	-0.1821	-0.1374	-0.0920	-0.0461	-0.0001	0.0457	0.0911	0.1357	0.1792	0.2214	0.2619	0.3005	0.3370	0.3711	0.4026	0.4313	0.4572	0.4800	0.4997	0.5163	0.5296
419.6000	3	0.9740	0.9446	0.9153	0.8863	0.8577	0.8297	0.8024	0.7758	0.7501	0.7255	0.7019	0.6795	0.6585	0.6388	0.6205	0.6038	0.5887	0.5752	0.5634	0.5534	0.5451	0.5386	0.5339	0.5309	0.5298	0.5305	0.5329	0.5370	0.5428	0.5502	0.5591	0.5696	0.5814	0.5945	0.6088	0.6242	0.6405	0.6576	0.6754	0.6938	0.7125	0.7315	0.7505	0.7695	0.7882	0.8064	0.8240	0.8409
426.7000	3	1.4283	1.4396	1.4472	1.4511	1.4514	1.4480	1.4411	1.4307	1.4169	1.3999	1.3799	1.3571	1.3317	1.3039	1.2741	1.2425	1.2094	1.1753	1.1403	1.1050	1.0696	1.0346	1.0002	0.9670	0.9353	0.9054	0.8777	0.8526	0.8304	0.8114	0.7958	0.7840	0.7762	0.7726	0.7734	0.7786	0.7884	0.8029	0.8220	0.8458	0.8741	0.9069	0.9440	0.9853	1.0305	1.0793	1.1315	1.1867
431.0000	3	0.4199	0.3938	0.3663	0.3374	0.3074	0.2764	0.2446	0.2121	0.1792	0.1459	0.1125	0.0791	0.0459	0.0130	-0.0194	-0.0512	-0.0821	-0.1122	-0.1413	-0.1692	-0.1959	-0.2213	-0.2454	-0.2681	-0.2893	-0.3090	-0.3273	-0.3441	-0.3593	-0.3732	-0.3856	-0.3966	-0.4064	-0.4149	-0.4221	-0.4283	-0.4335	-0.4377	-0.4411	-0.4436	-0.4456	-0.4469	-0.4477	-0.4480	-0.4480	-0.4478	-0.4473	-0.4466
438.7000	3	0.9697	0.9781	0.9872	0.9970	1.0076	1.0190	1.0309	1.0435	1.0566	1.0702	1.0840	1.0981	1.1122	1.1263	1.1401	1.1536	1.1664	1.1786	1.1899	1.2000	1.2090	1.2166	1.2226	1.2269	1.2294	1.2300	1.2285	1.2248	1.2190	1.2108	1.2004	1.1876	1.1725	1.1551	1.1354	1.1134	1.0894	1.0633	1.0353	1.0055	0.9740	0.9411	0.9069	0.8715	0.8353	0.7983	0.7608	0.7231
482.6000	3	-0.2746	-0.2856	-0.2963	-0.3064	-0.3160	-0.3251	-0.3335	-0.3413	-0.3484	-0.3549	-0.3605	-0.3654	-0.3696	-0.3730	-0.3755	-0.3774	-0.3784	-0.3787	-0.3783	-0.3772	-0.3754	-0.3730	-0.3700	-0.3665	-0.3625	-0.3580	-0.3531	-0.3479	-0.3424	-0.3367	-0.3308	-0.3248	-0.3187	-0.3126	-0.3065	-0.3004	-0.2944	-0.2886	-0.2829	-0.2774	-0.2720	-0.2668	-0.2619	-0.2571	-0.2525	-0.2481	-0.2438	-0.2397
524.7500	3	-1.2141	-1.2246	-1.2358	-1.2479	-1.2606	-1.2741	-1.2881	-1.3028	-1.3180	-1.3336	-1.3496	-1.3659	-1.3824	-1.3990	-1.4155	-1.4320	-1.4481	-1.4639	-1.4792	-1.4939	-1.5078	-1.5209	-1.5329	-1.5439	-1.5536	-1.5620	-1.5690	-1.5745	-1.5784	-1.5807	-1.5813	-1.5802	-1.5773	-1.5727	-1.5664	-1.5583	-1.5485	-1.5372	-1.5243	-1.5099	-1.4941	-1.4770	-1.4588	-1.4396	-1.4195	-1.3986	-1.3771	-1.3551
544.2000	3	0.8044	0.8006	0.7938	0.7842	0.7719	0.7572	0.7403	0.7214	0.7006	0.6784	0.6549	0.6304	0.6051	0.5793	0.5533	0.5272	0.5013	0.4758	0.4509	0.4268	0.4037	0.3817	0.3609	0.3414	0.3233	0.3068	0.2917	0.2781	0.2661	0.2556	0.2466	0.2390	0.2327	0.2277	0.2239	0.2212	0.2194	0.2185	0.2183	0.2187	0.2197	0.2210	0.2226	0.2243	0.2261	0.2278	0.2294	0.2308
560.3000	3	1.2992	1.2894	1.2798	1.2703	1.2611	1.2521	1.2435	1.2352	1.2272	1.2197	1.2126	1.2059	1.1997	1.1939	1.1886	1.1838	1.1794	1.1754	1.1719	1.1688	1.1661	1.1637	1.1617	1.1600	1.1586	1.1574	1.1565	1.1558	1.1553	1.1549	1.1548	1.1547	1.1548	1.1550	1.1553	1.1557	1.1562	1.1569	1.1577	1.1588	1.1600	1.1614	1.1631	1.1652	1.1676	1.1703	1.1735	1.1772
576.9500	3	-0.1560	-0.1633	-0.1711	-0.1794	-0.1882	-0.1977	-0.2077	-0.2185	-0.2300	-0.2422	-0.2551	-0.2687	-0.2830	-0.2980	-0.3136	-0.3297	-0.3462	-0.3632	-0.3803	-0.3976	-0.4149	-0.4320	-0.4487	-0.4649	-0.4803	-0.4948	-0.5082	-0.5202	-0.5306	-0.5392	-0.5458	-0.5501	-0.5519	-0.5511	-0.5473	-0.5405	-0.5305	-0.5171	-0.5002	-0.4796	-0.4553	-0.4273	-0.3954	-0.3597	-0.3202	-0.2770	-0.2301	-0.1797
585.5000	3	0.5721	0.5585	0.5454	0.5331	0.5213	0.5102	0.4997	0.4897	0.4803	0.4713	0.4628	0.4547	0.4469	0.4394	0.4322	0.4251	0.4181	0.4112	0.4044	0.3975	0.3905	0.3834	0.3761	0.3685	0.3608	0.3527	0.3443	0.3355	0.3264	0.3169	0.3069	0.2966	0.2858	0.2746	0.2630	0.2509	0.2385	0.2257	0.2124	0.1989	0.1850	0.1707	0.1562	0.1414	0.1264	0.1112	0.0957	0.0801
12.9500	4	1.5735	1.5786	1.5834	1.5880	1.5922	1.5960	1.5994	1.6024	1.6050	1.6070	1.6087	1.6098	1.6105	1.6107	1.6105	1.6098	1.6088	1.6075	1.6058	1.6039	1.6019	1.5997	1.5975	1.5953	1.5933	1.5914	1.5898	1.5885	1.5877	1.5875	1.5878	1.5888	1.5905	1.5930	1.5964	1.6008	1.6060	1.6123	1.6196	1.6279	1.6373	1.6477	1.6591	1.6715	1.6849	1.6992	1.7143	1.7302
16.1500	4	0.5756	0.5684	0.5616	0.5550	0.5488	0.5429	0.5375	0.5324	0.5277	0.5235	0.5197	0.5164	0.5134	0.5109	0.5088	0.5071	0.5058	0.5048	0.5041	0.5036	0.5034	0.5034	0.5035	0.5036	0.5038	0.5040	0.5041	0.5040	0.5037	0.5032	0.5024	0.5012	0.4997	0.4977	0.4953	0.4924	0.4890	0.4850	0.4806	0.4756	0.4701	0.4642	0.4577	0.4508	0.4435	0.4359	0.4279	0.4197
39.3500	4	-0.5706	-0.5663	-0.5624	-0.5592	-0.5566	-0.5549	-0.5540	-0.5541	-0.5553	-0.5575	-0.5609	-0.5654	-0.5712	-0.5781	-0.5861	-0.5953	-0.6056	-0.6169	-0.6291	-0.6421	-0.6559	-0.6702	-0.6850	-0.7001	-0.7153	-0.7305	-0.7455	-0.7601	-0.7741	-0.7874	-0.7997	-0.8109	-0.8209	-0.8295	-0.8364	-0.8417	-0.8451	-0.8467	-0.8462	-0.8437	-0.8390	-0.8323	-0.8234	-0.8124	-0.7994	-0.7844	-0.7675	-0.7489
61.6500	4	0.8480	0.8330	0.8183	0.8041	0.7903	0.7772	0.7647	0.7529	0.7418	0.7317	0.7224	0.7140	0.7067	0.7003	0.6950	0.6907	0.6876	0.6855	0.6845	0.6847	0.6859	0.6883	0.6918	0.6963	0.7018	0.7084	0.7159	0.7243	0.7336	0.7437	0.7545	0.7660	0.7782	0.7908	0.8038	0.8172	0.8308	0.8446	0.8583	0.8720	0.8855	0.8986	0.9114	0.9235	0.9351	0.9458	0.9556	0.9645
72.0500	4	-0.7104	-0.6793	-0.6480	-0.6166	-0.5856	-0.5552	-0.5256	-0.4972	-0.4702	-0.4448	-0.4214	-0.4000	-0.3810	-0.3645	-0.3507	-0.3396	-0.3315	-0.3264	-0.3243	-0.3253	-0.3295	-0.3367	-0.3470	-0.3603	-0.3765	-0.3955	-0.4171	-0.4413	-0.4679	-0.4967	-0.5275	-0.5601	-0.5944	-0.6300	-0.6668	-0.7046	-0.7431	-0.7822	-0.8215	-0.8610	-0.9004	-0.9395	-0.9781	-1.0161	-1.0533	-1.0896	-1.1248	-1.1588
79.9500	4	-0.9494	-0.9315	-0.9136	-0.8958	-0.8782	-0.8608	-0.8435	-0.8264	-0.8096	-0.7930	-0.7767	-0.7608	-0.7452	-0.7300	-0.7153	-0.7010	-0.6873	-0.6741	-0.6616	-0.6497	-0.6384	-0.6280	-0.6183	-0.6094	-0.6013	-0.5941	-0.5879	-0.5826	-0.5783	-0.5749	-0.5725	-0.5712	-0.5708	-0.5715	-0.5731	-0.5757	-0.5793	-0.5837	-0.5890	-0.5951	-0.6020	-0.6096	-0.6178	-0.6266	-0.6359	-0.6456	-0.6556	-0.6659
91.2000	4	1.9721	1.9514	1.9318	1.9131	1.8956	1.8791	1.8637	1.8495	1.8362	1.8241	1.8129	1.8027	1.7933	1.7849	1.7772	1.7702	1.7638	1.7579	1.7525	1.7475	1.7427	1.7380	1.7335	1.7289	1.7242	1.7193	1.7141	1.7086	1.7027	1.6963	1.6893	1.6818	1.6736	1.6648	1.6552	1.6450	1.6342	1.6226	1.6104	1.5975	1.5841	1.5701	1.5557	1.5408	1.5256	1.5101	1.4944	1.4787
108.1500	4	-1.6991	-1.7007	-1.7019	-1.7030	-1.7037	-1.7041	-1.7042	-1.7040	-1.7034	-1.7025	-1.7012	-1.6996	-1.6977	-1.6954	-1.6927	-1.6898	-1.6866	-1.6831	-1.6794	-1.6755	-1.6715	-1.6673	-1.6631	-1.6588	-1.6545	-1.6502	-1.6461	-1.6422	-1.6384	-1.6349	-1.6317	-1.6288	-1.6264	-1.6243	-1.6227	-1.6217	-1.6211	-1.6211	-1.6217	-1.6229	-1.6246	-1.6270	-1.6299	-1.6334	-1.6375	-1.6421	-1.6472	-1.6528
121.0000	4	0.8753	0.8852	0.8948	0.9041	0.9131	0.9218	0.9304	0.9388	0.9472	0.9556	0.9640	0.9725	0.9813	0.9902	0.9996	1.0093	1.0194	1.0300	1.0412	1.0530	1.0654	1.0785	1.0922	1.1066	1.1217	1.1374	1.1538	1.1708	1.1883	1.2063	1.2248	1.2437	1.2628	1.2822	1.3017	1.3211	1.3405	1.3597	1.3786	1.3970	1.4149	1.4321	1.4485	1.4640	1.4785	1.4919	1.5040	1.5147
123.9000	4	1.8755	1.8806	1.8846	1.8872	1.8884	1.8882	1.8865	1.8832	1.8784	1.8719	1.8638	1.8541	1.8427	1.8299	1.8155	1.7998	1.7826	1.7643	1.7448	1.7242	1.7028	1.6807	1.6579	1.6347	1.6112	1.5876	1.5640	1.5405	1.5174	1.4948	1.4727	1.4514	1.4309	1.4113	1.3928	1.3753	1.3591	1.3440	1.3302	1.3177	1.3064	1.2963	1.2874	1.2797	1.2731	1.2675	1.2629	1.2591
130.8000	4	-0.7237	-0.6903	-0.6571	-0.6245	-0.5929	-0.5624	-0.5333	-0.5060	-0.4807	-0.4576	-0.4369	-0.4189	-0.4036	-0.3913	-0.3820	-0.3758	-0.3728	-0.3729	-0.3761	-0.3824	-0.3916	-0.4036	-0.4183	-0.4354	-0.4548	-0.4762	-0.4993	-0.5238	-0.5496	-0.5761	-0.6032	-0.6305	-0.6578	-0.6846	-0.7107	-0.7358	-0.7597	-0.7820	-0.8026	-0.8212	-0.8378	-0.8521	-0.8640	-0.8734	-0.8804	-0.8849	-0.8870	-0.8867
135.3500	4	-0.0307	-0.0211	-0.0104	0.0015	0.0145	0.0287	0.0442	0.0608	0.0787	0.0976	0.1177	0.1388	0.1608	0.1837	0.2072	0.2314	0.2560	0.2809	0.3059	0.3310	0.3558	0.3802	0.4042	0.4274	0.4497	0.4709	0.4909	0.5095	0.5266	0.5420	0.5556	0.5673	0.5770	0.5845	0.5899	0.5931	0.5940	0.5926	0.5889	0.5829	0.5746	0.5641	0.5515	0.5367	0.5200	0.5012	0.4807	0.4584
151.8000	4	-0.7854	-0.7735	-0.7594	-0.7434	-0.7253	-0.7053	-0.6836	-0.6601	-0.6351	-0.6086	-0.5807	-0.5517	-0.5215	-0.4904	-0.4585	-0.4259	-0.3929	-0.3595	-0.3259	-0.2922	-0.2586	-0.2253	-0.1925	-0.1602	-0.1286	-0.0978	-0.0681	-0.0394	-0.0121	0.0139	0.0384	0.0614	0.0826	0.1021	0.1198	0.1356	0.1494	0.1613	0.1711	0.1790	0.1849	0.1887	0.1906	0.1906	0.1887	0.1850	0.1796	0.1725
157.3500	4	0.7508	0.7611	0.7718	0.7829	0.7941	0.8052	0.8162	0.8269	0.8371	0.8467	0.8555	0.8635	0.8705	0.8764	0.8810	0.8845	0.8865	0.8872	0.8865	0.8843	0.8807	0.8756	0.8691	0.8612	0.8521	0.8417	0.8301	0.8175	0.8039	0.7895	0.7744	0.7587	0.7425	0.7261	0.7096	0.6931	0.6767	0.6607	0.6451	0.6302	0.6159	0.6026	0.5903	0.5791	0.5691	0.5604	0.5531	0.5472
166.0000	4	0.0980	0.1062	0.1138	0.1208	0.1271	0.1328	0.1378	0.1420	0.1456	0.1484	0.1505	0.1519	0.1526	0.1527	0.1520	0.1508	0.1489	0.1465	0.1436	0.1401	0.1362	0.1319	0.1272	0.1222	0.1169	0.1114	0.1057	0.0999	0.0940	0.0880	0.0820	0.0761	0.0702	0.0645	0.0589	0.0535	0.0483	0.0433	0.0387	0.0343	0.0302	0.0265	0.0231	0.0201	0.0175	0.0152	0.0133	0.0119
177.1000	4	-0.2022	-0.1749	-0.1478	-0.1211	-0.0948	-0.0689	-0.0437	-0.0191	0.0048	0.0280	0.0503	0.0717	0.0923	0.1119	0.1306	0.1483	0.1651	0.1808	0.1955	0.2093	0.2220	0.2337	0.2445	0.2542	0.2630	0.2708	0.2777	0.2837	0.2887	0.2929	0.2962	0.2986	0.3002	0.3009	0.3009	0.3001	0.2986	0.2963	0.2934	0.2898	0.2855	0.2806	0.2752	0.2692	0.2626	0.2556	0.2481	0.2402
183.2000	4	-1.2488	-1.2583	-1.2679	-1.2776	-1.2871	-1.2965	-1.3055	-1.3142	-1.3223	-1.3299	-1.3368	-1.3429	-1.3481	-1.3525	-1.3559	-1.3583	-1.3597	-1.3599	-1.3591	-1.3572	-1.3542	-1.3500	-1.3449	-1.3387	-1.3315	-1.3234	-1.3144	-1.3046	-1.2941	-1.2830	-1.2714	-1.2592	-1.2468	-1.2340	-1.2211	-1.2081	-1.1952	-1.1823	-1.1697	-1.1573	-1.1453	-1.1337	-1.1226	-1.1120	-1.1020	-1.0926	-1.0838	-1.0757
191.8000	4	-0.4759	-0.4461	-0.4144	-0.3808	-0.3456	-0.3087	-0.2704	-0.2308	-0.1903	-0.1489	-0.1069	-0.0646	-0.0221	0.0201	0.0619	0.1029	0.1430	0.1818	0.2191	0.2545	0.2879	0.3191	0.3477	0.3737	0.3968	0.4168	0.4337	0.4474	0.4577	0.4646	0.4681	0.4683	0.4651	0.4586	0.4490	0.4363	0.4208	0.4026	0.3820	0.3592	0.3344	0.3079	0.2800	0.2510	0.2212	0.1910	0.1606	0.1304
197.9500	4	0.6919	0.6989	0.7067	0.7153	0.7246	0.7346	0.7452	0.7563	0.7678	0.7797	0.7919	0.8041	0.8164	0.8286	0.8406	0.8523	0.8635	0.8742	0.8842	0.8935	0.9018	0.9091	0.9154	0.9205	0.9244	0.9269	0.9281	0.9279	0.9262	0.9231	0.9185	0.9124	0.9049	0.8960	0.8857	0.8741	0.8613	0.8473	0.8322	0.8161	0.7992	0.7815	0.7632	0.7444	0.7252	0.7058	0.6862	0.6667
204.0500	4	0.6662	0.6667	0.6675	0.6685	0.6697	0.6712	0.6728	0.6746	0.6766	0.6788	0.6813	0.6839	0.6867	0.6898	0.6930	0.6966	0.7004	0.7045	0.7088	0.7136	0.7186	0.7241	0.7299	0.7362	0.7429	0.7501	0.7579	0.7661	0.7749	0.7842	0.7941	0.8046	0.8156	0.8273	0.8395	0.8523	0.8657	0.8796	0.8940	0.9088	0.9241	0.9398	0.9558	0.9721	0.9885	1.0051	1.0217	1.0383
225.4500	4	-0.3185	-0.2753	-0.2310	-0.1857	-0.1395	-0.0927	-0.0453	0.0024	0.0503	0.0982	0.1460	0.1934	0.2403	0.2865	0.3319	0.3763	0.4195	0.4614	0.5018	0.5407	0.5778	0.6132	0.6468	0.6784	0.7080	0.7356	0.7611	0.7846	0.8061	0.8255	0.8430	0.8587	0.8725	0.8846	0.8951	0.9041	0.9118	0.9183	0.9237	0.9283	0.9322	0.9355	0.9385	0.9413	0.9440	0.9469	0.9501	0.9538
234.9000	4	-1.2478	-1.2395	-1.2313	-1.2235	-1.2163	-1.2099	-1.2043	-1.1997	-1.1964	-1.1944	-1.1938	-1.1949	-1.1977	-1.2023	-1.2088	-1.2172	-1.2276	-1.2401	-1.2545	-1.2710	-1.2894	-1.3098	-1.3319	-1.3558	-1.3813	-1.4082	-1.4364	-1.4657	-1.4959	-1.5268	-1.5582	-1.5898	-1.6214	-1.6527	-1.6835	-1.7136	-1.7426	-1.7703	-1.7965	-1.8209	-1.8433	-1.8634	-1.8812	-1.8963	-1.9086	-1.9180	-1.9244	-1.9276
237.4000	4	1.7980	1.7843	1.7697	1.7541	1.7378	1.7209	1.7034	1.6855	1.6674	1.6492	1.6310	1.6130	1.5952	1.5779	1.5611	1.5449	1.5296	1.5151	1.5016	1.4892	1.4780	1.4680	1.4594	1.4522	1.4464	1.4421	1.4393	1.4382	1.4386	1.4407	1.4443	1.4496	1.4565	1.4649	1.4749	1.4864	1.4994	1.5139	1.5296	1.5468	1.5651	1.5847	1.6053	1.6269	1.6495	1.6730	1.6972	1.7220
243.1500	4	0.1792	0.1813	0.1843	0.1882	0.1929	0.1984	0.2045	0.2112	0.2183	0.2258	0.2335	0.2412	0.2489	0.2563	0.2634	0.2700	0.2759	0.2810	0.2852	0.2883	0.2903	0.2910	0.2904	0.2883	0.2847	0.2796	0.2729	0.2646	0.2547	0.2433	0.2304	0.2160	0.2003	0.1833	0.1651	0.1459	0.1257	0.1048	0.0833	0.0614	0.0392	0.0169	-0.0053	-0.0272	-0.0487	-0.0695	-0.0896	-0.1087
274.8000	4	0.9401	0.9596	0.9775	0.9936	1.0079	1.0202	1.0305	1.0386	1.0445	1.0482	1.0498	1.0492	1.0464	1.0417	1.0350	1.0265	1.0163	1.0045	0.9913	0.9770	0.9615	0.9452	0.9282	0.9108	0.8930	0.8750	0.8572	0.8395	0.8222	0.8053	0.7891	0.7737	0.7590	0.7452	0.7324	0.7206	0.7097	0.6999	0.6910	0.6830	0.6758	0.6695	0.6638	0.6587	0.6541	0.6498	0.6457	0.6417
288.9000	4	-1.0918	-1.0953	-1.0981	-1.1002	-1.1014	-1.1018	-1.1013	-1.0997	-1.0971	-1.0934	-1.0886	-1.0826	-1.0754	-1.0669	-1.0573	-1.0466	-1.0347	-1.0217	-1.0076	-0.9926	-0.9768	-0.9601	-0.9428	-0.9250	-0.9068	-0.8883	-0.8697	-0.8512	-0.8329	-0.8150	-0.7977	-0.7811	-0.7653	-0.7507	-0.7372	-0.7251	-0.7144	-0.7054	-0.6981	-0.6926	-0.6890	-0.6873	-0.6876	-0.6899	-0.6942	-0.7006	-0.7088	-0.7190
304.3500	4	1.9312	1.9098	1.8864	1.8613	1.8348	1.8071	1.7786	1.7495	1.7201	1.6906	1.6614	1.6325	1.6043	1.5769	1.5505	1.5253	1.5014	1.4789	1.4579	1.4384	1.4205	1.4041	1.3892	1.3758	1.3637	1.3529	1.3432	1.3345	1.3267	1.3196	1.3130	1.3068	1.3006	1.2945	1.2882	1.2815	1.2743	1.2664	1.2577	1.2480	1.2374	1.2256	1.2127	1.1986	1.1833	1.1668	1.1491	1.1303
335.6500	4	-0.1811	-0.1704	-0.1619	-0.1557	-0.1515	-0.1493	-0.1489	-0.1504	-0.1534	-0.1579	-0.1638	-0.1708	-0.1788	-0.1877	-0.1974	-0.2076	-0.2182	-0.2291	-0.2402	-0.2513	-0.2624	-0.2733	-0.2839	-0.2942	-0.3040	-0.3134	-0.3222	-0.3304	-0.3380	-0.3450	-0.3513	-0.3569	-0.3619	-0.3662	-0.3698	-0.3727	-0.3750	-0.3766	-0.3776	-0.3780	-0.3778	-0.3770	-0.3757	-0.3737	-0.3713	-0.3682	-0.3647	-0.3606
380.0000	4	1.2947	1.3194	1.3447	1.3705	1.3967	1.4233	1.4500	1.4769	1.5039	1.5307	1.5573	1.5836	1.6095	1.6349	1.6595	1.6834	1.7063	1.7282	1.7491	1.7687	1.7870	1.8039	1.8193	1.8333	1.8456	1.8564	1.8655	1.8729	1.8786	1.8826	1.8850	1.8857	1.8847	1.8822	1.8781	1.8725	1.8655	1.8571	1.8474	1.8365	1.8245	1.8114	1.7973	1.7824	1.7667	1.7503	1.7333	1.7158
384.1000	4	2.3438	2.4042	2.4651	2.5259	2.5864	2.6461	2.7044	2.7610	2.8154	2.8672	2.9158	2.9608	3.0019	3.0386	3.0706	3.0975	3.1191	3.1351	3.1453	3.1496	3.1479	3.1402	3.1264	3.1068	3.0813	3.0503	3.0139	2.9725	2.9265	2.8763	2.8223	2.7650	2.7050	2.6428	2.5791	2.5143	2.4492	2.3844	2.3205	2.2580	2.1977	2.1399	2.0854	2.0346	1.9879	1.9457	1.9085	1.8766
389.7000	4	-0.5577	-0.5548	-0.5526	-0.5512	-0.5508	-0.5514	-0.5530	-0.5558	-0.5597	-0.5648	-0.5711	-0.5785	-0.5870	-0.5965	-0.6069	-0.6181	-0.6301	-0.6426	-0.6555	-0.6688	-0.6822	-0.6956	-0.7089	-0.7218	-0.7343	-0.7462	-0.7573	-0.7676	-0.7769	-0.7851	-0.7922	-0.7980	-0.8025	-0.8057	-0.8076	-0.8082	-0.8075	-0.8055	-0.8023	-0.7979	-0.7926	-0.7863	-0.7793	-0.7716	-0.7634	-0.7548	-0.7461	-0.7373
396.8500	4	-1.1334	-1.1310	-1.1284	-1.1254	-1.1219	-1.1178	-1.1130	-1.1072	-1.1005	-1.0928	-1.0839	-1.0739	-1.0626	-1.0501	-1.0362	-1.0211	-1.0047	-0.9871	-0.9683	-0.9485	-0.9276	-0.9059	-0.8835	-0.8604	-0.8369	-0.8131	-0.7892	-0.7655	-0.7420	-0.7190	-0.6967	-0.6753	-0.6550	-0.6360	-0.6185	-0.6026	-0.5886	-0.5765	-0.5665	-0.5587	-0.5533	-0.5502	-0.5496	-0.5515	-0.5559	-0.5627	-0.5720	-0.5836
401.0000	4	1.0810	1.1249	1.1644	1.1994	1.2296	1.2548	1.2751	1.2903	1.3004	1.3056	1.3058	1.3013	1.2922	1.2788	1.2612	1.2399	1.2151	1.1872	1.1565	1.1235	1.0885	1.0521	1.0145	0.9762	0.9376	0.8992	0.8612	0.8242	0.7883	0.7540	0.7216	0.6913	0.6633	0.6378	0.6151	0.5952	0.5782	0.5642	0.5532	0.5452	0.5402	0.5380	0.5386	0.5417	0.5474	0.5553	0.5653	0.5772
408.1500	4	1.4303	1.4470	1.4629	1.4779	1.4919	1.5049	1.5168	1.5276	1.5372	1.5457	1.5529	1.5589	1.5637	1.5672	1.5696	1.5708	1.5708	1.5697	1.5674	1.5641	1.5598	1.5544	1.5481	1.5408	1.5327	1.5237	1.5138	1.5032	1.4919	1.4798	1.4671	1.4537	1.4396	1.4250	1.4098	1.3941	1.3779	1.3611	1.3439	1.3263	1.3083	1.2899	1.2712	1.2522	1.2329	1.2134	1.1938	1.1740
417.8000	4	-0.2095	-0.2189	-0.2278	-0.2362	-0.2440	-0.2511	-0.2576	-0.2633	-0.2683	-0.2726	-0.2762	-0.2790	-0.2812	-0.2827	-0.2835	-0.2837	-0.2833	-0.2824	-0.2809	-0.2789	-0.2764	-0.2734	-0.2701	-0.2663	-0.2621	-0.2576	-0.2527	-0.2474	-0.2418	-0.2358	-0.2295	-0.2228	-0.2156	-0.2081	-0.2001	-0.1917	-0.1827	-0.1733	-0.1633	-0.1527	-0.1415	-0.1297	-0.1173	-0.1042	-0.0903	-0.0758	-0.0606	-0.0446
422.5000	4	-0.2330	-0.2185	-0.2044	-0.1905	-0.1770	-0.1638	-0.1509	-0.1383	-0.1260	-0.1140	-0.1022	-0.0906	-0.0792	-0.0680	-0.0568	-0.0457	-0.0346	-0.0234	-0.0123	-0.0010	0.0104	0.0220	0.0337	0.0455	0.0575	0.0697	0.0819	0.0943	0.1067	0.1191	0.1314	0.1436	0.1555	0.1671	0.1783	0.1889	0.1989	0.2080	0.2163	0.2235	0.2295	0.2342	0.2374	0.2391	0.2391	0.2374	0.2337	0.2280
429.5500	4	0.8718	0.9174	0.9629	1.0079	1.0523	1.0956	1.1376	1.1781	1.2168	1.2536	1.2881	1.3202	1.3496	1.3763	1.4001	1.4209	1.4384	1.4528	1.4638	1.4714	1.4757	1.4766	1.4741	1.4683	1.4591	1.4468	1.4313	1.4128	1.3914	1.3673	1.3405	1.3112	1.2797	1.2460	1.2104	1.1731	1.1342	1.0939	1.0525	1.0101	0.9669	0.9231	0.8790	0.8347	0.7903	0.7461	0.7022	0.6587
432.4000	4	-0.1281	-0.1296	-0.1300	-0.1293	-0.1275	-0.1247	-0.1210	-0.1164	-0.1110	-0.1048	-0.0980	-0.0907	-0.0829	-0.0748	-0.0664	-0.0580	-0.0495	-0.0411	-0.0328	-0.0249	-0.0174	-0.0103	-0.0038	0.0021	0.0074	0.0119	0.0156	0.0186	0.0208	0.0222	0.0228	0.0227	0.0219	0.0204	0.0183	0.0158	0.0128	0.0095	0.0061	0.0025	-0.0010	-0.0044	-0.0075	-0.0101	-0.0122	-0.0136	-0.0141	-0.0137
436.9500	4	0.0697	0.0964	0.1240	0.1523	0.1812	0.2104	0.2398	0.2691	0.2981	0.3267	0.3548	0.3820	0.4083	0.4336	0.4577	0.4806	0.5020	0.5220	0.5404	0.5572	0.5724	0.5859	0.5978	0.6080	0.6165	0.6233	0.6286	0.6323	0.6345	0.6352	0.6346	0.6327	0.6295	0.6253	0.6201	0.6140	0.6071	0.5995	0.5913	0.5827	0.5738	0.5647	0.5554	0.5462	0.5372	0.5284	0.5200	0.5121
480.8500	4	1.2005	1.1896	1.1791	1.1691	1.1596	1.1505	1.1418	1.1335	1.1257	1.1182	1.1111	1.1042	1.0977	1.0913	1.0852	1.0792	1.0733	1.0675	1.0617	1.0559	1.0500	1.0440	1.0379	1.0315	1.0249	1.0181	1.0110	1.0035	0.9957	0.9876	0.9791	0.9701	0.9608	0.9511	0.9410	0.9305	0.9196	0.9084	0.8968	0.8849	0.8728	0.8604	0.8478	0.8350	0.8220	0.8090	0.7960	0.7830
542.3500	4	-0.0169	0.0086	0.0360	0.0650	0.0955	0.1271	0.1596	0.1927	0.2261	0.2596	0.2929	0.3257	0.3579	0.3892	0.4193	0.4482	0.4756	0.5015	0.5257	0.5481	0.5687	0.5874	0.6043	0.6194	0.6327	0.6443	0.6542	0.6627	0.6699	0.6758	0.6808	0.6848	0.6882	0.6911	0.6937	0.6961	0.6987	0.7014	0.7046	0.7083	0.7128	0.7180	0.7241	0.7312	0.7394	0.7486	0.7588	0.7702
553.7000	4	0.7642	0.7538	0.7434	0.7329	0.7225	0.7120	0.7014	0.6907	0.6798	0.6687	0.6573	0.6457	0.6337	0.6214	0.6087	0.5955	0.5819	0.5678	0.5532	0.5381	0.5225	0.5063	0.4897	0.4726	0.4550	0.4370	0.4186	0.3999	0.3808	0.3616	0.3421	0.3226	0.3030	0.2835	0.2641	0.2449	0.2261	0.2077	0.1898	0.1724	0.1558	0.1400	0.1251	0.1111	0.0982	0.0865	0.0759	0.0667
575.5000	4	-0.7784	-0.7626	-0.7452	-0.7263	-0.7061	-0.6848	-0.6626	-0.6396	-0.6160	-0.5920	-0.5678	-0.5436	-0.5195	-0.4958	-0.4725	-0.4498	-0.4278	-0.4066	-0.3864	-0.3671	-0.3489	-0.3317	-0.3157	-0.3007	-0.2867	-0.2738	-0.2618	-0.2508	-0.2405	-0.2309	-0.2219	-0.2133	-0.2051	-0.1972	-0.1893	-0.1813	-0.1732	-0.1647	-0.1558	-0.1463	-0.1362	-0.1253	-0.1136	-0.1009	-0.0873	-0.0727	-0.0570	-0.0402
608.0500	4	0.8597	0.8644	0.8682	0.8711	0.8731	0.8743	0.8748	0.8745	0.8736	0.8720	0.8698	0.8670	0.8638	0.8601	0.8559	0.8514	0.8465	0.8413	0.8359	0.8302	0.8243	0.8183	0.8122	0.8059	0.7997	0.7933	0.7870	0.7806	0.7743	0.7680	0.7618	0.7557	0.7497	0.7437	0.7379	0.7322	0.7267	0.7213	0.7160	0.7109	0.7059	0.7011	0.6964	0.6919	0.6876	0.6833	0.6793	0.6754
39.3500	5	-0.5706	-0.5663	-0.5624	-0.5592	-0.5566	-0.5549	-0.5540	-0.5541	-0.5553	-0.5575	-0.5609	-0.5654	-0.5712	-0.5781	-0.5861	-0.5953	-0.6056	-0.6169	-0.6291	-0.6421	-0.6559	-0.6702	-0.6850	-0.7001	-0.7153	-0.7305	-0.7455	-0.7601	-0.7741	-0.7874	-0.7997	-0.8109	-0.8209	-0.8295	-0.8364	-0.8417	-0.8451	-0.8467	-0.8462	-0.8437	-0.8390	-0.8323	-0.8234	-0.8124	-0.7994	-0.7844	-0.7675	-0.7489
43.2500	5	-0.1404	-0.1133	-0.0874	-0.0630	-0.0402	-0.0191	0.0000	0.0172	0.0323	0.0453	0.0559	0.0643	0.0704	0.0742	0.0756	0.0747	0.0715	0.0661	0.0586	0.0490	0.0374	0.0240	0.0089	-0.0078	-0.0260	-0.0454	-0.0659	-0.0873	-0.1095	-0.1322	-0.1552	-0.1785	-0.2016	-0.2246	-0.2471	-0.2690	-0.2902	-0.3104	-0.3294	-0.3472	-0.3635	-0.3783	-0.3914	-0.4028	-0.4122	-0.4197	-0.4252	-0.4287
55.1500	5	1.6312	1.5942	1.5563	1.5176	1.4783	1.4386	1.3986	1.3585	1.3186	1.2790	1.2399	1.2015	1.1639	1.1272	1.0918	1.0575	1.0247	0.9933	0.9634	0.9351	0.9085	0.8834	0.8600	0.8383	0.8180	0.7993	0.7820	0.7661	0.7513	0.7377	0.7250	0.7132	0.7020	0.6914	0.6811	0.6711	0.6610	0.6509	0.6406	0.6298	0.6186	0.6067	0.5941	0.5807	0.5665	0.5514	0.5353	0.5183
79.9500	5	-0.9494	-0.9315	-0.9136	-0.8958	-0.8782	-0.8608	-0.8435	-0.8264	-0.8096	-0.7930	-0.7767	-0.7608	-0.7452	-0.7300	-0.7153	-0.7010	-0.6873	-0.6741	-0.6616	-0.6497	-0.6384	-0.6280	-0.6183	-0.6094	-0.6013	-0.5941	-0.5879	-0.5826	-0.5783	-0.5749	-0.5725	-0.5712	-0.5708	-0.5715	-0.5731	-0.5757	-0.5793	-0.5837	-0.5890	-0.5951	-0.6020	-0.6096	-0.6178	-0.6266	-0.6359	-0.6456	-0.6556	-0.6659
91.2000	5	1.9721	1.9514	1.9318	1.9131	1.8956	1.8791	1.8637	1.8495	1.8362	1.8241	1.8129	1.8027	1.7933	1.7849	1.7772	1.7702	1.7638	1.7579	1.7525	1.7475	1.7427	1.7380	1.7335	1.7289	1.7242	1.7193	1.7141	1.7086	1.7027	1.6963	1.6893	1.6818	1.6736	1.6648	1.6552	1.6450	1.6342	1.6226	1.6104	1.5975	1.5841	1.5701	1.5557	1.5408	1.5256	1.5101	1.4944	1.4787
166.0000	5	0.0980	0.1062	0.1138	0.1208	0.1271	0.1328	0.1378	0.1420	0.1456	0.1484	0.1505	0.1519	0.1526	0.1527	0.1520	0.1508	0.1489	0.1465	0.1436	0.1401	0.1362	0.1319	0.1272	0.1222	0.1169	0.1114	0.1057	0.0999	0.0940	0.0880	0.0820	0.0761	0.0702	0.0645	0.0589	0.0535	0.0483	0.0433	0.0387	0.0343	0.0302	0.0265	0.0231	0.0201	0.0175	0.0152	0.0133	0.0119
177.1000	5	-0.2022	-0.1749	-0.1478	-0.1211	-0.0948	-0.0689	-0.0437	-0.0191	0.0048	0.0280	0.0503	0.0717	0.0923	0.1119	0.1306	0.1483	0.1651	0.1808	0.1955	0.2093	0.2220	0.2337	0.2445	0.2542	0.2630	0.2708	0.2777	0.2837	0.2887	0.2929	0.2962	0.2986	0.3002	0.3009	0.3009	0.3001	0.2986	0.2963	0.2934	0.2898	0.2855	0.2806	0.2752	0.2692	0.2626	0.2556	0.2481	0.2402
274.8000	5	0.9401	0.9596	0.9775	0.9936	1.0079	1.0202	1.0305	1.0386	1.0445	1.0482	1.0498	1.0492	1.0464	1.0417	1.0350	1.0265	1.0163	1.0045	0.9913	0.9770	0.9615	0.9452	0.9282	0.9108	0.8930	0.8750	0.8572	0.8395	0.8222	0.8053	0.7891	0.7737	0.7590	0.7452	0.7324	0.7206	0.7097	0.6999	0.6910	0.6830	0.6758	0.6695	0.6638	0.6587	0.6541	0.6498	0.6457	0.6417
335.6500	5	-0.1811	-0.1704	-0.1619	-0.1557	-0.1515	-0.1493	-0.1489	-0.1504	-0.1534	-0.1579	-0.1638	-0.1708	-0.1788	-0.1877	-0.1974	-0.2076	-0.2182	-0.2291	-0.2402	-0.2513	-0.2624	-0.2733	-0.2839	-0.2942	-0.3040	-0.3134	-0.3222	-0.3304	-0.3380	-0.3450	-0.3513	-0.3569	-0.3619	-0.3662	-0.3698	-0.3727	-0.3750	-0.3766	-0.3776	-0.3780	-0.3778	-0.3770	-0.3757	-0.3737	-0.3713	-0.3682	-0.3647	-0.3606
396.8500	5	-1.1334	-1.1310	-1.1284	-1.1254	-1.1219	-1.1178	-1.1130	-1.1072	-1.1005	-1.0928	-1.0839	-1.0739	-1.0626	-1.0501	-1.0362	-1.0211	-1.0047	-0.9871	-0.9683	-0.9485	-0.9276	-0.9059	-0.8835	-0.8604	-0.8369	-0.8131	-0.7892	-0.7655	-0.7420	-0.7190	-0.6967	-0.6753	-0.6550	-0.6360	-0.6185	-0.6026	-0.5886	-0.5765	-0.5665	-0.5587	-0.5533	-0.5502	-0.5496	-0.5515	-0.5559	-0.5627	-0.5720	-0.5836
401.0000	5	1.0810	1.1249	1.1644	1.1994	1.2296	1.2548	1.2751	1.2903	1.3004	1.3056	1.3058	1.3013	1.2922	1.2788	1.2612	1.2399	1.2151	1.1872	1.1565	1.1235	1.0885	1.0521	1.0145	0.9762	0.9376	0.8992	0.8612	0.8242	0.7883	0.7540	0.7216	0.6913	0.6633	0.6378	0.6151	0.5952	0.5782	0.5642	0.5532	0.5452	0.5402	0.5380	0.5386	0.5417	0.5474	0.5553	0.5653	0.5772
422.5000	5	-0.2330	-0.2185	-0.2044	-0.1905	-0.1770	-0.1638	-0.1509	-0.1383	-0.1260	-0.1140	-0.1022	-0.0906	-0.0792	-0.0680	-0.0568	-0.0457	-0.0346	-0.0234	-0.0123	-0.0010	0.0104	0.0220	0.0337	0.0455	0.0575	0.0697	0.0819	0.0943	0.1067	0.1191	0.1314	0.1436	0.1555	0.1671	0.1783	0.1889	0.1989	0.2080	0.2163	0.2235	0.2295	0.2342	0.2374	0.2391	0.2391	0.2374	0.2337	0.2280
432.4000	5	-0.1281	-0.1296	-0.1300	-0.1293	-0.1275	-0.1247	-0.1210	-0.1164	-0.1110	-0.1048	-0.0980	-0.0907	-0.0829	-0.0748	-0.0664	-0.0580	-0.0495	-0.0411	-0.0328	-0.0249	-0.0174	-0.0103	-0.0038	0.0021	0.0074	0.0119	0.0156	0.0186	0.0208	0.0222	0.0228	0.0227	0.0219	0.0204	0.0183	0.0158	0.0128	0.0095	0.0061	0.0025	-0.0010	-0.0044	-0.0075	-0.0101	-0.0122	-0.0136	-0.0141	-0.0137
553.7000	5	0.7642	0.7538	0.7434	0.7329	0.7225	0.7120	0.7014	0.6907	0.6798	0.6687	0.6573	0.6457	0.6337	0.6214	0.6087	0.5955	0.5819	0.5678	0.5532	0.5381	0.5225	0.5063	0.4897	0.4726	0.4550	0.4370	0.4186	0.3999	0.3808	0.3616	0.3421	0.3226	0.3030	0.2835	0.2641	0.2449	0.2261	0.2077	0.1898	0.1724	0.1558	0.1400	0.1251	0.1111	0.0982	0.0865	0.0759	0.0667
608.0500	5	0.8597	0.8644	0.8682	0.8711	0.8731	0.8743	0.8748	0.8745	0.8736	0.8720	0.8698	0.8670	0.8638	0.8601	0.8559	0.8514	0.8465	0.8413	0.8359	0.8302	0.8243	0.8183	0.8122	0.8059	0.7997	0.7933	0.7870	0.7806	0.7743	0.7680	0.7618	0.7557	0.7497	0.7437	0.7379	0.7322	0.7267	0.7213	0.7160	0.7109	0.7059	0.7011	0.6964	0.6919	0.6876	0.6833	0.6793	0.6754
13.2500	6	1.5878	1.5888	1.5905	1.5930	1.5964	1.6008	1.6060	1.6123	1.6196	1.6279	1.6373	1.6477	1.6591	1.6715	1.6849	1.6992	1.7143	1.7302	1.7469	1.7642	1.7820	1.8003	1.8190	1.8380	1.8571	1.8762	1.8953	1.9143	1.9330	1.9513	1.9691	1.9864	2.0031	2.0190	2.0340	2.0482	2.0615	2.0737	2.0849	2.0951	2.1041	2.1119	2.1186	2.1242	2.1286	2.1319	2.1341	2.1352
16.1500	6	0.5756	0.5684	0.5616	0.5550	0.5488	0.5429	0.5375	0.5324	0.5277	0.5235	0.5197	0.5164	0.5134	0.5109	0.5088	0.5071	0.5058	0.5048	0.5041	0.5036	0.5034	0.5034	0.5035	0.5036	0.5038	0.5040	0.5041	0.5040	0.5037	0.5032	0.5024	0.5012	0.4997	0.4977	0.4953	0.4924	0.4890	0.4850	0.4806	0.4756	0.4701	0.4642	0.4577	0.4508	0.4435	0.4359	0.4279	0.4197
42.0000	6	-0.7318	-0.7285	-0.7248	-0.7210	-0.7171	-0.7132	-0.7094	-0.7058	-0.7024	-0.6995	-0.6970	-0.6951	-0.6938	-0.6933	-0.6936	-0.6948	-0.6969	-0.7000	-0.7041	-0.7093	-0.7155	-0.7227	-0.7310	-0.7403	-0.7505	-0.7616	-0.7736	-0.7863	-0.7997	-0.8136	-0.8279	-0.8426	-0.8575	-0.8724	-0.8873	-0.9020	-0.9163	-0.9301	-0.9434	-0.9558	-0.9674	-0.9780	-0.9876	-0.9959	-1.0029	-1.0087	-1.0130	-1.0158
49.6500	6	0.3681	0.3684	0.3694	0.3709	0.3731	0.3758	0.3790	0.3826	0.3866	0.3908	0.3953	0.3998	0.4044	0.4089	0.4131	0.4171	0.4206	0.4236	0.4260	0.4277	0.4286	0.4287	0.4278	0.4260	0.4231	0.4192	0.4143	0.4082	0.4012	0.3931	0.3841	0.3742	0.3634	0.3518	0.3397	0.3269	0.3138	0.3003	0.2867	0.2730	0.2595	0.2462	0.2334	0.2211	0.2095	0.1988	0.1890	0.1804
59.5000	6	0.2925	0.3023	0.3105	0.3172	0.3227	0.3271	0.3304	0.3330	0.3349	0.3363	0.3375	0.3385	0.3396	0.3409	0.3426	0.3448	0.3478	0.3515	0.3561	0.3617	0.3685	0.3763	0.3854	0.3956	0.4071	0.4198	0.4336	0.4485	0.4644	0.4812	0.4989	0.5172	0.5361	0.5554	0.5750	0.5947	0.6143	0.6337	0.6526	0.6710	0.6886	0.7054	0.7210	0.7355	0.7487	0.7603	0.7705	0.7789
61.6500	6	0.8480	0.8330	0.8183	0.8041	0.7903	0.7772	0.7647	0.7529	0.7418	0.7317	0.7224	0.7140	0.7067	0.7003	0.6950	0.6907	0.6876	0.6855	0.6845	0.6847	0.6859	0.6883	0.6918	0.6963	0.7018	0.7084	0.7159	0.7243	0.7336	0.7437	0.7545	0.7660	0.7782	0.7908	0.8038	0.8172	0.8308	0.8446	0.8583	0.8720	0.8855	0.8986	0.9114	0.9235	0.9351	0.9458	0.9556	0.9645
72.0500	6	-0.7104	-0.6793	-0.6480	-0.6166	-0.5856	-0.5552	-0.5256	-0.4972	-0.4702	-0.4448	-0.4214	-0.4000	-0.3810	-0.3645	-0.3507	-0.3396	-0.3315	-0.3264	-0.3243	-0.3253	-0.3295	-0.3367	-0.3470	-0.3603	-0.3765	-0.3955	-0.4171	-0.4413	-0.4679	-0.4967	-0.5275	-0.5601	-0.5944	-0.6300	-0.6668	-0.7046	-0.7431	-0.7822	-0.8215	-0.8610	-0.9004	-0.9395	-0.9781	-1.0161	-1.0533	-1.0896	-1.1248	-1.1588
94.1000	6	1.7141	1.6989	1.6826	1.6652	1.6470	1.6280	1.6084	1.5885	1.5683	1.5480	1.5278	1.5079	1.4884	1.4693	1.4509	1.4333	1.4166	1.4009	1.3862	1.3726	1.3602	1.3489	1.3389	1.3301	1.3225	1.3160	1.3107	1.3064	1.3030	1.3006	1.2989	1.2980	1.2975	1.2976	1.2979	1.2984	1.2990	1.2995	1.2997	1.2997	1.2991	1.2981	1.2963	1.2938	1.2904	1.2861	1.2808	1.2746
108.6000	6	-1.6421	-1.6472	-1.6528	-1.6588	-1.6652	-1.6719	-1.6788	-1.6860	-1.6933	-1.7006	-1.7079	-1.7151	-1.7221	-1.7288	-1.7352	-1.7412	-1.7467	-1.7515	-1.7557	-1.7592	-1.7618	-1.7635	-1.7643	-1.7641	-1.7628	-1.7604	-1.7568	-1.7521	-1.7462	-1.7391	-1.7308	-1.7213	-1.7105	-1.6986	-1.6855	-1.6714	-1.6561	-1.6399	-1.6227	-1.6046	-1.5857	-1.5660	-1.5458	-1.5250	-1.5038	-1.4822	-1.4604	-1.4385
121.0000	6	0.8753	0.8852	0.8948	0.9041	0.9131	0.9218	0.9304	0.9388	0.9472	0.9556	0.9640	0.9725	0.9813	0.9902	0.9996	1.0093	1.0194	1.0300	1.0412	1.0530	1.0654	1.0785	1.0922	1.1066	1.1217	1.1374	1.1538	1.1708	1.1883	1.2063	1.2248	1.2437	1.2628	1.2822	1.3017	1.3211	1.3405	1.3597	1.3786	1.3970	1.4149	1.4321	1.4485	1.4640	1.4785	1.4919	1.5040	1.5147
123.9000	6	1.8755	1.8806	1.8846	1.8872	1.8884	1.8882	1.8865	1.8832	1.8784	1.8719	1.8638	1.8541	1.8427	1.8299	1.8155	1.7998	1.7826	1.7643	1.7448	1.7242	1.7028	1.6807	1.6579	1.6347	1.6112	1.5876	1.5640	1.5405	1.5174	1.4948	1.4727	1.4514	1.4309	1.4113	1.3928	1.3753	1.3591	1.3440	1.3302	1.3177	1.3064	1.2963	1.2874	1.2797	1.2731	1.2675	1.2629	1.2591
130.8000	6	-0.7237	-0.6903	-0.6571	-0.6245	-0.5929	-0.5624	-0.5333	-0.5060	-0.4807	-0.4576	-0.4369	-0.4189	-0.4036	-0.3913	-0.3820	-0.3758	-0.3728	-0.3729	-0.3761	-0.3824	-0.3916	-0.4036	-0.4183	-0.4354	-0.4548	-0.4762	-0.4993	-0.5238	-0.5496	-0.5761	-0.6032	-0.6305	-0.6578	-0.6846	-0.7107	-0.7358	-0.7597	-0.7820	-0.8026	-0.8212	-0.8378	-0.8521	-0.8640	-0.8734	-0.8804	-0.8849	-0.8870	-0.8867
135.3500	6	-0.0307	-0.0211	-0.0104	0.0015	0.0145	0.0287	0.0442	0.0608	0.0787	0.0976	0.1177	0.1388	0.1608	0.1837	0.2072	0.2314	0.2560	0.2809	0.3059	0.3310	0.3558	0.3802	0.4042	0.4274	0.4497	0.4709	0.4909	0.5095	0.5266	0.5420	0.5556	0.5673	0.5770	0.5845	0.5899	0.5931	0.5940	0.5926	0.5889	0.5829	0.5746	0.5641	0.5515	0.5367	0.5200	0.5012	0.4807	0.4584
151.8000	6	-0.7854	-0.7735	-0.7594	-0.7434	-0.7253	-0.7053	-0.6836	-0.6601	-0.6351	-0.6086	-0.5807	-0.5517	-0.5215	-0.4904	-0.4585	-0.4259	-0.3929	-0.3595	-0.3259	-0.2922	-0.2586	-0.2253	-0.1925	-0.1602	-0.1286	-0.0978	-0.0681	-0.0394	-0.0121	0.0139	0.0384	0.0614	0.0826	0.1021	0.1198	0.1356	0.1494	0.1613	0.1711	0.1790	0.1849	0.1887	0.1906	0.1906	0.1887	0.1850	0.1796	0.1725
157.3500	6	0.7508	0.7611	0.7718	0.7829	0.7941	0.8052	0.8162	0.8269	0.8371	0.8467	0.8555	0.8635	0.8705	0.8764	0.8810	0.8845	0.8865	0.8872	0.8865	0.8843	0.8807	0.8756	0.8691	0.8612	0.8521	0.8417	0.8301	0.8175	0.8039	0.7895	0.7744	0.7587	0.7425	0.7261	0.7096	0.6931	0.6767	0.6607	0.6451	0.6302	0.6159	0.6026	0.5903	0.5791	0.5691	0.5604	0.5531	0.5472
183.2500	6	-1.2965	-1.3055	-1.3142	-1.3223	-1.3299	-1.3368	-1.3429	-1.3481	-1.3525	-1.3559	-1.3583	-1.3597	-1.3599	-1.3591	-1.3572	-1.3542	-1.3500	-1.3449	-1.3387	-1.3315	-1.3234	-1.3144	-1.3046	-1.2941	-1.2830	-1.2714	-1.2592	-1.2468	-1.2340	-1.2211	-1.2081	-1.1952	-1.1823	-1.1697	-1.1573	-1.1453	-1.1337	-1.1226	-1.1120	-1.1020	-1.0926	-1.0838	-1.0757	-1.0682	-1.0613	-1.0550	-1.0493	-1.0442
191.8000	6	-0.4759	-0.4461	-0.4144	-0.3808	-0.3456	-0.3087	-0.2704	-0.2308	-0.1903	-0.1489	-0.1069	-0.0646	-0.0221	0.0201	0.0619	0.1029	0.1430	0.1818	0.2191	0.2545	0.2879	0.3191	0.3477	0.3737	0.3968	0.4168	0.4337	0.4474	0.4577	0.4646	0.4681	0.4683	0.4651	0.4586	0.4490	0.4363	0.4208	0.4026	0.3820	0.3592	0.3344	0.3079	0.2800	0.2510	0.2212	0.1910	0.1606	0.1304
197.9500	6	0.6919	0.6989	0.7067	0.7153	0.7246	0.7346	0.7452	0.7563	0.7678	0.7797	0.7919	0.8041	0.8164	0.8286	0.8406	0.8523	0.8635	0.8742	0.8842	0.8935	0.9018	0.9091	0.9154	0.9205	0.9244	0.9269	0.9281	0.9279	0.9262	0.9231	0.9185	0.9124	0.9049	0.8960	0.8857	0.8741	0.8613	0.8473	0.8322	0.8161	0.7992	0.7815	0.7632	0.7444	0.7252	0.7058	0.6862	0.6667
204.0500	6	0.6662	0.6667	0.6675	0.6685	0.6697	0.6712	0.6728	0.6746	0.6766	0.6788	0.6813	0.6839	0.6867	0.6898	0.6930	0.6966	0.7004	0.7045	0.7088	0.7136	0.7186	0.7241	0.7299	0.7362	0.7429	0.7501	0.7579	0.7661	0.7749	0.7842	0.7941	0.8046	0.8156	0.8273	0.8395	0.8523	0.8657	0.8796	0.8940	0.9088	0.9241	0.9398	0.9558	0.9721	0.9885	1.0051	1.0217	1.0383
225.4500	6	-0.3185	-0.2753	-0.2310	-0.1857	-0.1395	-0.0927	-0.0453	0.0024	0.0503	0.0982	0.1460	0.1934	0.2403	0.2865	0.3319	0.3763	0.4195	0.4614	0.5018	0.5407	0.5778	0.6132	0.6468	0.6784	0.7080	0.7356	0.7611	0.7846	0.8061	0.8255	0.8430	0.8587	0.8725	0.8846	0.8951	0.9041	0.9118	0.9183	0.9237	0.9283	0.9322	0.9355	0.9385	0.9413	0.9440	0.9469	0.9501	0.9538
234.9000	6	-1.2478	-1.2395	-1.2313	-1.2235	-1.2163	-1.2099	-1.2043	-1.1997	-1.1964	-1.1944	-1.1938	-1.1949	-1.1977	-1.2023	-1.2088	-1.2172	-1.2276	-1.2401	-1.2545	-1.2710	-1.2894	-1.3098	-1.3319	-1.3558	-1.3813	-1.4082	-1.4364	-1.4657	-1.4959	-1.5268	-1.5582	-1.5898	-1.6214	-1.6527	-1.6835	-1.7136	-1.7426	-1.7703	-1.7965	-1.8209	-1.8433	-1.8634	-1.8812	-1.8963	-1.9086	-1.9180	-1.9244	-1.9276
237.4000	6	1.7980	1.7843	1.7697	1.7541	1.7378	1.7209	1.7034	1.6855	1.6674	1.6492	1.6310	1.6130	1.5952	1.5779	1.5611	1.5449	1.5296	1.5151	1.5016	1.4892	1.4780	1.4680	1.4594	1.4522	1.4464	1.4421	1.4393	1.4382	1.4386	1.4407	1.4443	1.4496	1.4565	1.4649	1.4749	1.4864	1.4994	1.5139	1.5296	1.5468	1.5651	1.5847	1.6053	1.6269	1.6495	1.6730	1.6972	1.7220
243.1500	6	0.1792	0.1813	0.1843	0.1882	0.1929	0.1984	0.2045	0.2112	0.2183	0.2258	0.2335	0.2412	0.2489	0.2563	0.2634	0.2700	0.2759	0.2810	0.2852	0.2883	0.2903	0.2910	0.2904	0.2883	0.2847	0.2796	0.2729	0.2646	0.2547	0.2433	0.2304	0.2160	0.2003	0.1833	0.1651	0.1459	0.1257	0.1048	0.0833	0.0614	0.0392	0.0169	-0.0053	-0.0272	-0.0487	-0.0695	-0.0896	-0.1087
304.6500	6	1.3130	1.3068	1.3006	1.2945	1.2882	1.2815	1.2743	1.2664	1.2577	1.2480	1.2374	1.2256	1.2127	1.1986	1.1833	1.1668	1.1491	1.1303	1.1104	1.0897	1.0681	1.0457	1.0229	0.9996	0.9761	0.9525	0.9291	0.9059	0.8833	0.8613	0.8401	0.8200	0.8010	0.7833	0.7670	0.7523	0.7393	0.7279	0.7184	0.7106	0.7047	0.7006	0.6983	0.6977	0.6989	0.7016	0.7058	0.7115
380.0000	6	1.2947	1.3194	1.3447	1.3705	1.3967	1.4233	1.4500	1.4769	1.5039	1.5307	1.5573	1.5836	1.6095	1.6349	1.6595	1.6834	1.7063	1.7282	1.7491	1.7687	1.7870	1.8039	1.8193	1.8333	1.8456	1.8564	1.8655	1.8729	1.8786	1.8826	1.8850	1.8857	1.8847	1.8822	1.8781	1.8725	1.8655	1.8571	1.8474	1.8365	1.8245	1.8114	1.7973	1.7824	1.7667	1.7503	1.7333	1.7158
384.1000	6	2.3438	2.4042	2.4651	2.5259	2.5864	2.6461	2.7044	2.7610	2.8154	2.8672	2.9158	2.9608	3.0019	3.0386	3.0706	3.0975	3.1191	3.1351	3.1453	3.1496	3.1479	3.1402	3.1264	3.1068	3.0813	3.0503	3.0139	2.9725	2.9265	2.8763	2.8223	2.7650	2.7050	2.6428	2.5791	2.5143	2.4492	2.3844	2.3205	2.2580	2.1977	2.1399	2.0854	2.0346	1.9879	1.9457	1.9085	1.8766
389.7000	6	-0.5577	-0.5548	-0.5526	-0.5512	-0.5508	-0.5514	-0.5530	-0.5558	-0.5597	-0.5648	-0.5711	-0.5785	-0.5870	-0.5965	-0.6069	-0.6181	-0.6301	-0.6426	-0.6555	-0.6688	-0.6822	-0.6956	-0.7089	-0.7218	-0.7343	-0.7462	-0.7573	-0.7676	-0.7769	-0.7851	-0.7922	-0.7980	-0.8025	-0.8057	-0.8076	-0.8082	-0.8075	-0.8055	-0.8023	-0.7979	-0.7926	-0.7863	-0.7793	-0.7716	-0.7634	-0.7548	-0.7461	-0.7373
408.9500	6	0.8849	0.8941	0.9039	0.9141	0.9247	0.9354	0.9462	0.9567	0.9670	0.9767	0.9858	0.9941	1.0014	1.0075	1.0123	1.0157	1.0175	1.0175	1.0158	1.0121	1.0064	0.9986	0.9886	0.9765	0.9622	0.9456	0.9269	0.9060	0.8831	0.8581	0.8312	0.8025	0.7721	0.7401	0.7068	0.6723	0.6367	0.6004	0.5634	0.5260	0.4884	0.4509	0.4137	0.3769	0.3409	0.3058	0.2718	0.2392
424.9500	6	0.5086	0.5167	0.5240	0.5306	0.5364	0.5415	0.5460	0.5498	0.5530	0.5557	0.5578	0.5596	0.5610	0.5621	0.5630	0.5638	0.5645	0.5652	0.5660	0.5670	0.5681	0.5695	0.5713	0.5733	0.5757	0.5784	0.5816	0.5850	0.5888	0.5929	0.5973	0.6019	0.6066	0.6114	0.6162	0.6208	0.6254	0.6296	0.6334	0.6368	0.6396	0.6418	0.6432	0.6437	0.6434	0.6420	0.6396	0.6361
429.5500	6	0.8718	0.9174	0.9629	1.0079	1.0523	1.0956	1.1376	1.1781	1.2168	1.2536	1.2881	1.3202	1.3496	1.3763	1.4001	1.4209	1.4384	1.4528	1.4638	1.4714	1.4757	1.4766	1.4741	1.4683	1.4591	1.4468	1.4313	1.4128	1.3914	1.3673	1.3405	1.3112	1.2797	1.2460	1.2104	1.1731	1.1342	1.0939	1.0525	1.0101	0.9669	0.9231	0.8790	0.8347	0.7903	0.7461	0.7022	0.6587
437.0000	6	0.2104	0.2398	0.2691	0.2981	0.3267	0.3548	0.3820	0.4083	0.4336	0.4577	0.4806	0.5020	0.5220	0.5404	0.5572	0.5724	0.5859	0.5978	0.6080	0.6165	0.6233	0.6286	0.6323	0.6345	0.6352	0.6346	0.6327	0.6295	0.6253	0.6201	0.6140	0.6071	0.5995	0.5913	0.5827	0.5738	0.5647	0.5554	0.5462	0.5372	0.5284	0.5200	0.5121	0.5048	0.4982	0.4924	0.4875	0.4836
480.8500	6	1.2005	1.1896	1.1791	1.1691	1.1596	1.1505	1.1418	1.1335	1.1257	1.1182	1.1111	1.1042	1.0977	1.0913	1.0852	1.0792	1.0733	1.0675	1.0617	1.0559	1.0500	1.0440	1.0379	1.0315	1.0249	1.0181	1.0110	1.0035	0.9957	0.9876	0.9791	0.9701	0.9608	0.9511	0.9410	0.9305	0.9196	0.9084	0.8968	0.8849	0.8728	0.8604	0.8478	0.8350	0.8220	0.8090	0.7960	0.7830
542.3500	6	-0.0169	0.0086	0.0360	0.0650	0.0955	0.1271	0.1596	0.1927	0.2261	0.2596	0.2929	0.3257	0.3579	0.3892	0.4193	0.4482	0.4756	0.5015	0.5257	0.5481	0.5687	0.5874	0.6043	0.6194	0.6327	0.6443	0.6542	0.6627	0.6699	0.6758	0.6808	0.6848	0.6882	0.6911	0.6937	0.6961	0.6987	0.7014	0.7046	0.7083	0.7128	0.7180	0.7241	0.7312	0.7394	0.7486	0.7588	0.7702
575.5000	6	-0.7784	-0.7626	-0.7452	-0.7263	-0.7061	-0.6848	-0.6626	-0.6396	-0.6160	-0.5920	-0.5678	-0.5436	-0.5195	-0.4958	-0.4725	-0.4498	-0.4278	-0.4066	-0.3864	-0.3671	-0.3489	-0.3317	-0.3157	-0.3007	-0.2867	-0.2738	-0.2618	-0.2508	-0.2405	-0.2309	-0.2219	-0.2133	-0.2051	-0.1972	-0.1893	-0.1813	-0.1732	-0.1647	-0.1558	-0.1463	-0.1362	-0.1253	-0.1136	-0.1009	-0.0873	-0.0727	-0.0570	-0.0402
608.0500	6	0.8597	0.8644	0.8682	0.8711	0.8731	0.8743	0.8748	0.8745	0.8736	0.8720	0.8698	0.8670	0.8638	0.8601	0.8559	0.8514	0.8465	0.8413	0.8359	0.8302	0.8243	0.8183	0.8122	0.8059	0.7997	0.7933	0.7870	0.7806	0.7743	0.7680	0.7618	0.7557	0.7497	0.7437	0.7379	0.7322	0.7267	0.7213	0.7160	0.7109	0.7059	0.7011	0.6964	0.6919	0.6876	0.6833	0.6793	0.6754
20.9500	7	-0.2736	-0.2620	-0.2494	-0.2358	-0.2215	-0.2065	-0.1911	-0.1754	-0.1596	-0.1437	-0.1280	-0.1127	-0.0978	-0.0835	-0.0699	-0.0572	-0.0454	-0.0347	-0.0250	-0.0166	-0.0094	-0.0034	0.0013	0.0046	0.0067	0.0076	0.0072	0.0056	0.0029	-0.0008	-0.0055	-0.0111	-0.0174	-0.0244	-0.0319	-0.0399	-0.0482	-0.0567	-0.0653	-0.0738	-0.0823	-0.0904	-0.0983	-0.1057	-0.1125	-0.1188	-0.1244	-0.1293
24.6500	7	-0.0403	-0.0517	-0.0632	-0.0746	-0.0858	-0.0967	-0.1073	-0.1174	-0.1271	-0.1362	-0.1446	-0.1523	-0.1594	-0.1657	-0.1712	-0.1759	-0.1799	-0.1830	-0.1854	-0.1871	-0.1881	-0.1884	-0.1880	-0.1871	-0.1857	-0.1837	-0.1814	-0.1787	-0.1757	-0.1725	-0.1691	-0.1656	-0.1621	-0.1586	-0.1551	-0.1518	-0.1486	-0.1457	-0.1430	-0.1405	-0.1384	-0.1366	-0.1352	-0.1342	-0.1335	-0.1332	-0.1333	-0.1338
36.3500	7	-0.6327	-0.6363	-0.6395	-0.6424	-0.6450	-0.6471	-0.6489	-0.6504	-0.6514	-0.6521	-0.6524	-0.6523	-0.6519	-0.6512	-0.6502	-0.6488	-0.6472	-0.6454	-0.6434	-0.6412	-0.6388	-0.6363	-0.6337	-0.6311	-0.6285	-0.6258	-0.6232	-0.6207	-0.6182	-0.6159	-0.6137	-0.6117	-0.6099	-0.6083	-0.6069	-0.6057	-0.6048	-0.6042	-0.6038	-0.6037	-0.6040	-0.6044	-0.6052	-0.6063	-0.6076	-0.6093	-0.6112	-0.6134
45.5500	7	0.5254	0.5356	0.5461	0.5568	0.5674	0.5776	0.5873	0.5962	0.6042	0.6111	0.6169	0.6213	0.6245	0.6263	0.6267	0.6258	0.6236	0.6202	0.6157	0.6103	0.6041	0.5974	0.5902	0.5827	0.5753	0.5682	0.5615	0.5555	0.5504	0.5464	0.5438	0.5427	0.5433	0.5458	0.5503	0.5569	0.5658	0.5769	0.5904	0.6061	0.6242	0.6446	0.6671	0.6918	0.7184	0.7468	0.7769	0.8084
59.8500	7	0.5947	0.6143	0.6337	0.6526	0.6710	0.6886	0.7054	0.7210	0.7355	0.7487	0.7603	0.7705	0.7789	0.7856	0.7906	0.7936	0.7948	0.7941	0.7915	0.7870	0.7807	0.7726	0.7628	0.7513	0.7383	0.7238	0.7079	0.6908	0.6726	0.6535	0.6334	0.6127	0.5914	0.5696	0.5475	0.5253	0.5030	0.4808	0.4588	0.4370	0.4157	0.3949	0.3746	0.3550	0.3361	0.3180	0.3007	0.2843
63.5500	7	0.0180	0.0124	0.0078	0.0043	0.0021	0.0012	0.0016	0.0036	0.0070	0.0119	0.0184	0.0264	0.0360	0.0470	0.0594	0.0731	0.0881	0.1043	0.1215	0.1397	0.1587	0.1783	0.1985	0.2190	0.2397	0.2605	0.2812	0.3017	0.3217	0.3412	0.3599	0.3778	0.3947	0.4105	0.4250	0.4382	0.4499	0.4601	0.4686	0.4754	0.4805	0.4838	0.4852	0.4847	0.4823	0.4780	0.4718	0.4637
74.1000	7	-2.1164	-2.1346	-2.1514	-2.1666	-2.1803	-2.1922	-2.2023	-2.2104	-2.2166	-2.2208	-2.2230	-2.2233	-2.2217	-2.2182	-2.2130	-2.2062	-2.1979	-2.1884	-2.1777	-2.1660	-2.1536	-2.1408	-2.1276	-2.1144	-2.1013	-2.0887	-2.0766	-2.0654	-2.0553	-2.0464	-2.0390	-2.0332	-2.0290	-2.0268	-2.0265	-2.0283	-2.0321	-2.0380	-2.0461	-2.0562	-2.0683	-2.0824	-2.0983	-2.1158	-2.1350	-2.1554	-2.1771	-2.1997
81.4000	7	-1.2171	-1.1892	-1.1615	-1.1341	-1.1071	-1.0807	-1.0550	-1.0302	-1.0062	-0.9832	-0.9613	-0.9406	-0.9211	-0.9028	-0.8859	-0.8704	-0.8564	-0.8437	-0.8325	-0.8228	-0.8146	-0.8078	-0.8025	-0.7986	-0.7961	-0.7950	-0.7952	-0.7967	-0.7995	-0.8034	-0.8084	-0.8144	-0.8215	-0.8293	-0.8380	-0.8474	-0.8574	-0.8680	-0.8789	-0.8902	-0.9017	-0.9133	-0.9250	-0.9365	-0.9479	-0.9590	-0.9697	-0.9800
98.7000	7	0.5182	0.5293	0.5400	0.5503	0.5601	0.5693	0.5779	0.5858	0.5929	0.5991	0.6043	0.6085	0.6116	0.6135	0.6142	0.6136	0.6117	0.6085	0.6039	0.5980	0.5907	0.5820	0.5720	0.5608	0.5483	0.5346	0.5198	0.5039	0.4871	0.4694	0.4510	0.4319	0.4122	0.3921	0.3717	0.3511	0.3305	0.3099	0.2895	0.2693	0.2496	0.2304	0.2118	0.1940	0.1769	0.1608	0.1455	0.1313
102.7000	7	-0.0161	-0.0059	0.0048	0.0160	0.0276	0.0396	0.0520	0.0648	0.0779	0.0912	0.1047	0.1184	0.1320	0.1455	0.1588	0.1717	0.1843	0.1962	0.2075	0.2180	0.2275	0.2359	0.2432	0.2492	0.2538	0.2570	0.2586	0.2586	0.2569	0.2535	0.2484	0.2416	0.2330	0.2227	0.2107	0.1972	0.1821	0.1655	0.1477	0.1286	0.1085	0.0874	0.0655	0.0430	0.0201	-0.0031	-0.0265	-0.0497
109.6000	7	-1.1870	-1.1781	-1.1682	-1.1575	-1.1459	-1.1336	-1.1207	-1.1074	-1.0938	-1.0800	-1.0662	-1.0525	-1.0392	-1.0264	-1.0142	-1.0028	-0.9924	-0.9832	-0.9752	-0.9687	-0.9638	-0.9605	-0.9590	-0.9595	-0.9619	-0.9663	-0.9727	-0.9813	-0.9919	-1.0046	-1.0193	-1.0360	-1.0545	-1.0749	-1.0968	-1.1203	-1.1452	-1.1712	-1.1983	-1.2261	-1.2546	-1.2834	-1.3124	-1.3413	-1.3700	-1.3980	-1.4254	-1.4517
121.3000	7	1.2248	1.2437	1.2628	1.2822	1.3017	1.3211	1.3405	1.3597	1.3786	1.3970	1.4149	1.4321	1.4485	1.4640	1.4785	1.4919	1.5040	1.5147	1.5240	1.5318	1.5380	1.5425	1.5452	1.5461	1.5452	1.5423	1.5375	1.5308	1.5221	1.5115	1.4989	1.4845	1.4681	1.4499	1.4299	1.4082	1.3848	1.3599	1.3334	1.3056	1.2765	1.2462	1.2148	1.1825	1.1493	1.1155	1.0811	1.0463
127.9000	7	0.1849	0.2092	0.2342	0.2599	0.2861	0.3127	0.3397	0.3669	0.3941	0.4213	0.4484	0.4753	0.5018	0.5280	0.5536	0.5787	0.6031	0.6269	0.6500	0.6723	0.6938	0.7146	0.7345	0.7537	0.7721	0.7897	0.8067	0.8230	0.8386	0.8537	0.8682	0.8823	0.8960	0.9094	0.9226	0.9355	0.9483	0.9610	0.9737	0.9865	0.9993	1.0123	1.0255	1.0389	1.0526	1.0664	1.0806	1.0950
139.9000	7	1.2601	1.2097	1.1592	1.1090	1.0595	1.0109	0.9634	0.9174	0.8731	0.8306	0.7902	0.7520	0.7162	0.6828	0.6520	0.6238	0.5982	0.5753	0.5550	0.5373	0.5222	0.5096	0.4995	0.4917	0.4860	0.4825	0.4810	0.4813	0.4834	0.4870	0.4921	0.4985	0.5060	0.5146	0.5242	0.5345	0.5455	0.5571	0.5692	0.5817	0.5944	0.6074	0.6205	0.6337	0.6468	0.6599	0.6729	0.6856
158.2500	7	0.9386	0.9292	0.9180	0.9052	0.8907	0.8747	0.8573	0.8386	0.8187	0.7977	0.7758	0.7532	0.7299	0.7063	0.6824	0.6584	0.6345	0.6110	0.5879	0.5656	0.5441	0.5237	0.5045	0.4868	0.4707	0.4564	0.4440	0.4336	0.4254	0.4195	0.4161	0.4151	0.4166	0.4208	0.4276	0.4371	0.4493	0.4640	0.4814	0.5014	0.5238	0.5486	0.5757	0.6050	0.6364	0.6696	0.7047	0.7413
166.6500	7	0.0392	0.0424	0.0454	0.0484	0.0513	0.0540	0.0564	0.0586	0.0605	0.0620	0.0631	0.0637	0.0639	0.0635	0.0625	0.0609	0.0586	0.0556	0.0519	0.0474	0.0421	0.0360	0.0292	0.0215	0.0129	0.0036	-0.0065	-0.0175	-0.0291	-0.0415	-0.0546	-0.0683	-0.0825	-0.0973	-0.1125	-0.1280	-0.1438	-0.1597	-0.1757	-0.1917	-0.2075	-0.2231	-0.2383	-0.2530	-0.2671	-0.2805	-0.2931	-0.3048
178.4000	7	-0.8362	-0.8461	-0.8563	-0.8669	-0.8779	-0.8893	-0.9013	-0.9137	-0.9265	-0.9399	-0.9537	-0.9680	-0.9827	-0.9978	-1.0133	-1.0291	-1.0452	-1.0616	-1.0782	-1.0949	-1.1118	-1.1288	-1.1457	-1.1627	-1.1796	-1.1963	-1.2130	-1.2295	-1.2457	-1.2618	-1.2777	-1.2933	-1.3087	-1.3238	-1.3387	-1.3535	-1.3680	-1.3824	-1.3967	-1.4109	-1.4251	-1.4392	-1.4534	-1.4677	-1.4822	-1.4968	-1.5117	-1.5268
185.4500	7	-0.4112	-0.4264	-0.4425	-0.4593	-0.4766	-0.4943	-0.5123	-0.5305	-0.5486	-0.5666	-0.5844	-0.6018	-0.6189	-0.6355	-0.6515	-0.6670	-0.6818	-0.6961	-0.7096	-0.7225	-0.7348	-0.7464	-0.7574	-0.7678	-0.7776	-0.7870	-0.7958	-0.8043	-0.8123	-0.8199	-0.8273	-0.8344	-0.8412	-0.8478	-0.8542	-0.8605	-0.8666	-0.8725	-0.8783	-0.8840	-0.8895	-0.8948	-0.8999	-0.9047	-0.9094	-0.9137	-0.9177	-0.9214
198.4000	7	0.7058	0.6862	0.6667	0.6473	0.6281	0.6094	0.5912	0.5736	0.5567	0.5406	0.5254	0.5111	0.4979	0.4858	0.4747	0.4648	0.4561	0.4485	0.4420	0.4367	0.4325	0.4294	0.4273	0.4261	0.4259	0.4265	0.4279	0.4300	0.4327	0.4360	0.4398	0.4439	0.4484	0.4532	0.4582	0.4632	0.4684	0.4736	0.4788	0.4839	0.4889	0.4939	0.4987	0.5034	0.5080	0.5125	0.5169	0.5211
208.9500	7	-1.1187	-1.1187	-1.1187	-1.1186	-1.1186	-1.1187	-1.1189	-1.1192	-1.1198	-1.1205	-1.1215	-1.1228	-1.1244	-1.1263	-1.1286	-1.1312	-1.1341	-1.1374	-1.1410	-1.1450	-1.1493	-1.1538	-1.1586	-1.1636	-1.1688	-1.1742	-1.1796	-1.1850	-1.1904	-1.1957	-1.2009	-1.2058	-1.2104	-1.2146	-1.2184	-1.2217	-1.2244	-1.2266	-1.2280	-1.2287	-1.2287	-1.2278	-1.2261	-1.2236	-1.2202	-1.2158	-1.2107	-1.2046
214.4000	7	-0.0735	-0.0272	0.0173	0.0597	0.0998	0.1374	0.1724	0.2047	0.2341	0.2607	0.2843	0.3050	0.3228	0.3377	0.3499	0.3593	0.3662	0.3707	0.3728	0.3730	0.3712	0.3677	0.3627	0.3565	0.3493	0.3412	0.3326	0.3235	0.3143	0.3050	0.2960	0.2873	0.2791	0.2715	0.2646	0.2585	0.2533	0.2490	0.2456	0.2431	0.2415	0.2407	0.2406	0.2411	0.2422	0.2436	0.2453	0.2471
226.4500	7	1.3006	1.2868	1.2739	1.2621	1.2515	1.2424	1.2350	1.2293	1.2256	1.2239	1.2243	1.2269	1.2318	1.2389	1.2483	1.2599	1.2737	1.2896	1.3075	1.3272	1.3486	1.3716	1.3960	1.4216	1.4481	1.4754	1.5033	1.5314	1.5596	1.5876	1.6152	1.6422	1.6684	1.6934	1.7172	1.7396	1.7603	1.7793	1.7963	1.8113	1.8242	1.8349	1.8433	1.8495	1.8533	1.8549	1.8543	1.8514
243.4000	7	0.2796	0.2729	0.2646	0.2547	0.2433	0.2304	0.2160	0.2003	0.1833	0.1651	0.1459	0.1257	0.1048	0.0833	0.0614	0.0392	0.0169	-0.0053	-0.0272	-0.0487	-0.0695	-0.0896	-0.1087	-0.1267	-0.1435	-0.1589	-0.1728	-0.1852	-0.1960	-0.2050	-0.2123	-0.2178	-0.2216	-0.2236	-0.2239	-0.2226	-0.2196	-0.2152	-0.2094	-0.2023	-0.1941	-0.1849	-0.1748	-0.1641	-0.1529	-0.1414	-0.1297	-0.1179
249.2000	7	0.0126	0.0000	-0.0119	-0.0233	-0.0342	-0.0447	-0.0549	-0.0648	-0.0746	-0.0843	-0.0940	-0.1038	-0.1138	-0.1241	-0.1349	-0.1461	-0.1579	-0.1703	-0.1834	-0.1972	-0.2119	-0.2274	-0.2436	-0.2607	-0.2786	-0.2973	-0.3167	-0.3367	-0.3572	-0.3783	-0.3997	-0.4212	-0.4429	-0.4645	-0.4859	-0.5069	-0.5272	-0.5469	-0.5656	-0.5832	-0.5996	-0.6144	-0.6277	-0.6392	-0.6488	-0.6564	-0.6619	-0.6651
266.6500	7	-1.0046	-1.0455	-1.0843	-1.1208	-1.1545	-1.1854	-1.2132	-1.2378	-1.2588	-1.2763	-1.2900	-1.2999	-1.3059	-1.3080	-1.3061	-1.3003	-1.2905	-1.2769	-1.2595	-1.2385	-1.2140	-1.1860	-1.1549	-1.1208	-1.0839	-1.0444	-1.0026	-0.9587	-0.9130	-0.8657	-0.8171	-0.7676	-0.7172	-0.6664	-0.6154	-0.5644	-0.5137	-0.4635	-0.4142	-0.3658	-0.3186	-0.2728	-0.2286	-0.1861	-0.1455	-0.1069	-0.0704	-0.0360
289.2500	7	-0.7251	-0.7144	-0.7054	-0.6981	-0.6926	-0.6890	-0.6873	-0.6876	-0.6899	-0.6942	-0.7006	-0.7088	-0.7190	-0.7309	-0.7446	-0.7598	-0.7766	-0.7946	-0.8137	-0.8339	-0.8548	-0.8763	-0.8981	-0.9202	-0.9422	-0.9640	-0.9853	-1.0060	-1.0258	-1.0446	-1.0621	-1.0783	-1.0930	-1.1060	-1.1173	-1.1266	-1.1340	-1.1393	-1.1426	-1.1437	-1.1427	-1.1396	-1.1344	-1.1271	-1.1179	-1.1067	-1.0937	-1.0789
306.8500	7	1.7595	1.7574	1.7538	1.7488	1.7424	1.7346	1.7255	1.7153	1.7039	1.6916	1.6783	1.6641	1.6493	1.6338	1.6179	1.6015	1.5849	1.5681	1.5512	1.5344	1.5176	1.5011	1.4849	1.4690	1.4536	1.4387	1.4244	1.4107	1.3976	1.3852	1.3736	1.3626	1.3524	1.3429	1.3341	1.3261	1.3188	1.3121	1.3061	1.3007	1.2959	1.2916	1.2878	1.2845	1.2816	1.2791	1.2768	1.2749
335.7000	7	-0.1493	-0.1489	-0.1504	-0.1534	-0.1579	-0.1638	-0.1708	-0.1788	-0.1877	-0.1974	-0.2076	-0.2182	-0.2291	-0.2402	-0.2513	-0.2624	-0.2733	-0.2839	-0.2942	-0.3040	-0.3134	-0.3222	-0.3304	-0.3380	-0.3450	-0.3513	-0.3569	-0.3619	-0.3662	-0.3698	-0.3727	-0.3750	-0.3766	-0.3776	-0.3780	-0.3778	-0.3770	-0.3757	-0.3737	-0.3713	-0.3682	-0.3647	-0.3606	-0.3559	-0.3507	-0.3450	-0.3388	-0.3320
351.8500	7	1.3232	1.3137	1.3021	1.2886	1.2730	1.2554	1.2359	1.2145	1.1913	1.1665	1.1400	1.1122	1.0830	1.0527	1.0215	0.9894	0.9568	0.9236	0.8903	0.8569	0.8236	0.7906	0.7580	0.7261	0.6951	0.6649	0.6359	0.6080	0.5814	0.5563	0.5326	0.5105	0.4900	0.4711	0.4538	0.4382	0.4241	0.4117	0.4008	0.3913	0.3832	0.3764	0.3709	0.3664	0.3629	0.3603	0.3584	0.3571
363.8000	7	-0.3912	-0.3947	-0.3977	-0.4005	-0.4028	-0.4049	-0.4066	-0.4081	-0.4093	-0.4103	-0.4111	-0.4117	-0.4121	-0.4124	-0.4126	-0.4127	-0.4127	-0.4126	-0.4125	-0.4125	-0.4124	-0.4123	-0.4123	-0.4124	-0.4125	-0.4128	-0.4132	-0.4137	-0.4144	-0.4153	-0.4164	-0.4177	-0.4193	-0.4211	-0.4231	-0.4254	-0.4280	-0.4309	-0.4341	-0.4376	-0.4415	-0.4456	-0.4501	-0.4550	-0.4602	-0.4657	-0.4716	-0.4778
385.5000	7	0.7229	0.6912	0.6580	0.6235	0.5877	0.5510	0.5133	0.4751	0.4363	0.3973	0.3581	0.3191	0.2804	0.2420	0.2043	0.1673	0.1311	0.0958	0.0616	0.0285	-0.0035	-0.0343	-0.0639	-0.0924	-0.1198	-0.1462	-0.1715	-0.1959	-0.2195	-0.2423	-0.2645	-0.2862	-0.3075	-0.3285	-0.3493	-0.3701	-0.3908	-0.4117	-0.4327	-0.4539	-0.4755	-0.4973	-0.5194	-0.5419	-0.5646	-0.5876	-0.6107	-0.6339
390.4500	7	-0.9192	-0.9398	-0.9602	-0.9801	-0.9994	-1.0177	-1.0350	-1.0510	-1.0657	-1.0788	-1.0901	-1.0996	-1.1071	-1.1125	-1.1158	-1.1168	-1.1156	-1.1120	-1.1061	-1.0979	-1.0874	-1.0747	-1.0598	-1.0427	-1.0237	-1.0027	-0.9799	-0.9555	-0.9296	-0.9023	-0.8739	-0.8444	-0.8140	-0.7830	-0.7514	-0.7195	-0.6874	-0.6553	-0.6233	-0.5917	-0.5605	-0.5299	-0.4999	-0.4708	-0.4427	-0.4155	-0.3894	-0.3645
398.0500	7	-0.4760	-0.4797	-0.4838	-0.4881	-0.4927	-0.4972	-0.5016	-0.5056	-0.5093	-0.5124	-0.5147	-0.5163	-0.5170	-0.5167	-0.5153	-0.5128	-0.5090	-0.5041	-0.4980	-0.4906	-0.4820	-0.4721	-0.4612	-0.4491	-0.4360	-0.4219	-0.4070	-0.3914	-0.3751	-0.3584	-0.3413	-0.3240	-0.3066	-0.2893	-0.2723	-0.2556	-0.2395	-0.2240	-0.2094	-0.1958	-0.1833	-0.1720	-0.1620	-0.1535	-0.1466	-0.1412	-0.1375	-0.1355
403.2500	7	1.3662	1.3563	1.3426	1.3252	1.3041	1.2793	1.2511	1.2194	1.1845	1.1464	1.1053	1.0614	1.0149	0.9660	0.9149	0.8617	0.8068	0.7503	0.6926	0.6338	0.5743	0.5142	0.4539	0.3936	0.3336	0.2742	0.2157	0.1582	0.1021	0.0476	-0.0050	-0.0556	-0.1038	-0.1495	-0.1925	-0.2326	-0.2697	-0.3035	-0.3340	-0.3610	-0.3845	-0.4044	-0.4207	-0.4333	-0.4423	-0.4476	-0.4493	-0.4475
408.3000	7	1.5708	1.5708	1.5697	1.5674	1.5641	1.5598	1.5544	1.5481	1.5408	1.5327	1.5237	1.5138	1.5032	1.4919	1.4798	1.4671	1.4537	1.4396	1.4250	1.4098	1.3941	1.3779	1.3611	1.3439	1.3263	1.3083	1.2899	1.2712	1.2522	1.2329	1.2134	1.1938	1.1740	1.1542	1.1344	1.1146	1.0950	1.0756	1.0565	1.0377	1.0193	1.0015	0.9843	0.9677	0.9519	0.9369	0.9229	0.9098
410.9500	7	0.7114	0.7310	0.7502	0.7688	0.7869	0.8042	0.8209	0.8367	0.8516	0.8656	0.8785	0.8903	0.9009	0.9102	0.9182	0.9249	0.9301	0.9338	0.9359	0.9365	0.9354	0.9326	0.9282	0.9221	0.9142	0.9047	0.8935	0.8807	0.8662	0.8502	0.8328	0.8140	0.7938	0.7725	0.7502	0.7269	0.7028	0.6782	0.6531	0.6277	0.6023	0.5770	0.5520	0.5275	0.5037	0.4808	0.4591	0.4386
418.0500	7	-0.2576	-0.2527	-0.2474	-0.2418	-0.2358	-0.2295	-0.2228	-0.2156	-0.2081	-0.2001	-0.1917	-0.1827	-0.1733	-0.1633	-0.1527	-0.1415	-0.1297	-0.1173	-0.1042	-0.0903	-0.0758	-0.0606	-0.0446	-0.0279	-0.0106	0.0075	0.0263	0.0456	0.0656	0.0862	0.1073	0.1289	0.1509	0.1732	0.1959	0.2187	0.2417	0.2648	0.2878	0.3108	0.3335	0.3560	0.3782	0.3999	0.4212	0.4418	0.4618	0.4811
424.9500	7	0.5086	0.5167	0.5240	0.5306	0.5364	0.5415	0.5460	0.5498	0.5530	0.5557	0.5578	0.5596	0.5610	0.5621	0.5630	0.5638	0.5645	0.5652	0.5660	0.5670	0.5681	0.5695	0.5713	0.5733	0.5757	0.5784	0.5816	0.5850	0.5888	0.5929	0.5973	0.6019	0.6066	0.6114	0.6162	0.6208	0.6254	0.6296	0.6334	0.6368	0.6396	0.6418	0.6432	0.6437	0.6434	0.6420	0.6396	0.6361
430.1500	7	0.1882	0.1618	0.1368	0.1134	0.0915	0.0710	0.0520	0.0345	0.0183	0.0034	-0.0102	-0.0225	-0.0336	-0.0436	-0.0524	-0.0602	-0.0670	-0.0728	-0.0776	-0.0816	-0.0846	-0.0868	-0.0882	-0.0887	-0.0885	-0.0874	-0.0856	-0.0829	-0.0795	-0.0752	-0.0701	-0.0642	-0.0575	-0.0498	-0.0413	-0.0320	-0.0217	-0.0105	0.0016	0.0147	0.0286	0.0435	0.0593	0.0760	0.0935	0.1118	0.1310	0.1508
437.7500	7	0.8588	0.8802	0.9009	0.9205	0.9389	0.9560	0.9716	0.9855	0.9977	1.0080	1.0163	1.0225	1.0265	1.0282	1.0277	1.0249	1.0199	1.0125	1.0030	0.9912	0.9775	0.9617	0.9441	0.9248	0.9039	0.8817	0.8583	0.8339	0.8087	0.7830	0.7569	0.7308	0.7047	0.6790	0.6539	0.6295	0.6061	0.5840	0.5631	0.5439	0.5263	0.5106	0.4968	0.4851	0.4754	0.4680	0.4628	0.4598
439.3000	7	0.3034	0.2831	0.2652	0.2499	0.2371	0.2270	0.2196	0.2148	0.2127	0.2134	0.2166	0.2225	0.2308	0.2417	0.2549	0.2704	0.2880	0.3077	0.3292	0.3525	0.3773	0.4036	0.4312	0.4598	0.4893	0.5195	0.5503	0.5815	0.6128	0.6441	0.6753	0.7061	0.7364	0.7661	0.7950	0.8229	0.8497	0.8754	0.8997	0.9226	0.9440	0.9639	0.9822	0.9988	1.0137	1.0270	1.0385	1.0484
482.1500	7	0.1626	0.1529	0.1436	0.1345	0.1257	0.1172	0.1089	0.1008	0.0929	0.0852	0.0776	0.0701	0.0626	0.0552	0.0478	0.0404	0.0329	0.0253	0.0175	0.0096	0.0015	-0.0068	-0.0154	-0.0242	-0.0334	-0.0428	-0.0525	-0.0626	-0.0729	-0.0836	-0.0946	-0.1058	-0.1173	-0.1290	-0.1410	-0.1531	-0.1654	-0.1778	-0.1902	-0.2027	-0.2151	-0.2274	-0.2395	-0.2515	-0.2632	-0.2746	-0.2856	-0.2963
494.4500	7	1.8148	1.8147	1.8124	1.8080	1.8014	1.7927	1.7819	1.7691	1.7544	1.7377	1.7193	1.6992	1.6776	1.6545	1.6302	1.6048	1.5785	1.5514	1.5237	1.4956	1.4672	1.4388	1.4104	1.3823	1.3546	1.3275	1.3010	1.2755	1.2508	1.2272	1.2048	1.1836	1.1637	1.1451	1.1279	1.1121	1.0977	1.0846	1.0729	1.0626	1.0535	1.0455	1.0387	1.0330	1.0282	1.0242	1.0209	1.0183
523.4500	7	-1.5464	-1.5553	-1.5651	-1.5756	-1.5868	-1.5984	-1.6105	-1.6228	-1.6352	-1.6476	-1.6598	-1.6717	-1.6831	-1.6938	-1.7038	-1.7129	-1.7208	-1.7276	-1.7330	-1.7370	-1.7395	-1.7403	-1.7394	-1.7368	-1.7323	-1.7261	-1.7180	-1.7081	-1.6963	-1.6829	-1.6677	-1.6508	-1.6325	-1.6127	-1.5915	-1.5692	-1.5458	-1.5215	-1.4964	-1.4707	-1.4445	-1.4181	-1.3915	-1.3650	-1.3387	-1.3128	-1.2874	-1.2626
542.8000	7	0.7486	0.7588	0.7702	0.7825	0.7958	0.8100	0.8249	0.8404	0.8564	0.8728	0.8893	0.9058	0.9220	0.9378	0.9530	0.9673	0.9806	0.9928	1.0035	1.0126	1.0200	1.0256	1.0292	1.0307	1.0300	1.0272	1.0221	1.0147	1.0052	0.9935	0.9796	0.9638	0.9461	0.9266	0.9055	0.8830	0.8593	0.8345	0.8089	0.7827	0.7561	0.7293	0.7026	0.6761	0.6501	0.6248	0.6002	0.5767
555.2000	7	3.1233	3.1231	3.1192	3.1117	3.1008	3.0866	3.0694	3.0493	3.0266	3.0014	2.9741	2.9449	2.9141	2.8818	2.8485	2.8142	2.7794	2.7441	2.7088	2.6736	2.6387	2.6043	2.5706	2.5379	2.5062	2.4757	2.4464	2.4186	2.3923	2.3676	2.3444	2.3229	2.3030	2.2847	2.2680	2.2529	2.2393	2.2272	2.2165	2.2071	2.1990	2.1920	2.1861	2.1811	2.1771	2.1738	2.1712	2.1693
576.4500	7	0.4208	0.4055	0.3898	0.3738	0.3576	0.3412	0.3247	0.3081	0.2916	0.2751	0.2586	0.2423	0.2262	0.2102	0.1944	0.1789	0.1637	0.1487	0.1341	0.1197	0.1057	0.0921	0.0788	0.0659	0.0533	0.0412	0.0295	0.0182	0.0073	-0.0032	-0.0133	-0.0229	-0.0322	-0.0410	-0.0495	-0.0575	-0.0652	-0.0726	-0.0797	-0.0865	-0.0930	-0.0993	-0.1055	-0.1116	-0.1176	-0.1236	-0.1297	-0.1359
[truncated: 953 more columns]
