# Supplementary material for: Inhibitory medial zona incerta pathway drives exploratory behavior by inhibiting glutamatergic cuneiform neurons
Source: Nat Commun. 2024 Feb 7;15:1160. doi: 10.1038/s41467-024-45288-x (PMC10850156; doi:10.1038/s41467-024-45288-x)
Supplement: Supplementary file 4 — Supplementary Software [file 41467_2024_45288_MOESM4_ESM.zip › Fiber Photometry Software/Outputs - from Sample Data/Holeboard outputs/Holeboard_cleversys/HoleBoard_Full - start-triggered averaged.csv]

# condition	-5.0000	-4.9900	-4.9800	-4.9700	-4.9600	-4.9500	-4.9400	-4.9300	-4.9200	-4.9100	-4.9000	-4.8900	-4.8800	-4.8700	-4.8600	-4.8500	-4.8400	-4.8300	-4.8200	-4.8100	-4.8000	-4.7900	-4.7800	-4.7700	-4.7600	-4.7500	-4.7400	-4.7300	-4.7200	-4.7100	-4.7000	-4.6900	-4.6800	-4.6700	-4.6600	-4.6500	-4.6400	-4.6300	-4.6200	-4.6100	-4.6000	-4.5900	-4.5800	-4.5700	-4.5600	-4.5500	-4.5400	-4.5300	-4.5200
1	0.1810	0.1772	0.1732	0.1691	0.1648	0.1604	0.1559	0.1513	0.1465	0.1417	0.1369	0.1319	0.1270	0.1220	0.1171	0.1122	0.1073	0.1025	0.0979	0.0933	0.0889	0.0847	0.0806	0.0768	0.0731	0.0697	0.0666	0.0637	0.0611	0.0588	0.0568	0.0551	0.0538	0.0527	0.0520	0.0516	0.0516	0.0518	0.0524	0.0533	0.0545	0.0559	0.0576	0.0596	0.0619	0.0643	0.0670	0.0698	0.0728
2	-0.1442	-0.1493	-0.1542	-0.1590	-0.1635	-0.1678	-0.1718	-0.1755	-0.1788	-0.1818	-0.1843	-0.1864	-0.1881	-0.1893	-0.1900	-0.1903	-0.1900	-0.1893	-0.1881	-0.1863	-0.1842	-0.1815	-0.1785	-0.1750	-0.1712	-0.1670	-0.1625	-0.1577	-0.1526	-0.1474	-0.1420	-0.1364	-0.1308	-0.1252	-0.1195	-0.1139	-0.1083	-0.1028	-0.0975	-0.0923	-0.0873	-0.0824	-0.0779	-0.0735	-0.0694	-0.0655	-0.0618	-0.0584	-0.0552
3	0.0998	0.0948	0.0896	0.0841	0.0785	0.0727	0.0667	0.0606	0.0545	0.0482	0.0419	0.0357	0.0294	0.0232	0.0170	0.0110	0.0050	-0.0007	-0.0063	-0.0116	-0.0167	-0.0215	-0.0261	-0.0303	-0.0342	-0.0378	-0.0410	-0.0439	-0.0464	-0.0485	-0.0503	-0.0516	-0.0526	-0.0532	-0.0534	-0.0533	-0.0529	-0.0521	-0.0510	-0.0495	-0.0479	-0.0459	-0.0437	-0.0413	-0.0387	-0.0360	-0.0331	-0.0301	-0.0270
4	0.2591	0.2694	0.2797	0.2901	0.3003	0.3104	0.3203	0.3300	0.3393	0.3483	0.3568	0.3649	0.3724	0.3794	0.3858	0.3916	0.3967	0.4012	0.4050	0.4081	0.4104	0.4121	0.4131	0.4134	0.4130	0.4120	0.4103	0.4081	0.4052	0.4019	0.3981	0.3938	0.3891	0.3840	0.3787	0.3731	0.3673	0.3614	0.3554	0.3493	0.3432	0.3372	0.3312	0.3254	0.3198	0.3144	0.3093	0.3044	0.2998
5	0.2539	0.2613	0.2680	0.2739	0.2791	0.2835	0.2871	0.2900	0.2920	0.2933	0.2938	0.2935	0.2926	0.2909	0.2887	0.2857	0.2823	0.2782	0.2737	0.2688	0.2635	0.2578	0.2519	0.2457	0.2393	0.2327	0.2260	0.2193	0.2125	0.2058	0.1991	0.1924	0.1859	0.1794	0.1732	0.1670	0.1611	0.1553	0.1498	0.1444	0.1393	0.1343	0.1296	0.1251	0.1208	0.1167	0.1128	0.1091	0.1056
6	0.3541	0.3644	0.3750	0.3857	0.3965	0.4074	0.4182	0.4289	0.4393	0.4496	0.4594	0.4689	0.4778	0.4862	0.4940	0.5012	0.5077	0.5134	0.5184	0.5225	0.5259	0.5284	0.5301	0.5310	0.5311	0.5303	0.5288	0.5266	0.5236	0.5200	0.5158	0.5111	0.5058	0.5002	0.4941	0.4877	0.4812	0.4744	0.4675	0.4607	0.4538	0.4471	0.4405	0.4341	0.4280	0.4222	0.4167	0.4117	0.4070
7	0.2084	0.2060	0.2033	0.2004	0.1972	0.1938	0.1901	0.1863	0.1823	0.1781	0.1737	0.1693	0.1647	0.1601	0.1554	0.1506	0.1458	0.1409	0.1361	0.1313	0.1264	0.1217	0.1169	0.1122	0.1076	0.1031	0.0987	0.0943	0.0901	0.0860	0.0820	0.0782	0.0745	0.0709	0.0675	0.0643	0.0612	0.0583	0.0556	0.0531	0.0508	0.0487	0.0468	0.0451	0.0436	0.0423	0.0412	0.0404	0.0397
[truncated: 952 more columns]
