# Supplementary material for: Inhibitory medial zona incerta pathway drives exploratory behavior by inhibiting glutamatergic cuneiform neurons
Source: Nat Commun. 2024 Feb 7;15:1160. doi: 10.1038/s41467-024-45288-x (PMC10850156; doi:10.1038/s41467-024-45288-x)
Supplement: Supplementary file 4 — Supplementary Software [file 41467_2024_45288_MOESM4_ESM.zip › Fiber Photometry Software/Outputs - from Sample Data/Holeboard outputs/Holeboard_cleversys/HoleBoard_Full - peak-triggered averaged.csv]

# condition	-5.0000	-4.9900	-4.9800	-4.9700	-4.9600	-4.9500	-4.9400	-4.9300	-4.9200	-4.9100	-4.9000	-4.8900	-4.8800	-4.8700	-4.8600	-4.8500	-4.8400	-4.8300	-4.8200	-4.8100	-4.8000	-4.7900	-4.7800	-4.7700	-4.7600	-4.7500	-4.7400	-4.7300	-4.7200	-4.7100	-4.7000	-4.6900	-4.6800	-4.6700	-4.6600	-4.6500	-4.6400	-4.6300	-4.6200	-4.6100	-4.6000	-4.5900	-4.5800	-4.5700	-4.5600	-4.5500	-4.5400	-4.5300	-4.5200
1	0.0304	0.0280	0.0255	0.0230	0.0206	0.0182	0.0160	0.0139	0.0120	0.0103	0.0089	0.0077	0.0068	0.0063	0.0061	0.0063	0.0068	0.0077	0.0090	0.0107	0.0128	0.0153	0.0182	0.0215	0.0251	0.0291	0.0334	0.0381	0.0430	0.0482	0.0537	0.0594	0.0653	0.0713	0.0776	0.0839	0.0903	0.0968	0.1033	0.1099	0.1164	0.1229	0.1294	0.1357	0.1420	0.1482	0.1542	0.1601	0.1658
2	0.1718	0.1672	0.1622	0.1569	0.1513	0.1454	0.1393	0.1329	0.1263	0.1196	0.1128	0.1058	0.0988	0.0918	0.0848	0.0779	0.0711	0.0644	0.0579	0.0517	0.0458	0.0401	0.0349	0.0300	0.0257	0.0218	0.0184	0.0156	0.0134	0.0119	0.0110	0.0108	0.0113	0.0125	0.0144	0.0170	0.0203	0.0244	0.0291	0.0344	0.0404	0.0470	0.0541	0.0616	0.0696	0.0779	0.0865	0.0954	0.1043
3	-0.1698	-0.1737	-0.1775	-0.1812	-0.1848	-0.1881	-0.1913	-0.1941	-0.1967	-0.1989	-0.2008	-0.2022	-0.2032	-0.2038	-0.2038	-0.2034	-0.2024	-0.2009	-0.1989	-0.1964	-0.1934	-0.1898	-0.1858	-0.1813	-0.1764	-0.1710	-0.1653	-0.1592	-0.1528	-0.1462	-0.1393	-0.1323	-0.1250	-0.1177	-0.1103	-0.1029	-0.0955	-0.0881	-0.0807	-0.0735	-0.0664	-0.0594	-0.0525	-0.0458	-0.0393	-0.0330	-0.0268	-0.0208	-0.0149
7	0.0804	0.0617	0.0432	0.0249	0.0068	-0.0110	-0.0285	-0.0455	-0.0621	-0.0782	-0.0937	-0.1087	-0.1231	-0.1368	-0.1499	-0.1623	-0.1740	-0.1850	-0.1952	-0.2048	-0.2135	-0.2216	-0.2289	-0.2356	-0.2414	-0.2466	-0.2511	-0.2549	-0.2581	-0.2606	-0.2624	-0.2637	-0.2644	-0.2645	-0.2640	-0.2631	-0.2617	-0.2598	-0.2575	-0.2548	-0.2517	-0.2483	-0.2445	-0.2406	-0.2364	-0.2320	-0.2275	-0.2229	-0.2183
[truncated: 952 more columns]
