# Supplementary material for: Inhibitory medial zona incerta pathway drives exploratory behavior by inhibiting glutamatergic cuneiform neurons
Source: Nat Commun. 2024 Feb 7;15:1160. doi: 10.1038/s41467-024-45288-x (PMC10850156; doi:10.1038/s41467-024-45288-x)
Supplement: Supplementary file 4 — Supplementary Software [file 41467_2024_45288_MOESM4_ESM.zip › Fiber Photometry Software/Outputs - from Sample Data/Holeboard outputs/Holeboard_cleversys/HoleBoard_Full - stop-triggered.csv]

# time	condition	-5.0000	-4.9900	-4.9800	-4.9700	-4.9600	-4.9500	-4.9400	-4.9300	-4.9200	-4.9100	-4.9000	-4.8900	-4.8800	-4.8700	-4.8600	-4.8500	-4.8400	-4.8300	-4.8200	-4.8100	-4.8000	-4.7900	-4.7800	-4.7700	-4.7600	-4.7500	-4.7400	-4.7300	-4.7200	-4.7100	-4.7000	-4.6900	-4.6800	-4.6700	-4.6600	-4.6500	-4.6400	-4.6300	-4.6200	-4.6100	-4.6000	-4.5900	-4.5800	-4.5700	-4.5600	-4.5500	-4.5400	-4.5300
12.9500	1	1.5735	1.5786	1.5834	1.5880	1.5922	1.5960	1.5994	1.6024	1.6050	1.6070	1.6087	1.6098	1.6105	1.6107	1.6105	1.6098	1.6088	1.6075	1.6058	1.6039	1.6019	1.5997	1.5975	1.5953	1.5933	1.5914	1.5898	1.5885	1.5877	1.5875	1.5878	1.5888	1.5905	1.5930	1.5964	1.6008	1.6060	1.6123	1.6196	1.6279	1.6373	1.6477	1.6591	1.6715	1.6849	1.6992	1.7143	1.7302
16.1500	1	0.5756	0.5684	0.5616	0.5550	0.5488	0.5429	0.5375	0.5324	0.5277	0.5235	0.5197	0.5164	0.5134	0.5109	0.5088	0.5071	0.5058	0.5048	0.5041	0.5036	0.5034	0.5034	0.5035	0.5036	0.5038	0.5040	0.5041	0.5040	0.5037	0.5032	0.5024	0.5012	0.4997	0.4977	0.4953	0.4924	0.4890	0.4850	0.4806	0.4756	0.4701	0.4642	0.4577	0.4508	0.4435	0.4359	0.4279	0.4197
28.0000	1	-0.2799	-0.2844	-0.2887	-0.2930	-0.2971	-0.3011	-0.3050	-0.3088	-0.3125	-0.3161	-0.3196	-0.3231	-0.3265	-0.3298	-0.3331	-0.3364	-0.3397	-0.3430	-0.3463	-0.3497	-0.3531	-0.3565	-0.3600	-0.3636	-0.3672	-0.3709	-0.3747	-0.3786	-0.3825	-0.3865	-0.3906	-0.3948	-0.3990	-0.4033	-0.4076	-0.4119	-0.4163	-0.4207	-0.4251	-0.4295	-0.4339	-0.4382	-0.4425	-0.4468	-0.4510	-0.4551	-0.4591	-0.4631
39.3400	1	-0.5754	-0.5706	-0.5663	-0.5624	-0.5592	-0.5566	-0.5549	-0.5540	-0.5541	-0.5553	-0.5575	-0.5609	-0.5654	-0.5712	-0.5781	-0.5861	-0.5953	-0.6056	-0.6169	-0.6291	-0.6421	-0.6559	-0.6702	-0.6850	-0.7001	-0.7153	-0.7305	-0.7455	-0.7601	-0.7741	-0.7874	-0.7997	-0.8109	-0.8209	-0.8295	-0.8364	-0.8417	-0.8451	-0.8467	-0.8462	-0.8437	-0.8390	-0.8323	-0.8234	-0.8124	-0.7994	-0.7844	-0.7675
49.6500	1	0.3681	0.3684	0.3694	0.3709	0.3731	0.3758	0.3790	0.3826	0.3866	0.3908	0.3953	0.3998	0.4044	0.4089	0.4131	0.4171	0.4206	0.4236	0.4260	0.4277	0.4286	0.4287	0.4278	0.4260	0.4231	0.4192	0.4143	0.4082	0.4012	0.3931	0.3841	0.3742	0.3634	0.3518	0.3397	0.3269	0.3138	0.3003	0.2867	0.2730	0.2595	0.2462	0.2334	0.2211	0.2095	0.1988	0.1890	0.1804
61.6500	1	0.8480	0.8330	0.8183	0.8041	0.7903	0.7772	0.7647	0.7529	0.7418	0.7317	0.7224	0.7140	0.7067	0.7003	0.6950	0.6907	0.6876	0.6855	0.6845	0.6847	0.6859	0.6883	0.6918	0.6963	0.7018	0.7084	0.7159	0.7243	0.7336	0.7437	0.7545	0.7660	0.7782	0.7908	0.8038	0.8172	0.8308	0.8446	0.8583	0.8720	0.8855	0.8986	0.9114	0.9235	0.9351	0.9458	0.9556	0.9645
63.9000	1	0.4382	0.4499	0.4601	0.4686	0.4754	0.4805	0.4838	0.4852	0.4847	0.4823	0.4780	0.4718	0.4637	0.4538	0.4420	0.4284	0.4131	0.3960	0.3774	0.3572	0.3356	0.3125	0.2882	0.2627	0.2360	0.2084	0.1800	0.1508	0.1209	0.0906	0.0599	0.0290	-0.0020	-0.0330	-0.0638	-0.0943	-0.1243	-0.1537	-0.1824	-0.2103	-0.2371	-0.2629	-0.2874	-0.3105	-0.3323	-0.3524	-0.3709	-0.3878
72.0500	1	-0.7104	-0.6793	-0.6480	-0.6166	-0.5856	-0.5552	-0.5256	-0.4972	-0.4702	-0.4448	-0.4214	-0.4000	-0.3810	-0.3645	-0.3507	-0.3396	-0.3315	-0.3264	-0.3243	-0.3253	-0.3295	-0.3367	-0.3470	-0.3603	-0.3765	-0.3955	-0.4171	-0.4413	-0.4679	-0.4967	-0.5275	-0.5601	-0.5944	-0.6300	-0.6668	-0.7046	-0.7431	-0.7822	-0.8215	-0.8610	-0.9004	-0.9395	-0.9781	-1.0161	-1.0533	-1.0896	-1.1248	-1.1588
79.9500	1	-0.9494	-0.9315	-0.9136	-0.8958	-0.8782	-0.8608	-0.8435	-0.8264	-0.8096	-0.7930	-0.7767	-0.7608	-0.7452	-0.7300	-0.7153	-0.7010	-0.6873	-0.6741	-0.6616	-0.6497	-0.6384	-0.6280	-0.6183	-0.6094	-0.6013	-0.5941	-0.5879	-0.5826	-0.5783	-0.5749	-0.5725	-0.5712	-0.5708	-0.5715	-0.5731	-0.5757	-0.5793	-0.5837	-0.5890	-0.5951	-0.6020	-0.6096	-0.6178	-0.6266	-0.6359	-0.6456	-0.6556	-0.6659
91.2000	1	1.9721	1.9514	1.9318	1.9131	1.8956	1.8791	1.8637	1.8495	1.8362	1.8241	1.8129	1.8027	1.7933	1.7849	1.7772	1.7702	1.7638	1.7579	1.7525	1.7475	1.7427	1.7380	1.7335	1.7289	1.7242	1.7193	1.7141	1.7086	1.7027	1.6963	1.6893	1.6818	1.6736	1.6648	1.6552	1.6450	1.6342	1.6226	1.6104	1.5975	1.5841	1.5701	1.5557	1.5408	1.5256	1.5101	1.4944	1.4787
93.8500	1	1.5462	1.5691	1.5916	1.6134	1.6345	1.6546	1.6736	1.6914	1.7079	1.7228	1.7362	1.7478	1.7577	1.7658	1.7719	1.7761	1.7783	1.7785	1.7768	1.7732	1.7676	1.7602	1.7511	1.7403	1.7279	1.7141	1.6989	1.6826	1.6652	1.6470	1.6280	1.6084	1.5885	1.5683	1.5480	1.5278	1.5079	1.4884	1.4693	1.4509	1.4333	1.4166	1.4009	1.3862	1.3726	1.3602	1.3489	1.3389
108.1400	1	-1.6974	-1.6991	-1.7007	-1.7019	-1.7030	-1.7037	-1.7041	-1.7042	-1.7040	-1.7034	-1.7025	-1.7012	-1.6996	-1.6977	-1.6954	-1.6927	-1.6898	-1.6866	-1.6831	-1.6794	-1.6755	-1.6715	-1.6673	-1.6631	-1.6588	-1.6545	-1.6502	-1.6461	-1.6422	-1.6384	-1.6349	-1.6317	-1.6288	-1.6264	-1.6243	-1.6227	-1.6217	-1.6211	-1.6211	-1.6217	-1.6229	-1.6246	-1.6270	-1.6299	-1.6334	-1.6375	-1.6421	-1.6472
121.0000	1	0.8753	0.8852	0.8948	0.9041	0.9131	0.9218	0.9304	0.9388	0.9472	0.9556	0.9640	0.9725	0.9813	0.9902	0.9996	1.0093	1.0194	1.0300	1.0412	1.0530	1.0654	1.0785	1.0922	1.1066	1.1217	1.1374	1.1538	1.1708	1.1883	1.2063	1.2248	1.2437	1.2628	1.2822	1.3017	1.3211	1.3405	1.3597	1.3786	1.3970	1.4149	1.4321	1.4485	1.4640	1.4785	1.4919	1.5040	1.5147
123.8900	1	1.8692	1.8755	1.8806	1.8846	1.8872	1.8884	1.8882	1.8865	1.8832	1.8784	1.8719	1.8638	1.8541	1.8427	1.8299	1.8155	1.7998	1.7826	1.7643	1.7448	1.7242	1.7028	1.6807	1.6579	1.6347	1.6112	1.5876	1.5640	1.5405	1.5174	1.4948	1.4727	1.4514	1.4309	1.4113	1.3928	1.3753	1.3591	1.3440	1.3302	1.3177	1.3064	1.2963	1.2874	1.2797	1.2731	1.2675	1.2629
130.8000	1	-0.7237	-0.6903	-0.6571	-0.6245	-0.5929	-0.5624	-0.5333	-0.5060	-0.4807	-0.4576	-0.4369	-0.4189	-0.4036	-0.3913	-0.3820	-0.3758	-0.3728	-0.3729	-0.3761	-0.3824	-0.3916	-0.4036	-0.4183	-0.4354	-0.4548	-0.4762	-0.4993	-0.5238	-0.5496	-0.5761	-0.6032	-0.6305	-0.6578	-0.6846	-0.7107	-0.7358	-0.7597	-0.7820	-0.8026	-0.8212	-0.8378	-0.8521	-0.8640	-0.8734	-0.8804	-0.8849	-0.8870	-0.8867
135.3500	1	-0.0307	-0.0211	-0.0104	0.0015	0.0145	0.0287	0.0442	0.0608	0.0787	0.0976	0.1177	0.1388	0.1608	0.1837	0.2072	0.2314	0.2560	0.2809	0.3059	0.3310	0.3558	0.3802	0.4042	0.4274	0.4497	0.4709	0.4909	0.5095	0.5266	0.5420	0.5556	0.5673	0.5770	0.5845	0.5899	0.5931	0.5940	0.5926	0.5889	0.5829	0.5746	0.5641	0.5515	0.5367	0.5200	0.5012	0.4807	0.4584
151.7900	1	-0.7951	-0.7854	-0.7735	-0.7594	-0.7434	-0.7253	-0.7053	-0.6836	-0.6601	-0.6351	-0.6086	-0.5807	-0.5517	-0.5215	-0.4904	-0.4585	-0.4259	-0.3929	-0.3595	-0.3259	-0.2922	-0.2586	-0.2253	-0.1925	-0.1602	-0.1286	-0.0978	-0.0681	-0.0394	-0.0121	0.0139	0.0384	0.0614	0.0826	0.1021	0.1198	0.1356	0.1494	0.1613	0.1711	0.1790	0.1849	0.1887	0.1906	0.1906	0.1887	0.1850	0.1796
157.3500	1	0.7508	0.7611	0.7718	0.7829	0.7941	0.8052	0.8162	0.8269	0.8371	0.8467	0.8555	0.8635	0.8705	0.8764	0.8810	0.8845	0.8865	0.8872	0.8865	0.8843	0.8807	0.8756	0.8691	0.8612	0.8521	0.8417	0.8301	0.8175	0.8039	0.7895	0.7744	0.7587	0.7425	0.7261	0.7096	0.6931	0.6767	0.6607	0.6451	0.6302	0.6159	0.6026	0.5903	0.5791	0.5691	0.5604	0.5531	0.5472
166.0000	1	0.0980	0.1062	0.1138	0.1208	0.1271	0.1328	0.1378	0.1420	0.1456	0.1484	0.1505	0.1519	0.1526	0.1527	0.1520	0.1508	0.1489	0.1465	0.1436	0.1401	0.1362	0.1319	0.1272	0.1222	0.1169	0.1114	0.1057	0.0999	0.0940	0.0880	0.0820	0.0761	0.0702	0.0645	0.0589	0.0535	0.0483	0.0433	0.0387	0.0343	0.0302	0.0265	0.0231	0.0201	0.0175	0.0152	0.0133	0.0119
176.6400	1	-0.3761	-0.3878	-0.4006	-0.4144	-0.4290	-0.4443	-0.4600	-0.4760	-0.4921	-0.5081	-0.5239	-0.5392	-0.5539	-0.5678	-0.5809	-0.5928	-0.6034	-0.6128	-0.6206	-0.6269	-0.6315	-0.6344	-0.6354	-0.6347	-0.6320	-0.6275	-0.6211	-0.6128	-0.6027	-0.5908	-0.5771	-0.5618	-0.5449	-0.5265	-0.5068	-0.4857	-0.4634	-0.4401	-0.4158	-0.3907	-0.3649	-0.3385	-0.3117	-0.2845	-0.2571	-0.2297	-0.2022	-0.1749
183.2000	1	-1.2488	-1.2583	-1.2679	-1.2776	-1.2871	-1.2965	-1.3055	-1.3142	-1.3223	-1.3299	-1.3368	-1.3429	-1.3481	-1.3525	-1.3559	-1.3583	-1.3597	-1.3599	-1.3591	-1.3572	-1.3542	-1.3500	-1.3449	-1.3387	-1.3315	-1.3234	-1.3144	-1.3046	-1.2941	-1.2830	-1.2714	-1.2592	-1.2468	-1.2340	-1.2211	-1.2081	-1.1952	-1.1823	-1.1697	-1.1573	-1.1453	-1.1337	-1.1226	-1.1120	-1.1020	-1.0926	-1.0838	-1.0757
191.7900	1	-0.5036	-0.4759	-0.4461	-0.4144	-0.3808	-0.3456	-0.3087	-0.2704	-0.2308	-0.1903	-0.1489	-0.1069	-0.0646	-0.0221	0.0201	0.0619	0.1029	0.1430	0.1818	0.2191	0.2545	0.2879	0.3191	0.3477	0.3737	0.3968	0.4168	0.4337	0.4474	0.4577	0.4646	0.4681	0.4683	0.4651	0.4586	0.4490	0.4363	0.4208	0.4026	0.3820	0.3592	0.3344	0.3079	0.2800	0.2510	0.2212	0.1910	0.1606
197.9500	1	0.6919	0.6989	0.7067	0.7153	0.7246	0.7346	0.7452	0.7563	0.7678	0.7797	0.7919	0.8041	0.8164	0.8286	0.8406	0.8523	0.8635	0.8742	0.8842	0.8935	0.9018	0.9091	0.9154	0.9205	0.9244	0.9269	0.9281	0.9279	0.9262	0.9231	0.9185	0.9124	0.9049	0.8960	0.8857	0.8741	0.8613	0.8473	0.8322	0.8161	0.7992	0.7815	0.7632	0.7444	0.7252	0.7058	0.6862	0.6667
204.0500	1	0.6662	0.6667	0.6675	0.6685	0.6697	0.6712	0.6728	0.6746	0.6766	0.6788	0.6813	0.6839	0.6867	0.6898	0.6930	0.6966	0.7004	0.7045	0.7088	0.7136	0.7186	0.7241	0.7299	0.7362	0.7429	0.7501	0.7579	0.7661	0.7749	0.7842	0.7941	0.8046	0.8156	0.8273	0.8395	0.8523	0.8657	0.8796	0.8940	0.9088	0.9241	0.9398	0.9558	0.9721	0.9885	1.0051	1.0217	1.0383
225.4500	1	-0.3185	-0.2753	-0.2310	-0.1857	-0.1395	-0.0927	-0.0453	0.0024	0.0503	0.0982	0.1460	0.1934	0.2403	0.2865	0.3319	0.3763	0.4195	0.4614	0.5018	0.5407	0.5778	0.6132	0.6468	0.6784	0.7080	0.7356	0.7611	0.7846	0.8061	0.8255	0.8430	0.8587	0.8725	0.8846	0.8951	0.9041	0.9118	0.9183	0.9237	0.9283	0.9322	0.9355	0.9385	0.9413	0.9440	0.9469	0.9501	0.9538
234.9000	1	-1.2478	-1.2395	-1.2313	-1.2235	-1.2163	-1.2099	-1.2043	-1.1997	-1.1964	-1.1944	-1.1938	-1.1949	-1.1977	-1.2023	-1.2088	-1.2172	-1.2276	-1.2401	-1.2545	-1.2710	-1.2894	-1.3098	-1.3319	-1.3558	-1.3813	-1.4082	-1.4364	-1.4657	-1.4959	-1.5268	-1.5582	-1.5898	-1.6214	-1.6527	-1.6835	-1.7136	-1.7426	-1.7703	-1.7965	-1.8209	-1.8433	-1.8634	-1.8812	-1.8963	-1.9086	-1.9180	-1.9244	-1.9276
237.4000	1	1.7980	1.7843	1.7697	1.7541	1.7378	1.7209	1.7034	1.6855	1.6674	1.6492	1.6310	1.6130	1.5952	1.5779	1.5611	1.5449	1.5296	1.5151	1.5016	1.4892	1.4780	1.4680	1.4594	1.4522	1.4464	1.4421	1.4393	1.4382	1.4386	1.4407	1.4443	1.4496	1.4565	1.4649	1.4749	1.4864	1.4994	1.5139	1.5296	1.5468	1.5651	1.5847	1.6053	1.6269	1.6495	1.6730	1.6972	1.7220
243.1500	1	0.1792	0.1813	0.1843	0.1882	0.1929	0.1984	0.2045	0.2112	0.2183	0.2258	0.2335	0.2412	0.2489	0.2563	0.2634	0.2700	0.2759	0.2810	0.2852	0.2883	0.2903	0.2910	0.2904	0.2883	0.2847	0.2796	0.2729	0.2646	0.2547	0.2433	0.2304	0.2160	0.2003	0.1833	0.1651	0.1459	0.1257	0.1048	0.0833	0.0614	0.0392	0.0169	-0.0053	-0.0272	-0.0487	-0.0695	-0.0896	-0.1087
274.8000	1	0.9401	0.9596	0.9775	0.9936	1.0079	1.0202	1.0305	1.0386	1.0445	1.0482	1.0498	1.0492	1.0464	1.0417	1.0350	1.0265	1.0163	1.0045	0.9913	0.9770	0.9615	0.9452	0.9282	0.9108	0.8930	0.8750	0.8572	0.8395	0.8222	0.8053	0.7891	0.7737	0.7590	0.7452	0.7324	0.7206	0.7097	0.6999	0.6910	0.6830	0.6758	0.6695	0.6638	0.6587	0.6541	0.6498	0.6457	0.6417
288.9000	1	-1.0918	-1.0953	-1.0981	-1.1002	-1.1014	-1.1018	-1.1013	-1.0997	-1.0971	-1.0934	-1.0886	-1.0826	-1.0754	-1.0669	-1.0573	-1.0466	-1.0347	-1.0217	-1.0076	-0.9926	-0.9768	-0.9601	-0.9428	-0.9250	-0.9068	-0.8883	-0.8697	-0.8512	-0.8329	-0.8150	-0.7977	-0.7811	-0.7653	-0.7507	-0.7372	-0.7251	-0.7144	-0.7054	-0.6981	-0.6926	-0.6890	-0.6873	-0.6876	-0.6899	-0.6942	-0.7006	-0.7088	-0.7190
304.3500	1	1.9312	1.9098	1.8864	1.8613	1.8348	1.8071	1.7786	1.7495	1.7201	1.6906	1.6614	1.6325	1.6043	1.5769	1.5505	1.5253	1.5014	1.4789	1.4579	1.4384	1.4205	1.4041	1.3892	1.3758	1.3637	1.3529	1.3432	1.3345	1.3267	1.3196	1.3130	1.3068	1.3006	1.2945	1.2882	1.2815	1.2743	1.2664	1.2577	1.2480	1.2374	1.2256	1.2127	1.1986	1.1833	1.1668	1.1491	1.1303
335.6500	1	-0.1811	-0.1704	-0.1619	-0.1557	-0.1515	-0.1493	-0.1489	-0.1504	-0.1534	-0.1579	-0.1638	-0.1708	-0.1788	-0.1877	-0.1974	-0.2076	-0.2182	-0.2291	-0.2402	-0.2513	-0.2624	-0.2733	-0.2839	-0.2942	-0.3040	-0.3134	-0.3222	-0.3304	-0.3380	-0.3450	-0.3513	-0.3569	-0.3619	-0.3662	-0.3698	-0.3727	-0.3750	-0.3766	-0.3776	-0.3780	-0.3778	-0.3770	-0.3757	-0.3737	-0.3713	-0.3682	-0.3647	-0.3606
380.0000	1	1.2947	1.3194	1.3447	1.3705	1.3967	1.4233	1.4500	1.4769	1.5039	1.5307	1.5573	1.5836	1.6095	1.6349	1.6595	1.6834	1.7063	1.7282	1.7491	1.7687	1.7870	1.8039	1.8193	1.8333	1.8456	1.8564	1.8655	1.8729	1.8786	1.8826	1.8850	1.8857	1.8847	1.8822	1.8781	1.8725	1.8655	1.8571	1.8474	1.8365	1.8245	1.8114	1.7973	1.7824	1.7667	1.7503	1.7333	1.7158
384.1000	1	2.3438	2.4042	2.4651	2.5259	2.5864	2.6461	2.7044	2.7610	2.8154	2.8672	2.9158	2.9608	3.0019	3.0386	3.0706	3.0975	3.1191	3.1351	3.1453	3.1496	3.1479	3.1402	3.1264	3.1068	3.0813	3.0503	3.0139	2.9725	2.9265	2.8763	2.8223	2.7650	2.7050	2.6428	2.5791	2.5143	2.4492	2.3844	2.3205	2.2580	2.1977	2.1399	2.0854	2.0346	1.9879	1.9457	1.9085	1.8766
389.7000	1	-0.5577	-0.5548	-0.5526	-0.5512	-0.5508	-0.5514	-0.5530	-0.5558	-0.5597	-0.5648	-0.5711	-0.5785	-0.5870	-0.5965	-0.6069	-0.6181	-0.6301	-0.6426	-0.6555	-0.6688	-0.6822	-0.6956	-0.7089	-0.7218	-0.7343	-0.7462	-0.7573	-0.7676	-0.7769	-0.7851	-0.7922	-0.7980	-0.8025	-0.8057	-0.8076	-0.8082	-0.8075	-0.8055	-0.8023	-0.7979	-0.7926	-0.7863	-0.7793	-0.7716	-0.7634	-0.7548	-0.7461	-0.7373
396.8400	1	-1.1356	-1.1334	-1.1310	-1.1284	-1.1254	-1.1219	-1.1178	-1.1130	-1.1072	-1.1005	-1.0928	-1.0839	-1.0739	-1.0626	-1.0501	-1.0362	-1.0211	-1.0047	-0.9871	-0.9683	-0.9485	-0.9276	-0.9059	-0.8835	-0.8604	-0.8369	-0.8131	-0.7892	-0.7655	-0.7420	-0.7190	-0.6967	-0.6753	-0.6550	-0.6360	-0.6185	-0.6026	-0.5886	-0.5765	-0.5665	-0.5587	-0.5533	-0.5502	-0.5496	-0.5515	-0.5559	-0.5627	-0.5720
401.0000	1	1.0810	1.1249	1.1644	1.1994	1.2296	1.2548	1.2751	1.2903	1.3004	1.3056	1.3058	1.3013	1.2922	1.2788	1.2612	1.2399	1.2151	1.1872	1.1565	1.1235	1.0885	1.0521	1.0145	0.9762	0.9376	0.8992	0.8612	0.8242	0.7883	0.7540	0.7216	0.6913	0.6633	0.6378	0.6151	0.5952	0.5782	0.5642	0.5532	0.5452	0.5402	0.5380	0.5386	0.5417	0.5474	0.5553	0.5653	0.5772
408.1500	1	1.4303	1.4470	1.4629	1.4779	1.4919	1.5049	1.5168	1.5276	1.5372	1.5457	1.5529	1.5589	1.5637	1.5672	1.5696	1.5708	1.5708	1.5697	1.5674	1.5641	1.5598	1.5544	1.5481	1.5408	1.5327	1.5237	1.5138	1.5032	1.4919	1.4798	1.4671	1.4537	1.4396	1.4250	1.4098	1.3941	1.3779	1.3611	1.3439	1.3263	1.3083	1.2899	1.2712	1.2522	1.2329	1.2134	1.1938	1.1740
417.7900	1	-0.1996	-0.2095	-0.2189	-0.2278	-0.2362	-0.2440	-0.2511	-0.2576	-0.2633	-0.2683	-0.2726	-0.2762	-0.2790	-0.2812	-0.2827	-0.2835	-0.2837	-0.2833	-0.2824	-0.2809	-0.2789	-0.2764	-0.2734	-0.2701	-0.2663	-0.2621	-0.2576	-0.2527	-0.2474	-0.2418	-0.2358	-0.2295	-0.2228	-0.2156	-0.2081	-0.2001	-0.1917	-0.1827	-0.1733	-0.1633	-0.1527	-0.1415	-0.1297	-0.1173	-0.1042	-0.0903	-0.0758	-0.0606
422.5000	1	-0.2330	-0.2185	-0.2044	-0.1905	-0.1770	-0.1638	-0.1509	-0.1383	-0.1260	-0.1140	-0.1022	-0.0906	-0.0792	-0.0680	-0.0568	-0.0457	-0.0346	-0.0234	-0.0123	-0.0010	0.0104	0.0220	0.0337	0.0455	0.0575	0.0697	0.0819	0.0943	0.1067	0.1191	0.1314	0.1436	0.1555	0.1671	0.1783	0.1889	0.1989	0.2080	0.2163	0.2235	0.2295	0.2342	0.2374	0.2391	0.2391	0.2374	0.2337	0.2280
429.5500	1	0.8718	0.9174	0.9629	1.0079	1.0523	1.0956	1.1376	1.1781	1.2168	1.2536	1.2881	1.3202	1.3496	1.3763	1.4001	1.4209	1.4384	1.4528	1.4638	1.4714	1.4757	1.4766	1.4741	1.4683	1.4591	1.4468	1.4313	1.4128	1.3914	1.3673	1.3405	1.3112	1.2797	1.2460	1.2104	1.1731	1.1342	1.0939	1.0525	1.0101	0.9669	0.9231	0.8790	0.8347	0.7903	0.7461	0.7022	0.6587
432.4000	1	-0.1281	-0.1296	-0.1300	-0.1293	-0.1275	-0.1247	-0.1210	-0.1164	-0.1110	-0.1048	-0.0980	-0.0907	-0.0829	-0.0748	-0.0664	-0.0580	-0.0495	-0.0411	-0.0328	-0.0249	-0.0174	-0.0103	-0.0038	0.0021	0.0074	0.0119	0.0156	0.0186	0.0208	0.0222	0.0228	0.0227	0.0219	0.0204	0.0183	0.0158	0.0128	0.0095	0.0061	0.0025	-0.0010	-0.0044	-0.0075	-0.0101	-0.0122	-0.0136	-0.0141	-0.0137
436.9500	1	0.0697	0.0964	0.1240	0.1523	0.1812	0.2104	0.2398	0.2691	0.2981	0.3267	0.3548	0.3820	0.4083	0.4336	0.4577	0.4806	0.5020	0.5220	0.5404	0.5572	0.5724	0.5859	0.5978	0.6080	0.6165	0.6233	0.6286	0.6323	0.6345	0.6352	0.6346	0.6327	0.6295	0.6253	0.6201	0.6140	0.6071	0.5995	0.5913	0.5827	0.5738	0.5647	0.5554	0.5462	0.5372	0.5284	0.5200	0.5121
480.8400	1	1.2119	1.2005	1.1896	1.1791	1.1691	1.1596	1.1505	1.1418	1.1335	1.1257	1.1182	1.1111	1.1042	1.0977	1.0913	1.0852	1.0792	1.0733	1.0675	1.0617	1.0559	1.0500	1.0440	1.0379	1.0315	1.0249	1.0181	1.0110	1.0035	0.9957	0.9876	0.9791	0.9701	0.9608	0.9511	0.9410	0.9305	0.9196	0.9084	0.8968	0.8849	0.8728	0.8604	0.8478	0.8350	0.8220	0.8090	0.7960
542.3500	1	-0.0169	0.0086	0.0360	0.0650	0.0955	0.1271	0.1596	0.1927	0.2261	0.2596	0.2929	0.3257	0.3579	0.3892	0.4193	0.4482	0.4756	0.5015	0.5257	0.5481	0.5687	0.5874	0.6043	0.6194	0.6327	0.6443	0.6542	0.6627	0.6699	0.6758	0.6808	0.6848	0.6882	0.6911	0.6937	0.6961	0.6987	0.7014	0.7046	0.7083	0.7128	0.7180	0.7241	0.7312	0.7394	0.7486	0.7588	0.7702
551.6000	1	1.3794	1.3907	1.4016	1.4122	1.4225	1.4326	1.4425	1.4523	1.4619	1.4716	1.4812	1.4909	1.5008	1.5108	1.5211	1.5316	1.5425	1.5537	1.5652	1.5772	1.5895	1.6023	1.6154	1.6289	1.6427	1.6568	1.6712	1.6857	1.7003	1.7149	1.7294	1.7437	1.7577	1.7714	1.7845	1.7969	1.8086	1.8194	1.8292	1.8379	1.8453	1.8514	1.8560	1.8592	1.8607	1.8605	1.8585	1.8548
575.5000	1	-0.7784	-0.7626	-0.7452	-0.7263	-0.7061	-0.6848	-0.6626	-0.6396	-0.6160	-0.5920	-0.5678	-0.5436	-0.5195	-0.4958	-0.4725	-0.4498	-0.4278	-0.4066	-0.3864	-0.3671	-0.3489	-0.3317	-0.3157	-0.3007	-0.2867	-0.2738	-0.2618	-0.2508	-0.2405	-0.2309	-0.2219	-0.2133	-0.2051	-0.1972	-0.1893	-0.1813	-0.1732	-0.1647	-0.1558	-0.1463	-0.1362	-0.1253	-0.1136	-0.1009	-0.0873	-0.0727	-0.0570	-0.0402
608.0500	1	0.8597	0.8644	0.8682	0.8711	0.8731	0.8743	0.8748	0.8745	0.8736	0.8720	0.8698	0.8670	0.8638	0.8601	0.8559	0.8514	0.8465	0.8413	0.8359	0.8302	0.8243	0.8183	0.8122	0.8059	0.7997	0.7933	0.7870	0.7806	0.7743	0.7680	0.7618	0.7557	0.7497	0.7437	0.7379	0.7322	0.7267	0.7213	0.7160	0.7109	0.7059	0.7011	0.6964	0.6919	0.6876	0.6833	0.6793	0.6754
12.9500	2	1.5735	1.5786	1.5834	1.5880	1.5922	1.5960	1.5994	1.6024	1.6050	1.6070	1.6087	1.6098	1.6105	1.6107	1.6105	1.6098	1.6088	1.6075	1.6058	1.6039	1.6019	1.5997	1.5975	1.5953	1.5933	1.5914	1.5898	1.5885	1.5877	1.5875	1.5878	1.5888	1.5905	1.5930	1.5964	1.6008	1.6060	1.6123	1.6196	1.6279	1.6373	1.6477	1.6591	1.6715	1.6849	1.6992	1.7143	1.7302
91.2000	2	1.9721	1.9514	1.9318	1.9131	1.8956	1.8791	1.8637	1.8495	1.8362	1.8241	1.8129	1.8027	1.7933	1.7849	1.7772	1.7702	1.7638	1.7579	1.7525	1.7475	1.7427	1.7380	1.7335	1.7289	1.7242	1.7193	1.7141	1.7086	1.7027	1.6963	1.6893	1.6818	1.6736	1.6648	1.6552	1.6450	1.6342	1.6226	1.6104	1.5975	1.5841	1.5701	1.5557	1.5408	1.5256	1.5101	1.4944	1.4787
93.8500	2	1.5462	1.5691	1.5916	1.6134	1.6345	1.6546	1.6736	1.6914	1.7079	1.7228	1.7362	1.7478	1.7577	1.7658	1.7719	1.7761	1.7783	1.7785	1.7768	1.7732	1.7676	1.7602	1.7511	1.7403	1.7279	1.7141	1.6989	1.6826	1.6652	1.6470	1.6280	1.6084	1.5885	1.5683	1.5480	1.5278	1.5079	1.4884	1.4693	1.4509	1.4333	1.4166	1.4009	1.3862	1.3726	1.3602	1.3489	1.3389
176.6400	2	-0.3761	-0.3878	-0.4006	-0.4144	-0.4290	-0.4443	-0.4600	-0.4760	-0.4921	-0.5081	-0.5239	-0.5392	-0.5539	-0.5678	-0.5809	-0.5928	-0.6034	-0.6128	-0.6206	-0.6269	-0.6315	-0.6344	-0.6354	-0.6347	-0.6320	-0.6275	-0.6211	-0.6128	-0.6027	-0.5908	-0.5771	-0.5618	-0.5449	-0.5265	-0.5068	-0.4857	-0.4634	-0.4401	-0.4158	-0.3907	-0.3649	-0.3385	-0.3117	-0.2845	-0.2571	-0.2297	-0.2022	-0.1749
225.3500	2	-0.6655	-0.6389	-0.6103	-0.5799	-0.5476	-0.5135	-0.4776	-0.4401	-0.4010	-0.3605	-0.3185	-0.2753	-0.2310	-0.1857	-0.1395	-0.0927	-0.0453	0.0024	0.0503	0.0982	0.1460	0.1934	0.2403	0.2865	0.3319	0.3763	0.4195	0.4614	0.5018	0.5407	0.5778	0.6132	0.6468	0.6784	0.7080	0.7356	0.7611	0.7846	0.8061	0.8255	0.8430	0.8587	0.8725	0.8846	0.8951	0.9041	0.9118	0.9183
266.4500	2	-0.1754	-0.2020	-0.2311	-0.2627	-0.2967	-0.3330	-0.3714	-0.4117	-0.4538	-0.4975	-0.5424	-0.5885	-0.6354	-0.6828	-0.7304	-0.7780	-0.8252	-0.8718	-0.9174	-0.9618	-1.0046	-1.0455	-1.0843	-1.1208	-1.1545	-1.1854	-1.2132	-1.2378	-1.2588	-1.2763	-1.2900	-1.2999	-1.3059	-1.3080	-1.3061	-1.3003	-1.2905	-1.2769	-1.2595	-1.2385	-1.2140	-1.1860	-1.1549	-1.1208	-1.0839	-1.0444	-1.0026	-0.9587
274.8000	2	0.9401	0.9596	0.9775	0.9936	1.0079	1.0202	1.0305	1.0386	1.0445	1.0482	1.0498	1.0492	1.0464	1.0417	1.0350	1.0265	1.0163	1.0045	0.9913	0.9770	0.9615	0.9452	0.9282	0.9108	0.8930	0.8750	0.8572	0.8395	0.8222	0.8053	0.7891	0.7737	0.7590	0.7452	0.7324	0.7206	0.7097	0.6999	0.6910	0.6830	0.6758	0.6695	0.6638	0.6587	0.6541	0.6498	0.6457	0.6417
282.6500	2	-0.0106	-0.0016	0.0075	0.0168	0.0264	0.0361	0.0462	0.0565	0.0672	0.0782	0.0895	0.1012	0.1133	0.1256	0.1382	0.1511	0.1642	0.1774	0.1907	0.2039	0.2170	0.2299	0.2424	0.2545	0.2660	0.2768	0.2867	0.2956	0.3033	0.3098	0.3148	0.3182	0.3200	0.3199	0.3178	0.3137	0.3075	0.2990	0.2882	0.2751	0.2595	0.2416	0.2213	0.1986	0.1735	0.1462	0.1167	0.0851
288.9000	2	-1.0918	-1.0953	-1.0981	-1.1002	-1.1014	-1.1018	-1.1013	-1.0997	-1.0971	-1.0934	-1.0886	-1.0826	-1.0754	-1.0669	-1.0573	-1.0466	-1.0347	-1.0217	-1.0076	-0.9926	-0.9768	-0.9601	-0.9428	-0.9250	-0.9068	-0.8883	-0.8697	-0.8512	-0.8329	-0.8150	-0.7977	-0.7811	-0.7653	-0.7507	-0.7372	-0.7251	-0.7144	-0.7054	-0.6981	-0.6926	-0.6890	-0.6873	-0.6876	-0.6899	-0.6942	-0.7006	-0.7088	-0.7190
345.4500	2	0.5760	0.5700	0.5640	0.5578	0.5514	0.5446	0.5376	0.5301	0.5222	0.5139	0.5050	0.4957	0.4858	0.4754	0.4645	0.4531	0.4412	0.4289	0.4162	0.4031	0.3896	0.3759	0.3620	0.3479	0.3337	0.3195	0.3053	0.2912	0.2773	0.2636	0.2501	0.2369	0.2241	0.2116	0.1995	0.1879	0.1767	0.1659	0.1555	0.1456	0.1359	0.1266	0.1176	0.1088	0.1001	0.0915	0.0829	0.0742
417.8000	2	-0.2095	-0.2189	-0.2278	-0.2362	-0.2440	-0.2511	-0.2576	-0.2633	-0.2683	-0.2726	-0.2762	-0.2790	-0.2812	-0.2827	-0.2835	-0.2837	-0.2833	-0.2824	-0.2809	-0.2789	-0.2764	-0.2734	-0.2701	-0.2663	-0.2621	-0.2576	-0.2527	-0.2474	-0.2418	-0.2358	-0.2295	-0.2228	-0.2156	-0.2081	-0.2001	-0.1917	-0.1827	-0.1733	-0.1633	-0.1527	-0.1415	-0.1297	-0.1173	-0.1042	-0.0903	-0.0758	-0.0606	-0.0446
436.9500	2	0.0697	0.0964	0.1240	0.1523	0.1812	0.2104	0.2398	0.2691	0.2981	0.3267	0.3548	0.3820	0.4083	0.4336	0.4577	0.4806	0.5020	0.5220	0.5404	0.5572	0.5724	0.5859	0.5978	0.6080	0.6165	0.6233	0.6286	0.6323	0.6345	0.6352	0.6346	0.6327	0.6295	0.6253	0.6201	0.6140	0.6071	0.5995	0.5913	0.5827	0.5738	0.5647	0.5554	0.5462	0.5372	0.5284	0.5200	0.5121
523.9500	2	-1.1937	-1.1728	-1.1532	-1.1349	-1.1180	-1.1025	-1.0885	-1.0760	-1.0650	-1.0555	-1.0474	-1.0408	-1.0357	-1.0318	-1.0293	-1.0280	-1.0279	-1.0288	-1.0307	-1.0335	-1.0371	-1.0414	-1.0463	-1.0517	-1.0574	-1.0636	-1.0699	-1.0763	-1.0829	-1.0894	-1.0958	-1.1021	-1.1081	-1.1139	-1.1194	-1.1246	-1.1294	-1.1338	-1.1378	-1.1413	-1.1445	-1.1472	-1.1495	-1.1514	-1.1528	-1.1540	-1.1547	-1.1551
559.6500	2	1.2164	1.2205	1.2253	1.2308	1.2370	1.2437	1.2508	1.2585	1.2664	1.2747	1.2833	1.2920	1.3009	1.3099	1.3189	1.3279	1.3368	1.3457	1.3544	1.3630	1.3713	1.3794	1.3873	1.3949	1.4022	1.4091	1.4157	1.4220	1.4278	1.4333	1.4383	1.4429	1.4471	1.4508	1.4540	1.4567	1.4588	1.4605	1.4616	1.4622	1.4622	1.4616	1.4605	1.4587	1.4564	1.4535	1.4500	1.4459
584.7500	2	0.8256	0.8448	0.8630	0.8803	0.8968	0.9124	0.9272	0.9412	0.9545	0.9670	0.9789	0.9902	1.0009	1.0111	1.0208	1.0300	1.0387	1.0471	1.0551	1.0627	1.0700	1.0769	1.0834	1.0896	1.0955	1.1009	1.1060	1.1106	1.1147	1.1184	1.1215	1.1240	1.1259	1.1272	1.1277	1.1275	1.1265	1.1246	1.1219	1.1183	1.1137	1.1082	1.1017	1.0942	1.0858	1.0763	1.0659	1.0545
16.1500	3	0.5756	0.5684	0.5616	0.5550	0.5488	0.5429	0.5375	0.5324	0.5277	0.5235	0.5197	0.5164	0.5134	0.5109	0.5088	0.5071	0.5058	0.5048	0.5041	0.5036	0.5034	0.5034	0.5035	0.5036	0.5038	0.5040	0.5041	0.5040	0.5037	0.5032	0.5024	0.5012	0.4997	0.4977	0.4953	0.4924	0.4890	0.4850	0.4806	0.4756	0.4701	0.4642	0.4577	0.4508	0.4435	0.4359	0.4279	0.4197
28.0000	3	-0.2799	-0.2844	-0.2887	-0.2930	-0.2971	-0.3011	-0.3050	-0.3088	-0.3125	-0.3161	-0.3196	-0.3231	-0.3265	-0.3298	-0.3331	-0.3364	-0.3397	-0.3430	-0.3463	-0.3497	-0.3531	-0.3565	-0.3600	-0.3636	-0.3672	-0.3709	-0.3747	-0.3786	-0.3825	-0.3865	-0.3906	-0.3948	-0.3990	-0.4033	-0.4076	-0.4119	-0.4163	-0.4207	-0.4251	-0.4295	-0.4339	-0.4382	-0.4425	-0.4468	-0.4510	-0.4551	-0.4591	-0.4631
39.3400	3	-0.5754	-0.5706	-0.5663	-0.5624	-0.5592	-0.5566	-0.5549	-0.5540	-0.5541	-0.5553	-0.5575	-0.5609	-0.5654	-0.5712	-0.5781	-0.5861	-0.5953	-0.6056	-0.6169	-0.6291	-0.6421	-0.6559	-0.6702	-0.6850	-0.7001	-0.7153	-0.7305	-0.7455	-0.7601	-0.7741	-0.7874	-0.7997	-0.8109	-0.8209	-0.8295	-0.8364	-0.8417	-0.8451	-0.8467	-0.8462	-0.8437	-0.8390	-0.8323	-0.8234	-0.8124	-0.7994	-0.7844	-0.7675
49.6500	3	0.3681	0.3684	0.3694	0.3709	0.3731	0.3758	0.3790	0.3826	0.3866	0.3908	0.3953	0.3998	0.4044	0.4089	0.4131	0.4171	0.4206	0.4236	0.4260	0.4277	0.4286	0.4287	0.4278	0.4260	0.4231	0.4192	0.4143	0.4082	0.4012	0.3931	0.3841	0.3742	0.3634	0.3518	0.3397	0.3269	0.3138	0.3003	0.2867	0.2730	0.2595	0.2462	0.2334	0.2211	0.2095	0.1988	0.1890	0.1804
61.6500	3	0.8480	0.8330	0.8183	0.8041	0.7903	0.7772	0.7647	0.7529	0.7418	0.7317	0.7224	0.7140	0.7067	0.7003	0.6950	0.6907	0.6876	0.6855	0.6845	0.6847	0.6859	0.6883	0.6918	0.6963	0.7018	0.7084	0.7159	0.7243	0.7336	0.7437	0.7545	0.7660	0.7782	0.7908	0.8038	0.8172	0.8308	0.8446	0.8583	0.8720	0.8855	0.8986	0.9114	0.9235	0.9351	0.9458	0.9556	0.9645
63.9000	3	0.4382	0.4499	0.4601	0.4686	0.4754	0.4805	0.4838	0.4852	0.4847	0.4823	0.4780	0.4718	0.4637	0.4538	0.4420	0.4284	0.4131	0.3960	0.3774	0.3572	0.3356	0.3125	0.2882	0.2627	0.2360	0.2084	0.1800	0.1508	0.1209	0.0906	0.0599	0.0290	-0.0020	-0.0330	-0.0638	-0.0943	-0.1243	-0.1537	-0.1824	-0.2103	-0.2371	-0.2629	-0.2874	-0.3105	-0.3323	-0.3524	-0.3709	-0.3878
72.0500	3	-0.7104	-0.6793	-0.6480	-0.6166	-0.5856	-0.5552	-0.5256	-0.4972	-0.4702	-0.4448	-0.4214	-0.4000	-0.3810	-0.3645	-0.3507	-0.3396	-0.3315	-0.3264	-0.3243	-0.3253	-0.3295	-0.3367	-0.3470	-0.3603	-0.3765	-0.3955	-0.4171	-0.4413	-0.4679	-0.4967	-0.5275	-0.5601	-0.5944	-0.6300	-0.6668	-0.7046	-0.7431	-0.7822	-0.8215	-0.8610	-0.9004	-0.9395	-0.9781	-1.0161	-1.0533	-1.0896	-1.1248	-1.1588
79.7500	3	-1.2904	-1.2759	-1.2609	-1.2456	-1.2298	-1.2137	-1.1972	-1.1805	-1.1635	-1.1463	-1.1289	-1.1113	-1.0935	-1.0757	-1.0577	-1.0397	-1.0216	-1.0036	-0.9855	-0.9674	-0.9494	-0.9315	-0.9136	-0.8958	-0.8782	-0.8608	-0.8435	-0.8264	-0.8096	-0.7930	-0.7767	-0.7608	-0.7452	-0.7300	-0.7153	-0.7010	-0.6873	-0.6741	-0.6616	-0.6497	-0.6384	-0.6280	-0.6183	-0.6094	-0.6013	-0.5941	-0.5879	-0.5826
108.1000	3	-1.6886	-1.6910	-1.6933	-1.6954	-1.6974	-1.6991	-1.7007	-1.7019	-1.7030	-1.7037	-1.7041	-1.7042	-1.7040	-1.7034	-1.7025	-1.7012	-1.6996	-1.6977	-1.6954	-1.6927	-1.6898	-1.6866	-1.6831	-1.6794	-1.6755	-1.6715	-1.6673	-1.6631	-1.6588	-1.6545	-1.6502	-1.6461	-1.6422	-1.6384	-1.6349	-1.6317	-1.6288	-1.6264	-1.6243	-1.6227	-1.6217	-1.6211	-1.6211	-1.6217	-1.6229	-1.6246	-1.6270	-1.6299
121.0000	3	0.8753	0.8852	0.8948	0.9041	0.9131	0.9218	0.9304	0.9388	0.9472	0.9556	0.9640	0.9725	0.9813	0.9902	0.9996	1.0093	1.0194	1.0300	1.0412	1.0530	1.0654	1.0785	1.0922	1.1066	1.1217	1.1374	1.1538	1.1708	1.1883	1.2063	1.2248	1.2437	1.2628	1.2822	1.3017	1.3211	1.3405	1.3597	1.3786	1.3970	1.4149	1.4321	1.4485	1.4640	1.4785	1.4919	1.5040	1.5147
123.5000	3	0.7797	0.8459	0.9096	0.9706	1.0288	1.0842	1.1368	1.1865	1.2333	1.2774	1.3187	1.3574	1.3936	1.4274	1.4590	1.4884	1.5159	1.5417	1.5657	1.5883	1.6096	1.6297	1.6487	1.6668	1.6840	1.7005	1.7164	1.7316	1.7463	1.7605	1.7741	1.7873	1.7999	1.8120	1.8234	1.8342	1.8442	1.8534	1.8618	1.8692	1.8755	1.8806	1.8846	1.8872	1.8884	1.8882	1.8865	1.8832
130.8000	3	-0.7237	-0.6903	-0.6571	-0.6245	-0.5929	-0.5624	-0.5333	-0.5060	-0.4807	-0.4576	-0.4369	-0.4189	-0.4036	-0.3913	-0.3820	-0.3758	-0.3728	-0.3729	-0.3761	-0.3824	-0.3916	-0.4036	-0.4183	-0.4354	-0.4548	-0.4762	-0.4993	-0.5238	-0.5496	-0.5761	-0.6032	-0.6305	-0.6578	-0.6846	-0.7107	-0.7358	-0.7597	-0.7820	-0.8026	-0.8212	-0.8378	-0.8521	-0.8640	-0.8734	-0.8804	-0.8849	-0.8870	-0.8867
135.3500	3	-0.0307	-0.0211	-0.0104	0.0015	0.0145	0.0287	0.0442	0.0608	0.0787	0.0976	0.1177	0.1388	0.1608	0.1837	0.2072	0.2314	0.2560	0.2809	0.3059	0.3310	0.3558	0.3802	0.4042	0.4274	0.4497	0.4709	0.4909	0.5095	0.5266	0.5420	0.5556	0.5673	0.5770	0.5845	0.5899	0.5931	0.5940	0.5926	0.5889	0.5829	0.5746	0.5641	0.5515	0.5367	0.5200	0.5012	0.4807	0.4584
151.7900	3	-0.7951	-0.7854	-0.7735	-0.7594	-0.7434	-0.7253	-0.7053	-0.6836	-0.6601	-0.6351	-0.6086	-0.5807	-0.5517	-0.5215	-0.4904	-0.4585	-0.4259	-0.3929	-0.3595	-0.3259	-0.2922	-0.2586	-0.2253	-0.1925	-0.1602	-0.1286	-0.0978	-0.0681	-0.0394	-0.0121	0.0139	0.0384	0.0614	0.0826	0.1021	0.1198	0.1356	0.1494	0.1613	0.1711	0.1790	0.1849	0.1887	0.1906	0.1906	0.1887	0.1850	0.1796
157.3500	3	0.7508	0.7611	0.7718	0.7829	0.7941	0.8052	0.8162	0.8269	0.8371	0.8467	0.8555	0.8635	0.8705	0.8764	0.8810	0.8845	0.8865	0.8872	0.8865	0.8843	0.8807	0.8756	0.8691	0.8612	0.8521	0.8417	0.8301	0.8175	0.8039	0.7895	0.7744	0.7587	0.7425	0.7261	0.7096	0.6931	0.6767	0.6607	0.6451	0.6302	0.6159	0.6026	0.5903	0.5791	0.5691	0.5604	0.5531	0.5472
164.0500	3	0.4471	0.4316	0.4158	0.3995	0.3827	0.3653	0.3472	0.3284	0.3087	0.2883	0.2670	0.2448	0.2217	0.1977	0.1727	0.1468	0.1201	0.0925	0.0642	0.0351	0.0054	-0.0249	-0.0557	-0.0868	-0.1182	-0.1497	-0.1812	-0.2125	-0.2436	-0.2743	-0.3045	-0.3339	-0.3626	-0.3902	-0.4168	-0.4421	-0.4661	-0.4887	-0.5097	-0.5291	-0.5467	-0.5626	-0.5766	-0.5888	-0.5992	-0.6076	-0.6141	-0.6188
183.2000	3	-1.2488	-1.2583	-1.2679	-1.2776	-1.2871	-1.2965	-1.3055	-1.3142	-1.3223	-1.3299	-1.3368	-1.3429	-1.3481	-1.3525	-1.3559	-1.3583	-1.3597	-1.3599	-1.3591	-1.3572	-1.3542	-1.3500	-1.3449	-1.3387	-1.3315	-1.3234	-1.3144	-1.3046	-1.2941	-1.2830	-1.2714	-1.2592	-1.2468	-1.2340	-1.2211	-1.2081	-1.1952	-1.1823	-1.1697	-1.1573	-1.1453	-1.1337	-1.1226	-1.1120	-1.1020	-1.0926	-1.0838	-1.0757
191.7900	3	-0.5036	-0.4759	-0.4461	-0.4144	-0.3808	-0.3456	-0.3087	-0.2704	-0.2308	-0.1903	-0.1489	-0.1069	-0.0646	-0.0221	0.0201	0.0619	0.1029	0.1430	0.1818	0.2191	0.2545	0.2879	0.3191	0.3477	0.3737	0.3968	0.4168	0.4337	0.4474	0.4577	0.4646	0.4681	0.4683	0.4651	0.4586	0.4490	0.4363	0.4208	0.4026	0.3820	0.3592	0.3344	0.3079	0.2800	0.2510	0.2212	0.1910	0.1606
196.0000	3	2.0647	2.0923	2.1179	2.1414	2.1629	2.1824	2.2000	2.2157	2.2295	2.2416	2.2519	2.2606	2.2677	2.2734	2.2776	2.2805	2.2822	2.2827	2.2822	2.2806	2.2781	2.2747	2.2705	2.2655	2.2598	2.2534	2.2463	2.2387	2.2305	2.2217	2.2123	2.2024	2.1920	2.1811	2.1697	2.1578	2.1455	2.1326	2.1194	2.1056	2.0915	2.0769	2.0620	2.0467	2.0311	2.0151	1.9990	1.9825
204.0500	3	0.6662	0.6667	0.6675	0.6685	0.6697	0.6712	0.6728	0.6746	0.6766	0.6788	0.6813	0.6839	0.6867	0.6898	0.6930	0.6966	0.7004	0.7045	0.7088	0.7136	0.7186	0.7241	0.7299	0.7362	0.7429	0.7501	0.7579	0.7661	0.7749	0.7842	0.7941	0.8046	0.8156	0.8273	0.8395	0.8523	0.8657	0.8796	0.8940	0.9088	0.9241	0.9398	0.9558	0.9721	0.9885	1.0051	1.0217	1.0383
216.8500	3	-0.5012	-0.5116	-0.5203	-0.5275	-0.5329	-0.5367	-0.5388	-0.5394	-0.5384	-0.5360	-0.5322	-0.5272	-0.5211	-0.5141	-0.5062	-0.4977	-0.4886	-0.4793	-0.4698	-0.4603	-0.4510	-0.4421	-0.4337	-0.4259	-0.4190	-0.4130	-0.4081	-0.4044	-0.4019	-0.4008	-0.4010	-0.4027	-0.4058	-0.4104	-0.4164	-0.4237	-0.4324	-0.4424	-0.4535	-0.4657	-0.4788	-0.4928	-0.5075	-0.5227	-0.5383	-0.5541	-0.5701	-0.5860
222.6000	3	-0.7871	-0.7804	-0.7718	-0.7614	-0.7495	-0.7361	-0.7215	-0.7059	-0.6894	-0.6725	-0.6552	-0.6380	-0.6210	-0.6044	-0.5887	-0.5740	-0.5606	-0.5487	-0.5385	-0.5303	-0.5242	-0.5205	-0.5191	-0.5203	-0.5241	-0.5306	-0.5398	-0.5517	-0.5663	-0.5834	-0.6031	-0.6251	-0.6493	-0.6756	-0.7037	-0.7334	-0.7645	-0.7967	-0.8297	-0.8634	-0.8973	-0.9312	-0.9649	-0.9980	-1.0302	-1.0614	-1.0912	-1.1194
234.9000	3	-1.2478	-1.2395	-1.2313	-1.2235	-1.2163	-1.2099	-1.2043	-1.1997	-1.1964	-1.1944	-1.1938	-1.1949	-1.1977	-1.2023	-1.2088	-1.2172	-1.2276	-1.2401	-1.2545	-1.2710	-1.2894	-1.3098	-1.3319	-1.3558	-1.3813	-1.4082	-1.4364	-1.4657	-1.4959	-1.5268	-1.5582	-1.5898	-1.6214	-1.6527	-1.6835	-1.7136	-1.7426	-1.7703	-1.7965	-1.8209	-1.8433	-1.8634	-1.8812	-1.8963	-1.9086	-1.9180	-1.9244	-1.9276
237.4000	3	1.7980	1.7843	1.7697	1.7541	1.7378	1.7209	1.7034	1.6855	1.6674	1.6492	1.6310	1.6130	1.5952	1.5779	1.5611	1.5449	1.5296	1.5151	1.5016	1.4892	1.4780	1.4680	1.4594	1.4522	1.4464	1.4421	1.4393	1.4382	1.4386	1.4407	1.4443	1.4496	1.4565	1.4649	1.4749	1.4864	1.4994	1.5139	1.5296	1.5468	1.5651	1.5847	1.6053	1.6269	1.6495	1.6730	1.6972	1.7220
243.1500	3	0.1792	0.1813	0.1843	0.1882	0.1929	0.1984	0.2045	0.2112	0.2183	0.2258	0.2335	0.2412	0.2489	0.2563	0.2634	0.2700	0.2759	0.2810	0.2852	0.2883	0.2903	0.2910	0.2904	0.2883	0.2847	0.2796	0.2729	0.2646	0.2547	0.2433	0.2304	0.2160	0.2003	0.1833	0.1651	0.1459	0.1257	0.1048	0.0833	0.0614	0.0392	0.0169	-0.0053	-0.0272	-0.0487	-0.0695	-0.0896	-0.1087
258.2000	3	-0.6199	-0.5806	-0.5431	-0.5074	-0.4734	-0.4412	-0.4106	-0.3816	-0.3539	-0.3276	-0.3023	-0.2781	-0.2546	-0.2318	-0.2094	-0.1872	-0.1652	-0.1432	-0.1210	-0.0985	-0.0756	-0.0522	-0.0283	-0.0038	0.0213	0.0469	0.0731	0.0997	0.1266	0.1538	0.1812	0.2085	0.2355	0.2622	0.2884	0.3137	0.3380	0.3612	0.3830	0.4032	0.4216	0.4382	0.4526	0.4648	0.4747	0.4821	0.4871	0.4896
271.0500	3	-2.6017	-2.6445	-2.6865	-2.7275	-2.7673	-2.8054	-2.8417	-2.8758	-2.9075	-2.9366	-2.9628	-2.9860	-3.0060	-3.0226	-3.0358	-3.0453	-3.0513	-3.0535	-3.0521	-3.0469	-3.0381	-3.0257	-3.0098	-2.9905	-2.9679	-2.9423	-2.9137	-2.8823	-2.8485	-2.8123	-2.7740	-2.7340	-2.6923	-2.6494	-2.6054	-2.5606	-2.5153	-2.4697	-2.4242	-2.3788	-2.3340	-2.2898	-2.2466	-2.2045	-2.1637	-2.1244	-2.0867	-2.0507
303.9500	3	1.1511	1.1669	1.1848	1.2047	1.2266	1.2506	1.2767	1.3046	1.3345	1.3660	1.3991	1.4336	1.4692	1.5057	1.5429	1.5804	1.6181	1.6555	1.6925	1.7286	1.7637	1.7974	1.8294	1.8594	1.8873	1.9127	1.9355	1.9555	1.9725	1.9864	1.9971	2.0046	2.0088	2.0097	2.0074	2.0019	1.9933	1.9818	1.9675	1.9505	1.9312	1.9098	1.8864	1.8613	1.8348	1.8071	1.7786	1.7495
335.4000	3	-0.9896	-0.9547	-0.9182	-0.8804	-0.8415	-0.8018	-0.7615	-0.7209	-0.6802	-0.6397	-0.5996	-0.5602	-0.5217	-0.4843	-0.4483	-0.4138	-0.3810	-0.3500	-0.3211	-0.2942	-0.2696	-0.2472	-0.2272	-0.2095	-0.1941	-0.1811	-0.1704	-0.1619	-0.1557	-0.1515	-0.1493	-0.1489	-0.1504	-0.1534	-0.1579	-0.1638	-0.1708	-0.1788	-0.1877	-0.1974	-0.2076	-0.2182	-0.2291	-0.2402	-0.2513	-0.2624	-0.2733	-0.2839
352.3400	3	0.3560	0.3558	0.3557	0.3556	0.3554	0.3549	0.3541	0.3529	0.3511	0.3487	0.3457	0.3420	0.3375	0.3322	0.3261	0.3192	0.3115	0.3029	0.2937	0.2837	0.2730	0.2617	0.2498	0.2375	0.2247	0.2117	0.1984	0.1850	0.1716	0.1583	0.1451	0.1323	0.1199	0.1081	0.0968	0.0863	0.0766	0.0678	0.0601	0.0535	0.0480	0.0438	0.0410	0.0395	0.0394	0.0409	0.0439	0.0484
379.6500	3	0.5883	0.6165	0.6439	0.6704	0.6959	0.7206	0.7443	0.7670	0.7888	0.8098	0.8299	0.8492	0.8678	0.8858	0.9031	0.9200	0.9366	0.9528	0.9689	0.9848	1.0008	1.0170	1.0333	1.0499	1.0669	1.0844	1.1024	1.1211	1.1403	1.1602	1.1809	1.2022	1.2243	1.2471	1.2706	1.2947	1.3194	1.3447	1.3705	1.3967	1.4233	1.4500	1.4769	1.5039	1.5307	1.5573	1.5836	1.6095
384.1000	3	2.3438	2.4042	2.4651	2.5259	2.5864	2.6461	2.7044	2.7610	2.8154	2.8672	2.9158	2.9608	3.0019	3.0386	3.0706	3.0975	3.1191	3.1351	3.1453	3.1496	3.1479	3.1402	3.1264	3.1068	3.0813	3.0503	3.0139	2.9725	2.9265	2.8763	2.8223	2.7650	2.7050	2.6428	2.5791	2.5143	2.4492	2.3844	2.3205	2.2580	2.1977	2.1399	2.0854	2.0346	1.9879	1.9457	1.9085	1.8766
389.7000	3	-0.5577	-0.5548	-0.5526	-0.5512	-0.5508	-0.5514	-0.5530	-0.5558	-0.5597	-0.5648	-0.5711	-0.5785	-0.5870	-0.5965	-0.6069	-0.6181	-0.6301	-0.6426	-0.6555	-0.6688	-0.6822	-0.6956	-0.7089	-0.7218	-0.7343	-0.7462	-0.7573	-0.7676	-0.7769	-0.7851	-0.7922	-0.7980	-0.8025	-0.8057	-0.8076	-0.8082	-0.8075	-0.8055	-0.8023	-0.7979	-0.7926	-0.7863	-0.7793	-0.7716	-0.7634	-0.7548	-0.7461	-0.7373
396.8400	3	-1.1356	-1.1334	-1.1310	-1.1284	-1.1254	-1.1219	-1.1178	-1.1130	-1.1072	-1.1005	-1.0928	-1.0839	-1.0739	-1.0626	-1.0501	-1.0362	-1.0211	-1.0047	-0.9871	-0.9683	-0.9485	-0.9276	-0.9059	-0.8835	-0.8604	-0.8369	-0.8131	-0.7892	-0.7655	-0.7420	-0.7190	-0.6967	-0.6753	-0.6550	-0.6360	-0.6185	-0.6026	-0.5886	-0.5765	-0.5665	-0.5587	-0.5533	-0.5502	-0.5496	-0.5515	-0.5559	-0.5627	-0.5720
401.0000	3	1.0810	1.1249	1.1644	1.1994	1.2296	1.2548	1.2751	1.2903	1.3004	1.3056	1.3058	1.3013	1.2922	1.2788	1.2612	1.2399	1.2151	1.1872	1.1565	1.1235	1.0885	1.0521	1.0145	0.9762	0.9376	0.8992	0.8612	0.8242	0.7883	0.7540	0.7216	0.6913	0.6633	0.6378	0.6151	0.5952	0.5782	0.5642	0.5532	0.5452	0.5402	0.5380	0.5386	0.5417	0.5474	0.5553	0.5653	0.5772
406.7000	3	1.0022	1.0434	1.0833	1.1220	1.1594	1.1954	1.2300	1.2630	1.2945	1.3244	1.3526	1.3792	1.4041	1.4272	1.4485	1.4681	1.4858	1.5016	1.5156	1.5276	1.5377	1.5459	1.5520	1.5561	1.5581	1.5581	1.5559	1.5517	1.5453	1.5369	1.5263	1.5137	1.4989	1.4822	1.4635	1.4428	1.4203	1.3960	1.3700	1.3425	1.3135	1.2832	1.2517	1.2192	1.1859	1.1519	1.1175	1.0828
414.7000	3	-0.3372	-0.3406	-0.3438	-0.3470	-0.3503	-0.3538	-0.3575	-0.3615	-0.3660	-0.3709	-0.3765	-0.3826	-0.3894	-0.3968	-0.4049	-0.4137	-0.4231	-0.4332	-0.4438	-0.4549	-0.4664	-0.4783	-0.4904	-0.5027	-0.5150	-0.5273	-0.5393	-0.5511	-0.5624	-0.5732	-0.5833	-0.5927	-0.6012	-0.6088	-0.6154	-0.6208	-0.6251	-0.6282	-0.6301	-0.6308	-0.6303	-0.6285	-0.6256	-0.6216	-0.6165	-0.6104	-0.6034	-0.5957
422.4500	3	-0.3083	-0.2929	-0.2777	-0.2626	-0.2477	-0.2330	-0.2185	-0.2044	-0.1905	-0.1770	-0.1638	-0.1509	-0.1383	-0.1260	-0.1140	-0.1022	-0.0906	-0.0792	-0.0680	-0.0568	-0.0457	-0.0346	-0.0234	-0.0123	-0.0010	0.0104	0.0220	0.0337	0.0455	0.0575	0.0697	0.0819	0.0943	0.1067	0.1191	0.1314	0.1436	0.1555	0.1671	0.1783	0.1889	0.1989	0.2080	0.2163	0.2235	0.2295	0.2342	0.2374
429.5500	3	0.8718	0.9174	0.9629	1.0079	1.0523	1.0956	1.1376	1.1781	1.2168	1.2536	1.2881	1.3202	1.3496	1.3763	1.4001	1.4209	1.4384	1.4528	1.4638	1.4714	1.4757	1.4766	1.4741	1.4683	1.4591	1.4468	1.4313	1.4128	1.3914	1.3673	1.3405	1.3112	1.2797	1.2460	1.2104	1.1731	1.1342	1.0939	1.0525	1.0101	0.9669	0.9231	0.8790	0.8347	0.7903	0.7461	0.7022	0.6587
432.2000	3	0.0685	0.0568	0.0447	0.0321	0.0193	0.0063	-0.0066	-0.0194	-0.0320	-0.0442	-0.0559	-0.0671	-0.0776	-0.0873	-0.0962	-0.1041	-0.1110	-0.1169	-0.1218	-0.1255	-0.1281	-0.1296	-0.1300	-0.1293	-0.1275	-0.1247	-0.1210	-0.1164	-0.1110	-0.1048	-0.0980	-0.0907	-0.0829	-0.0748	-0.0664	-0.0580	-0.0495	-0.0411	-0.0328	-0.0249	-0.0174	-0.0103	-0.0038	0.0021	0.0074	0.0119	0.0156	0.0186
480.8400	3	1.2119	1.2005	1.1896	1.1791	1.1691	1.1596	1.1505	1.1418	1.1335	1.1257	1.1182	1.1111	1.1042	1.0977	1.0913	1.0852	1.0792	1.0733	1.0675	1.0617	1.0559	1.0500	1.0440	1.0379	1.0315	1.0249	1.0181	1.0110	1.0035	0.9957	0.9876	0.9791	0.9701	0.9608	0.9511	0.9410	0.9305	0.9196	0.9084	0.8968	0.8849	0.8728	0.8604	0.8478	0.8350	0.8220	0.8090	0.7960
493.2000	3	0.9946	0.9809	0.9686	0.9578	0.9485	0.9407	0.9343	0.9293	0.9258	0.9235	0.9224	0.9225	0.9237	0.9259	0.9289	0.9327	0.9372	0.9422	0.9478	0.9536	0.9598	0.9661	0.9725	0.9789	0.9852	0.9915	0.9975	1.0033	1.0089	1.0142	1.0193	1.0240	1.0284	1.0326	1.0365	1.0402	1.0437	1.0470	1.0503	1.0534	1.0566	1.0597	1.0630	1.0663	1.0698	1.0735	1.0775	1.0817
542.3500	3	-0.0169	0.0086	0.0360	0.0650	0.0955	0.1271	0.1596	0.1927	0.2261	0.2596	0.2929	0.3257	0.3579	0.3892	0.4193	0.4482	0.4756	0.5015	0.5257	0.5481	0.5687	0.5874	0.6043	0.6194	0.6327	0.6443	0.6542	0.6627	0.6699	0.6758	0.6808	0.6848	0.6882	0.6911	0.6937	0.6961	0.6987	0.7014	0.7046	0.7083	0.7128	0.7180	0.7241	0.7312	0.7394	0.7486	0.7588	0.7702
551.5000	3	1.2473	1.2619	1.2763	1.2904	1.3042	1.3176	1.3307	1.3435	1.3558	1.3678	1.3794	1.3907	1.4016	1.4122	1.4225	1.4326	1.4425	1.4523	1.4619	1.4716	1.4812	1.4909	1.5008	1.5108	1.5211	1.5316	1.5425	1.5537	1.5652	1.5772	1.5895	1.6023	1.6154	1.6289	1.6427	1.6568	1.6712	1.6857	1.7003	1.7149	1.7294	1.7437	1.7577	1.7714	1.7845	1.7969	1.8086	1.8194
575.5000	3	-0.7784	-0.7626	-0.7452	-0.7263	-0.7061	-0.6848	-0.6626	-0.6396	-0.6160	-0.5920	-0.5678	-0.5436	-0.5195	-0.4958	-0.4725	-0.4498	-0.4278	-0.4066	-0.3864	-0.3671	-0.3489	-0.3317	-0.3157	-0.3007	-0.2867	-0.2738	-0.2618	-0.2508	-0.2405	-0.2309	-0.2219	-0.2133	-0.2051	-0.1972	-0.1893	-0.1813	-0.1732	-0.1647	-0.1558	-0.1463	-0.1362	-0.1253	-0.1136	-0.1009	-0.0873	-0.0727	-0.0570	-0.0402
583.8500	3	0.0646	0.0360	0.0081	-0.0189	-0.0448	-0.0695	-0.0928	-0.1146	-0.1349	-0.1536	-0.1706	-0.1859	-0.1995	-0.2114	-0.2216	-0.2301	-0.2371	-0.2425	-0.2465	-0.2491	-0.2505	-0.2507	-0.2498	-0.2480	-0.2454	-0.2420	-0.2380	-0.2335	-0.2286	-0.2234	-0.2179	-0.2123	-0.2065	-0.2007	-0.1949	-0.1891	-0.1833	-0.1776	-0.1718	-0.1661	-0.1603	-0.1545	-0.1485	-0.1424	-0.1360	-0.1294	-0.1223	-0.1148
608.0500	3	0.8597	0.8644	0.8682	0.8711	0.8731	0.8743	0.8748	0.8745	0.8736	0.8720	0.8698	0.8670	0.8638	0.8601	0.8559	0.8514	0.8465	0.8413	0.8359	0.8302	0.8243	0.8183	0.8122	0.8059	0.7997	0.7933	0.7870	0.7806	0.7743	0.7680	0.7618	0.7557	0.7497	0.7437	0.7379	0.7322	0.7267	0.7213	0.7160	0.7109	0.7059	0.7011	0.6964	0.6919	0.6876	0.6833	0.6793	0.6754
14.3500	4	2.0446	2.0492	2.0528	2.0554	2.0569	2.0572	2.0562	2.0538	2.0500	2.0447	2.0379	2.0296	2.0197	2.0083	1.9954	1.9810	1.9651	1.9478	1.9292	1.9093	1.8882	1.8660	1.8429	1.8189	1.7941	1.7688	1.7430	1.7168	1.6904	1.6640	1.6377	1.6116	1.5859	1.5606	1.5360	1.5121	1.4890	1.4668	1.4457	1.4256	1.4067	1.3889	1.3724	1.3571	1.3430	1.3302	1.3186	1.3082
25.6500	4	-0.3101	-0.3108	-0.3114	-0.3118	-0.3121	-0.3123	-0.3123	-0.3122	-0.3120	-0.3118	-0.3115	-0.3113	-0.3110	-0.3108	-0.3106	-0.3106	-0.3106	-0.3109	-0.3113	-0.3119	-0.3127	-0.3138	-0.3151	-0.3168	-0.3187	-0.3210	-0.3236	-0.3265	-0.3298	-0.3334	-0.3373	-0.3415	-0.3461	-0.3509	-0.3560	-0.3613	-0.3669	-0.3726	-0.3785	-0.3844	-0.3905	-0.3966	-0.4026	-0.4086	-0.4145	-0.4203	-0.4258	-0.4312
48.2000	4	0.5621	0.5541	0.5462	0.5383	0.5304	0.5225	0.5148	0.5072	0.4999	0.4928	0.4861	0.4799	0.4742	0.4691	0.4648	0.4612	0.4586	0.4571	0.4566	0.4574	0.4595	0.4629	0.4679	0.4743	0.4824	0.4921	0.5034	0.5164	0.5311	0.5475	0.5654	0.5850	0.6061	0.6286	0.6525	0.6775	0.7037	0.7308	0.7587	0.7871	0.8161	0.8452	0.8744	0.9034	0.9320	0.9600	0.9872	1.0133
62.7500	4	0.6976	0.7058	0.7124	0.7172	0.7201	0.7210	0.7199	0.7166	0.7112	0.7037	0.6941	0.6823	0.6686	0.6529	0.6354	0.6162	0.5955	0.5733	0.5500	0.5256	0.5004	0.4745	0.4482	0.4217	0.3952	0.3690	0.3431	0.3178	0.2933	0.2698	0.2474	0.2262	0.2064	0.1881	0.1714	0.1564	0.1430	0.1313	0.1214	0.1131	0.1065	0.1015	0.0980	0.0960	0.0952	0.0957	0.0971	0.0995
74.8000	4	-2.4787	-2.4660	-2.4510	-2.4341	-2.4153	-2.3949	-2.3729	-2.3498	-2.3256	-2.3006	-2.2750	-2.2492	-2.2233	-2.1975	-2.1722	-2.1475	-2.1237	-2.1010	-2.0795	-2.0596	-2.0413	-2.0249	-2.0104	-1.9979	-1.9877	-1.9797	-1.9740	-1.9707	-1.9697	-1.9711	-1.9748	-1.9808	-1.9890	-1.9993	-2.0117	-2.0260	-2.0421	-2.0598	-2.0791	-2.0997	-2.1215	-2.1443	-2.1680	-2.1923	-2.2171	-2.2423	-2.2675	-2.2928
82.1500	4	-0.9593	-0.9536	-0.9485	-0.9442	-0.9406	-0.9380	-0.9364	-0.9358	-0.9364	-0.9382	-0.9412	-0.9454	-0.9509	-0.9577	-0.9657	-0.9749	-0.9853	-0.9968	-1.0094	-1.0229	-1.0373	-1.0525	-1.0683	-1.0847	-1.1016	-1.1187	-1.1360	-1.1533	-1.1705	-1.1875	-1.2041	-1.2202	-1.2356	-1.2502	-1.2640	-1.2768	-1.2884	-1.2989	-1.3081	-1.3159	-1.3222	-1.3271	-1.3305	-1.3323	-1.3325	-1.3312	-1.3282	-1.3236
92.8000	4	1.5200	1.4987	1.4759	1.4518	1.4265	1.4002	1.3730	1.3451	1.3168	1.2881	1.2593	1.2306	1.2022	1.1742	1.1468	1.1203	1.0947	1.0702	1.0471	1.0253	1.0051	0.9866	0.9698	0.9548	0.9417	0.9306	0.9215	0.9143	0.9092	0.9060	0.9047	0.9054	0.9079	0.9121	0.9180	0.9255	0.9344	0.9446	0.9561	0.9686	0.9819	0.9961	1.0109	1.0261	1.0416	1.0573	1.0730	1.0885
110.4000	4	-1.2433	-1.2205	-1.1987	-1.1781	-1.1589	-1.1411	-1.1248	-1.1102	-1.0972	-1.0858	-1.0761	-1.0681	-1.0616	-1.0566	-1.0531	-1.0509	-1.0499	-1.0499	-1.0509	-1.0526	-1.0549	-1.0576	-1.0605	-1.0634	-1.0662	-1.0686	-1.0704	-1.0715	-1.0718	-1.0710	-1.0690	-1.0658	-1.0611	-1.0549	-1.0471	-1.0377	-1.0266	-1.0139	-0.9995	-0.9835	-0.9659	-0.9468	-0.9263	-0.9046	-0.8817	-0.8578	-0.8330	-0.8077
122.3500	4	0.3392	0.3083	0.2748	0.2389	0.2005	0.1600	0.1175	0.0732	0.0273	-0.0198	-0.0680	-0.1169	-0.1662	-0.2156	-0.2648	-0.3135	-0.3613	-0.4079	-0.4531	-0.4964	-0.5376	-0.5765	-0.6128	-0.6462	-0.6765	-0.7036	-0.7273	-0.7475	-0.7641	-0.7770	-0.7863	-0.7919	-0.7939	-0.7925	-0.7876	-0.7796	-0.7686	-0.7548	-0.7385	-0.7200	-0.6996	-0.6776	-0.6544	-0.6303	-0.6058	-0.5810	-0.5566	-0.5327
129.0500	4	0.5916	0.5717	0.5525	0.5340	0.5164	0.4994	0.4832	0.4677	0.4529	0.4387	0.4252	0.4122	0.3998	0.3879	0.3764	0.3653	0.3545	0.3440	0.3338	0.3238	0.3139	0.3040	0.2943	0.2845	0.2746	0.2647	0.2547	0.2445	0.2341	0.2235	0.2128	0.2018	0.1906	0.1792	0.1676	0.1558	0.1438	0.1318	0.1196	0.1073	0.0951	0.0828	0.0706	0.0586	0.0466	0.0349	0.0235	0.0124
132.3000	4	0.1437	0.1102	0.0769	0.0441	0.0120	-0.0192	-0.0494	-0.0783	-0.1061	-0.1324	-0.1574	-0.1809	-0.2031	-0.2239	-0.2433	-0.2616	-0.2788	-0.2949	-0.3102	-0.3248	-0.3389	-0.3525	-0.3660	-0.3793	-0.3927	-0.4063	-0.4203	-0.4347	-0.4498	-0.4655	-0.4819	-0.4991	-0.5172	-0.5360	-0.5557	-0.5761	-0.5972	-0.6189	-0.6411	-0.6637	-0.6866	-0.7095	-0.7324	-0.7549	-0.7770	-0.7985	-0.8191	-0.8386
140.8500	4	-0.1168	-0.1604	-0.2031	-0.2448	-0.2851	-0.3241	-0.3616	-0.3974	-0.4315	-0.4638	-0.4942	-0.5228	-0.5494	-0.5742	-0.5970	-0.6180	-0.6372	-0.6546	-0.6704	-0.6846	-0.6974	-0.7088	-0.7191	-0.7282	-0.7364	-0.7438	-0.7505	-0.7567	-0.7624	-0.7679	-0.7732	-0.7784	-0.7837	-0.7891	-0.7947	-0.8006	-0.8068	-0.8134	-0.8203	-0.8277	-0.8355	-0.8437	-0.8522	-0.8611	-0.8702	-0.8796	-0.8892	-0.8989
153.7500	4	0.2281	0.2406	0.2526	0.2641	0.2747	0.2845	0.2931	0.3005	0.3064	0.3109	0.3137	0.3148	0.3141	0.3115	0.3071	0.3007	0.2925	0.2823	0.2703	0.2565	0.2410	0.2238	0.2052	0.1852	0.1640	0.1417	0.1184	0.0945	0.0700	0.0451	0.0200	-0.0050	-0.0299	-0.0543	-0.0782	-0.1014	-0.1236	-0.1448	-0.1649	-0.1835	-0.2008	-0.2165	-0.2305	-0.2429	-0.2536	-0.2625	-0.2697	-0.2750
159.4000	4	1.6758	1.6676	1.6598	1.6526	1.6459	1.6400	1.6347	1.6301	1.6264	1.6234	1.6213	1.6200	1.6196	1.6200	1.6212	1.6232	1.6259	1.6294	1.6334	1.6381	1.6431	1.6486	1.6543	1.6601	1.6660	1.6717	1.6772	1.6823	1.6870	1.6909	1.6941	1.6964	1.6976	1.6977	1.6965	1.6939	1.6899	1.6844	1.6772	1.6685	1.6581	1.6460	1.6323	1.6170	1.6001	1.5817	1.5619	1.5408
168.4500	4	-0.0886	-0.0692	-0.0496	-0.0299	-0.0102	0.0095	0.0290	0.0484	0.0675	0.0864	0.1049	0.1230	0.1407	0.1578	0.1744	0.1905	0.2059	0.2207	0.2348	0.2482	0.2609	0.2729	0.2841	0.2945	0.3041	0.3130	0.3210	0.3283	0.3348	0.3404	0.3454	0.3495	0.3529	0.3556	0.3576	0.3589	0.3596	0.3597	0.3592	0.3581	0.3566	0.3546	0.3522	0.3495	0.3464	0.3431	0.3396	0.3359
179.2900	4	-2.1149	-2.1128	-2.1098	-2.1061	-2.1017	-2.0968	-2.0913	-2.0854	-2.0792	-2.0728	-2.0663	-2.0597	-2.0531	-2.0467	-2.0404	-2.0344	-2.0286	-2.0233	-2.0184	-2.0139	-2.0099	-2.0064	-2.0035	-2.0011	-1.9992	-1.9979	-1.9971	-1.9968	-1.9969	-1.9976	-1.9987	-2.0002	-2.0020	-2.0042	-2.0068	-2.0095	-2.0126	-2.0158	-2.0192	-2.0228	-2.0265	-2.0304	-2.0343	-2.0384	-2.0425	-2.0468	-2.0512	-2.0557
186.1000	4	-0.8992	-0.8931	-0.8866	-0.8799	-0.8730	-0.8659	-0.8588	-0.8516	-0.8444	-0.8373	-0.8303	-0.8235	-0.8169	-0.8105	-0.8043	-0.7985	-0.7929	-0.7876	-0.7825	-0.7777	-0.7732	-0.7688	-0.7647	-0.7606	-0.7567	-0.7528	-0.7488	-0.7448	-0.7407	-0.7363	-0.7317	-0.7268	-0.7215	-0.7158	-0.7096	-0.7030	-0.6958	-0.6881	-0.6799	-0.6711	-0.6617	-0.6519	-0.6415	-0.6307	-0.6195	-0.6079	-0.5961	-0.5841
192.9500	4	-0.4036	-0.4264	-0.4472	-0.4659	-0.4825	-0.4968	-0.5090	-0.5190	-0.5267	-0.5323	-0.5358	-0.5373	-0.5368	-0.5344	-0.5303	-0.5246	-0.5174	-0.5088	-0.4991	-0.4883	-0.4766	-0.4642	-0.4512	-0.4377	-0.4239	-0.4100	-0.3960	-0.3821	-0.3683	-0.3549	-0.3418	-0.3291	-0.3170	-0.3055	-0.2945	-0.2842	-0.2746	-0.2657	-0.2574	-0.2497	-0.2428	-0.2364	-0.2306	-0.2254	-0.2206	-0.2163	-0.2124	-0.2088
201.3900	4	2.2422	2.2344	2.2251	2.2143	2.2022	2.1888	2.1742	2.1586	2.1421	2.1246	2.1064	2.0874	2.0678	2.0477	2.0270	2.0060	1.9846	1.9630	1.9411	1.9190	1.8968	1.8745	1.8521	1.8298	1.8076	1.7854	1.7633	1.7414	1.7198	1.6983	1.6771	1.6563	1.6358	1.6157	1.5960	1.5767	1.5580	1.5398	1.5221	1.5051	1.4887	1.4730	1.4580	1.4437	1.4302	1.4174	1.4055	1.3944
211.1000	4	-0.9573	-0.9567	-0.9558	-0.9545	-0.9529	-0.9508	-0.9481	-0.9450	-0.9412	-0.9370	-0.9321	-0.9267	-0.9208	-0.9144	-0.9075	-0.9001	-0.8924	-0.8843	-0.8760	-0.8674	-0.8587	-0.8499	-0.8410	-0.8322	-0.8234	-0.8147	-0.8062	-0.7978	-0.7897	-0.7819	-0.7744	-0.7672	-0.7602	-0.7536	-0.7473	-0.7413	-0.7356	-0.7301	-0.7249	-0.7198	-0.7149	-0.7101	-0.7054	-0.7007	-0.6960	-0.6912	-0.6864	-0.6814
227.2900	4	1.3019	1.2929	1.2839	1.2748	1.2656	1.2561	1.2463	1.2362	1.2256	1.2146	1.2030	1.1909	1.1783	1.1650	1.1512	1.1367	1.1217	1.1061	1.0900	1.0734	1.0564	1.0389	1.0211	1.0029	0.9845	0.9659	0.9471	0.9283	0.9093	0.8904	0.8716	0.8528	0.8342	0.8157	0.7974	0.7793	0.7615	0.7439	0.7265	0.7093	0.6923	0.6756	0.6590	0.6425	0.6262	0.6099	0.5937	0.5775
236.2500	4	-0.0693	-0.0425	-0.0168	0.0077	0.0310	0.0531	0.0738	0.0934	0.1116	0.1287	0.1447	0.1595	0.1732	0.1860	0.1979	0.2089	0.2192	0.2289	0.2379	0.2465	0.2547	0.2626	0.2703	0.2778	0.2852	0.2927	0.3003	0.3079	0.3158	0.3240	0.3324	0.3411	0.3502	0.3597	0.3696	0.3799	0.3906	0.4017	0.4133	0.4253	0.4378	0.4506	0.4639	0.4776	0.4918	0.5063	0.5212	0.5366
238.5500	4	1.2772	1.2439	1.2117	1.1805	1.1505	1.1217	1.0941	1.0676	1.0424	1.0183	0.9953	0.9735	0.9527	0.9329	0.9140	0.8960	0.8788	0.8622	0.8464	0.8310	0.8162	0.8017	0.7875	0.7737	0.7600	0.7464	0.7330	0.7196	0.7063	0.6931	0.6799	0.6668	0.6538	0.6411	0.6286	0.6164	0.6047	0.5935	0.5830	0.5734	0.5647	0.5571	0.5507	0.5459	0.5426	0.5411	0.5415	0.5440
244.3000	4	-0.1888	-0.1819	-0.1738	-0.1649	-0.1550	-0.1445	-0.1333	-0.1217	-0.1098	-0.0977	-0.0857	-0.0738	-0.0623	-0.0513	-0.0408	-0.0311	-0.0224	-0.0146	-0.0079	-0.0024	0.0018	0.0046	0.0062	0.0063	0.0050	0.0024	-0.0016	-0.0069	-0.0134	-0.0211	-0.0298	-0.0395	-0.0501	-0.0613	-0.0732	-0.0855	-0.0981	-0.1109	-0.1237	-0.1364	-0.1489	-0.1610	-0.1726	-0.1836	-0.1939	-0.2034	-0.2121	-0.2199
276.3000	4	-0.8576	-0.8598	-0.8605	-0.8598	-0.8580	-0.8550	-0.8510	-0.8461	-0.8404	-0.8341	-0.8272	-0.8198	-0.8121	-0.8040	-0.7958	-0.7874	-0.7789	-0.7703	-0.7616	-0.7530	-0.7443	-0.7356	-0.7268	-0.7180	-0.7090	-0.6998	-0.6904	-0.6807	-0.6706	-0.6601	-0.6491	-0.6375	-0.6251	-0.6121	-0.5982	-0.5835	-0.5678	-0.5510	-0.5333	-0.5145	-0.4945	-0.4735	-0.4513	-0.4279	-0.4035	-0.3779	-0.3514	-0.3238
290.2500	4	0.2727	0.2938	0.3137	0.3324	0.3495	0.3653	0.3794	0.3920	0.4030	0.4123	0.4199	0.4259	0.4303	0.4331	0.4343	0.4341	0.4325	0.4296	0.4256	0.4205	0.4145	0.4077	0.4002	0.3923	0.3841	0.3757	0.3673	0.3589	0.3509	0.3433	0.3362	0.3297	0.3240	0.3190	0.3150	0.3119	0.3098	0.3087	0.3085	0.3093	0.3110	0.3135	0.3168	0.3207	0.3252	0.3300	0.3351	0.3403
307.1500	4	1.3736	1.3626	1.3524	1.3429	1.3341	1.3261	1.3188	1.3121	1.3061	1.3007	1.2959	1.2916	1.2878	1.2845	1.2816	1.2791	1.2768	1.2749	1.2731	1.2715	1.2701	1.2687	1.2673	1.2660	1.2646	1.2631	1.2615	1.2597	1.2577	1.2555	1.2531	1.2504	1.2474	1.2441	1.2405	1.2366	1.2323	1.2278	1.2229	1.2177	1.2122	1.2064	1.2004	1.1942	1.1878	1.1812	1.1745	1.1678
336.7000	4	-0.2802	-0.2992	-0.3180	-0.3365	-0.3546	-0.3722	-0.3893	-0.4059	-0.4218	-0.4370	-0.4515	-0.4654	-0.4786	-0.4911	-0.5029	-0.5142	-0.5250	-0.5352	-0.5451	-0.5547	-0.5640	-0.5733	-0.5825	-0.5917	-0.6012	-0.6109	-0.6210	-0.6316	-0.6428	-0.6546	-0.6671	-0.6804	-0.6945	-0.7095	-0.7254	-0.7422	-0.7600	-0.7786	-0.7980	-0.8182	-0.8392	-0.8608	-0.8830	-0.9056	-0.9286	-0.9518	-0.9750	-0.9981
382.8500	4	0.2877	0.3126	0.3356	0.3569	0.3767	0.3951	0.4123	0.4285	0.4439	0.4587	0.4731	0.4873	0.5015	0.5160	0.5308	0.5463	0.5624	0.5795	0.5975	0.6166	0.6368	0.6583	0.6809	0.7047	0.7298	0.7559	0.7830	0.8111	0.8399	0.8694	0.8994	0.9297	0.9601	0.9904	1.0205	1.0500	1.0788	1.1068	1.1336	1.1591	1.1832	1.2057	1.2265	1.2454	1.2623	1.2771	1.2899	1.3006
385.9000	4	-0.4755	-0.4973	-0.5194	-0.5419	-0.5646	-0.5876	-0.6107	-0.6339	-0.6572	-0.6803	-0.7032	-0.7257	-0.7477	-0.7691	-0.7896	-0.8092	-0.8276	-0.8447	-0.8603	-0.8744	-0.8867	-0.8972	-0.9056	-0.9121	-0.9164	-0.9185	-0.9183	-0.9160	-0.9114	-0.9047	-0.8958	-0.8848	-0.8719	-0.8572	-0.8408	-0.8228	-0.8035	-0.7830	-0.7615	-0.7393	-0.7165	-0.6934	-0.6701	-0.6470	-0.6241	-0.6018	-0.5801	-0.5594
391.2000	4	-0.0910	-0.0886	-0.0863	-0.0840	-0.0816	-0.0791	-0.0767	-0.0742	-0.0716	-0.0691	-0.0666	-0.0642	-0.0618	-0.0595	-0.0574	-0.0554	-0.0537	-0.0522	-0.0510	-0.0501	-0.0495	-0.0494	-0.0496	-0.0502	-0.0513	-0.0529	-0.0549	-0.0574	-0.0604	-0.0638	-0.0677	-0.0720	-0.0768	-0.0819	-0.0874	-0.0933	-0.0995	-0.1059	-0.1125	-0.1193	-0.1263	-0.1333	-0.1404	-0.1474	-0.1544	-0.1612	-0.1679	-0.1744
399.7000	4	-1.4149	-1.3996	-1.3841	-1.3683	-1.3523	-1.3361	-1.3195	-1.3026	-1.2854	-1.2678	-1.2498	-1.2313	-1.2123	-1.1928	-1.1728	-1.1522	-1.1310	-1.1091	-1.0866	-1.0635	-1.0397	-1.0152	-0.9900	-0.9641	-0.9376	-0.9104	-0.8825	-0.8541	-0.8250	-0.7954	-0.7652	-0.7345	-0.7033	-0.6717	-0.6396	-0.6072	-0.5745	-0.5415	-0.5082	-0.4748	-0.4412	-0.4075	-0.3738	-0.3401	-0.3065	-0.2730	-0.2397	-0.2067
404.6000	4	0.0787	0.0932	0.1083	0.1239	0.1399	0.1563	0.1730	0.1899	0.2069	0.2239	0.2408	0.2576	0.2741	0.2902	0.3058	0.3209	0.3354	0.3491	0.3620	0.3740	0.3851	0.3951	0.4041	0.4119	0.4186	0.4241	0.4283	0.4314	0.4332	0.4338	0.4333	0.4316	0.4288	0.4249	0.4202	0.4145	0.4080	0.4009	0.3932	0.3850	0.3764	0.3676	0.3588	0.3499	0.3413	0.3329	0.3249	0.3175
412.4000	4	-0.6320	-0.6388	-0.6448	-0.6499	-0.6538	-0.6565	-0.6578	-0.6576	-0.6556	-0.6516	-0.6457	-0.6376	-0.6272	-0.6144	-0.5991	-0.5813	-0.5609	-0.5379	-0.5124	-0.4843	-0.4538	-0.4208	-0.3857	-0.3484	-0.3092	-0.2682	-0.2258	-0.1821	-0.1374	-0.0920	-0.0461	-0.0001	0.0457	0.0911	0.1357	0.1792	0.2214	0.2619	0.3005	0.3370	0.3711	0.4026	0.4313	0.4572	0.4800	0.4997	0.5163	0.5296
419.6000	4	0.9740	0.9446	0.9153	0.8863	0.8577	0.8297	0.8024	0.7758	0.7501	0.7255	0.7019	0.6795	0.6585	0.6388	0.6205	0.6038	0.5887	0.5752	0.5634	0.5534	0.5451	0.5386	0.5339	0.5309	0.5298	0.5305	0.5329	0.5370	0.5428	0.5502	0.5591	0.5696	0.5814	0.5945	0.6088	0.6242	0.6405	0.6576	0.6754	0.6938	0.7125	0.7315	0.7505	0.7695	0.7882	0.8064	0.8240	0.8409
426.7000	4	1.4283	1.4396	1.4472	1.4511	1.4514	1.4480	1.4411	1.4307	1.4169	1.3999	1.3799	1.3571	1.3317	1.3039	1.2741	1.2425	1.2094	1.1753	1.1403	1.1050	1.0696	1.0346	1.0002	0.9670	0.9353	0.9054	0.8777	0.8526	0.8304	0.8114	0.7958	0.7840	0.7762	0.7726	0.7734	0.7786	0.7884	0.8029	0.8220	0.8458	0.8741	0.9069	0.9440	0.9853	1.0305	1.0793	1.1315	1.1867
431.0000	4	0.4199	0.3938	0.3663	0.3374	0.3074	0.2764	0.2446	0.2121	0.1792	0.1459	0.1125	0.0791	0.0459	0.0130	-0.0194	-0.0512	-0.0821	-0.1122	-0.1413	-0.1692	-0.1959	-0.2213	-0.2454	-0.2681	-0.2893	-0.3090	-0.3273	-0.3441	-0.3593	-0.3732	-0.3856	-0.3966	-0.4064	-0.4149	-0.4221	-0.4283	-0.4335	-0.4377	-0.4411	-0.4436	-0.4456	-0.4469	-0.4477	-0.4480	-0.4480	-0.4478	-0.4473	-0.4466
434.7000	4	0.9435	0.9346	0.9269	0.9204	0.9148	0.9103	0.9066	0.9037	0.9016	0.9001	0.8991	0.8985	0.8983	0.8984	0.8986	0.8989	0.8991	0.8992	0.8990	0.8986	0.8977	0.8964	0.8945	0.8920	0.8887	0.8847	0.8799	0.8743	0.8677	0.8603	0.8518	0.8425	0.8321	0.8208	0.8085	0.7954	0.7813	0.7663	0.7505	0.7340	0.7167	0.6988	0.6802	0.6611	0.6416	0.6217	0.6014	0.5810
438.7000	4	0.9697	0.9781	0.9872	0.9970	1.0076	1.0190	1.0309	1.0435	1.0566	1.0702	1.0840	1.0981	1.1122	1.1263	1.1401	1.1536	1.1664	1.1786	1.1899	1.2000	1.2090	1.2166	1.2226	1.2269	1.2294	1.2300	1.2285	1.2248	1.2190	1.2108	1.2004	1.1876	1.1725	1.1551	1.1354	1.1134	1.0894	1.0633	1.0353	1.0055	0.9740	0.9411	0.9069	0.8715	0.8353	0.7983	0.7608	0.7231
482.6000	4	-0.2746	-0.2856	-0.2963	-0.3064	-0.3160	-0.3251	-0.3335	-0.3413	-0.3484	-0.3549	-0.3605	-0.3654	-0.3696	-0.3730	-0.3755	-0.3774	-0.3784	-0.3787	-0.3783	-0.3772	-0.3754	-0.3730	-0.3700	-0.3665	-0.3625	-0.3580	-0.3531	-0.3479	-0.3424	-0.3367	-0.3308	-0.3248	-0.3187	-0.3126	-0.3065	-0.3004	-0.2944	-0.2886	-0.2829	-0.2774	-0.2720	-0.2668	-0.2619	-0.2571	-0.2525	-0.2481	-0.2438	-0.2397
544.2000	4	0.8044	0.8006	0.7938	0.7842	0.7719	0.7572	0.7403	0.7214	0.7006	0.6784	0.6549	0.6304	0.6051	0.5793	0.5533	0.5272	0.5013	0.4758	0.4509	0.4268	0.4037	0.3817	0.3609	0.3414	0.3233	0.3068	0.2917	0.2781	0.2661	0.2556	0.2466	0.2390	0.2327	0.2277	0.2239	0.2212	0.2194	0.2185	0.2183	0.2187	0.2197	0.2210	0.2226	0.2243	0.2261	0.2278	0.2294	0.2308
555.9500	4	2.1932	2.1952	2.1972	2.1992	2.2010	2.2027	2.2041	2.2053	2.2062	2.2067	2.2067	2.2063	2.2052	2.2035	2.2011	2.1980	2.1940	2.1892	2.1834	2.1767	2.1689	2.1602	2.1503	2.1395	2.1275	2.1145	2.1004	2.0853	2.0691	2.0520	2.0340	2.0150	1.9952	1.9747	1.9534	1.9316	1.9091	1.8862	1.8629	1.8393	1.8154	1.7915	1.7674	1.7434	1.7195	1.6958	1.6723	1.6492
576.9500	4	-0.1560	-0.1633	-0.1711	-0.1794	-0.1882	-0.1977	-0.2077	-0.2185	-0.2300	-0.2422	-0.2551	-0.2687	-0.2830	-0.2980	-0.3136	-0.3297	-0.3462	-0.3632	-0.3803	-0.3976	-0.4149	-0.4320	-0.4487	-0.4649	-0.4803	-0.4948	-0.5082	-0.5202	-0.5306	-0.5392	-0.5458	-0.5501	-0.5519	-0.5511	-0.5473	-0.5405	-0.5305	-0.5171	-0.5002	-0.4796	-0.4553	-0.4273	-0.3954	-0.3597	-0.3202	-0.2770	-0.2301	-0.1797
610.0000	4	0.7061	0.7095	0.7130	0.7169	0.7210	0.7253	0.7300	0.7349	0.7401	0.7455	0.7511	0.7569	0.7628	0.7689	0.7750	0.7810	0.7870	0.7929	0.7985	0.8039	0.8089	0.8135	0.8176	0.8212	0.8242	0.8264	0.8280	0.8288	0.8288	0.8280	0.8264	0.8239	0.8206	0.8164	0.8115	0.8058	0.7994	0.7924	0.7849	0.7768	0.7684	0.7597	0.7508	0.7419	0.7330	0.7243	0.7160	0.7080
42.0000	5	-0.7318	-0.7285	-0.7248	-0.7210	-0.7171	-0.7132	-0.7094	-0.7058	-0.7024	-0.6995	-0.6970	-0.6951	-0.6938	-0.6933	-0.6936	-0.6948	-0.6969	-0.7000	-0.7041	-0.7093	-0.7155	-0.7227	-0.7310	-0.7403	-0.7505	-0.7616	-0.7736	-0.7863	-0.7997	-0.8136	-0.8279	-0.8426	-0.8575	-0.8724	-0.8873	-0.9020	-0.9163	-0.9301	-0.9434	-0.9558	-0.9674	-0.9780	-0.9876	-0.9959	-1.0029	-1.0087	-1.0130	-1.0158
46.1500	5	1.2426	1.2693	1.2940	1.3165	1.3367	1.3545	1.3698	1.3825	1.3926	1.4001	1.4051	1.4075	1.4073	1.4048	1.3999	1.3928	1.3836	1.3724	1.3594	1.3448	1.3288	1.3114	1.2930	1.2736	1.2534	1.2327	1.2116	1.1902	1.1688	1.1475	1.1264	1.1057	1.0855	1.0659	1.0470	1.0289	1.0116	0.9954	0.9801	0.9659	0.9528	0.9407	0.9299	0.9201	0.9115	0.9041	0.8978	0.8926
58.8000	5	-0.8210	-0.8249	-0.8283	-0.8311	-0.8334	-0.8354	-0.8370	-0.8384	-0.8395	-0.8405	-0.8412	-0.8419	-0.8424	-0.8429	-0.8431	-0.8432	-0.8431	-0.8428	-0.8421	-0.8411	-0.8396	-0.8376	-0.8350	-0.8316	-0.8274	-0.8223	-0.8161	-0.8089	-0.8004	-0.7906	-0.7793	-0.7667	-0.7524	-0.7366	-0.7191	-0.6999	-0.6791	-0.6565	-0.6324	-0.6065	-0.5791	-0.5503	-0.5199	-0.4883	-0.4555	-0.4216	-0.3869	-0.3513
82.1500	5	-0.9593	-0.9536	-0.9485	-0.9442	-0.9406	-0.9380	-0.9364	-0.9358	-0.9364	-0.9382	-0.9412	-0.9454	-0.9509	-0.9577	-0.9657	-0.9749	-0.9853	-0.9968	-1.0094	-1.0229	-1.0373	-1.0525	-1.0683	-1.0847	-1.1016	-1.1187	-1.1360	-1.1533	-1.1705	-1.1875	-1.2041	-1.2202	-1.2356	-1.2502	-1.2640	-1.2768	-1.2884	-1.2989	-1.3081	-1.3159	-1.3222	-1.3271	-1.3305	-1.3323	-1.3325	-1.3312	-1.3282	-1.3236
92.8000	5	1.5200	1.4987	1.4759	1.4518	1.4265	1.4002	1.3730	1.3451	1.3168	1.2881	1.2593	1.2306	1.2022	1.1742	1.1468	1.1203	1.0947	1.0702	1.0471	1.0253	1.0051	0.9866	0.9698	0.9548	0.9417	0.9306	0.9215	0.9143	0.9092	0.9060	0.9047	0.9054	0.9079	0.9121	0.9180	0.9255	0.9344	0.9446	0.9561	0.9686	0.9819	0.9961	1.0109	1.0261	1.0416	1.0573	1.0730	1.0885
168.4500	5	-0.0886	-0.0692	-0.0496	-0.0299	-0.0102	0.0095	0.0290	0.0484	0.0675	0.0864	0.1049	0.1230	0.1407	0.1578	0.1744	0.1905	0.2059	0.2207	0.2348	0.2482	0.2609	0.2729	0.2841	0.2945	0.3041	0.3130	0.3210	0.3283	0.3348	0.3404	0.3454	0.3495	0.3529	0.3556	0.3576	0.3589	0.3596	0.3597	0.3592	0.3581	0.3566	0.3546	0.3522	0.3495	0.3464	0.3431	0.3396	0.3359
178.6500	5	-1.1963	-1.2130	-1.2295	-1.2457	-1.2618	-1.2777	-1.2933	-1.3087	-1.3238	-1.3387	-1.3535	-1.3680	-1.3824	-1.3967	-1.4109	-1.4251	-1.4392	-1.4534	-1.4677	-1.4822	-1.4968	-1.5117	-1.5268	-1.5422	-1.5580	-1.5742	-1.5907	-1.6076	-1.6249	-1.6427	-1.6608	-1.6794	-1.6983	-1.7175	-1.7370	-1.7567	-1.7767	-1.7967	-1.8168	-1.8368	-1.8568	-1.8766	-1.8961	-1.9152	-1.9339	-1.9520	-1.9695	-1.9864
276.3000	5	-0.8576	-0.8598	-0.8605	-0.8598	-0.8580	-0.8550	-0.8510	-0.8461	-0.8404	-0.8341	-0.8272	-0.8198	-0.8121	-0.8040	-0.7958	-0.7874	-0.7789	-0.7703	-0.7616	-0.7530	-0.7443	-0.7356	-0.7268	-0.7180	-0.7090	-0.6998	-0.6904	-0.6807	-0.6706	-0.6601	-0.6491	-0.6375	-0.6251	-0.6121	-0.5982	-0.5835	-0.5678	-0.5510	-0.5333	-0.5145	-0.4945	-0.4735	-0.4513	-0.4279	-0.4035	-0.3779	-0.3514	-0.3238
336.7000	5	-0.2802	-0.2992	-0.3180	-0.3365	-0.3546	-0.3722	-0.3893	-0.4059	-0.4218	-0.4370	-0.4515	-0.4654	-0.4786	-0.4911	-0.5029	-0.5142	-0.5250	-0.5352	-0.5451	-0.5547	-0.5640	-0.5733	-0.5825	-0.5917	-0.6012	-0.6109	-0.6210	-0.6316	-0.6428	-0.6546	-0.6671	-0.6804	-0.6945	-0.7095	-0.7254	-0.7422	-0.7600	-0.7786	-0.7980	-0.8182	-0.8392	-0.8608	-0.8830	-0.9056	-0.9286	-0.9518	-0.9750	-0.9981
397.9500	5	-0.4938	-0.4860	-0.4797	-0.4749	-0.4716	-0.4696	-0.4689	-0.4693	-0.4707	-0.4730	-0.4760	-0.4797	-0.4838	-0.4881	-0.4927	-0.4972	-0.5016	-0.5056	-0.5093	-0.5124	-0.5147	-0.5163	-0.5170	-0.5167	-0.5153	-0.5128	-0.5090	-0.5041	-0.4980	-0.4906	-0.4820	-0.4721	-0.4612	-0.4491	-0.4360	-0.4219	-0.4070	-0.3914	-0.3751	-0.3584	-0.3413	-0.3240	-0.3066	-0.2893	-0.2723	-0.2556	-0.2395	-0.2240
402.6000	5	-0.2863	-0.3179	-0.3480	-0.3763	-0.4026	-0.4267	-0.4484	-0.4676	-0.4841	-0.4977	-0.5084	-0.5159	-0.5202	-0.5212	-0.5189	-0.5132	-0.5040	-0.4914	-0.4754	-0.4559	-0.4330	-0.4069	-0.3775	-0.3449	-0.3093	-0.2708	-0.2295	-0.1856	-0.1393	-0.0906	-0.0399	0.0127	0.0670	0.1228	0.1798	0.2378	0.2967	0.3560	0.4157	0.4755	0.5351	0.5943	0.6529	0.7106	0.7671	0.8224	0.8761	0.9279
424.0500	5	-0.7934	-0.8094	-0.8232	-0.8347	-0.8438	-0.8504	-0.8544	-0.8559	-0.8547	-0.8509	-0.8444	-0.8353	-0.8236	-0.8093	-0.7926	-0.7735	-0.7521	-0.7286	-0.7030	-0.6757	-0.6466	-0.6160	-0.5841	-0.5510	-0.5170	-0.4823	-0.4471	-0.4115	-0.3758	-0.3403	-0.3050	-0.2702	-0.2360	-0.2027	-0.1703	-0.1390	-0.1090	-0.0804	-0.0531	-0.0274	-0.0033	0.0192	0.0402	0.0594	0.0771	0.0933	0.1079	0.1210
434.7000	5	0.9435	0.9346	0.9269	0.9204	0.9148	0.9103	0.9066	0.9037	0.9016	0.9001	0.8991	0.8985	0.8983	0.8984	0.8986	0.8989	0.8991	0.8992	0.8990	0.8986	0.8977	0.8964	0.8945	0.8920	0.8887	0.8847	0.8799	0.8743	0.8677	0.8603	0.8518	0.8425	0.8321	0.8208	0.8085	0.7954	0.7813	0.7663	0.7505	0.7340	0.7167	0.6988	0.6802	0.6611	0.6416	0.6217	0.6014	0.5810
555.9500	5	2.1932	2.1952	2.1972	2.1992	2.2010	2.2027	2.2041	2.2053	2.2062	2.2067	2.2067	2.2063	2.2052	2.2035	2.2011	2.1980	2.1940	2.1892	2.1834	2.1767	2.1689	2.1602	2.1503	2.1395	2.1275	2.1145	2.1004	2.0853	2.0691	2.0520	2.0340	2.0150	1.9952	1.9747	1.9534	1.9316	1.9091	1.8862	1.8629	1.8393	1.8154	1.7915	1.7674	1.7434	1.7195	1.6958	1.6723	1.6492
610.0000	5	0.7061	0.7095	0.7130	0.7169	0.7210	0.7253	0.7300	0.7349	0.7401	0.7455	0.7511	0.7569	0.7628	0.7689	0.7750	0.7810	0.7870	0.7929	0.7985	0.8039	0.8089	0.8135	0.8176	0.8212	0.8242	0.8264	0.8280	0.8288	0.8288	0.8280	0.8264	0.8239	0.8206	0.8164	0.8115	0.8058	0.7994	0.7924	0.7849	0.7768	0.7684	0.7597	0.7508	0.7419	0.7330	0.7243	0.7160	0.7080
14.3500	6	2.0446	2.0492	2.0528	2.0554	2.0569	2.0572	2.0562	2.0538	2.0500	2.0447	2.0379	2.0296	2.0197	2.0083	1.9954	1.9810	1.9651	1.9478	1.9292	1.9093	1.8882	1.8660	1.8429	1.8189	1.7941	1.7688	1.7430	1.7168	1.6904	1.6640	1.6377	1.6116	1.5859	1.5606	1.5360	1.5121	1.4890	1.4668	1.4457	1.4256	1.4067	1.3889	1.3724	1.3571	1.3430	1.3302	1.3186	1.3082
25.2900	6	-0.1869	-0.1915	-0.1961	-0.2007	-0.2054	-0.2100	-0.2146	-0.2192	-0.2238	-0.2283	-0.2328	-0.2372	-0.2416	-0.2459	-0.2501	-0.2542	-0.2582	-0.2622	-0.2660	-0.2698	-0.2734	-0.2769	-0.2802	-0.2835	-0.2865	-0.2895	-0.2922	-0.2948	-0.2973	-0.2995	-0.3016	-0.3035	-0.3052	-0.3067	-0.3080	-0.3091	-0.3101	-0.3108	-0.3114	-0.3118	-0.3121	-0.3123	-0.3123	-0.3122	-0.3120	-0.3118	-0.3115	-0.3113
44.3500	6	0.4182	0.4485	0.4795	0.5111	0.5429	0.5747	0.6064	0.6374	0.6677	0.6969	0.7248	0.7510	0.7753	0.7975	0.8172	0.8345	0.8489	0.8604	0.8689	0.8742	0.8764	0.8753	0.8710	0.8637	0.8533	0.8400	0.8240	0.8056	0.7849	0.7623	0.7380	0.7124	0.6859	0.6589	0.6317	0.6047	0.5784	0.5531	0.5293	0.5073	0.4874	0.4701	0.4556	0.4442	0.4362	0.4318	0.4312	0.4345
56.1500	6	0.8276	0.8418	0.8530	0.8610	0.8659	0.8677	0.8662	0.8615	0.8536	0.8428	0.8290	0.8124	0.7931	0.7714	0.7475	0.7216	0.6939	0.6647	0.6343	0.6029	0.5708	0.5384	0.5059	0.4735	0.4417	0.4105	0.3804	0.3515	0.3240	0.2982	0.2743	0.2523	0.2325	0.2149	0.1997	0.1868	0.1763	0.1683	0.1626	0.1592	0.1581	0.1592	0.1622	0.1671	0.1737	0.1819	0.1913	0.2018
60.5500	6	0.1205	0.1185	0.1165	0.1145	0.1122	0.1098	0.1072	0.1043	0.1011	0.0976	0.0938	0.0895	0.0849	0.0798	0.0743	0.0684	0.0621	0.0554	0.0484	0.0410	0.0333	0.0253	0.0171	0.0087	0.0002	-0.0083	-0.0168	-0.0251	-0.0333	-0.0411	-0.0486	-0.0556	-0.0620	-0.0677	-0.0727	-0.0767	-0.0798	-0.0818	-0.0826	-0.0821	-0.0802	-0.0770	-0.0722	-0.0658	-0.0578	-0.0481	-0.0366	-0.0234
62.7500	6	0.6976	0.7058	0.7124	0.7172	0.7201	0.7210	0.7199	0.7166	0.7112	0.7037	0.6941	0.6823	0.6686	0.6529	0.6354	0.6162	0.5955	0.5733	0.5500	0.5256	0.5004	0.4745	0.4482	0.4217	0.3952	0.3690	0.3431	0.3178	0.2933	0.2698	0.2474	0.2262	0.2064	0.1881	0.1714	0.1564	0.1430	0.1313	0.1214	0.1131	0.1065	0.1015	0.0980	0.0960	0.0952	0.0957	0.0971	0.0995
74.8000	6	-2.4787	-2.4660	-2.4510	-2.4341	-2.4153	-2.3949	-2.3729	-2.3498	-2.3256	-2.3006	-2.2750	-2.2492	-2.2233	-2.1975	-2.1722	-2.1475	-2.1237	-2.1010	-2.0795	-2.0596	-2.0413	-2.0249	-2.0104	-1.9979	-1.9877	-1.9797	-1.9740	-1.9707	-1.9697	-1.9711	-1.9748	-1.9808	-1.9890	-1.9993	-2.0117	-2.0260	-2.0421	-2.0598	-2.0791	-2.0997	-2.1215	-2.1443	-2.1680	-2.1923	-2.2171	-2.2423	-2.2675	-2.2928
103.5500	6	-0.2293	-0.2308	-0.2337	-0.2378	-0.2432	-0.2498	-0.2578	-0.2670	-0.2773	-0.2888	-0.3014	-0.3149	-0.3293	-0.3445	-0.3604	-0.3768	-0.3937	-0.4109	-0.4283	-0.4458	-0.4633	-0.4807	-0.4979	-0.5147	-0.5311	-0.5470	-0.5624	-0.5772	-0.5913	-0.6046	-0.6173	-0.6292	-0.6404	-0.6509	-0.6607	-0.6697	-0.6781	-0.6859	-0.6932	-0.7000	-0.7063	-0.7122	-0.7179	-0.7233	-0.7285	-0.7336	-0.7386	-0.7436
110.3900	6	-1.2671	-1.2433	-1.2205	-1.1987	-1.1781	-1.1589	-1.1411	-1.1248	-1.1102	-1.0972	-1.0858	-1.0761	-1.0681	-1.0616	-1.0566	-1.0531	-1.0509	-1.0499	-1.0499	-1.0509	-1.0526	-1.0549	-1.0576	-1.0605	-1.0634	-1.0662	-1.0686	-1.0704	-1.0715	-1.0718	-1.0710	-1.0690	-1.0658	-1.0611	-1.0549	-1.0471	-1.0377	-1.0266	-1.0139	-0.9995	-0.9835	-0.9659	-0.9468	-0.9263	-0.9046	-0.8817	-0.8578	-0.8330
122.3500	6	0.3392	0.3083	0.2748	0.2389	0.2005	0.1600	0.1175	0.0732	0.0273	-0.0198	-0.0680	-0.1169	-0.1662	-0.2156	-0.2648	-0.3135	-0.3613	-0.4079	-0.4531	-0.4964	-0.5376	-0.5765	-0.6128	-0.6462	-0.6765	-0.7036	-0.7273	-0.7475	-0.7641	-0.7770	-0.7863	-0.7919	-0.7939	-0.7925	-0.7876	-0.7796	-0.7686	-0.7548	-0.7385	-0.7200	-0.6996	-0.6776	-0.6544	-0.6303	-0.6058	-0.5810	-0.5566	-0.5327
129.0500	6	0.5916	0.5717	0.5525	0.5340	0.5164	0.4994	0.4832	0.4677	0.4529	0.4387	0.4252	0.4122	0.3998	0.3879	0.3764	0.3653	0.3545	0.3440	0.3338	0.3238	0.3139	0.3040	0.2943	0.2845	0.2746	0.2647	0.2547	0.2445	0.2341	0.2235	0.2128	0.2018	0.1906	0.1792	0.1676	0.1558	0.1438	0.1318	0.1196	0.1073	0.0951	0.0828	0.0706	0.0586	0.0466	0.0349	0.0235	0.0124
132.3000	6	0.1437	0.1102	0.0769	0.0441	0.0120	-0.0192	-0.0494	-0.0783	-0.1061	-0.1324	-0.1574	-0.1809	-0.2031	-0.2239	-0.2433	-0.2616	-0.2788	-0.2949	-0.3102	-0.3248	-0.3389	-0.3525	-0.3660	-0.3793	-0.3927	-0.4063	-0.4203	-0.4347	-0.4498	-0.4655	-0.4819	-0.4991	-0.5172	-0.5360	-0.5557	-0.5761	-0.5972	-0.6189	-0.6411	-0.6637	-0.6866	-0.7095	-0.7324	-0.7549	-0.7770	-0.7985	-0.8191	-0.8386
140.8500	6	-0.1168	-0.1604	-0.2031	-0.2448	-0.2851	-0.3241	-0.3616	-0.3974	-0.4315	-0.4638	-0.4942	-0.5228	-0.5494	-0.5742	-0.5970	-0.6180	-0.6372	-0.6546	-0.6704	-0.6846	-0.6974	-0.7088	-0.7191	-0.7282	-0.7364	-0.7438	-0.7505	-0.7567	-0.7624	-0.7679	-0.7732	-0.7784	-0.7837	-0.7891	-0.7947	-0.8006	-0.8068	-0.8134	-0.8203	-0.8277	-0.8355	-0.8437	-0.8522	-0.8611	-0.8702	-0.8796	-0.8892	-0.8989
153.7500	6	0.2281	0.2406	0.2526	0.2641	0.2747	0.2845	0.2931	0.3005	0.3064	0.3109	0.3137	0.3148	0.3141	0.3115	0.3071	0.3007	0.2925	0.2823	0.2703	0.2565	0.2410	0.2238	0.2052	0.1852	0.1640	0.1417	0.1184	0.0945	0.0700	0.0451	0.0200	-0.0050	-0.0299	-0.0543	-0.0782	-0.1014	-0.1236	-0.1448	-0.1649	-0.1835	-0.2008	-0.2165	-0.2305	-0.2429	-0.2536	-0.2625	-0.2697	-0.2750
159.4000	6	1.6758	1.6676	1.6598	1.6526	1.6459	1.6400	1.6347	1.6301	1.6264	1.6234	1.6213	1.6200	1.6196	1.6200	1.6212	1.6232	1.6259	1.6294	1.6334	1.6381	1.6431	1.6486	1.6543	1.6601	1.6660	1.6717	1.6772	1.6823	1.6870	1.6909	1.6941	1.6964	1.6976	1.6977	1.6965	1.6939	1.6899	1.6844	1.6772	1.6685	1.6581	1.6460	1.6323	1.6170	1.6001	1.5817	1.5619	1.5408
186.1000	6	-0.8992	-0.8931	-0.8866	-0.8799	-0.8730	-0.8659	-0.8588	-0.8516	-0.8444	-0.8373	-0.8303	-0.8235	-0.8169	-0.8105	-0.8043	-0.7985	-0.7929	-0.7876	-0.7825	-0.7777	-0.7732	-0.7688	-0.7647	-0.7606	-0.7567	-0.7528	-0.7488	-0.7448	-0.7407	-0.7363	-0.7317	-0.7268	-0.7215	-0.7158	-0.7096	-0.7030	-0.6958	-0.6881	-0.6799	-0.6711	-0.6617	-0.6519	-0.6415	-0.6307	-0.6195	-0.6079	-0.5961	-0.5841
192.9500	6	-0.4036	-0.4264	-0.4472	-0.4659	-0.4825	-0.4968	-0.5090	-0.5190	-0.5267	-0.5323	-0.5358	-0.5373	-0.5368	-0.5344	-0.5303	-0.5246	-0.5174	-0.5088	-0.4991	-0.4883	-0.4766	-0.4642	-0.4512	-0.4377	-0.4239	-0.4100	-0.3960	-0.3821	-0.3683	-0.3549	-0.3418	-0.3291	-0.3170	-0.3055	-0.2945	-0.2842	-0.2746	-0.2657	-0.2574	-0.2497	-0.2428	-0.2364	-0.2306	-0.2254	-0.2206	-0.2163	-0.2124	-0.2088
201.3900	6	2.2422	2.2344	2.2251	2.2143	2.2022	2.1888	2.1742	2.1586	2.1421	2.1246	2.1064	2.0874	2.0678	2.0477	2.0270	2.0060	1.9846	1.9630	1.9411	1.9190	1.8968	1.8745	1.8521	1.8298	1.8076	1.7854	1.7633	1.7414	1.7198	1.6983	1.6771	1.6563	1.6358	1.6157	1.5960	1.5767	1.5580	1.5398	1.5221	1.5051	1.4887	1.4730	1.4580	1.4437	1.4302	1.4174	1.4055	1.3944
211.1000	6	-0.9573	-0.9567	-0.9558	-0.9545	-0.9529	-0.9508	-0.9481	-0.9450	-0.9412	-0.9370	-0.9321	-0.9267	-0.9208	-0.9144	-0.9075	-0.9001	-0.8924	-0.8843	-0.8760	-0.8674	-0.8587	-0.8499	-0.8410	-0.8322	-0.8234	-0.8147	-0.8062	-0.7978	-0.7897	-0.7819	-0.7744	-0.7672	-0.7602	-0.7536	-0.7473	-0.7413	-0.7356	-0.7301	-0.7249	-0.7198	-0.7149	-0.7101	-0.7054	-0.7007	-0.6960	-0.6912	-0.6864	-0.6814
227.2900	6	1.3019	1.2929	1.2839	1.2748	1.2656	1.2561	1.2463	1.2362	1.2256	1.2146	1.2030	1.1909	1.1783	1.1650	1.1512	1.1367	1.1217	1.1061	1.0900	1.0734	1.0564	1.0389	1.0211	1.0029	0.9845	0.9659	0.9471	0.9283	0.9093	0.8904	0.8716	0.8528	0.8342	0.8157	0.7974	0.7793	0.7615	0.7439	0.7265	0.7093	0.6923	0.6756	0.6590	0.6425	0.6262	0.6099	0.5937	0.5775
236.2500	6	-0.0693	-0.0425	-0.0168	0.0077	0.0310	0.0531	0.0738	0.0934	0.1116	0.1287	0.1447	0.1595	0.1732	0.1860	0.1979	0.2089	0.2192	0.2289	0.2379	0.2465	0.2547	0.2626	0.2703	0.2778	0.2852	0.2927	0.3003	0.3079	0.3158	0.3240	0.3324	0.3411	0.3502	0.3597	0.3696	0.3799	0.3906	0.4017	0.4133	0.4253	0.4378	0.4506	0.4639	0.4776	0.4918	0.5063	0.5212	0.5366
238.5500	6	1.2772	1.2439	1.2117	1.1805	1.1505	1.1217	1.0941	1.0676	1.0424	1.0183	0.9953	0.9735	0.9527	0.9329	0.9140	0.8960	0.8788	0.8622	0.8464	0.8310	0.8162	0.8017	0.7875	0.7737	0.7600	0.7464	0.7330	0.7196	0.7063	0.6931	0.6799	0.6668	0.6538	0.6411	0.6286	0.6164	0.6047	0.5935	0.5830	0.5734	0.5647	0.5571	0.5507	0.5459	0.5426	0.5411	0.5415	0.5440
244.3000	6	-0.1888	-0.1819	-0.1738	-0.1649	-0.1550	-0.1445	-0.1333	-0.1217	-0.1098	-0.0977	-0.0857	-0.0738	-0.0623	-0.0513	-0.0408	-0.0311	-0.0224	-0.0146	-0.0079	-0.0024	0.0018	0.0046	0.0062	0.0063	0.0050	0.0024	-0.0016	-0.0069	-0.0134	-0.0211	-0.0298	-0.0395	-0.0501	-0.0613	-0.0732	-0.0855	-0.0981	-0.1109	-0.1237	-0.1364	-0.1489	-0.1610	-0.1726	-0.1836	-0.1939	-0.2034	-0.2121	-0.2199
307.1500	6	1.3736	1.3626	1.3524	1.3429	1.3341	1.3261	1.3188	1.3121	1.3061	1.3007	1.2959	1.2916	1.2878	1.2845	1.2816	1.2791	1.2768	1.2749	1.2731	1.2715	1.2701	1.2687	1.2673	1.2660	1.2646	1.2631	1.2615	1.2597	1.2577	1.2555	1.2531	1.2504	1.2474	1.2441	1.2405	1.2366	1.2323	1.2278	1.2229	1.2177	1.2122	1.2064	1.2004	1.1942	1.1878	1.1812	1.1745	1.1678
382.8500	6	0.2877	0.3126	0.3356	0.3569	0.3767	0.3951	0.4123	0.4285	0.4439	0.4587	0.4731	0.4873	0.5015	0.5160	0.5308	0.5463	0.5624	0.5795	0.5975	0.6166	0.6368	0.6583	0.6809	0.7047	0.7298	0.7559	0.7830	0.8111	0.8399	0.8694	0.8994	0.9297	0.9601	0.9904	1.0205	1.0500	1.0788	1.1068	1.1336	1.1591	1.1832	1.2057	1.2265	1.2454	1.2623	1.2771	1.2899	1.3006
385.9000	6	-0.4755	-0.4973	-0.5194	-0.5419	-0.5646	-0.5876	-0.6107	-0.6339	-0.6572	-0.6803	-0.7032	-0.7257	-0.7477	-0.7691	-0.7896	-0.8092	-0.8276	-0.8447	-0.8603	-0.8744	-0.8867	-0.8972	-0.9056	-0.9121	-0.9164	-0.9185	-0.9183	-0.9160	-0.9114	-0.9047	-0.8958	-0.8848	-0.8719	-0.8572	-0.8408	-0.8228	-0.8035	-0.7830	-0.7615	-0.7393	-0.7165	-0.6934	-0.6701	-0.6470	-0.6241	-0.6018	-0.5801	-0.5594
391.2000	6	-0.0910	-0.0886	-0.0863	-0.0840	-0.0816	-0.0791	-0.0767	-0.0742	-0.0716	-0.0691	-0.0666	-0.0642	-0.0618	-0.0595	-0.0574	-0.0554	-0.0537	-0.0522	-0.0510	-0.0501	-0.0495	-0.0494	-0.0496	-0.0502	-0.0513	-0.0529	-0.0549	-0.0574	-0.0604	-0.0638	-0.0677	-0.0720	-0.0768	-0.0819	-0.0874	-0.0933	-0.0995	-0.1059	-0.1125	-0.1193	-0.1263	-0.1333	-0.1404	-0.1474	-0.1544	-0.1612	-0.1679	-0.1744
412.4000	6	-0.6320	-0.6388	-0.6448	-0.6499	-0.6538	-0.6565	-0.6578	-0.6576	-0.6556	-0.6516	-0.6457	-0.6376	-0.6272	-0.6144	-0.5991	-0.5813	-0.5609	-0.5379	-0.5124	-0.4843	-0.4538	-0.4208	-0.3857	-0.3484	-0.3092	-0.2682	-0.2258	-0.1821	-0.1374	-0.0920	-0.0461	-0.0001	0.0457	0.0911	0.1357	0.1792	0.2214	0.2619	0.3005	0.3370	0.3711	0.4026	0.4313	0.4572	0.4800	0.4997	0.5163	0.5296
426.7000	6	1.4283	1.4396	1.4472	1.4511	1.4514	1.4480	1.4411	1.4307	1.4169	1.3999	1.3799	1.3571	1.3317	1.3039	1.2741	1.2425	1.2094	1.1753	1.1403	1.1050	1.0696	1.0346	1.0002	0.9670	0.9353	0.9054	0.8777	0.8526	0.8304	0.8114	0.7958	0.7840	0.7762	0.7726	0.7734	0.7786	0.7884	0.8029	0.8220	0.8458	0.8741	0.9069	0.9440	0.9853	1.0305	1.0793	1.1315	1.1867
431.0000	6	0.4199	0.3938	0.3663	0.3374	0.3074	0.2764	0.2446	0.2121	0.1792	0.1459	0.1125	0.0791	0.0459	0.0130	-0.0194	-0.0512	-0.0821	-0.1122	-0.1413	-0.1692	-0.1959	-0.2213	-0.2454	-0.2681	-0.2893	-0.3090	-0.3273	-0.3441	-0.3593	-0.3732	-0.3856	-0.3966	-0.4064	-0.4149	-0.4221	-0.4283	-0.4335	-0.4377	-0.4411	-0.4436	-0.4456	-0.4469	-0.4477	-0.4480	-0.4480	-0.4478	-0.4473	-0.4466
438.7000	6	0.9697	0.9781	0.9872	0.9970	1.0076	1.0190	1.0309	1.0435	1.0566	1.0702	1.0840	1.0981	1.1122	1.1263	1.1401	1.1536	1.1664	1.1786	1.1899	1.2000	1.2090	1.2166	1.2226	1.2269	1.2294	1.2300	1.2285	1.2248	1.2190	1.2108	1.2004	1.1876	1.1725	1.1551	1.1354	1.1134	1.0894	1.0633	1.0353	1.0055	0.9740	0.9411	0.9069	0.8715	0.8353	0.7983	0.7608	0.7231
482.6000	6	-0.2746	-0.2856	-0.2963	-0.3064	-0.3160	-0.3251	-0.3335	-0.3413	-0.3484	-0.3549	-0.3605	-0.3654	-0.3696	-0.3730	-0.3755	-0.3774	-0.3784	-0.3787	-0.3783	-0.3772	-0.3754	-0.3730	-0.3700	-0.3665	-0.3625	-0.3580	-0.3531	-0.3479	-0.3424	-0.3367	-0.3308	-0.3248	-0.3187	-0.3126	-0.3065	-0.3004	-0.2944	-0.2886	-0.2829	-0.2774	-0.2720	-0.2668	-0.2619	-0.2571	-0.2525	-0.2481	-0.2438	-0.2397
544.2000	6	0.8044	0.8006	0.7938	0.7842	0.7719	0.7572	0.7403	0.7214	0.7006	0.6784	0.6549	0.6304	0.6051	0.5793	0.5533	0.5272	0.5013	0.4758	0.4509	0.4268	0.4037	0.3817	0.3609	0.3414	0.3233	0.3068	0.2917	0.2781	0.2661	0.2556	0.2466	0.2390	0.2327	0.2277	0.2239	0.2212	0.2194	0.2185	0.2183	0.2187	0.2197	0.2210	0.2226	0.2243	0.2261	0.2278	0.2294	0.2308
576.9500	6	-0.1560	-0.1633	-0.1711	-0.1794	-0.1882	-0.1977	-0.2077	-0.2185	-0.2300	-0.2422	-0.2551	-0.2687	-0.2830	-0.2980	-0.3136	-0.3297	-0.3462	-0.3632	-0.3803	-0.3976	-0.4149	-0.4320	-0.4487	-0.4649	-0.4803	-0.4948	-0.5082	-0.5202	-0.5306	-0.5392	-0.5458	-0.5501	-0.5519	-0.5511	-0.5473	-0.5405	-0.5305	-0.5171	-0.5002	-0.4796	-0.4553	-0.4273	-0.3954	-0.3597	-0.3202	-0.2770	-0.2301	-0.1797
610.0000	6	0.7061	0.7095	0.7130	0.7169	0.7210	0.7253	0.7300	0.7349	0.7401	0.7455	0.7511	0.7569	0.7628	0.7689	0.7750	0.7810	0.7870	0.7929	0.7985	0.8039	0.8089	0.8135	0.8176	0.8212	0.8242	0.8264	0.8280	0.8288	0.8288	0.8280	0.8264	0.8239	0.8206	0.8164	0.8115	0.8058	0.7994	0.7924	0.7849	0.7768	0.7684	0.7597	0.7508	0.7419	0.7330	0.7243	0.7160	0.7080
22.8400	7	-0.1501	-0.1426	-0.1339	-0.1240	-0.1130	-0.1008	-0.0874	-0.0730	-0.0574	-0.0409	-0.0234	-0.0050	0.0141	0.0340	0.0546	0.0756	0.0971	0.1189	0.1408	0.1628	0.1848	0.2065	0.2280	0.2490	0.2694	0.2891	0.3080	0.3260	0.3430	0.3588	0.3734	0.3866	0.3984	0.4088	0.4177	0.4249	0.4306	0.4346	0.4369	0.4376	0.4366	0.4340	0.4298	0.4240	0.4167	0.4080	0.3979	0.3866
25.6500	7	-0.3101	-0.3108	-0.3114	-0.3118	-0.3121	-0.3123	-0.3123	-0.3122	-0.3120	-0.3118	-0.3115	-0.3113	-0.3110	-0.3108	-0.3106	-0.3106	-0.3106	-0.3109	-0.3113	-0.3119	-0.3127	-0.3138	-0.3151	-0.3168	-0.3187	-0.3210	-0.3236	-0.3265	-0.3298	-0.3334	-0.3373	-0.3415	-0.3461	-0.3509	-0.3560	-0.3613	-0.3669	-0.3726	-0.3785	-0.3844	-0.3905	-0.3966	-0.4026	-0.4086	-0.4145	-0.4203	-0.4258	-0.4312
37.2500	7	-0.8003	-0.7974	-0.7936	-0.7888	-0.7831	-0.7764	-0.7688	-0.7602	-0.7507	-0.7403	-0.7290	-0.7169	-0.7040	-0.6904	-0.6760	-0.6611	-0.6456	-0.6296	-0.6133	-0.5966	-0.5798	-0.5628	-0.5458	-0.5289	-0.5121	-0.4956	-0.4794	-0.4637	-0.4485	-0.4338	-0.4199	-0.4067	-0.3944	-0.3829	-0.3724	-0.3628	-0.3542	-0.3467	-0.3402	-0.3348	-0.3305	-0.3272	-0.3250	-0.3238	-0.3235	-0.3243	-0.3259	-0.3285
48.0500	7	0.6915	0.6811	0.6711	0.6615	0.6522	0.6433	0.6346	0.6261	0.6179	0.6097	0.6017	0.5937	0.5858	0.5779	0.5700	0.5621	0.5541	0.5462	0.5383	0.5304	0.5225	0.5148	0.5072	0.4999	0.4928	0.4861	0.4799	0.4742	0.4691	0.4648	0.4612	0.4586	0.4571	0.4566	0.4574	0.4595	0.4629	0.4679	0.4743	0.4824	0.4921	0.5034	0.5164	0.5311	0.5475	0.5654	0.5850	0.6061
61.9000	7	0.7084	0.7159	0.7243	0.7336	0.7437	0.7545	0.7660	0.7782	0.7908	0.8038	0.8172	0.8308	0.8446	0.8583	0.8720	0.8855	0.8986	0.9114	0.9235	0.9351	0.9458	0.9556	0.9645	0.9722	0.9787	0.9840	0.9879	0.9903	0.9912	0.9905	0.9883	0.9844	0.9788	0.9716	0.9628	0.9524	0.9404	0.9269	0.9119	0.8956	0.8781	0.8595	0.8398	0.8193	0.7981	0.7763	0.7541	0.7317
65.8500	7	-0.7008	-0.7026	-0.7032	-0.7027	-0.7012	-0.6990	-0.6962	-0.6930	-0.6895	-0.6860	-0.6825	-0.6794	-0.6768	-0.6749	-0.6738	-0.6736	-0.6746	-0.6769	-0.6805	-0.6856	-0.6921	-0.7002	-0.7099	-0.7210	-0.7337	-0.7478	-0.7632	-0.7798	-0.7975	-0.8162	-0.8356	-0.8555	-0.8758	-0.8962	-0.9165	-0.9364	-0.9558	-0.9743	-0.9916	-1.0077	-1.0222	-1.0349	-1.0456	-1.0542	-1.0604	-1.0641	-1.0652	-1.0636
80.5000	7	-0.7461	-0.7547	-0.7627	-0.7701	-0.7769	-0.7831	-0.7885	-0.7932	-0.7973	-0.8006	-0.8033	-0.8053	-0.8068	-0.8077	-0.8081	-0.8082	-0.8080	-0.8075	-0.8070	-0.8064	-0.8060	-0.8057	-0.8059	-0.8064	-0.8076	-0.8094	-0.8121	-0.8157	-0.8203	-0.8260	-0.8329	-0.8411	-0.8506	-0.8615	-0.8738	-0.8876	-0.9029	-0.9196	-0.9378	-0.9574	-0.9783	-1.0006	-1.0240	-1.0486	-1.0741	-1.1006	-1.1278	-1.1557
84.4500	7	0.7269	0.7356	0.7460	0.7581	0.7721	0.7878	0.8052	0.8242	0.8448	0.8667	0.8899	0.9143	0.9396	0.9656	0.9923	1.0193	1.0465	1.0737	1.1006	1.1272	1.1531	1.1782	1.2023	1.2252	1.2469	1.2671	1.2858	1.3028	1.3182	1.3318	1.3436	1.3536	1.3618	1.3683	1.3732	1.3764	1.3781	1.3785	1.3776	1.3756	1.3727	1.3690	1.3646	1.3598	1.3547	1.3496	1.3445	1.3396
99.3500	7	0.0559	0.0591	0.0625	0.0661	0.0698	0.0735	0.0771	0.0806	0.0838	0.0868	0.0894	0.0916	0.0933	0.0945	0.0952	0.0953	0.0948	0.0938	0.0921	0.0897	0.0868	0.0833	0.0792	0.0745	0.0693	0.0635	0.0573	0.0506	0.0435	0.0361	0.0283	0.0202	0.0119	0.0034	-0.0054	-0.0142	-0.0232	-0.0322	-0.0413	-0.0504	-0.0595	-0.0686	-0.0776	-0.0866	-0.0956	-0.1045	-0.1133	-0.1221
104.4000	7	-0.9230	-0.9217	-0.9202	-0.9184	-0.9166	-0.9147	-0.9127	-0.9108	-0.9090	-0.9073	-0.9057	-0.9044	-0.9033	-0.9025	-0.9020	-0.9018	-0.9019	-0.9023	-0.9031	-0.9041	-0.9055	-0.9071	-0.9089	-0.9110	-0.9132	-0.9155	-0.9179	-0.9203	-0.9227	-0.9250	-0.9272	-0.9291	-0.9309	-0.9324	-0.9336	-0.9344	-0.9348	-0.9348	-0.9344	-0.9334	-0.9321	-0.9302	-0.9279	-0.9251	-0.9219	-0.9183	-0.9142	-0.9098
113.3000	7	2.0068	1.9864	1.9661	1.9459	1.9260	1.9063	1.8869	1.8678	1.8491	1.8308	1.8128	1.7952	1.7780	1.7611	1.7446	1.7284	1.7125	1.6967	1.6812	1.6657	1.6501	1.6345	1.6187	1.6026	1.5861	1.5691	1.5514	1.5330	1.5138	1.4935	1.4722	1.4496	1.4258	1.4005	1.3738	1.3454	1.3155	1.2838	1.2504	1.2152	1.1783	1.1396	1.0993	1.0572	1.0135	0.9683	0.9216	0.8737
124.3900	7	1.2536	1.2517	1.2502	1.2490	1.2479	1.2469	1.2459	1.2446	1.2430	1.2410	1.2385	1.2354	1.2315	1.2270	1.2216	1.2153	1.2081	1.2000	1.1909	1.1808	1.1698	1.1578	1.1449	1.1311	1.1164	1.1010	1.0848	1.0680	1.0506	1.0327	1.0144	0.9957	0.9768	0.9578	0.9388	0.9197	0.9009	0.8823	0.8640	0.8461	0.8287	0.8119	0.7958	0.7805	0.7659	0.7522	0.7395	0.7277
131.7000	7	-1.2528	-1.2709	-1.2855	-1.2962	-1.3028	-1.3049	-1.3025	-1.2952	-1.2831	-1.2660	-1.2438	-1.2167	-1.1846	-1.1477	-1.1062	-1.0601	-1.0099	-0.9558	-0.8981	-0.8372	-0.7734	-0.7073	-0.6392	-0.5697	-0.4991	-0.4281	-0.3571	-0.2865	-0.2169	-0.1487	-0.0825	-0.0185	0.0426	0.1007	0.1552	0.2060	0.2527	0.2950	0.3329	0.3661	0.3946	0.4182	0.4370	0.4510	0.4603	0.4649	0.4651	0.4609
145.9000	7	-1.7877	-1.7673	-1.7470	-1.7269	-1.7069	-1.6871	-1.6675	-1.6480	-1.6286	-1.6092	-1.5899	-1.5706	-1.5513	-1.5320	-1.5125	-1.4929	-1.4731	-1.4531	-1.4329	-1.4124	-1.3916	-1.3705	-1.3491	-1.3274	-1.3054	-1.2832	-1.2607	-1.2380	-1.2152	-1.1924	-1.1695	-1.1467	-1.1241	-1.1018	-1.0799	-1.0585	-1.0377	-1.0177	-0.9985	-0.9803	-0.9632	-0.9474	-0.9330	-0.9201	-0.9087	-0.8990	-0.8911	-0.8850
164.9000	7	-0.4712	-0.4798	-0.4887	-0.4978	-0.5070	-0.5162	-0.5251	-0.5337	-0.5419	-0.5495	-0.5563	-0.5623	-0.5673	-0.5713	-0.5741	-0.5757	-0.5760	-0.5750	-0.5725	-0.5687	-0.5634	-0.5566	-0.5485	-0.5389	-0.5280	-0.5159	-0.5025	-0.4879	-0.4723	-0.4557	-0.4383	-0.4201	-0.4013	-0.3820	-0.3624	-0.3425	-0.3225	-0.3026	-0.2828	-0.2633	-0.2442	-0.2257	-0.2078	-0.1906	-0.1743	-0.1589	-0.1445	-0.1311
169.2000	7	0.2658	0.2630	0.2599	0.2563	0.2522	0.2475	0.2423	0.2364	0.2300	0.2228	0.2150	0.2066	0.1975	0.1877	0.1773	0.1663	0.1547	0.1426	0.1301	0.1171	0.1038	0.0902	0.0764	0.0624	0.0484	0.0345	0.0206	0.0070	-0.0063	-0.0193	-0.0318	-0.0438	-0.0552	-0.0659	-0.0758	-0.0850	-0.0933	-0.1008	-0.1073	-0.1129	-0.1175	-0.1211	-0.1238	-0.1256	-0.1264	-0.1263	-0.1253	-0.1235
179.9500	7	-2.1979	-2.2098	-2.2222	-2.2350	-2.2482	-2.2617	-2.2755	-2.2896	-2.3038	-2.3182	-2.3326	-2.3469	-2.3612	-2.3753	-2.3891	-2.4025	-2.4155	-2.4280	-2.4400	-2.4512	-2.4618	-2.4715	-2.4804	-2.4884	-2.4954	-2.5015	-2.5065	-2.5105	-2.5134	-2.5152	-2.5160	-2.5157	-2.5143	-2.5120	-2.5087	-2.5045	-2.4995	-2.4936	-2.4870	-2.4797	-2.4719	-2.4635	-2.4548	-2.4457	-2.4364	-2.4270	-2.4175	-2.4081
190.7900	7	-0.6942	-0.6955	-0.6973	-0.6998	-0.7029	-0.7066	-0.7109	-0.7157	-0.7211	-0.7270	-0.7333	-0.7400	-0.7471	-0.7545	-0.7621	-0.7700	-0.7780	-0.7861	-0.7942	-0.8023	-0.8104	-0.8182	-0.8259	-0.8334	-0.8406	-0.8474	-0.8538	-0.8597	-0.8652	-0.8701	-0.8745	-0.8783	-0.8814	-0.8839	-0.8858	-0.8869	-0.8873	-0.8870	-0.8859	-0.8842	-0.8817	-0.8786	-0.8747	-0.8702	-0.8650	-0.8593	-0.8530	-0.8461
199.9500	7	2.0708	2.0982	2.1223	2.1430	2.1605	2.1746	2.1854	2.1931	2.1976	2.1991	2.1977	2.1936	2.1869	2.1778	2.1665	2.1532	2.1381	2.1214	2.1033	2.0842	2.0641	2.0434	2.0221	2.0007	1.9791	1.9577	1.9367	1.9161	1.8962	1.8770	1.8588	1.8415	1.8253	1.8103	1.7965	1.7839	1.7725	1.7623	1.7534	1.7455	1.7388	1.7330	1.7281	1.7240	1.7207	1.7178	1.7154	1.7133
210.7900	7	-1.2926	-1.2664	-1.2407	-1.2158	-1.1918	-1.1687	-1.1467	-1.1258	-1.1061	-1.0877	-1.0706	-1.0549	-1.0405	-1.0275	-1.0158	-1.0054	-0.9963	-0.9884	-0.9817	-0.9761	-0.9714	-0.9677	-0.9647	-0.9625	-0.9609	-0.9598	-0.9590	-0.9585	-0.9582	-0.9580	-0.9577	-0.9573	-0.9567	-0.9558	-0.9545	-0.9529	-0.9508	-0.9481	-0.9450	-0.9412	-0.9370	-0.9321	-0.9267	-0.9208	-0.9144	-0.9075	-0.9001	-0.8924
219.4000	7	-0.6045	-0.5952	-0.5852	-0.5744	-0.5629	-0.5505	-0.5373	-0.5233	-0.5086	-0.4931	-0.4769	-0.4600	-0.4426	-0.4248	-0.4066	-0.3881	-0.3695	-0.3509	-0.3323	-0.3141	-0.2962	-0.2788	-0.2620	-0.2461	-0.2310	-0.2169	-0.2040	-0.1922	-0.1817	-0.1725	-0.1646	-0.1582	-0.1531	-0.1494	-0.1470	-0.1459	-0.1460	-0.1473	-0.1495	-0.1525	-0.1563	-0.1607	-0.1654	-0.1703	-0.1753	-0.1802	-0.1847	-0.1886
233.8900	7	-0.5277	-0.5441	-0.5626	-0.5833	-0.6059	-0.6304	-0.6567	-0.6846	-0.7139	-0.7445	-0.7762	-0.8089	-0.8423	-0.8763	-0.9106	-0.9451	-0.9795	-1.0136	-1.0473	-1.0803	-1.1125	-1.1436	-1.1735	-1.2020	-1.2290	-1.2543	-1.2778	-1.2995	-1.3191	-1.3367	-1.3522	-1.3656	-1.3767	-1.3858	-1.3926	-1.3974	-1.4002	-1.4010	-1.3999	-1.3970	-1.3925	-1.3865	-1.3792	-1.3706	-1.3609	-1.3504	-1.3392	-1.3274
245.0500	7	-0.2735	-0.2827	-0.2929	-0.3041	-0.3162	-0.3290	-0.3426	-0.3568	-0.3714	-0.3863	-0.4014	-0.4165	-0.4314	-0.4460	-0.4601	-0.4736	-0.4862	-0.4977	-0.5081	-0.5172	-0.5249	-0.5309	-0.5353	-0.5378	-0.5385	-0.5372	-0.5340	-0.5287	-0.5214	-0.5122	-0.5009	-0.4878	-0.4728	-0.4560	-0.4376	-0.4177	-0.3964	-0.3739	-0.3503	-0.3259	-0.3008	-0.2752	-0.2492	-0.2232	-0.1973	-0.1717	-0.1466	-0.1221
254.0000	7	1.4084	1.3764	1.3433	1.3091	1.2737	1.2369	1.1987	1.1590	1.1179	1.0753	1.0314	0.9862	0.9399	0.8926	0.8445	0.7958	0.7468	0.6978	0.6491	0.6009	0.5536	0.5076	0.4632	0.4208	0.3806	0.3431	0.3086	0.2773	0.2496	0.2256	0.2057	0.1900	0.1787	0.1718	0.1694	0.1716	0.1782	0.1893	0.2047	0.2242	0.2476	0.2745	0.3049	0.3381	0.3740	0.4120	0.4518	0.4929
270.3400	7	-2.6101	-2.6197	-2.6295	-2.6394	-2.6492	-2.6588	-2.6680	-2.6766	-2.6844	-2.6914	-2.6973	-2.7020	-2.7053	-2.7072	-2.7074	-2.7060	-2.7027	-2.6976	-2.6906	-2.6816	-2.6707	-2.6577	-2.6428	-2.6260	-2.6073	-2.5869	-2.5648	-2.5411	-2.5160	-2.4896	-2.4621	-2.4338	-2.4047	-2.3751	-2.3453	-2.3155	-2.2859	-2.2567	-2.2283	-2.2008	-2.1745	-2.1496	-2.1264	-2.1052	-2.0860	-2.0692	-2.0548	-2.0432
301.7500	7	0.0777	0.0895	0.0998	0.1086	0.1160	0.1219	0.1263	0.1294	0.1310	0.1312	0.1300	0.1276	0.1238	0.1187	0.1124	0.1049	0.0963	0.0865	0.0757	0.0640	0.0513	0.0377	0.0233	0.0083	-0.0075	-0.0237	-0.0405	-0.0577	-0.0751	-0.0928	-0.1105	-0.1282	-0.1458	-0.1632	-0.1803	-0.1969	-0.2129	-0.2283	-0.2429	-0.2565	-0.2692	-0.2807	-0.2910	-0.3000	-0.3076	-0.3136	-0.3181	-0.3210
332.8000	7	-1.2517	-1.2703	-1.2914	-1.3148	-1.3402	-1.3671	-1.3953	-1.4243	-1.4538	-1.4834	-1.5126	-1.5411	-1.5684	-1.5942	-1.6182	-1.6398	-1.6589	-1.6751	-1.6881	-1.6977	-1.7037	-1.7059	-1.7041	-1.6983	-1.6885	-1.6744	-1.6563	-1.6342	-1.6081	-1.5782	-1.5447	-1.5077	-1.4674	-1.4243	-1.3784	-1.3301	-1.2798	-1.2277	-1.1742	-1.1196	-1.0643	-1.0087	-0.9530	-0.8975	-0.8427	-0.7889	-0.7362	-0.6850
345.5900	7	0.4645	0.4531	0.4412	0.4289	0.4162	0.4031	0.3896	0.3759	0.3620	0.3479	0.3337	0.3195	0.3053	0.2912	0.2773	0.2636	0.2501	0.2369	0.2241	0.2116	0.1995	0.1879	0.1767	0.1659	0.1555	0.1456	0.1359	0.1266	0.1176	0.1088	0.1001	0.0915	0.0829	0.0742	0.0652	0.0560	0.0463	0.0362	0.0254	0.0139	0.0015	-0.0118	-0.0261	-0.0415	-0.0581	-0.0760	-0.0952	-0.1157
361.8500	7	-0.3919	-0.3639	-0.3343	-0.3033	-0.2710	-0.2374	-0.2027	-0.1669	-0.1304	-0.0930	-0.0552	-0.0169	0.0216	0.0602	0.0987	0.1369	0.1746	0.2117	0.2479	0.2832	0.3173	0.3501	0.3815	0.4112	0.4393	0.4654	0.4897	0.5118	0.5319	0.5498	0.5656	0.5791	0.5904	0.5995	0.6065	0.6113	0.6142	0.6151	0.6142	0.6117	0.6075	0.6020	0.5952	0.5874	0.5787	0.5692	0.5593	0.5490
367.2000	7	0.5906	0.6294	0.6656	0.6990	0.7292	0.7560	0.7791	0.7984	0.8137	0.8250	0.8321	0.8350	0.8338	0.8285	0.8193	0.8062	0.7897	0.7697	0.7467	0.7209	0.6926	0.6622	0.6301	0.5966	0.5622	0.5273	0.4921	0.4573	0.4231	0.3899	0.3581	0.3281	0.3001	0.2745	0.2516	0.2315	0.2145	0.2008	0.1904	0.1835	0.1802	0.1804	0.1841	0.1913	0.2019	0.2158	0.2328	0.2527
389.8500	7	-0.6181	-0.6301	-0.6426	-0.6555	-0.6688	-0.6822	-0.6956	-0.7089	-0.7218	-0.7343	-0.7462	-0.7573	-0.7676	-0.7769	-0.7851	-0.7922	-0.7980	-0.8025	-0.8057	-0.8076	-0.8082	-0.8075	-0.8055	-0.8023	-0.7979	-0.7926	-0.7863	-0.7793	-0.7716	-0.7634	-0.7548	-0.7461	-0.7373	-0.7287	-0.7204	-0.7126	-0.7054	-0.6990	-0.6936	-0.6893	-0.6862	-0.6844	-0.6840	-0.6851	-0.6878	-0.6921	-0.6979	-0.7055
393.2000	7	-1.6009	-1.6227	-1.6444	-1.6660	-1.6872	-1.7078	-1.7279	-1.7470	-1.7652	-1.7823	-1.7980	-1.8123	-1.8249	-1.8358	-1.8448	-1.8519	-1.8568	-1.8595	-1.8600	-1.8581	-1.8538	-1.8471	-1.8380	-1.8264	-1.8125	-1.7962	-1.7776	-1.7569	-1.7340	-1.7092	-1.6825	-1.6541	-1.6243	-1.5931	-1.5608	-1.5277	-1.4938	-1.4595	-1.4250	-1.3905	-1.3564	-1.3227	-1.2899	-1.2581	-1.2276	-1.1985	-1.1713	-1.1459
401.1500	7	1.2399	1.2151	1.1872	1.1565	1.1235	1.0885	1.0521	1.0145	0.9762	0.9376	0.8992	0.8612	0.8242	0.7883	0.7540	0.7216	0.6913	0.6633	0.6378	0.6151	0.5952	0.5782	0.5642	0.5532	0.5452	0.5402	0.5380	0.5386	0.5417	0.5474	0.5553	0.5653	0.5772	0.5907	0.6056	0.6217	0.6387	0.6563	0.6743	0.6926	0.7107	0.7285	0.7459	0.7625	0.7782	0.7929	0.8064	0.8186
406.8000	7	1.3526	1.3792	1.4041	1.4272	1.4485	1.4681	1.4858	1.5016	1.5156	1.5276	1.5377	1.5459	1.5520	1.5561	1.5581	1.5581	1.5559	1.5517	1.5453	1.5369	1.5263	1.5137	1.4989	1.4822	1.4635	1.4428	1.4203	1.3960	1.3700	1.3425	1.3135	1.2832	1.2517	1.2192	1.1859	1.1519	1.1175	1.0828	1.0480	1.0133	0.9789	0.9451	0.9121	0.8800	0.8490	0.8194	0.7914	0.7650
409.3500	7	0.4884	0.4509	0.4137	0.3769	0.3409	0.3058	0.2718	0.2392	0.2081	0.1788	0.1513	0.1259	0.1026	0.0816	0.0630	0.0469	0.0333	0.0222	0.0137	0.0077	0.0042	0.0032	0.0045	0.0081	0.0138	0.0216	0.0312	0.0424	0.0552	0.0693	0.0844	0.1004	0.1171	0.1342	0.1514	0.1686	0.1856	0.2020	0.2177	0.2325	0.2462	0.2586	0.2695	0.2788	0.2863	0.2920	0.2957	0.2974
416.0900	7	-1.2782	-1.2856	-1.2927	-1.2995	-1.3060	-1.3123	-1.3184	-1.3242	-1.3299	-1.3354	-1.3409	-1.3462	-1.3516	-1.3570	-1.3625	-1.3682	-1.3740	-1.3801	-1.3864	-1.3931	-1.4002	-1.4078	-1.4157	-1.4242	-1.4332	-1.4427	-1.4527	-1.4633	-1.4743	-1.4859	-1.4980	-1.5104	-1.5233	-1.5365	-1.5500	-1.5637	-1.5775	-1.5914	-1.6052	-1.6189	-1.6324	-1.6456	-1.6583	-1.6705	-1.6821	-1.6930	-1.7031	-1.7122
419.4500	7	1.3495	1.3325	1.3139	1.2937	1.2722	1.2493	1.2253	1.2001	1.1740	1.1470	1.1193	1.0909	1.0621	1.0329	1.0035	0.9740	0.9446	0.9153	0.8863	0.8577	0.8297	0.8024	0.7758	0.7501	0.7255	0.7019	0.6795	0.6585	0.6388	0.6205	0.6038	0.5887	0.5752	0.5634	0.5534	0.5451	0.5386	0.5339	0.5309	0.5298	0.5305	0.5329	0.5370	0.5428	0.5502	0.5591	0.5696	0.5814
429.4000	7	0.3465	0.3646	0.3857	0.4099	0.4370	0.4668	0.4992	0.5341	0.5711	0.6101	0.6509	0.6932	0.7366	0.7811	0.8262	0.8718	0.9174	0.9629	1.0079	1.0523	1.0956	1.1376	1.1781	1.2168	1.2536	1.2881	1.3202	1.3496	1.3763	1.4001	1.4209	1.4384	1.4528	1.4638	1.4714	1.4757	1.4766	1.4741	1.4683	1.4591	1.4468	1.4313	1.4128	1.3914	1.3673	1.3405	1.3112	1.2797
433.0900	7	0.3593	0.3904	0.4220	0.4537	0.4855	0.5172	0.5486	0.5795	0.6098	0.6394	0.6680	0.6956	0.7219	0.7470	0.7706	0.7927	0.8132	0.8319	0.8489	0.8641	0.8774	0.8887	0.8982	0.9056	0.9112	0.9148	0.9164	0.9162	0.9140	0.9100	0.9042	0.8966	0.8873	0.8762	0.8636	0.8493	0.8335	0.8163	0.7975	0.7774	0.7560	0.7332	0.7092	0.6841	0.6577	0.6304	0.6019	0.5726
439.1500	7	0.7983	0.7608	0.7231	0.6853	0.6476	0.6103	0.5737	0.5378	0.5029	0.4693	0.4371	0.4065	0.3777	0.3508	0.3260	0.3034	0.2831	0.2652	0.2499	0.2371	0.2270	0.2196	0.2148	0.2127	0.2134	0.2166	0.2225	0.2308	0.2417	0.2549	0.2704	0.2880	0.3077	0.3292	0.3525	0.3773	0.4036	0.4312	0.4598	0.4893	0.5195	0.5503	0.5815	0.6128	0.6441	0.6753	0.7061	0.7364
470.9000	7	-0.9093	-0.8836	-0.8602	-0.8393	-0.8209	-0.8052	-0.7921	-0.7817	-0.7740	-0.7689	-0.7664	-0.7664	-0.7687	-0.7732	-0.7798	-0.7883	-0.7985	-0.8101	-0.8230	-0.8368	-0.8514	-0.8666	-0.8820	-0.8974	-0.9126	-0.9274	-0.9415	-0.9547	-0.9669	-0.9779	-0.9875	-0.9956	-1.0021	-1.0069	-1.0099	-1.0112	-1.0106	-1.0083	-1.0042	-0.9985	-0.9911	-0.9823	-0.9721	-0.9607	-0.9482	-0.9348	-0.9207	-0.9061
487.2900	7	0.4668	0.4804	0.4950	0.5105	0.5270	0.5442	0.5622	0.5807	0.5998	0.6193	0.6391	0.6589	0.6788	0.6985	0.7179	0.7369	0.7553	0.7730	0.7898	0.8056	0.8203	0.8337	0.8458	0.8565	0.8657	0.8732	0.8792	0.8835	0.8860	0.8869	0.8860	0.8835	0.8793	0.8735	0.8661	0.8573	0.8471	0.8357	0.8230	0.8094	0.7948	0.7794	0.7633	0.7467	0.7298	0.7126	0.6954	0.6781
500.5500	7	1.7523	1.7376	1.7208	1.7020	1.6813	1.6588	1.6346	1.6089	1.5819	1.5538	1.5248	1.4950	1.4648	1.4343	1.4038	1.3735	1.3437	1.3146	1.2864	1.2593	1.2335	1.2092	1.1867	1.1659	1.1471	1.1304	1.1159	1.1036	1.0935	1.0857	1.0802	1.0769	1.0758	1.0768	1.0797	1.0846	1.0911	1.0992	1.1086	1.1193	1.1310	1.1434	1.1565	1.1699	1.1835	1.1971	1.2105	1.2234
526.5000	7	-0.4392	-0.4439	-0.4483	-0.4522	-0.4555	-0.4582	-0.4601	-0.4611	-0.4612	-0.4602	-0.4582	-0.4551	-0.4508	-0.4455	-0.4391	-0.4316	-0.4231	-0.4137	-0.4035	-0.3925	-0.3809	-0.3689	-0.3565	-0.3440	-0.3314	-0.3190	-0.3069	-0.2953	-0.2843	-0.2742	-0.2650	-0.2570	-0.2503	-0.2450	-0.2412	-0.2391	-0.2387	-0.2401	-0.2433	-0.2485	-0.2555	-0.2645	-0.2753	-0.2879	-0.3023	-0.3184	-0.3360	-0.3551
546.0000	7	0.4139	0.4117	0.4091	0.4061	0.4028	0.3992	0.3954	0.3914	0.3873	0.3831	0.3788	0.3745	0.3703	0.3660	0.3618	0.3577	0.3537	0.3498	0.3460	0.3423	0.3387	0.3353	0.3320	0.3288	0.3258	0.3229	0.3202	0.3176	0.3151	0.3128	0.3106	0.3085	0.3065	0.3046	0.3028	0.3012	0.2996	0.2981	0.2966	0.2953	0.2939	0.2926	0.2913	0.2900	0.2887	0.2874	0.2861	0.2846
559.6500	7	1.2164	1.2205	1.2253	1.2308	1.2370	1.2437	1.2508	1.2585	1.2664	1.2747	1.2833	1.2920	1.3009	1.3099	1.3189	1.3279	1.3368	1.3457	1.3544	1.3630	1.3713	1.3794	1.3873	1.3949	1.4022	1.4091	1.4157	1.4220	1.4278	1.4333	1.4383	1.4429	1.4471	1.4508	1.4540	1.4567	1.4588	1.4605	1.4616	1.4622	1.4622	1.4616	1.4605	1.4587	1.4564	1.4535	1.4500	1.4459
585.8500	7	0.2509	0.2385	0.2257	0.2124	0.1989	0.1850	0.1707	0.1562	0.1414	0.1264	0.1112	0.0957	0.0801	0.0644	0.0486	0.0327	0.0167	0.0007	-0.0153	-0.0313	-0.0473	-0.0632	-0.0791	-0.0949	-0.1105	-0.1261	-0.1416	-0.1569	-0.1721	-0.1872	-0.2021	-0.2169	-0.2315	-0.2460	-0.2604	-0.2746	-0.2887	-0.3026	-0.3164	-0.3301	-0.3437	-0.3572	-0.3706	-0.3839	-0.3971	-0.4103	-0.4233	-0.4364
[truncated: 953 more columns]
