# Supplementary material for: Inhibitory medial zona incerta pathway drives exploratory behavior by inhibiting glutamatergic cuneiform neurons
Source: Nat Commun. 2024 Feb 7;15:1160. doi: 10.1038/s41467-024-45288-x (PMC10850156; doi:10.1038/s41467-024-45288-x)
Supplement: Supplementary file 4 — Supplementary Software [file 41467_2024_45288_MOESM4_ESM.zip › Fiber Photometry Software/Outputs - from Sample Data/Holeboard outputs/Holeboard_cleversys/HoleBoard_Full - peak-triggered.csv]

# time	condition	-5.0000	-4.9900	-4.9800	-4.9700	-4.9600	-4.9500	-4.9400	-4.9300	-4.9200	-4.9100	-4.9000	-4.8900	-4.8800	-4.8700	-4.8600	-4.8500	-4.8400	-4.8300	-4.8200	-4.8100	-4.8000	-4.7900	-4.7800	-4.7700	-4.7600	-4.7500	-4.7400	-4.7300	-4.7200	-4.7100	-4.7000	-4.6900	-4.6800	-4.6700	-4.6600	-4.6500	-4.6400	-4.6300	-4.6200	-4.6100	-4.6000	-4.5900	-4.5800	-4.5700	-4.5600	-4.5500	-4.5400	-4.5300
85.9100	1	1.0534	1.0453	1.0357	1.0246	1.0121	0.9985	0.9837	0.9680	0.9514	0.9342	0.9166	0.8986	0.8804	0.8623	0.8443	0.8266	0.8095	0.7929	0.7771	0.7622	0.7483	0.7355	0.7239	0.7136	0.7046	0.6971	0.6910	0.6864	0.6832	0.6816	0.6814	0.6827	0.6854	0.6895	0.6948	0.7014	0.7091	0.7179	0.7276	0.7382	0.7495	0.7614	0.7738	0.7866	0.7997	0.8129	0.8261	0.8391
108.0200	1	-1.6673	-1.6700	-1.6727	-1.6754	-1.6781	-1.6808	-1.6835	-1.6861	-1.6886	-1.6910	-1.6933	-1.6954	-1.6974	-1.6991	-1.7007	-1.7019	-1.7030	-1.7037	-1.7041	-1.7042	-1.7040	-1.7034	-1.7025	-1.7012	-1.6996	-1.6977	-1.6954	-1.6927	-1.6898	-1.6866	-1.6831	-1.6794	-1.6755	-1.6715	-1.6673	-1.6631	-1.6588	-1.6545	-1.6502	-1.6461	-1.6422	-1.6384	-1.6349	-1.6317	-1.6288	-1.6264	-1.6243	-1.6227
191.1700	1	-0.8859	-0.8842	-0.8817	-0.8786	-0.8747	-0.8702	-0.8650	-0.8593	-0.8530	-0.8461	-0.8388	-0.8310	-0.8229	-0.8145	-0.8058	-0.7970	-0.7880	-0.7790	-0.7700	-0.7611	-0.7524	-0.7440	-0.7358	-0.7281	-0.7207	-0.7139	-0.7076	-0.7018	-0.6967	-0.6922	-0.6884	-0.6852	-0.6827	-0.6809	-0.6796	-0.6790	-0.6789	-0.6792	-0.6800	-0.6810	-0.6823	-0.6836	-0.6850	-0.6862	-0.6872	-0.6878	-0.6878	-0.6871
233.1800	1	-0.6010	-0.6242	-0.6477	-0.6712	-0.6948	-0.7183	-0.7417	-0.7649	-0.7877	-0.8102	-0.8322	-0.8536	-0.8743	-0.8942	-0.9132	-0.9312	-0.9481	-0.9638	-0.9783	-0.9914	-1.0031	-1.0133	-1.0219	-1.0289	-1.0342	-1.0379	-1.0398	-1.0399	-1.0383	-1.0350	-1.0299	-1.0230	-1.0145	-1.0044	-0.9926	-0.9793	-0.9646	-0.9485	-0.9311	-0.9126	-0.8930	-0.8724	-0.8511	-0.8290	-0.8065	-0.7835	-0.7603	-0.7371
248.6300	1	0.7189	0.7168	0.7147	0.7126	0.7103	0.7080	0.7054	0.7027	0.6997	0.6965	0.6929	0.6890	0.6846	0.6799	0.6746	0.6689	0.6626	0.6557	0.6482	0.6401	0.6313	0.6218	0.6116	0.6006	0.5890	0.5765	0.5634	0.5494	0.5348	0.5194	0.5033	0.4866	0.4692	0.4513	0.4328	0.4138	0.3944	0.3746	0.3545	0.3343	0.3138	0.2933	0.2729	0.2525	0.2323	0.2123	0.1927	0.1734
288.6100	1	-0.9200	-0.9249	-0.9300	-0.9353	-0.9407	-0.9464	-0.9521	-0.9580	-0.9641	-0.9702	-0.9764	-0.9827	-0.9890	-0.9955	-1.0020	-1.0086	-1.0152	-1.0218	-1.0285	-1.0351	-1.0417	-1.0482	-1.0546	-1.0608	-1.0668	-1.0726	-1.0780	-1.0831	-1.0877	-1.0918	-1.0953	-1.0981	-1.1002	-1.1014	-1.1018	-1.1013	-1.0997	-1.0971	-1.0934	-1.0886	-1.0826	-1.0754	-1.0669	-1.0573	-1.0466	-1.0347	-1.0217	-1.0076
303.3400	1	0.4561	0.4388	0.4221	0.4065	0.3921	0.3792	0.3680	0.3588	0.3516	0.3466	0.3440	0.3438	0.3462	0.3511	0.3586	0.3687	0.3813	0.3963	0.4136	0.4332	0.4548	0.4782	0.5033	0.5298	0.5576	0.5863	0.6157	0.6456	0.6757	0.7058	0.7356	0.7648	0.7934	0.8209	0.8474	0.8726	0.8963	0.9185	0.9390	0.9579	0.9751	0.9905	1.0043	1.0165	1.0271	1.0363	1.0443	1.0512
345.2500	1	0.7618	0.7477	0.7341	0.7209	0.7083	0.6962	0.6847	0.6738	0.6635	0.6538	0.6447	0.6361	0.6281	0.6205	0.6134	0.6066	0.6001	0.5939	0.5878	0.5819	0.5760	0.5700	0.5640	0.5578	0.5514	0.5446	0.5376	0.5301	0.5222	0.5139	0.5050	0.4957	0.4858	0.4754	0.4645	0.4531	0.4412	0.4289	0.4162	0.4031	0.3896	0.3759	0.3620	0.3479	0.3337	0.3195	0.3053	0.2912
379.2900	1	-0.1733	-0.1700	-0.1660	-0.1613	-0.1557	-0.1492	-0.1416	-0.1329	-0.1230	-0.1118	-0.0992	-0.0853	-0.0699	-0.0531	-0.0348	-0.0151	0.0060	0.0285	0.0523	0.0774	0.1036	0.1309	0.1592	0.1883	0.2182	0.2488	0.2798	0.3111	0.3427	0.3744	0.4060	0.4375	0.4687	0.4995	0.5297	0.5594	0.5883	0.6165	0.6439	0.6704	0.6959	0.7206	0.7443	0.7670	0.7888	0.8098	0.8299	0.8492
379.8900	1	1.0669	1.0844	1.1024	1.1211	1.1403	1.1602	1.1809	1.2022	1.2243	1.2471	1.2706	1.2947	1.3194	1.3447	1.3705	1.3967	1.4233	1.4500	1.4769	1.5039	1.5307	1.5573	1.5836	1.6095	1.6349	1.6595	1.6834	1.7063	1.7282	1.7491	1.7687	1.7870	1.8039	1.8193	1.8333	1.8456	1.8564	1.8655	1.8729	1.8786	1.8826	1.8850	1.8857	1.8847	1.8822	1.8781	1.8725	1.8655
422.4200	1	-0.3542	-0.3389	-0.3236	-0.3083	-0.2929	-0.2777	-0.2626	-0.2477	-0.2330	-0.2185	-0.2044	-0.1905	-0.1770	-0.1638	-0.1509	-0.1383	-0.1260	-0.1140	-0.1022	-0.0906	-0.0792	-0.0680	-0.0568	-0.0457	-0.0346	-0.0234	-0.0123	-0.0010	0.0104	0.0220	0.0337	0.0455	0.0575	0.0697	0.0819	0.0943	0.1067	0.1191	0.1314	0.1436	0.1555	0.1671	0.1783	0.1889	0.1989	0.2080	0.2163	0.2235
435.8900	1	-0.2082	-0.1996	-0.1910	-0.1826	-0.1745	-0.1666	-0.1592	-0.1521	-0.1455	-0.1394	-0.1339	-0.1288	-0.1242	-0.1201	-0.1164	-0.1131	-0.1101	-0.1073	-0.1047	-0.1021	-0.0995	-0.0968	-0.0938	-0.0904	-0.0865	-0.0820	-0.0769	-0.0709	-0.0640	-0.0561	-0.0472	-0.0372	-0.0260	-0.0136	-0.0000	0.0147	0.0307	0.0478	0.0659	0.0851	0.1051	0.1259	0.1473	0.1693	0.1916	0.2140	0.2365	0.2587
550.2100	1	1.1481	1.1421	1.1348	1.1259	1.1157	1.1039	1.0907	1.0762	1.0602	1.0431	1.0247	1.0053	0.9848	0.9636	0.9416	0.9190	0.8959	0.8726	0.8491	0.8256	0.8023	0.7793	0.7567	0.7348	0.7136	0.6932	0.6738	0.6556	0.6385	0.6227	0.6083	0.5952	0.5837	0.5736	0.5651	0.5582	0.5527	0.5488	0.5464	0.5455	0.5459	0.5478	0.5509	0.5553	0.5608	0.5675	0.5751	0.5836
85.9100	2	1.0534	1.0453	1.0357	1.0246	1.0121	0.9985	0.9837	0.9680	0.9514	0.9342	0.9166	0.8986	0.8804	0.8623	0.8443	0.8266	0.8095	0.7929	0.7771	0.7622	0.7483	0.7355	0.7239	0.7136	0.7046	0.6971	0.6910	0.6864	0.6832	0.6816	0.6814	0.6827	0.6854	0.6895	0.6948	0.7014	0.7091	0.7179	0.7276	0.7382	0.7495	0.7614	0.7738	0.7866	0.7997	0.8129	0.8261	0.8391
288.6100	2	-0.9200	-0.9249	-0.9300	-0.9353	-0.9407	-0.9464	-0.9521	-0.9580	-0.9641	-0.9702	-0.9764	-0.9827	-0.9890	-0.9955	-1.0020	-1.0086	-1.0152	-1.0218	-1.0285	-1.0351	-1.0417	-1.0482	-1.0546	-1.0608	-1.0668	-1.0726	-1.0780	-1.0831	-1.0877	-1.0918	-1.0953	-1.0981	-1.1002	-1.1014	-1.1018	-1.1013	-1.0997	-1.0971	-1.0934	-1.0886	-1.0826	-1.0754	-1.0669	-1.0573	-1.0466	-1.0347	-1.0217	-1.0076
345.2500	2	0.7618	0.7477	0.7341	0.7209	0.7083	0.6962	0.6847	0.6738	0.6635	0.6538	0.6447	0.6361	0.6281	0.6205	0.6134	0.6066	0.6001	0.5939	0.5878	0.5819	0.5760	0.5700	0.5640	0.5578	0.5514	0.5446	0.5376	0.5301	0.5222	0.5139	0.5050	0.4957	0.4858	0.4754	0.4645	0.4531	0.4412	0.4289	0.4162	0.4031	0.3896	0.3759	0.3620	0.3479	0.3337	0.3195	0.3053	0.2912
435.8900	2	-0.2082	-0.1996	-0.1910	-0.1826	-0.1745	-0.1666	-0.1592	-0.1521	-0.1455	-0.1394	-0.1339	-0.1288	-0.1242	-0.1201	-0.1164	-0.1131	-0.1101	-0.1073	-0.1047	-0.1021	-0.0995	-0.0968	-0.0938	-0.0904	-0.0865	-0.0820	-0.0769	-0.0709	-0.0640	-0.0561	-0.0472	-0.0372	-0.0260	-0.0136	-0.0000	0.0147	0.0307	0.0478	0.0659	0.0851	0.1051	0.1259	0.1473	0.1693	0.1916	0.2140	0.2365	0.2587
108.0200	3	-1.6673	-1.6700	-1.6727	-1.6754	-1.6781	-1.6808	-1.6835	-1.6861	-1.6886	-1.6910	-1.6933	-1.6954	-1.6974	-1.6991	-1.7007	-1.7019	-1.7030	-1.7037	-1.7041	-1.7042	-1.7040	-1.7034	-1.7025	-1.7012	-1.6996	-1.6977	-1.6954	-1.6927	-1.6898	-1.6866	-1.6831	-1.6794	-1.6755	-1.6715	-1.6673	-1.6631	-1.6588	-1.6545	-1.6502	-1.6461	-1.6422	-1.6384	-1.6349	-1.6317	-1.6288	-1.6264	-1.6243	-1.6227
191.1700	3	-0.8859	-0.8842	-0.8817	-0.8786	-0.8747	-0.8702	-0.8650	-0.8593	-0.8530	-0.8461	-0.8388	-0.8310	-0.8229	-0.8145	-0.8058	-0.7970	-0.7880	-0.7790	-0.7700	-0.7611	-0.7524	-0.7440	-0.7358	-0.7281	-0.7207	-0.7139	-0.7076	-0.7018	-0.6967	-0.6922	-0.6884	-0.6852	-0.6827	-0.6809	-0.6796	-0.6790	-0.6789	-0.6792	-0.6800	-0.6810	-0.6823	-0.6836	-0.6850	-0.6862	-0.6872	-0.6878	-0.6878	-0.6871
233.1800	3	-0.6010	-0.6242	-0.6477	-0.6712	-0.6948	-0.7183	-0.7417	-0.7649	-0.7877	-0.8102	-0.8322	-0.8536	-0.8743	-0.8942	-0.9132	-0.9312	-0.9481	-0.9638	-0.9783	-0.9914	-1.0031	-1.0133	-1.0219	-1.0289	-1.0342	-1.0379	-1.0398	-1.0399	-1.0383	-1.0350	-1.0299	-1.0230	-1.0145	-1.0044	-0.9926	-0.9793	-0.9646	-0.9485	-0.9311	-0.9126	-0.8930	-0.8724	-0.8511	-0.8290	-0.8065	-0.7835	-0.7603	-0.7371
248.6300	3	0.7189	0.7168	0.7147	0.7126	0.7103	0.7080	0.7054	0.7027	0.6997	0.6965	0.6929	0.6890	0.6846	0.6799	0.6746	0.6689	0.6626	0.6557	0.6482	0.6401	0.6313	0.6218	0.6116	0.6006	0.5890	0.5765	0.5634	0.5494	0.5348	0.5194	0.5033	0.4866	0.4692	0.4513	0.4328	0.4138	0.3944	0.3746	0.3545	0.3343	0.3138	0.2933	0.2729	0.2525	0.2323	0.2123	0.1927	0.1734
303.3400	3	0.4561	0.4388	0.4221	0.4065	0.3921	0.3792	0.3680	0.3588	0.3516	0.3466	0.3440	0.3438	0.3462	0.3511	0.3586	0.3687	0.3813	0.3963	0.4136	0.4332	0.4548	0.4782	0.5033	0.5298	0.5576	0.5863	0.6157	0.6456	0.6757	0.7058	0.7356	0.7648	0.7934	0.8209	0.8474	0.8726	0.8963	0.9185	0.9390	0.9579	0.9751	0.9905	1.0043	1.0165	1.0271	1.0363	1.0443	1.0512
379.2900	3	-0.1733	-0.1700	-0.1660	-0.1613	-0.1557	-0.1492	-0.1416	-0.1329	-0.1230	-0.1118	-0.0992	-0.0853	-0.0699	-0.0531	-0.0348	-0.0151	0.0060	0.0285	0.0523	0.0774	0.1036	0.1309	0.1592	0.1883	0.2182	0.2488	0.2798	0.3111	0.3427	0.3744	0.4060	0.4375	0.4687	0.4995	0.5297	0.5594	0.5883	0.6165	0.6439	0.6704	0.6959	0.7206	0.7443	0.7670	0.7888	0.8098	0.8299	0.8492
422.4200	3	-0.3542	-0.3389	-0.3236	-0.3083	-0.2929	-0.2777	-0.2626	-0.2477	-0.2330	-0.2185	-0.2044	-0.1905	-0.1770	-0.1638	-0.1509	-0.1383	-0.1260	-0.1140	-0.1022	-0.0906	-0.0792	-0.0680	-0.0568	-0.0457	-0.0346	-0.0234	-0.0123	-0.0010	0.0104	0.0220	0.0337	0.0455	0.0575	0.0697	0.0819	0.0943	0.1067	0.1191	0.1314	0.1436	0.1555	0.1671	0.1783	0.1889	0.1989	0.2080	0.2163	0.2235
550.2100	3	1.1481	1.1421	1.1348	1.1259	1.1157	1.1039	1.0907	1.0762	1.0602	1.0431	1.0247	1.0053	0.9848	0.9636	0.9416	0.9190	0.8959	0.8726	0.8491	0.8256	0.8023	0.7793	0.7567	0.7348	0.7136	0.6932	0.6738	0.6556	0.6385	0.6227	0.6083	0.5952	0.5837	0.5736	0.5651	0.5582	0.5527	0.5488	0.5464	0.5455	0.5459	0.5478	0.5509	0.5553	0.5608	0.5675	0.5751	0.5836
233.1800	7	-0.6010	-0.6242	-0.6477	-0.6712	-0.6948	-0.7183	-0.7417	-0.7649	-0.7877	-0.8102	-0.8322	-0.8536	-0.8743	-0.8942	-0.9132	-0.9312	-0.9481	-0.9638	-0.9783	-0.9914	-1.0031	-1.0133	-1.0219	-1.0289	-1.0342	-1.0379	-1.0398	-1.0399	-1.0383	-1.0350	-1.0299	-1.0230	-1.0145	-1.0044	-0.9926	-0.9793	-0.9646	-0.9485	-0.9311	-0.9126	-0.8930	-0.8724	-0.8511	-0.8290	-0.8065	-0.7835	-0.7603	-0.7371
345.2500	7	0.7618	0.7477	0.7341	0.7209	0.7083	0.6962	0.6847	0.6738	0.6635	0.6538	0.6447	0.6361	0.6281	0.6205	0.6134	0.6066	0.6001	0.5939	0.5878	0.5819	0.5760	0.5700	0.5640	0.5578	0.5514	0.5446	0.5376	0.5301	0.5222	0.5139	0.5050	0.4957	0.4858	0.4754	0.4645	0.4531	0.4412	0.4289	0.4162	0.4031	0.3896	0.3759	0.3620	0.3479	0.3337	0.3195	0.3053	0.2912
[truncated: 953 more columns]
