# Supplementary material for: Inhibitory medial zona incerta pathway drives exploratory behavior by inhibiting glutamatergic cuneiform neurons
Source: Nat Commun. 2024 Feb 7;15:1160. doi: 10.1038/s41467-024-45288-x (PMC10850156; doi:10.1038/s41467-024-45288-x)
Supplement: Supplementary file 4 — Supplementary Software [file 41467_2024_45288_MOESM4_ESM.zip › Fiber Photometry Software/Outputs - from Sample Data/OFT outputs/mZ1FP1-1L_2_OFT - exported/mZ1FP1-1L_2_OFT - dff.csv]

# time	dff
0.0861	-3.1904
0.0961	-0.4087
0.1061	-1.5139
0.1161	-0.9264
0.1261	-1.3120
0.1361	-1.0698
0.1461	-1.2146
0.1561	-1.1100
0.1661	-1.1635
0.1761	-1.1550
0.1861	-1.1864
0.1961	-1.2028
0.2061	-1.2023
0.2161	-1.1919
0.2261	-1.1805
0.2361	-1.1645
0.2461	-1.1502
0.2561	-1.1363
0.2661	-1.1332
0.2761	-1.1366
0.2861	-1.1515
0.2961	-1.1626
0.3061	-1.1693
0.3161	-1.1814
0.3261	-1.1896
0.3361	-1.2066
0.3461	-1.2060
0.3561	-1.2054
0.3661	-1.2047
0.3761	-1.2040
0.3861	-1.2033
0.3961	-1.2026
0.4061	-1.2017
0.4161	-1.2009
0.4261	-1.2000
0.4361	-1.1990
0.4461	-1.1979
0.4561	-1.1968
0.4661	-1.1956
0.4761	-1.1943
0.4861	-1.1930
0.4961	-1.1916
0.5061	-1.1901
0.5161	-1.1885
0.5261	-1.1869
0.5361	-1.1853
0.5461	-1.1836
0.5561	-1.1819
0.5661	-1.1801
0.5761	-1.1783
0.5861	-1.1766
0.5961	-1.1748
0.6061	-1.1731
0.6161	-1.1714
0.6261	-1.1698
0.6361	-1.1682
0.6461	-1.1668
0.6561	-1.1654
0.6661	-1.1641
0.6761	-1.1629
0.6861	-1.1618
0.6961	-1.1609
0.7061	-1.1601
0.7161	-1.1595
0.7261	-1.1591
0.7361	-1.1588
0.7461	-1.1587
0.7561	-1.1588
0.7661	-1.1590
0.7761	-1.1595
0.7861	-1.1601
0.7961	-1.1610
0.8061	-1.1620
0.8161	-1.1633
0.8261	-1.1647
0.8361	-1.1663
0.8461	-1.1681
0.8561	-1.1701
0.8661	-1.1723
0.8761	-1.1746
0.8861	-1.1772
0.8961	-1.1799
0.9061	-1.1828
0.9161	-1.1859
0.9261	-1.1891
0.9361	-1.1925
0.9461	-1.1961
0.9561	-1.1999
0.9661	-1.2038
0.9761	-1.2079
0.9861	-1.2122
0.9961	-1.2167
1.0061	-1.2213
1.0161	-1.2261
1.0261	-1.2311
1.0361	-1.2363
1.0461	-1.2417
1.0561	-1.2472
1.0661	-1.2530
1.0761	-1.2589
1.0861	-1.2651
1.0961	-1.2714
1.1061	-1.2780
1.1161	-1.2847
1.1261	-1.2916
1.1361	-1.2988
1.1461	-1.3061
1.1561	-1.3136
1.1661	-1.3212
1.1761	-1.3290
1.1861	-1.3370
1.1961	-1.3451
1.2061	-1.3533
1.2161	-1.3615
1.2261	-1.3699
1.2361	-1.3782
1.2461	-1.3866
1.2561	-1.3950
1.2661	-1.4034
1.2761	-1.4116
1.2861	-1.4198
1.2961	-1.4279
1.3061	-1.4357
1.3161	-1.4434
1.3261	-1.4508
1.3361	-1.4580
1.3461	-1.4648
1.3561	-1.4714
1.3661	-1.4776
1.3761	-1.4833
1.3861	-1.4887
1.3961	-1.4937
1.4061	-1.4982
1.4161	-1.5023
1.4261	-1.5058
1.4361	-1.5089
1.4461	-1.5116
1.4561	-1.5137
1.4661	-1.5154
1.4761	-1.5167
1.4861	-1.5175
1.4961	-1.5179
1.5061	-1.5179
1.5161	-1.5175
1.5261	-1.5169
1.5361	-1.5160
1.5461	-1.5148
1.5561	-1.5135
1.5661	-1.5121
1.5761	-1.5106
1.5861	-1.5091
1.5961	-1.5076
1.6061	-1.5063
1.6161	-1.5052
1.6261	-1.5043
1.6361	-1.5037
1.6461	-1.5035
1.6561	-1.5037
1.6661	-1.5045
1.6761	-1.5058
1.6861	-1.5077
1.6961	-1.5102
1.7061	-1.5135
1.7161	-1.5175
1.7261	-1.5223
1.7361	-1.5279
1.7461	-1.5343
1.7561	-1.5415
1.7661	-1.5497
1.7761	-1.5586
1.7861	-1.5685
1.7961	-1.5792
1.8061	-1.5907
1.8161	-1.6030
1.8261	-1.6161
1.8361	-1.6299
1.8461	-1.6445
1.8561	-1.6597
1.8661	-1.6754
1.8761	-1.6918
1.8861	-1.7086
1.8961	-1.7258
1.9061	-1.7434
1.9161	-1.7613
1.9261	-1.7793
1.9361	-1.7976
1.9461	-1.8158
1.9561	-1.8341
1.9661	-1.8522
1.9761	-1.8702
1.9861	-1.8879
1.9961	-1.9054
2.0061	-1.9224
2.0161	-1.9390
2.0261	-1.9551
2.0361	-1.9706
2.0461	-1.9854
2.0561	-1.9996
2.0661	-2.0130
2.0761	-2.0257
2.0861	-2.0375
2.0961	-2.0484
2.1061	-2.0584
2.1161	-2.0674
2.1261	-2.0754
2.1361	-2.0825
2.1461	-2.0885
2.1561	-2.0934
2.1661	-2.0972
2.1761	-2.0999
2.1861	-2.1015
2.1961	-2.1019
2.2061	-2.1013
2.2161	-2.0994
2.2261	-2.0964
2.2361	-2.0922
2.2461	-2.0869
2.2561	-2.0804
2.2661	-2.0727
2.2761	-2.0639
2.2861	-2.0539
2.2961	-2.0428
2.3061	-2.0306
2.3161	-2.0172
2.3261	-2.0028
2.3361	-1.9873
2.3461	-1.9709
2.3561	-1.9534
2.3661	-1.9349
2.3761	-1.9156
2.3861	-1.8954
2.3961	-1.8744
2.4061	-1.8526
2.4161	-1.8302
2.4261	-1.8072
2.4361	-1.7836
2.4461	-1.7596
2.4561	-1.7352
2.4661	-1.7105
2.4761	-1.6856
2.4861	-1.6606
2.4961	-1.6355
2.5061	-1.6105
2.5161	-1.5857
2.5261	-1.5611
2.5361	-1.5368
2.5461	-1.5130
2.5561	-1.4896
2.5661	-1.4667
2.5761	-1.4444
2.5861	-1.4228
2.5961	-1.4018
2.6061	-1.3816
2.6161	-1.3620
2.6261	-1.3431
2.6361	-1.3249
2.6461	-1.3074
2.6561	-1.2904
2.6661	-1.2739
2.6761	-1.2579
2.6861	-1.2421
2.6961	-1.2265
2.7061	-1.2109
2.7161	-1.1952
2.7261	-1.1791
2.7361	-1.1625
2.7461	-1.1452
2.7561	-1.1268
2.7661	-1.1073
2.7761	-1.0863
2.7861	-1.0636
2.7961	-1.0389
2.8061	-1.0119
2.8161	-0.9825
2.8261	-0.9503
2.8361	-0.9151
2.8461	-0.8766
2.8561	-0.8346
2.8661	-0.7889
2.8761	-0.7393
2.8861	-0.6857
2.8961	-0.6278
2.9061	-0.5656
2.9161	-0.4989
2.9261	-0.4278
2.9361	-0.3521
2.9461	-0.2719
2.9561	-0.1873
2.9661	-0.0983
2.9761	-0.0051
2.9861	0.0922
2.9961	0.1933
3.0061	0.2980
3.0161	0.4061
3.0261	0.5171
3.0361	0.6307
3.0461	0.7465
3.0561	0.8641
3.0661	0.9831
3.0761	1.1029
3.0861	1.2230
3.0961	1.3429
3.1061	1.4621
3.1161	1.5801
3.1261	1.6962
3.1361	1.8099
3.1461	1.9208
3.1561	2.0282
3.1661	2.1317
3.1761	2.2307
3.1861	2.3248
3.1961	2.4136
3.2061	2.4965
3.2161	2.5733
3.2261	2.6437
3.2361	2.7072
3.2461	2.7638
3.2561	2.8131
3.2661	2.8551
3.2761	2.8896
3.2861	2.9167
3.2961	2.9362
3.3061	2.9484
3.3161	2.9532
3.3261	2.9509
3.3361	2.9417
3.3461	2.9259
3.3561	2.9037
3.3661	2.8755
3.3761	2.8416
3.3861	2.8026
3.3961	2.7589
3.4061	2.7108
3.4161	2.6590
3.4261	2.6040
3.4361	2.5462
3.4461	2.4862
3.4561	2.4246
3.4661	2.3618
3.4761	2.2985
3.4861	2.2351
3.4961	2.1721
3.5061	2.1101
3.5161	2.0493
3.5261	1.9904
3.5361	1.9337
3.5461	1.8796
3.5561	1.8283
3.5661	1.7803
3.5761	1.7357
3.5861	1.6947
3.5961	1.6576
3.6061	1.6244
3.6161	1.5953
3.6261	1.5703
3.6361	1.5494
3.6461	1.5326
3.6561	1.5198
3.6661	1.5110
3.6761	1.5059
3.6861	1.5045
3.6961	1.5065
3.7061	1.5118
3.7161	1.5201
3.7261	1.5312
3.7361	1.5448
3.7461	1.5607
3.7561	1.5785
3.7661	1.5980
3.7761	1.6189
3.7861	1.6410
3.7961	1.6640
3.8061	1.6876
3.8161	1.7115
3.8261	1.7356
3.8361	1.7595
3.8461	1.7832
3.8561	1.8064
3.8661	1.8289
3.8761	1.8506
3.8861	1.8714
3.8961	1.8912
3.9061	1.9098
3.9161	1.9273
3.9261	1.9435
3.9361	1.9585
3.9461	1.9722
3.9561	1.9846
3.9661	1.9958
3.9761	2.0058
3.9861	2.0146
3.9961	2.0224
4.0061	2.0291
4.0161	2.0349
4.0261	2.0398
4.0361	2.0439
4.0461	2.0472
4.0561	2.0500
4.0661	2.0522
4.0761	2.0539
4.0861	2.0552
4.0961	2.0561
4.1061	2.0568
4.1161	2.0572
4.1261	2.0574
4.1361	2.0574
4.1461	2.0573
4.1561	2.0570
4.1661	2.0566
4.1761	2.0560
4.1861	2.0553
4.1961	2.0544
4.2061	2.0532
4.2161	2.0518
4.2261	2.0500
4.2361	2.0478
4.2461	2.0452
4.2561	2.0421
4.2661	2.0384
4.2761	2.0341
4.2861	2.0291
4.2961	2.0234
4.3061	2.0168
4.3161	2.0093
4.3261	2.0009
4.3361	1.9915
4.3461	1.9810
4.3561	1.9695
4.3661	1.9570
4.3761	1.9433
4.3861	1.9285
4.3961	1.9126
4.4061	1.8956
4.4161	1.8776
4.4261	1.8584
4.4361	1.8383
4.4461	1.8172
4.4561	1.7952
4.4661	1.7724
4.4761	1.7488
4.4861	1.7245
4.4961	1.6996
4.5061	1.6743
4.5161	1.6485
4.5261	1.6223
4.5361	1.5960
4.5461	1.5696
4.5561	1.5432
4.5661	1.5169
4.5761	1.4908
4.5861	1.4650
4.5961	1.4397
4.6061	1.4148
4.6161	1.3906
4.6261	1.3670
4.6361	1.3443
4.6461	1.3223
4.6561	1.3013
4.6661	1.2813
4.6761	1.2624
4.6861	1.2445
4.6961	1.2277
4.7061	1.2122
4.7161	1.1978
4.7261	1.1846
4.7361	1.1726
4.7461	1.1618
4.7561	1.1523
4.7661	1.1439
4.7761	1.1368
4.7861	1.1308
4.7961	1.1259
4.8061	1.1221
4.8161	1.1194
4.8261	1.1177
4.8361	1.1169
4.8461	1.1171
4.8561	1.1181
4.8661	1.1200
4.8761	1.1226
4.8861	1.1259
4.8961	1.1298
4.9061	1.1344
4.9161	1.1394
4.9261	1.1449
4.9361	1.1509
4.9461	1.1572
4.9561	1.1638
4.9661	1.1707
4.9761	1.1778
4.9861	1.1851
4.9961	1.1925
5.0061	1.2000
5.0161	1.2075
5.0261	1.2150
5.0361	1.2225
5.0461	1.2299
5.0561	1.2372
5.0661	1.2444
5.0761	1.2515
5.0861	1.2584
5.0961	1.2651
5.1061	1.2716
5.1161	1.2778
5.1261	1.2838
5.1361	1.2896
5.1461	1.2950
5.1561	1.3002
5.1661	1.3050
5.1761	1.3096
5.1861	1.3138
5.1961	1.3176
5.2061	1.3212
5.2161	1.3243
5.2261	1.3271
5.2361	1.3296
5.2461	1.3316
5.2561	1.3333
5.2661	1.3346
5.2761	1.3355
5.2861	1.3360
5.2961	1.3361
5.3061	1.3359
5.3161	1.3352
5.3261	1.3341
5.3361	1.3327
5.3461	1.3308
5.3561	1.3286
5.3661	1.3259
5.3761	1.3229
5.3861	1.3196
5.3961	1.3159
5.4061	1.3118
5.4161	1.3074
5.4261	1.3027
5.4361	1.2976
5.4461	1.2923
5.4561	1.2867
5.4661	1.2809
5.4761	1.2749
5.4861	1.2686
5.4961	1.2622
5.5061	1.2556
5.5161	1.2489
5.5261	1.2422
5.5361	1.2353
5.5461	1.2285
5.5561	1.2216
5.5661	1.2148
5.5761	1.2081
5.5861	1.2014
5.5961	1.1949
5.6061	1.1885
5.6161	1.1823
5.6261	1.1763
5.6361	1.1705
5.6461	1.1650
5.6561	1.1597
5.6661	1.1547
5.6761	1.1500
5.6861	1.1456
5.6961	1.1415
5.7061	1.1377
5.7161	1.1342
5.7261	1.1310
5.7361	1.1281
5.7461	1.1254
5.7561	1.1229
5.7661	1.1207
5.7761	1.1187
5.7861	1.1168
5.7961	1.1150
5.8061	1.1133
5.8161	1.1117
5.8261	1.1100
5.8361	1.1084
5.8461	1.1066
5.8561	1.1046
5.8661	1.1025
5.8761	1.1002
5.8861	1.0976
5.8961	1.0946
5.9061	1.0913
5.9161	1.0876
5.9261	1.0835
5.9361	1.0789
5.9461	1.0738
5.9561	1.0682
5.9661	1.0620
5.9761	1.0554
5.9861	1.0482
5.9961	1.0404
6.0061	1.0322
6.0161	1.0234
6.0261	1.0142
6.0361	1.0045
6.0461	0.9945
6.0561	0.9841
6.0661	0.9734
6.0761	0.9626
6.0861	0.9515
6.0961	0.9404
6.1061	0.9293
6.1161	0.9184
6.1261	0.9076
6.1361	0.8971
6.1461	0.8870
6.1561	0.8773
6.1661	0.8683
6.1761	0.8599
6.1861	0.8524
6.1961	0.8456
6.2061	0.8399
6.2161	0.8352
6.2261	0.8316
6.2361	0.8291
6.2461	0.8280
6.2561	0.8281
6.2661	0.8296
6.2761	0.8324
6.2861	0.8367
6.2961	0.8423
6.3061	0.8493
6.3161	0.8578
6.3261	0.8675
6.3361	0.8786
6.3461	0.8909
6.3561	0.9044
6.3661	0.9190
6.3761	0.9347
6.3861	0.9512
6.3961	0.9685
6.4061	0.9865
6.4161	1.0051
6.4261	1.0240
6.4361	1.0432
6.4461	1.0626
6.4561	1.0819
6.4661	1.1010
6.4761	1.1198
6.4861	1.1381
6.4961	1.1557
6.5061	1.1726
6.5161	1.1886
6.5261	1.2035
6.5361	1.2173
6.5461	1.2298
6.5561	1.2410
6.5661	1.2507
6.5761	1.2589
6.5861	1.2654
6.5961	1.2704
6.6061	1.2737
6.6161	1.2753
6.6261	1.2753
6.6361	1.2736
6.6461	1.2703
6.6561	1.2654
6.6661	1.2591
6.6761	1.2513
6.6861	1.2422
6.6961	1.2319
6.7061	1.2206
6.7161	1.2082
6.7261	1.1951
6.7361	1.1812
6.7461	1.1669
6.7561	1.1522
6.7661	1.1373
6.7761	1.1224
6.7861	1.1077
6.7961	1.0932
6.8061	1.0792
6.8161	1.0659
6.8261	1.0533
6.8361	1.0416
6.8461	1.0309
6.8561	1.0215
6.8661	1.0133
6.8761	1.0064
6.8861	1.0011
6.8961	0.9972
6.9061	0.9950
6.9161	0.9944
6.9261	0.9954
6.9361	0.9981
6.9461	1.0024
6.9561	1.0084
6.9661	1.0160
6.9761	1.0251
6.9861	1.0357
6.9961	1.0477
7.0061	1.0610
7.0161	1.0755
7.0261	1.0911
7.0361	1.1077
7.0461	1.1251
7.0561	1.1433
7.0661	1.1621
7.0761	1.1813
7.0861	1.2008
7.0961	1.2205
7.1061	1.2402
7.1161	1.2599
7.1261	1.2792
7.1361	1.2983
7.1461	1.3168
7.1561	1.3347
7.1661	1.3520
7.1761	1.3684
7.1861	1.3840
7.1961	1.3986
7.2061	1.4123
7.2161	1.4249
7.2261	1.4364
7.2361	1.4468
7.2461	1.4561
7.2561	1.4643
7.2661	1.4714
7.2761	1.4775
7.2861	1.4825
7.2961	1.4866
7.3061	1.4899
7.3161	1.4923
7.3261	1.4939
7.3361	1.4949
7.3461	1.4954
7.3561	1.4955
7.3661	1.4952
7.3761	1.4947
7.3861	1.4941
7.3961	1.4935
7.4061	1.4930
7.4161	1.4928
7.4261	1.4930
7.4361	1.4936
7.4461	1.4948
7.4561	1.4967
7.4661	1.4993
7.4761	1.5028
7.4861	1.5073
7.4961	1.5127
7.5061	1.5193
7.5161	1.5269
7.5261	1.5357
7.5361	1.5456
7.5461	1.5568
7.5561	1.5692
7.5661	1.5827
7.5761	1.5975
7.5861	1.6133
7.5961	1.6303
7.6061	1.6484
7.6161	1.6674
7.6261	1.6873
7.6361	1.7081
7.6461	1.7296
7.6561	1.7517
7.6661	1.7744
7.6761	1.7974
7.6861	1.8208
7.6961	1.8443
7.7061	1.8679
7.7161	1.8913
7.7261	1.9145
7.7361	1.9373
7.7461	1.9595
7.7561	1.9812
7.7661	2.0020
7.7761	2.0219
7.7861	2.0408
7.7961	2.0585
7.8061	2.0749
7.8161	2.0900
7.8261	2.1036
7.8361	2.1156
7.8461	2.1260
7.8561	2.1347
7.8661	2.1417
7.8761	2.1469
7.8861	2.1503
7.8961	2.1520
7.9061	2.1518
7.9161	2.1499
7.9261	2.1463
7.9361	2.1411
7.9461	2.1343
7.9561	2.1260
7.9661	2.1163
7.9761	2.1054
7.9861	2.0933
7.9961	2.0803
8.0061	2.0664
8.0161	2.0519
8.0261	2.0369
8.0361	2.0216
8.0461	2.0063
8.0561	1.9911
8.0661	1.9762
8.0761	1.9618
8.0861	1.9481
8.0961	1.9354
8.1061	1.9239
8.1161	1.9137
8.1261	1.9050
8.1361	1.8980
8.1461	1.8929
8.1561	1.8899
8.1661	1.8890
8.1761	1.8905
8.1861	1.8944
8.1961	1.9009
8.2061	1.9099
8.2161	1.9216
8.2261	1.9359
8.2361	1.9530
8.2461	1.9727
8.2561	1.9950
8.2661	2.0199
8.2761	2.0473
8.2861	2.0770
8.2961	2.1090
8.3061	2.1431
8.3161	2.1790
8.3261	2.2166
8.3361	2.2557
8.3461	2.2961
8.3561	2.3375
8.3661	2.3796
8.3761	2.4222
8.3861	2.4649
8.3961	2.5076
8.4061	2.5499
8.4161	2.5915
8.4261	2.6322
8.4361	2.6716
8.4461	2.7095
8.4561	2.7456
8.4661	2.7797
8.4761	2.8115
8.4861	2.8408
8.4961	2.8674
8.5061	2.8912
8.5161	2.9119
8.5261	2.9295
8.5361	2.9438
8.5461	2.9547
8.5561	2.9623
8.5661	2.9665
8.5761	2.9673
8.5861	2.9647
8.5961	2.9588
8.6061	2.9498
8.6161	2.9377
8.6261	2.9226
8.6361	2.9049
8.6461	2.8846
8.6561	2.8619
8.6661	2.8372
8.6761	2.8106
8.6861	2.7825
8.6961	2.7531
8.7061	2.7226
8.7161	2.6915
8.7261	2.6599
8.7361	2.6281
8.7461	2.5965
8.7561	2.5654
8.7661	2.5349
8.7761	2.5053
8.7861	2.4770
8.7961	2.4500
8.8061	2.4247
8.8161	2.4011
8.8261	2.3794
8.8361	2.3598
8.8461	2.3423
8.8561	2.3271
8.8661	2.3141
8.8761	2.3033
8.8861	2.2948
8.8961	2.2886
8.9061	2.2844
8.9161	2.2823
8.9261	2.2821
8.9361	2.2836
8.9461	2.2867
8.9561	2.2912
8.9661	2.2969
8.9761	2.3035
8.9861	2.3108
8.9961	2.3186
9.0061	2.3266
9.0161	2.3345
9.0261	2.3422
9.0361	2.3493
9.0461	2.3556
9.0561	2.3609
9.0661	2.3649
9.0761	2.3675
9.0861	2.3684
9.0961	2.3675
9.1061	2.3646
9.1161	2.3596
9.1261	2.3524
9.1361	2.3429
9.1461	2.3311
9.1561	2.3169
9.1661	2.3004
9.1761	2.2816
9.1861	2.2605
9.1961	2.2373
9.2061	2.2120
9.2161	2.1849
9.2261	2.1560
9.2361	2.1255
9.2461	2.0937
9.2561	2.0607
9.2661	2.0268
9.2761	1.9922
9.2861	1.9571
9.2961	1.9218
9.3061	1.8866
9.3161	1.8517
9.3261	1.8172
9.3361	1.7835
9.3461	1.7508
9.3561	1.7192
9.3661	1.6889
9.3761	1.6601
9.3861	1.6330
9.3961	1.6076
9.4061	1.5841
9.4161	1.5625
9.4261	1.5428
9.4361	1.5251
9.4461	1.5093
9.4561	1.4955
9.4661	1.4835
9.4761	1.4732
9.4861	1.4645
9.4961	1.4573
9.5061	1.4513
9.5161	1.4465
9.5261	1.4426
9.5361	1.4395
9.5461	1.4368
9.5561	1.4343
9.5661	1.4319
9.5761	1.4292
9.5861	1.4261
9.5961	1.4223
9.6061	1.4177
9.6161	1.4119
9.6261	1.4049
9.6361	1.3964
9.6461	1.3863
9.6561	1.3746
9.6661	1.3610
9.6761	1.3456
9.6861	1.3282
9.6961	1.3090
9.7061	1.2878
9.7161	1.2649
9.7261	1.2402
9.7361	1.2140
9.7461	1.1862
9.7561	1.1572
9.7661	1.1272
9.7761	1.0963
9.7861	1.0648
9.7961	1.0331
9.8061	1.0014
9.8161	0.9699
9.8261	0.9392
9.8361	0.9093
9.8461	0.8807
9.8561	0.8538
9.8661	0.8287
9.8761	0.8059
9.8861	0.7857
9.8961	0.7682
9.9061	0.7538
9.9161	0.7427
9.9261	0.7351
9.9361	0.7312
9.9461	0.7311
9.9561	0.7350
9.9661	0.7429
9.9761	0.7549
9.9861	0.7709
9.9961	0.7910
10.0061	0.8150
10.0161	0.8428
10.0261	0.8743
10.0361	0.9094
10.0461	0.9476
10.0561	0.9890
10.0661	1.0330
10.0761	1.0795
10.0861	1.1280
10.0961	1.1783
10.1061	1.2300
10.1161	1.2827
10.1261	1.3360
10.1361	1.3895
10.1461	1.4428
10.1561	1.4955
10.1661	1.5472
10.1761	1.5976
10.1861	1.6464
10.1961	1.6930
10.2061	1.7374
10.2161	1.7790
10.2261	1.8177
10.2361	1.8533
10.2461	1.8855
10.2561	1.9142
10.2661	1.9391
10.2761	1.9603
10.2861	1.9775
10.2961	1.9909
10.3061	2.0003
10.3161	2.0059
10.3261	2.0076
10.3361	2.0056
10.3461	2.0000
10.3561	1.9910
10.3661	1.9786
10.3761	1.9632
10.3861	1.9449
10.3961	1.9240
10.4061	1.9007
10.4161	1.8753
10.4261	1.8481
10.4361	1.8193
10.4461	1.7891
10.4561	1.7580
10.4661	1.7260
10.4761	1.6936
10.4861	1.6609
10.4961	1.6282
10.5061	1.5957
10.5161	1.5636
10.5261	1.5321
10.5361	1.5014
10.5461	1.4717
10.5561	1.4430
10.5661	1.4155
10.5761	1.3892
10.5861	1.3643
10.5961	1.3407
10.6061	1.3186
10.6161	1.2979
10.6261	1.2785
10.6361	1.2606
10.6461	1.2439
10.6561	1.2285
10.6661	1.2143
10.6761	1.2012
10.6861	1.1890
10.6961	1.1778
10.7061	1.1674
10.7161	1.1576
10.7261	1.1484
10.7361	1.1397
10.7461	1.1313
10.7561	1.1231
10.7661	1.1150
10.7761	1.1069
10.7861	1.0988
10.7961	1.0905
10.8061	1.0820
10.8161	1.0731
10.8261	1.0640
10.8361	1.0544
10.8461	1.0443
10.8561	1.0338
10.8661	1.0229
10.8761	1.0114
10.8861	0.9995
10.8961	0.9870
10.9061	0.9742
10.9161	0.9609
10.9261	0.9473
10.9361	0.9333
10.9461	0.9191
10.9561	0.9045
10.9661	0.8899
10.9761	0.8750
10.9861	0.8601
10.9961	0.8452
11.0061	0.8304
11.0161	0.8156
11.0261	0.8009
11.0361	0.7864
11.0461	0.7721
11.0561	0.7581
11.0661	0.7443
11.0761	0.7309
11.0861	0.7177
11.0961	0.7049
11.1061	0.6924
11.1161	0.6803
11.1261	0.6685
11.1361	0.6570
11.1461	0.6458
11.1561	0.6349
11.1661	0.6242
11.1761	0.6137
11.1861	0.6034
11.1961	0.5933
11.2061	0.5833
11.2161	0.5733
11.2261	0.5634
11.2361	0.5535
11.2461	0.5436
11.2561	0.5335
11.2661	0.5234
11.2761	0.5132
11.2861	0.5028
11.2961	0.4922
11.3061	0.4814
11.3161	0.4705
11.3261	0.4593
11.3361	0.4479
11.3461	0.4363
11.3561	0.4244
11.3661	0.4124
11.3761	0.4002
11.3861	0.3879
11.3961	0.3754
11.4061	0.3628
11.4161	0.3501
11.4261	0.3374
11.4361	0.3247
11.4461	0.3121
11.4561	0.2995
11.4661	0.2870
11.4761	0.2747
11.4861	0.2626
11.4961	0.2507
11.5061	0.2390
11.5161	0.2277
11.5261	0.2166
11.5361	0.2059
11.5461	0.1956
11.5561	0.1857
11.5661	0.1762
11.5761	0.1670
11.5861	0.1583
11.5961	0.1500
11.6061	0.1421
11.6161	0.1347
11.6261	0.1276
11.6361	0.1208
11.6461	0.1144
11.6561	0.1084
11.6661	0.1026
11.6761	0.0971
11.6861	0.0919
11.6961	0.0869
11.7061	0.0820
11.7161	0.0774
11.7261	0.0728
11.7361	0.0683
11.7461	0.0639
11.7561	0.0596
11.7661	0.0553
11.7761	0.0510
11.7861	0.0467
11.7961	0.0424
11.8061	0.0381
11.8161	0.0338
11.8261	0.0295
11.8361	0.0253
11.8461	0.0210
11.8561	0.0169
11.8661	0.0128
11.8761	0.0089
11.8861	0.0051
11.8961	0.0015
11.9061	-0.0018
11.9161	-0.0048
11.9261	-0.0075
11.9361	-0.0098
11.9461	-0.0116
11.9561	-0.0129
11.9661	-0.0137
11.9761	-0.0139
11.9861	-0.0134
11.9961	-0.0122
12.0061	-0.0103
12.0161	-0.0076
12.0261	-0.0041
12.0361	0.0002
12.0461	0.0053
12.0561	0.0113
12.0661	0.0181
12.0761	0.0257
12.0861	0.0342
12.0961	0.0434
12.1061	0.0534
12.1161	0.0641
12.1261	0.0754
12.1361	0.0874
12.1461	0.0999
12.1561	0.1128
12.1661	0.1261
12.1761	0.1397
12.1861	0.1535
12.1961	0.1674
12.2061	0.1814
12.2161	0.1952
12.2261	0.2088
12.2361	0.2222
12.2461	0.2351
12.2561	0.2476
12.2661	0.2595
12.2761	0.2707
12.2861	0.2811
12.2961	0.2907
12.3061	0.2994
12.3161	0.3072
12.3261	0.3139
12.3361	0.3195
12.3461	0.3241
12.3561	0.3275
12.3661	0.3298
12.3761	0.3310
12.3861	0.3311
12.3961	0.3301
12.4061	0.3280
12.4161	0.3249
12.4261	0.3209
12.4361	0.3160
12.4461	0.3102
12.4561	0.3037
12.4661	0.2966
12.4761	0.2889
12.4861	0.2808
12.4961	0.2724
12.5061	0.2638
12.5161	0.2550
12.5261	0.2462
12.5361	0.2376
12.5461	0.2292
12.5561	0.2212
12.5661	0.2136
12.5761	0.2065
12.5861	0.2001
12.5961	0.1945
12.6061	0.1897
12.6161	0.1857
12.6261	0.1828
12.6361	0.1808
12.6461	0.1799
12.6561	0.1801
12.6661	0.1814
12.6761	0.1838
12.6861	0.1873
12.6961	0.1919
12.7061	0.1976
12.7161	0.2044
12.7261	0.2121
12.7361	0.2208
12.7461	0.2303
12.7561	0.2406
12.7661	0.2516
12.7761	0.2633
12.7861	0.2755
12.7961	0.2881
12.8061	0.3010
12.8161	0.3141
12.8261	0.3273
12.8361	0.3405
12.8461	0.3536
12.8561	0.3664
12.8661	0.3789
12.8761	0.3909
12.8861	0.4024
12.8961	0.4133
12.9061	0.4234
12.9161	0.4328
12.9261	0.4412
12.9361	0.4487
12.9461	0.4552
12.9561	0.4607
12.9661	0.4652
12.9761	0.4685
12.9861	0.4707
12.9961	0.4719
13.0061	0.4719
13.0161	0.4709
13.0261	0.4689
13.0361	0.4658
13.0461	0.4618
13.0561	0.4570
13.0661	0.4513
13.0761	0.4449
13.0861	0.4379
13.0961	0.4303
13.1061	0.4223
13.1161	0.4139
13.1261	0.4052
13.1361	0.3965
13.1461	0.3877
13.1561	0.3789
13.1661	0.3704
13.1761	0.3622
13.1861	0.3543
13.1961	0.3470
13.2061	0.3402
13.2161	0.3341
13.2261	0.3287
13.2361	0.3241
13.2461	0.3204
13.2561	0.3177
13.2661	0.3159
13.2761	0.3151
13.2861	0.3153
13.2961	0.3165
13.3061	0.3188
13.3161	0.3220
13.3261	0.3262
13.3361	0.3313
13.3461	0.3373
13.3561	0.3441
13.3661	0.3516
13.3761	0.3598
13.3861	0.3686
13.3961	0.3778
13.4061	0.3874
13.4161	0.3972
13.4261	0.4072
13.4361	0.4172
13.4461	0.4271
13.4561	0.4367
13.4661	0.4461
13.4761	0.4549
13.4861	0.4632
13.4961	0.4708
13.5061	0.4775
13.5161	0.4834
13.5261	0.4883
13.5361	0.4921
13.5461	0.4948
13.5561	0.4962
13.5661	0.4965
13.5761	0.4954
13.5861	0.4930
13.5961	0.4892
13.6061	0.4841
13.6161	0.4778
13.6261	0.4701
13.6361	0.4612
13.6461	0.4511
13.6561	0.4398
13.6661	0.4275
13.6761	0.4143
13.6861	0.4002
13.6961	0.3854
13.7061	0.3699
13.7161	0.3539
13.7261	0.3375
13.7361	0.3209
13.7461	0.3042
13.7561	0.2874
13.7661	0.2709
13.7761	0.2546
13.7861	0.2387
13.7961	0.2233
13.8061	0.2087
13.8161	0.1947
13.8261	0.1817
13.8361	0.1696
13.8461	0.1586
13.8561	0.1487
13.8661	0.1399
13.8761	0.1324
13.8861	0.1262
13.8961	0.1212
13.9061	0.1175
13.9161	0.1151
13.9261	0.1140
13.9361	0.1141
13.9461	0.1154
13.9561	0.1178
13.9661	0.1212
13.9761	0.1257
13.9861	0.1310
13.9961	0.1372
14.0061	0.1440
14.0161	0.1514
14.0261	0.1593
14.0361	0.1675
14.0461	0.1760
14.0561	0.1846
14.0661	0.1932
14.0761	0.2017
14.0861	0.2100
14.0961	0.2180
14.1061	0.2255
14.1161	0.2326
14.1261	0.2390
14.1361	0.2448
14.1461	0.2499
14.1561	0.2541
14.1661	0.2576
14.1761	0.2601
14.1861	0.2618
14.1961	0.2626
14.2061	0.2625
14.2161	0.2616
14.2261	0.2597
14.2361	0.2571
14.2461	0.2536
14.2561	0.2494
14.2661	0.2445
14.2761	0.2390
14.2861	0.2330
14.2961	0.2264
14.3061	0.2194
14.3161	0.2121
14.3261	0.2045
14.3361	0.1968
14.3461	0.1889
14.3561	0.1810
14.3661	0.1731
14.3761	0.1653
14.3861	0.1576
14.3961	0.1501
14.4061	0.1429
14.4161	0.1359
14.4261	0.1293
14.4361	0.1230
14.4461	0.1170
14.4561	0.1114
14.4661	0.1062
14.4761	0.1013
14.4861	0.0967
14.4961	0.0924
14.5061	0.0884
14.5161	0.0847
14.5261	0.0811
14.5361	0.0777
14.5461	0.0745
14.5561	0.0713
14.5661	0.0682
14.5761	0.0650
14.5861	0.0618
14.5961	0.0584
14.6061	0.0550
14.6161	0.0513
14.6261	0.0474
14.6361	0.0432
14.6461	0.0388
14.6561	0.0341
14.6661	0.0290
14.6761	0.0237
14.6861	0.0180
14.6961	0.0120
14.7061	0.0058
14.7161	-0.0008
14.7261	-0.0076
14.7361	-0.0146
14.7461	-0.0218
14.7561	-0.0291
14.7661	-0.0366
14.7761	-0.0441
14.7861	-0.0516
14.7961	-0.0591
14.8061	-0.0664
14.8161	-0.0737
14.8261	-0.0808
14.8361	-0.0876
14.8461	-0.0942
14.8561	-0.1006
14.8661	-0.1065
14.8761	-0.1122
14.8861	-0.1175
14.8961	-0.1224
14.9061	-0.1269
14.9161	-0.1311
14.9261	-0.1349
14.9361	-0.1384
14.9461	-0.1415
14.9561	-0.1443
14.9661	-0.1469
14.9761	-0.1493
14.9861	-0.1515
14.9961	-0.1536
15.0061	-0.1557
15.0161	-0.1577
15.0261	-0.1598
15.0361	-0.1619
15.0461	-0.1643
15.0561	-0.1668
15.0661	-0.1696
15.0761	-0.1728
15.0861	-0.1762
15.0961	-0.1801
15.1061	-0.1843
15.1161	-0.1890
15.1261	-0.1941
15.1361	-0.1997
15.1461	-0.2056
15.1561	-0.2120
15.1661	-0.2188
15.1761	-0.2259
15.1861	-0.2333
15.1961	-0.2410
15.2061	-0.2488
15.2161	-0.2567
15.2261	-0.2646
15.2361	-0.2725
15.2461	-0.2802
15.2561	-0.2877
15.2661	-0.2948
15.2761	-0.3014
15.2861	-0.3075
15.2961	-0.3129
15.3061	-0.3176
15.3161	-0.3214
15.3261	-0.3243
15.3361	-0.3262
15.3461	-0.3270
15.3561	-0.3267
15.3661	-0.3251
15.3761	-0.3224
15.3861	-0.3183
15.3961	-0.3130
15.4061	-0.3064
15.4161	-0.2985
15.4261	-0.2894
15.4361	-0.2790
15.4461	-0.2676
15.4561	-0.2550
15.4661	-0.2415
15.4761	-0.2270
15.4861	-0.2118
15.4961	-0.1958
15.5061	-0.1794
15.5161	-0.1625
15.5261	-0.1453
15.5361	-0.1280
15.5461	-0.1107
15.5561	-0.0935
15.5661	-0.0767
15.5761	-0.0603
15.5861	-0.0445
15.5961	-0.0295
15.6061	-0.0153
15.6161	-0.0021
15.6261	0.0100
15.6361	0.0209
15.6461	0.0305
15.6561	0.0387
15.6661	0.0456
15.6761	0.0509
15.6861	0.0548
15.6961	0.0572
15.7061	0.0581
15.7161	0.0575
15.7261	0.0555
15.7361	0.0521
15.7461	0.0474
15.7561	0.0415
15.7661	0.0344
15.7761	0.0264
15.7861	0.0174
15.7961	0.0077
15.8061	-0.0026
15.8161	-0.0134
15.8261	-0.0245
15.8361	-0.0358
15.8461	-0.0471
15.8561	-0.0583
15.8661	-0.0691
15.8761	-0.0795
15.8861	-0.0894
15.8961	-0.0984
15.9061	-0.1067
15.9161	-0.1139
15.9261	-0.1201
15.9361	-0.1251
15.9461	-0.1288
15.9561	-0.1312
15.9661	-0.1322
15.9761	-0.1317
15.9861	-0.1299
15.9961	-0.1266
16.0061	-0.1218
16.0161	-0.1156
16.0261	-0.1081
16.0361	-0.0992
16.0461	-0.0891
16.0561	-0.0778
16.0661	-0.0654
16.0761	-0.0520
16.0861	-0.0377
16.0961	-0.0227
16.1061	-0.0071
16.1161	0.0091
16.1261	0.0256
16.1361	0.0423
16.1461	0.0592
16.1561	0.0760
16.1661	0.0926
16.1761	0.1090
16.1861	0.1249
16.1961	0.1402
16.2061	0.1549
16.2161	0.1689
16.2261	0.1820
16.2361	0.1942
16.2461	0.2054
16.2561	0.2155
16.2661	0.2245
16.2761	0.2324
16.2861	0.2391
16.2961	0.2446
16.3061	0.2490
16.3161	0.2522
16.3261	0.2542
16.3361	0.2552
16.3461	0.2551
16.3561	0.2540
16.3661	0.2520
16.3761	0.2491
16.3861	0.2454
16.3961	0.2410
16.4061	0.2360
16.4161	0.2305
16.4261	0.2245
16.4361	0.2182
16.4461	0.2117
16.4561	0.2050
16.4661	0.1983
16.4761	0.1916
16.4861	0.1850
16.4961	0.1786
16.5061	0.1725
16.5161	0.1668
16.5261	0.1614
16.5361	0.1565
16.5461	0.1520
16.5561	0.1482
16.5661	0.1448
16.5761	0.1421
16.5861	0.1399
16.5961	0.1384
16.6061	0.1374
16.6161	0.1370
16.6261	0.1372
16.6361	0.1379
16.6461	0.1391
16.6561	0.1408
16.6661	0.1428
16.6761	0.1452
16.6861	0.1479
16.6961	0.1509
16.7061	0.1540
16.7161	0.1573
16.7261	0.1606
16.7361	0.1639
16.7461	0.1671
16.7561	0.1703
16.7661	0.1732
16.7761	0.1759
16.7861	0.1783
16.7961	0.1803
16.8061	0.1820
16.8161	0.1833
16.8261	0.1841
16.8361	0.1844
16.8461	0.1842
16.8561	0.1835
16.8661	0.1822
16.8761	0.1804
16.8861	0.1781
16.8961	0.1753
16.9061	0.1719
16.9161	0.1681
16.9261	0.1638
16.9361	0.1590
16.9461	0.1538
16.9561	0.1482
16.9661	0.1423
16.9761	0.1361
16.9861	0.1296
16.9961	0.1229
17.0061	0.1160
17.0161	0.1090
17.0261	0.1018
17.0361	0.0947
17.0461	0.0875
17.0561	0.0804
17.0661	0.0733
17.0761	0.0664
17.0861	0.0596
17.0961	0.0530
17.1061	0.0466
17.1161	0.0404
17.1261	0.0345
17.1361	0.0288
17.1461	0.0234
17.1561	0.0184
17.1661	0.0136
17.1761	0.0092
17.1861	0.0050
17.1961	0.0012
17.2061	-0.0023
17.2161	-0.0054
17.2261	-0.0083
17.2361	-0.0109
17.2461	-0.0132
17.2561	-0.0152
17.2661	-0.0169
17.2761	-0.0184
17.2861	-0.0196
17.2961	-0.0206
17.3061	-0.0213
17.3161	-0.0219
17.3261	-0.0222
17.3361	-0.0223
17.3461	-0.0223
17.3561	-0.0220
17.3661	-0.0216
17.3761	-0.0210
17.3861	-0.0202
17.3961	-0.0193
17.4061	-0.0182
17.4161	-0.0169
17.4261	-0.0155
17.4361	-0.0138
17.4461	-0.0120
17.4561	-0.0101
17.4661	-0.0079
17.4761	-0.0056
17.4861	-0.0031
17.4961	-0.0004
17.5061	0.0024
17.5161	0.0054
17.5261	0.0086
17.5361	0.0119
17.5461	0.0153
17.5561	0.0189
17.5661	0.0226
17.5761	0.0264
17.5861	0.0303
17.5961	0.0343
17.6061	0.0383
17.6161	0.0423
17.6261	0.0463
17.6361	0.0503
17.6461	0.0542
17.6561	0.0581
17.6661	0.0618
17.6761	0.0653
17.6861	0.0687
17.6961	0.0718
17.7061	0.0747
17.7161	0.0773
17.7261	0.0797
17.7361	0.0816
17.7461	0.0833
17.7561	0.0845
17.7661	0.0853
17.7761	0.0858
17.7861	0.0858
17.7961	0.0853
17.8061	0.0844
17.8161	0.0831
17.8261	0.0813
17.8361	0.0791
17.8461	0.0764
17.8561	0.0733
17.8661	0.0699
17.8761	0.0660
17.8861	0.0619
17.8961	0.0574
17.9061	0.0526
17.9161	0.0476
17.9261	0.0423
17.9361	0.0369
17.9461	0.0314
17.9561	0.0258
17.9661	0.0202
17.9761	0.0146
17.9861	0.0091
17.9961	0.0037
18.0061	-0.0015
18.0161	-0.0066
18.0261	-0.0114
18.0361	-0.0159
18.0461	-0.0200
18.0561	-0.0238
18.0661	-0.0272
18.0761	-0.0302
18.0861	-0.0327
18.0961	-0.0348
18.1061	-0.0363
18.1161	-0.0374
18.1261	-0.0379
18.1361	-0.0380
18.1461	-0.0375
18.1561	-0.0365
18.1661	-0.0351
18.1761	-0.0331
18.1861	-0.0308
18.1961	-0.0279
18.2061	-0.0247
18.2161	-0.0211
18.2261	-0.0172
18.2361	-0.0129
18.2461	-0.0084
18.2561	-0.0036
18.2661	0.0013
18.2761	0.0063
18.2861	0.0115
18.2961	0.0167
18.3061	0.0220
18.3161	0.0272
18.3261	0.0323
18.3361	0.0374
18.3461	0.0423
18.3561	0.0470
18.3661	0.0515
18.3761	0.0557
18.3861	0.0597
18.3961	0.0634
18.4061	0.0668
18.4161	0.0699
18.4261	0.0726
18.4361	0.0750
18.4461	0.0771
18.4561	0.0788
18.4661	0.0802
18.4761	0.0812
18.4861	0.0820
18.4961	0.0824
18.5061	0.0825
18.5161	0.0825
18.5261	0.0821
18.5361	0.0816
18.5461	0.0809
18.5561	0.0801
18.5661	0.0792
18.5761	0.0782
18.5861	0.0772
18.5961	0.0762
18.6061	0.0752
18.6161	0.0744
18.6261	0.0736
18.6361	0.0731
18.6461	0.0727
18.6561	0.0726
18.6661	0.0727
18.6761	0.0731
18.6861	0.0738
18.6961	0.0748
18.7061	0.0762
18.7161	0.0780
18.7261	0.0801
18.7361	0.0826
18.7461	0.0855
18.7561	0.0887
18.7661	0.0923
18.7761	0.0963
18.7861	0.1006
18.7961	0.1052
18.8061	0.1101
18.8161	0.1152
18.8261	0.1206
18.8361	0.1261
18.8461	0.1318
18.8561	0.1375
18.8661	0.1433
18.8761	0.1491
18.8861	0.1548
18.8961	0.1604
18.9061	0.1658
18.9161	0.1709
18.9261	0.1758
18.9361	0.1803
18.9461	0.1844
18.9561	0.1880
18.9661	0.1912
18.9761	0.1937
18.9861	0.1957
18.9961	0.1969
19.0061	0.1975
19.0161	0.1974
19.0261	0.1965
19.0361	0.1949
19.0461	0.1924
19.0561	0.1892
19.0661	0.1851
19.0761	0.1802
19.0861	0.1745
19.0961	0.1680
19.1061	0.1608
19.1161	0.1528
19.1261	0.1441
19.1361	0.1347
19.1461	0.1246
19.1561	0.1140
19.1661	0.1029
19.1761	0.0912
19.1861	0.0792
19.1961	0.0667
19.2061	0.0540
19.2161	0.0411
19.2261	0.0279
19.2361	0.0147
19.2461	0.0015
19.2561	-0.0117
19.2661	-0.0248
19.2761	-0.0377
19.2861	-0.0503
19.2961	-0.0627
19.3061	-0.0747
19.3161	-0.0864
19.3261	-0.0975
19.3361	-0.1082
19.3461	-0.1183
19.3561	-0.1279
19.3661	-0.1369
19.3761	-0.1452
19.3861	-0.1529
19.3961	-0.1599
19.4061	-0.1662
19.4161	-0.1719
19.4261	-0.1768
19.4361	-0.1811
19.4461	-0.1846
19.4561	-0.1875
19.4661	-0.1897
19.4761	-0.1913
19.4861	-0.1922
19.4961	-0.1924
19.5061	-0.1920
19.5161	-0.1910
19.5261	-0.1894
19.5361	-0.1872
19.5461	-0.1845
19.5561	-0.1812
19.5661	-0.1774
19.5761	-0.1730
19.5861	-0.1681
19.5961	-0.1627
19.6061	-0.1568
19.6161	-0.1504
19.6261	-0.1436
19.6361	-0.1362
19.6461	-0.1284
19.6561	-0.1202
19.6661	-0.1114
19.6761	-0.1023
19.6861	-0.0927
19.6961	-0.0826
19.7061	-0.0722
19.7161	-0.0613
19.7261	-0.0501
19.7361	-0.0386
19.7461	-0.0267
19.7561	-0.0145
19.7661	-0.0021
19.7761	0.0106
19.7861	0.0234
19.7961	0.0363
19.8061	0.0493
19.8161	0.0623
19.8261	0.0752
19.8361	0.0880
19.8461	0.1005
19.8561	0.1128
19.8661	0.1247
19.8761	0.1361
19.8861	0.1470
19.8961	0.1572
19.9061	0.1667
19.9161	0.1754
19.9261	0.1832
19.9361	0.1900
19.9461	0.1957
19.9561	0.2003
19.9661	0.2037
19.9761	0.2058
19.9861	0.2066
19.9961	0.2061
20.0061	0.2041
20.0161	0.2007
20.0261	0.1958
20.0361	0.1895
20.0461	0.1817
20.0561	0.1725
20.0661	0.1619
[truncated: 122,898 more rows]
