# Supplementary material for: Inhibitory medial zona incerta pathway drives exploratory behavior by inhibiting glutamatergic cuneiform neurons
Source: Nat Commun. 2024 Feb 7;15:1160. doi: 10.1038/s41467-024-45288-x (PMC10850156; doi:10.1038/s41467-024-45288-x)
Supplement: Supplementary file 4 — Supplementary Software [file 41467_2024_45288_MOESM4_ESM.zip › Fiber Photometry Software/Outputs - from Sample Data/OFT outputs/mZ1FP1-1L_2_OFT - exported/mZ1FP1-1L_2_OFT - peak-triggered.csv]

# time	condition	-5.0000	-4.9900	-4.9800	-4.9700	-4.9600	-4.9500	-4.9400	-4.9300	-4.9200	-4.9100	-4.9000	-4.8900	-4.8800	-4.8700	-4.8600	-4.8500	-4.8400	-4.8300	-4.8200	-4.8100	-4.8000	-4.7900	-4.7800	-4.7700	-4.7600	-4.7500	-4.7400	-4.7300	-4.7200	-4.7100	-4.7000	-4.6900	-4.6800	-4.6700	-4.6600	-4.6500	-4.6400	-4.6300	-4.6200	-4.6100	-4.6000	-4.5900	-4.5800	-4.5700	-4.5600	-4.5500	-4.5400	-4.5300
8.5661	1	1.7803	1.7357	1.6947	1.6576	1.6244	1.5953	1.5703	1.5494	1.5326	1.5198	1.5110	1.5059	1.5045	1.5065	1.5118	1.5201	1.5312	1.5448	1.5607	1.5785	1.5980	1.6189	1.6410	1.6640	1.6876	1.7115	1.7356	1.7595	1.7832	1.8064	1.8289	1.8506	1.8714	1.8912	1.9098	1.9273	1.9435	1.9585	1.9722	1.9846	1.9958	2.0058	2.0146	2.0224	2.0291	2.0349	2.0398	2.0439
9.0761	1	2.0539	2.0552	2.0561	2.0568	2.0572	2.0574	2.0574	2.0573	2.0570	2.0566	2.0560	2.0553	2.0544	2.0532	2.0518	2.0500	2.0478	2.0452	2.0421	2.0384	2.0341	2.0291	2.0234	2.0168	2.0093	2.0009	1.9915	1.9810	1.9695	1.9570	1.9433	1.9285	1.9126	1.8956	1.8776	1.8584	1.8383	1.8172	1.7952	1.7724	1.7488	1.7245	1.6996	1.6743	1.6485	1.6223	1.5960	1.5696
68.7661	1	-0.0436	0.0173	0.0771	0.1353	0.1914	0.2449	0.2954	0.3423	0.3855	0.4244	0.4588	0.4884	0.5131	0.5326	0.5468	0.5557	0.5593	0.5576	0.5507	0.5388	0.5221	0.5008	0.4753	0.4457	0.4126	0.3763	0.3371	0.2957	0.2523	0.2075	0.1618	0.1156	0.0694	0.0237	-0.0211	-0.0646	-0.1064	-0.1460	-0.1832	-0.2176	-0.2489	-0.2770	-0.3015	-0.3223	-0.3393	-0.3525	-0.3617	-0.3670
111.9561	1	0.9166	0.9395	0.9616	0.9826	1.0024	1.0208	1.0376	1.0527	1.0661	1.0774	1.0868	1.0940	1.0990	1.1017	1.1022	1.1002	1.0960	1.0894	1.0805	1.0693	1.0558	1.0402	1.0225	1.0028	0.9811	0.9577	0.9325	0.9059	0.8778	0.8484	0.8179	0.7864	0.7540	0.7210	0.6874	0.6535	0.6194	0.5851	0.5510	0.5170	0.4834	0.4503	0.4178	0.3860	0.3550	0.3249	0.2959	0.2679
113.1061	1	-0.4397	-0.4344	-0.4277	-0.4195	-0.4101	-0.3994	-0.3875	-0.3747	-0.3609	-0.3463	-0.3311	-0.3153	-0.2992	-0.2827	-0.2661	-0.2496	-0.2331	-0.2169	-0.2011	-0.1858	-0.1710	-0.1569	-0.1436	-0.1311	-0.1194	-0.1087	-0.0989	-0.0901	-0.0822	-0.0753	-0.0694	-0.0643	-0.0602	-0.0568	-0.0543	-0.0524	-0.0512	-0.0506	-0.0504	-0.0507	-0.0513	-0.0522	-0.0534	-0.0547	-0.0560	-0.0575	-0.0589	-0.0603
179.0161	1	-0.2175	-0.2241	-0.2302	-0.2359	-0.2412	-0.2461	-0.2508	-0.2552	-0.2594	-0.2635	-0.2675	-0.2715	-0.2756	-0.2798	-0.2841	-0.2886	-0.2933	-0.2982	-0.3032	-0.3085	-0.3140	-0.3195	-0.3252	-0.3310	-0.3367	-0.3423	-0.3478	-0.3531	-0.3580	-0.3625	-0.3666	-0.3701	-0.3730	-0.3751	-0.3765	-0.3770	-0.3767	-0.3755	-0.3733	-0.3703	-0.3663	-0.3614	-0.3557	-0.3492	-0.3419	-0.3340	-0.3256	-0.3167
185.7761	1	0.4606	0.4656	0.4725	0.4814	0.4922	0.5049	0.5194	0.5357	0.5536	0.5730	0.5939	0.6161	0.6394	0.6638	0.6891	0.7150	0.7416	0.7686	0.7958	0.8232	0.8505	0.8776	0.9043	0.9306	0.9562	0.9810	1.0050	1.0279	1.0498	1.0704	1.0897	1.1076	1.1241	1.1391	1.1524	1.1642	1.1743	1.1828	1.1895	1.1946	1.1979	1.1996	1.1995	1.1978	1.1944	1.1895	1.1829	1.1748
250.6961	1	1.4688	1.4815	1.4943	1.5074	1.5206	1.5341	1.5479	1.5619	1.5761	1.5907	1.6055	1.6206	1.6359	1.6514	1.6672	1.6831	1.6991	1.7152	1.7313	1.7475	1.7635	1.7795	1.7952	1.8107	1.8258	1.8406	1.8549	1.8687	1.8820	1.8946	1.9064	1.9176	1.9280	1.9375	1.9461	1.9539	1.9607	1.9666	1.9716	1.9755	1.9786	1.9807	1.9818	1.9821	1.9815	1.9801	1.9779	1.9749
251.3661	1	1.8341	1.8259	1.8176	1.8092	1.8008	1.7924	1.7838	1.7751	1.7663	1.7573	1.7481	1.7386	1.7289	1.7190	1.7087	1.6981	1.6872	1.6760	1.6644	1.6524	1.6401	1.6274	1.6144	1.6011	1.5874	1.5735	1.5593	1.5448	1.5300	1.5151	1.5000	1.4847	1.4693	1.4538	1.4383	1.4227	1.4071	1.3915	1.3759	1.3604	1.3449	1.3296	1.3142	1.2990	1.2839	1.2689	1.2540	1.2392
310.8061	1	-1.3642	-1.3376	-1.3106	-1.2836	-1.2570	-1.2313	-1.2068	-1.1840	-1.1630	-1.1443	-1.1282	-1.1148	-1.1043	-1.0969	-1.0928	-1.0919	-1.0944	-1.1001	-1.1090	-1.1210	-1.1359	-1.1537	-1.1739	-1.1965	-1.2211	-1.2475	-1.2752	-1.3040	-1.3336	-1.3635	-1.3935	-1.4231	-1.4521	-1.4800	-1.5067	-1.5317	-1.5548	-1.5758	-1.5944	-1.6105	-1.6238	-1.6343	-1.6419	-1.6464	-1.6480	-1.6465	-1.6421	-1.6348
316.1661	1	1.7765	1.7618	1.7482	1.7355	1.7237	1.7127	1.7024	1.6926	1.6833	1.6743	1.6655	1.6568	1.6481	1.6391	1.6298	1.6201	1.6098	1.5989	1.5872	1.5746	1.5611	1.5466	1.5311	1.5146	1.4970	1.4784	1.4588	1.4382	1.4169	1.3947	1.3719	1.3487	1.3250	1.3012	1.2774	1.2537	1.2305	1.2078	1.1860	1.1652	1.1457	1.1278	1.1115	1.0971	1.0849	1.0749	1.0675	1.0627
357.9061	1	-0.7952	-0.8099	-0.8219	-0.8314	-0.8386	-0.8435	-0.8464	-0.8475	-0.8471	-0.8453	-0.8425	-0.8389	-0.8347	-0.8302	-0.8256	-0.8212	-0.8172	-0.8138	-0.8112	-0.8095	-0.8089	-0.8096	-0.8116	-0.8149	-0.8197	-0.8258	-0.8334	-0.8423	-0.8525	-0.8639	-0.8762	-0.8895	-0.9035	-0.9180	-0.9328	-0.9476	-0.9624	-0.9768	-0.9905	-1.0034	-1.0153	-1.0258	-1.0348	-1.0421	-1.0476	-1.0510	-1.0522	-1.0511
388.2461	1	-0.2364	-0.2470	-0.2560	-0.2634	-0.2693	-0.2738	-0.2768	-0.2786	-0.2793	-0.2789	-0.2776	-0.2755	-0.2728	-0.2697	-0.2662	-0.2626	-0.2588	-0.2552	-0.2518	-0.2487	-0.2459	-0.2437	-0.2421	-0.2410	-0.2406	-0.2409	-0.2418	-0.2434	-0.2457	-0.2485	-0.2518	-0.2555	-0.2596	-0.2639	-0.2684	-0.2728	-0.2771	-0.2812	-0.2848	-0.2879	-0.2903	-0.2919	-0.2925	-0.2921	-0.2904	-0.2875	-0.2832	-0.2774
404.6861	1	-0.5841	-0.5769	-0.5708	-0.5655	-0.5612	-0.5579	-0.5554	-0.5539	-0.5533	-0.5537	-0.5551	-0.5574	-0.5607	-0.5651	-0.5705	-0.5770	-0.5845	-0.5931	-0.6029	-0.6137	-0.6257	-0.6388	-0.6530	-0.6682	-0.6846	-0.7019	-0.7203	-0.7396	-0.7597	-0.7807	-0.8023	-0.8246	-0.8475	-0.8708	-0.8944	-0.9182	-0.9421	-0.9659	-0.9895	-1.0128	-1.0357	-1.0580	-1.0795	-1.1001	-1.1198	-1.1384	-1.1557	-1.1717
418.6661	1	0.1867	0.1663	0.1455	0.1245	0.1034	0.0823	0.0613	0.0405	0.0201	0.0003	-0.0190	-0.0375	-0.0552	-0.0719	-0.0876	-0.1021	-0.1153	-0.1273	-0.1379	-0.1470	-0.1547	-0.1609	-0.1655	-0.1686	-0.1701	-0.1701	-0.1686	-0.1657	-0.1613	-0.1555	-0.1484	-0.1400	-0.1305	-0.1199	-0.1083	-0.0958	-0.0825	-0.0686	-0.0540	-0.0390	-0.0235	-0.0079	0.0080	0.0239	0.0397	0.0554	0.0710	0.0862
467.6361	1	0.2277	0.2451	0.2637	0.2834	0.3041	0.3257	0.3479	0.3707	0.3937	0.4169	0.4400	0.4629	0.4853	0.5071	0.5281	0.5481	0.5669	0.5845	0.6005	0.6150	0.6278	0.6388	0.6479	0.6551	0.6602	0.6633	0.6644	0.6634	0.6604	0.6554	0.6484	0.6396	0.6290	0.6167	0.6028	0.5874	0.5707	0.5528	0.5338	0.5138	0.4931	0.4718	0.4499	0.4277	0.4053	0.3827	0.3603	0.3380
626.5661	1	-1.4483	-1.4619	-1.4750	-1.4874	-1.4992	-1.5102	-1.5206	-1.5303	-1.5393	-1.5477	-1.5554	-1.5626	-1.5693	-1.5756	-1.5817	-1.5875	-1.5933	-1.5990	-1.6049	-1.6111	-1.6176	-1.6246	-1.6321	-1.6404	-1.6494	-1.6593	-1.6701	-1.6818	-1.6945	-1.7083	-1.7231	-1.7388	-1.7556	-1.7732	-1.7917	-1.8110	-1.8309	-1.8513	-1.8722	-1.8933	-1.9146	-1.9359	-1.9570	-1.9777	-1.9980	-2.0176	-2.0365	-2.0544
627.9761	1	-0.4561	-0.4893	-0.5251	-0.5632	-0.6029	-0.6437	-0.6851	-0.7263	-0.7669	-0.8064	-0.8441	-0.8797	-0.9126	-0.9424	-0.9688	-0.9914	-1.0099	-1.0242	-1.0340	-1.0393	-1.0400	-1.0362	-1.0280	-1.0154	-0.9986	-0.9781	-0.9539	-0.9265	-0.8962	-0.8635	-0.8289	-0.7926	-0.7553	-0.7175	-0.6795	-0.6420	-0.6053	-0.5699	-0.5362	-0.5046	-0.4756	-0.4493	-0.4261	-0.4063	-0.3899	-0.3771	-0.3681	-0.3627
633.5461	1	1.9271	1.9278	1.9270	1.9246	1.9205	1.9148	1.9074	1.8985	1.8880	1.8760	1.8625	1.8477	1.8316	1.8143	1.7959	1.7765	1.7563	1.7352	1.7136	1.6914	1.6687	1.6458	1.6226	1.5993	1.5760	1.5526	1.5295	1.5065	1.4837	1.4613	1.4391	1.4174	1.3960	1.3750	1.3544	1.3342	1.3143	1.2948	1.2756	1.2567	1.2380	1.2195	1.2012	1.1829	1.1647	1.1464	1.1280	1.1095
705.8461	1	0.3691	0.3736	0.3787	0.3842	0.3901	0.3963	0.4027	0.4091	0.4154	0.4216	0.4274	0.4328	0.4377	0.4419	0.4453	0.4479	0.4495	0.4500	0.4495	0.4478	0.4449	0.4407	0.4353	0.4287	0.4208	0.4118	0.4016	0.3904	0.3782	0.3652	0.3514	0.3370	0.3221	0.3069	0.2915	0.2761	0.2608	0.2460	0.2316	0.2179	0.2051	0.1933	0.1827	0.1734	0.1656	0.1594	0.1549	0.1522
723.3261	1	-0.1472	-0.1297	-0.1124	-0.0953	-0.0786	-0.0623	-0.0466	-0.0316	-0.0172	-0.0038	0.0088	0.0203	0.0308	0.0401	0.0482	0.0550	0.0605	0.0647	0.0675	0.0689	0.0690	0.0677	0.0650	0.0611	0.0560	0.0497	0.0422	0.0338	0.0245	0.0144	0.0036	-0.0077	-0.0194	-0.0315	-0.0436	-0.0558	-0.0678	-0.0795	-0.0907	-0.1014	-0.1114	-0.1206	-0.1288	-0.1360	-0.1421	-0.1470	-0.1506	-0.1529
884.3961	1	-0.8733	-0.8707	-0.8667	-0.8612	-0.8542	-0.8455	-0.8351	-0.8229	-0.8088	-0.7928	-0.7750	-0.7553	-0.7339	-0.7107	-0.6859	-0.6595	-0.6316	-0.6025	-0.5722	-0.5408	-0.5086	-0.4757	-0.4422	-0.4084	-0.3744	-0.3403	-0.3065	-0.2729	-0.2399	-0.2074	-0.1758	-0.1451	-0.1155	-0.0870	-0.0599	-0.0341	-0.0098	0.0129	0.0340	0.0534	0.0711	0.0870	0.1012	0.1136	0.1242	0.1330	0.1400	0.1453
887.7861	1	1.1810	1.1709	1.1612	1.1519	1.1432	1.1351	1.1277	1.1210	1.1151	1.1100	1.1057	1.1022	1.0996	1.0978	1.0967	1.0964	1.0969	1.0979	1.0995	1.1016	1.1041	1.1069	1.1099	1.1129	1.1160	1.1189	1.1216	1.1238	1.1256	1.1268	1.1273	1.1270	1.1258	1.1236	1.1204	1.1160	1.1105	1.1037	1.0958	1.0865	1.0761	1.0644	1.0515	1.0374	1.0223	1.0062	0.9891	0.9713
937.3561	1	0.9306	0.9392	0.9459	0.9507	0.9534	0.9539	0.9522	0.9483	0.9422	0.9337	0.9231	0.9102	0.8952	0.8781	0.8591	0.8382	0.8155	0.7913	0.7656	0.7387	0.7107	0.6819	0.6524	0.6224	0.5922	0.5620	0.5320	0.5024	0.4735	0.4455	0.4185	0.3928	0.3686	0.3460	0.3252	0.3064	0.2896	0.2750	0.2628	0.2528	0.2453	0.2402	0.2375	0.2372	0.2394	0.2438	0.2505	0.2594
1009.9461	1	-1.4068	-1.4237	-1.4396	-1.4543	-1.4681	-1.4808	-1.4926	-1.5035	-1.5134	-1.5225	-1.5308	-1.5382	-1.5449	-1.5509	-1.5561	-1.5607	-1.5645	-1.5676	-1.5701	-1.5719	-1.5730	-1.5734	-1.5730	-1.5719	-1.5700	-1.5673	-1.5638	-1.5594	-1.5540	-1.5477	-1.5404	-1.5320	-1.5226	-1.5121	-1.5005	-1.4877	-1.4738	-1.4586	-1.4423	-1.4248	-1.4061	-1.3863	-1.3653	-1.3432	-1.3201	-1.2959	-1.2708	-1.2447
1010.2761	1	-1.5121	-1.5005	-1.4877	-1.4738	-1.4586	-1.4423	-1.4248	-1.4061	-1.3863	-1.3653	-1.3432	-1.3201	-1.2959	-1.2708	-1.2447	-1.2179	-1.1902	-1.1619	-1.1330	-1.1035	-1.0737	-1.0435	-1.0132	-0.9826	-0.9521	-0.9216	-0.8913	-0.8613	-0.8316	-0.8023	-0.7736	-0.7454	-0.7179	-0.6911	-0.6651	-0.6400	-0.6157	-0.5922	-0.5698	-0.5482	-0.5277	-0.5080	-0.4894	-0.4716	-0.4548	-0.4388	-0.4237	-0.4094
1079.8261	1	0.5409	0.5233	0.5058	0.4886	0.4717	0.4555	0.4402	0.4257	0.4125	0.4006	0.3902	0.3816	0.3747	0.3698	0.3671	0.3665	0.3683	0.3726	0.3792	0.3884	0.4002	0.4145	0.4314	0.4507	0.4725	0.4967	0.5232	0.5519	0.5827	0.6153	0.6497	0.6857	0.7232	0.7618	0.8015	0.8419	0.8830	0.9245	0.9661	1.0077	1.0490	1.0899	1.1300	1.1693	1.2076	1.2445	1.2801	1.3140
1112.4161	1	-1.9520	-1.9761	-1.9991	-2.0209	-2.0413	-2.0602	-2.0774	-2.0927	-2.1060	-2.1171	-2.1260	-2.1324	-2.1362	-2.1373	-2.1356	-2.1311	-2.1236	-2.1131	-2.0996	-2.0830	-2.0634	-2.0407	-2.0151	-1.9865	-1.9550	-1.9208	-1.8840	-1.8447	-1.8031	-1.7594	-1.7138	-1.6664	-1.6175	-1.5673	-1.5162	-1.4643	-1.4119	-1.3592	-1.3066	-1.2543	-1.2026	-1.1517	-1.1019	-1.0534	-1.0064	-0.9612	-0.9180	-0.8770
1209.9161	1	-1.8510	-1.8469	-1.8435	-1.8409	-1.8390	-1.8379	-1.8377	-1.8384	-1.8399	-1.8422	-1.8454	-1.8494	-1.8541	-1.8594	-1.8654	-1.8718	-1.8786	-1.8858	-1.8931	-1.9004	-1.9076	-1.9145	-1.9211	-1.9271	-1.9324	-1.9369	-1.9403	-1.9427	-1.9437	-1.9434	-1.9416	-1.9381	-1.9329	-1.9260	-1.9172	-1.9064	-1.8938	-1.8792	-1.8626	-1.8441	-1.8236	-1.8014	-1.7773	-1.7516	-1.7242	-1.6954	-1.6652	-1.6338
[truncated: 953 more columns]
