# Supplementary material for: Inhibitory medial zona incerta pathway drives exploratory behavior by inhibiting glutamatergic cuneiform neurons
Source: Nat Commun. 2024 Feb 7;15:1160. doi: 10.1038/s41467-024-45288-x (PMC10850156; doi:10.1038/s41467-024-45288-x)
Supplement: Supplementary file 6 — Source Data [file 41467_2024_45288_MOESM6_ESM.xlsx]

## Sheet: Fig 1f
	Immobility			Grooming			Surveying			Locomotion			Rearing
	eYFP	eNPHR 3.0		eYFP	eNPHR 3.0		eYFP	eNPHR 3.0		eYFP	eNPHR 3.0		eYFP	eNPHR 3.0
	6.02	-6.28		-92.08	-133.79		88.008	47.642		-1.28	88.29		-0.668	4.138
	0	0		-36.67	64.48		58.008	45.372		-22.24	-97.74		0.902	-12.112
	23	-11.84		36.43	-20.71		-69.05	6.72		9.62	9.44		0	16.39
	-6.7	-38.14		-52.97	-83.98		78.782	87.176		-16.91	11.42		-2.202	23.524
	-3.59	-159.84		27.43	-43.11		-2.729	162.524		-21.71	27.38		0.599	13.046
	8.42	-0.73		-119.92	30.3		121.47	-49.621		8.38	-3.84		-18.35	23.891
	11.38	2.34		35.43	1.44		-16.681	34.328		-38.17	-7.38		8.041	-30.728
	16.38	-14.58		55.65	-50.05		-61.807	6.259		-20.83	41.29		10.607	17.081

## Sheet: Fig 1g-j
					Fig 1g eYFP											Fig 1i eYFP
	Pre	8.832	8.551	8.21	11.024	9.423	9.981	9.391	7.272			Pre	0	104.149	0	141.02	140.82	0	223.446	190.565
	ON	8.045	9.264	9.3515	7.8565	9.5785	7.8855	8.2275	8.497			ON	39.4125	103.196	42.9791	121.147	71.6096	80.4789	139.474	146.532
	OFF	7.846	9.2355	8.5985	8.641	9.3575	9.824	8.47	7.9395			OFF	7.69828	100.952	50.0834	143.6	55.8006	9.96988	36.9555	74.3542
					Fig 1g eNPHR 3.0											Fig 1i eNPHR 3.0
	Pre	7.649	9.068	10.283	11.257	12.774	8.815	8.593	10.023			Pre	18.2611	218.034	75.8096	128.148	0	249.896	52.2056	57.6445
	ON	8.7325	7.9425	12.208	11.6675	9.9535	8.604	8.477	9.509			ON	314.89	396.76	276.232	99.3749	62.0894	339.151	90.7405	219.629
	OFF	9.2155	8.604	10.429	13.404	11.356	9.239	3.841	8.4005			OFF	300.476	348.254	222.524	53.1345	124.103	231.132	9.43556	159.357
					Fig 1h eYFP											Fig 1j eYFP
	Pre	50	140	20	130	130	50	130	150			Pre	0	87.4337	0	63.7356	108.637	0	217.275	322.919
	ON	70	140	55	115	95	85	80	65			ON	100.717	93.2335	47.8329	140.692	67.6645	121.983	131.712	286.748
	OFF	50	120	85	90	70	30	65	70			OFF	11.8491	92.3605	55.566	166.511	35.9838	28.0636	290.303	141.69
					Fig 1h eNPHR 3.0											Fig 1j eNPHR 3.0
	Pre	52.3364	224.299	119.626	67.2897	14.9533	157.009	97.1963	67.2897			Pre	38.4343	155.591	75.7956	212.559	0	225.241	49.4574	42.9216
	ON	190.654	142.056	123.364	142.056	63.5514	171.963	63.5514	145.794			ON	289.867	401.317	176.076	281.38	89.0135	312.937	72.1375	159.151
	OFF	160.748	142.056	100.935	56.0748	123.364	127.103	11.215	123.364			OFF	287.428	280.746	269.674	224.412	101.841	272.601	15.3152	227.387

## Sheet: Figure 2
					Fig 2b eYFP
	Pre	71.9994	71.9994	0	71.9994	35.9997	215.998	0	431.997	0
	ON	107.999	107.999	0	0	35.9997	107.999	179.999	251.998	35.9997
	OFF	35.9997	35.9997	71.9994	0	179.999	0	107.999	35.9997	0
					Fig 2b eNPHR 3.0
	Pre	0	0	359.971	179.986	0	359.971	0	0	0
	ON	359.971	539.957	719.942	899.928	179.986	359.971	359.971	1799.86	359.971
	OFF	0	179.986	179.986	179.986	0	0	0	0	179.986
					Fig 2c eYFP
	Pre	163.582	130.296	0	80.8163	9.52102	202.341	0	313.444	0
	ON	150.537	94.6105	0	0	10.2707	96.3348	182.624	256.393	77.2927
	OFF	205.864	43.5568	37.7842	0	179.625	0	118.6	47.7551	0
					Fig 2c eNPHR 3.0
	Pre	0	0	288.937	188.504	0	422.59	0	0	0
	ON	628.863	1824.78	1222.19	3283.37	288.937	2294.5	92.707	2136.9	495.21
	OFF	0	634.271	433.405	1642.46	0	0	0	0	866.038
					Fig 2e eYFP
	Pre	108.207	0	65.1581	90.137	224.63	111.868
	ON	50.5475	0	158.989	11.0381	20.9894	2.53713
	OFF	139.972	0	0	251.295	131.802	141.414
					Fig 2e eNPHR 3.0
	Pre	105.935	181.817	0	0	284.7	0	227.548	0
	ON	240.845	801.322	898.772	1120.46	887.89	1079.51	1652.76	1360.43
	OFF	383.799	0	408.288	821.911	408.81	555.272	238.985	143.721
					Fig 2f eYFP
	Pre	96.3132	0	57.996	40.1146	39.9877	49.7858
	ON	44.9914	0	141.513	4.91239	9.34113	2.25825
	OFF	124.586	0	0	223.673	58.657	41.9566
					Fig 2f eNPHR 3.0
	Pre	243.088	208.607	0	0	217.767	0	130.538	0
	ON	552.666	367.758	294.63	321.39	679.146	825.717	1896.29	1560.88
	OFF	293.567	0	468.448	943.018	234.524	1274.18	548.398	329.795
					Fig 2h eYFP
	Pre	19.2857	32.1429	64.2857	109.286	218.571	19.2857	90	147.857	199.286
	ON	6.42857	38.5714	83.5714	57.8571	154.286	102.857	147.857	192.857	154.286
	OFF	19.2857	90	167.143	122.143	417.857	141.429	90	90	199.286
					Fig 2h eNPHR 3.0
	Pre	22.7273	295.455	0	227.273	22.7273	45.4545	272.727	90.9091	0	22.7273
	ON	90.9091	204.545	68.1818	1386.36	204.545	272.727	681.818	454.545	159.091	250
	OFF	500	68.1818	181.818	318.182	90.9091	250	272.727	363.636	318.182	0
					Fig 2i eYFP
	Pre	32.0679	36.0985	79.6892	161.543	254.994	17.746	75.0148	87.4986	155.348
	ON	5.29022	40.4651	89.9617	137.592	185.214	55.7199	121.759	233.796	183.077
	OFF	25.2288	74.7069	378.899	159.341	404.389	126.723	97.146	115.489	159.089
					Fig 2i eNPHR 3.0
	Pre	7.42525	335.608	0	223.203	25.286	44.6407	235.133	106.384	0	22.3203
	ON	62.4791	255.201	35.7215	1122.62	261.935	237.318	1092.22	361.54	103.418	209.802
	OFF	397.998	72.201	160.769	646.554	61.0074	233.639	517.85	344.505	310.991	0

## Sheet: Fig 3  e-f
Figure 3e
vGLUT2+	Syp+
84.014	31.0211
90.1508	36.0028
81.2367	27.9121
68.7922	38.9054
64.4757	40.4318

## Sheet: Fig 4
	-2.95	-2.85	-2.75	-2.65	-2.55	-2.45	-2.35	-2.25	-2.15	-2.05	-1.95	-1.85	-1.75	-1.65	-1.55	-1.45	-1.35	-1.25	-1.15	-1.05	-0.95	-0.85	-0.75	-0.65	-0.55	-0.45	-0.35	-0.25	-0.15	-0.05	0.05	0.15	0.25	0.35	0.45	0.55	0.65	0.75	0.85	0.95	1.05	1.15	1.25	1.35	1.45	1.55	1.65	1.75	1.85
single	-0.0318917	0.0891128	0.714868	0.111446	-0.0512082	-0.271369	-0.30485	-0.287974	-0.285351	-0.493758	0.176909	-0.462382	0.308485	-0.76711	0.53962	-0.465399	-0.313192	0.171181	-0.0799613	0.0525265	0.176391	-0.313192	0.171181	-0.437032	0.14855	0.553996	0.412096	-0.0739359	0.172831	0.584854	-0.0655848	-0.361788	1.08029	-0.0496465	-0.322061	0.236126	0.961941	0.629364	-0.256992	-0.0799613	0.519909	-0.0258578	-0.285351	-0.231248	-0.276606	-0.0428572	0.125823	-0.237282	0.103095
multiple	-0.560386	-0.309059	-0.315839	0.575015	-0.0790682	0.162593	-0.535605	-0.295511	0.379036	0.140698	0.12959	-0.782604	-0.0426168	0.0922552	-0.295511	0.359581	0.375713	-0.128383	0.430924	0.41392	0.0957116	0.382359	-0.0950669	0.166921	0.178155	0.372257	-0.525502	0.363038	0.133047	-0.289616	-1.02527	-1.01937	-1.01937	-0.0358372	-1.02859	0.856026	0.826343	-0.0518359	0.372257	0.133047	0.598803	0.363038	0.160142	-0.318411	0.138943	0.379036	-0.13673	-0.578836	0.15927
single	0.765563	-0.717227	-0.189924	0.192934	0.108649	0.069654	-0.0408454	-0.570971	0.177419	-0.292224	-0.0164462	0.0680792	0.284861	-0.191914	-0.797296	-0.249247	-0.566573	-0.0152867	-0.250407	-0.407121	0.388825	-0.316354	0.896538	-0.712829	-0.0819194	-0.205855	0.218914	-0.0737791	0.23933	0.195938	-1.25018	0.284861	-0.418239	-0.227671	-0.0396859	0.237901	0.528006	0.285276	0.0656715	0.0264423	0.279215	-0.562176	0.300792	-0.141155	0.171954	-0.244849	0.42666	0.664333	0.0469181
multiple	0.260531	-0.15229	0.472415	-0.099589	-0.147472	-0.211809	-0.299446	-0.24075	0.538045	0.0554929	-0.191185	-0.0191881	0.645767	0.865974	-0.292601	0.032124	0.434602	0.0844342	0.314197	0.010355	0.372292	-0.0433108	-0.201138	-0.197037	0.494511	0.323053	-0.383805	0.361947	0.357847	0.708147	-0.356938	-0.779712	-0.951709	-0.922768	-1.12781	-0.356938	1.40741	0.770278	-0.129202	0.897269	0.498612	-0.0232886	0.148053	0.413656	-0.574674	0.105058	0.200622	0.0138538	-0.296701
single	-0.364986	0.0012536	0.540055	0.0528898	0.0529031	-0.151898	0.195856	0.398975	-0.0115045	0.335831	-0.284786	-0.380747	-0.4096	0.681733	0.911012	-0.548141	-0.0636105	-0.0210328	0.134078	-0.517372	0.206116	0.0787289	-0.237124	0.901731	-0.541218	-0.387441	0.15487	-0.221737	0.204739	-0.0578959	-2.21403	-0.51414	-0.0279241	0.429681	0.582066	0.24793	-0.411516	0.057897	0.408331	0.0847457	-0.0829993	0.56073	-0.305124	0.212135	-0.383181	-0.763651	-0.269025	0.573368	0.0638407
multiple	0.449562	0.707486	0.473822	0.461533	0.252951	0.0310968	0.455689	-0.312992	-0.0792578	-0.0605418	-0.384688	0.0509573	0.90349	0.465933	-0.0639345	0.145249	-0.198977	0.458204	-0.475209	0.0435237	-0.0489936	0.399317	0.159156	0.373415	0.445024	0.693336	0.389097	0.48177	0.264725	-0.0459228	-1.6708	-1.6708	-1.68317	-1.78265	-1.67924	-0.677672	-0.246772	0.789338	0.147786	0.0538302	0.0255292	-0.285431	-0.168111	-0.58338	-0.16218	0.229597	0.166416	0.0222747	0.256864
single	-0.193898	0.343617	0.508225	-0.0372426	0.178291	0.134409	0.169557	0.267899	0.0286196	-0.177614	0.667348	-0.119277	0.495441	0.507355	0.669816	-0.199113	-0.200416	-0.159065	0.000372984	0.307938	-0.202293	-0.218135	0.310155	0.321912	0.310685	-0.15008	0.303023	0.311025	0.18154	0.900287	-2.54393	-0.463957	-0.0203688	0.349604	0.171435	-0.0293539	-0.17759	-0.179807	-0.463957	-0.171603	0.161644	-0.325826	0.136287	0.194599	-0.31572	0.326188	0.145045	0.121099	-0.0239568
multiple	0.527473	-0.174887	-0.321105	1.08932	0.767673	0.230223	0.22343	0.507898	0.250386	0.222253	0.106329	0.653626	0.367089	0.086859	0.0903992	-0.0449953	0.254912	-0.186688	-0.0092832	0.386178	-0.182458	0.489892	-0.0650617	0.344079	0.22697	0.482519	0.086859	0.38411	0.097772	0.245264	-1.71883	-2.00398	-2.00398	-2.00398	-2.00398	-1.73752	-0.882255	-0.864257	-0.432885	-1.05218	-0.317853	0.408418	-0.353565	-0.177734	0.661197	0.510055	-0.0655562	0.0996415	0.496287
single	-0.327748	0.0470762	0.10832	-0.00405323	0.10832	-0.267292	-0.206048	0.387792	0.10832	0.413351	0.195562	0.0121793	-0.206048	-0.144365	-0.206048	-0.607219	-0.327748	-0.267292	-0.267292	0.326548	-0.607219	-0.318422	0.231195	-0.206048	-0.144365	0.0121793	-0.0133793	-0.607219	0.291651	-0.267292	-0.607219	-0.0133793	-0.318422	0.310315	-0.607219	-0.327748	0.300977	0.0470762	0.144432	-0.00405323	-0.607219	-0.00405323	-0.267292	0.397118	0.0827496	0.310303	1.76817	1.0782	-0.00405323
multiple	0.151337	-0.399569	0.614191	-0.399569	-0.399569	-0.399569	-0.0596424	0.261886	-0.0688417	0.151337	-0.0596424	0.0632847	-0.399569	0.491264	0.430102	0.614191	0.482065	0.394012	0.482065	-0.399569	0.403212	-0.399569	-0.399569	-0.399569	0.394012	0.394012	-0.399569	0.482065	0.598319	-0.399569	-0.399569	-0.399569	-0.399569	-0.399569	-0.399569	-0.399569	-0.399569	-0.399569	-0.399569	0.151337	-0.399569	-0.399569	-0.0596424	-0.399569	0.271085	-0.0596424	0.491264	-0.399569	0.743139
single	0.137525	0.190495	-0.0892829	0.100389	-0.0531331	0.204651	0.348726	-0.0747985	0.132002	-0.748862	0.374815	0.335693	-0.212679	0.189008	0.33017	0.243773	0.203664	-0.406132	-0.140202	0.161005	0.145849	0.0851545	-1.02524	0.194703	-0.0376626	-0.0536332	0.93933	0.128564	-0.244292	0.439719	-1.36096	-1.2501	-0.236468	-0.303593	0.00779718	-0.0601425	-0.457115	0.358673	0.101375	0.379838	0.132002	0.429271	0.703526	-0.0681176	-0.352276	0.727492	-0.615347	0.0357363	-0.440331
multiple	0.170319	0.487541	-0.314298	0.803887	0.00266816	0.174458	-0.336899	-0.0172417	-0.336899	-0.0044598	0.450679	0.00569831	-0.0194439	-0.0172417	0.644092	0.447029	0.32798	0.314022	0.809135	0.325543	0.806511	0.300468	0.625713	0.491914	-0.303114	0.334254	-0.00896395	0.321472	0.149316	0.789392	-1.46533	-1.94172	-1.94172	-1.94172	-1.94172	-0.960309	-0.462289	-0.00397089	0.0196562	0.0314604	0.453303	-0.3315	0.610963	0.1605	-0.0194439	-0.498464	0.300401	0.0179913	0.821662
[truncated: 11 more columns]

## Sheet: Fig 5
Figure 5d							Figure 5e									Figure 5f									Figure 5g									Figure 5h						Figure 5i
Time (s)	Immobility			Baseline	Min		Time (s)	Rearing					Baseline	Max		Time (s)	HeadDips					Baseline	Max		Time (s)	Thigmotactic locomotion					Baseline	Min		Time (s)	Z-Score		Foraging			Time (s)	Thigmotactic locomotion Velocity						Focused Exploration Velocity
-5	0.3332	-0.6984	0.648045	0.179264	-0.700164		-5	-0.1865	-0.0776	-0.1678	0.2623	-0.0427	-0.318792	0.591992		-5	0.0309	-0.1719	0.1457	-0.1785	-0.0371	0.243166	1.31673		-5	0.3541	0.1779	-0.091534	0.1822	-0.1597	0.336545	-0.43565		80	0.4838		start	stop		-5	4.2784	3.97199	4.43402	4.14055	3.80982		5.64782	3.48395	5.15889
-4.99	0.335	-0.6979	0.627684	-0.551371	-0.507429		-4.99	-0.1889	-0.0752	-0.1724	0.2651	-0.0474	-0.0166095	1.00141		-4.99	0.0324	-0.1732	0.1451	-0.1745	-0.0324	-0.038049	1.04465		-4.99	0.3644	0.1787	-0.091577	0.1861	-0.1611	0.117026	-0.30053		80.05	0.4344		92.35	106		-4.95	4.32615	3.99948	4.36947	4.20263	3.86703		5.71334	3.38598	5.16883
-4.98	0.3368	-0.6974	0.607217	-0.0240468	-1.49179		-4.98	-0.1914	-0.0726	-0.1771	0.2678	-0.0522	-0.326167	0.504868		-4.98	0.0337	-0.1745	0.1444	-0.1702	-0.0274	0.244522	1.13218		-4.98	0.375	0.1796	-0.09169	0.1903	-0.1624	0.0483654	-0.15967		80.1	0.3847					-4.9	4.37563	4.02043	4.31075	4.25821	3.92992		5.74955	3.29433	5.16287
-4.97	0.3384	-0.6968	0.586731				-4.97	-0.1941	-0.0698	-0.1818	0.2703	-0.0571	0.336972	0.425428		-4.97	0.0349	-0.1756	0.1436	-0.1654	-0.0224	-0.200877	0.839577		-4.97	0.3857	0.1806	-0.09187	0.1947	-0.1634	0.096317	-0.53132		80.15	0.3423		Head -Dips			-4.85	4.42782	4.03159	4.2629	4.30663	3.99893		5.75622	3.20219	5.1484
-4.96	0.3398	-0.6961	0.56631				-4.96	-0.197	-0.0669	-0.1865	0.2728	-0.062	-0.067314	0.528114		-4.96	0.0359	-0.1767	0.1429	-0.1603	-0.0173	0.197586	1.43301		-4.96	0.3965	0.1816	-0.09211	0.1993	-0.1643	0.0189725	-0.21017		80.2	0.3118		start	stop		-4.8	4.48571	4.0365	4.23023	4.34755	4.06905		5.73558	3.11508	5.12457
-4.95	0.3411	-0.6952	0.546033				-4.95	-0.1999	-0.0638	-0.1913	0.2751	-0.0669				-4.95	0.0368	-0.1776	0.1422	-0.155	-0.0121				-4.95	0.4074	0.1826	-0.0924	0.2039	-0.1649				80.25	0.2931		84.8	85.95		-4.75	4.54423	4.0403	4.21165	4.38094	4.13824		5.69128	3.0654	5.09724
-4.94	0.3422	-0.6942	0.525973				-4.94	-0.203	-0.0605	-0.1961	0.2774	-0.0717				-4.94	0.0375	-0.1785	0.1414	-0.1494	-0.007				-4.94	0.4182	0.1837	-0.09273	0.2085	-0.1652				80.3	0.2817		92.35	93.5		-4.7	4.608	4.04361	4.20831	4.40789	4.21159		5.62845	3.18179	5.07542
-4.93	0.3431	-0.6931	0.5062				-4.93	-0.2061	-0.0572	-0.201	0.2795	-0.0764				-4.93	0.038	-0.1792	0.1408	-0.1437	-0.0018				-4.93	0.4289	0.1847	-0.0931	0.2131	-0.1653				80.35	0.2701		94.4	95.75		-4.65	4.68864	4.04616	4.22301	4.43082	4.29238		5.55546	3.30947	5.04636
-4.92	0.3438	-0.6918	0.486778				-4.92	-0.2094	-0.0537	-0.2058	0.2814	-0.081				-4.92	0.0384	-0.1799	0.1401	-0.138	0.0033				-4.92	0.4393	0.1858	-0.09349	0.2175	-0.1651				80.4	0.2499		96.25	97.2		-4.6	4.76659	4.05091	4.25325	4.45585	4.38496		5.4829	3.44231	5.01443
-4.91	0.3444	-0.6903	0.467762				-4.91	-0.2126	-0.0502	-0.2107	0.2833	-0.0853				-4.91	0.0386	-0.1805	0.1396	-0.1323	0.0083				-4.91	0.4496	0.1868	-0.0939	0.2218	-0.1646				80.45	0.214		97.75	98.6		-4.55	4.84227	4.05561	4.32267	4.49078	4.48279		5.41544	3.58373	4.98027
-4.9	0.3447	-0.6886	0.449202				-4.9	-0.2159	-0.0466	-0.2156	0.285	-0.0894				-4.9	0.0387	-0.1811	0.1391	-0.1266	0.0132				-4.9	0.4594	0.1878	-0.09432	0.2259	-0.1638				80.5	0.1586		99.1	100.05		-4.5	4.91247	4.0594	4.42873	4.52681	4.58773		5.36021	3.73448	4.95174
-4.89	0.3449	-0.6868	0.431142				-4.89	-0.2193	-0.0429	-0.2205	0.2865	-0.0932				-4.89	0.0386	-0.1816	0.1387	-0.1211	0.018				-4.89	0.4689	0.1888	-0.09473	0.2296	-0.1626				80.55	0.0845		103.05	104.05		-4.45	4.97114	4.06153	4.53051	4.55599	4.70412		5.3304	3.88871	4.93827
-4.88	0.3448	-0.6848	0.413616				-4.88	-0.2226	-0.0393	-0.2254	0.2879	-0.0967				-4.88	0.0383	-0.1821	0.1385	-0.1157	0.0226				-4.88	0.4778	0.1897	-0.09514	0.2331	-0.1612				80.6	-0.0031		104.8	106		-4.4	5.01952	4.05971	4.61134	4.57907	4.82112		5.31665	4.04594	4.93223
-4.87	0.3446	-0.6827	0.396654				-4.87	-0.226	-0.0356	-0.2303	0.2892	-0.0998				-4.87	0.0379	-0.1825	0.1383	-0.1107	0.027				-4.87	0.4862	0.1906	-0.09552	0.2361	-0.1594				80.65	-0.0964					-4.35	5.06787	4.05012	4.66759	4.60091	4.93933		5.30704	4.2033	4.92442
-4.86	0.3442	-0.6803	0.380277				-4.86	-0.2293	-0.0319	-0.2353	0.2903	-0.1025				-4.86	0.0373	-0.1828	0.1383	-0.106	0.0312				-4.86	0.494	0.1915	-0.09587	0.2388	-0.1573				80.7	-0.1864					-4.3	5.10201	4.02935	4.69442	4.62418	5.05801		5.30083	4.3563	4.90836
-4.85	0.3437	-0.6779	0.364498				-4.85	-0.2326	-0.0283	-0.2402	0.2913	-0.1048				-4.85	0.0365	-0.1831	0.1384	-0.1017	0.0352				-4.85	0.5012	0.1923	-0.09618	0.241	-0.1548				80.75	-0.2655					-4.25	5.12108	3.99518	4.68498	4.65473	5.17603		5.29535	4.49895	4.88183
-4.84	0.343	-0.6753	0.349326				-4.84	-0.2359	-0.0247	-0.2452	0.2921	-0.1067				-4.84	0.0356	-0.1834	0.1387	-0.0978	0.039				-4.84	0.5077	0.193	-0.09644	0.2428	-0.1521				80.8	-0.3287					-4.2	5.13034	3.94457	4.63987	4.69262	5.28908		5.28883	4.62596	4.84092
-4.83	0.3422	-0.6725	0.334761				-4.83	-0.2391	-0.0212	-0.2501	0.2928	-0.1081				-4.83	0.0345	-0.1836	0.1391	-0.0944	0.0425				-4.83	0.5134	0.1937	-0.09665	0.244	-0.149				80.85	-0.3741					-4.15	5.1355	3.88707	4.5663	4.73438	5.38909		5.28681	4.72788	4.78723
-4.82	0.3413	-0.6696	0.320799				-4.82	-0.2423	-0.0177	-0.2551	0.2934	-0.109				-4.82	0.0333	-0.1838	0.1396	-0.0916	0.0458				-4.82	0.5184	0.1943	-0.09679	0.2448	-0.1457				80.9	-0.4018					-4.1	5.13945	3.82464	4.48219	4.77826	5.48856		5.29181	4.79844	4.7166
-4.81	0.3403	-0.6666	0.307429				-4.81	-0.2454	-0.0144	-0.26	0.2938	-0.1094				-4.81	0.0319	-0.184	0.1403	-0.0894	0.0488				-4.81	0.5225	0.1949	-0.09685	0.245	-0.1421				80.95	-0.4129					-4.05	5.14746	3.7565	4.39157	4.81805	5.57691		5.2836	4.84586	4.63086
-4.8	0.3393	-0.6636	0.294636				-4.8	-0.2484	-0.0112	-0.2649	0.2941	-0.1094				-4.8	0.0304	-0.1841	0.1412	-0.0878	0.0515				-4.8	0.5259	0.1953	-0.09683	0.2447	-0.1382				81	-0.4077					-4	5.15805	3.6887	4.28786	4.84633	5.64701		5.26189	4.88462	4.5372
-4.79	0.3382	-0.6604	0.282399				-4.79	-0.2513	-0.0081	-0.2698	0.2943	-0.1089				-4.79	0.0287	-0.1842	0.1422	-0.0868	0.054				-4.79	0.5284	0.1958	-0.09672	0.2439	-0.1341				81.05	-0.3848					-3.95	5.16602	3.62534	4.17931	4.85953	5.7021		5.22941	4.90259	4.43575
-4.78	0.3372	-0.6571	0.270695				-4.78	-0.2541	-0.0051	-0.2747	0.2943	-0.1078				-4.78	0.027	-0.1843	0.1433	-0.0865	0.0562				-4.78	0.5301	0.1962	-0.09652	0.2426	-0.1298				81.1	-0.3413					-3.9	5.17177	3.56938	4.08253	4.85554	5.7435		5.19356	4.90234	4.32596
-4.77	0.3362	-0.6538	0.259496				-4.77	-0.2568	-0.0023	-0.2796	0.2943	-0.1063				-4.77	0.0251	-0.1843	0.1445	-0.0868	0.0582				-4.77	0.531	0.1965	-0.09621	0.2407	-0.1252				81.15	-0.2751					-3.85	5.17549	3.52403	4.01288	4.83495	5.77329		5.14411	4.89431	4.21003
-4.76	0.3352	-0.6505	0.248772				-4.76	-0.2594	0.0004	-0.2845	0.2941	-0.1044				-4.76	0.0232	-0.1843	0.1459	-0.0878	0.0599				-4.76	0.5311	0.1967	-0.0958	0.2384	-0.1205				81.2	-0.1862					-3.8	5.17786	3.4906	3.97366	4.8025	5.78873		5.07568	4.88638	4.0903
-4.75	0.3344	-0.6471	0.238492				-4.75	-0.2619	0.0029	-0.2894	0.2938	-0.1019				-4.75	0.0211	-0.1842	0.1474	-0.0896	0.0615				-4.75	0.5303	0.1969	-0.09527	0.2357	-0.1157				81.25	-0.0797					-3.75	5.17703	3.46699	3.96807	4.75943	5.78524		4.98921	4.88494	3.98197
-4.74	0.3336	-0.6437	0.228624				-4.74	-0.2642	0.0052	-0.2942	0.2935	-0.0991				-4.74	0.019	-0.1841	0.1491	-0.092	0.0628				-4.74	0.5288	0.1971	-0.09463	0.2325	-0.1108				81.3	0.0338					-3.7	5.16834	3.45232	4.01375	4.71693	5.7598		4.89241	4.89139	3.8911
-4.73	0.3329	-0.6403	0.219132				-4.73	-0.2665	0.0074	-0.299	0.293	-0.0959				-4.73	0.0168	-0.1839	0.1508	-0.0951	0.0639				-4.73	0.5266	0.1972	-0.09386	0.2289	-0.1058				81.35	0.1392					-3.65	5.151	3.44512	4.0904	4.67771	5.71418		4.79085	4.92252	3.80814
-4.72	0.3325	-0.6368	0.209983				-4.72	-0.2685	0.0094	-0.3038	0.2925	-0.0923				-4.72	0.0146	-0.1837	0.1526	-0.0988	0.0648				-4.72	0.5236	0.1973	-0.09298	0.2249	-0.1007				81.4	0.2195					-3.6	5.1267	3.44581	4.18535	4.63792	5.65193		4.67696	4.98026	3.73069
-4.71	0.3321	-0.6334	0.201144				-4.71	-0.2705	0.0112	-0.3085	0.2919	-0.0883				-4.71	0.0123	-0.1834	0.1545	-0.1031	0.0657				-4.71	0.52	0.1974	-0.09197	0.2207	-0.0957				81.45	0.2603					-3.55	5.0942	3.45481	4.2938	4.60534	5.57504		4.54995	5.05359	3.65323
-4.7	0.332	-0.63	0.192582				-4.7	-0.2722	0.0128	-0.3132	0.2912	-0.0841				-4.7	0.01	-0.183	0.1564	-0.1081	0.0664				-4.7	0.5158	0.1974	-0.09083	0.2161	-0.0906				81.5	0.254					-3.5	5.04947	3.46953	4.40059	4.58005	5.48292		4.41587	5.13528	3.57649
-4.69	0.3321	-0.6265	0.184267				-4.69	-0.2738	0.0143	-0.3179	0.2905	-0.0796				-4.69	0.0078	-0.1826	0.1584	-0.1136	0.067				-4.69	0.5111	0.1974	-0.08957	0.2113	-0.0857				81.55	0.2026					-3.45	4.99816	3.4827	4.49827	4.56642	5.37894		4.2861	5.20781	3.50105
-4.68	0.3324	-0.6231	0.176169				-4.68	-0.2753	0.0156	-0.3226	0.2897	-0.0748				-4.68	0.0055	-0.1821	0.1605	-0.1196	0.0675				-4.68	0.5058	0.1974	-0.08818	0.2064	-0.0808				81.6	0.1183					-3.4	4.93806	3.49243	4.5793	4.56571	5.26795		4.1779	5.26505	3.42704
-4.67	0.3329	-0.6196	0.168261				-4.67	-0.2766	0.0167	-0.3271	0.2888	-0.0699				-4.67	0.0033	-0.1814	0.1625	-0.1261	0.0681				-4.67	0.5002	0.1974	-0.08666	0.2013	-0.076				81.65	0.0213					-3.35	4.88211	3.49903	4.63744	4.57629	5.15582		4.09889	5.30839	3.35614
-4.66	0.3337	-0.6161	0.160519				-4.66	-0.2777	0.0177	-0.3317	0.2879	-0.0649				-4.66	0.0012	-0.1807	0.1646	-0.133	0.0686				-4.66	0.4941	0.1974	-0.08503	0.1962	-0.0714				81.7	-0.0655					-3.3	4.82098	3.50305	4.66906	4.59376	5.04955		4.04248	5.33326	3.28767
-4.65	0.3346	-0.6126	0.152921				-4.65	-0.2786	0.0186	-0.3362	0.2869	-0.0597				-4.65	-0.0009	-0.1799	0.1666	-0.1403	0.0691				-4.65	0.4877	0.1974	-0.08327	0.191	-0.067				81.75	-0.122					-3.25	4.74693	3.50031	4.68062	4.61197	4.94896		3.99597	5.33775	3.22365
-4.64	0.3358	-0.6091	0.145447				-4.64	-0.2794	0.0193	-0.3406	0.2859	-0.0545				-4.64	-0.0028	-0.1789	0.1687	-0.1479	0.0697				-4.64	0.4812	0.1974	-0.08139	0.1858	-0.0628				81.8	-0.1367					-3.2	4.65823	3.48399	4.66602	4.62462	4.85877		3.95804	5.32611	3.1682
-4.63	0.3373	-0.6056	0.138082				-4.63	-0.28	0.0199	-0.3449	0.2848	-0.0493				-4.63	-0.0047	-0.1778	0.1707	-0.1557	0.0704				-4.63	0.4744	0.1974	-0.0794	0.1807	-0.0588				81.85	-0.1099					-3.15	4.56086	3.46558	4.62365	4.62754	4.78879		3.93002	5.30029	3.1278
-4.62	0.3389	-0.602	0.130812				-4.62	-0.2803	0.0204	-0.3492	0.2836	-0.0442				-4.62	-0.0064	-0.1766	0.1727	-0.1638	0.0712				-4.62	0.4675	0.1974	-0.0773	0.1757	-0.0551				81.9	-0.0541					-3.1	4.45516	3.44064	4.55842	4.6123	4.73324		3.91395	5.2733	3.10103
-4.61	0.3407	-0.5983	0.123627				-4.61	-0.2806	0.0207	-0.3535	0.2824	-0.0391				-4.61	-0.0079	-0.1752	0.1746	-0.172	0.0721				-4.61	0.4607	0.1975	-0.07509	0.1709	-0.0517				81.95	0.0096					-3.05	4.34664	3.40589	4.47436	4.56968	4.69393		3.90906	5.24235	3.08281
-4.6	0.3428	-0.5946	0.116518				-4.6	-0.2806	0.021	-0.3576	0.2811	-0.0341				-4.6	-0.0093	-0.1737	0.1765	-0.1802	0.0731				-4.6	0.4538	0.1976	-0.07278	0.1662	-0.0486				82	0.0566					-3	4.24494	3.36423	4.37788	4.4997	4.66432		3.90831	5.20974	3.07446
-4.59	0.3449	-0.5908	0.109482				-4.59	-0.2804	0.0212	-0.3617	0.2798	-0.0293				-4.59	-0.0105	-0.172	0.1783	-0.1885	0.0744				-4.59	0.4471	0.1976	-0.07037	0.1618	-0.0458				82.05	0.0654					-2.95	4.15275	3.31988	4.28057	4.40397	4.63847		3.90542	5.15887	3.07682
-4.58	0.3472	-0.5868	0.102514				-4.58	-0.2801	0.0214	-0.3657	0.2783	-0.0247				-4.58	-0.0114	-0.1701	0.1801	-0.1967	0.0758				-4.58	0.4405	0.1977	-0.06787	0.1576	-0.0434				82.1	0.0231					-2.9	4.07295	3.27374	4.19367	4.28268	4.62493		3.90123	5.09565	3.09262
-4.57	0.3497	-0.5828	0.095614				-4.57	-0.2796	0.0215	-0.3695	0.2768	-0.0204				-4.57	-0.0122	-0.1681	0.1817	-0.2049	0.0774				-4.57	0.4341	0.1979	-0.06529	0.1538	-0.0413				82.15	-0.0711					-2.85	4.014	3.23837	4.12775	4.13863	4.61269		3.89601	5.02512	3.11923
-4.56	0.3521	-0.5786	0.088783				-4.56	-0.2789	0.0216	-0.3733	0.2752	-0.0162				-4.56	-0.0126	-0.1658	0.1833	-0.2128	0.0792				-4.56	0.428	0.198	-0.06263	0.1503	-0.0396				82.2	-0.2064					-2.8	3.98249	3.26044	4.0718	3.98779	4.60354		3.88159	4.95389	3.14965
-4.55	0.3547	-0.5743	0.082023				-4.55	-0.278	0.0216	-0.377	0.2735	-0.0124				-4.55	-0.0129	-0.1634	0.1848	-0.2205	0.0812				-4.55	0.4222	0.1981	-0.0599	0.1471	-0.0382				82.25	-0.3632					-2.75	3.97531	3.29641	4.01454	3.87904	4.60315		3.85861	4.88881	3.1831
-4.54	0.3572	-0.5699	0.075337				-4.54	-0.2769	0.0217	-0.3806	0.2718	-0.0089				-4.54	-0.0128	-0.1608	0.1862	-0.228	0.0835				-4.54	0.4167	0.1983	-0.0571	0.1443	-0.0372				82.3	-0.5177					-2.7	3.98761	3.33422	3.96202	3.77625	4.60671		3.83076	4.82471	3.22042
-4.53	0.3597	-0.5653	0.06873				-4.53	-0.2757	0.0217	-0.3841	0.2699	-0.0057				-4.53	-0.0125	-0.158	0.1875	-0.2351	0.086				-4.53	0.4117	0.1985	-0.05424	0.1419	-0.0365				82.35	-0.6478					-2.65	4.01748	3.36999	3.91785	3.68005	4.60977		3.80563	4.75252	3.26153
-4.52	0.3621	-0.5605	0.062205				-4.52	-0.2743	0.0218	-0.3875	0.2679	-0.0029				-4.52	-0.0119	-0.155	0.1887	-0.2418	0.0887				-4.52	0.407	0.1987	-0.05133	0.1398	-0.0362				82.4	-0.7378					-2.6	4.06691	3.40573	3.88373	3.58821	4.60461		3.78414	4.6706	3.30928
-4.51	0.3645	-0.5555	0.055767				-4.51	-0.2728	0.0219	-0.3907	0.2658	-0.0004				-4.51	-0.0109	-0.1518	0.1899	-0.2481	0.0916				-4.51	0.4029	0.1989	-0.04838	0.1382	-0.0362				82.45	-0.781					-2.55	4.1507	3.43774	3.85473	3.50351	4.59522		3.75991	4.58051	3.36309
-4.5	0.3667	-0.5505	0.04942				-4.5	-0.2711	0.022	-0.3939	0.2636	0.0018				-4.5	-0.0097	-0.1484	0.1909	-0.2539	0.0947				-4.5	0.3991	0.1991	-0.04538	0.137	-0.0366				82.5	-0.7799					-2.5	4.26117	3.46274	3.82516	3.42467	4.58369		3.73833	4.4814	3.41053
-4.49	0.3687	-0.5452	0.043168				-4.49	-0.2693	0.0222	-0.3969	0.2613	0.0035				-4.49	-0.0081	-0.1449	0.1918	-0.2592	0.098				-4.49	0.3959	0.1992	-0.04236	0.1361	-0.0373				82.55	-0.7446					-2.45	4.36297	3.48422	3.80387	3.3555	4.57071		3.71418	4.37673	3.44945
-4.48	0.3704	-0.5398	0.037013				-4.48	-0.2673	0.0224	-0.3998	0.2588	0.0049				-4.48	-0.0063	-0.1411	0.1927	-0.264	0.1015				-4.48	0.3931	0.1994	-0.0393	0.1356	-0.0383				82.6	-0.6888					-2.4	4.45279	3.50097	3.79475	3.30156	4.56001		3.68306	4.26843	3.47854
-4.47	0.3719	-0.5342	0.030956				-4.47	-0.2653	0.0227	-0.4025	0.2563	0.006				-4.47	-0.0041	-0.1371	0.1935	-0.2682	0.1051				-4.47	0.3908	0.1995	-0.03622	0.1356	-0.0396				82.65	-0.6267					-2.35	4.53281	3.51624	3.78489	3.26226	4.54434		3.64728	4.15314	3.4996
-4.46	0.3731	-0.5285	0.024998				-4.46	-0.2631	0.023	-0.4052	0.2537	0.0067				-4.46	-0.0015	-0.1329	0.1943	-0.2718	0.1088				-4.46	0.389	0.1997	-0.03312	0.1358	-0.0411				82.7	-0.5693					-2.3	4.60107	3.52994	3.76978	3.23292	4.51621		3.60871	4.03196	3.51517
-4.45	0.374	-0.5227	0.019135				-4.45	-0.2608	0.0234	-0.4077	0.251	0.0071				-4.45	0.0013	-0.1286	0.1949	-0.2749	0.1127				-4.45	0.3877	0.1997	-0.03002	0.1364	-0.0429				82.75	-0.5226					-2.25	4.65534	3.54457	3.74559	3.20904	4.47884		3.57299	3.90378	3.53263
-4.44	0.3745	-0.5168	0.013366				-4.44	-0.2584	0.0239	-0.4101	0.2482	0.0071				-4.44	0.0045	-0.1241	0.1956	-0.2773	0.1166				-4.44	0.3867	0.1998	-0.0269	0.1374	-0.0449				82.8	-0.4871					-2.2	4.69921	3.56344	3.71008	3.1904	4.44011		3.54122	3.77114	3.55325
-4.43	0.3746	-0.5109	0.007685				-4.43	-0.256	0.0244	-0.4124	0.2454	0.0069				-4.43	0.0079	-0.1194	0.1962	-0.279	0.1206				-4.43	0.3862	0.1997	-0.02378	0.1386	-0.0471				82.85	-0.459					-2.15	4.72722	3.57606	3.65923	3.17711	4.39911		3.50895	3.63921	3.57034
-4.42	0.3743	-0.5049	0.002084				-4.42	-0.2535	0.025	-0.4145	0.2425	0.0064				-4.42	0.0117	-0.1146	0.1967	-0.2802	0.1246				-4.42	0.3861	0.1997	-0.02066	0.14	-0.0494				82.9	-0.4315					-2.1	4.73223	3.58	3.58432	3.17125	4.35587		3.4757	3.51775	3.58787
-4.41	0.3736	-0.4988	-0.00344				-4.41	-0.251	0.0257	-0.4166	0.2395	0.0057				-4.41	0.0158	-0.1096	0.1972	-0.2807	0.1286				-4.41	0.3863	0.1995	-0.01755	0.1417	-0.0519				82.95	-0.3974					-2.05	4.71062	3.57576	3.48814	3.18313	4.3253		3.44313	3.40917	3.60579
-4.4	0.3724	-0.4928	-0.00891				-4.4	-0.2485	0.0264	-0.4185	0.2366	0.0047				-4.4	0.0201	-0.1046	0.1977	-0.2806	0.1325				-4.4	0.3868	0.1993	-0.01444	0.1436	-0.0544				83	-0.3511					-2	4.66482	3.56336	3.37675	3.21698	4.33389		3.40722	3.30593	3.62551
-4.39	0.3707	-0.4869	-0.01433				-4.39	-0.246	0.0272	-0.4203	0.2337	0.0036				-4.39	0.0248	-0.0994	0.1982	-0.2799	0.1363				-4.39	0.3876	0.199	-0.01134	0.1456	-0.057				83.05	-0.2899					-1.95	4.59842	3.54501	3.25089	3.26623	4.32283		3.36167	3.2067	3.64905
-4.38	0.3686	-0.481	-0.01971				-4.38	-0.2435	0.028	-0.422	0.2308	0.0024				-4.38	0.0296	-0.0941	0.1987	-0.2786	0.1401				-4.38	0.3885	0.1987	-0.00825	0.1478	-0.0596				83.1	-0.2146					-1.9	4.51494	3.52333	3.11409	3.32562	4.28863		3.30154	3.10735	3.67815
-4.37	0.366	-0.4753	-0.02506				-4.37	-0.241	0.0289	-0.4235	0.2279	0.001				-4.37	0.0347	-0.0888	0.1992	-0.2767	0.1437				-4.37	0.3896	0.1982	-0.00518	0.1501	-0.0623				83.15	-0.1295					-1.85	4.41981	3.49872	2.97655	3.38691	4.23219		3.22466	3.01102	3.70408
-4.36	0.3629	-0.4698	-0.03041				-4.36	-0.2386	0.0298	-0.425	0.2252	-0.0004				-4.36	0.04	-0.0834	0.1998	-0.2743	0.1471				-4.36	0.3909	0.1977	-0.00212	0.1524	-0.0648				83.2	-0.0415					-1.8	4.31036	3.46745	2.85122	3.44198	4.15429		3.13225	2.91642	3.7197
-4.35	0.3593	-0.4644	-0.03577				-4.35	-0.2362	0.0307	-0.4264	0.2226	-0.0018				-4.35	0.0455	-0.078	0.2003	-0.2713	0.1503				-4.35	0.3922	0.197	0.000933	0.1547	-0.0674				83.25	0.0417					-1.75	4.18951	3.42311	2.73615	3.484	4.06495		3.02954	2.826	3.72003
-4.34	0.3553	-0.4594	-0.04115				-4.34	-0.2339	0.0316	-0.4277	0.2201	-0.0033				-4.34	0.0512	-0.0726	0.2009	-0.2679	0.1533				-4.34	0.3934	0.1963	0.003968	0.157	-0.0698				83.3	0.1128					-1.7	4.06239	3.36517	2.6237	3.51128	3.95547		2.92175	2.7423	3.69765
-4.33	0.3508	-0.4546	-0.04657				-4.33	-0.2318	0.0325	-0.4289	0.2178	-0.0047				-4.33	0.057	-0.0672	0.2015	-0.2639	0.156				-4.33	0.3947	0.1954	0.00699	0.1592	-0.0721				83.35	0.1675					-1.65	3.92237	3.29438	2.51163	3.52374	3.8219		2.80293	2.66505	3.64711
-4.32	0.3459	-0.4502	-0.05204				-4.32	-0.2298	0.0333	-0.43	0.2157	-0.006				-4.32	0.063	-0.0618	0.2022	-0.2595	0.1585				-4.32	0.3958	0.1944	0.009999	0.1613	-0.0743				83.4	0.2052					-1.6	3.76944	3.21101	2.39862	3.51768	3.66358		2.67266	2.58681	3.57016
-4.31	0.3405	-0.4462	-0.05758				-4.31	-0.2279	0.0342	-0.431	0.2138	-0.0072				-4.31	0.069	-0.0565	0.2029	-0.2548	0.1606				-4.31	0.3968	0.1934	0.012996	0.1633	-0.0762				83.45	0.2302					-1.55	3.60347	3.11628	2.28355	3.49586	3.48508		2.53282	2.50376	3.46985
-4.3	0.3348	-0.4425	-0.0632				-4.3	-0.2262	0.035	-0.432	0.2123	-0.0083				-4.3	0.0751	-0.0512	0.2037	-0.2496	0.1624				-4.3	0.3975	0.1922	0.015983	0.1651	-0.078				83.5	0.251					-1.5	3.42189	3.01927	2.16853	3.45653	3.29096		2.38689	2.41022	3.35882
-4.29	0.3287	-0.4394	-0.06892				-4.29	-0.2246	0.0357	-0.4329	0.211	-0.0091				-4.29	0.0813	-0.046	0.2046	-0.2442	0.164				-4.29	0.3981	0.1909	0.018962	0.1668	-0.0796				83.55	0.2785					-1.45	3.22611	2.90219	2.0535	3.40138	3.08352		2.2347	2.30998	3.23264
-4.28	0.3224	-0.4367	-0.07473				-4.28	-0.2233	0.0364	-0.4337	0.21	-0.0098				-4.28	0.0875	-0.041	0.2055	-0.2384	0.1651				-4.28	0.3983	0.1895	0.021933	0.1682	-0.0809				83.6	0.3242					-1.4	3.02061	2.76813	1.95125	3.32084	2.86586		2.07797	2.20461	3.08585
-4.27	0.3157	-0.4346	-0.08066				-4.27	-0.2221	0.0369	-0.4345	0.2095	-0.0102				-4.27	0.0937	-0.0361	0.2065	-0.2324	0.166				-4.27	0.3982	0.1879	0.0249	0.1693	-0.0819				83.65	0.3963					-1.35	2.80769	2.61822	1.87184	3.20829	2.64585		1.92693	2.09551	2.91838
-4.26	0.3088	-0.433	-0.08669				-4.26	-0.2212	0.0374	-0.4353	0.2093	-0.0104				-4.26	0.0999	-0.0313	0.2075	-0.2262	0.1665				-4.26	0.3977	0.1863	0.027865	0.1702	-0.0827				83.7	0.498					-1.3	2.5861	2.45707	1.78814	3.06413	2.42329		1.78954	1.98709	2.73587
-4.25	0.3017	-0.4319	-0.09284				-4.25	-0.2204	0.0377	-0.436	0.2095	-0.0103				-4.25	0.106	-0.0267	0.2086	-0.2199	0.1667				-4.25	0.3969	0.1845	0.030828	0.1708	-0.0832				83.75	0.6256					-1.25	2.36303	2.2898	1.69541	2.89429	2.20262		1.66679	1.88148	2.54426
-4.24	0.2944	-0.4315	-0.09911				-4.24	-0.22	0.0379	-0.4367	0.2101	-0.0099				-4.24	0.112	-0.0223	0.2098	-0.2134	0.1665				-4.24	0.3956	0.1827	0.033794	0.1711	-0.0833				83.8	0.7685					-1.2	2.14073	2.12082	1.59199	2.70355	1.98949		1.56155	1.7843	2.35141
-4.23	0.287	-0.4316	-0.10548				-4.23	-0.2197	0.038	-0.4374	0.2112	-0.0092				-4.23	0.118	-0.0182	0.2111	-0.2069	0.1661				-4.23	0.3939	0.1807	0.036763	0.171	-0.0832				83.85	0.9113					-1.15	1.9233	1.95575	1.47791	2.49884	1.78554		1.47713	1.70436	2.1639
-4.22	0.2795	-0.4323	-0.11196				-4.22	-0.2197	0.0379	-0.438	0.2127	-0.0082				-4.22	0.1238	-0.0142	0.2124	-0.2004	0.1653				-4.22	0.3918	0.1787	0.039739	0.1706	-0.0827				83.9	1.0369					-1.1	1.71656	1.79849	1.35697	2.29062	1.60176		1.41027	1.65621	1.98711
-4.21	0.272	-0.4336	-0.11853				-4.21	-0.22	0.0377	-0.4386	0.2147	-0.0068				-4.21	0.1295	-0.0105	0.2138	-0.1938	0.1642				-4.21	0.3892	0.1765	0.042722	0.1699	-0.082				83.95	1.1301					-1.05	1.52092	1.65308	1.23408	2.08736	1.45409		1.36422	1.61926	1.82517
-4.2	0.2646	-0.4355	-0.12517				-4.2	-0.2205	0.0373	-0.4392	0.2172	-0.0052				-4.2	0.1351	-0.007	0.2152	-0.1873	0.1629				-4.2	0.3862	0.1743	0.045715	0.1688	-0.0809				84	1.1805					-1	1.33891	1.51903	1.11106	1.90103	1.32586		1.3563	1.58784	1.69328
-4.19	0.2571	-0.4379	-0.13188				-4.19	-0.2213	0.0367	-0.4398	0.2201	-0.0032				-4.19	0.1404	-0.0037	0.2167	-0.1809	0.1614				-4.19	0.3828	0.1719	0.048719	0.1674	-0.0795				84.05	1.1846					-0.95	1.17494	1.39523	1.01771	1.73936	1.21263		1.35622	1.55914	1.60519
-4.18	0.2498	-0.4409	-0.13862				-4.18	-0.2224	0.0359	-0.4404	0.2235	-0.0009				-4.18	0.1456	-0.0008	0.2183	-0.1747	0.1597				-4.18	0.3789	0.1695	0.051735	0.1656	-0.0777				84.1	1.1462					-0.9	1.03572	1.28169	0.954011	1.59979	1.11354		1.35747	1.53164	1.53296
-4.17	0.2426	-0.4444	-0.14538				-4.17	-0.2237	0.035	-0.4409	0.2273	0.0017				-4.17	0.1506	0.0019	0.2199	-0.1686	0.1578				-4.17	0.3746	0.1669	0.054764	0.1634	-0.0757				84.15	1.0743					-0.85	0.924219	1.1794	0.902956	1.49138	1.03567		1.35946	1.50417	1.48335
-4.16	0.2356	-0.4484	-0.15214				-4.16	-0.2252	0.0339	-0.4415	0.2316	0.0045				-4.16	0.1554	0.0044	0.2216	-0.1627	0.1558				-4.16	0.3699	0.1644	0.057807	0.1609	-0.0733				84.2	0.9808					-0.8	0.844199	1.09507	0.861962	1.44078	0.995386		1.36671	1.47627	1.45508
-4.15	0.2288	-0.4529	-0.15885				-4.15	-0.227	0.0327	-0.442	0.2362	0.0076				-4.15	0.16	0.0065	0.2233	-0.157	0.1537				-4.15	0.3649	0.1617	0.060863	0.1581	-0.0707				84.25	0.8776					-0.75	0.802022	1.02666	0.827181	1.41966	0.973332		1.36568	1.44956	1.43772
-4.14	0.2222	-0.4578	-0.16551				-4.14	-0.2291	0.0313	-0.4425	0.2413	0.011				-4.14	0.1643	0.0084	0.2251	-0.1517	0.1515				-4.14	0.3596	0.1589	0.063932	0.1549	-0.0678				84.3	0.7743					-0.7	0.774383	0.974658	0.800299	1.40871	0.965249		1.3578	1.42214	1.42583
-4.13	0.2159	-0.463	-0.17207				-4.13	-0.2313	0.0297	-0.443	0.2467	0.0146				-4.13	0.1685	0.01	0.2269	-0.1466	0.1494				-4.13	0.354	0.1561	0.067013	0.1515	-0.0646				84.35	0.6768					-0.65	0.755877	0.942265	0.780677	1.40664	0.964414		1.34807	1.39515	1.42224
-4.12	0.2098	-0.4685	-0.1785				-4.12	-0.2338	0.028	-0.4435	0.2525	0.0184				-4.12	0.1724	0.0113	0.2288	-0.1418	0.1473				-4.12	0.3482	0.1533	0.070105	0.1477	-0.0611				84.4	0.5879					-0.6	0.762767	0.926712	0.770898	1.41515	0.966667		1.34262	1.36728	1.42572
-4.11	0.204	-0.4743	-0.18477				-4.11	-0.2365	0.0261	-0.4439	0.2585	0.0223				-4.11	0.1761	0.0124	0.2307	-0.1374	0.1452				-4.11	0.3421	0.1503	0.073206	0.1436	-0.0574				84.45	0.5081					-0.55	0.784293	0.933954	0.783613	1.44356	0.982785		1.35281	1.34773	1.43567
-4.1	0.1986	-0.4803	-0.19085				-4.1	-0.2394	0.0241	-0.4444	0.2648	0.0263				-4.1	0.1796	0.0132	0.2326	-0.1334	0.1433				-4.1	0.3359	0.1474	0.076313	0.1393	-0.0535				84.5	0.4375					-0.5	0.827816	0.970681	0.825393	1.50198	1.01897		1.39184	1.34427	1.46412
-4.09	0.1934	-0.4863	-0.19671				-4.09	-0.2425	0.022	-0.4448	0.2713	0.0305				-4.09	0.1829	0.0137	0.2345	-0.1298	0.1415				-4.09	0.3297	0.1444	0.079424	0.1348	-0.0494				84.55	0.3765					-0.45	0.907913	1.05193	0.899626	1.58908	1.09105		1.45864	1.36918	1.52963
-4.08	0.1886	-0.4925	-0.20231				-4.08	-0.2457	0.0198	-0.4451	0.2779	0.0346				-4.08	0.186	0.014	0.2365	-0.1266	0.14				-4.08	0.3234	0.1413	0.082535	0.1301	-0.0451				84.6	0.3266					-0.4	1.04271	1.19193	1.03327	1.71463	1.1919		1.56172	1.43917	1.64396
-4.07	0.1841	-0.4986	-0.20763				-4.07	-0.2491	0.0175	-0.4454	0.2846	0.0388				-4.07	0.1889	0.0141	0.2385	-0.1238	0.1387				-4.07	0.3171	0.1382	0.085642	0.1251	-0.0406				84.65	0.2895					-0.35	1.24143	1.3867	1.24409	1.90091	1.35503		1.70924	1.58326	1.81381
-4.06	0.1799	-0.5047	-0.21264				-4.06	-0.2526	0.0151	-0.4456	0.2914	0.043				-4.06	0.1917	0.014	0.2405	-0.1215	0.1376				-4.06	0.3109	0.135	0.08874	0.12	-0.036				84.7	0.2663					-0.3	1.50276	1.64365	1.52759	2.14405	1.60218		1.90862	1.83251	2.03878
-4.05	0.1761	-0.5106	-0.21732				-4.05	-0.2562	0.0127	-0.4458	0.2982	0.047				-4.05	0.1943	0.0136	0.2425	-0.1196	0.1369				-4.05	0.3048	0.1318	0.091826	0.1148	-0.0312				84.75	0.2556					-0.25	1.83586	1.9682	1.88537	2.44478	1.92901		2.19402	2.15693	2.32184
-4.04	0.1725	-0.5163	-0.22163				-4.04	-0.2599	0.0103	-0.4459	0.3049	0.051				-4.04	0.1967	0.013	0.2445	-0.1183	0.1365				-4.04	0.2989	0.1286	0.094893	0.1095	-0.0264				84.8	0.2536					-0.2	2.25311	2.35728	2.31378	2.79534	2.32618		2.54623	2.53959	2.66392
-4.03	0.1692	-0.5217	-0.22556				-4.03	-0.2637	0.0078	-0.4459	0.3114	0.0548				-4.03	0.1991	0.0123	0.2466	-0.1174	0.1365				-4.03	0.2932	0.1254	0.097937	0.1041	-0.0215				84.85	0.2537					-0.15	2.73479	2.81088	2.80001	3.18872	2.78468		2.95225	2.97976	3.06321
-4.02	0.1661	-0.5268	-0.22911				-4.02	-0.2675	0.0054	-0.4458	0.3178	0.0584				-4.02	0.2014	0.0114	0.2486	-0.1169	0.1369				-4.02	0.2878	0.1221	0.10095	0.0987	-0.0165				84.9	0.2486					-0.1	3.27393	3.32466	3.33584	3.61841	3.30711		3.40982	3.46371	3.51399
-4.01	0.1633	-0.5315	-0.23225				-4.01	-0.2714	0.003	-0.4457	0.324	0.0618				-4.01	0.2036	0.0104	0.2507	-0.117	0.1377				-4.01	0.2827	0.1188	0.103927	0.0933	-0.0114				84.95	0.2318					-0.05	3.86268	3.88901	3.912	4.07678	3.88484		3.91203	3.97729	4.0073
-4	0.1606	-0.5357	-0.23497				-4	-0.2753	0.0007	-0.4454	0.3299	0.0649				-4	0.2057	0.0092	0.2528	-0.1176	0.1389				-4	0.278	0.1155	0.106862	0.0879	-0.0064				85	0.2003					0	4.49399	4.49019	4.51538	4.55689	4.50522		4.44973	4.5156	4.53201
-3.99	0.1582	-0.5394	-0.23728				-3.99	-0.2791	-0.0015	-0.445	0.3354	0.0677				-3.99	0.2079	0.0079	0.2549	-0.1186	0.1405				-3.99	0.2737	0.1122	0.109748	0.0826	-0.0013				85.05	0.1554					0.05	5.1554	5.11277	5.13948	5.04974	5.1548		5.01196	5.06499	5.07107
-3.98	0.1559	-0.5426	-0.23918				-3.98	-0.283	-0.0036	-0.4444	0.3406	0.0701				-3.98	0.21	0.0065	0.257	-0.1202	0.1426				-3.98	0.2698	0.1089	0.112577	0.0773	0.0037				85.1	0.1038					0.1	5.82921	5.73874	5.76306	5.55009	5.82055		5.58148	5.61022	5.60862
-3.97	0.1537	-0.5451	-0.24067				-3.97	-0.2868	-0.0056	-0.4437	0.3453	0.0722				-3.97	0.2122	0.0051	0.2591	-0.1222	0.1452				-3.97	0.2663	0.1055	0.115344	0.0721	0.0087				85.15	0.0562					0.15	6.49548	6.34682	6.36781	6.04664	6.48111		6.14144	6.13499	6.12978
-3.96	0.1515	-0.5471	-0.24176				-3.96	-0.2906	-0.0075	-0.4429	0.3496	0.0739				-3.96	0.2145	0.0035	0.2613	-0.1247	0.1482				-3.96	0.2634	0.1022	0.118041	0.0671	0.0136				85.2	0.0256					0.2	7.12892	6.91591	6.94377	6.52775	7.11363		6.67591	6.62277	6.61878
-3.95	0.1495	-0.5483	-0.24247				-3.95	-0.2943	-0.0092	-0.4419	0.3534	0.0751				-3.95	0.2168	0.0019	0.2634	-0.1276	0.1516				-3.95	0.2609	0.0988	0.120662	0.0622	0.0185				85.25	0.0246					0.25	7.7014	7.42479	7.47116	6.98471	7.69649		7.1642	7.06057	7.06118
-3.94	0.1474	-0.5489	-0.24281				-3.94	-0.298	-0.0107	-0.4408	0.3566	0.0759				-3.94	0.2192	0.0003	0.2656	-0.131	0.1554				-3.94	0.2589	0.0954	0.1232	0.0576	0.0233				85.3	0.0631					0.3	8.1933	7.85415	7.93681	7.40461	8.20755		7.58989	7.43761	7.44601
-3.93	0.1453	-0.5488	-0.24281				-3.93	-0.3015	-0.012	-0.4395	0.3592	0.0762				-3.93	0.2218	-0.0014	0.2678	-0.1349	0.1597				-3.93	0.2574	0.0921	0.125649	0.0531	0.028				85.35	0.1463					0.35	8.58769	8.18862	8.32648	7.7778	8.62775		7.94052	7.73923	7.7636
-3.92	0.1432	-0.548	-0.2425				-3.92	-0.3049	-0.0131	-0.438	0.3613	0.076				-3.92	0.2245	-0.0031	0.27	-0.1391	0.1643				-3.92	0.2565	0.0887	0.128003	0.0489	0.0326				85.4	0.2733					0.4	8.86438	8.41412	8.63409	8.09571	8.94321		8.205	7.9575	8.00841
-3.91	0.1409	-0.5465	-0.24191				-3.91	-0.3082	-0.014	-0.4363	0.3628	0.0753				-3.91	0.2274	-0.0048	0.2722	-0.1438	0.1693				-3.91	0.256	0.0854	0.130255	0.0449	0.037				85.45	0.4374					0.45	9.01678	8.52303	8.8601	8.35964	9.14608		8.37832	8.09177	8.17657
-3.9	0.1386	-0.5443	-0.24107				-3.9	-0.3114	-0.0146	-0.4344	0.3637	0.0741				-3.9	0.2305	-0.0065	0.2744	-0.1488	0.1746				-3.9	0.256	0.0821	0.132402	0.0413	0.0413				85.5	0.6263					0.5	9.0441	8.51533	9.0051	8.56782	9.23692		8.45975	8.14258	8.2672
-3.89	0.1361	-0.5414	-0.24001				-3.89	-0.3144	-0.015	-0.4324	0.3639	0.0724				-3.89	0.2338	-0.0082	0.2767	-0.1542	0.1802				-3.89	0.2565	0.0788	0.134438	0.0379	0.0455				85.55	0.8238					0.55	8.94747	8.39583	9.07426	8.72203	9.22178		8.45209	8.11292	8.28471
-3.88	0.1335	-0.5379	-0.23877				-3.88	-0.3173	-0.0152	-0.4301	0.3636	0.0701				-3.88	0.2374	-0.0098	0.2789	-0.1599	0.1861				-3.88	0.2574	0.0755	0.136359	0.0348	0.0495				85.6	1.0114					0.6	8.74527	8.18062	9.07566	8.82448	9.11198		8.36432	8.00994	8.23906
-3.87	0.1306	-0.5338	-0.2374				-3.87	-0.32	-0.015	-0.4277	0.3627	0.0674				-3.87	0.2411	-0.0115	0.2812	-0.1659	0.1921				-3.87	0.2587	0.0723	0.138161	0.032	0.0534				85.65	1.1703					0.65	8.45783	7.88171	9.01979	8.88264	8.92533		8.20838	7.84779	8.14382
-3.86	0.1276	-0.529	-0.23593				-3.86	-0.3226	-0.0147	-0.425	0.3612	0.0641				-3.86	0.2451	-0.0131	0.2834	-0.1721	0.1984				-3.86	0.2603	0.069	0.139841	0.0296	0.0571				85.7	1.2841					0.7	8.10493	7.51624	8.91672	8.91574	8.68167		7.99946	7.63972	8.01208
-3.85	0.1244	-0.5238	-0.23439				-3.85	-0.325	-0.0141	-0.4222	0.3591	0.0603				-3.85	0.2494	-0.0146	0.2857	-0.1787	0.2048				-3.85	0.2623	0.0659	0.141397	0.0275	0.0606				85.75	1.3413					0.75	7.71053	7.1094	8.78157	8.92628	8.40498		7.75151	7.40073	7.85942
-3.84	0.1209	-0.5181	-0.23285				-3.84	-0.3273	-0.0132	-0.4192	0.3566	0.056				-3.84	0.2539	-0.0161	0.2879	-0.1854	0.2112				-3.84	0.2646	0.0627	0.142826	0.0258	0.0639				85.8	1.3374					0.8	7.29686	6.68168	8.62824	8.92056	8.11886		7.47588	7.14662	7.70272
-3.83	0.1173	-0.5119	-0.23132				-3.83	-0.3294	-0.0121	-0.4159	0.3535	0.0513				-3.83	0.2587	-0.0176	0.2902	-0.1924	0.2177				-3.83	0.2671	0.0596	0.144129	0.0243	0.0671				85.85	1.276					0.85	6.88462	6.25591	8.4683	8.90558	7.84284		7.18827	6.88819	7.5495
-3.82	0.1134	-0.5054	-0.22985				-3.82	-0.3313	-0.0108	-0.4125	0.35	0.0461				-3.82	0.2637	-0.0189	0.2924	-0.1995	0.2243				-3.82	0.2698	0.0566	0.145304	0.0233	0.0701				85.9	1.1694					0.9	6.49158	5.84755	8.32969	8.88685	7.59248		6.90259	6.63511	7.40497
-3.81	0.1093	-0.4986	-0.22847				-3.81	-0.3332	-0.0092	-0.4089	0.3462	0.0404				-3.81	0.269	-0.0203	0.2947	-0.2068	0.2307				-3.81	0.2727	0.0537	0.146352	0.0225	0.073				85.95	1.0363					0.95	6.12907	5.46769	8.21348	8.88126	7.37845		6.62803	6.39626	7.27685
-3.8	0.1049	-0.4916	-0.22721				-3.8	-0.3348	-0.0074	-0.4051	0.3419	0.0343				-3.8	0.2746	-0.0216	0.2969	-0.2141	0.2371				-3.8	0.2756	0.0508	0.147275	0.0221	0.0756				86	0.899					1	5.80396	5.12809	8.1123	8.87776	7.20873		6.37606	6.17701	7.1713
-3.79	0.1004	-0.4844	-0.2261				-3.79	-0.3364	-0.0055	-0.4011	0.3374	0.0279				-3.79	0.2804	-0.0228	0.2991	-0.2215	0.2433				-3.79	0.2786	0.048	0.148074	0.022	0.0781				86.05	0.7794					1.05	5.51832	4.83868	8.02283	8.88197	7.08271		6.1538	5.97905	7.08479
-3.78	0.0957	-0.4771	-0.22517				-3.78	-0.3378	-0.0033	-0.3969	0.3327	0.0211				-3.78	0.2864	-0.0239	0.3012	-0.229	0.2494				-3.78	0.2815	0.0452	0.148751	0.0222	0.0805				86.1	0.694					1.1	5.27506	4.60387	7.93008	8.88941	6.99438		5.96	5.80422	7.00956
-3.77	0.0908	-0.4699	-0.22444				-3.77	-0.339	-0.0011	-0.3926	0.3278	0.014				-3.77	0.2926	-0.025	0.3034	-0.2364	0.2553				-3.77	0.2843	0.0426	0.149311	0.0227	0.0826				86.15	0.6512					1.15	5.07639	4.43008	7.82194	8.8875	6.93405		5.80932	5.65332	6.93866
-3.76	0.0858	-0.4627	-0.22392				-3.76	-0.3402	0.0013	-0.3881	0.3228	0.0065				-3.76	0.299	-0.026	0.3054	-0.2438	0.2609				-3.76	0.287	0.04	0.149757	0.0235	0.0847				86.2	0.6497					1.2	4.91564	4.31197	7.6984	8.87014	6.89288		5.69858	5.52619	6.86925
-3.75	0.0807	-0.4557	-0.22362				-3.75	-0.3413	0.0039	-0.3835	0.3177	-0.0011				-3.75	0.3056	-0.027	0.3074	-0.2512	0.2663				-3.75	0.2895	0.0376	0.150094	0.0246	0.0866				86.25	0.6789					1.25	4.79303	4.23328	7.55886	8.83145	6.86476		5.63449	5.4293	6.79389
-3.74	0.0754	-0.4489	-0.22355				-3.74	-0.3423	0.0065	-0.3788	0.3127	-0.009				-3.74	0.3123	-0.0279	0.3094	-0.2584	0.2713				-3.74	0.2918	0.0353	0.150326	0.0258	0.0884				86.3	0.723					1.3	4.71189	4.18377	7.39756	8.76377	6.8409		5.6135	5.36135	6.71029
-3.73	0.0701	-0.4425	-0.2237				-3.73	-0.3432	0.0091	-0.3739	0.3078	-0.0171				-3.73	0.3192	-0.0287	0.3112	-0.2655	0.276				-3.73	0.2939	0.033	0.150461	0.0273	0.09				86.35	0.7644					1.35	4.6721	4.16137	7.21453	8.66532	6.81456		5.62498	5.30837	6.61714
-3.72	0.0648	-0.4364	-0.22408				-3.72	-0.344	0.0118	-0.3689	0.303	-0.0253				-3.72	0.3261	-0.0294	0.313	-0.2725	0.2804				-3.72	0.2956	0.0309	0.150503	0.029	0.0916				86.4	0.7887					1.4	4.66934	4.16824	7.01439	8.53917	6.78366		5.66007	5.267	6.51216
-3.71	0.0595	-0.4308	-0.22466				-3.71	-0.3448	0.0144	-0.3637	0.2985	-0.0336				-3.71	0.3332	-0.0301	0.3147	-0.2792	0.2845				-3.71	0.2969	0.029	0.15046	0.0308	0.0931				86.45	0.7876					1.45	4.70167	4.1952	6.80281	8.38712	6.74709		5.7103	5.23495	6.39693
-3.7	0.0542	-0.4257	-0.22543				-3.7	-0.3456	0.0171	-0.3585	0.2942	-0.042				-3.7	0.3402	-0.0307	0.3163	-0.2858	0.2881				-3.7	0.2979	0.0271	0.150338	0.0327	0.0945				86.5	0.7602					1.5	4.76508	4.22981	6.58751	8.21247	6.70103		5.76942	5.21126	6.2753
-3.69	0.049	-0.4211	-0.22636				-3.69	-0.3463	0.0196	-0.3532	0.2903	-0.0505				-3.69	0.3474	-0.0312	0.3178	-0.292	0.2914				-3.69	0.2985	0.0254	0.150144	0.0347	0.0958				86.55	0.7117					1.55	4.85438	4.2654	6.37653	8.01025	6.64795		5.83374	5.19428	6.15374
-3.68	0.044	-0.4172	-0.22744				-3.68	-0.347	0.0221	-0.3479	0.2868	-0.0589				-3.68	0.3545	-0.0317	0.3192	-0.298	0.2944				-3.68	0.2986	0.0238	0.149886	0.0368	0.0971				86.6	0.6507					1.6	4.95951	4.30259	6.17217	7.7867	6.57966		5.90219	5.17783	6.03994
-3.67	0.039	-0.414	-0.22862				-3.67	-0.3478	0.0244	-0.3425	0.2838	-0.0673				-3.67	0.3615	-0.032	0.3205	-0.3037	0.2969				-3.67	0.2983	0.0224	0.149571	0.039	0.0983				86.65	0.5857					1.65	5.0708	4.34323	5.97609	7.56104	6.50299		5.97171	5.16103	5.94055
-3.66	0.0343	-0.4114	-0.22986				-3.66	-0.3485	0.0266	-0.337	0.2812	-0.0756				-3.66	0.3685	-0.0323	0.3216	-0.3091	0.2991				-3.66	0.2975	0.0211	0.149207	0.0411	0.0995				86.7	0.5225					1.7	5.17679	4.38505	5.79296	7.33535	6.4246		6.0403	5.15362	5.86118
-3.65	0.0297	-0.4097	-0.23113				-3.65	-0.3493	0.0287	-0.3315	0.2793	-0.0838				-3.65	0.3755	-0.0324	0.3226	-0.3141	0.301				-3.65	0.2963	0.0199	0.1488	0.0432	0.1007				86.75	0.4632					1.75	5.26776	4.42927	5.62632	7.11334	6.34466		6.11192	5.15603	5.8083
-3.64	0.0254	-0.4087	-0.23239				-3.64	-0.3502	0.0305	-0.326	0.2779	-0.0919				-3.64	0.3823	-0.0325	0.3235	-0.3187	0.3025				-3.64	0.2946	0.0189	0.148358	0.0452	0.1019				86.8	0.4063					1.8	5.33546	4.46609	5.4876	6.89965	6.26106		6.18531	5.14765	5.77089
-3.63	0.0214	-0.4085	-0.23357				-3.63	-0.3511	0.0321	-0.3205	0.2771	-0.0998				-3.63	0.3889	-0.0325	0.3242	-0.3229	0.3037				-3.63	0.2925	0.018	0.147888	0.0472	0.1031				86.85	0.3495					1.85	5.37502	4.49254	5.36641	6.6959	6.17435		6.25938	5.12891	5.73972
-3.62	0.0177	-0.4091	-0.23463				-3.62	-0.352	0.0334	-0.315	0.277	-0.1075				-3.62	0.3954	-0.0323	0.3247	-0.3266	0.3046				-3.62	0.2899	0.0173	0.147396	0.049	0.1043				86.9	0.2911					1.9	5.38059	4.51983	5.25028	6.50298	6.0946		6.3342	5.10038	5.71225
-3.61	0.0143	-0.4105	-0.23552				-3.61	-0.3531	0.0345	-0.3095	0.2776	-0.115				-3.61	0.4018	-0.032	0.3252	-0.33	0.3052				-3.61	0.2869	0.0167	0.146888	0.0507	0.1056				86.95	0.2326					1.95	5.34702	4.54349	5.13302	6.31049	6.01695		6.40968	5.08569	5.68945
-3.6	0.0112	-0.4127	-0.23619				-3.6	-0.3543	0.0352	-0.304	0.2789	-0.1223				-3.6	0.4079	-0.0316	0.3254	-0.3329	0.3057				-3.6	0.2835	0.0163	0.146371	0.0522	0.1069				87	0.1781					2	5.27977	4.54876	5.01527	6.12118	5.94138		6.48681	5.07085	5.67218
-3.59	0.0085	-0.4158	-0.23658				-3.59	-0.3555	0.0357	-0.2986	0.2809	-0.1293				-3.59	0.4138	-0.0311	0.3256	-0.3353	0.3059				-3.59	0.2797	0.016	0.145848	0.0534	0.1083				87.05	0.1336					2.05	5.18362	4.53598	4.89469	5.93989	5.86758		6.55709	5.04897	5.66606
-3.58	0.0061	-0.4196	-0.23663				-3.58	-0.3569	0.0358	-0.2932	0.2835	-0.136				-3.58	0.4194	-0.0304	0.3255	-0.3372	0.306				-3.58	0.2757	0.0158	0.145326	0.0545	0.1098				87.1	0.1045					2.1	5.06564	4.5065	4.77041	5.76593	5.794		6.62013	5.01824	5.67879
-3.57	0.0041	-0.4241	-0.23631				-3.57	-0.3584	0.0356	-0.2879	0.2869	-0.1424				-3.57	0.4248	-0.0295	0.3254	-0.3387	0.3059				-3.57	0.2713	0.0158	0.144807	0.0553	0.1113				87.15	0.0927					2.15	4.9403	4.46434	4.64239	5.60223	5.72685		6.67384	4.97934	5.69733
-3.56	0.0025	-0.4294	-0.23555				-3.56	-0.3601	0.035	-0.2827	0.291	-0.1484				-3.56	0.43	-0.0285	0.3251	-0.3396	0.3058				-3.56	0.2667	0.0159	0.144294	0.0558	0.1129				87.2	0.0956					2.2	4.81528	4.41465	4.51085	5.46095	5.66563		6.70969	4.93371	5.71261
-3.55	0.0012	-0.4354	-0.23432				-3.55	-0.3618	0.0341	-0.2776	0.2958	-0.1542				-3.55	0.4349	-0.0274	0.3246	-0.3401	0.3055				-3.55	0.2618	0.0162	0.143791	0.0561	0.1147				87.25	0.1055					2.25	4.68939	4.35917	4.37447	5.36042	5.6065		6.72673	4.88308	5.71496
-3.54	0.0003	-0.442	-0.23256				-3.54	-0.3638	0.0328	-0.2726	0.3012	-0.1596				-3.54	0.4395	-0.026	0.324	-0.34	0.3053				-3.54	0.2569	0.0166	0.143298	0.056	0.1165				87.3	0.1124					2.3	4.56145	4.30016	4.23568	5.27701	5.55861		6.72256	4.82523	5.70081
-3.53	-0.0002	-0.4492	-0.23025				-3.53	-0.3658	0.0311	-0.2677	0.3073	-0.1647				-3.53	0.4438	-0.0245	0.3234	-0.3395	0.3051				-3.53	0.2518	0.017	0.142818	0.0557	0.1185				87.35	0.1066					2.35	4.43755	4.23959	4.10157	5.19068	5.52348		6.69535	4.76143	5.66935
-3.52	-0.0004	-0.457	-0.22735				-3.52	-0.368	0.0291	-0.2629	0.314	-0.1694				-3.52	0.4479	-0.0228	0.3226	-0.3384	0.3049				-3.52	0.2466	0.0176	0.142349	0.055	0.1206				87.4	0.0823					2.4	4.32455	4.18706	3.98139	5.10085	5.4905		6.65827	4.69433	5.62103
-3.51	-0.0002	-0.4652	-0.22382				-3.51	-0.3704	0.0267	-0.2583	0.3212	-0.1737				-3.51	0.4518	-0.0209	0.3216	-0.3369	0.3049				-3.51	0.2414	0.0183	0.141891	0.0541	0.1228				87.45	0.04					2.45	4.22929	4.14345	3.87826	5.01267	5.45675		6.61275	4.6254	5.54949
-3.5	0.0002	-0.4739	-0.21966				-3.5	-0.3729	0.0239	-0.2538	0.329	-0.1778				-3.5	0.4554	-0.0188	0.3207	-0.3349	0.3049				-3.5	0.2363	0.0191	0.141442	0.0528	0.1251				87.5	-0.0133					2.5	4.15286	4.11226	3.7966	4.93042	5.41938		6.54378	4.56965	5.45284
-3.49	0.001	-0.4829	-0.21484				-3.49	-0.3756	0.0208	-0.2494	0.3373	-0.1814				-3.49	0.4588	-0.0165	0.3196	-0.3323	0.3051				-3.49	0.2313	0.02	0.141001	0.0512	0.1275				87.55	-0.0657					2.55	4.09696	4.09629	3.73459	4.86362	5.38152		6.44923	4.50755	5.33557
-3.48	0.0019	-0.4922	-0.20936				-3.48	-0.3784	0.0173	-0.2452	0.346	-0.1848				-3.48	0.4619	-0.014	0.3184	-0.3294	0.3054				-3.48	0.2264	0.021	0.140564	0.0493	0.1301				87.6	-0.1041					2.6	4.06547	4.09507	3.69685	4.82547	5.36105		6.33321	4.43441	5.22043
-3.47	0.0032	-0.5017	-0.20321				-3.47	-0.3814	0.0136	-0.2412	0.355	-0.1878				-3.47	0.4649	-0.0113	0.3173	-0.3259	0.3059				-3.47	0.2218	0.022	0.140128	0.0471	0.1328				87.65	-0.1185					2.65	4.06349	4.10874	3.6951	4.82676	5.37502		6.19505	4.35013	5.10952
-3.46	0.0046	-0.5113	-0.19641				-3.46	-0.3844	0.0095	-0.2373	0.3645	-0.1904				-3.46	0.4676	-0.0084	0.316	-0.322	0.3066				-3.46	0.2173	0.0231	0.139687	0.0447	0.1355				87.7	-0.1051					2.7	4.09233	4.13266	3.71111	4.86823	5.39118		6.03702	4.25063	4.9914
-3.45	0.0061	-0.521	-0.18897				-3.45	-0.3877	0.0051	-0.2336	0.3742	-0.1928				-3.45	0.4702	-0.0052	0.3148	-0.3177	0.3076				-3.45	0.2132	0.0243	0.139238	0.042	0.1384				87.75	-0.0684					2.75	4.14796	4.16278	3.7411	4.94877	5.40368		5.86473	4.13789	4.87191
-3.44	0.0078	-0.5308	-0.18091				-3.44	-0.391	0.0004	-0.2301	0.3841	-0.1948				-3.44	0.4727	-0.0019	0.3135	-0.3131	0.3088				-3.44	0.2093	0.0255	0.138774	0.039	0.1413				87.8	-0.0198					2.8	4.2231	4.1958	3.78242	5.05769	5.41453		5.68365	4.02062	4.75464
-3.43	0.0096	-0.5405	-0.17225				-3.43	-0.3945	-0.0045	-0.2268	0.3943	-0.1966				-3.43	0.4751	0.0016	0.3123	-0.308	0.3102				-3.43	0.2059	0.0268	0.138289	0.0358	0.1443				87.85	0.0252					2.85	4.31301	4.23241	3.82925	5.18374	5.42194		5.50239	3.90655	4.64566
-3.42	0.0115	-0.55	-0.16305				-3.42	-0.3981	-0.0096	-0.2237	0.4045	-0.198				-3.42	0.4774	0.0054	0.311	-0.3026	0.3119				-3.42	0.2028	0.0281	0.137778	0.0325	0.1474				87.9	0.0515					2.9	4.41069	4.26889	3.88382	5.31873	5.42547		5.32423	3.79205	4.55295
-3.41	0.0133	-0.5594	-0.15333				-3.41	-0.4017	-0.015	-0.2208	0.4148	-0.1992				-3.41	0.4796	0.0093	0.3099	-0.2968	0.3138				-3.41	0.2001	0.0294	0.137232	0.0289	0.1505				87.95	0.0488					2.95	4.50504	4.29918	3.94488	5.45304	5.42162		5.14908	3.68044	4.48473
-3.4	0.0152	-0.5686	-0.14317				-3.4	-0.4055	-0.0205	-0.2181	0.4251	-0.2002				-3.4	0.4818	0.0134	0.3087	-0.2908	0.3159				-3.4	0.1979	0.0308	0.136646	0.0253	0.1537				88	0.014					3	4.59355	4.32056	4.01582	5.58051	5.40054		4.98177	3.57212	4.44106
-3.39	0.017	-0.5774	-0.1326				-3.39	-0.4094	-0.0262	-0.2156	0.4354	-0.2009				-3.39	0.4841	0.0177	0.3076	-0.2845	0.3183				-3.39	0.1961	0.0322	0.136012	0.0215	0.1568				88.05	-0.0477					3.05	4.68077	4.33157	4.09483	5.70611	5.36218		4.82838	3.47089	4.42068
-3.38	0.0187	-0.5859	-0.1217				-3.38	-0.4133	-0.032	-0.2133	0.4456	-0.2014				-3.38	0.4863	0.0222	0.3066	-0.2779	0.3209				-3.38	0.1948	0.0336	0.135322	0.0176	0.16				88.1	-0.1254					3.1	4.76164	4.33115	4.17578	5.81577	5.30947		4.6911	3.37988	4.4144
-3.37	0.0203	-0.594	-0.11053				-3.37	-0.4172	-0.0379	-0.2112	0.4556	-0.2017				-3.37	0.4886	0.0269	0.3057	-0.2712	0.3237				-3.37	0.194	0.035	0.13457	0.0137	0.1631				88.15	-0.2051					3.15	4.81988	4.32055	4.25699	5.89995	5.24437		4.56819	3.305	4.40788
-3.36	0.0218	-0.6017	-0.09918				-3.36	-0.4212	-0.0439	-0.2093	0.4655	-0.2018				-3.36	0.491	0.0316	0.3048	-0.2643	0.3267				-3.36	0.1936	0.0365	0.133747	0.0098	0.1662				88.2	-0.2744					3.2	4.85667	4.29754	4.34202	5.96808	5.17051		4.47089	3.24674	4.39837
-3.35	0.0231	-0.6089	-0.08772				-3.35	-0.4252	-0.05	-0.2076	0.4751	-0.2018				-3.35	0.4935	0.0366	0.3041	-0.2573	0.3298				-3.35	0.1938	0.0379	0.132848	0.0059	0.1693				88.25	-0.3253					3.25	4.88168	4.25796	4.43398	6.01579	5.08886		4.401	3.20192	4.39009
-3.34	0.0242	-0.6156	-0.07622				-3.34	-0.4293	-0.056	-0.2061	0.4844	-0.2016				-3.34	0.4961	0.0417	0.3035	-0.2502	0.3331				-3.34	0.1944	0.0393	0.131866	0.002	0.1723				88.3	-0.3556					3.3	4.89774	4.20252	4.543	6.04474	5.00372		4.33854	3.17591	4.37788
-3.33	0.0251	-0.6218	-0.06479				-3.33	-0.4333	-0.0621	-0.2048	0.4934	-0.2012				-3.33	0.4989	0.0468	0.303	-0.243	0.3365				-3.33	0.1954	0.0408	0.130793	-0.0019	0.1751				88.35	-0.369					3.35	4.90277	4.13547	4.67655	6.06038	4.92184		4.28519	3.16985	4.35879
-3.32	0.0257	-0.6275	-0.05349				-3.32	-0.4373	-0.0681	-0.2038	0.5021	-0.2008				-3.32	0.5019	0.0521	0.3026	-0.2358	0.34				-3.32	0.1969	0.0422	0.129625	-0.0056	0.1779				88.4	-0.3725					3.4	4.89673	4.07264	4.80939	6.06375	4.84826		4.24315	3.18704	4.34
-3.31	0.0261	-0.6326	-0.04242				-3.31	-0.4413	-0.074	-0.2029	0.5103	-0.2002				-3.31	0.505	0.0575	0.3024	-0.2286	0.3436				-3.31	0.1988	0.0436	0.128356	-0.0092	0.1805				88.45	-0.374					3.45	4.88685	4.00073	4.93896	6.054	4.78621		4.21005	3.22579	4.31688
-3.3	0.0263	-0.6371	-0.03167				-3.3	-0.4453	-0.0799	-0.2022	0.5182	-0.1996				-3.3	0.5084	0.063	0.3023	-0.2215	0.3472				-3.3	0.2011	0.045	0.126981	-0.0126	0.1829				88.5	-0.3798					3.5	4.87212	3.92256	5.07106	6.03469	4.74802		4.18211	3.27619	4.28848
-3.29	0.0262	-0.6411	-0.02131				-3.29	-0.4491	-0.0857	-0.2017	0.5255	-0.1989				-3.29	0.512	0.0685	0.3023	-0.2145	0.3508				-3.29	0.2038	0.0463	0.125496	-0.0159	0.1852				88.55	-0.3924					3.55	4.85024	3.8405	5.1726	6.00885	4.72635		4.1658	3.33153	4.25554
-3.28	0.0258	-0.6445	-0.01145				-3.28	-0.453	-0.0913	-0.2014	0.5324	-0.1981				-3.28	0.5158	0.0741	0.3024	-0.2076	0.3544				-3.28	0.2068	0.0477	0.123897	-0.019	0.1872				88.6	-0.4108					3.6	4.82287	3.76302	5.2388	5.97885	4.71169		4.18521	3.39605	4.22332
-3.27	0.0252	-0.6474	-0.00215				-3.27	-0.4567	-0.0969	-0.2013	0.5389	-0.1973				-3.27	0.5199	0.0797	0.3026	-0.2009	0.3579				-3.27	0.2101	0.049	0.122183	-0.0219	0.1891				88.65	-0.4315					3.65	4.79107	3.70106	5.27856	5.94931	4.70095		4.21266	3.46456	4.19639
-3.26	0.0243	-0.6498	0.006502				-3.26	-0.4603	-0.1022	-0.2013	0.5448	-0.1964				-3.26	0.5242	0.0854	0.303	-0.1944	0.3613				-3.26	0.2137	0.0504	0.120351	-0.0246	0.1907				88.7	-0.4496					3.7	4.75614	3.6566	5.30042	5.92479	4.70072		4.24821	3.53597	4.17838
-3.25	0.0232	-0.6516	0.014434				-3.25	-0.4639	-0.1074	-0.2015	0.5501	-0.1956				-3.25	0.5287	0.091	0.3034	-0.1881	0.3647				-3.25	0.2174	0.0517	0.118401	-0.027	0.192				88.75	-0.4613					3.75	4.71481	3.62664	5.30977	5.90895	4.71041		4.28371	3.61136	4.16709
-3.24	0.0218	-0.653	0.021576				-3.24	-0.4673	-0.1124	-0.2019	0.5549	-0.1947				-3.24	0.5335	0.0966	0.304	-0.1821	0.3679				-3.24	0.2214	0.053	0.116331	-0.0293	0.1931				88.8	-0.464					3.8	4.67153	3.60563	5.34135	5.90725	4.71607		4.31496	3.69033	4.16076
-3.23	0.0202	-0.6539	0.027865				-3.23	-0.4706	-0.1172	-0.2024	0.5592	-0.1938				-3.23	0.5385	0.1023	0.3046	-0.1764	0.371				-3.23	0.2255	0.0543	0.114144	-0.0312	0.194				88.85	-0.4578					3.85	4.62796	3.58753	5.36479	5.92516	4.71416		4.3367	3.76689	4.15994
-3.22	0.0184	-0.6544	0.033244				-3.22	-0.4737	-0.1218	-0.2031	0.5629	-0.1929				-3.22	0.5437	0.1078	0.3054	-0.171	0.3739				-3.22	0.2297	0.0555	0.11184	-0.0329	0.1945				88.9	-0.4441					3.9	4.59467	3.56998	5.37391	5.98277	4.70239		4.34738	3.83916	4.16682
-3.21	0.0164	-0.6545	0.037662				-3.21	-0.4767	-0.1261	-0.2039	0.566	-0.192				-3.21	0.5491	0.1134	0.3061	-0.166	0.3767				-3.21	0.2339	0.0568	0.109423	-0.0344	0.1947				88.95	-0.4249					3.95	4.58563	3.55474	5.37395	6.07068	4.68192		4.36266	3.91019	4.18593
-3.2	0.0143	-0.6542	0.041075				-3.2	-0.4796	-0.1303	-0.2049	0.5686	-0.1911				-3.2	0.5548	0.1189	0.307	-0.1614	0.3792				-3.2	0.2381	0.0581	0.106894	-0.0356	0.1947				89	-0.4022					4	4.58444	3.54052	5.37209	6.16443	4.65392		4.37305	4.00375	4.21581
-3.19	0.012	-0.6536	0.043448				-3.19	-0.4822	-0.1342	-0.2059	0.5706	-0.1902				-3.19	0.5606	0.1243	0.3078	-0.1572	0.3816				-3.19	0.2424	0.0593	0.10426	-0.0366	0.1943				89.05	-0.3771					4.05	4.5906	3.52716	5.37525	6.25492	4.63038		4.38085	4.09836	4.25161
-3.18	0.0097	-0.6527	0.044754				-3.18	-0.4848	-0.1379	-0.207	0.572	-0.1893				-3.18	0.5665	0.1297	0.3086	-0.1534	0.3838				-3.18	0.2465	0.0605	0.101523	-0.0374	0.1937				89.1	-0.3501					4.1	4.6032	3.51649	5.38658	6.33324	4.60492		4.38762	4.19414	4.28875
-3.17	0.0072	-0.6515	0.044973				-3.17	-0.4871	-0.1414	-0.2083	0.5728	-0.1885				-3.17	0.5726	0.1349	0.3095	-0.1501	0.3858				-3.17	0.2506	0.0618	0.098691	-0.0379	0.1927				89.15	-0.3211					4.15	4.62336	3.5102	5.4054	6.3896	4.58036		4.38828	4.29097	4.32071
-3.16	0.0047	-0.6502	0.044093				-3.16	-0.4892	-0.1446	-0.2096	0.5731	-0.1876				-3.16	0.5789	0.1401	0.3103	-0.1471	0.3876				-3.16	0.2545	0.063	0.09577	-0.0382	0.1915				89.2	-0.2903					4.2	4.65086	3.5162	5.43338	6.41339	4.55173		4.39225	4.38468	4.34356
-3.15	0.0021	-0.6487	0.042112				-3.15	-0.4912	-0.1476	-0.211	0.5727	-0.1868				-3.15	0.5851	0.1452	0.3111	-0.1447	0.3892				-3.15	0.2583	0.0642	0.092765	-0.0384	0.1899				89.25	-0.2578					4.25	4.68006	3.53395	5.47457	6.39779	4.51641		4.40246	4.47188	4.35809
-3.14	-0.0004	-0.647	0.039037				-3.14	-0.493	-0.1504	-0.2124	0.5719	-0.186				-3.14	0.5915	0.1502	0.3118	-0.1427	0.3906				-3.14	0.2619	0.0655	0.089686	-0.0383	0.1881				89.3	-0.2241					4.3	4.71625	3.56864	5.52386	6.34628	4.48278		4.42042	4.55044	4.36678
-3.13	-0.0029	-0.6453	0.034879				-3.13	-0.4946	-0.153	-0.2139	0.5705	-0.1852				-3.13	0.5979	0.155	0.3124	-0.1412	0.3919				-3.13	0.2653	0.0667	0.08654	-0.0381	0.186				89.35	-0.189					4.35	4.75865	3.6203	5.58167	6.26452	4.44831		4.45256	4.62141	4.38149
-3.12	-0.0054	-0.6435	0.029663				-3.12	-0.4961	-0.1554	-0.2154	0.5685	-0.1844				-3.12	0.6043	0.1598	0.313	-0.1401	0.3931				-3.12	0.2684	0.0679	0.083334	-0.0377	0.1836				89.4	-0.1519					4.4	4.80674	3.68417	5.65316	6.15455	4.41476		4.50052	4.68449	4.38791
-3.11	-0.0078	-0.6416	0.023416				-3.11	-0.4973	-0.1576	-0.2169	0.566	-0.1836				-3.11	0.6106	0.1644	0.3134	-0.1395	0.3941				-3.11	0.2713	0.0692	0.080079	-0.0372	0.181				89.45	-0.1111					4.45	4.86497	3.77738	5.72769	6.01358	4.37987		4.55222	4.74016	4.39758
-3.1	-0.0102	-0.6398	0.016176				-3.1	-0.4984	-0.1596	-0.2184	0.563	-0.1828				-3.1	0.617	0.1689	0.3137	-0.1393	0.3951				-3.1	0.2739	0.0705	0.076783	-0.0366	0.1781				89.5	-0.0648					4.5	4.93091	3.89526	5.79952	5.8424	4.34391		4.60564	4.78476	4.40112
-3.09	-0.0124	-0.6379	0.007988				-3.09	-0.4993	-0.1615	-0.2199	0.5595	-0.182				-3.09	0.6232	0.1732	0.3138	-0.1395	0.396				-3.09	0.2763	0.0717	0.073455	-0.0359	0.175				89.55	-0.0123					4.55	5.00034	4.02265	5.85449	5.65255	4.30885		4.65949	4.81639	4.39632
-3.08	-0.0144	-0.6361	-0.0011				-3.08	-0.5	-0.1632	-0.2214	0.5555	-0.1812				-3.08	0.6293	0.1775	0.3138	-0.1402	0.3969				-3.08	0.2784	0.073	0.070104	-0.0351	0.1717				89.6	0.0448					4.6	5.07209	4.14994	5.89465	5.49207	4.27727		4.72315	4.82799	4.38481
-3.07	-0.0164	-0.6344	-0.01103				-3.07	-0.5006	-0.1647	-0.2228	0.551	-0.1803				-3.07	0.6353	0.1815	0.3136	-0.1412	0.3977				-3.07	0.2802	0.0743	0.066739	-0.0343	0.1683				89.65	0.1017					4.65	5.14606	4.27032	5.91999	5.32598	4.24955		4.78758	4.80793	4.37094
-3.06	-0.0181	-0.6327	-0.02174				-3.06	-0.501	-0.1661	-0.2242	0.546	-0.1794				-3.06	0.6411	0.1855	0.3132	-0.1426	0.3986				-3.06	0.2818	0.0756	0.063369	-0.0333	0.1646				89.7	0.1501					4.7	5.22361	4.38129	5.92547	5.16029	4.22833		4.85287	4.76169	4.36067
-3.05	-0.0197	-0.6311	-0.03317				-3.05	-0.5012	-0.1673	-0.2256	0.5405	-0.1785				-3.05	0.6468	0.1894	0.3126	-0.1443	0.3996				-3.05	0.2831	0.077	0.060003	-0.0324	0.1609				89.75	0.1799					4.75	5.30117	4.48025	5.91345	5.00931	4.21066		4.9183	4.68667	4.34991
-3.04	-0.0212	-0.6296	-0.04525				-3.04	-0.5013	-0.1685	-0.2269	0.5347	-0.1775				-3.04	0.6522	0.1932	0.3118	-0.1463	0.4006				-3.04	0.2841	0.0783	0.05665	-0.0314	0.157				89.8	0.1817					4.8	5.37652	4.56306	5.89081	4.87493	4.19473		4.98154	4.57906	4.33363
-3.03	-0.0224	-0.6282	-0.0579				-3.03	-0.5013	-0.1695	-0.2281	0.5284	-0.1765				-3.03	0.6575	0.1968	0.3108	-0.1485	0.4018				-3.03	0.2849	0.0796	0.053317	-0.0304	0.153				89.85	0.1498					4.85	5.4432	4.62708	5.85707	4.75968	4.18234		5.04103	4.45429	4.31196
-3.02	-0.0235	-0.6268	-0.07105				-3.02	-0.5011	-0.1704	-0.2292	0.5217	-0.1755				-3.02	0.6625	0.2003	0.3096	-0.151	0.4031				-3.02	0.2855	0.081	0.050012	-0.0293	0.149				89.9	0.085					4.9	5.50117	4.67351	5.81039	4.65583	4.17214		5.09098	4.30922	4.28632
-3.01	-0.0244	-0.6255	-0.08462				-3.01	-0.5008	-0.1713	-0.2302	0.5146	-0.1743				-3.01	0.6672	0.2036	0.3082	-0.1537	0.4047				-3.01	0.2858	0.0824	0.046742	-0.0282	0.1449				89.95	-0.0041					4.95	5.54434	4.70456	5.75587	4.55939	4.16844		5.12502	4.14256	4.25601
-3	-0.0252	-0.6242	-0.09853				-3	-0.5004	-0.1721	-0.2311	0.5072	-0.1732				-3	0.6717	0.2067	0.3066	-0.1565	0.4064				-3	0.286	0.0838	0.043514	-0.0272	0.1408				90	-0.1013					5	5.56952	4.72211	5.70005	4.4703	4.18797		5.14081	3.96094	4.218
-2.99	-0.0258	-0.623	-0.11271				-2.99	-0.5	-0.1728	-0.2318	0.4994	-0.1719				-2.99	0.6759	0.2097	0.3047	-0.1594	0.4084				-2.99	0.2861	0.0852	0.040334	-0.0261	0.1367				90.05	-0.1859
-2.98	-0.0263	-0.6218	-0.12709				-2.98	-0.4994	-0.1735	-0.2325	0.4913	-0.1705				-2.98	0.6799	0.2123	0.3027	-0.1624	0.4107				-2.98	0.2859	0.0866	0.037207	-0.0249	0.1326				90.1	-0.2365
-2.97	-0.0267	-0.6206	-0.14157				-2.97	-0.4987	-0.1741	-0.233	0.483	-0.1691				-2.97	0.6836	0.2148	0.3004	-0.1653	0.4132				-2.97	0.2857	0.088	0.034137	-0.0238	0.1285				90.15	-0.236
-2.96	-0.0269	-0.6194	-0.1561				-2.96	-0.498	-0.1747	-0.2334	0.4743	-0.1676				-2.96	0.687	0.2171	0.2979	-0.1683	0.4161				-2.96	0.2854	0.0894	0.031129	-0.0225	0.1246				90.2	-0.1758
-2.95	-0.0271	-0.6181	-0.1706				-2.95	-0.4973	-0.1752	-0.2336	0.4655	-0.166				-2.95	0.6901	0.2193	0.2953	-0.1711	0.4193				-2.95	0.2851	0.0908	0.028185	-0.0213	0.1207				90.25	-0.0584
-2.94	-0.0272	-0.6167	-0.18499				-2.94	-0.4965	-0.1757	-0.2337	0.4565	-0.1643				-2.94	0.6929	0.2212	0.2925	-0.1738	0.4228				-2.94	0.2847	0.0922	0.025307	-0.02	0.1169				90.3	0.1027
-2.93	-0.0273	-0.6151	-0.19923				-2.93	-0.4957	-0.1762	-0.2337	0.4473	-0.1625				-2.93	0.6956	0.223	0.2895	-0.1763	0.4266				-2.93	0.2843	0.0936	0.022497	-0.0185	0.1132				90.35	0.285
-2.92	-0.0273	-0.6134	-0.21324				-2.92	-0.4948	-0.1767	-0.2335	0.438	-0.1606				-2.92	0.6979	0.2246	0.2863	-0.1786	0.4308				-2.92	0.284	0.095	0.019756	-0.017	0.1097				90.4	0.4611
-2.91	-0.0274	-0.6114	-0.22698				-2.91	-0.494	-0.1772	-0.2332	0.4286	-0.1586				-2.91	0.7001	0.226	0.2831	-0.1807	0.4353				-2.91	0.2837	0.0964	0.017083	-0.0154	0.1063				90.45	0.6042
-2.9	-0.0275	-0.6093	-0.24038				-2.9	-0.4931	-0.1777	-0.2327	0.4191	-0.1566				-2.9	0.702	0.2272	0.2797	-0.1824	0.4401				-2.9	0.2835	0.0978	0.014477	-0.0136	0.1031				90.5	0.693
-2.89	-0.0277	-0.6068	-0.25342				-2.89	-0.4923	-0.1782	-0.232	0.4097	-0.1544				-2.89	0.7037	0.2282	0.2762	-0.1839	0.4452				-2.89	0.2834	0.0992	0.011938	-0.0117	0.1				90.55	0.7157
-2.88	-0.028	-0.604	-0.26604				-2.88	-0.4915	-0.1786	-0.2313	0.4003	-0.1522				-2.88	0.7052	0.2291	0.2726	-0.1849	0.4506				-2.88	0.2834	0.1005	0.009462	-0.0095	0.0971				90.6	0.6722
-2.87	-0.0284	-0.6008	-0.27821				-2.87	-0.4907	-0.1791	-0.2304	0.391	-0.1499				-2.87	0.7066	0.2297	0.269	-0.1856	0.4562				-2.87	0.2836	0.1019	0.007047	-0.0072	0.0944				90.65	0.5739
-2.86	-0.0289	-0.5972	-0.28991				-2.86	-0.49	-0.1796	-0.2293	0.3817	-0.1476				-2.86	0.7078	0.2301	0.2653	-0.1858	0.4621				-2.86	0.2839	0.1032	0.004689	-0.0047	0.0919				90.7	0.4418
-2.85	-0.0296	-0.5931	-0.30112				-2.85	-0.4893	-0.18	-0.2282	0.3727	-0.1451				-2.85	0.709	0.2304	0.2616	-0.1856	0.4682				-2.85	0.2844	0.1044	0.002384	-0.0019	0.0895				90.75	0.302
-2.84	-0.0304	-0.5886	-0.31182				-2.84	-0.4886	-0.1805	-0.2269	0.3639	-0.1426				-2.84	0.71	0.2305	0.2579	-0.185	0.4744				-2.84	0.2851	0.1057	0.000127	0.0011	0.0873				90.8	0.1813
-2.83	-0.0315	-0.5836	-0.32199				-2.83	-0.488	-0.181	-0.2256	0.3553	-0.1401				-2.83	0.7109	0.2304	0.2542	-0.1839	0.4807				-2.83	0.286	0.1069	-0.00209	0.0044	0.0853				90.85	0.1019
-2.82	-0.0328	-0.578	-0.33164				-2.82	-0.4875	-0.1815	-0.2241	0.347	-0.1376				-2.82	0.7118	0.2301	0.2506	-0.1823	0.4871				-2.82	0.2871	0.108	-0.00426	0.008	0.0835				90.9	0.0772
-2.81	-0.0342	-0.5718	-0.34077				-2.81	-0.4871	-0.182	-0.2225	0.3391	-0.135				-2.81	0.7126	0.2296	0.247	-0.1802	0.4936				-2.81	0.2884	0.1092	-0.0064	0.0118	0.0818				90.95	0.1092
-2.8	-0.036	-0.5651	-0.34938				-2.8	-0.4867	-0.1825	-0.2209	0.3316	-0.1324				-2.8	0.7135	0.2289	0.2434	-0.1777	0.5				-2.8	0.29	0.1103	-0.00851	0.0159	0.0803				91	0.1884
-2.79	-0.0379	-0.5577	-0.35748				-2.79	-0.4864	-0.183	-0.2192	0.3244	-0.1298				-2.79	0.7143	0.2281	0.24	-0.1748	0.5063				-2.79	0.2917	0.1113	-0.0106	0.0203	0.0789				91.05	0.2959
-2.78	-0.0401	-0.5498	-0.3651				-2.78	-0.4861	-0.1835	-0.2174	0.3178	-0.1272				-2.78	0.7151	0.2272	0.2366	-0.1714	0.5125				-2.78	0.2937	0.1123	-0.01268	0.025	0.0776				91.1	0.4075
-2.77	-0.0426	-0.5411	-0.37224				-2.77	-0.486	-0.184	-0.2156	0.3116	-0.1247				-2.77	0.716	0.2261	0.2333	-0.1675	0.5185				-2.77	0.2958	0.1132	-0.01475	0.03	0.0765				91.15	0.4992
-2.76	-0.0453	-0.5319	-0.37894				-2.76	-0.4859	-0.1845	-0.2137	0.306	-0.1222				-2.76	0.7169	0.2248	0.2301	-0.1633	0.5243				-2.76	0.2981	0.1141	-0.01681	0.0353	0.0754				91.2	0.5526
-2.75	-0.0482	-0.522	-0.38523				-2.75	-0.4859	-0.1851	-0.2119	0.3009	-0.1197				-2.75	0.7178	0.2235	0.2271	-0.1587	0.5298				-2.75	0.3007	0.1149	-0.01887	0.0408	0.0745				91.25	0.5583
-2.74	-0.0513	-0.5115	-0.39112				-2.74	-0.4859	-0.1856	-0.21	0.2964	-0.1173				-2.74	0.7188	0.222	0.2242	-0.1538	0.5349				-2.74	0.3033	0.1157	-0.02094	0.0466	0.0736				91.3	0.5177
-2.73	-0.0547	-0.5003	-0.39667				-2.73	-0.486	-0.1862	-0.2081	0.2925	-0.115				-2.73	0.7199	0.2204	0.2214	-0.1485	0.5397				-2.73	0.3062	0.1164	-0.02302	0.0525	0.0727				91.35	0.4414
-2.72	-0.0583	-0.4886	-0.40189				-2.72	-0.4861	-0.1868	-0.2062	0.2893	-0.1128				-2.72	0.721	0.2188	0.2188	-0.1431	0.544				-2.72	0.3091	0.1171	-0.02511	0.0587	0.072				91.4	0.3463
-2.71	-0.0621	-0.4762	-0.40683				-2.71	-0.4863	-0.1874	-0.2044	0.2867	-0.1106				-2.71	0.7222	0.2171	0.2164	-0.1374	0.5478				-2.71	0.3122	0.1177	-0.02723	0.0651	0.0712				91.45	0.2503
-2.7	-0.066	-0.4632	-0.41153				-2.7	-0.4866	-0.188	-0.2026	0.2847	-0.1086				-2.7	0.7234	0.2153	0.214	-0.1315	0.5511				-2.7	0.3154	0.1183	-0.02936	0.0715	0.0704				91.5	0.1674
-2.69	-0.0701	-0.4498	-0.41601				-2.69	-0.4869	-0.1886	-0.2009	0.2834	-0.1067				-2.69	0.7247	0.2135	0.2118	-0.1256	0.5538				-2.69	0.3187	0.1187	-0.03153	0.0781	0.0696				91.55	0.1048
-2.68	-0.0744	-0.4358	-0.42032				-2.68	-0.4872	-0.1893	-0.1992	0.2827	-0.1049				-2.68	0.7261	0.2117	0.2098	-0.1196	0.5559				-2.68	0.322	0.1192	-0.03372	0.0848	0.0688				91.6	0.0614
-2.67	-0.0787	-0.4213	-0.4245				-2.67	-0.4875	-0.19	-0.1976	0.2826	-0.1033				-2.67	0.7274	0.21	0.2079	-0.1136	0.5574				-2.67	0.3253	0.1196	-0.03594	0.0914	0.0679				91.65	0.0287
-2.66	-0.0832	-0.4064	-0.42858				-2.66	-0.4878	-0.1907	-0.1961	0.2832	-0.1018				-2.66	0.7288	0.2082	0.2062	-0.1076	0.5582				-2.66	0.3286	0.1199	-0.0382	0.0981	0.067				91.7	-0.0055
-2.65	-0.0877	-0.391	-0.4326				-2.65	-0.4881	-0.1915	-0.1947	0.2844	-0.1004				-2.65	0.7302	0.2066	0.2046	-0.1018	0.5584				-2.65	0.3319	0.1202	-0.04049	0.1047	0.066				91.75	-0.0538
-2.64	-0.0922	-0.3754	-0.43658				-2.64	-0.4884	-0.1923	-0.1933	0.2861	-0.0992				-2.64	0.7316	0.205	0.2031	-0.0961	0.5578				-2.64	0.3352	0.1204	-0.04281	0.1111	0.0649				91.8	-0.125
-2.63	-0.0967	-0.3594	-0.44055				-2.63	-0.4886	-0.1931	-0.1921	0.2884	-0.0981				-2.63	0.7329	0.2035	0.2017	-0.0907	0.5566				-2.63	0.3384	0.1205	-0.04516	0.1175	0.0637				91.85	-0.2223
-2.62	-0.1013	-0.3431	-0.44455				-2.62	-0.4888	-0.194	-0.191	0.2913	-0.0971				-2.62	0.7342	0.2021	0.2004	-0.0855	0.5546				-2.62	0.3415	0.1207	-0.04754	0.1236	0.0624				91.9	-0.3429
-2.61	-0.1058	-0.3267	-0.4486				-2.61	-0.489	-0.1949	-0.1901	0.2946	-0.0963				-2.61	0.7354	0.2009	0.1992	-0.0807	0.5519				-2.61	0.3445	0.1208	-0.04996	0.1296	0.061				91.95	-0.4794
-2.6	-0.1102	-0.3101	-0.45272				-2.6	-0.489	-0.1958	-0.1892	0.2983	-0.0957				-2.6	0.7365	0.1998	0.1982	-0.0763	0.5485				-2.6	0.3473	0.1208	-0.05239	0.1352	0.0595				92	-0.6221
-2.59	-0.1146	-0.2934	-0.45692				-2.59	-0.489	-0.1968	-0.1885	0.3024	-0.0952				-2.59	0.7375	0.1989	0.1972	-0.0723	0.5445				-2.59	0.35	0.1208	-0.05485	0.1406	0.0578				92.05	-0.7616
-2.58	-0.1189	-0.2767	-0.46122				-2.58	-0.4889	-0.1978	-0.188	0.3069	-0.0948				-2.58	0.7384	0.1983	0.1963	-0.0689	0.5398				-2.58	0.3525	0.1208	-0.05733	0.1456	0.056				92.1	-0.8896
-2.57	-0.123	-0.26	-0.46563				-2.57	-0.4886	-0.1989	-0.1876	0.3116	-0.0945				-2.57	0.7391	0.1978	0.1954	-0.0659	0.5345				-2.57	0.3548	0.1207	-0.05983	0.1503	0.0541				92.15	-1.0003
-2.56	-0.127	-0.2434	-0.47015				-2.56	-0.4882	-0.2	-0.1873	0.3166	-0.0944				-2.56	0.7396	0.1975	0.1946	-0.0635	0.5285				-2.56	0.3569	0.1207	-0.06233	0.1545	0.052				92.2	-1.0886
-2.55	-0.1309	-0.2269	-0.4748				-2.55	-0.4877	-0.2011	-0.1872	0.3217	-0.0943				-2.55	0.7399	0.1976	0.1939	-0.0617	0.522				-2.55	0.3587	0.1206	-0.06484	0.1584	0.0497				92.25	-1.1505
-2.54	-0.1346	-0.2105	-0.47955				-2.54	-0.487	-0.2023	-0.1873	0.3269	-0.0943				-2.54	0.7399	0.1978	0.1932	-0.0605	0.515				-2.54	0.3603	0.1205	-0.06735	0.1618	0.0474				92.3	-1.1817
-2.53	-0.1381	-0.1944	-0.48442				-2.53	-0.4861	-0.2034	-0.1875	0.3321	-0.0944				-2.53	0.7397	0.1984	0.1925	-0.06	0.5075				-2.53	0.3617	0.1203	-0.06985	0.1647	0.0449				92.35	-1.1793
-2.52	-0.1414	-0.1786	-0.48938				-2.52	-0.4851	-0.2046	-0.1878	0.3374	-0.0946				-2.52	0.7393	0.1992	0.1919	-0.0602	0.4996				-2.52	0.3627	0.1202	-0.07234	0.1672	0.0422				92.4	-1.1423
-2.51	-0.1445	-0.163	-0.49443				-2.51	-0.4838	-0.2058	-0.1883	0.3425	-0.0948				-2.51	0.7385	0.2003	0.1913	-0.0611	0.4913				-2.51	0.3635	0.1201	-0.07481	0.1693	0.0395				92.45	-1.0739
-2.5	-0.1475	-0.1479	-0.49954				-2.5	-0.4823	-0.207	-0.189	0.3475	-0.095				-2.5	0.7375	0.2017	0.1907	-0.0626	0.4827				-2.5	0.3639	0.12	-0.07725	0.1709	0.0366				92.5	-0.9821
-2.49	-0.1502	-0.1331	-0.5047				-2.49	-0.4806	-0.2081	-0.1898	0.3522	-0.0953				-2.49	0.7362	0.2034	0.1901	-0.0648	0.4738				-2.49	0.3641	0.1199	-0.07967	0.1721	0.0336				92.55	-0.8793
-2.48	-0.1527	-0.1188	-0.50988				-2.48	-0.4787	-0.2093	-0.1908	0.3567	-0.0955				-2.48	0.7345	0.2054	0.1895	-0.0678	0.4648				-2.48	0.3639	0.1198	-0.08204	0.1729	0.0306				92.6	-0.7804
-2.47	-0.1551	-0.1049	-0.51506				-2.47	-0.4766	-0.2104	-0.1919	0.3609	-0.0957				-2.47	0.7325	0.2077	0.189	-0.0714	0.4556				-2.47	0.3635	0.1197	-0.08437	0.1732	0.0274				92.65	-0.6993
-2.46	-0.1572	-0.0915	-0.5202				-2.46	-0.4741	-0.2115	-0.1932	0.3646	-0.0959				-2.46	0.7302	0.2103	0.1884	-0.0756	0.4464				-2.46	0.3627	0.1196	-0.08664	0.1732	0.0242				92.7	-0.6451
-2.45	-0.1591	-0.0786	-0.52527				-2.45	-0.4715	-0.2125	-0.1946	0.368	-0.096				-2.45	0.7275	0.2131	0.1879	-0.0805	0.4371				-2.45	0.3616	0.1196	-0.08885	0.1729	0.021				92.75	-0.6195
-2.44	-0.1609	-0.0663	-0.53023				-2.44	-0.4685	-0.2134	-0.1961	0.3709	-0.0961				-2.44	0.7246	0.2163	0.1874	-0.086	0.4279				-2.44	0.3602	0.1196	-0.091	0.1723	0.0177				92.8	-0.6161
-2.43	-0.1624	-0.0545	-0.53506				-2.43	-0.4654	-0.2143	-0.1978	0.3732	-0.096				-2.43	0.7213	0.2197	0.1869	-0.0921	0.4189				-2.43	0.3585	0.1196	-0.09308	0.1714	0.0144				92.85	-0.6214
-2.42	-0.1638	-0.0433	-0.53971				-2.42	-0.4619	-0.2151	-0.1996	0.375	-0.0959				-2.42	0.7177	0.2234	0.1865	-0.0987	0.41				-2.42	0.3565	0.1197	-0.09507	0.1703	0.0111				92.9	-0.6187
-2.41	-0.1651	-0.0326	-0.54414				-2.41	-0.4582	-0.2158	-0.2016	0.3763	-0.0956				-2.41	0.7137	0.2273	0.1861	-0.1057	0.4014				-2.41	0.3542	0.1198	-0.09698	0.1691	0.0078				92.95	-0.5925
-2.4	-0.1661	-0.0225	-0.54832				-2.4	-0.4542	-0.2163	-0.2036	0.3769	-0.0952				-2.4	0.7096	0.2314	0.1857	-0.1132	0.3931				-2.4	0.3516	0.1199	-0.0988	0.1677	0.0046				93	-0.532
-2.39	-0.1671	-0.0129	-0.55221				-2.39	-0.4499	-0.2167	-0.2058	0.3769	-0.0946				-2.39	0.7051	0.2358	0.1854	-0.1211	0.3851				-2.39	0.3488	0.1201	-0.10053	0.1663	0.0014				93.05	-0.4341
-2.38	-0.1679	-0.0039	-0.55576				-2.38	-0.4454	-0.217	-0.2082	0.3763	-0.0939				-2.38	0.7004	0.2403	0.1851	-0.1293	0.3775				-2.38	0.3457	0.1203	-0.10215	0.1649	-0.0017				93.1	-0.3031
-2.37	-0.1685	0.0045	-0.55894				-2.37	-0.4406	-0.2171	-0.2106	0.375	-0.0931				-2.37	0.6954	0.2451	0.1849	-0.1377	0.3704				-2.37	0.3423	0.1205	-0.10367	0.1636	-0.0047				93.15	-0.1491
-2.36	-0.1691	0.0125	-0.56172				-2.36	-0.4356	-0.2171	-0.2131	0.3732	-0.0921				-2.36	0.6903	0.2499	0.1847	-0.1464	0.3638				-2.36	0.3388	0.1208	-0.10508	0.1624	-0.0076				93.2	0.0154
-2.35	-0.1695	0.0199	-0.56405				-2.35	-0.4304	-0.2168	-0.2158	0.3707	-0.0909				-2.35	0.685	0.2549	0.1847	-0.1551	0.3577				-2.35	0.335	0.1211	-0.10637	0.1614	-0.0103				93.25	0.1787
-2.34	-0.1699	0.0268	-0.56592				-2.34	-0.4249	-0.2164	-0.2186	0.3676	-0.0895				-2.34	0.6795	0.26	0.1847	-0.164	0.3521				-2.34	0.331	0.1214	-0.10755	0.1606	-0.0129				93.3	0.3322
-2.33	-0.1701	0.0333	-0.56727				-2.33	-0.4192	-0.2158	-0.2214	0.3639	-0.088				-2.33	0.6739	0.2652	0.1849	-0.1728	0.3472				-2.33	0.3269	0.1218	-0.1086	0.16	-0.0153				93.35	0.4715
-2.32	-0.1702	0.0394	-0.5681				-2.32	-0.4133	-0.2151	-0.2244	0.3597	-0.0864				-2.32	0.6682	0.2705	0.1851	-0.1815	0.3428				-2.32	0.3227	0.1222	-0.10954	0.1599	-0.0176				93.4	0.5949
-2.31	-0.1703	0.045	-0.56836				-2.31	-0.4072	-0.2141	-0.2275	0.355	-0.0846				-2.31	0.6624	0.2758	0.1855	-0.19	0.3391				-2.31	0.3183	0.1226	-0.11035	0.16	-0.0196				93.45	0.7019
-2.3	-0.1703	0.0503	-0.56805				-2.3	-0.401	-0.2129	-0.2307	0.3497	-0.0826				-2.3	0.6567	0.281	0.186	-0.1983	0.336				-2.3	0.3139	0.123	-0.11103	0.1606	-0.0214				93.5	0.7909
-2.29	-0.1702	0.0553	-0.56715				-2.29	-0.3946	-0.2115	-0.234	0.3441	-0.0805				-2.29	0.6509	0.2863	0.1866	-0.2064	0.3335				-2.29	0.3094	0.1234	-0.11159	0.1617	-0.0229				93.55	0.8583
-2.28	-0.17	0.0599	-0.56563				-2.28	-0.3881	-0.2099	-0.2374	0.338	-0.0783				-2.28	0.6451	0.2916	0.1873	-0.214	0.3317				-2.28	0.3049	0.1238	-0.11202	0.1632	-0.0242				93.6	0.8986
-2.27	-0.1697	0.0643	-0.5635				-2.27	-0.3814	-0.2082	-0.2409	0.3316	-0.076				-2.27	0.6395	0.2967	0.1882	-0.2212	0.3305				-2.27	0.3003	0.1242	-0.11232	0.1651	-0.0252				93.65	0.9058
-2.26	-0.1694	0.0684	-0.56074				-2.26	-0.3747	-0.2062	-0.2444	0.3249	-0.0737				-2.26	0.6339	0.3018	0.1892	-0.228	0.33				-2.26	0.2958	0.1246	-0.11249	0.1676	-0.026				93.7	0.8759
-2.25	-0.1689	0.0724	-0.55736				-2.25	-0.3679	-0.2041	-0.2481	0.318	-0.0712				-2.25	0.6285	0.3068	0.1904	-0.2342	0.33				-2.25	0.2913	0.1249	-0.11253	0.1707	-0.0265				93.75	0.8091
-2.24	-0.1684	0.0762	-0.55336				-2.24	-0.361	-0.2018	-0.2519	0.3109	-0.0687				-2.24	0.6232	0.3117	0.1917	-0.2398	0.3306				-2.24	0.2869	0.1252	-0.11245	0.1742	-0.0267				93.8	0.7108
-2.23	-0.1677	0.0798	-0.54875				-2.23	-0.3542	-0.1993	-0.2558	0.3037	-0.0662				-2.23	0.6182	0.3164	0.1932	-0.2448	0.3318				-2.23	0.2827	0.1255	-0.11224	0.1782	-0.0266				93.85	0.5914
-2.22	-0.167	0.0834	-0.54354				-2.22	-0.3473	-0.1968	-0.2597	0.2964	-0.0637				-2.22	0.6133	0.3209	0.1947	-0.249	0.3335				-2.22	0.2785	0.1258	-0.11191	0.1828	-0.0261				93.9	0.464
-2.21	-0.1661	0.0869	-0.53776				-2.21	-0.3405	-0.194	-0.2638	0.2892	-0.0612				-2.21	0.6087	0.3253	0.1965	-0.2526	0.3356				-2.21	0.2745	0.1259	-0.11145	0.1878	-0.0254				93.95	0.3419
-2.2	-0.1651	0.0904	-0.53141				-2.2	-0.3337	-0.1912	-0.2679	0.2819	-0.0587				-2.2	0.6044	0.3295	0.1984	-0.2553	0.3383				-2.2	0.2707	0.126	-0.11088	0.1932	-0.0244				94	0.2355
-2.19	-0.164	0.0939	-0.52454				-2.19	-0.327	-0.1883	-0.2722	0.2748	-0.0563				-2.19	0.6003	0.3334	0.2004	-0.2573	0.3413				-2.19	0.2671	0.1261	-0.11019	0.1991	-0.0231				94.05	0.1505
-2.18	-0.1627	0.0974	-0.51717				-2.18	-0.3204	-0.1854	-0.2765	0.2678	-0.054				-2.18	0.5966	0.3372	0.2025	-0.2585	0.3447				-2.18	0.2638	0.126	-0.10938	0.2054	-0.0214				94.1	0.0871
-2.17	-0.1614	0.1009	-0.50933				-2.17	-0.3139	-0.1824	-0.2809	0.261	-0.0519				-2.17	0.5932	0.3407	0.2047	-0.2589	0.3484				-2.17	0.2607	0.1259	-0.10846	0.2119	-0.0195				94.15	0.0417
-2.16	-0.1598	0.1045	-0.50107				-2.16	-0.3076	-0.1793	-0.2854	0.2545	-0.0499				-2.16	0.5902	0.3439	0.2071	-0.2584	0.3524				-2.16	0.2579	0.1256	-0.10744	0.2188	-0.0173				94.2	0.0085
-2.15	-0.1581	0.1083	-0.49242				-2.15	-0.3014	-0.1763	-0.29	0.2482	-0.048				-2.15	0.5875	0.3469	0.2095	-0.2571	0.3566				-2.15	0.2554	0.1253	-0.10631	0.2258	-0.0149				94.25	-0.0177
-2.14	-0.1563	0.1121	-0.48343				-2.14	-0.2955	-0.1733	-0.2947	0.2422	-0.0463				-2.14	0.5851	0.3496	0.212	-0.255	0.361				-2.14	0.2532	0.1249	-0.10508	0.2331	-0.0121				94.3	-0.0396
-2.13	-0.1543	0.116	-0.47414				-2.13	-0.2897	-0.1704	-0.2994	0.2366	-0.0449				-2.13	0.5832	0.3521	0.2146	-0.2521	0.3655				-2.13	0.2514	0.1243	-0.10376	0.2404	-0.0091				94.35	-0.0575
-2.12	-0.1522	0.1201	-0.4646				-2.12	-0.2842	-0.1676	-0.3042	0.2313	-0.0436				-2.12	0.5816	0.3543	0.2173	-0.2484	0.3701				-2.12	0.2499	0.1237	-0.10234	0.2478	-0.0059				94.4	-0.0695
-2.11	-0.1498	0.1243	-0.45487				-2.11	-0.2789	-0.1648	-0.309	0.2264	-0.0427				-2.11	0.5804	0.3562	0.22	-0.2439	0.3747				-2.11	0.2488	0.1229	-0.10084	0.2551	-0.0024				94.45	-0.074
-2.1	-0.1474	0.1287	-0.44498				-2.1	-0.274	-0.1622	-0.314	0.2219	-0.0419				-2.1	0.5795	0.3578	0.2228	-0.2388	0.3792				-2.1	0.2481	0.122	-0.09925	0.2624	0.0012				94.5	-0.0709
-2.09	-0.1448	0.1332	-0.435				-2.09	-0.2693	-0.1597	-0.3189	0.2177	-0.0415				-2.09	0.5791	0.3592	0.2255	-0.2329	0.3837				-2.09	0.2477	0.121	-0.09759	0.2695	0.0051				94.55	-0.0623
-2.08	-0.142	0.1379	-0.42497				-2.08	-0.2649	-0.1574	-0.324	0.2139	-0.0413				-2.08	0.579	0.3602	0.2283	-0.2264	0.388				-2.08	0.2477	0.1199	-0.09586	0.2764	0.0091				94.6	-0.0523
-2.07	-0.1391	0.1427	-0.41494				-2.07	-0.2609	-0.1553	-0.329	0.2105	-0.0414				-2.07	0.5792	0.361	0.231	-0.2193	0.3922				-2.07	0.2481	0.1187	-0.09405	0.2831	0.0133				94.65	-0.0446
-2.06	-0.1361	0.1476	-0.40496				-2.06	-0.2571	-0.1535	-0.3341	0.2074	-0.0418				-2.06	0.5798	0.3616	0.2338	-0.2116	0.3962				-2.06	0.2489	0.1174	-0.09219	0.2894	0.0175				94.7	-0.0403
-2.05	-0.133	0.1527	-0.39507				-2.05	-0.2538	-0.1518	-0.3392	0.2047	-0.0425				-2.05	0.5807	0.3618	0.2364	-0.2035	0.3999				-2.05	0.2501	0.116	-0.09027	0.2953	0.0219				94.75	-0.0353
-2.04	-0.1298	0.158	-0.38533				-2.04	-0.2508	-0.1504	-0.3443	0.2022	-0.0435				-2.04	0.5819	0.3618	0.2391	-0.1949	0.4034				-2.04	0.2517	0.1145	-0.08829	0.3009	0.0264				94.8	-0.0205
-2.03	-0.1266	0.1633	-0.37576				-2.03	-0.2481	-0.1492	-0.3494	0.2	-0.0448				-2.03	0.5834	0.3615	0.2416	-0.186	0.4066				-2.03	0.2536	0.1129	-0.08627	0.3059	0.0309				94.85	0.0171
-2.02	-0.1233	0.1688	-0.3664				-2.02	-0.2459	-0.1484	-0.3545	0.1981	-0.0464				-2.02	0.5852	0.3609	0.2441	-0.1768	0.4094				-2.02	0.2559	0.1112	-0.08421	0.3105	0.0354				94.9	0.0905
-2.01	-0.1199	0.1744	-0.35729				-2.01	-0.244	-0.1477	-0.3596	0.1963	-0.0483				-2.01	0.5872	0.3601	0.2465	-0.1674	0.4118				-2.01	0.2585	0.1095	-0.08212	0.3146	0.04				94.95	0.2086
-2	-0.1166	0.18	-0.34846				-2	-0.2425	-0.1474	-0.3646	0.1946	-0.0504				-2	0.5894	0.359	0.2488	-0.1578	0.4139				-2	0.2614	0.1078	-0.07999	0.3181	0.0445				95	0.3723
-1.99	-0.1132	0.1857	-0.33992				-1.99	-0.2414	-0.1474	-0.3696	0.193	-0.0528				-1.99	0.5918	0.3577	0.251	-0.1482	0.4156				-1.99	0.2647	0.106	-0.07785	0.3211	0.049				95.05	0.5724
-1.98	-0.11	0.1915	-0.33169				-1.98	-0.2407	-0.1476	-0.3746	0.1915	-0.0555				-1.98	0.5944	0.3561	0.253	-0.1386	0.4169				-1.98	0.2681	0.1041	-0.07568	0.3235	0.0534				95.1	0.7906
-1.97	-0.1068	0.1972	-0.32379				-1.97	-0.2403	-0.1481	-0.3795	0.1899	-0.0583				-1.97	0.5972	0.3543	0.2549	-0.129	0.4178				-1.97	0.2719	0.1023	-0.0735	0.3254	0.0577				95.15	1.0025
-1.96	-0.1036	0.203	-0.31622				-1.96	-0.2404	-0.1488	-0.3843	0.1883	-0.0614				-1.96	0.6	0.3523	0.2567	-0.1196	0.4183				-1.96	0.2759	0.1004	-0.07132	0.3267	0.0619				95.2	1.1838
-1.95	-0.1007	0.2088	-0.30897				-1.95	-0.2408	-0.1498	-0.389	0.1865	-0.0646				-1.95	0.6029	0.3501	0.2583	-0.1104	0.4184				-1.95	0.28	0.0986	-0.06913	0.3276	0.066				95.25	1.3146
-1.94	-0.0979	0.2145	-0.30204				-1.94	-0.2416	-0.1511	-0.3936	0.1845	-0.0681				-1.94	0.6059	0.3476	0.2598	-0.1015	0.4181				-1.94	0.2843	0.0968	-0.06695	0.3279	0.07				95.3	1.3841
-1.93	-0.0952	0.2202	-0.29542				-1.93	-0.2427	-0.1525	-0.3981	0.1823	-0.0716				-1.93	0.6089	0.3449	0.2611	-0.0929	0.4174				-1.93	0.2887	0.0951	-0.06478	0.3278	0.0738				95.35	1.392
-1.92	-0.0928	0.2259	-0.28907				-1.92	-0.2442	-0.1542	-0.4024	0.1799	-0.0753				-1.92	0.612	0.342	0.2623	-0.0847	0.4163				-1.92	0.2932	0.0934	-0.06263	0.3273	0.0774				95.4	1.3468
-1.91	-0.0906	0.2314	-0.28298				-1.91	-0.2461	-0.1561	-0.4067	0.1771	-0.079				-1.91	0.6149	0.3389	0.2633	-0.077	0.4149				-1.91	0.2978	0.0918	-0.0605	0.3265	0.0808				95.45	1.2627
-1.9	-0.0887	0.2368	-0.27711				-1.9	-0.2483	-0.1581	-0.4107	0.1739	-0.0828				-1.9	0.6179	0.3355	0.2641	-0.0699	0.4131				-1.9	0.3024	0.0903	-0.05839	0.3253	0.084				95.5	1.1555
-1.89	-0.087	0.2422	-0.27142				-1.89	-0.2508	-0.1603	-0.4147	0.1703	-0.0866				-1.89	0.6207	0.332	0.2648	-0.0633	0.411				-1.89	0.307	0.0889	-0.05631	0.3239	0.0871				95.55	1.0383
-1.88	-0.0857	0.2473	-0.26586				-1.88	-0.2536	-0.1625	-0.4184	0.1663	-0.0905				-1.88	0.6234	0.3283	0.2653	-0.0573	0.4087				-1.88	0.3115	0.0876	-0.05428	0.3223	0.0899				95.6	0.9199
-1.87	-0.0846	0.2523	-0.26037				-1.87	-0.2567	-0.1648	-0.422	0.1618	-0.0943				-1.87	0.626	0.3244	0.2657	-0.052	0.406				-1.87	0.3159	0.0864	-0.05228	0.3205	0.0925				95.65	0.8043
-1.86	-0.0839	0.2571	-0.25491				-1.86	-0.2601	-0.1672	-0.4254	0.1568	-0.098				-1.86	0.6284	0.3203	0.2659	-0.0474	0.4032				-1.86	0.3202	0.0854	-0.05033	0.3187	0.0948				95.7	0.692
-1.85	-0.0835	0.2618	-0.24939				-1.85	-0.2637	-0.1697	-0.4286	0.1513	-0.1017				-1.85	0.6306	0.3161	0.266	-0.0434	0.4002				-1.85	0.3243	0.0845	-0.04842	0.317	0.097				95.75	0.5826
-1.84	-0.0835	0.2662	-0.24377				-1.84	-0.2676	-0.1721	-0.4316	0.1453	-0.1053				-1.84	0.6326	0.3116	0.2659	-0.0403	0.397				-1.84	0.3282	0.0838	-0.04657	0.3152	0.0989				95.8	0.4771
-1.83	-0.0838	0.2704	-0.23796				-1.83	-0.2717	-0.1744	-0.4344	0.1388	-0.1088				-1.83	0.6344	0.307	0.2657	-0.0379	0.3936				-1.83	0.3319	0.0833	-0.04478	0.3136	0.1006				95.85	0.3784
-1.82	-0.0845	0.2743	-0.23188				-1.82	-0.276	-0.1767	-0.437	0.1317	-0.1121				-1.82	0.6359	0.3023	0.2654	-0.0362	0.3902				-1.82	0.3354	0.0829	-0.04305	0.3123	0.1021				95.9	0.2919
-1.81	-0.0855	0.278	-0.22548				-1.81	-0.2805	-0.1789	-0.4394	0.1242	-0.1153				-1.81	0.6371	0.2974	0.265	-0.0353	0.3867				-1.81	0.3386	0.0827	-0.04138	0.3111	0.1034				95.95	0.2233
-1.8	-0.0868	0.2815	-0.21865				-1.8	-0.2852	-0.181	-0.4416	0.1161	-0.1183				-1.8	0.6381	0.2923	0.2645	-0.0352	0.3832				-1.8	0.3415	0.0827	-0.03978	0.3103	0.1045				96	0.1774
-1.79	-0.0884	0.2846	-0.21133				-1.79	-0.29	-0.1829	-0.4436	0.1076	-0.1211				-1.79	0.6388	0.2871	0.2639	-0.0358	0.3796				-1.79	0.344	0.0828	-0.03825	0.3099	0.1055				96.05	0.156
-1.78	-0.0903	0.2875	-0.20343				-1.78	-0.295	-0.1847	-0.4454	0.0987	-0.1237				-1.78	0.6391	0.2817	0.2632	-0.0371	0.3761				-1.78	0.3463	0.0832	-0.03679	0.3099	0.1063				96.1	0.1572
-1.77	-0.0925	0.29	-0.19488				-1.77	-0.3001	-0.1863	-0.4469	0.0894	-0.126				-1.77	0.6392	0.2763	0.2624	-0.0392	0.3727				-1.77	0.3481	0.0837	-0.0354	0.3104	0.1069				96.15	0.1765
-1.76	-0.095	0.2923	-0.18559				-1.76	-0.3053	-0.1876	-0.4483	0.0797	-0.1282				-1.76	0.6389	0.2707	0.2616	-0.042	0.3694				-1.76	0.3496	0.0843	-0.03409	0.3113	0.1074				96.2	0.2084
-1.75	-0.0977	0.2942	-0.1755				-1.75	-0.3106	-0.1888	-0.4494	0.0697	-0.1301				-1.75	0.6382	0.265	0.2607	-0.0454	0.3661				-1.75	0.3508	0.0852	-0.03285	0.3127	0.1078				96.25	0.248
-1.74	-0.1005	0.2958	-0.16452				-1.74	-0.3159	-0.1897	-0.4504	0.0595	-0.1317				-1.74	0.6373	0.2592	0.2598	-0.0494	0.363				-1.74	0.3516	0.0862	-0.03168	0.3147	0.1081				96.3	0.2934
-1.73	-0.1035	0.2971	-0.1526				-1.73	-0.3213	-0.1903	-0.4511	0.0491	-0.1331				-1.73	0.636	0.2533	0.2588	-0.054	0.3601				-1.73	0.3519	0.0874	-0.03059	0.3173	0.1084				96.35	0.3459
-1.72	-0.1066	0.2981	-0.13966				-1.72	-0.3267	-0.1907	-0.4517	0.0386	-0.1342				-1.72	0.6344	0.2473	0.2579	-0.0592	0.3573				-1.72	0.352	0.0887	-0.02958	0.3203	0.1085				96.4	0.4101
-1.71	-0.1098	0.2987	-0.12565				-1.71	-0.3321	-0.1909	-0.4521	0.0281	-0.1351				-1.71	0.6324	0.2413	0.2569	-0.0648	0.3548				-1.71	0.3516	0.0901	-0.02863	0.324	0.1087				96.45	0.4916
-1.7	-0.1131	0.299	-0.11053				-1.7	-0.3375	-0.1907	-0.4523	0.0175	-0.1358				-1.7	0.6301	0.2352	0.2559	-0.0709	0.3524				-1.7	0.351	0.0916	-0.02776	0.3281	0.1088				96.5	0.5952
-1.69	-0.1163	0.2989	-0.09423				-1.69	-0.3429	-0.1904	-0.4524	0.007	-0.1362				-1.69	0.6276	0.2291	0.255	-0.0773	0.3502				-1.69	0.3499	0.0933	-0.02697	0.3327	0.1089				96.55	0.7232
-1.68	-0.1194	0.2985	-0.07674				-1.68	-0.3483	-0.1897	-0.4523	-0.0033	-0.1364				-1.68	0.6246	0.223	0.254	-0.0841	0.3483				-1.68	0.3486	0.095	-0.02624	0.3378	0.1091				96.6	0.874
-1.67	-0.1225	0.2977	-0.05801				-1.67	-0.3536	-0.1889	-0.452	-0.0134	-0.1363				-1.67	0.6214	0.2169	0.2532	-0.0911	0.3466				-1.67	0.347	0.0968	-0.02557	0.3433	0.1093				96.65	1.0422
-1.66	-0.1254	0.2966	-0.03804				-1.66	-0.3588	-0.1878	-0.4516	-0.0232	-0.136				-1.66	0.618	0.2108	0.2523	-0.0984	0.3451				-1.66	0.3451	0.0987	-0.02497	0.3492	0.1095				96.7	1.2201
-1.65	-0.1281	0.2952	-0.01681				-1.65	-0.364	-0.1865	-0.4512	-0.0327	-0.1355				-1.65	0.6142	0.2047	0.2515	-0.1058	0.3439				-1.65	0.3429	0.1006	-0.02443	0.3554	0.1099				96.75	1.3993
-1.64	-0.1305	0.2934	0.005683				-1.64	-0.3691	-0.185	-0.4506	-0.0417	-0.1349				-1.64	0.6102	0.1987	0.2507	-0.1133	0.3428				-1.64	0.3406	0.1026	-0.02395	0.3618	0.1103				96.8	1.5722
-1.63	-0.1327	0.2913	0.029426				-1.63	-0.3741	-0.1834	-0.4499	-0.0502	-0.134				-1.63	0.606	0.1928	0.25	-0.1209	0.342				-1.63	0.338	0.1046	-0.02352	0.3685	0.1108				96.85	1.7332
-1.62	-0.1346	0.2889	0.0544				-1.62	-0.3791	-0.1816	-0.4491	-0.0582	-0.133				-1.62	0.6015	0.1869	0.2494	-0.1285	0.3414				-1.62	0.3353	0.1065	-0.02314	0.3752	0.1114				96.9	1.8785
-1.61	-0.1361	0.2862	0.080577				-1.61	-0.3839	-0.1797	-0.4482	-0.0656	-0.1318				-1.61	0.5969	0.1811	0.2488	-0.136	0.341				-1.61	0.3325	0.1085	-0.0228	0.382	0.1121				96.95	2.0061
-1.6	-0.1372	0.2832	0.107916				-1.6	-0.3886	-0.1777	-0.4473	-0.0723	-0.1305				-1.6	0.592	0.1755	0.2483	-0.1434	0.3407				-1.6	0.3296	0.1104	-0.02251	0.3887	0.1129				97	2.1137
-1.59	-0.1378	0.2799	0.13637				-1.59	-0.3932	-0.1756	-0.4464	-0.0784	-0.129				-1.59	0.5871	0.1699	0.2479	-0.1506	0.3406				-1.59	0.3267	0.1123	-0.02225	0.3954	0.1139				97.05	2.1986
-1.58	-0.138	0.2764	0.165879				-1.58	-0.3976	-0.1735	-0.4454	-0.0837	-0.1275				-1.58	0.582	0.1646	0.2476	-0.1576	0.3407				-1.58	0.3237	0.1142	-0.02203	0.4018	0.115				97.1	2.257
-1.57	-0.1378	0.2726	0.196374				-1.57	-0.402	-0.1714	-0.4444	-0.0882	-0.1258				-1.57	0.5768	0.1594	0.2473	-0.1644	0.3409				-1.57	0.3208	0.1159	-0.02183	0.408	0.1162				97.15	2.2847
-1.56	-0.137	0.2686	0.227779				-1.56	-0.4062	-0.1693	-0.4434	-0.092	-0.1241				-1.56	0.5715	0.1544	0.2472	-0.171	0.3411				-1.56	0.318	0.1176	-0.02165	0.4138	0.1176				97.2	2.2785
-1.55	-0.1357	0.2644	0.260008				-1.55	-0.4103	-0.1672	-0.4424	-0.0949	-0.1223				-1.55	0.5662	0.1496	0.247	-0.1772	0.3415				-1.55	0.3152	0.1193	-0.02149	0.4191	0.119				97.25	2.2377
-1.54	-0.1339	0.26	0.292966				-1.54	-0.4143	-0.1653	-0.4414	-0.0971	-0.1204				-1.54	0.5608	0.145	0.247	-0.1831	0.3419				-1.54	0.3126	0.1208	-0.02135	0.424	0.1206				97.3	2.1657
-1.53	-0.1315	0.2555	0.326553				-1.53	-0.4181	-0.1634	-0.4404	-0.0984	-0.1185				-1.53	0.5554	0.1407	0.247	-0.1887	0.3424				-1.53	0.3102	0.1222	-0.02121	0.4283	0.1222				97.35	2.0697
-1.52	-0.1286	0.2509	0.36066				-1.52	-0.4219	-0.1617	-0.4395	-0.0989	-0.1166				-1.52	0.5501	0.1366	0.2472	-0.1938	0.3429				-1.52	0.308	0.1236	-0.02108	0.432	0.124				97.4	1.9604
-1.51	-0.1252	0.2461	0.395174				-1.51	-0.4255	-0.1601	-0.4386	-0.0986	-0.1146				-1.51	0.5448	0.1327	0.2473	-0.1986	0.3434				-1.51	0.306	0.1248	-0.02095	0.435	0.1258				97.45	1.8499
-1.5	-0.1212	0.2413	0.429977				-1.5	-0.429	-0.1586	-0.4378	-0.0975	-0.1126				-1.5	0.5395	0.1291	0.2475	-0.203	0.3439				-1.5	0.3042	0.126	-0.02081	0.4372	0.1276				97.5	1.7492
-1.49	-0.1168	0.2365	0.464944				-1.49	-0.4324	-0.1574	-0.437	-0.0957	-0.1107				-1.49	0.5344	0.1258	0.2478	-0.207	0.3443				-1.49	0.3028	0.127	-0.02066	0.4387	0.1295				97.55	1.6657
-1.48	-0.1118	0.2317	0.49995				-1.48	-0.4357	-0.1564	-0.4363	-0.0932	-0.1087				-1.48	0.5293	0.1228	0.2481	-0.2106	0.3447				-1.48	0.3017	0.128	-0.0205	0.4394	0.1314				97.6	1.6021
-1.47	-0.1063	0.227	0.534867				-1.47	-0.439	-0.1556	-0.4356	-0.09	-0.1067				-1.47	0.5244	0.12	0.2485	-0.2139	0.3451				-1.47	0.3009	0.1288	-0.02033	0.4393	0.1332				97.65	1.5561
-1.46	-0.1005	0.2223	0.569565				-1.46	-0.4421	-0.155	-0.4351	-0.0861	-0.1048				-1.46	0.5197	0.1176	0.2488	-0.2167	0.3453				-1.46	0.3004	0.1296	-0.02013	0.4383	0.1351				97.7	1.5216
-1.45	-0.0941	0.2178	0.603914				-1.45	-0.4451	-0.1546	-0.4346	-0.0817	-0.1029				-1.45	0.5151	0.1154	0.2492	-0.2192	0.3455				-1.45	0.3003	0.1302	-0.01992	0.4365	0.1369				97.75	1.4913
-1.44	-0.0874	0.2134	0.637785				-1.44	-0.4481	-0.1544	-0.4343	-0.0768	-0.1011				-1.44	0.5107	0.1135	0.2496	-0.2214	0.3456				-1.44	0.3005	0.1308	-0.01967	0.4339	0.1386				97.8	1.4592
-1.43	-0.0804	0.2093	0.671052				-1.43	-0.451	-0.1545	-0.434	-0.0713	-0.0992				-1.43	0.5065	0.1119	0.25	-0.2232	0.3456				-1.43	0.3011	0.1314	-0.0194	0.4304	0.1402				97.85	1.4231
-1.42	-0.073	0.2054	0.703589				-1.42	-0.4538	-0.1548	-0.4338	-0.0655	-0.0975				-1.42	0.5025	0.1106	0.2503	-0.2247	0.3454				-1.42	0.3021	0.1318	-0.0191	0.4261	0.1417				97.9	1.3856
-1.41	-0.0653	0.2018	0.735275				-1.41	-0.4566	-0.1554	-0.4337	-0.0594	-0.0957				-1.41	0.4988	0.1096	0.2507	-0.226	0.3452				-1.41	0.3035	0.1322	-0.01877	0.4211	0.143				97.95	1.354
-1.4	-0.0574	0.1985	0.765996				-1.4	-0.4593	-0.1561	-0.4337	-0.053	-0.094				-1.4	0.4953	0.1089	0.251	-0.2271	0.3449				-1.4	0.3052	0.1326	-0.0184	0.4154	0.1442				98	1.3387
-1.39	-0.0493	0.1956	0.795639				-1.39	-0.4619	-0.157	-0.4338	-0.0463	-0.0924				-1.39	0.492	0.1084	0.2512	-0.2279	0.3445				-1.39	0.3072	0.133	-0.018	0.4089	0.1451				98.05	1.3506
-1.38	-0.0411	0.1931	0.824101				-1.38	-0.4646	-0.1581	-0.4341	-0.0396	-0.0908				-1.38	0.489	0.1082	0.2513	-0.2286	0.3439				-1.38	0.3096	0.1333	-0.01757	0.4019	0.1459				98.1	1.3987
-1.37	-0.0327	0.1911	0.851285				-1.37	-0.4671	-0.1593	-0.4344	-0.0328	-0.0893				-1.37	0.4863	0.1082	0.2514	-0.2292	0.3434				-1.37	0.3124	0.1336	-0.0171	0.3943	0.1464				98.15	1.4877
-1.36	-0.0243	0.1895	0.877102				-1.36	-0.4697	-0.1607	-0.4348	-0.026	-0.0879				-1.36	0.4838	0.1085	0.2514	-0.2297	0.3427				-1.36	0.3154	0.1339	-0.01659	0.3862	0.1466				98.2	1.6168
-1.35	-0.0159	0.1885	0.901471				-1.35	-0.4722	-0.1622	-0.4353	-0.0193	-0.0865				-1.35	0.4816	0.109	0.2513	-0.2302	0.342				-1.35	0.3187	0.1342	-0.01605	0.3777	0.1466				98.25	1.7795
-1.34	-0.0074	0.188	0.92432				-1.34	-0.4746	-0.1638	-0.4359	-0.0127	-0.0851				-1.34	0.4796	0.1097	0.251	-0.2306	0.3413				-1.34	0.3223	0.1346	-0.01547	0.3688	0.1463				98.3	1.9645
-1.33	0.001	0.1881	0.945586				-1.33	-0.4771	-0.1654	-0.4367	-0.0064	-0.0839				-1.33	0.478	0.1107	0.2506	-0.2311	0.3405				-1.33	0.3261	0.1349	-0.01485	0.3598	0.1457				98.35	2.1574
-1.32	0.0093	0.1888	0.965217				-1.32	-0.4795	-0.167	-0.4375	-0.0003	-0.0826				-1.32	0.4765	0.1118	0.2501	-0.2317	0.3398				-1.32	0.3302	0.1353	-0.0142	0.3505	0.1448				98.4	2.3431
-1.31	0.0174	0.1902	0.983171				-1.31	-0.4818	-0.1687	-0.4383	0.0054	-0.0815				-1.31	0.4753	0.1131	0.2494	-0.2323	0.3391				-1.31	0.3344	0.1358	-0.01352	0.3412	0.1436				98.45	2.5076
-1.3	0.0255	0.1922	0.999414				-1.3	-0.4841	-0.1704	-0.4393	0.0108	-0.0804				-1.3	0.4744	0.1146	0.2485	-0.2332	0.3384				-1.3	0.3388	0.1363	-0.01281	0.3319	0.1421				98.5	2.6397
-1.29	0.0334	0.1949	1.01392				-1.29	-0.4864	-0.172	-0.4404	0.0158	-0.0794				-1.29	0.4736	0.1162	0.2474	-0.2342	0.3379				-1.29	0.3433	0.1369	-0.01206	0.3227	0.1402				98.55	2.732
-1.28	0.0411	0.1983	1.02669				-1.28	-0.4885	-0.1736	-0.4415	0.0203	-0.0785				-1.28	0.4731	0.1179	0.2462	-0.2354	0.3374				-1.28	0.3479	0.1375	-0.01129	0.3137	0.1381				98.6	2.781
-1.27	0.0485	0.2023	1.03771				-1.27	-0.4907	-0.1751	-0.4427	0.0244	-0.0777				-1.27	0.4728	0.1197	0.2447	-0.2369	0.3371				-1.27	0.3526	0.1382	-0.01049	0.305	0.1357				98.65	2.7869
-1.26	0.0558	0.2071	1.04699				-1.26	-0.4927	-0.1765	-0.444	0.0279	-0.0769				-1.26	0.4727	0.1217	0.2431	-0.2386	0.3369				-1.26	0.3574	0.1389	-0.00966	0.2967	0.1329				98.7	2.7528
-1.25	0.0628	0.2125	1.05455				-1.25	-0.4946	-0.1778	-0.4454	0.0308	-0.0763				-1.25	0.4727	0.1237	0.2412	-0.2406	0.3369				-1.25	0.3621	0.1397	-0.00882	0.2887	0.1299				98.75	2.6835
-1.24	0.0696	0.2187	1.06042				-1.24	-0.4965	-0.179	-0.4468	0.0333	-0.0757				-1.24	0.4729	0.1259	0.239	-0.2429	0.3372				-1.24	0.3669	0.1406	-0.00795	0.2813	0.1266				98.8	2.5849
-1.23	0.0762	0.2255	1.06462				-1.23	-0.4982	-0.18	-0.4482	0.0351	-0.0752				-1.23	0.4732	0.128	0.2367	-0.2456	0.3376				-1.23	0.3716	0.1415	-0.00706	0.2745	0.1231				98.85	2.4634
-1.22	0.0825	0.233	1.06721				-1.22	-0.4998	-0.1809	-0.4498	0.0364	-0.0748				-1.22	0.4736	0.1303	0.2341	-0.2486	0.3384				-1.22	0.3763	0.1425	-0.00617	0.2682	0.1193				98.9	2.3258
-1.21	0.0886	0.2411	1.06824				-1.21	-0.5013	-0.1817	-0.4513	0.0371	-0.0745				-1.21	0.4741	0.1325	0.2313	-0.252	0.3394				-1.21	0.3809	0.1436	-0.00526	0.2627	0.1153				98.95	2.1796
-1.2	0.0944	0.2499	1.06775				-1.2	-0.5026	-0.1824	-0.453	0.0373	-0.0743				-1.2	0.4747	0.1348	0.2282	-0.2557	0.3407				-1.2	0.3855	0.1447	-0.00434	0.2579	0.1112				99	2.0335
-1.19	0.1001	0.2592	1.06582				-1.19	-0.5038	-0.1829	-0.4546	0.0369	-0.0742				-1.19	0.4753	0.1372	0.2249	-0.2597	0.3423				-1.19	0.3899	0.1459	-0.00342	0.2538	0.1068				99.05	1.8976
-1.18	0.1055	0.2691	1.06251				-1.18	-0.5048	-0.1833	-0.4564	0.036	-0.0743				-1.18	0.4759	0.1395	0.2213	-0.2641	0.3442				-1.18	0.3943	0.1471	-0.00249	0.2506	0.1024				99.1	1.7821
-1.17	0.1108	0.2795	1.05789				-1.17	-0.5055	-0.1836	-0.4581	0.0346	-0.0744				-1.17	0.4765	0.1419	0.2175	-0.2689	0.3465				-1.17	0.3985	0.1483	-0.00157	0.2482	0.0979				99.15	1.6962
-1.16	0.116	0.2904	1.05205				-1.16	-0.5061	-0.1839	-0.4599	0.0328	-0.0747				-1.16	0.477	0.1442	0.2134	-0.2739	0.3491				-1.16	0.4027	0.1496	-0.00065	0.2466	0.0932				99.2	1.646
-1.15	0.121	0.3017	1.04506				-1.15	-0.5064	-0.184	-0.4617	0.0305	-0.0751				-1.15	0.4775	0.1466	0.2092	-0.2793	0.352				-1.15	0.4067	0.1509	0.00026	0.2458	0.0886				99.25	1.6321
-1.14	0.1259	0.3134	1.037				-1.14	-0.5065	-0.1842	-0.4636	0.0278	-0.0756				-1.14	0.4779	0.149	0.2046	-0.285	0.3553				-1.14	0.4106	0.1522	0.001159	0.2459	0.0839				99.3	1.6489
-1.13	0.1307	0.3255	1.02796				-1.13	-0.5063	-0.1843	-0.4654	0.0248	-0.0762				-1.13	0.4782	0.1513	0.1999	-0.291	0.359				-1.13	0.4144	0.1535	0.002042	0.2468	0.0793				99.35	1.6845
-1.12	0.1355	0.3378	1.01801				-1.12	-0.5059	-0.1845	-0.4673	0.0215	-0.077				-1.12	0.4784	0.1537	0.195	-0.2972	0.3629				-1.12	0.4182	0.1547	0.002907	0.2485	0.0747				99.4	1.7237
-1.11	0.1403	0.3503	1.00725				-1.11	-0.5052	-0.1847	-0.4692	0.0179	-0.0779				-1.11	0.4784	0.156	0.1898	-0.3036	0.3672				-1.11	0.4219	0.156	0.003748	0.2509	0.0703				99.45	1.7509
-1.1	0.145	0.363	0.995748				-1.1	-0.5043	-0.1851	-0.4711	0.0141	-0.079				-1.1	0.4782	0.1583	0.1845	-0.3103	0.3718				-1.1	0.4255	0.1573	0.004563	0.2542	0.0659				99.5	1.7556
-1.09	0.1498	0.3758	0.983585				-1.09	-0.503	-0.1855	-0.473	0.0101	-0.0801				-1.09	0.4778	0.1607	0.1789	-0.317	0.3767				-1.09	0.429	0.1585	0.005348	0.2581	0.0617				99.55	1.7353
-1.08	0.1547	0.3886	0.970839				-1.08	-0.5015	-0.1862	-0.4749	0.006	-0.0814				-1.08	0.4772	0.163	0.1732	-0.324	0.3818				-1.08	0.4326	0.1597	0.006098	0.2627	0.0577				99.6	1.6976
-1.07	0.1596	0.4014	0.957582				-1.07	-0.4996	-0.187	-0.4769	0.0018	-0.0829				-1.07	0.4763	0.1653	0.1674	-0.331	0.3872				-1.07	0.4361	0.1609	0.00681	0.2679	0.0539				99.65	1.6592
-1.06	0.1646	0.4141	0.943885				-1.06	-0.4975	-0.1882	-0.4788	-0.0024	-0.0845				-1.06	0.4752	0.1677	0.1614	-0.338	0.3929				-1.06	0.4397	0.162	0.007481	0.2736	0.0503				99.7	1.6417
-1.05	0.1698	0.4267	0.929812				-1.05	-0.4951	-0.1896	-0.4806	-0.0066	-0.0862				-1.05	0.4738	0.17	0.1553	-0.3451	0.3987				-1.05	0.4434	0.163	0.008105	0.2799	0.047				99.75	1.6657
-1.04	0.1751	0.4391	0.915423				-1.04	-0.4923	-0.1913	-0.4825	-0.0107	-0.088				-1.04	0.4721	0.1724	0.149	-0.3521	0.4046				-1.04	0.4471	0.1641	0.008679	0.2866	0.0439				99.8	1.7451
-1.03	0.1805	0.4511	0.900775				-1.03	-0.4894	-0.1934	-0.4844	-0.0147	-0.09				-1.03	0.4701	0.1748	0.1427	-0.3591	0.4107				-1.03	0.4509	0.165	0.0092	0.2936	0.0411				99.85	1.8825
-1.02	0.1861	0.4629	0.885918				-1.02	-0.4861	-0.1958	-0.4862	-0.0186	-0.0921				-1.02	0.4678	0.1772	0.1363	-0.3659	0.4168				-1.02	0.4548	0.1659	0.009663	0.301	0.0387				99.9	2.0677
-1.01	0.1919	0.4743	0.870895				-1.01	-0.4826	-0.1987	-0.4879	-0.0223	-0.0943				-1.01	0.4651	0.1796	0.1298	-0.3726	0.423				-1.01	0.4589	0.1668	0.010066	0.3086	0.0366				99.95	2.2803
-1	0.1978	0.4852	0.855746				-1	-0.4788	-0.2021	-0.4897	-0.0258	-0.0966				-1	0.4621	0.1821	0.1233	-0.3792	0.4291				-1	0.4632	0.1676	0.010405	0.3164	0.0348				100	2.4938
-0.99	0.2039	0.4956	0.840504				-0.99	-0.4748	-0.2059	-0.4913	-0.0291	-0.099				-0.99	0.4588	0.1846	0.1167	-0.3855	0.4352				-0.99	0.4676	0.1684	0.010675	0.3243	0.0333				100.05	2.6826
-0.98	0.2102	0.5056	0.825196				-0.98	-0.4706	-0.2101	-0.4929	-0.0321	-0.1015				-0.98	0.4551	0.1872	0.1102	-0.3915	0.4412				-0.98	0.4723	0.1691	0.010875	0.3323	0.0322				100.1	2.8276
-0.97	0.2167	0.5149	0.809845				-0.97	-0.4662	-0.2149	-0.4944	-0.0348	-0.1042				-0.97	0.451	0.1898	0.1036	-0.3972	0.4471				-0.97	0.4773	0.1698	0.011002	0.3402	0.0314				100.15	2.9191
-0.96	0.2233	0.5236	0.794467				-0.96	-0.4616	-0.2201	-0.4959	-0.0373	-0.1069				-0.96	0.4467	0.1925	0.097	-0.4026	0.4528				-0.96	0.4825	0.1705	0.011052	0.348	0.0309				100.2	2.9573
-0.95	0.2301	0.5317	0.779072				-0.95	-0.4569	-0.2258	-0.4972	-0.0395	-0.1097				-0.95	0.4419	0.1952	0.0905	-0.4076	0.4582				-0.95	0.4879	0.1711	0.011023	0.3557	0.0307				100.25	2.9491
-0.94	0.237	0.5391	0.763667				-0.94	-0.4521	-0.232	-0.4984	-0.0414	-0.1126				-0.94	0.4369	0.198	0.084	-0.4122	0.4634				-0.94	0.4937	0.1717	0.010914	0.3632	0.0309				100.3	2.9038
-0.93	0.244	0.5458	0.748254				-0.93	-0.4472	-0.2387	-0.4995	-0.0429	-0.1156				-0.93	0.4315	0.2009	0.0775	-0.4164	0.4683				-0.93	0.4997	0.1724	0.010723	0.3704	0.0314				100.35	2.8284
-0.92	0.2511	0.5518	0.732829				-0.92	-0.4423	-0.2458	-0.5005	-0.0442	-0.1186				-0.92	0.4258	0.2038	0.0712	-0.4201	0.4729				-0.92	0.506	0.173	0.010448	0.3773	0.0321				100.4	2.725
-0.91	0.2582	0.5571	0.717386				-0.91	-0.4373	-0.2533	-0.5013	-0.0453	-0.1217				-0.91	0.4198	0.2068	0.0648	-0.4233	0.477				-0.91	0.5127	0.1736	0.01009	0.3839	0.0331				100.45	2.5914
-0.9	0.2654	0.5616	0.701915				-0.9	-0.4323	-0.2612	-0.502	-0.046	-0.1249				-0.9	0.4134	0.2098	0.0586	-0.426	0.4807				-0.9	0.5196	0.1743	0.009647	0.3901	0.0344				100.5	2.4239
-0.89	0.2726	0.5654	0.686401				-0.89	-0.4274	-0.2694	-0.5025	-0.0465	-0.1281				-0.89	0.4068	0.2129	0.0525	-0.4282	0.484				-0.89	0.5267	0.1749	0.009122	0.3958	0.0358				100.55	2.2221
-0.88	0.2798	0.5684	0.670831				-0.88	-0.4225	-0.2779	-0.5028	-0.0468	-0.1314				-0.88	0.4	0.216	0.0464	-0.4298	0.4869				-0.88	0.5342	0.1757	0.008513	0.4011	0.0375				100.6	1.9932
-0.87	0.2869	0.5707	0.655186				-0.87	-0.4177	-0.2867	-0.503	-0.0469	-0.1347				-0.87	0.3929	0.2192	0.0405	-0.4309	0.4892				-0.87	0.5419	0.1764	0.007823	0.4059	0.0393				100.65	1.7543
-0.86	0.2939	0.5722	0.639447				-0.86	-0.4131	-0.2957	-0.5029	-0.0469	-0.1381				-0.86	0.3856	0.2225	0.0346	-0.4314	0.491				-0.86	0.5498	0.1772	0.007053	0.4102	0.0413				100.7	1.5302
-0.85	0.3008	0.573	0.623594				-0.85	-0.4086	-0.3048	-0.5026	-0.0467	-0.1415				-0.85	0.378	0.2257	0.0289	-0.4314	0.4922				-0.85	0.5579	0.1781	0.006206	0.4139	0.0434				100.75	1.3491
-0.84	0.3076	0.5732	0.607606				-0.84	-0.4043	-0.314	-0.5021	-0.0464	-0.1449				-0.84	0.3704	0.2291	0.0233	-0.4308	0.4929				-0.84	0.5662	0.1791	0.005286	0.4171	0.0455				100.8	1.2346
-0.83	0.3141	0.5727	0.591465				-0.83	-0.4003	-0.3232	-0.5014	-0.0461	-0.1484				-0.83	0.3625	0.2324	0.0178	-0.4296	0.4931				-0.83	0.5746	0.1801	0.004296	0.4197	0.0477				100.85	1.1989
-0.82	0.3205	0.5715	0.575149				-0.82	-0.3965	-0.3324	-0.5004	-0.0457	-0.1519				-0.82	0.3546	0.2358	0.0124	-0.4278	0.4927				-0.82	0.5831	0.1812	0.003242	0.4218	0.05				100.9	1.2377
-0.81	0.3266	0.5697	0.558641				-0.81	-0.3929	-0.3414	-0.4991	-0.0454	-0.1555				-0.81	0.3465	0.2391	0.0071	-0.4255	0.4917				-0.81	0.5917	0.1824	0.002127	0.4232	0.0522				100.95	1.3298
-0.8	0.3324	0.5674	0.541924				-0.8	-0.3897	-0.3503	-0.4976	-0.0451	-0.1591				-0.8	0.3384	0.2425	0.0019	-0.4227	0.4902				-0.8	0.6002	0.1837	0.000959	0.4242	0.0544				101	1.4413
-0.79	0.3379	0.5645	0.524983				-0.79	-0.3867	-0.3589	-0.4958	-0.0449	-0.1627				-0.79	0.3302	0.2458	-0.0032	-0.4193	0.4881				-0.79	0.6088	0.1851	-0.00026	0.4245	0.0566				101.05	1.5343
-0.78	0.343	0.5612	0.507805				-0.78	-0.3841	-0.3672	-0.4937	-0.0448	-0.1664				-0.78	0.3221	0.2492	-0.0081	-0.4154	0.4855				-0.78	0.6173	0.1866	-0.00151	0.4243	0.0586				101.1	1.5762
-0.77	0.3478	0.5574	0.490381				-0.77	-0.3818	-0.3751	-0.4914	-0.045	-0.1701				-0.77	0.3139	0.2524	-0.013	-0.411	0.4823				-0.77	0.6256	0.1882	-0.0028	0.4236	0.0606				101.15	1.5481
-0.76	0.3523	0.5531	0.472704				-0.76	-0.3799	-0.3825	-0.4887	-0.0453	-0.1739				-0.76	0.3058	0.2556	-0.0178	-0.4062	0.4787				-0.76	0.6338	0.1898	-0.00411	0.4223	0.0624				101.2	1.4499
-0.75	0.3563	0.5486	0.45477				-0.75	-0.3783	-0.3895	-0.4858	-0.0459	-0.1777				-0.75	0.2978	0.2588	-0.0226	-0.4009	0.4746				-0.75	0.6417	0.1915	-0.00544	0.4205	0.0641				101.25	1.2988
-0.74	0.3599	0.5437	0.436579				-0.74	-0.3771	-0.3959	-0.4825	-0.0468	-0.1816				-0.74	0.2899	0.2618	-0.0272	-0.3953	0.47				-0.74	0.6494	0.1933	-0.00677	0.4182	0.0656				101.3	1.1236
-0.73	0.363	0.5386	0.418135				-0.73	-0.3763	-0.4017	-0.479	-0.048	-0.1855				-0.73	0.2821	0.2648	-0.0318	-0.3893	0.465				-0.73	0.6568	0.1952	-0.0081	0.4155	0.0669				101.35	0.9561
-0.72	0.3658	0.5333	0.399445				-0.72	-0.3758	-0.4069	-0.4751	-0.0495	-0.1894				-0.72	0.2745	0.2676	-0.0363	-0.3829	0.4596				-0.72	0.6638	0.1972	-0.00942	0.4123	0.068				101.4	0.8217
-0.71	0.368	0.5278	0.38052				-0.71	-0.3757	-0.4113	-0.471	-0.0515	-0.1935				-0.71	0.267	0.2703	-0.0408	-0.3763	0.4539				-0.71	0.6704	0.1992	-0.01072	0.4086	0.0689				101.45	0.7329
-0.7	0.3699	0.5222	0.361374				-0.7	-0.3759	-0.4151	-0.4665	-0.0538	-0.1976				-0.7	0.2598	0.2728	-0.0453	-0.3694	0.4478				-0.7	0.6766	0.2012	-0.01198	0.4046	0.0696				101.5	0.6872
-0.69	0.3712	0.5165	0.342026				-0.69	-0.3764	-0.4181	-0.4618	-0.0565	-0.2017				-0.69	0.2528	0.2752	-0.0497	-0.3623	0.4414				-0.69	0.6823	0.2033	-0.0132	0.4002	0.0701				101.55	0.6701
-0.68	0.3722	0.5109	0.322498				-0.68	-0.3773	-0.4204	-0.4569	-0.0597	-0.2059				-0.68	0.246	0.2773	-0.054	-0.3551	0.4348				-0.68	0.6874	0.2054	-0.01437	0.3955	0.0704				101.6	0.6615
-0.67	0.3726	0.5053	0.302814				-0.67	-0.3784	-0.422	-0.4516	-0.0633	-0.2102				-0.67	0.2395	0.2793	-0.0584	-0.3478	0.428				-0.67	0.692	0.2074	-0.01548	0.3905	0.0704				101.65	0.6434
-0.66	0.3727	0.4997	0.283004				-0.66	-0.3799	-0.4228	-0.4461	-0.0674	-0.2146				-0.66	0.2333	0.281	-0.0627	-0.3404	0.421				-0.66	0.6961	0.2095	-0.01652	0.3853	0.0703				101.7	0.6065
-0.65	0.3723	0.4943	0.263099				-0.65	-0.3816	-0.4228	-0.4403	-0.0719	-0.2191				-0.65	0.2274	0.2825	-0.067	-0.333	0.4139				-0.65	0.6995	0.2116	-0.01748	0.3798	0.0699				101.75	0.5532
-0.64	0.3715	0.4891	0.243132				-0.64	-0.3835	-0.4222	-0.4344	-0.0769	-0.2236				-0.64	0.2217	0.2838	-0.0714	-0.3257	0.4067				-0.64	0.7023	0.2135	-0.01835	0.3741	0.0694				101.8	0.4959
-0.63	0.3703	0.484	0.22314				-0.63	-0.3856	-0.4208	-0.4282	-0.0823	-0.2282				-0.63	0.2164	0.2847	-0.0757	-0.3185	0.3995				-0.63	0.7044	0.2155	-0.01912	0.3682	0.0687				101.85	0.4526
-0.62	0.3687	0.4792	0.203162				-0.62	-0.3879	-0.4189	-0.4218	-0.0881	-0.2329				-0.62	0.2114	0.2854	-0.08	-0.3114	0.3922				-0.62	0.706	0.2173	-0.01979	0.3623	0.0679				101.9	0.4392
-0.61	0.3668	0.4746	0.183237				-0.61	-0.3903	-0.4162	-0.4152	-0.0945	-0.2377				-0.61	0.2068	0.2858	-0.0843	-0.3046	0.3849				-0.61	0.7068	0.2191	-0.02036	0.3562	0.0669				101.95	0.4641
-0.6	0.3645	0.4704	0.163407				-0.6	-0.3929	-0.4131	-0.4085	-0.1012	-0.2425				-0.6	0.2024	0.2859	-0.0886	-0.2981	0.3777				-0.6	0.7071	0.2208	-0.0208	0.3501	0.0657				102	0.5243
-0.59	0.3619	0.4665	0.143712				-0.59	-0.3955	-0.4094	-0.4016	-0.1083	-0.2474				-0.59	0.1984	0.2857	-0.0929	-0.2918	0.3705				-0.59	0.7067	0.2223	-0.02113	0.344	0.0645				102.05	0.606
-0.58	0.359	0.4629	0.124196				-0.58	-0.3982	-0.4053	-0.3946	-0.1158	-0.2524				-0.58	0.1947	0.2851	-0.0972	-0.286	0.3635				-0.58	0.7057	0.2237	-0.02134	0.3379	0.0633				102.1	0.689
-0.57	0.3559	0.4597	0.1049				-0.57	-0.4009	-0.4009	-0.3875	-0.1236	-0.2574				-0.57	0.1914	0.2842	-0.1016	-0.2806	0.3565				-0.57	0.7041	0.225	-0.02142	0.3319	0.0619				102.15	0.7533
-0.56	0.3526	0.4569	0.085866				-0.56	-0.4036	-0.3961	-0.3804	-0.1318	-0.2625				-0.56	0.1883	0.283	-0.1059	-0.2756	0.3497				-0.56	0.702	0.226	-0.02138	0.326	0.0606				102.2	0.7856
-0.55	0.349	0.4544	0.067134				-0.55	-0.4063	-0.3911	-0.3732	-0.1402	-0.2677				-0.55	0.1855	0.2814	-0.1102	-0.2712	0.3431				-0.55	0.6993	0.227	-0.02121	0.3203	0.0592				102.25	0.7836
-0.54	0.3453	0.4524	0.048742				-0.54	-0.4089	-0.386	-0.3659	-0.1489	-0.2729				-0.54	0.183	0.2794	-0.1145	-0.2674	0.3367				-0.54	0.6961	0.2277	-0.02091	0.3147	0.0579				102.3	0.7571
-0.53	0.3414	0.4508	0.030729				-0.53	-0.4115	-0.3808	-0.3587	-0.1579	-0.2781				-0.53	0.1808	0.2771	-0.1188	-0.2641	0.3304				-0.53	0.6925	0.2282	-0.0205	0.3093	0.0566				102.35	0.7247
-0.52	0.3374	0.4497	0.013128				-0.52	-0.4139	-0.3757	-0.3515	-0.167	-0.2833				-0.52	0.1789	0.2744	-0.1231	-0.2616	0.3243				-0.52	0.6884	0.2285	-0.01997	0.3043	0.0555				102.4	0.7077
-0.51	0.3333	0.4489	-0.00403				-0.51	-0.4161	-0.3707	-0.3443	-0.1762	-0.2885				-0.51	0.1771	0.2714	-0.1273	-0.2597	0.3185				-0.51	0.684	0.2287	-0.01933	0.2995	0.0544				102.45	0.7232
-0.5	0.3292	0.4486	-0.02071				-0.5	-0.4183	-0.3658	-0.3372	-0.1856	-0.2938				-0.5	0.1756	0.2681	-0.1315	-0.2585	0.3128				-0.5	0.6793	0.2286	-0.01858	0.295	0.0534				102.5	0.7781
-0.49	0.325	0.4488	-0.03689				-0.49	-0.4202	-0.3613	-0.3302	-0.1951	-0.299				-0.49	0.1743	0.2644	-0.1357	-0.2581	0.3074				-0.49	0.6743	0.2283	-0.01774	0.2909	0.0526				102.55	0.8664
-0.48	0.3208	0.4493	-0.05256				-0.48	-0.422	-0.3571	-0.3233	-0.2046	-0.3041				-0.48	0.1732	0.2604	-0.1398	-0.2585	0.3021				-0.48	0.6691	0.2278	-0.01681	0.2872	0.052				102.6	0.9705
-0.47	0.3166	0.4503	-0.06768				-0.47	-0.4236	-0.3533	-0.3166	-0.214	-0.3093				-0.47	0.1722	0.256	-0.1438	-0.2596	0.2971				-0.47	0.6638	0.2271	-0.0158	0.2839	0.0516				102.65	1.0664
-0.46	0.3125	0.4517	-0.08225				-0.46	-0.4249	-0.35	-0.31	-0.2235	-0.3143				-0.46	0.1713	0.2514	-0.1478	-0.2615	0.2922				-0.46	0.6584	0.2261	-0.01473	0.281	0.0514				102.7	1.1303
-0.45	0.3084	0.4534	-0.09626				-0.45	-0.4261	-0.3473	-0.3036	-0.2328	-0.3193				-0.45	0.1706	0.2465	-0.1518	-0.2643	0.2875				-0.45	0.6529	0.225	-0.0136	0.2786	0.0514				102.75	1.1461
-0.44	0.3044	0.4556	-0.1097				-0.44	-0.427	-0.3452	-0.2973	-0.2421	-0.3242				-0.44	0.1699	0.2413	-0.1556	-0.2679	0.283				-0.44	0.6475	0.2237	-0.01244	0.2767	0.0517				102.8	1.1103
-0.43	0.3005	0.4581	-0.12257				-0.43	-0.4277	-0.3438	-0.2913	-0.2512	-0.329				-0.43	0.1692	0.2359	-0.1594	-0.2722	0.2786				-0.43	0.6422	0.2221	-0.01126	0.2754	0.0523				102.85	1.0324
-0.42	0.2968	0.461	-0.13488				-0.42	-0.4282	-0.3431	-0.2855	-0.2601	-0.3336				-0.42	0.1686	0.2302	-0.163	-0.2774	0.2744				-0.42	0.6371	0.2204	-0.01006	0.2745	0.053				102.9	0.9331
-0.41	0.2931	0.4643	-0.14663				-0.41	-0.4285	-0.3432	-0.2799	-0.2689	-0.3381				-0.41	0.1681	0.2244	-0.1666	-0.2833	0.2702				-0.41	0.6321	0.2186	-0.00888	0.2742	0.0541				102.95	0.8377
-0.4	0.2897	0.4679	-0.15784				-0.4	-0.4286	-0.344	-0.2746	-0.2773	-0.3425				-0.4	0.1675	0.2184	-0.17	-0.29	0.2662				-0.4	0.6274	0.2165	-0.00771	0.2744	0.0555				103	0.7693
-0.39	0.2864	0.4718	-0.16852				-0.39	-0.4285	-0.3456	-0.2695	-0.2856	-0.3467				-0.39	0.1668	0.2123	-0.1734	-0.2974	0.2622				-0.39	0.623	0.2144	-0.00659	0.2751	0.0571				103.05	0.7435
-0.38	0.2833	0.476	-0.1787				-0.38	-0.4282	-0.3481	-0.2647	-0.2935	-0.3506				-0.38	0.1661	0.2061	-0.1766	-0.3055	0.2583				-0.38	0.619	0.2121	-0.00552	0.2764	0.059				103.1	0.7644
-0.37	0.2804	0.4804	-0.18841				-0.37	-0.4278	-0.3513	-0.2601	-0.3011	-0.3544				-0.37	0.1654	0.1998	-0.1797	-0.3143	0.2545				-0.37	0.6153	0.2096	-0.00453	0.2783	0.0611				103.15	0.8254
-0.36	0.2777	0.4852	-0.19766				-0.36	-0.4272	-0.3553	-0.2558	-0.3084	-0.358				-0.36	0.1645	0.1936	-0.1826	-0.3236	0.2506				-0.36	0.6121	0.2071	-0.00363	0.2807	0.0636				103.2	0.9127
-0.35	0.2752	0.4902	-0.2065				-0.35	-0.4264	-0.3601	-0.2518	-0.3154	-0.3613				-0.35	0.1635	0.1873	-0.1854	-0.3335	0.2468				-0.35	0.6093	0.2045	-0.00283	0.2835	0.0662				103.25	1.0106
-0.34	0.273	0.4954	-0.21496				-0.34	-0.4256	-0.3656	-0.248	-0.322	-0.3645				-0.34	0.1625	0.1811	-0.1881	-0.3439	0.243				-0.34	0.6071	0.2018	-0.00216	0.2869	0.0691				103.3	1.1074
-0.33	0.2709	0.5008	-0.22308				-0.33	-0.4247	-0.3718	-0.2445	-0.3283	-0.3673				-0.33	0.1613	0.1751	-0.1907	-0.3547	0.2391				-0.33	0.6053	0.1991	-0.00163	0.2908	0.0723				103.35	1.1986
-0.32	0.2691	0.5064	-0.2309				-0.32	-0.4237	-0.3786	-0.2412	-0.3342	-0.3699				-0.32	0.1599	0.1691	-0.193	-0.3658	0.2352				-0.32	0.6041	0.1964	-0.00124	0.2952	0.0756				103.4	1.288
-0.31	0.2676	0.5122	-0.23846				-0.31	-0.4226	-0.3861	-0.2382	-0.3397	-0.3723				-0.31	0.1585	0.1634	-0.1953	-0.3772	0.2312				-0.31	0.6034	0.1936	-0.00103	0.2999	0.0791				103.45	1.3857
-0.3	0.2662	0.5181	-0.24582				-0.3	-0.4216	-0.3941	-0.2354	-0.3449	-0.3744				-0.3	0.1569	0.1579	-0.1974	-0.3888	0.2272				-0.3	0.6032	0.1908	-0.00099	0.3051	0.0828				103.5	1.5033
-0.29	0.2651	0.5242	-0.25301				-0.29	-0.4205	-0.4026	-0.2328	-0.3496	-0.3762				-0.29	0.1552	0.1527	-0.1993	-0.4005	0.2232				-0.29	0.6036	0.188	-0.00114	0.3106	0.0866				103.55	1.6491
-0.28	0.2642	0.5304	-0.26009				-0.28	-0.4194	-0.4114	-0.2304	-0.354	-0.3778				-0.28	0.1533	0.1478	-0.2011	-0.4122	0.2191				-0.28	0.6045	0.1853	-0.00149	0.3164	0.0905				103.6	1.8241
-0.27	0.2636	0.5368	-0.2671				-0.27	-0.4183	-0.4206	-0.2282	-0.358	-0.3791				-0.27	0.1513	0.1433	-0.2028	-0.4239	0.2149				-0.27	0.6059	0.1825	-0.00205	0.3226	0.0945				103.65	2.0197
-0.26	0.2631	0.5432	-0.27408				-0.26	-0.4173	-0.43	-0.2262	-0.3617	-0.3801				-0.26	0.1492	0.1393	-0.2043	-0.4353	0.2106				-0.26	0.6079	0.1799	-0.00282	0.3289	0.0986				103.7	2.2194
-0.25	0.2629	0.5497	-0.28109				-0.25	-0.4164	-0.4396	-0.2243	-0.365	-0.3809				-0.25	0.147	0.1356	-0.2056	-0.4466	0.2063				-0.25	0.6103	0.1773	-0.00381	0.3354	0.1027				103.75	2.4022
-0.24	0.2629	0.5562	-0.28817				-0.24	-0.4155	-0.4492	-0.2225	-0.368	-0.3814				-0.24	0.1447	0.1325	-0.2068	-0.4574	0.202				-0.24	0.6131	0.1747	-0.00502	0.3421	0.1068				103.8	2.547
-0.23	0.263	0.5628	-0.29537				-0.23	-0.4147	-0.4587	-0.2209	-0.3706	-0.3817				-0.23	0.1424	0.1299	-0.2078	-0.4679	0.1976				-0.23	0.6164	0.1723	-0.00646	0.3488	0.1108				103.85	2.6384
-0.22	0.2634	0.5694	-0.30272				-0.22	-0.414	-0.4682	-0.2194	-0.3729	-0.3817				-0.22	0.14	0.1279	-0.2087	-0.4778	0.1931				-0.22	0.62	0.1699	-0.00812	0.3555	0.1148				103.9	2.669
-0.21	0.2639	0.5759	-0.31027				-0.21	-0.4134	-0.4774	-0.2179	-0.3749	-0.3815				-0.21	0.1375	0.1265	-0.2094	-0.4871	0.1887				-0.21	0.624	0.1676	-0.01	0.3623	0.1186				103.95	2.6409
-0.2	0.2646	0.5825	-0.31805				-0.2	-0.4129	-0.4863	-0.2165	-0.3766	-0.3811				-0.2	0.1351	0.1258	-0.21	-0.4956	0.1843				-0.2	0.6282	0.1654	-0.0121	0.3689	0.1224				104	2.5638
-0.19	0.2654	0.5891	-0.3261				-0.19	-0.4125	-0.4949	-0.2151	-0.3781	-0.3804				-0.19	0.1327	0.1257	-0.2104	-0.5034	0.1799				-0.19	0.6327	0.1634	-0.01441	0.3754	0.1259				104.05	2.452
-0.18	0.2663	0.5956	-0.33444				-0.18	-0.4122	-0.5029	-0.2137	-0.3792	-0.3796				-0.18	0.1303	0.1263	-0.2106	-0.5103	0.1756				-0.18	0.6373	0.1614	-0.01692	0.3817	0.1293				104.1	2.3206
-0.17	0.2674	0.602	-0.3431				-0.17	-0.4121	-0.5104	-0.2123	-0.3801	-0.3786				-0.17	0.128	0.1276	-0.2106	-0.5162	0.1713				-0.17	0.6421	0.1595	-0.01963	0.3877	0.1325				104.15	2.1821
-0.16	0.2684	0.6083	-0.3521				-0.16	-0.412	-0.5173	-0.2108	-0.3807	-0.3774				-0.16	0.1259	0.1297	-0.2105	-0.5211	0.1671				-0.16	0.6469	0.1577	-0.02253	0.3935	0.1354				104.2	2.0444
-0.15	0.2698	0.6145	-0.36146				-0.15	-0.412	-0.5235	-0.2093	-0.3811	-0.3761				-0.15	0.1238	0.1325	-0.2101	-0.525	0.1631				-0.15	0.6517	0.1559	-0.02559	0.3989	0.138				104.25	1.9106
-0.14	0.2709	0.6205	-0.3712				-0.14	-0.4122	-0.529	-0.2077	-0.3813	-0.3746				-0.14	0.122	0.1361	-0.2096	-0.5276	0.1592				-0.14	0.6564	0.1543	-0.02881	0.4039	0.1403				104.3	1.7799
-0.13	0.2743	0.6264	-0.38132				-0.13	-0.4124	-0.5336	-0.206	-0.3813	-0.373				-0.13	0.1203	0.1404	-0.2089	-0.5291	0.1555				-0.13	0.6611	0.1527	-0.03217	0.4085	0.1422				104.35	1.6496
-0.12	0.2757	0.6321	-0.39181				-0.12	-0.4127	-0.5374	-0.2043	-0.381	-0.3713				-0.12	0.1189	0.1455	-0.2079	-0.5293	0.1521				-0.12	0.6655	0.1512	-0.03566	0.4126	0.1438				104.4	1.5165
-0.11	0.277	0.6376	-0.40269				-0.11	-0.413	-0.5403	-0.2024	-0.3806	-0.3695				-0.11	0.1177	0.1514	-0.2067	-0.5282	0.1488				-0.11	0.6697	0.1498	-0.03925	0.4162	0.145				104.45	1.3784
-0.1	0.2783	0.6428	-0.41395				-0.1	-0.4133	-0.5423	-0.2003	-0.3799	-0.3677				-0.1	0.1169	0.158	-0.2053	-0.5258	0.1459				-0.1	0.6737	0.1484	-0.04293	0.4192	0.1459				104.5	1.2346
-0.09	0.2795	0.6477	-0.42556				-0.09	-0.4137	-0.5433	-0.1981	-0.3791	-0.3657				-0.09	0.1163	0.1653	-0.2036	-0.5221	0.1432				-0.09	0.6772	0.147	-0.04668	0.4216	0.1463				104.55	1.086
-0.08	0.2806	0.6524	-0.43752				-0.08	-0.4141	-0.5434	-0.1958	-0.3781	-0.3638				-0.08	0.1162	0.1734	-0.2016	-0.517	0.1409				-0.08	0.6804	0.1456	-0.05048	0.4234	0.1463				104.6	0.9349
-0.07	0.2816	0.6567	-0.44981				-0.07	-0.4145	-0.5425	-0.1933	-0.3768	-0.3618				-0.07	0.1164	0.1822	-0.1994	-0.5106	0.1389				-0.07	0.6831	0.1443	-0.0543	0.4246	0.1458				104.65	0.7846
-0.06	0.2824	0.6606	-0.46239				-0.06	-0.4148	-0.5406	-0.1906	-0.3754	-0.3598				-0.06	0.117	0.1916	-0.1968	-0.5028	0.1373				-0.06	0.6854	0.1429	-0.05814	0.4251	0.1449				104.7	0.6393
-0.05	0.2831	0.6642	-0.47524				-0.05	-0.4151	-0.5378	-0.1877	-0.3738	-0.3578				-0.05	0.118	0.2017	-0.1939	-0.4937	0.1362				-0.05	0.6871	0.1416	-0.06196	0.4249	0.1435				104.75	0.5041
-0.04	0.2836	0.6673	-0.48833				-0.04	-0.4153	-0.534	-0.1847	-0.3719	-0.3558				-0.04	0.1195	0.2124	-0.1906	-0.4833	0.1354				-0.04	0.6882	0.1402	-0.06575	0.4241	0.1416				104.8	0.3846
-0.03	0.2838	0.6699	-0.50162				-0.03	-0.4154	-0.5294	-0.1815	-0.3699	-0.3538				-0.03	0.1215	0.2237	-0.187	-0.4716	0.1351				-0.03	0.6887	0.1387	-0.06949	0.4226	0.1393				104.85	0.2858
-0.02	0.2839	0.6721	-0.51506				-0.02	-0.4154	-0.5238	-0.1781	-0.3677	-0.3518				-0.02	0.124	0.2355	-0.183	-0.4587	0.1353				-0.02	0.6885	0.1372	-0.07315	0.4204	0.1365				104.9	0.2114
-0.01	0.2836	0.6737	-0.52861				-0.01	-0.4153	-0.5174	-0.1746	-0.3652	-0.3499				-0.01	0.1269	0.2478	-0.1786	-0.4447	0.1359				-0.01	0.6877	0.1356	-0.07672	0.4175	0.1333				104.95	0.1629
0	0.2831	0.6747	-0.54224				0	-0.4151	-0.5102	-0.1709	-0.3625	-0.348				0	0.1304	0.2606	-0.1737	-0.4295	0.1371				0	0.6863	0.134	-0.08018	0.4139	0.1296				105	0.1385
0.01	0.2823	0.6752	-0.55588				0.01	-0.4147	-0.5023	-0.167	-0.3596	-0.3461				0.01	0.1344	0.2738	-0.1684	-0.4132	0.1387				0.01	0.6841	0.1322	-0.08352	0.4097	0.1254				105.05	0.1342
0.02	0.2811	0.675	-0.5695				0.02	-0.4141	-0.4936	-0.163	-0.3564	-0.3443				0.02	0.1389	0.2873	-0.1626	-0.396	0.1408				0.02	0.6812	0.1303	-0.08671	0.4048	0.1208				105.1	0.1446
0.03	0.2797	0.6742	-0.58304				0.03	-0.4133	-0.4843	-0.1589	-0.353	-0.3426				0.03	0.1439	0.3011	-0.1562	-0.3779	0.1435				0.03	0.6776	0.1283	-0.08975	0.3992	0.1158				105.15	0.165
0.04	0.2779	0.6727	-0.59645				0.04	-0.4124	-0.4744	-0.1546	-0.3493	-0.3408				0.04	0.1495	0.3152	-0.1494	-0.359	0.1467				0.04	0.6732	0.1262	-0.09262	0.393	0.1104				105.2	0.1937
0.05	0.2757	0.6704	-0.60968				0.05	-0.4112	-0.4639	-0.1502	-0.3453	-0.3392				0.05	0.1555	0.3295	-0.142	-0.3394	0.1504				0.05	0.6682	0.1239	-0.0953	0.3862	0.1046				105.25	0.2328
0.06	0.2732	0.6674	-0.62269				0.06	-0.4099	-0.453	-0.1457	-0.3411	-0.3375				0.06	0.1621	0.344	-0.1341	-0.3191	0.1546				0.06	0.6625	0.1215	-0.0978	0.3789	0.0984				105.3	0.289
0.07	0.2702	0.6637	-0.63542				0.07	-0.4084	-0.4417	-0.1412	-0.3366	-0.3359				0.07	0.1691	0.3586	-0.1256	-0.2983	0.1593				0.07	0.656	0.1189	-0.10009	0.371	0.0918				105.35	0.3709
0.08	0.2669	0.6591	-0.64783				0.08	-0.4067	-0.4301	-0.1365	-0.3319	-0.3343				0.08	0.1766	0.3732	-0.1164	-0.2771	0.1645				0.08	0.6489	0.1162	-0.10218	0.3625	0.085				105.4	0.4867
0.09	0.2632	0.6537	-0.65987				0.09	-0.4047	-0.4181	-0.1319	-0.3268	-0.3327				0.09	0.1846	0.3879	-0.1067	-0.2555	0.1702				0.09	0.6412	0.1133	-0.10405	0.3536	0.0778				105.45	0.6404
0.1	0.2592	0.6475	-0.67152				0.1	-0.4026	-0.406	-0.1272	-0.3215	-0.3311				0.1	0.193	0.4025	-0.0963	-0.2338	0.1763				0.1	0.6328	0.1103	-0.10571	0.3442	0.0704				105.5	0.8289
0.11	0.2547	0.6405	-0.68272				0.11	-0.4003	-0.3936	-0.1224	-0.316	-0.3295				0.11	0.2018	0.4171	-0.0853	-0.2119	0.1829				0.11	0.6238	0.1071	-0.10715	0.3343	0.0628				105.55	1.0405
0.12	0.2499	0.6326	-0.69344				0.12	-0.3979	-0.3812	-0.1177	-0.3102	-0.3279				0.12	0.2109	0.4315	-0.0736	-0.19	0.19				0.12	0.6143	0.1037	-0.10837	0.324	0.0549				105.6	1.2557
0.13	0.2446	0.6238	-0.70366				0.13	-0.3952	-0.3687	-0.113	-0.3041	-0.3263				0.13	0.2205	0.4458	-0.0613	-0.1682	0.1974				0.13	0.6042	0.1002	-0.10937	0.3133	0.0469				105.65	1.4507
0.14	0.2391	0.6142	-0.71336				0.14	-0.3925	-0.3562	-0.1083	-0.2978	-0.3246				0.14	0.2303	0.4599	-0.0482	-0.1466	0.2052				0.14	0.5937	0.0966	-0.11016	0.3023	0.0387				105.7	1.6016
0.15	0.2331	0.6037	-0.7225				0.15	-0.3895	-0.3437	-0.1037	-0.2913	-0.3229				0.15	0.2405	0.4738	-0.0346	-0.1252	0.2134				0.15	0.5827	0.0928	-0.11074	0.2909	0.0304				105.75	1.6893
0.16	0.2268	0.5923	-0.73109				0.16	-0.3865	-0.3312	-0.0991	-0.2846	-0.3211				0.16	0.2509	0.4874	-0.0202	-0.1043	0.222				0.16	0.5713	0.0888	-0.11112	0.2792	0.0221				105.8	1.7037
0.17	0.2202	0.5802	-0.7391				0.17	-0.3834	-0.3189	-0.0946	-0.2778	-0.3192				0.17	0.2615	0.5008	-0.0052	-0.0838	0.2309				0.17	0.5595	0.0847	-0.1113	0.2672	0.0138				105.85	1.6453
0.18	0.2133	0.5672	-0.74655				0.18	-0.3802	-0.3067	-0.0902	-0.2708	-0.3172				0.18	0.2723	0.5139	0.0105	-0.0639	0.24				0.18	0.5475	0.0805	-0.11129	0.255	0.0054				105.9	1.5252
0.19	0.2061	0.5533	-0.75342				0.19	-0.377	-0.2947	-0.0859	-0.2637	-0.3152				0.19	0.2833	0.5267	0.0269	-0.0445	0.2495				0.19	0.5351	0.0762	-0.11111	0.2426	-0.0029				105.95	1.3622
0.2	0.1987	0.5387	-0.75973				0.2	-0.3737	-0.2828	-0.0817	-0.2565	-0.313				0.2	0.2944	0.5391	0.0439	-0.0259	0.2592				0.2	0.5225	0.0718	-0.11075	0.2299	-0.0112				106	1.1786
0.21	0.191	0.5234	-0.7655				0.21	-0.3704	-0.2711	-0.0776	-0.2492	-0.3106				0.21	0.3055	0.5513	0.0616	-0.0081	0.2691				0.21	0.5098	0.0672	-0.11024	0.217	-0.0193				106.05	0.9963
0.22	0.1831	0.5073	-0.77075				0.22	-0.3671	-0.2597	-0.0737	-0.242	-0.3082				0.22	0.3168	0.5631	0.0798	0.0089	0.2792				0.22	0.4969	0.0626	-0.10958	0.2039	-0.0273				106.1	0.8327
0.23	0.175	0.4906	-0.77549				0.23	-0.3639	-0.2484	-0.0698	-0.2348	-0.3055				0.23	0.3281	0.5746	0.0987	0.0251	0.2895				0.23	0.4839	0.058	-0.10878	0.1907	-0.0351				106.15	0.6991
0.24	0.1668	0.4732	-0.77977				0.24	-0.3606	-0.2373	-0.0661	-0.2276	-0.3027				0.24	0.3394	0.5857	0.1182	0.0403	0.3				0.24	0.4708	0.0532	-0.10786	0.1774	-0.0427				106.2	0.5998
0.25	0.1584	0.4553	-0.78363				0.25	-0.3575	-0.2264	-0.0626	-0.2206	-0.2998				0.25	0.3506	0.5965	0.1382	0.0546	0.3106				0.25	0.4578	0.0484	-0.10684	0.1639	-0.05				106.25	0.5331
0.26	0.1499	0.4368	-0.7871				0.26	-0.3545	-0.2157	-0.0592	-0.2137	-0.2967				0.26	0.3619	0.607	0.1588	0.0679	0.3213				0.26	0.4448	0.0436	-0.10571	0.1503	-0.0571				106.3	0.4936
0.27	0.1414	0.4179	-0.79023				0.27	-0.3515	-0.2052	-0.0559	-0.207	-0.2934				0.27	0.373	0.6172	0.1798	0.0803	0.3322				0.27	0.4319	0.0388	-0.1045	0.1366	-0.0639				106.35	0.4738
0.28	0.1328	0.3985	-0.79307				0.28	-0.3487	-0.1949	-0.0527	-0.2005	-0.2899				0.28	0.3841	0.6272	0.2014	0.0916	0.3431				0.28	0.4191	0.034	-0.10321	0.1229	-0.0704				106.4	0.4666
0.29	0.1241	0.3788	-0.79569				0.29	-0.346	-0.1847	-0.0497	-0.1943	-0.2862				0.29	0.3951	0.6368	0.2234	0.1018	0.3542				0.29	0.4064	0.0291	-0.10186	0.1091	-0.0765				106.45	0.4661
0.3	0.1155	0.3588	-0.79813				0.3	-0.3435	-0.1746	-0.0469	-0.1884	-0.2824				0.3	0.4059	0.6462	0.2458	0.1111	0.3653				0.3	0.394	0.0243	-0.10047	0.0952	-0.0822				106.5	0.4683
0.31	0.107	0.3385	-0.80046				0.31	-0.3411	-0.1646	-0.0441	-0.1829	-0.2783				0.31	0.4167	0.6554	0.2685	0.1194	0.3765				0.31	0.3817	0.0195	-0.09903	0.0813	-0.0876				106.55	0.4713
0.32	0.0985	0.3182	-0.80275				0.32	-0.3389	-0.1547	-0.0415	-0.1778	-0.2741				0.32	0.4273	0.6643	0.2916	0.1267	0.3878				0.32	0.3698	0.0148	-0.09756	0.0674	-0.0926				106.6	0.4747
0.33	0.09	0.2977	-0.80506				0.33	-0.3368	-0.1449	-0.039	-0.1731	-0.2697				0.33	0.4378	0.6731	0.3151	0.133	0.3991				0.33	0.3581	0.0101	-0.09606	0.0534	-0.0971				106.65	0.4789
0.34	0.0817	0.2773	-0.80745				0.34	-0.3349	-0.1351	-0.0366	-0.1689	-0.2652				0.34	0.4482	0.6816	0.3387	0.1385	0.4105				0.34	0.3467	0.0054	-0.09456	0.0395	-0.1012				106.7	0.4847
0.35	0.0736	0.2569	-0.81				0.35	-0.3332	-0.1253	-0.0343	-0.1651	-0.2604				0.35	0.4585	0.6901	0.3626	0.143	0.422				0.35	0.3356	0.0009	-0.09305	0.0256	-0.1049				106.75	0.4921
0.36	0.0655	0.2366	-0.81276				0.36	-0.3317	-0.1155	-0.0321	-0.1619	-0.2556				0.36	0.4687	0.6984	0.3867	0.1467	0.4336				0.36	0.3249	-0.0036	-0.09154	0.0117	-0.1082				106.8	0.5005
0.37	0.0577	0.2166	-0.81581				0.37	-0.3303	-0.1057	-0.0299	-0.1592	-0.2505				0.37	0.4788	0.7066	0.4109	0.1495	0.4452				0.37	0.3145	-0.008	-0.09003	-0.0021	-0.1111				106.85	0.5072
0.38	0.05	0.1968	-0.8192				0.38	-0.329	-0.0958	-0.0279	-0.1571	-0.2453				0.38	0.4889	0.7147	0.4352	0.1517	0.457				0.38	0.3046	-0.0123	-0.08853	-0.0158	-0.1135				106.9	0.5082
0.39	0.0425	0.1774	-0.823				0.39	-0.3279	-0.0858	-0.0259	-0.1555	-0.24				0.39	0.4989	0.7227	0.4596	0.1531	0.4689				0.39	0.295	-0.0165	-0.08705	-0.0294	-0.1155				106.95	0.4979
0.4	0.0353	0.1584	-0.82727				0.4	-0.327	-0.0758	-0.0239	-0.1544	-0.2346				0.4	0.5088	0.7307	0.484	0.1539	0.4808				0.4	0.2858	-0.0206	-0.08558	-0.0429	-0.1171				107	0.4704
0.41	0.0282	0.1399	-0.83205				0.41	-0.3261	-0.0657	-0.022	-0.154	-0.229				0.41	0.5188	0.7387	0.5084	0.1541	0.4929				0.41	0.2771	-0.0246	-0.08413	-0.0563	-0.1182				107.05	0.4212
0.42	0.0214	0.1219	-0.8374				0.42	-0.3254	-0.0555	-0.0202	-0.154	-0.2234				0.42	0.5288	0.7466	0.5327	0.1538	0.5052				0.42	0.2687	-0.0284	-0.08269	-0.0694	-0.1189				107.1	0.3482
0.43	0.0147	0.1045	-0.84337				0.43	-0.3247	-0.0451	-0.0183	-0.1547	-0.2177				0.43	0.5389	0.7546	0.5569	0.153	0.5176				0.43	0.2608	-0.0322	-0.08127	-0.0824	-0.1192				107.15	0.2539
0.44	0.0083	0.0877	-0.84998				0.44	-0.324	-0.0347	-0.0165	-0.1558	-0.2119				0.44	0.5491	0.7625	0.581	0.1519	0.5303				0.44	0.2533	-0.0358	-0.07987	-0.0952	-0.1192				107.2	0.145
0.45	0.0021	0.0716	-0.85728				0.45	-0.3234	-0.0241	-0.0147	-0.1575	-0.206				0.45	0.5594	0.7704	0.6049	0.1504	0.5431				0.45	0.2462	-0.0393	-0.07848	-0.1077	-0.1187				107.25	0.0324
0.46	-0.0039	0.0562	-0.86528				0.46	-0.3228	-0.0134	-0.0128	-0.1596	-0.2001				0.46	0.5699	0.7783	0.6287	0.1487	0.5561				0.46	0.2396	-0.0427	-0.0771	-0.12	-0.1179				107.3	-0.0715
0.47	-0.0096	0.0415	-0.87401				0.47	-0.3221	-0.0026	-0.011	-0.1622	-0.1942				0.47	0.5805	0.7862	0.6522	0.1468	0.5694				0.47	0.2333	-0.046	-0.07572	-0.1319	-0.1168				107.35	-0.1549
0.48	-0.0152	0.0277	-0.88349				0.48	-0.3214	0.0084	-0.0092	-0.1652	-0.1882				0.48	0.5914	0.7941	0.6754	0.1447	0.5829				0.48	0.2275	-0.0491	-0.07435	-0.1435	-0.1154				107.4	-0.2102
0.49	-0.0206	0.0146	-0.8937				0.49	-0.3206	0.0194	-0.0073	-0.1685	-0.1822				0.49	0.6026	0.802	0.6984	0.1426	0.5967				0.49	0.2221	-0.0521	-0.07298	-0.1548	-0.1137				107.45	-0.2355
0.5	-0.0259	0.0023	-0.90466				0.5	-0.3197	0.0305	-0.0054	-0.1721	-0.1762				0.5	0.6141	0.8099	0.7211	0.1404	0.6108				0.5	0.217	-0.055	-0.07161	-0.1656	-0.1118				107.5	-0.2356
0.51	-0.0309	-0.0092	-0.91634				0.51	-0.3186	0.0416	-0.0034	-0.176	-0.1702				0.51	0.6259	0.8178	0.7434	0.1383	0.6252				0.51	0.2123	-0.0578	-0.07022	-0.1761	-0.1096				107.55	-0.2208
0.52	-0.0359	-0.0199	-0.92873				0.52	-0.3173	0.0528	-0.0015	-0.1801	-0.1641				0.52	0.638	0.8256	0.7655	0.1363	0.6399				0.52	0.208	-0.0605	-0.06882	-0.1861	-0.1073				107.6	-0.204
0.53	-0.0407	-0.0298	-0.9418				0.53	-0.3159	0.0641	0.0006	-0.1844	-0.1581				0.53	0.6506	0.8334	0.7871	0.1345	0.655				0.53	0.204	-0.0631	-0.0674	-0.1957	-0.1049				107.65	-0.1976
0.54	-0.0454	-0.0389	-0.95552				0.54	-0.3141	0.0753	0.0026	-0.1887	-0.1521				0.54	0.6636	0.8412	0.8084	0.1328	0.6704				0.54	0.2003	-0.0655	-0.06596	-0.2047	-0.1023				107.7	-0.2098
0.55	-0.0501	-0.0473	-0.96985				0.55	-0.3122	0.0865	0.0047	-0.193	-0.1461				0.55	0.677	0.8488	0.8292	0.1314	0.6861				0.55	0.197	-0.0679	-0.06448	-0.2133	-0.0997				107.75	-0.2428
0.56	-0.0547	-0.0549	-0.98473				0.56	-0.3099	0.0977	0.0069	-0.1972	-0.1402				0.56	0.6909	0.8564	0.8497	0.1303	0.7022				0.56	0.1939	-0.0701	-0.06298	-0.2213	-0.097				107.8	-0.2924
0.57	-0.0592	-0.0618	-1.00011				0.57	-0.3073	0.1089	0.0091	-0.2013	-0.1342				0.57	0.7053	0.8638	0.8698	0.1294	0.7187				0.57	0.191	-0.0723	-0.06144	-0.2288	-0.0943				107.85	-0.3497
0.58	-0.0637	-0.0682	-1.01593				0.58	-0.3043	0.1199	0.0114	-0.2052	-0.1282				0.58	0.7202	0.8712	0.8894	0.1289	0.7355				0.58	0.1885	-0.0743	-0.05985	-0.2358	-0.0916				107.9	-0.4038
0.59	-0.0682	-0.0739	-1.03212				0.59	-0.301	0.1308	0.0137	-0.2089	-0.1223				0.59	0.7355	0.8783	0.9087	0.1288	0.7527				0.59	0.1861	-0.0763	-0.05823	-0.2421	-0.0889				107.95	-0.4454
0.6	-0.0727	-0.079	-1.0486				0.6	-0.2973	0.1416	0.0161	-0.2122	-0.1164				0.6	0.7514	0.8854	0.9275	0.1291	0.7703				0.6	0.1839	-0.0782	-0.05655	-0.2479	-0.0863				108	-0.4693
0.61	-0.0773	-0.0837	-1.0653				0.61	-0.2932	0.1522	0.0185	-0.2151	-0.1104				0.61	0.7678	0.8922	0.9458	0.1298	0.7882				0.61	0.1819	-0.0799	-0.05483	-0.2531	-0.0838				108.05	-0.4757
0.62	-0.0819	-0.088	-1.08214				0.62	-0.2887	0.1627	0.021	-0.2176	-0.1044				0.62	0.7846	0.8988	0.9638	0.131	0.8065				0.62	0.18	-0.0817	-0.05305	-0.2578	-0.0814				108.1	-0.47
0.63	-0.0866	-0.0919	-1.09903				0.63	-0.2837	0.1729	0.0236	-0.2195	-0.0985				0.63	0.802	0.9053	0.9813	0.1326	0.8251				0.63	0.1782	-0.0833	-0.05123	-0.2618	-0.0792				108.15	-0.4602
0.64	-0.0913	-0.0956	-1.11589				0.64	-0.2782	0.1829	0.0262	-0.2209	-0.0925				0.64	0.8198	0.9115	0.9984	0.1347	0.8441				0.64	0.1765	-0.0849	-0.04935	-0.2653	-0.0772				108.2	-0.4543
0.65	-0.0961	-0.099	-1.13262				0.65	-0.2723	0.1926	0.0288	-0.2216	-0.0864				0.65	0.8381	0.9175	1.0151	0.1372	0.8633				0.65	0.1749	-0.0864	-0.04742	-0.2682	-0.0753				108.25	-0.4575
0.66	-0.1011	-0.1023	-1.14913				0.66	-0.266	0.2021	0.0315	-0.2216	-0.0804				0.66	0.8568	0.9232	1.0314	0.1402	0.8829				0.66	0.1733	-0.0879	-0.04543	-0.2706	-0.0737				108.3	-0.47
0.67	-0.1062	-0.1055	-1.16535				0.67	-0.2591	0.2113	0.0343	-0.2209	-0.0742				0.67	0.876	0.9287	1.0473	0.1437	0.9028				0.67	0.1716	-0.0893	-0.0434	-0.2724	-0.0722				108.35	-0.4874
0.68	-0.1113	-0.1088	-1.18117				0.68	-0.2518	0.2202	0.0371	-0.2195	-0.0681				0.68	0.8955	0.9339	1.0628	0.1477	0.9229				0.68	0.17	-0.0906	-0.04132	-0.2737	-0.0711				108.4	-0.5021
0.69	-0.1167	-0.1121	-1.19652				0.69	-0.2441	0.2288	0.04	-0.2172	-0.0618				0.69	0.9153	0.9388	1.0779	0.1521	0.9432				0.69	0.1683	-0.0919	-0.03919	-0.2745	-0.0701				108.45	-0.5063
0.7	-0.1221	-0.1156	-1.21131				0.7	-0.2359	0.2371	0.043	-0.2142	-0.0555				0.7	0.9355	0.9435	1.0926	0.157	0.9638				0.7	0.1664	-0.0932	-0.03701	-0.2749	-0.0695				108.5	-0.4949
0.71	-0.1277	-0.1193	-1.22546				0.71	-0.2272	0.2451	0.046	-0.2103	-0.049				0.71	0.9558	0.9479	1.1069	0.1623	0.9845				0.71	0.1645	-0.0944	-0.0348	-0.2748	-0.0691				108.55	-0.4678
0.72	-0.1334	-0.1233	-1.2389				0.72	-0.2181	0.2528	0.049	-0.2055	-0.0425				0.72	0.9764	0.9521	1.1209	0.1681	1.0054				0.72	0.1625	-0.0956	-0.03255	-0.2743	-0.069				108.6	-0.4307
0.73	-0.1393	-0.1277	-1.25155				0.73	-0.2086	0.2601	0.0521	-0.1998	-0.0359				0.73	0.9972	0.956	1.1345	0.1743	1.0264				0.73	0.1602	-0.0968	-0.03026	-0.2734	-0.0692				108.65	-0.3937
0.74	-0.1453	-0.1325	-1.26337				0.74	-0.1987	0.2671	0.0553	-0.1933	-0.0291				0.74	1.0181	0.9597	1.1477	0.1809	1.0475				0.74	0.1578	-0.0979	-0.02794	-0.2721	-0.0697				108.7	-0.3685
0.75	-0.1514	-0.1378	-1.27427				0.75	-0.1884	0.2738	0.0585	-0.186	-0.0223				0.75	1.039	0.9631	1.1606	0.188	1.0686				0.75	0.1552	-0.0991	-0.0256	-0.2706	-0.0704				108.75	-0.365
0.76	-0.1576	-0.1436	-1.28423				0.76	-0.1778	0.2802	0.0617	-0.1778	-0.0153				0.76	1.0599	0.9663	1.1731	0.1954	1.0898				0.76	0.1524	-0.1002	-0.02324	-0.2688	-0.0715				108.8	-0.3882
0.77	-0.164	-0.15	-1.2932				0.77	-0.1668	0.2862	0.065	-0.1687	-0.0082				0.77	1.0808	0.9692	1.1853	0.2032	1.111				0.77	0.1492	-0.1013	-0.02085	-0.2667	-0.0728				108.85	-0.4363
0.78	-0.1705	-0.1569	-1.30114				0.78	-0.1555	0.292	0.0684	-0.1589	-0.001				0.78	1.1016	0.972	1.1972	0.2113	1.1321				0.78	0.1459	-0.1025	-0.01846	-0.2645	-0.0744				108.9	-0.5017
0.79	-0.177	-0.1645	-1.30803				0.79	-0.1439	0.2975	0.0718	-0.1483	0.0063				0.79	1.1222	0.9746	1.2087	0.2198	1.1532				0.79	0.1422	-0.1036	-0.01606	-0.2621	-0.0763				108.95	-0.5724
0.8	-0.1837	-0.1728	-1.31385				0.8	-0.1321	0.3027	0.0753	-0.1369	0.0137				0.8	1.1426	0.9769	1.2199	0.2286	1.1741				0.8	0.1383	-0.1047	-0.01365	-0.2596	-0.0784				109	-0.6362
0.81	-0.1904	-0.1818	-1.31861				0.81	-0.1201	0.3077	0.0788	-0.1249	0.0213				0.81	1.1627	0.9792	1.2307	0.2376	1.1949				0.81	0.134	-0.1059	-0.01125	-0.257	-0.0808				109.05	-0.684
0.82	-0.1971	-0.1914	-1.3223				0.82	-0.1079	0.3125	0.0824	-0.1122	0.0289				0.82	1.1825	0.9813	1.2412	0.247	1.2155				0.82	0.1295	-0.1071	-0.00885	-0.2544	-0.0833				109.1	-0.7122
0.83	-0.2039	-0.2018	-1.32493				0.83	-0.0956	0.317	0.086	-0.0989	0.0367				0.83	1.2019	0.9832	1.2514	0.2566	1.2359				0.83	0.1246	-0.1083	-0.00645	-0.2518	-0.0861				109.15	-0.7237
0.84	-0.2107	-0.2128	-1.32654				0.84	-0.0831	0.3213	0.0896	-0.0851	0.0445				0.84	1.2209	0.9851	1.2612	0.2664	1.256				0.84	0.1194	-0.1095	-0.00407	-0.2491	-0.0891				109.2	-0.7264
0.85	-0.2176	-0.2245	-1.32714				0.85	-0.0706	0.3255	0.0933	-0.0707	0.0525				0.85	1.2394	0.9868	1.2707	0.2765	1.2758				0.85	0.1139	-0.1108	-0.0017	-0.2466	-0.0923				109.25	-0.73
0.86	-0.2244	-0.2368	-1.32679				0.86	-0.058	0.3295	0.0969	-0.056	0.0604				0.86	1.2574	0.9885	1.2799	0.2867	1.2954				0.86	0.1081	-0.1121	0.000644	-0.2441	-0.0956				109.3	-0.7428
0.87	-0.2312	-0.2498	-1.32552				0.87	-0.0454	0.3334	0.1007	-0.0408	0.0685				0.87	1.2749	0.9901	1.2886	0.2972	1.3146				0.87	0.102	-0.1135	0.002972	-0.2417	-0.0991				109.35	-0.768
0.88	-0.2379	-0.2634	-1.3234				0.88	-0.0328	0.3371	0.1044	-0.0254	0.0765				0.88	1.2917	0.9916	1.2971	0.3077	1.3334				0.88	0.0956	-0.1149	0.005276	-0.2395	-0.1027				109.4	-0.8027
0.89	-0.2446	-0.2776	-1.32049				0.89	-0.0203	0.3408	0.1081	-0.0097	0.0846				0.89	1.308	0.9931	1.3051	0.3184	1.3518				0.89	0.089	-0.1163	0.007555	-0.2374	-0.1064				109.45	-0.8377
0.9	-0.2513	-0.2923	-1.31686				0.9	-0.0079	0.3444	0.1119	0.0062	0.0927				0.9	1.3236	0.9945	1.3128	0.3292	1.3697				0.9	0.0821	-0.1179	0.009806	-0.2355	-0.1102				109.5	-0.861
0.91	-0.2578	-0.3074	-1.31259				0.91	0.0044	0.3479	0.1156	0.0222	0.1008				0.91	1.3386	0.9958	1.32	0.3401	1.3872				0.91	0.0749	-0.1195	0.012029	-0.2337	-0.114				109.55	-0.861
0.92	-0.2643	-0.323	-1.30776				0.92	0.0165	0.3514	0.1193	0.0383	0.1088				0.92	1.3529	0.9972	1.3269	0.351	1.4043				0.92	0.0675	-0.1211	0.014222	-0.2322	-0.1179				109.6	-0.8313
0.93	-0.2707	-0.339	-1.30247				0.93	0.0285	0.3549	0.123	0.0544	0.1167				0.93	1.3665	0.9984	1.3334	0.362	1.4208				0.93	0.06	-0.1228	0.016384	-0.2308	-0.1218				109.65	-0.7735
0.94	-0.2769	-0.3552	-1.29679				0.94	0.0402	0.3584	0.1267	0.0705	0.1246				0.94	1.3794	0.9997	1.3395	0.373	1.4368				0.94	0.0522	-0.1246	0.018514	-0.2296	-0.1257				109.7	-0.698
0.95	-0.283	-0.3718	-1.29084				0.95	0.0517	0.362	0.1303	0.0864	0.1323				0.95	1.3916	1.0008	1.3451	0.384	1.4522				0.95	0.0444	-0.1264	0.020612	-0.2287	-0.1296				109.75	-0.6226
0.96	-0.289	-0.3885	-1.2847				0.96	0.063	0.3655	0.1339	0.1022	0.1399				0.96	1.4031	1.0019	1.3503	0.3949	1.4671				0.96	0.0364	-0.1283	0.022678	-0.228	-0.1334				109.8	-0.5686
0.97	-0.2949	-0.4053	-1.27846				0.97	0.0739	0.3692	0.1374	0.1179	0.1474				0.97	1.4139	1.003	1.3551	0.4058	1.4814				0.97	0.0284	-0.1303	0.02471	-0.2274	-0.1372				109.85	-0.555
0.98	-0.3006	-0.4222	-1.27224				0.98	0.0846	0.3729	0.1408	0.1332	0.1547				0.98	1.424	1.0039	1.3594	0.4166	1.4951				0.98	0.0203	-0.1323	0.026709	-0.2271	-0.1409				109.9	-0.5941
0.99	-0.3061	-0.4392	-1.26613				0.99	0.0949	0.3767	0.1442	0.1484	0.1618				0.99	1.4334	1.0047	1.3632	0.4273	1.5081				0.99	0.0123	-0.1344	0.028675	-0.2269	-0.1445				109.95	-0.6876
1	-0.3115	-0.456	-1.26022				1	0.1049	0.3806	0.1474	0.1632	0.1687				1	1.4422	1.0054	1.3666	0.4379	1.5206				1	0.0043	-0.1365	0.030607	-0.227	-0.1481				110	-0.8258
1.01	-0.3168	-0.4728	-1.2546				1.01	0.1146	0.3846	0.1506	0.1777	0.1753				1.01	1.4503	1.006	1.3695	0.4483	1.5324				1.01	-0.0037	-0.1386	0.032506	-0.2272	-0.1515
1.02	-0.3219	-0.4894	-1.24937				1.02	0.1239	0.3887	0.1536	0.1918	0.1817				1.02	1.4579	1.0064	1.3719	0.4586	1.5436				1.02	-0.0115	-0.1409	0.03437	-0.2276	-0.1547
1.03	-0.3268	-0.5058	-1.2446				1.03	0.1328	0.393	0.1565	0.2056	0.1878				1.03	1.4649	1.0066	1.3738	0.4687	1.5541				1.03	-0.0191	-0.1431	0.036201	-0.2281	-0.1579
1.04	-0.3316	-0.5219	-1.24039				1.04	0.1414	0.3974	0.1592	0.219	0.1937				1.04	1.4713	1.0066	1.3753	0.4785	1.5639				1.04	-0.0266	-0.1454	0.037996	-0.2288	-0.1609
1.05	-0.3363	-0.5378	-1.2368				1.05	0.1496	0.402	0.1618	0.2319	0.1992				1.05	1.4772	1.0063	1.3762	0.4882	1.5731				1.05	-0.0339	-0.1476	0.039756	-0.2296	-0.1637
1.06	-0.3408	-0.5533	-1.2339				1.06	0.1574	0.4067	0.1643	0.2445	0.2045				1.06	1.4826	1.0058	1.3767	0.4975	1.5816				1.06	-0.0408	-0.1499	0.04148	-0.2305	-0.1664
1.07	-0.3452	-0.5685	-1.23175				1.07	0.1649	0.4116	0.1665	0.2568	0.2094				1.07	1.4876	1.005	1.3766	0.5066	1.5894				1.07	-0.0475	-0.1522	0.043166	-0.2315	-0.1689
1.08	-0.3494	-0.5832	-1.2304				1.08	0.172	0.4167	0.1686	0.2686	0.2141				1.08	1.4921	1.004	1.3761	0.5154	1.5965				1.08	-0.0539	-0.1545	0.044814	-0.2326	-0.1712
1.09	-0.3536	-0.5976	-1.22989				1.09	0.1787	0.4219	0.1705	0.28	0.2184				1.09	1.4963	1.0026	1.375	0.524	1.603				1.09	-0.0599	-0.1568	0.046422	-0.2338	-0.1733
1.1	-0.3576	-0.6116	-1.23026				1.1	0.185	0.4274	0.1722	0.2911	0.2223				1.1	1.5001	1.0008	1.3735	0.5321	1.6087				1.1	-0.0656	-0.159	0.047988	-0.2351	-0.1753
1.11	-0.3615	-0.6251	-1.23153				1.11	0.1911	0.433	0.1738	0.3018	0.226				1.11	1.5037	0.9987	1.3715	0.54	1.6138				1.11	-0.0708	-0.1612	0.04951	-0.2365	-0.1771
1.12	-0.3653	-0.6382	-1.23373				1.12	0.1968	0.4388	0.1751	0.3122	0.2293				1.12	1.5069	0.9962	1.369	0.5475	1.6182				1.12	-0.0756	-0.1634	0.050987	-0.2379	-0.1787
1.13	-0.3691	-0.6509	-1.23684				1.13	0.2021	0.4448	0.1762	0.3224	0.2323				1.13	1.51	0.9933	1.3661	0.5546	1.622				1.13	-0.08	-0.1655	0.052416	-0.2394	-0.1802
1.14	-0.3728	-0.6633	-1.24089				1.14	0.2072	0.451	0.1771	0.3322	0.235				1.14	1.5128	0.99	1.3627	0.5614	1.625				1.14	-0.0839	-0.1675	0.053794	-0.2409	-0.1814
1.15	-0.3764	-0.6752	-1.24584				1.15	0.212	0.4574	0.1778	0.3418	0.2374				1.15	1.5155	0.9864	1.3589	0.5678	1.6274				1.15	-0.0874	-0.1694	0.055119	-0.2426	-0.1825
1.16	-0.38	-0.6868	-1.25168				1.16	0.2164	0.4639	0.1783	0.3512	0.2394				1.16	1.518	0.9823	1.3546	0.5738	1.6291				1.16	-0.0904	-0.1713	0.056388	-0.2442	-0.1835
1.17	-0.3836	-0.698	-1.25838				1.17	0.2207	0.4707	0.1786	0.3604	0.2412				1.17	1.5204	0.9777	1.35	0.5794	1.6302				1.17	-0.093	-0.173	0.057599	-0.246	-0.1842
1.18	-0.3871	-0.709	-1.2659				1.18	0.2246	0.4776	0.1787	0.3694	0.2428				1.18	1.5227	0.9728	1.3449	0.5846	1.6306				1.18	-0.0951	-0.1747	0.058747	-0.2478	-0.1849
1.19	-0.3906	-0.7196	-1.2742				1.19	0.2284	0.4847	0.1786	0.3783	0.244				1.19	1.525	0.9675	1.3395	0.5894	1.6303				1.19	-0.0967	-0.1762	0.059832	-0.2497	-0.1854
1.2	-0.3941	-0.7301	-1.28321				1.2	0.2319	0.492	0.1783	0.3871	0.2451				1.2	1.5271	0.9618	1.3337	0.5939	1.6294				1.2	-0.0979	-0.1776	0.060849	-0.2517	-0.1858
1.21	-0.3976	-0.7403	-1.29287				1.21	0.2352	0.4994	0.1778	0.3959	0.2459				1.21	1.5293	0.9557	1.3275	0.598	1.6279				1.21	-0.0987	-0.1788	0.061796	-0.2538	-0.186
1.22	-0.4011	-0.7505	-1.30313				1.22	0.2384	0.507	0.1772	0.4046	0.2465				1.22	1.5314	0.9493	1.321	0.6017	1.6258				1.22	-0.0991	-0.1799	0.06267	-0.256	-0.1862
1.23	-0.4047	-0.7605	-1.31389				1.23	0.2413	0.5147	0.1764	0.4133	0.2469				1.23	1.5335	0.9426	1.3143	0.605	1.6231				1.23	-0.0991	-0.1809	0.063468	-0.2584	-0.1863
1.24	-0.4082	-0.7704	-1.32509				1.24	0.2441	0.5226	0.1754	0.422	0.2472				1.24	1.5356	0.9355	1.3072	0.608	1.6198				1.24	-0.0987	-0.1817	0.06419	-0.2609	-0.1862
1.25	-0.4118	-0.7803	-1.33664				1.25	0.2468	0.5305	0.1742	0.4308	0.2473				1.25	1.5376	0.9282	1.2999	0.6107	1.6159				1.25	-0.098	-0.1824	0.064831	-0.2635	-0.1861
1.26	-0.4155	-0.7902	-1.34846				1.26	0.2493	0.5386	0.173	0.4396	0.2472				1.26	1.5397	0.9207	1.2924	0.613	1.6114				1.26	-0.0969	-0.1829	0.065391	-0.2663	-0.186
1.27	-0.4192	-0.8002	-1.36044				1.27	0.2517	0.5468	0.1715	0.4485	0.2471				1.27	1.5417	0.9129	1.2846	0.615	1.6064				1.27	-0.0956	-0.1832	0.065869	-0.2693	-0.1858
1.28	-0.4229	-0.8102	-1.37252				1.28	0.254	0.555	0.17	0.4574	0.2469				1.28	1.5437	0.905	1.2767	0.6168	1.6009				1.28	-0.0941	-0.1835	0.066263	-0.2724	-0.1855
1.29	-0.4267	-0.8203	-1.38458				1.29	0.2561	0.5633	0.1684	0.4665	0.2466				1.29	1.5457	0.897	1.2686	0.6182	1.5948				1.29	-0.0924	-0.1835	0.066572	-0.2758	-0.1853
1.3	-0.4305	-0.8305	-1.39655				1.3	0.2582	0.5717	0.1667	0.4756	0.2462				1.3	1.5476	0.889	1.2603	0.6194	1.5883				1.3	-0.0905	-0.1834	0.066797	-0.2793	-0.185
1.31	-0.4344	-0.8409	-1.40834				1.31	0.2601	0.58	0.1649	0.4849	0.2459				1.31	1.5494	0.8809	1.2519	0.6204	1.5812				1.31	-0.0885	-0.1832	0.066938	-0.2831	-0.1847
1.32	-0.4383	-0.8514	-1.41985				1.32	0.2619	0.5883	0.163	0.4942	0.2455				1.32	1.5512	0.8729	1.2434	0.6212	1.5737				1.32	-0.0864	-0.1828	0.066996	-0.2871	-0.1844
1.33	-0.4422	-0.8621	-1.431				1.33	0.2637	0.5966	0.1611	0.5036	0.2451				1.33	1.5528	0.8649	1.2349	0.6218	1.5658				1.33	-0.0843	-0.1823	0.066971	-0.2914	-0.1841
1.34	-0.4462	-0.8729	-1.44172				1.34	0.2653	0.6048	0.1592	0.5131	0.2447				1.34	1.5543	0.857	1.2262	0.6222	1.5574				1.34	-0.0821	-0.1817	0.066866	-0.2959	-0.1839
1.35	-0.4502	-0.8838	-1.45193				1.35	0.2667	0.6129	0.1572	0.5227	0.2443				1.35	1.5557	0.8493	1.2176	0.6224	1.5486				1.35	-0.08	-0.1809	0.066681	-0.3006	-0.1836
1.36	-0.4542	-0.8948	-1.46155				1.36	0.2681	0.6209	0.1552	0.5323	0.2439				1.36	1.557	0.8419	1.2089	0.6226	1.5395				1.36	-0.0779	-0.1801	0.06642	-0.3055	-0.1834
1.37	-0.4583	-0.9059	-1.47052				1.37	0.2693	0.6288	0.1532	0.5419	0.2436				1.37	1.558	0.8347	1.2002	0.6226	1.53				1.37	-0.0759	-0.1791	0.066087	-0.3106	-0.1833
1.38	-0.4623	-0.9171	-1.47879				1.38	0.2704	0.6365	0.1512	0.5516	0.2434				1.38	1.5588	0.8278	1.1915	0.6226	1.5202				1.38	-0.0741	-0.1781	0.065683	-0.316	-0.1832
1.39	-0.4664	-0.9283	-1.48631				1.39	0.2713	0.644	0.1493	0.5611	0.2431				1.39	1.5595	0.8212	1.1828	0.6225	1.51				1.39	-0.0724	-0.1769	0.065214	-0.3215	-0.1831
1.4	-0.4704	-0.9395	-1.49303				1.4	0.2721	0.6513	0.1474	0.5707	0.243				1.4	1.5598	0.815	1.1742	0.6223	1.4996				1.4	-0.0709	-0.1757	0.064684	-0.3272	-0.1831
1.41	-0.4743	-0.9506	-1.49891				1.41	0.2726	0.6583	0.1455	0.5801	0.2429				1.41	1.5599	0.8092	1.1657	0.6221	1.4889				1.41	-0.0696	-0.1744	0.064097	-0.3331	-0.1832
1.42	-0.4783	-0.9615	-1.50394				1.42	0.273	0.665	0.1437	0.5894	0.2429				1.42	1.5598	0.8039	1.1572	0.6219	1.478				1.42	-0.0685	-0.1731	0.063458	-0.3391	-0.1833
1.43	-0.4821	-0.9722	-1.50809				1.43	0.2732	0.6714	0.1419	0.5985	0.2429				1.43	1.5593	0.799	1.1488	0.6217	1.4669				1.43	-0.0676	-0.1717	0.062773	-0.3452	-0.1835
1.44	-0.4859	-0.9827	-1.51135				1.44	0.2731	0.6775	0.1402	0.6074	0.243				1.44	1.5585	0.7946	1.1405	0.6216	1.4555				1.44	-0.067	-0.1703	0.062046	-0.3514	-0.1837
1.45	-0.4896	-0.9928	-1.51372				1.45	0.2729	0.6833	0.1386	0.616	0.2432				1.45	1.5574	0.7907	1.1323	0.6214	1.4441				1.45	-0.0666	-0.1688	0.061285	-0.3576	-0.184
1.46	-0.4931	-1.0025	-1.51521				1.46	0.2723	0.6886	0.137	0.6244	0.2434				1.46	1.556	0.7874	1.1242	0.6213	1.4325				1.46	-0.0665	-0.1674	0.060494	-0.3639	-0.1843
1.47	-0.4965	-1.0117	-1.51584				1.47	0.2715	0.6936	0.1356	0.6324	0.2437				1.47	1.5542	0.7845	1.1162	0.6212	1.4207				1.47	-0.0667	-0.1659	0.05968	-0.3701	-0.1847
1.48	-0.4998	-1.0203	-1.51562				1.48	0.2704	0.6981	0.1342	0.64	0.2441				1.48	1.5521	0.7821	1.1083	0.6211	1.4089				1.48	-0.0671	-0.1644	0.058848	-0.3762	-0.1851
1.49	-0.5029	-1.0282	-1.51459				1.49	0.2691	0.7023	0.1329	0.6472	0.2445				1.49	1.5497	0.7803	1.1006	0.6211	1.397				1.49	-0.0678	-0.1629	0.058005	-0.3823	-0.1855
1.5	-0.5058	-1.0354	-1.51279				1.5	0.2674	0.7059	0.1317	0.654	0.2449				1.5	1.5468	0.7789	1.093	0.6211	1.3851				1.5	-0.0687	-0.1614	0.057156	-0.3882	-0.186
1.51	-0.5085	-1.0418	-1.51025				1.51	0.2654	0.7092	0.1306	0.6602	0.2454				1.51	1.5437	0.778	1.0855	0.6212	1.3732				1.51	-0.0698	-0.1599	0.056307	-0.3939	-0.1865
1.52	-0.511	-1.0473	-1.50705				1.52	0.2631	0.7119	0.1296	0.6659	0.2459				1.52	1.5402	0.7776	1.0781	0.6214	1.3613				1.52	-0.0711	-0.1585	0.055464	-0.3994	-0.187
1.53	-0.5133	-1.0518	-1.50322				1.53	0.2605	0.7142	0.1287	0.6711	0.2464				1.53	1.5364	0.7776	1.0709	0.6216	1.3494				1.53	-0.0726	-0.157	0.054632	-0.4046	-0.1875
1.54	-0.5153	-1.0553	-1.49883				1.54	0.2575	0.7161	0.1279	0.6756	0.2469				1.54	1.5322	0.7781	1.0638	0.6219	1.3376				1.54	-0.0742	-0.1556	0.053816	-0.4095	-0.188
1.55	-0.517	-1.0576	-1.49394				1.55	0.2543	0.7174	0.1271	0.6795	0.2475				1.55	1.5278	0.7788	1.0568	0.6222	1.3258				1.55	-0.076	-0.1542	0.053021	-0.4141	-0.1885
1.56	-0.5184	-1.0588	-1.48863				1.56	0.2507	0.7184	0.1265	0.6828	0.248				1.56	1.5231	0.78	1.05	0.6226	1.3141				1.56	-0.0778	-0.1528	0.052252	-0.4183	-0.189
1.57	-0.5195	-1.0588	-1.48297				1.57	0.2467	0.7188	0.1259	0.6854	0.2486				1.57	1.518	0.7814	1.0432	0.623	1.3025				1.57	-0.0797	-0.1514	0.051513	-0.4221	-0.1894
1.58	-0.5203	-1.0575	-1.47703				1.58	0.2425	0.7189	0.1254	0.6873	0.2492				1.58	1.5128	0.7831	1.0366	0.6234	1.2911				1.58	-0.0816	-0.15	0.050807	-0.4255	-0.1898
1.59	-0.5207	-1.0549	-1.47088				1.59	0.238	0.7185	0.125	0.6886	0.2497				1.59	1.5073	0.785	1.0301	0.6239	1.2798				1.59	-0.0836	-0.1486	0.050139	-0.4283	-0.1902
1.6	-0.5209	-1.051	-1.4646				1.6	0.2332	0.7178	0.1246	0.6891	0.2503				1.6	1.5016	0.787	1.0237	0.6244	1.2686				1.6	-0.0854	-0.1473	0.04951	-0.4307	-0.1905
1.61	-0.5206	-1.0458	-1.45826				1.61	0.2281	0.7166	0.1243	0.689	0.2508				1.61	1.4957	0.7891	1.0174	0.6249	1.2576				1.61	-0.0872	-0.1459	0.048923	-0.4326	-0.1908
1.62	-0.52	-1.0391	-1.45194				1.62	0.2228	0.7151	0.124	0.6881	0.2514				1.62	1.4896	0.7913	1.0112	0.6254	1.2468				1.62	-0.0889	-0.1446	0.048382	-0.4339	-0.191
1.63	-0.5191	-1.0312	-1.44571				1.63	0.2172	0.7133	0.1238	0.6866	0.2519				1.63	1.4835	0.7935	1.005	0.626	1.2361				1.63	-0.0904	-0.1432	0.047886	-0.4347	-0.1912
1.64	-0.5178	-1.0218	-1.43962				1.64	0.2114	0.7113	0.1237	0.6844	0.2524				1.64	1.4772	0.7957	0.999	0.6265	1.2257				1.64	-0.0918	-0.1418	0.047437	-0.435	-0.1912
1.65	-0.5161	-1.0112	-1.43376				1.65	0.2054	0.7089	0.1235	0.6816	0.2529				1.65	1.4708	0.7978	0.993	0.6271	1.2155				1.65	-0.0929	-0.1404	0.047037	-0.4347	-0.1912
1.66	-0.514	-0.9992	-1.42817				1.66	0.1993	0.7064	0.1234	0.6782	0.2534				1.66	1.4644	0.7997	0.987	0.6277	1.2054				1.66	-0.0938	-0.1389	0.046685	-0.4338	-0.1911
1.67	-0.5116	-0.9859	-1.42291				1.67	0.1931	0.7037	0.1233	0.6742	0.2539				1.67	1.458	0.8015	0.9812	0.6282	1.1956				1.67	-0.0944	-0.1374	0.046381	-0.4325	-0.1909
1.68	-0.5088	-0.9715	-1.41803				1.68	0.1867	0.7009	0.1232	0.6697	0.2544				1.68	1.4515	0.803	0.9753	0.6288	1.186				1.68	-0.0947	-0.1359	0.046124	-0.4306	-0.1907
1.69	-0.5057	-0.9558	-1.41357				1.69	0.1803	0.698	0.1231	0.6647	0.2549				1.69	1.4451	0.8042	0.9695	0.6294	1.1766				1.69	-0.0947	-0.1343	0.045914	-0.4282	-0.1903
1.7	-0.5022	-0.939	-1.40957				1.7	0.1739	0.695	0.123	0.6592	0.2555				1.7	1.4388	0.8052	0.9638	0.6299	1.1674				1.7	-0.0943	-0.1327	0.04575	-0.4253	-0.1899
1.71	-0.4983	-0.9212	-1.40607				1.71	0.1675	0.692	0.1228	0.6534	0.256				1.71	1.4325	0.8058	0.958	0.6304	1.1585				1.71	-0.0936	-0.131	0.045629	-0.422	-0.1893
1.72	-0.4942	-0.9024	-1.40307				1.72	0.1611	0.6891	0.1227	0.6472	0.2566				1.72	1.4264	0.806	0.9523	0.631	1.1498				1.72	-0.0925	-0.1293	0.04555	-0.4183	-0.1887
1.73	-0.4897	-0.8827	-1.40061				1.73	0.1548	0.6862	0.1225	0.6407	0.2572				1.73	1.4204	0.8059	0.9466	0.6315	1.1412				1.73	-0.091	-0.1275	0.045511	-0.4142	-0.188
1.74	-0.485	-0.8621	-1.39869				1.74	0.1487	0.6835	0.1223	0.6341	0.2579				1.74	1.4145	0.8053	0.9408	0.632	1.1329				1.74	-0.0891	-0.1256	0.045509	-0.4098	-0.1872
1.75	-0.4799	-0.8409	-1.3973				1.75	0.1427	0.6809	0.122	0.6273	0.2586				1.75	1.4088	0.8043	0.9351	0.6325	1.1248				1.75	-0.0868	-0.1236	0.045542	-0.4051	-0.1863
1.76	-0.4746	-0.819	-1.39645				1.76	0.1369	0.6786	0.1216	0.6204	0.2594				1.76	1.4032	0.8028	0.9293	0.633	1.1169				1.76	-0.0842	-0.1216	0.045607	-0.4002	-0.1853
1.77	-0.4691	-0.7965	-1.39612				1.77	0.1313	0.6764	0.1212	0.6135	0.2603				1.77	1.3979	0.8009	0.9236	0.6335	1.1091				1.77	-0.0811	-0.1194	0.045702	-0.3951	-0.1843
1.78	-0.4634	-0.7736	-1.3963				1.78	0.1259	0.6746	0.1207	0.6067	0.2612				1.78	1.3927	0.7985	0.9177	0.634	1.1016				1.78	-0.0777	-0.1172	0.045822	-0.3899	-0.1832
1.79	-0.4575	-0.7503	-1.39694				1.79	0.1209	0.673	0.1202	0.6	0.2622				1.79	1.3878	0.7957	0.9119	0.6344	1.0942				1.79	-0.074	-0.1149	0.045965	-0.3846	-0.182
1.8	-0.4514	-0.7267	-1.39803				1.8	0.1162	0.6719	0.1195	0.5936	0.2634				1.8	1.3831	0.7924	0.906	0.6349	1.087				1.8	-0.0698	-0.1125	0.046128	-0.3793	-0.1807
1.81	-0.4452	-0.7029	-1.39952				1.81	0.1118	0.671	0.1188	0.5874	0.2646				1.81	1.3787	0.7887	0.9001	0.6354	1.0799				1.81	-0.0654	-0.1101	0.046308	-0.3741	-0.1794
1.82	-0.4389	-0.679	-1.40137				1.82	0.1077	0.6706	0.118	0.5816	0.2659				1.82	1.3744	0.7846	0.8942	0.6358	1.0729				1.82	-0.0606	-0.1075	0.046502	-0.3689	-0.178
1.83	-0.4325	-0.6551	-1.40352				1.83	0.1041	0.6705	0.117	0.5762	0.2674				1.83	1.3704	0.7801	0.8882	0.6363	1.0661				1.83	-0.0556	-0.1049	0.046707	-0.364	-0.1766
1.84	-0.4261	-0.6312	-1.40593				1.84	0.1009	0.6709	0.116	0.5712	0.2689				1.84	1.3667	0.7752	0.8821	0.6367	1.0595				1.84	-0.0503	-0.1022	0.046921	-0.3592	-0.1752
1.85	-0.4196	-0.6074	-1.40853				1.85	0.0981	0.6717	0.1148	0.5669	0.2706				1.85	1.3632	0.7699	0.876	0.6371	1.0529				1.85	-0.0448	-0.0995	0.047139	-0.3547	-0.1737
1.86	-0.4132	-0.5838	-1.41127				1.86	0.0957	0.673	0.1136	0.5631	0.2725				1.86	1.3599	0.7643	0.8698	0.6374	1.0464				1.86	-0.0392	-0.0966	0.04736	-0.3506	-0.1722
1.87	-0.4067	-0.5604	-1.41407				1.87	0.0938	0.6747	0.1122	0.56	0.2744				1.87	1.3568	0.7585	0.8636	0.6378	1.04				1.87	-0.0333	-0.0937	0.047581	-0.3468	-0.1706
1.88	-0.4004	-0.5373	-1.41688				1.88	0.0922	0.6768	0.1107	0.5576	0.2765				1.88	1.354	0.7524	0.8574	0.6381	1.0337				1.88	-0.0274	-0.0908	0.047799	-0.3434	-0.169
1.89	-0.3941	-0.5145	-1.41963				1.89	0.0912	0.6794	0.1091	0.5559	0.2788				1.89	1.3513	0.7461	0.8511	0.6383	1.0274				1.89	-0.0213	-0.0878	0.048014	-0.3405	-0.1675
1.9	-0.388	-0.4921	-1.42224				1.9	0.0905	0.6824	0.1073	0.555	0.2811				1.9	1.3489	0.7396	0.8447	0.6385	1.0212				1.9	-0.0153	-0.0847	0.048221	-0.3381	-0.1658
1.91	-0.3819	-0.47	-1.42465				1.91	0.0903	0.6858	0.1055	0.5549	0.2836				1.91	1.3467	0.733	0.8383	0.6387	1.015				1.91	-0.0092	-0.0816	0.048421	-0.3361	-0.1642
1.92	-0.3761	-0.4484	-1.4268				1.92	0.0905	0.6896	0.1035	0.5556	0.2862				1.92	1.3446	0.7263	0.8319	0.6387	1.0089				1.92	-0.0031	-0.0784	0.04861	-0.3347	-0.1626
1.93	-0.3704	-0.4272	-1.42862				1.93	0.0911	0.6938	0.1014	0.5572	0.2889				1.93	1.3427	0.7195	0.8254	0.6386	1.0028				1.93	0.0029	-0.0752	0.048788	-0.3339	-0.161
1.94	-0.3649	-0.4064	-1.43006				1.94	0.0921	0.6984	0.0991	0.5596	0.2918				1.94	1.3409	0.7127	0.8189	0.6385	0.9967				1.94	0.0088	-0.072	0.048953	-0.3336	-0.1593
1.95	-0.3596	-0.386	-1.43104				1.95	0.0934	0.7032	0.0968	0.5628	0.2947				1.95	1.3393	0.706	0.8124	0.6382	0.9906				1.95	0.0146	-0.0687	0.049105	-0.3339	-0.1577
1.96	-0.3546	-0.3661	-1.43152				1.96	0.0951	0.7084	0.0943	0.5668	0.2978				1.96	1.3378	0.6994	0.8058	0.6377	0.9845				1.96	0.0203	-0.0654	0.049242	-0.3347	-0.1561
1.97	-0.3498	-0.3466	-1.43145				1.97	0.097	0.7138	0.0917	0.5717	0.3009				1.97	1.3364	0.6928	0.7993	0.6371	0.9784				1.97	0.0257	-0.062	0.049363	-0.3361	-0.1544
1.98	-0.3452	-0.3274	-1.43079				1.98	0.0993	0.7195	0.089	0.5774	0.3042				1.98	1.3351	0.6865	0.7927	0.6364	0.9723				1.98	0.0309	-0.0586	0.049469	-0.3381	-0.1528
1.99	-0.3409	-0.3087	-1.42949				1.99	0.1017	0.7254	0.0862	0.5837	0.3075				1.99	1.3338	0.6803	0.7861	0.6354	0.9662				1.99	0.0359	-0.0552	0.049558	-0.3406	-0.1511
2	-0.3369	-0.2903	-1.42752				2	0.1044	0.7314	0.0833	0.5908	0.3108				2	1.3326	0.6743	0.7796	0.6342	0.9601				2	0.0407	-0.0518	0.049631	-0.3435	-0.1494
2.01	-0.3331	-0.2722	-1.42486				2.01	0.1072	0.7376	0.0803	0.5985	0.3142				2.01	1.3315	0.6685	0.773	0.6327	0.9539				2.01	0.0451	-0.0483	0.049688	-0.3469	-0.1478
2.02	-0.3296	-0.2544	-1.42148				2.02	0.1102	0.7439	0.0772	0.6068	0.3176				2.02	1.3304	0.6631	0.7665	0.631	0.9478				2.02	0.0493	-0.0448	0.049728	-0.3508	-0.1461
2.03	-0.3263	-0.2368	-1.41738				2.03	0.1133	0.7502	0.0739	0.6156	0.3211				2.03	1.3293	0.6579	0.76	0.6291	0.9417				2.03	0.0531	-0.0413	0.049752	-0.355	-0.1444
2.04	-0.3233	-0.2195	-1.41254				2.04	0.1164	0.7566	0.0706	0.6249	0.3245				2.04	1.3282	0.653	0.7535	0.6268	0.9355				2.04	0.0567	-0.0377	0.04976	-0.3596	-0.1427
2.05	-0.3206	-0.2024	-1.40697				2.05	0.1196	0.7629	0.0672	0.6345	0.328				2.05	1.3271	0.6485	0.7471	0.6242	0.9294				2.05	0.0599	-0.0341	0.049752	-0.3644	-0.1409
2.06	-0.3181	-0.1854	-1.40068				2.06	0.1227	0.7692	0.0637	0.6444	0.3314				2.06	1.3259	0.6443	0.7408	0.6213	0.9233				2.06	0.0627	-0.0304	0.04973	-0.3695	-0.1392
2.07	-0.3159	-0.1686	-1.39369				2.07	0.1258	0.7755	0.0602	0.6545	0.3348				2.07	1.3248	0.6404	0.7345	0.6181	0.9172				2.07	0.0653	-0.0267	0.049693	-0.3747	-0.1374
2.08	-0.3138	-0.1519	-1.38602				2.08	0.1288	0.7816	0.0566	0.6646	0.3381				2.08	1.3236	0.6369	0.7283	0.6145	0.9111				2.08	0.0675	-0.023	0.049643	-0.3801	-0.1356
2.09	-0.312	-0.1352	-1.37769				2.09	0.1316	0.7877	0.0529	0.6748	0.3414				2.09	1.3223	0.6338	0.7221	0.6105	0.905				2.09	0.0694	-0.0192	0.04958	-0.3855	-0.1337
2.1	-0.3104	-0.1187	-1.36876				2.1	0.1343	0.7935	0.0491	0.6848	0.3446				2.1	1.321	0.6309	0.7161	0.6062	0.899				2.1	0.0709	-0.0153	0.049505	-0.3909	-0.1318
2.11	-0.309	-0.1022	-1.35925				2.11	0.1369	0.7992	0.0453	0.6947	0.3477				2.11	1.3196	0.6285	0.7101	0.6015	0.8931				2.11	0.0722	-0.0114	0.04942	-0.3962	-0.1299
2.12	-0.3077	-0.0857	-1.34922				2.12	0.1392	0.8048	0.0414	0.7042	0.3507				2.12	1.3181	0.6263	0.7042	0.5963	0.8873				2.12	0.0731	-0.0074	0.049325	-0.4014	-0.1279
2.13	-0.3066	-0.0692	-1.33872				2.13	0.1413	0.8101	0.0375	0.7134	0.3535				2.13	1.3166	0.6245	0.6985	0.5908	0.8815				2.13	0.0737	-0.0033	0.04922	-0.4064	-0.1259
2.14	-0.3056	-0.0528	-1.32782				2.14	0.1431	0.8152	0.0335	0.722	0.3563				2.14	1.3149	0.623	0.6928	0.5848	0.8759				2.14	0.0741	0.0008	0.049109	-0.4111	-0.1239
2.15	-0.3048	-0.0364	-1.31658				2.15	0.1447	0.8201	0.0296	0.73	0.3589				2.15	1.3132	0.6217	0.6872	0.5784	0.8703				2.15	0.0742	0.0051	0.04899	-0.4155	-0.1218
2.16	-0.3041	-0.0201	-1.30507				2.16	0.1459	0.8248	0.0255	0.7373	0.3614				2.16	1.3114	0.6207	0.6818	0.5716	0.8649				2.16	0.0741	0.0094	0.048866	-0.4195	-0.1196
2.17	-0.3034	-0.0039	-1.29335				2.17	0.1468	0.8293	0.0215	0.7439	0.3637				2.17	1.3095	0.6199	0.6764	0.5644	0.8597				2.17	0.0737	0.0138	0.048739	-0.4231	-0.1174
2.18	-0.3028	0.0123	-1.28151				2.18	0.1475	0.8335	0.0174	0.7495	0.3658				2.18	1.3074	0.6193	0.6712	0.5567	0.8546				2.18	0.0732	0.0182	0.048608	-0.4262	-0.1151
2.19	-0.3023	0.0283	-1.26961				2.19	0.1478	0.8375	0.0133	0.7543	0.3678				2.19	1.3053	0.6189	0.6661	0.5486	0.8498				2.19	0.0724	0.0228	0.048476	-0.4288	-0.1128
2.2	-0.3019	0.0442	-1.25773				2.2	0.1477	0.8413	0.0092	0.758	0.3696				2.2	1.3031	0.6187	0.6611	0.5401	0.8451				2.2	0.0715	0.0274	0.048343	-0.4309	-0.1105
2.21	-0.3015	0.0599	-1.24596				2.21	0.1474	0.845	0.0051	0.7606	0.3712				2.21	1.3008	0.6185	0.6562	0.5312	0.8407				2.21	0.0705	0.0322	0.048212	-0.4323	-0.1081
2.22	-0.3011	0.0754	-1.23436				2.22	0.1467	0.8484	0.001	0.7621	0.3727				2.22	1.2984	0.6184	0.6514	0.5219	0.8365				2.22	0.0693	0.037	0.048083	-0.4331	-0.1057
2.23	-0.3008	0.0905	-1.22301				2.23	0.1456	0.8517	-0.0031	0.7624	0.3739				2.23	1.2959	0.6184	0.6467	0.5122	0.8325				2.23	0.068	0.0418	0.047958	-0.4333	-0.1032
2.24	-0.3005	0.1054	-1.21199				2.24	0.1443	0.8548	-0.0072	0.7615	0.375				2.24	1.2933	0.6183	0.6422	0.5021	0.8288				2.24	0.0667	0.0468	0.047838	-0.4328	-0.1007
2.25	-0.3002	0.1199	-1.20137				2.25	0.1427	0.8577	-0.0114	0.7594	0.3759				2.25	1.2906	0.6182	0.6377	0.4916	0.8254				2.25	0.0652	0.0518	0.047725	-0.4316	-0.0981
2.26	-0.2999	0.1339	-1.1912				2.26	0.1407	0.8606	-0.0154	0.7561	0.3765				2.26	1.2879	0.6181	0.6333	0.4808	0.8224				2.26	0.0638	0.0569	0.04762	-0.4298	-0.0955
2.27	-0.2997	0.1475	-1.18157				2.27	0.1385	0.8634	-0.0195	0.7515	0.3771				2.27	1.285	0.6179	0.629	0.4696	0.8196				2.27	0.0622	0.062	0.047524	-0.4272	-0.0929
2.28	-0.2995	0.1605	-1.17252				2.28	0.136	0.866	-0.0236	0.7456	0.3774				2.28	1.2821	0.6175	0.6247	0.458	0.8171				2.28	0.0607	0.0672	0.047439	-0.4239	-0.0903
2.29	-0.2993	0.1729	-1.16412				2.29	0.1333	0.8687	-0.0276	0.7386	0.3775				2.29	1.2791	0.617	0.6206	0.4461	0.815				2.29	0.0592	0.0724	0.047367	-0.42	-0.0876
2.3	-0.2991	0.1846	-1.15641				2.3	0.1304	0.8712	-0.0316	0.7304	0.3775				2.3	1.2761	0.6163	0.6165	0.4339	0.8131				2.3	0.0576	0.0776	0.047308	-0.4154	-0.085
2.31	-0.299	0.1957	-1.14943				2.31	0.1272	0.8738	-0.0356	0.721	0.3774				2.31	1.273	0.6154	0.6124	0.4215	0.8117				2.31	0.0561	0.0829	0.047264	-0.4101	-0.0823
2.32	-0.299	0.206	-1.14322				2.32	0.1239	0.8764	-0.0396	0.7105	0.377				2.32	1.2698	0.6142	0.6084	0.4087	0.8105				2.32	0.0546	0.0882	0.047237	-0.4043	-0.0796
2.33	-0.299	0.2155	-1.13782				2.33	0.1204	0.8789	-0.0436	0.6991	0.3766				2.33	1.2666	0.6128	0.6045	0.3957	0.8097				2.33	0.0531	0.0934	0.047226	-0.3978	-0.0769
2.34	-0.299	0.2242	-1.13324				2.34	0.1168	0.8816	-0.0475	0.6866	0.376				2.34	1.2633	0.6111	0.6005	0.3824	0.8093				2.34	0.0516	0.0987	0.047235	-0.3907	-0.0743
2.35	-0.2992	0.232	-1.12951				2.35	0.1131	0.8842	-0.0514	0.6734	0.3753				2.35	1.26	0.6091	0.5966	0.3689	0.8091				2.35	0.0502	0.1039	0.047263	-0.3831	-0.0716
2.36	-0.2995	0.2389	-1.12664				2.36	0.1092	0.887	-0.0552	0.6593	0.3745				2.36	1.2566	0.6067	0.5928	0.3552	0.8093				2.36	0.0487	0.1091	0.047311	-0.3751	-0.069
2.37	-0.2999	0.2449	-1.12462				2.37	0.1054	0.8898	-0.059	0.6446	0.3735				2.37	1.2532	0.604	0.5889	0.3414	0.8098				2.37	0.0474	0.1142	0.047381	-0.3665	-0.0664
2.38	-0.3003	0.2499	-1.12346				2.38	0.1014	0.8926	-0.0628	0.6293	0.3725				2.38	1.2498	0.601	0.5851	0.3273	0.8106				2.38	0.046	0.1193	0.047474	-0.3575	-0.0638
2.39	-0.301	0.2539	-1.12314				2.39	0.0975	0.8956	-0.0666	0.6135	0.3715				2.39	1.2464	0.5976	0.5812	0.3132	0.8117				2.39	0.0447	0.1244	0.047589	-0.3482	-0.0613
2.4	-0.3017	0.257	-1.12365				2.4	0.0936	0.8987	-0.0703	0.5974	0.3703				2.4	1.243	0.5938	0.5774	0.2989	0.813				2.4	0.0433	0.1293	0.047728	-0.3385	-0.0588
2.41	-0.3027	0.2591	-1.12497				2.41	0.0897	0.9018	-0.074	0.5811	0.3691				2.41	1.2395	0.5897	0.5736	0.2845	0.8146				2.41	0.042	0.1342	0.047891	-0.3285	-0.0563
2.42	-0.3037	0.2602	-1.12705				2.42	0.0858	0.9051	-0.0777	0.5647	0.3679				2.42	1.2361	0.5851	0.5697	0.2701	0.8164				2.42	0.0407	0.139	0.048078	-0.3183	-0.0538
2.43	-0.305	0.2603	-1.12987				2.43	0.082	0.9084	-0.0814	0.5483	0.3667				2.43	1.2326	0.5803	0.5659	0.2556	0.8184				2.43	0.0394	0.1436	0.048288	-0.3078	-0.0514
2.44	-0.3064	0.2595	-1.13339				2.44	0.0783	0.9119	-0.085	0.5321	0.3655				2.44	1.2292	0.575	0.562	0.2411	0.8206				2.44	0.038	0.1482	0.048523	-0.2972	-0.0491
2.45	-0.308	0.2578	-1.13756				2.45	0.0746	0.9154	-0.0887	0.5161	0.3643				2.45	1.2257	0.5694	0.5582	0.2267	0.823				2.45	0.0367	0.1527	0.048781	-0.2865	-0.0468
2.46	-0.3097	0.2552	-1.14232				2.46	0.0711	0.919	-0.0923	0.5006	0.3632				2.46	1.2223	0.5634	0.5543	0.2123	0.8255				2.46	0.0352	0.1571	0.049062	-0.2757	-0.0445
2.47	-0.3116	0.2517	-1.14762				2.47	0.0677	0.9226	-0.0959	0.4855	0.3621				2.47	1.2189	0.5572	0.5505	0.198	0.828				2.47	0.0338	0.1614	0.049365	-0.2648	-0.0423
2.48	-0.3137	0.2474	-1.15341				2.48	0.0645	0.9263	-0.0995	0.4711	0.361				2.48	1.2155	0.5505	0.5467	0.1838	0.8306				2.48	0.0322	0.1655	0.049689	-0.2539	-0.0401
2.49	-0.3159	0.2423	-1.15963				2.49	0.0614	0.93	-0.1032	0.4574	0.3601				2.49	1.2121	0.5436	0.5429	0.1698	0.8333				2.49	0.0306	0.1696	0.050032	-0.243	-0.0379
2.5	-0.3182	0.2365	-1.1662				2.5	0.0584	0.9338	-0.1068	0.4445	0.3592				2.5	1.2088	0.5364	0.5391	0.1559	0.8359				2.5	0.0289	0.1735	0.050394	-0.2322	-0.0358
2.51	-0.3206	0.23	-1.17306				2.51	0.0556	0.9375	-0.1105	0.4325	0.3584				2.51	1.2055	0.529	0.5353	0.1423	0.8385				2.51	0.0272	0.1774	0.050772	-0.2214	-0.0337
2.52	-0.3231	0.2229	-1.18016				2.52	0.053	0.9412	-0.1142	0.4215	0.3578				2.52	1.2022	0.5212	0.5316	0.1289	0.841				2.52	0.0253	0.1811	0.051164	-0.2108	-0.0317
2.53	-0.3257	0.2153	-1.18741				2.53	0.0506	0.9449	-0.1179	0.4116	0.3573				2.53	1.199	0.5133	0.5279	0.1159	0.8433				2.53	0.0233	0.1848	0.051567	-0.2002	-0.0297
2.54	-0.3283	0.2071	-1.19475				2.54	0.0483	0.9485	-0.1217	0.4027	0.3569				2.54	1.1958	0.5052	0.5243	0.1032	0.8456				2.54	0.0212	0.1884	0.05198	-0.1898	-0.0277
2.55	-0.331	0.1985	-1.20213				2.55	0.0462	0.9521	-0.1255	0.3951	0.3567				2.55	1.1926	0.4969	0.5207	0.0908	0.8476				2.55	0.0189	0.1919	0.052398	-0.1796	-0.0258
2.56	-0.3336	0.1895	-1.20946				2.56	0.0443	0.9555	-0.1294	0.3887	0.3567				2.56	1.1895	0.4885	0.5173	0.0789	0.8495				2.56	0.0166	0.1954	0.052819	-0.1696	-0.0238
2.57	-0.3361	0.1802	-1.2167				2.57	0.0426	0.9589	-0.1334	0.3835	0.3568				2.57	1.1864	0.4799	0.5139	0.0675	0.8511				2.57	0.0141	0.1988	0.05324	-0.1597	-0.0219
2.58	-0.3386	0.1706	-1.22377				2.58	0.0411	0.962	-0.1375	0.3796	0.3571				2.58	1.1833	0.4713	0.5107	0.0565	0.8524				2.58	0.0114	0.2021	0.053656	-0.15	-0.02
2.59	-0.3409	0.1608	-1.23063				2.59	0.0398	0.9651	-0.1416	0.3769	0.3576				2.59	1.1803	0.4626	0.5075	0.0461	0.8534				2.59	0.0087	0.2054	0.054063	-0.1406	-0.0181
2.6	-0.343	0.1509	-1.23721				2.6	0.0386	0.9679	-0.1459	0.3755	0.3583				2.6	1.1774	0.4539	0.5046	0.0363	0.8541				2.6	0.0058	0.2087	0.054458	-0.1313	-0.0163
2.61	-0.345	0.1408	-1.24347				2.61	0.0376	0.9706	-0.1502	0.3753	0.3592				2.61	1.1745	0.4452	0.5017	0.0271	0.8545				2.61	0.0028	0.212	0.054835	-0.1223	-0.0144
2.62	-0.3466	0.1307	-1.24936				2.62	0.0369	0.9731	-0.1547	0.3763	0.3603				2.62	1.1716	0.4366	0.499	0.0185	0.8545				2.62	-0.0004	0.2152	0.055191	-0.1136	-0.0125
2.63	-0.348	0.1206	-1.25484				2.63	0.0363	0.9753	-0.1593	0.3784	0.3617				2.63	1.1687	0.428	0.4965	0.0106	0.8541				2.63	-0.0036	0.2185	0.055519	-0.105	-0.0107
2.64	-0.3491	0.1105	-1.25987				2.64	0.0358	0.9774	-0.164	0.3816	0.3632				2.64	1.1659	0.4195	0.4942	0.0034	0.8533				2.64	-0.0069	0.2218	0.055815	-0.0967	-0.0088
2.65	-0.3497	0.1005	-1.26441				2.65	0.0356	0.9792	-0.1689	0.3859	0.3649				2.65	1.1632	0.4111	0.492	-0.0031	0.8521				2.65	-0.0104	0.2251	0.056074	-0.0887	-0.0069
2.66	-0.3499	0.0905	-1.26844				2.66	0.0355	0.9807	-0.1739	0.3911	0.3669				2.66	1.1604	0.4029	0.4901	-0.0088	0.8505				2.66	-0.0139	0.2284	0.05629	-0.0809	-0.0051
2.67	-0.3497	0.0807	-1.27194				2.67	0.0355	0.982	-0.179	0.3972	0.369				2.67	1.1577	0.3949	0.4883	-0.0138	0.8485				2.67	-0.0175	0.2318	0.056458	-0.0734	-0.0032
2.68	-0.349	0.071	-1.27488				2.68	0.0358	0.9831	-0.1843	0.4042	0.3714				2.68	1.1551	0.3871	0.4868	-0.018	0.846				2.68	-0.0211	0.2352	0.056573	-0.0661	-0.0014
2.69	-0.3477	0.0614	-1.27726				2.69	0.0361	0.9839	-0.1898	0.4118	0.3739				2.69	1.1525	0.3794	0.4855	-0.0214	0.8431				2.69	-0.0248	0.2386	0.056628	-0.0591	0.0005
2.7	-0.3459	0.052	-1.27906				2.7	0.0367	0.9844	-0.1954	0.42	0.3767				2.7	1.1499	0.3721	0.4845	-0.024	0.8398				2.7	-0.0285	0.2421	0.056619	-0.0524	0.0023
2.71	-0.3436	0.0428	-1.28028				2.71	0.0373	0.9847	-0.2012	0.4287	0.3796				2.71	1.1473	0.365	0.4836	-0.0259	0.836				2.71	-0.0322	0.2456	0.05654	-0.046	0.0041
2.72	-0.3406	0.0337	-1.28092				2.72	0.0382	0.9848	-0.2072	0.4379	0.3827				2.72	1.1448	0.3582	0.483	-0.0269	0.8319				2.72	-0.0359	0.2492	0.056386	-0.0399	0.006
2.73	-0.337	0.0248	-1.28099				2.73	0.0391	0.9846	-0.2133	0.4473	0.3859				2.73	1.1422	0.3518	0.4826	-0.0272	0.8273				2.73	-0.0395	0.2529	0.056151	-0.034	0.0078
2.74	-0.3328	0.016	-1.28049				2.74	0.0402	0.9842	-0.2195	0.4569	0.3893				2.74	1.1398	0.3456	0.4825	-0.0268	0.8224				2.74	-0.0431	0.2566	0.05583	-0.0285	0.0095
2.75	-0.328	0.0074	-1.27943				2.75	0.0414	0.9836	-0.2259	0.4666	0.3928				2.75	1.1373	0.3398	0.4825	-0.0257	0.8171				2.75	-0.0466	0.2603	0.055419	-0.0234	0.0112
2.76	-0.3225	-0.0012	-1.27784				2.76	0.0427	0.9828	-0.2324	0.4764	0.3965				2.76	1.1348	0.3344	0.4828	-0.0239	0.8115				2.76	-0.05	0.2641	0.054913	-0.0186	0.0129
2.77	-0.3164	-0.0097	-1.27574				2.77	0.0441	0.9817	-0.2391	0.486	0.4002				2.77	1.1324	0.3293	0.4833	-0.0214	0.8056				2.77	-0.0533	0.2679	0.054308	-0.0141	0.0146
2.78	-0.3097	-0.0181	-1.27313				2.78	0.0456	0.9805	-0.2459	0.4954	0.404				2.78	1.13	0.3246	0.484	-0.0184	0.7994				2.78	-0.0564	0.2717	0.0536	-0.0101	0.0161
2.79	-0.3023	-0.0265	-1.27006				2.79	0.0472	0.9791	-0.2528	0.5045	0.4078				2.79	1.1276	0.3203	0.4848	-0.0148	0.793				2.79	-0.0594	0.2755	0.052785	-0.0064	0.0177
2.8	-0.2944	-0.0349	-1.26654				2.8	0.0488	0.9775	-0.2598	0.5133	0.4117				2.8	1.1252	0.3164	0.4859	-0.0108	0.7863				2.8	-0.0622	0.2793	0.05186	-0.0032	0.0191
2.81	-0.286	-0.0434	-1.2626				2.81	0.0506	0.9758	-0.2669	0.5217	0.4157				2.81	1.1229	0.3129	0.4871	-0.0063	0.7795				2.81	-0.0648	0.2832	0.050822	-0.0004	0.0204
2.82	-0.277	-0.0519	-1.25828				2.82	0.0524	0.974	-0.2741	0.5295	0.4196				2.82	1.1205	0.3098	0.4884	-0.0015	0.7725				2.82	-0.0672	0.2869	0.04967	0.002	0.0217
2.83	-0.2675	-0.0605	-1.25361				2.83	0.0543	0.972	-0.2813	0.5368	0.4235				2.83	1.1182	0.3071	0.4899	0.0036	0.7654				2.83	-0.0693	0.2907	0.048401	0.0038	0.0228
2.84	-0.2576	-0.0693	-1.2486				2.84	0.0562	0.9699	-0.2886	0.5435	0.4273				2.84	1.1159	0.3048	0.4914	0.0089	0.7582				2.84	-0.0712	0.2944	0.047015	0.0052	0.0238
2.85	-0.2473	-0.0782	-1.24331				2.85	0.0581	0.9677	-0.2959	0.5495	0.431				2.85	1.1136	0.3029	0.4931	0.0144	0.7509				2.85	-0.0729	0.298	0.045511	0.0061	0.0247
2.86	-0.2366	-0.0874	-1.23775				2.86	0.0601	0.9654	-0.3032	0.5549	0.4347				2.86	1.1113	0.3014	0.4948	0.0199	0.7437				2.86	-0.0743	0.3016	0.043888	0.0065	0.0254
2.87	-0.2256	-0.0968	-1.23196				2.87	0.0621	0.963	-0.3105	0.5596	0.4382				2.87	1.109	0.3003	0.4965	0.0253	0.7364				2.87	-0.0753	0.3051	0.042148	0.0063	0.026
2.88	-0.2143	-0.1064	-1.22597				2.88	0.0641	0.9605	-0.3178	0.5635	0.4415				2.88	1.1067	0.2996	0.4983	0.0307	0.7292				2.88	-0.0761	0.3084	0.040292	0.0056	0.0265
2.89	-0.2029	-0.1164	-1.21981				2.89	0.0661	0.9579	-0.325	0.5668	0.4447				2.89	1.1044	0.2992	0.5001	0.0359	0.7221				2.89	-0.0766	0.3117	0.038322	0.0044	0.0267
2.9	-0.1913	-0.1266	-1.2135				2.9	0.0681	0.9553	-0.3321	0.5694	0.4477				2.9	1.1022	0.2992	0.5018	0.0408	0.7151				2.9	-0.0768	0.3148	0.03624	0.0026	0.0268
2.91	-0.1797	-0.1372	-1.20708				2.91	0.0701	0.9526	-0.3392	0.5713	0.4504				2.91	1.0999	0.2996	0.5035	0.0454	0.7082				2.91	-0.0767	0.3177	0.03405	0.0003	0.0267
2.92	-0.168	-0.1482	-1.20058				2.92	0.072	0.9498	-0.3462	0.5725	0.4528				2.92	1.0977	0.3002	0.5051	0.0495	0.7015				2.92	-0.0763	0.3205	0.031755	-0.0026	0.0265
2.93	-0.1563	-0.1595	-1.194				2.93	0.0738	0.9469	-0.353	0.5732	0.455				2.93	1.0955	0.3012	0.5066	0.0532	0.695				2.93	-0.0755	0.3232	0.02936	-0.006	0.026
2.94	-0.1447	-0.1712	-1.18739				2.94	0.0756	0.9439	-0.3597	0.5732	0.4569				2.94	1.0932	0.3026	0.5081	0.0563	0.6887				2.94	-0.0745	0.3256	0.02687	-0.01	0.0253
2.95	-0.1333	-0.1832	-1.18075				2.95	0.0774	0.9408	-0.3662	0.5727	0.4584				2.95	1.091	0.3042	0.5093	0.0589	0.6827				2.95	-0.0731	0.3279	0.024291	-0.0145	0.0245
2.96	-0.1221	-0.1957	-1.17411				2.96	0.079	0.9376	-0.3726	0.5717	0.4596				2.96	1.0888	0.306	0.5105	0.0607	0.6769				2.96	-0.0715	0.33	0.021629	-0.0195	0.0234
2.97	-0.1111	-0.2085	-1.16748				2.97	0.0806	0.9343	-0.3788	0.5703	0.4604				2.97	1.0866	0.3082	0.5114	0.0619	0.6713				2.97	-0.0696	0.3319	0.018891	-0.025	0.0222
2.98	-0.1004	-0.2217	-1.16089				2.98	0.0821	0.9309	-0.3848	0.5685	0.4608				2.98	1.0844	0.3105	0.5122	0.0623	0.6661				2.98	-0.0674	0.3336	0.016083	-0.031	0.0207
2.99	-0.09	-0.2353	-1.15434				2.99	0.0835	0.9274	-0.3906	0.5663	0.4608				2.99	1.0822	0.3131	0.5127	0.062	0.6611				2.99	-0.0649	0.3352	0.013215	-0.0374	0.0191
3	-0.0801	-0.2492	-1.14785				3	0.0847	0.9236	-0.3962	0.564	0.4603				3	1.08	0.3159	0.5131	0.0608	0.6564				3	-0.0622	0.3365	0.010294	-0.0442	0.0172
3.01	-0.0705	-0.2635	-1.14143				3.01	0.0858	0.9197	-0.4015	0.5614	0.4595				3.01	1.0778	0.3189	0.5132	0.0589	0.652				3.01	-0.0593	0.3376	0.007329	-0.0514	0.0152
3.02	-0.0613	-0.278	-1.13509				3.02	0.0868	0.9157	-0.4067	0.5586	0.4581				3.02	1.0756	0.322	0.5131	0.0561	0.6479				3.02	-0.0561	0.3385	0.004329	-0.0589	0.013
3.03	-0.0526	-0.2928	-1.12884				3.03	0.0877	0.9114	-0.4116	0.5558	0.4563				3.03	1.0734	0.3253	0.5127	0.0526	0.644				3.03	-0.0527	0.3393	0.001302	-0.0667	0.0107
3.04	-0.0444	-0.3079	-1.12269				3.04	0.0885	0.9069	-0.4163	0.5529	0.454				3.04	1.0712	0.3287	0.5121	0.0482	0.6405				3.04	-0.0492	0.3398	-0.00174	-0.0748	0.0081
3.05	-0.0367	-0.3232	-1.11664				3.05	0.0891	0.9021	-0.4207	0.55	0.4512				3.05	1.069	0.3323	0.5112	0.0431	0.6372				3.05	-0.0455	0.3402	-0.00479	-0.0831	0.0055
3.06	-0.0294	-0.3387	-1.1107				3.06	0.0895	0.8971	-0.4249	0.5472	0.4479				3.06	1.0668	0.3359	0.51	0.0373	0.6342				3.06	-0.0416	0.3404	-0.00784	-0.0916	0.0027
3.07	-0.0227	-0.3544	-1.10487				3.07	0.0899	0.8918	-0.429	0.5445	0.4442				3.07	1.0646	0.3395	0.5086	0.0308	0.6315				3.07	-0.0377	0.3405	-0.01088	-0.1002	-0.0003
3.08	-0.0164	-0.3701	-1.09916				3.08	0.09	0.8863	-0.4328	0.542	0.4399				3.08	1.0624	0.3432	0.5069	0.0236	0.6289				3.08	-0.0336	0.3404	-0.01389	-0.1088	-0.0033
3.09	-0.0106	-0.386	-1.09357				3.09	0.0901	0.8804	-0.4364	0.5396	0.4352				3.09	1.0601	0.347	0.5049	0.0159	0.6266				3.09	-0.0294	0.3402	-0.01687	-0.1175	-0.0064
3.1	-0.0053	-0.4019	-1.08811				3.1	0.09	0.8742	-0.4398	0.5374	0.43				3.1	1.0578	0.3508	0.5027	0.0077	0.6245				3.1	-0.0252	0.3398	-0.01982	-0.1261	-0.0096
3.11	-0.0004	-0.4178	-1.08278				3.11	0.0898	0.8677	-0.443	0.5353	0.4243				3.11	1.0556	0.3545	0.5003	-0.001	0.6226				3.11	-0.021	0.3394	-0.02271	-0.1347	-0.0128
3.12	0.0041	-0.4337	-1.07759				3.12	0.0894	0.8608	-0.4461	0.5335	0.4182				3.12	1.0532	0.3583	0.4976	-0.01	0.6208				3.12	-0.0168	0.3388	-0.02555	-0.1431	-0.0161
3.13	0.0082	-0.4495	-1.07252				3.13	0.089	0.8536	-0.449	0.5319	0.4117				3.13	1.0509	0.362	0.4947	-0.0193	0.6192				3.13	-0.0125	0.3382	-0.02832	-0.1514	-0.0194
3.14	0.0119	-0.4653	-1.0676				3.14	0.0884	0.846	-0.4519	0.5306	0.4047				3.14	1.0485	0.3656	0.4915	-0.0288	0.6177				3.14	-0.0083	0.3375	-0.03102	-0.1595	-0.0227
3.15	0.0153	-0.4809	-1.06281				3.15	0.0877	0.8381	-0.4546	0.5294	0.3973				3.15	1.0461	0.3692	0.4882	-0.0384	0.6162				3.15	-0.0041	0.3368	-0.03363	-0.1672	-0.026
3.16	0.0185	-0.4963	-1.05816				3.16	0.0869	0.8298	-0.4572	0.5284	0.3896				3.16	1.0437	0.3727	0.4846	-0.048	0.6149				3.16	0	0.336	-0.03616	-0.1747	-0.0292
3.17	0.0214	-0.5116	-1.05366				3.17	0.086	0.8212	-0.4598	0.5275	0.3815				3.17	1.0412	0.3762	0.4809	-0.0575	0.6135				3.17	0.004	0.3352	-0.0386	-0.1819	-0.0324
3.18	0.0241	-0.5266	-1.0493				3.18	0.085	0.8122	-0.4623	0.5268	0.3731				3.18	1.0387	0.3795	0.4771	-0.0668	0.6122				3.18	0.0079	0.3343	-0.04093	-0.1887	-0.0356
3.19	0.0266	-0.5414	-1.04508				3.19	0.0839	0.8028	-0.4648	0.5262	0.3643				3.19	1.0362	0.3827	0.4731	-0.0759	0.611				3.19	0.0117	0.3335	-0.04316	-0.1951	-0.0386
3.2	0.029	-0.556	-1.04101				3.2	0.0828	0.7931	-0.4672	0.5256	0.3553				3.2	1.0336	0.3858	0.469	-0.0846	0.6096				3.2	0.0153	0.3327	-0.04529	-0.201	-0.0416
3.21	0.0314	-0.5702	-1.03708				3.21	0.0816	0.7831	-0.4697	0.525	0.3461				3.21	1.031	0.3887	0.4648	-0.0928	0.6083				3.21	0.0189	0.3318	-0.0473	-0.2066	-0.0444
3.22	0.0337	-0.5842	-1.03329				3.22	0.0804	0.7728	-0.4723	0.5244	0.3367				3.22	1.0283	0.3915	0.4605	-0.1006	0.6069				3.22	0.0222	0.3311	-0.0492	-0.2116	-0.0472
3.23	0.036	-0.5979	-1.02964				3.23	0.0791	0.7622	-0.4749	0.5238	0.3271				3.23	1.0256	0.3942	0.4561	-0.1077	0.6054				3.23	0.0254	0.3303	-0.05099	-0.2162	-0.0498
3.24	0.0383	-0.6113	-1.02612				3.24	0.0779	0.7513	-0.4775	0.5229	0.3173				3.24	1.0229	0.3967	0.4517	-0.1142	0.6039				3.24	0.0284	0.3296	-0.05265	-0.2203	-0.0522
3.25	0.0406	-0.6243	-1.02274				3.25	0.0766	0.7402	-0.4803	0.522	0.3075				3.25	1.0201	0.399	0.4473	-0.1199	0.6022				3.25	0.0313	0.3289	-0.0542	-0.224	-0.0545
3.26	0.0431	-0.6371	-1.01948				3.26	0.0753	0.7289	-0.4831	0.5208	0.2976				3.26	1.0173	0.4011	0.4429	-0.1249	0.6005				3.26	0.0339	0.3283	-0.05564	-0.2271	-0.0567
3.27	0.0456	-0.6496	-1.01633				3.27	0.074	0.7173	-0.4861	0.5193	0.2877				3.27	1.0144	0.4031	0.4385	-0.1291	0.5986				3.27	0.0364	0.3277	-0.05696	-0.2297	-0.0587
3.28	0.0483	-0.6617	-1.01329				3.28	0.0727	0.7056	-0.4892	0.5175	0.2777				3.28	1.0116	0.4048	0.4341	-0.1324	0.5966				3.28	0.0386	0.3272	-0.05817	-0.2319	-0.0605
3.29	0.0511	-0.6736	-1.01034				3.29	0.0714	0.6938	-0.4924	0.5153	0.2678				3.29	1.0087	0.4064	0.4298	-0.1349	0.5945				3.29	0.0407	0.3267	-0.05926	-0.2336	-0.0622
3.3	0.0541	-0.6853	-1.00748				3.3	0.0702	0.6819	-0.4958	0.5127	0.258				3.3	1.0057	0.4078	0.4256	-0.1364	0.5923				3.3	0.0425	0.3263	-0.06025	-0.2349	-0.0637
3.31	0.0572	-0.6966	-1.00468				3.31	0.069	0.67	-0.4993	0.5097	0.2483				3.31	1.0028	0.409	0.4215	-0.137	0.5899				3.31	0.0442	0.3259	-0.06114	-0.2357	-0.065
3.32	0.0604	-0.7078	-1.00193				3.32	0.0678	0.658	-0.5029	0.5063	0.2387				3.32	0.9998	0.41	0.4175	-0.1368	0.5874				3.32	0.0456	0.3256	-0.06193	-0.2361	-0.0662
3.33	0.0638	-0.7187	-0.9992				3.33	0.0667	0.646	-0.5067	0.5023	0.2293				3.33	0.9968	0.4109	0.4135	-0.1357	0.5848				3.33	0.0469	0.3254	-0.06262	-0.2361	-0.0673
3.34	0.0673	-0.7295	-0.99648				3.34	0.0657	0.6341	-0.5106	0.4978	0.22				3.34	0.9939	0.4115	0.4098	-0.1337	0.5821				3.34	0.048	0.3251	-0.06322	-0.2358	-0.0682
3.35	0.0709	-0.7401	-0.99374				3.35	0.0647	0.6222	-0.5147	0.4928	0.211				3.35	0.9909	0.4119	0.4061	-0.1309	0.5793				3.35	0.0489	0.3249	-0.06374	-0.2351	-0.069
3.36	0.0746	-0.7505	-0.99095				3.36	0.0637	0.6105	-0.5189	0.4873	0.2021				3.36	0.9879	0.4121	0.4027	-0.1273	0.5764				3.36	0.0496	0.3248	-0.06418	-0.2341	-0.0696
3.37	0.0783	-0.7609	-0.98809				3.37	0.0628	0.599	-0.5232	0.4813	0.1936				3.37	0.985	0.4122	0.3994	-0.1229	0.5734				3.37	0.0501	0.3246	-0.06455	-0.2329	-0.0702
3.38	0.0821	-0.7712	-0.98513				3.38	0.062	0.5876	-0.5276	0.4747	0.1853				3.38	0.982	0.4121	0.3962	-0.1179	0.5704				3.38	0.0505	0.3245	-0.06485	-0.2313	-0.0706
3.39	0.0859	-0.7814	-0.98203				3.39	0.0612	0.5764	-0.5321	0.4676	0.1772				3.39	0.9791	0.4118	0.3933	-0.1123	0.5673				3.39	0.0507	0.3244	-0.06509	-0.2296	-0.071
3.4	0.0896	-0.7917	-0.97876				3.4	0.0605	0.5655	-0.5367	0.4601	0.1695				3.4	0.9762	0.4113	0.3905	-0.1061	0.5642				3.4	0.0508	0.3242	-0.06527	-0.2277	-0.0713
3.41	0.0932	-0.802	-0.97529				3.41	0.0599	0.5549	-0.5414	0.452	0.162				3.41	0.9734	0.4106	0.388	-0.0995	0.561				3.41	0.0507	0.3241	-0.06541	-0.2256	-0.0715
3.42	0.0967	-0.8123	-0.97157				3.42	0.0593	0.5446	-0.546	0.4436	0.1549				3.42	0.9706	0.4098	0.3856	-0.0925	0.5579				3.42	0.0505	0.3239	-0.0655	-0.2233	-0.0718
3.43	0.1	-0.8226	-0.96758				3.43	0.0587	0.5346	-0.5507	0.4347	0.148				3.43	0.9678	0.4089	0.3835	-0.0851	0.5547				3.43	0.0501	0.3237	-0.06556	-0.221	-0.0719
3.44	0.1031	-0.8331	-0.96327				3.44	0.0583	0.5249	-0.5554	0.4255	0.1415				3.44	0.9651	0.4078	0.3815	-0.0775	0.5517				3.44	0.0497	0.3235	-0.06559	-0.2185	-0.0721
3.45	0.1059	-0.8437	-0.95862				3.45	0.0578	0.5157	-0.5601	0.416	0.1352				3.45	0.9625	0.4065	0.3798	-0.0698	0.5486				3.45	0.0491	0.3232	-0.06559	-0.216	-0.0723
3.46	0.1084	-0.8544	-0.95357				3.46	0.0574	0.5067	-0.5647	0.4063	0.1292				3.46	0.9599	0.4052	0.3782	-0.062	0.5457				3.46	0.0485	0.3228	-0.06557	-0.2134	-0.0725
3.47	0.1106	-0.8652	-0.94811				3.47	0.057	0.4982	-0.5693	0.3964	0.1235				3.47	0.9573	0.4037	0.3768	-0.0542	0.5428				3.47	0.0477	0.3224	-0.06553	-0.2109	-0.0728
3.48	0.1124	-0.8763	-0.94219				3.48	0.0567	0.4901	-0.5737	0.3863	0.118				3.48	0.9549	0.4021	0.3757	-0.0465	0.54				3.48	0.0469	0.3219	-0.06548	-0.2082	-0.0731
3.49	0.1137	-0.8875	-0.93578				3.49	0.0564	0.4824	-0.5781	0.3762	0.1128				3.49	0.9525	0.4004	0.3747	-0.0389	0.5374				3.49	0.046	0.3214	-0.06543	-0.2056	-0.0735
3.5	0.1146	-0.8988	-0.92885				3.5	0.0561	0.475	-0.5823	0.3661	0.1078				3.5	0.9501	0.3986	0.3739	-0.0315	0.5349				3.5	0.045	0.3208	-0.06536	-0.203	-0.0739
3.51	0.115	-0.9104	-0.92137				3.51	0.0558	0.4681	-0.5863	0.356	0.103				3.51	0.9478	0.3968	0.3733	-0.0244	0.5326				3.51	0.044	0.32	-0.0653	-0.2004	-0.0744
3.52	0.1149	-0.9221	-0.91333				3.52	0.0555	0.4615	-0.5902	0.346	0.0984				3.52	0.9456	0.3949	0.3728	-0.0177	0.5304				3.52	0.0428	0.3192	-0.06523	-0.1978	-0.075
3.53	0.1142	-0.9341	-0.90469				3.53	0.0552	0.4554	-0.5938	0.3362	0.0939				3.53	0.9435	0.3929	0.3726	-0.0114	0.5284				3.53	0.0417	0.3183	-0.06517	-0.1953	-0.0757
3.54	0.113	-0.9462	-0.89544				3.54	0.055	0.4496	-0.5973	0.3267	0.0896				3.54	0.9414	0.3909	0.3724	-0.0054	0.5267				3.54	0.0405	0.3173	-0.06511	-0.1927	-0.0765
3.55	0.1112	-0.9584	-0.88557				3.55	0.0547	0.4441	-0.6005	0.3174	0.0854				3.55	0.9393	0.3889	0.3724	0	0.5251				3.55	0.0392	0.3161	-0.06505	-0.1902	-0.0773
3.56	0.1088	-0.9708	-0.87507				3.56	0.0544	0.439	-0.6034	0.3085	0.0813				3.56	0.9373	0.3868	0.3726	0.005	0.5238				3.56	0.0379	0.3149	-0.065	-0.1877	-0.0783
3.57	0.1059	-0.9833	-0.86394				3.57	0.0541	0.4342	-0.6062	0.3	0.0773				3.57	0.9353	0.3847	0.3728	0.0094	0.5226				3.57	0.0365	0.3136	-0.06496	-0.1852	-0.0794
3.58	0.1024	-0.9959	-0.85218				3.58	0.0538	0.4297	-0.6086	0.2919	0.0733				3.58	0.9334	0.3826	0.3732	0.0134	0.5217				3.58	0.0351	0.3121	-0.06492	-0.1827	-0.0805
3.59	0.0983	-1.0086	-0.83979				3.59	0.0535	0.4255	-0.6108	0.2843	0.0693				3.59	0.9315	0.3805	0.3736	0.0168	0.5211				3.59	0.0336	0.3105	-0.06489	-0.1802	-0.0817
3.6	0.0937	-1.0213	-0.82679				3.6	0.0531	0.4215	-0.6127	0.2773	0.0653				3.6	0.9296	0.3785	0.3742	0.0197	0.5207				3.6	0.0321	0.3088	-0.06487	-0.1777	-0.083
3.61	0.0886	-1.034	-0.8132				3.61	0.0528	0.4177	-0.6143	0.2708	0.0613				3.61	0.9277	0.3764	0.3748	0.0221	0.5205				3.61	0.0305	0.3071	-0.06485	-0.1752	-0.0845
3.62	0.0831	-1.0467	-0.79904				3.62	0.0524	0.4142	-0.6157	0.2649	0.0572				3.62	0.9258	0.3744	0.3754	0.024	0.5205				3.62	0.0289	0.3051	-0.06483	-0.1726	-0.0859
3.63	0.0771	-1.0594	-0.78434				3.63	0.052	0.4108	-0.6168	0.2596	0.0531				3.63	0.9239	0.3725	0.3761	0.0255	0.5208				3.63	0.0272	0.3031	-0.06483	-0.17	-0.0875
3.64	0.0707	-1.0719	-0.76914				3.64	0.0517	0.4076	-0.6176	0.2548	0.0489				3.64	0.9219	0.3705	0.3769	0.0265	0.5212				3.64	0.0255	0.301	-0.06482	-0.1674	-0.089
3.65	0.064	-1.0843	-0.75348				3.65	0.0513	0.4045	-0.6182	0.2507	0.0446				3.65	0.9199	0.3686	0.3776	0.0272	0.5219				3.65	0.0237	0.2988	-0.06482	-0.1647	-0.0905
3.66	0.057	-1.0965	-0.73741				3.66	0.0509	0.4014	-0.6185	0.2473	0.0402				3.66	0.9179	0.3668	0.3783	0.0275	0.5228				3.66	0.0218	0.2964	-0.06482	-0.162	-0.0921
3.67	0.0498	-1.1085	-0.72096				3.67	0.0505	0.3985	-0.6185	0.2444	0.0357				3.67	0.9158	0.365	0.379	0.0275	0.5239				3.67	0.0199	0.294	-0.06483	-0.1592	-0.0936
3.68	0.0425	-1.1203	-0.70421				3.68	0.0502	0.3956	-0.6183	0.2421	0.0311				3.68	0.9136	0.3633	0.3797	0.0272	0.5252				3.68	0.0179	0.2915	-0.06484	-0.1563	-0.095
3.69	0.035	-1.1317	-0.68721				3.69	0.0498	0.3928	-0.618	0.2404	0.0263				3.69	0.9114	0.3616	0.3803	0.0268	0.5266				3.69	0.0158	0.2888	-0.06485	-0.1534	-0.0964
3.7	0.0275	-1.1428	-0.67002				3.7	0.0495	0.39	-0.6174	0.2392	0.0214				3.7	0.9091	0.36	0.3808	0.0262	0.5282				3.7	0.0137	0.2861	-0.06486	-0.1505	-0.0977
3.71	0.0201	-1.1536	-0.6527				3.71	0.0493	0.3872	-0.6166	0.2385	0.0164				3.71	0.9066	0.3584	0.3812	0.0255	0.53				3.71	0.0114	0.2833	-0.06488	-0.1474	-0.0988
3.72	0.0127	-1.1639	-0.63534				3.72	0.0491	0.3843	-0.6157	0.2384	0.0112				3.72	0.9041	0.3569	0.3816	0.0248	0.5318				3.72	0.0091	0.2804	-0.0649	-0.1444	-0.0999
3.73	0.0055	-1.1738	-0.61799				3.73	0.049	0.3815	-0.6146	0.2386	0.006				3.73	0.9015	0.3555	0.3818	0.0241	0.5338				3.73	0.0067	0.2774	-0.06493	-0.1413	-0.1008
3.74	-0.0014	-1.1832	-0.60073				3.74	0.0489	0.3786	-0.6134	0.2393	0.0006				3.74	0.8987	0.3541	0.3819	0.0234	0.5359				3.74	0.0043	0.2743	-0.06496	-0.1382	-0.1015
3.75	-0.0081	-1.1921	-0.58363				3.75	0.0489	0.3757	-0.6121	0.2404	-0.0049				3.75	0.8958	0.3527	0.3819	0.0228	0.538				3.75	0.0017	0.2712	-0.065	-0.1351	-0.1021
3.76	-0.0144	-1.2006	-0.56676				3.76	0.0491	0.3727	-0.6107	0.2418	-0.0104				3.76	0.8927	0.3513	0.3817	0.0223	0.5402				3.76	-0.0009	0.2679	-0.06505	-0.1319	-0.1026
3.77	-0.0202	-1.2084	-0.55019				3.77	0.0493	0.3697	-0.6092	0.2434	-0.016				3.77	0.8896	0.35	0.3814	0.022	0.5424				3.77	-0.0036	0.2646	-0.06511	-0.1288	-0.1028
3.78	-0.0256	-1.2158	-0.53399				3.78	0.0497	0.3667	-0.6077	0.2452	-0.0217				3.78	0.8863	0.3487	0.3808	0.022	0.5446				3.78	-0.0064	0.2613	-0.06519	-0.1258	-0.1029
3.79	-0.0304	-1.2225	-0.51823				3.79	0.0502	0.3636	-0.6062	0.2473	-0.0274				3.79	0.8828	0.3474	0.3801	0.0221	0.5468				3.79	-0.0093	0.2578	-0.06528	-0.1228	-0.1027
3.8	-0.0347	-1.2288	-0.50297				3.8	0.0508	0.3605	-0.6046	0.2494	-0.0331				3.8	0.8793	0.3461	0.3792	0.0225	0.549				3.8	-0.0123	0.2543	-0.0654	-0.1198	-0.1024
3.81	-0.0383	-1.2344	-0.48826				3.81	0.0516	0.3574	-0.603	0.2517	-0.0387				3.81	0.8756	0.3447	0.378	0.0231	0.5512				3.81	-0.0153	0.2507	-0.06553	-0.117	-0.1018
3.82	-0.0413	-1.2395	-0.47417				3.82	0.0526	0.3543	-0.6015	0.2539	-0.0443				3.82	0.8717	0.3434	0.3766	0.024	0.5533				3.82	-0.0184	0.2471	-0.0657	-0.1143	-0.1011
3.83	-0.0436	-1.2441	-0.46075				3.83	0.0538	0.3511	-0.5999	0.2562	-0.0499				3.83	0.8678	0.342	0.3751	0.0252	0.5553				3.83	-0.0215	0.2434	-0.06589	-0.1117	-0.1001
3.84	-0.0452	-1.2481	-0.44803				3.84	0.0551	0.348	-0.5985	0.2584	-0.0554				3.84	0.8637	0.3406	0.3732	0.0266	0.5573				3.84	-0.0247	0.2396	-0.06612	-0.1093	-0.0989
3.85	-0.0461	-1.2516	-0.43606				3.85	0.0567	0.345	-0.597	0.2606	-0.0607				3.85	0.8596	0.3391	0.3712	0.0283	0.5591				3.85	-0.0279	0.2358	-0.06639	-0.107	-0.0976
3.86	-0.0462	-1.2547	-0.42487				3.86	0.0584	0.3419	-0.5957	0.2626	-0.0659				3.86	0.8553	0.3375	0.3689	0.0302	0.5609				3.86	-0.0312	0.2319	-0.06669	-0.105	-0.096
3.87	-0.0456	-1.2573	-0.41448				3.87	0.0603	0.339	-0.5943	0.2644	-0.0709				3.87	0.8509	0.3359	0.3664	0.0323	0.5625				3.87	-0.0344	0.228	-0.06704	-0.1032	-0.0943
3.88	-0.0443	-1.2595	-0.40491				3.88	0.0625	0.3361	-0.5931	0.2661	-0.0758				3.88	0.8465	0.3342	0.3636	0.0347	0.5639				3.88	-0.0377	0.224	-0.06743	-0.1016	-0.0924
3.89	-0.0422	-1.2613	-0.39617				3.89	0.0648	0.3333	-0.5919	0.2676	-0.0804				3.89	0.842	0.3324	0.3606	0.0371	0.5652				3.89	-0.041	0.22	-0.06788	-0.1003	-0.0904
3.9	-0.0395	-1.2627	-0.38826				3.9	0.0673	0.3306	-0.5908	0.2689	-0.0848				3.9	0.8375	0.3305	0.3574	0.0398	0.5664				3.9	-0.0443	0.216	-0.06837	-0.0992	-0.0882
3.91	-0.0361	-1.2639	-0.38118				3.91	0.0701	0.328	-0.5898	0.27	-0.0889				3.91	0.8329	0.3285	0.3539	0.0425	0.5673				3.91	-0.0475	0.2119	-0.06892	-0.0984	-0.0859
3.92	-0.032	-1.2648	-0.37491				3.92	0.073	0.3256	-0.5889	0.2708	-0.0927				3.92	0.8283	0.3264	0.3502	0.0452	0.5681				3.92	-0.0507	0.2078	-0.06952	-0.0978	-0.0835
3.93	-0.0274	-1.2655	-0.36944				3.93	0.0762	0.3233	-0.588	0.2714	-0.0963				3.93	0.8237	0.3241	0.3464	0.048	0.5688				3.93	-0.0538	0.2036	-0.07018	-0.0975	-0.0811
3.94	-0.0221	-1.2661	-0.36474				3.94	0.0795	0.3211	-0.5871	0.2717	-0.0995				3.94	0.8191	0.3218	0.3423	0.0507	0.5692				3.94	-0.0569	0.1995	-0.07089	-0.0975	-0.0785
3.95	-0.0164	-1.2666	-0.36076				3.95	0.083	0.3192	-0.5863	0.2718	-0.1024				3.95	0.8145	0.3193	0.338	0.0534	0.5695				3.95	-0.0599	0.1953	-0.07166	-0.0978	-0.076
3.96	-0.0102	-1.2671	-0.35748				3.96	0.0867	0.3173	-0.5856	0.2717	-0.105				3.96	0.81	0.3167	0.3336	0.056	0.5696				3.96	-0.0628	0.1911	-0.07249	-0.0983	-0.0734
3.97	-0.0035	-1.2676	-0.35484				3.97	0.0905	0.3157	-0.5849	0.2713	-0.1071				3.97	0.8055	0.314	0.329	0.0584	0.5695				3.97	-0.0656	0.1869	-0.07338	-0.0991	-0.0708
3.98	0.0034	-1.2681	-0.35279				3.98	0.0945	0.3142	-0.5842	0.2707	-0.109				3.98	0.8011	0.3112	0.3243	0.0606	0.5692				3.98	-0.0682	0.1826	-0.07432	-0.1	-0.0682
3.99	0.0107	-1.2688	-0.35127				3.99	0.0985	0.3128	-0.5835	0.2698	-0.1104				3.99	0.7967	0.3082	0.3195	0.0627	0.5688				3.99	-0.0708	0.1784	-0.07531	-0.1012	-0.0656
4	0.0183	-1.2696	-0.35022				4	0.1027	0.3117	-0.5829	0.2688	-0.1115				4	0.7924	0.3052	0.3146	0.0645	0.5682				4	-0.0732	0.1742	-0.07635	-0.1025	-0.0631
4.01	0.026	-1.2706	-0.34957				4.01	0.1069	0.3106	-0.5822	0.2676	-0.1123				4.01	0.7883	0.302	0.3096	0.0661	0.5674				4.01	-0.0754	0.17	-0.07743	-0.104	-0.0607
4.02	0.0338	-1.2719	-0.34926				4.02	0.1112	0.3097	-0.5814	0.2662	-0.1126				4.02	0.7842	0.2988	0.3046	0.0673	0.5665				4.02	-0.0775	0.1658	-0.07856	-0.1057	-0.0583
4.03	0.0417	-1.2735	-0.3492				4.03	0.1155	0.309	-0.5807	0.2647	-0.1126				4.03	0.7802	0.2955	0.2995	0.0683	0.5654				4.03	-0.0794	0.1617	-0.07973	-0.1073	-0.056
4.04	0.0496	-1.2754	-0.34934				4.04	0.1198	0.3083	-0.5799	0.263	-0.1122				4.04	0.7764	0.2921	0.2945	0.069	0.5642				4.04	-0.0811	0.1576	-0.08093	-0.1091	-0.0539
4.05	0.0574	-1.2777	-0.34959				4.05	0.1242	0.3077	-0.579	0.2612	-0.1114				4.05	0.7727	0.2886	0.2895	0.0694	0.5629				4.05	-0.0826	0.1535	-0.08216	-0.1108	-0.0518
4.06	0.0652	-1.2804	-0.34988				4.06	0.1284	0.3072	-0.5781	0.2593	-0.1103				4.06	0.7691	0.2852	0.2845	0.0695	0.5615				4.06	-0.084	0.1494	-0.08341	-0.1126	-0.0498
4.07	0.0728	-1.2835	-0.35014				4.07	0.1326	0.3068	-0.577	0.2573	-0.1088				4.07	0.7657	0.2817	0.2796	0.0693	0.5599				4.07	-0.0851	0.1454	-0.08467	-0.1142	-0.048
4.08	0.0802	-1.287	-0.3503				4.08	0.1367	0.3063	-0.5759	0.2552	-0.107				4.08	0.7623	0.2782	0.2749	0.0689	0.5583				4.08	-0.0861	0.1415	-0.08595	-0.1157	-0.0462
4.09	0.0874	-1.2909	-0.35029				4.09	0.1407	0.3059	-0.5747	0.253	-0.1049				4.09	0.7591	0.2747	0.2703	0.0681	0.5565				4.09	-0.0868	0.1376	-0.08723	-0.1171	-0.0446
4.1	0.0943	-1.2953	-0.35004				4.1	0.1445	0.3055	-0.5733	0.2507	-0.1024				4.1	0.7561	0.2712	0.2658	0.0672	0.5548				4.1	-0.0874	0.1338	-0.08851	-0.1183	-0.0431
4.11	0.1009	-1.3001	-0.3495				4.11	0.1482	0.305	-0.5718	0.2484	-0.0997				4.11	0.7531	0.2678	0.2616	0.0661	0.5529				4.11	-0.0878	0.1301	-0.08977	-0.1192	-0.0416
4.12	0.1073	-1.3053	-0.3486				4.12	0.1517	0.3044	-0.5702	0.246	-0.0967				4.12	0.7503	0.2644	0.2575	0.0647	0.551				4.12	-0.0879	0.1265	-0.09102	-0.1199	-0.0403
4.13	0.1133	-1.311	-0.3473				4.13	0.1549	0.3038	-0.5685	0.2436	-0.0934				4.13	0.7475	0.2611	0.2538	0.0633	0.5491				4.13	-0.0879	0.1229	-0.09225	-0.1203	-0.039
4.14	0.1189	-1.317	-0.34555				4.14	0.1579	0.303	-0.5666	0.2411	-0.0898				4.14	0.7449	0.2579	0.2502	0.0618	0.5472				4.14	-0.0877	0.1195	-0.09344	-0.1203	-0.0378
4.15	0.1242	-1.3233	-0.34331				4.15	0.1607	0.3021	-0.5646	0.2385	-0.086				4.15	0.7423	0.2549	0.247	0.0602	0.5452				4.15	-0.0873	0.1161	-0.0946	-0.1199	-0.0367
4.16	0.1292	-1.33	-0.34055				4.16	0.1631	0.301	-0.5624	0.2359	-0.082				4.16	0.7398	0.2519	0.2441	0.0586	0.5433				4.16	-0.0868	0.1128	-0.09572	-0.1191	-0.0356
4.17	0.1339	-1.3369	-0.33725				4.17	0.1653	0.2997	-0.5601	0.2332	-0.0778				4.17	0.7374	0.2491	0.2414	0.0571	0.5414				4.17	-0.0861	0.1097	-0.09679	-0.1179	-0.0344
4.18	0.1383	-1.344	-0.33338				4.18	0.1672	0.2983	-0.5577	0.2304	-0.0734				4.18	0.735	0.2465	0.2392	0.0557	0.5395				4.18	-0.0852	0.1067	-0.0978	-0.1163	-0.0333
4.19	0.1423	-1.3513	-0.32893				4.19	0.1687	0.2966	-0.5551	0.2275	-0.0688				4.19	0.7327	0.244	0.2372	0.0544	0.5376				4.19	-0.0842	0.1038	-0.09875	-0.1142	-0.0322
4.2	0.1462	-1.3587	-0.32389				4.2	0.1699	0.2947	-0.5524	0.2244	-0.0641				4.2	0.7304	0.2417	0.2357	0.0533	0.5358				4.2	-0.0832	0.101	-0.09964	-0.1116	-0.031
4.21	0.1497	-1.3662	-0.31828				4.21	0.1708	0.2926	-0.5495	0.2213	-0.0592				4.21	0.7281	0.2397	0.2345	0.0524	0.534				4.21	-0.0819	0.0983	-0.10047	-0.1085	-0.0297
4.22	0.1552	-1.3736	-0.3121				4.22	0.1713	0.2903	-0.5465	0.218	-0.0542				4.22	0.7258	0.2378	0.2337	0.0517	0.5323				4.22	-0.0806	0.0958	-0.10122	-0.1049	-0.0283
4.23	0.1586	-1.3809	-0.30537				4.23	0.1715	0.2877	-0.5434	0.2146	-0.0491				4.23	0.7235	0.2361	0.2333	0.0514	0.5306				4.23	-0.0793	0.0933	-0.1019	-0.1009	-0.0269
4.24	0.1618	-1.3881	-0.29811				4.24	0.1713	0.2849	-0.5402	0.2109	-0.0439				4.24	0.7212	0.2346	0.2332	0.0513	0.529				4.24	-0.0778	0.0911	-0.10251	-0.0964	-0.0252
4.25	0.165	-1.395	-0.29034				4.25	0.1708	0.2819	-0.5369	0.2071	-0.0387				4.25	0.7189	0.2334	0.2335	0.0516	0.5275				4.25	-0.0763	0.0889	-0.10304	-0.0915	-0.0235
4.26	0.1682	-1.4016	-0.28211				4.26	0.17	0.2787	-0.5335	0.2031	-0.0333				4.26	0.7165	0.2324	0.2342	0.0523	0.526				4.26	-0.0748	0.0869	-0.10349	-0.0861	-0.0216
4.27	0.1715	-1.4078	-0.27345				4.27	0.1688	0.2752	-0.53	0.1989	-0.0279				4.27	0.714	0.2315	0.2353	0.0534	0.5246				4.27	-0.0733	0.085	-0.10387	-0.0804	-0.0195
4.28	0.1749	-1.4135	-0.26441				4.28	0.1673	0.2716	-0.5264	0.1945	-0.0225				4.28	0.7115	0.2309	0.2367	0.0548	0.5233				4.28	-0.0717	0.0832	-0.10417	-0.0742	-0.0172
4.29	0.1785	-1.4187	-0.25503				4.29	0.1655	0.2678	-0.5227	0.1899	-0.0171				4.29	0.7089	0.2305	0.2385	0.0566	0.5221				4.29	-0.0702	0.0815	-0.1044	-0.0677	-0.0147
4.3	0.1823	-1.4232	-0.24538				4.3	0.1635	0.2639	-0.519	0.185	-0.0116				4.3	0.7063	0.2304	0.2406	0.0588	0.5209				4.3	-0.0686	0.08	-0.10457	-0.0609	-0.012
4.31	0.1864	-1.4271	-0.23549				4.31	0.1611	0.2599	-0.5152	0.1798	-0.0062				4.31	0.7036	0.2304	0.2429	0.0614	0.5198				4.31	-0.0672	0.0786	-0.10466	-0.0539	-0.009
4.32	0.1909	-1.4301	-0.22542				4.32	0.1586	0.2558	-0.5113	0.1745	-0.0008				4.32	0.7008	0.2305	0.2456	0.0643	0.5188				4.32	-0.0657	0.0773	-0.10469	-0.0466	-0.0059
4.33	0.1958	-1.4324	-0.21525				4.33	0.1558	0.2516	-0.5074	0.1689	0.0046				4.33	0.6979	0.2309	0.2485	0.0675	0.5178				4.33	-0.0643	0.0761	-0.10466	-0.0391	-0.0025
4.34	0.2012	-1.4337	-0.20501				4.34	0.1528	0.2475	-0.5034	0.163	0.0099				4.34	0.6949	0.2314	0.2517	0.071	0.5169				4.34	-0.063	0.0751	-0.10457	-0.0316	0.0011
4.35	0.207	-1.4341	-0.19477				4.35	0.1496	0.2433	-0.4994	0.157	0.0152				4.35	0.6919	0.2321	0.255	0.0747	0.5161				4.35	-0.0618	0.0741	-0.10444	-0.0239	0.0048
4.36	0.2135	-1.4335	-0.18459				4.36	0.1463	0.2393	-0.4954	0.1508	0.0204				4.36	0.6887	0.2328	0.2586	0.0787	0.5153				4.36	-0.0606	0.0732	-0.10426	-0.0163	0.0088
4.37	0.2205	-1.4319	-0.17451				4.37	0.1429	0.2353	-0.4913	0.1443	0.0255				4.37	0.6855	0.2337	0.2623	0.0827	0.5146				4.37	-0.0595	0.0724	-0.10404	-0.0086	0.013
4.38	0.2282	-1.4292	-0.1646				4.38	0.1394	0.2315	-0.4872	0.1377	0.0305				4.38	0.6823	0.2347	0.266	0.0869	0.5139				4.38	-0.0585	0.0717	-0.10379	-0.0011	0.0173
4.39	0.2366	-1.4253	-0.1549				4.39	0.1359	0.2278	-0.4831	0.131	0.0354				4.39	0.6789	0.2358	0.2699	0.0911	0.5132				4.39	-0.0577	0.0711	-0.10351	0.0063	0.0218
4.4	0.2457	-1.4203	-0.14546				4.4	0.1323	0.2243	-0.4789	0.1241	0.0401				4.4	0.6755	0.2369	0.2739	0.0953	0.5126				4.4	-0.0569	0.0705	-0.10321	0.0135	0.0264
4.41	0.2555	-1.4142	-0.13631				4.41	0.1287	0.2212	-0.4748	0.1172	0.0447				4.41	0.6721	0.238	0.2778	0.0993	0.512				4.41	-0.0562	0.07	-0.10289	0.0205	0.0311
4.42	0.266	-1.4069	-0.12751				4.42	0.1251	0.2182	-0.4705	0.1102	0.0492				4.42	0.6686	0.2392	0.2818	0.1033	0.5115				4.42	-0.0556	0.0695	-0.10257	0.0272	0.0359
4.43	0.2773	-1.3984	-0.11909				4.43	0.1216	0.2156	-0.4663	0.1031	0.0534				4.43	0.6651	0.2404	0.2856	0.107	0.5109				4.43	-0.0552	0.0691	-0.10224	0.0336	0.0407
4.44	0.2894	-1.3887	-0.11106				4.44	0.1182	0.2134	-0.462	0.0961	0.0575				4.44	0.6616	0.2416	0.2895	0.1104	0.5104				4.44	-0.0548	0.0687	-0.10192	0.0396	0.0455
4.45	0.3021	-1.3779	-0.10346				4.45	0.1149	0.2115	-0.4577	0.0892	0.0614				4.45	0.6581	0.2427	0.2932	0.1134	0.5099				4.45	-0.0545	0.0683	-0.1016	0.0452	0.0504
4.46	0.3156	-1.366	-0.09631				4.46	0.1117	0.21	-0.4533	0.0823	0.0651				4.46	0.6546	0.2438	0.2968	0.1161	0.5093				4.46	-0.0543	0.0679	-0.10129	0.0503	0.0551
4.47	0.3298	-1.353	-0.08962				4.47	0.1087	0.2089	-0.4488	0.0756	0.0685				4.47	0.651	0.2448	0.3002	0.1183	0.5088				4.47	-0.0542	0.0676	-0.101	0.055	0.0598
4.48	0.3447	-1.3389	-0.0834				4.48	0.1058	0.2083	-0.4443	0.0691	0.0717				4.48	0.6475	0.2458	0.3035	0.1199	0.5083				4.48	-0.0542	0.0672	-0.10073	0.0592	0.0644
4.49	0.3602	-1.3238	-0.07765				4.49	0.1031	0.2081	-0.4398	0.0627	0.0747				4.49	0.6441	0.2467	0.3065	0.121	0.5077				4.49	-0.0543	0.0668	-0.10048	0.0629	0.0688
4.5	0.3764	-1.3078	-0.07237				4.5	0.1006	0.2083	-0.4352	0.0566	0.0774				4.5	0.6406	0.2475	0.3093	0.1215	0.5072				4.5	-0.0545	0.0664	-0.10026	0.0661	0.0731
4.51	0.3931	-1.2908	-0.06755				4.51	0.0984	0.209	-0.4305	0.0508	0.0799				4.51	0.6372	0.2481	0.3119	0.1214	0.5066				4.51	-0.0547	0.066	-0.10007	0.0687	0.0772
4.52	0.4103	-1.273	-0.06319				4.52	0.0963	0.2101	-0.4257	0.0454	0.0821				4.52	0.6338	0.2487	0.3143	0.1206	0.506				4.52	-0.055	0.0655	-0.0999	0.0709	0.081
4.53	0.428	-1.2544	-0.05927				4.53	0.0945	0.2116	-0.4208	0.0402	0.084				4.53	0.6305	0.2491	0.3163	0.119	0.5054				4.53	-0.0554	0.065	-0.09977	0.0725	0.0845
4.54	0.4461	-1.235	-0.05578				4.54	0.0929	0.2136	-0.4158	0.0355	0.0856				4.54	0.6272	0.2494	0.3181	0.1168	0.5048				4.54	-0.0558	0.0644	-0.09967	0.0735	0.0878
4.55	0.4645	-1.2151	-0.05268				4.55	0.0916	0.216	-0.4108	0.0311	0.0869				4.55	0.624	0.2496	0.3196	0.1139	0.5042				4.55	-0.0563	0.0638	-0.09959	0.0741	0.0907
4.56	0.4831	-1.1946	-0.04996				4.56	0.0905	0.2187	-0.4056	0.0272	0.088				4.56	0.6208	0.2497	0.3208	0.1102	0.5035				4.56	-0.0568	0.0631	-0.09955	0.0741	0.0933
4.57	0.502	-1.1736	-0.04758				4.57	0.0896	0.2219	-0.4003	0.0237	0.0888				4.57	0.6176	0.2496	0.3218	0.1059	0.5029				4.57	-0.0573	0.0623	-0.09954	0.0737	0.0956
4.58	0.521	-1.1523	-0.04553				4.58	0.089	0.2253	-0.395	0.0207	0.0893				4.58	0.6145	0.2494	0.3224	0.1008	0.5022				4.58	-0.0579	0.0614	-0.09955	0.0728	0.0975
4.59	0.54	-1.1306	-0.04377				4.59	0.0886	0.2291	-0.3895	0.0181	0.0895				4.59	0.6114	0.249	0.3228	0.0951	0.5015				4.59	-0.0586	0.0604	-0.09959	0.0715	0.099
4.6	0.559	-1.1088	-0.04226				4.6	0.0883	0.2331	-0.3838	0.016	0.0894				4.6	0.6084	0.2486	0.3229	0.0888	0.5008				4.6	-0.0592	0.0594	-0.09965	0.0698	0.1001
4.61	0.5779	-1.0868	-0.04099				4.61	0.0883	0.2374	-0.3781	0.0144	0.089				4.61	0.6053	0.248	0.3227	0.082	0.5				4.61	-0.0599	0.0582	-0.09973	0.0677	0.1009
4.62	0.5967	-1.0648	-0.03991				4.62	0.0885	0.2418	-0.3722	0.0133	0.0884				4.62	0.6023	0.2473	0.3224	0.0746	0.4993				4.62	-0.0606	0.057	-0.09982	0.0653	0.1013
4.63	0.6151	-1.0429	-0.03899				4.63	0.0889	0.2464	-0.3663	0.0125	0.0876				4.63	0.5993	0.2465	0.3218	0.0668	0.4986				4.63	-0.0614	0.0557	-0.09992	0.0627	0.1012
4.64	0.6332	-1.0211	-0.03822				4.64	0.0894	0.2512	-0.3602	0.0123	0.0865				4.64	0.5962	0.2455	0.3209	0.0585	0.4978				4.64	-0.0621	0.0542	-0.10003	0.0597	0.1008
4.65	0.6509	-0.9996	-0.03755				4.65	0.09	0.256	-0.354	0.0124	0.0852				4.65	0.5932	0.2445	0.3199	0.05	0.4971				4.65	-0.0629	0.0527	-0.10015	0.0566	0.1001
4.66	0.6682	-0.9784	-0.03696				4.66	0.0908	0.2608	-0.3477	0.0129	0.0837				4.66	0.5901	0.2433	0.3188	0.0412	0.4963				4.66	-0.0638	0.0511	-0.10026	0.0533	0.0989
4.67	0.6848	-0.9575	-0.03643				4.67	0.0917	0.2656	-0.3413	0.0137	0.0819				4.67	0.5869	0.2421	0.3175	0.0322	0.4955				4.67	-0.0646	0.0493	-0.10037	0.05	0.0975
4.68	0.7009	-0.9372	-0.03594				4.68	0.0926	0.2704	-0.3349	0.0149	0.08				4.68	0.5837	0.2408	0.3161	0.0231	0.4948				4.68	-0.0655	0.0475	-0.10047	0.0465	0.0957
4.69	0.7163	-0.9173	-0.03547				4.69	0.0936	0.2751	-0.3283	0.0164	0.078				4.69	0.5804	0.2394	0.3146	0.0141	0.494				4.69	-0.0665	0.0457	-0.10055	0.043	0.0936
4.7	0.731	-0.8981	-0.03499				4.7	0.0946	0.2797	-0.3217	0.0181	0.0758				4.7	0.577	0.2379	0.313	0.0051	0.4932				4.7	-0.0675	0.0437	-0.10062	0.0395	0.0913
4.71	0.7448	-0.8796	-0.03451				4.71	0.0956	0.2841	-0.3151	0.02	0.0735				4.71	0.5734	0.2364	0.3115	-0.0037	0.4924				4.71	-0.0685	0.0417	-0.10066	0.036	0.0887
4.72	0.7579	-0.8617	-0.03401				4.72	0.0967	0.2883	-0.3084	0.022	0.0711				4.72	0.5698	0.2348	0.3099	-0.0123	0.4916				4.72	-0.0696	0.0396	-0.10068	0.0326	0.0858
4.73	0.77	-0.8446	-0.03348				4.73	0.0977	0.2923	-0.3016	0.0242	0.0687				4.73	0.5661	0.2331	0.3083	-0.0206	0.4908				4.73	-0.0707	0.0374	-0.10068	0.0293	0.0828
4.74	0.7813	-0.8284	-0.03292				4.74	0.0986	0.2961	-0.2949	0.0264	0.0662				4.74	0.5622	0.2314	0.3068	-0.0284	0.49				4.74	-0.0719	0.0352	-0.10064	0.0261	0.0797
4.75	0.7916	-0.813	-0.03234				4.75	0.0995	0.2997	-0.2882	0.0286	0.0637				4.75	0.5581	0.2296	0.3054	-0.0358	0.4891				4.75	-0.0732	0.033	-0.10057	0.0231	0.0764
4.76	0.801	-0.7985	-0.03172				4.76	0.1004	0.303	-0.2815	0.0307	0.0612				4.76	0.5539	0.2277	0.304	-0.0426	0.4883				4.76	-0.0745	0.0307	-0.10046	0.0203	0.073
4.77	0.8093	-0.7849	-0.03109				4.77	0.1011	0.306	-0.2748	0.0328	0.0587				4.77	0.5496	0.2258	0.3028	-0.0487	0.4874				4.77	-0.0759	0.0284	-0.10032	0.0176	0.0695
4.78	0.8167	-0.7722	-0.03044				4.78	0.1017	0.3087	-0.2682	0.0346	0.0562				4.78	0.5451	0.2238	0.3017	-0.0543	0.4865				4.78	-0.0773	0.0261	-0.10015	0.0152	0.0661
4.79	0.823	-0.7605	-0.0298				4.79	0.1022	0.3112	-0.2617	0.0363	0.0538				4.79	0.5404	0.2218	0.3008	-0.059	0.4855				4.79	-0.0788	0.0238	-0.09993	0.013	0.0626
4.8	0.8283	-0.7497	-0.02916				4.8	0.1026	0.3134	-0.2552	0.0378	0.0516				4.8	0.5356	0.2197	0.3001	-0.0631	0.4845				4.8	-0.0804	0.0215	-0.09968	0.011	0.0591
4.81	0.8326	-0.7399	-0.02856				4.81	0.1028	0.3153	-0.2489	0.039	0.0494				4.81	0.5306	0.2175	0.2996	-0.0663	0.4834				4.81	-0.0821	0.0193	-0.09939	0.0092	0.0557
4.82	0.8359	-0.731	-0.028				4.82	0.103	0.317	-0.2427	0.0398	0.0473				4.82	0.5254	0.2153	0.2992	-0.0687	0.4823				4.82	-0.0838	0.0171	-0.09906	0.0076	0.0524
4.83	0.8381	-0.7231	-0.02751				4.83	0.1029	0.3184	-0.2366	0.0403	0.0454				4.83	0.5201	0.213	0.2991	-0.0702	0.4811				4.83	-0.0856	0.0149	-0.0987	0.0063	0.0492
4.84	0.8394	-0.7162	-0.02711				4.84	0.1028	0.3196	-0.2308	0.0404	0.0437				4.84	0.5147	0.2106	0.2993	-0.0709	0.4798				4.84	-0.0874	0.0128	-0.09831	0.0051	0.0461
4.85	0.8397	-0.7102	-0.02681				4.85	0.1024	0.3207	-0.2251	0.0401	0.0421				4.85	0.5091	0.2081	0.2997	-0.0707	0.4784				4.85	-0.0893	0.0107	-0.09788	0.0042	0.0432
4.86	0.8391	-0.705	-0.02664				4.86	0.102	0.3216	-0.2196	0.0394	0.0407				4.86	0.5034	0.2055	0.3003	-0.0696	0.477				4.86	-0.0912	0.0088	-0.09743	0.0034	0.0405
4.87	0.8376	-0.7008	-0.02662				4.87	0.1015	0.3223	-0.2143	0.0382	0.0394				4.87	0.4977	0.2029	0.3012	-0.0678	0.4754				4.87	-0.0931	0.0069	-0.09695	0.0027	0.0379
4.88	0.8352	-0.6974	-0.02678				4.88	0.1008	0.323	-0.2092	0.0366	0.0384				4.88	0.4918	0.2001	0.3023	-0.0651	0.4737				4.88	-0.0951	0.005	-0.09645	0.0022	0.0356
4.89	0.8319	-0.6949	-0.02714				4.89	0.1	0.3236	-0.2044	0.0345	0.0376				4.89	0.4859	0.1973	0.3036	-0.0616	0.4719				4.89	-0.097	0.0033	-0.09593	0.0017	0.0334
4.9	0.8278	-0.6931	-0.02771				4.9	0.0991	0.3242	-0.1998	0.032	0.037				4.9	0.4799	0.1944	0.3052	-0.0574	0.47				4.9	-0.099	0.0017	-0.09539	0.0014	0.0315
4.91	0.823	-0.6921	-0.02852				4.91	0.0982	0.3248	-0.1955	0.0289	0.0366				4.91	0.474	0.1913	0.3071	-0.0526	0.4679				4.91	-0.1009	0.0002	-0.09484	0.001	0.0298
4.92	0.8174	-0.6918	-0.0296				4.92	0.0972	0.3254	-0.1915	0.0255	0.0363				4.92	0.468	0.1882	0.3091	-0.0471	0.4657				4.92	-0.1028	-0.0013	-0.09428	0.0007	0.0283
4.93	0.8112	-0.6922	-0.03096				4.93	0.0962	0.3262	-0.1878	0.0216	0.0395				4.93	0.4621	0.185	0.3114	-0.041	0.4633				4.93	-0.1046	-0.0026	-0.09371	0.0004	0.0271
4.94	0.8043	-0.6933	-0.03262				4.94	0.0952	0.3271	-0.1843	0.0173	0.0409				4.94	0.4562	0.1817	0.3138	-0.0344	0.4608				4.94	-0.1063	-0.0038	-0.09315	0	0.026
4.95	0.7968	-0.695	-0.0346				4.95	0.0942	0.3281	-0.1812	0.0127	0.0425				4.95	0.4504	0.1783	0.3165	-0.0274	0.4582				4.95	-0.1079	-0.005	-0.09258	-0.0005	0.0252
4.96	0.7887	-0.6972	-0.03692				4.96	0.0932	0.3294	-0.1783	0.0077	0.0431				4.96	0.4447	0.1749	0.3193	-0.0201	0.4553				4.96	-0.1094	-0.006	-0.09202	-0.001	0.0247
4.97	0.7802	-0.7	-0.03958				4.97	0.0923	0.3309	-0.1758	0.0023	0.0423				4.97	0.4392	0.1714	0.3223	-0.0124	0.4524				4.97	-0.1108	-0.0069	-0.09147	-0.0017	0.0243
4.98	0.7712	-0.7032	-0.04262				4.98	0.0914	0.3327	-0.1735	-0.0033	0.0407				4.98	0.4337	0.1678	0.3254	-0.0046	0.4492				4.98	-0.112	-0.0078	-0.09093	-0.0026	0.0241
4.99	0.7618	-0.707	-0.04603				4.99	0.0908	0.3348	-0.1716	-0.0091	0.0393				4.99	0.4285	0.1641	0.3287	0.0033	0.4459				4.99	-0.113	-0.0086	-0.0904	-0.0036	0.0241
5	0.7521	-0.7111	-0.04984				5	0.0902	0.3373	-0.1699	-0.0151	0.0394				5	0.4235	0.1605	0.332	0.0113	0.4425				5	-0.1138	-0.0093	-0.08989	-0.0049	0.0243
[truncated: 27 more columns]

## Sheet: Fig. 6g
	Immobility			Grooming			Surveying			Locomotion			Rearing
	eYFP	ChR2		eYFP	ChR2		eYFP	ChR2		eYFP	ChR2		eYFP	eNPHR 3.0
	22.97	-9.62		6.555	0		32.6719	53.5856		-12.14	-82.97		-6.737	60.913
	-9.68	2.87		-4.398	6.199		92.4218	-68.62		-13.91	88.88		38.755	13.779
	-23.52	-14.79		57.457	30.228		112.062	48.0547		28.89	42.54		39.338	37.505
	2.6	-78.55		-63.723	64.256		-20.9284	195.936		-57.16	-2.76		-11.115	50.889
	86.47	6.63		10.876	0		462.065	-5.85738		-35.02	-22.84		-29.724	14.645
	0	-48.36		6.603	0		45.4277	56.4243		-115.5	8.87		14.782	38.711
	3.91	-3.51		63.565	15.117		32.4593	341.119		-63.82	-41.81		8.974	55.158
	4.34	-21.12		180.901	26.029		8.18034	38.3673		-44.43	-6.5		-17.119	22.157
		-96.9			-24.327			-16.077			10.12			56
		0			-89.787			3.95033			-96.14			-3.939
		-11.59									40.08
		0									-50.86

## Sheet: Figure 6h-k
					Fig 6h eYFP															Fig 6j eYFP
	Pre	8.483	10.36	9.629	10.506	9.932	9.299	7.536	8.544							Pre	0	0	0	307.612	165.289	0	32.3169	294.782
	ON	7.3364	6.2072	7.5462	9.259	0	12.829	11.2485	10.719							ON	412.798	930.363	389.263	551.868	0	275.607	423.492	286.418
	OFF	6.8098	6.136	7.664	5.634	4.7298	12.9385	10.747	10.0445							OFF	116.76	724.619	1398.53	189.489	0	331.061	693.429	217.404
					Fig 6h ChR2															Fig 6j ChR2
	Pre	11.362	7.792	6.805	10.775	10.208	0	13.611	5.956	12.016	7.938	7.628	8.534			Pre	232.99	0	5.30346	0	0	0	327.601	27.1398	84.7529	257.371	0	264.842
	ON	5.9962	7.3006	6.6326	5.5646	6.4268	7.2212	9.9912	8.8788	7.7216	13.9	11.272	11.9825			ON	709.757	290.745	285.473	82.9641	79.8356	387.255	731.806	1905.91	663.673	906.426	789.246	397.405
	OFF	6.3678	6.2422	7.4072	7.847	4.9728	6.1856	10.9636	2.8474	8.6778	12.6615	10.7705	11.507			OFF	442.197	356.435	162.075	0	527.139	246.591	590.126	370.769	159.088	212.714	199.065	101.767
					Fig 6i eYFP															Fig 6k eYFP
	Pre	84.2105	35.0877	35.0877	140.351	63.1579	189.474	154.386	98.2456							Pre	0	4.41415	17.397	346.641	281.467	0	18.1759	131.905
	ON	40.7018	39.2982	72.9825	63.1579	0	171.93	122.807	115.789							ON	196.352	385.018	127.387	172.931	0	102.564	457.254	381.564
	OFF	32.2807	40.7018	74.386	33.6842	9.82456	150.877	77.193	98.2456							OFF	138.449	524.557	320.727	150.445	2.59656	106.978	393.638	254.333
					Fig 6i ChR2															Fig 6k ChR2
	Pre	237.838	75.6757	54.0541	54.0541	108.108	0	183.784	162.162	43.2432	10.8108	43.2432	227.027			Pre	170.317	313.85	158.184	0	0	0	18.3136	442.274	39.8321	25.1812	32.0488	0
	ON	86.4865	164.324	95.1351	47.5676	49.7297	49.7297	118.919	211.892	88.6486	151.351	91.8919	210.811			ON	326.028	420.389	365.86	34.9332	137.077	115.467	568.73	587.318	420.389	59.5193	87.7909	36.6272
	OFF	129.73	101.622	97.2973	77.8378	56.2162	25.9459	216.216	69.1892	6.48649	92.973	189.189	216.216			OFF	300.801	376.253	145.456	48.7142	348.783	83.6017	144.998	482.152	104.204	56.5433	75.6582	0

## Sheet: Fig 7
				Fig 7b eYFP												Fig 7c eYFP
Pre	86.9565	152.174	0	173.913	86.9565							Pre	244.999	82.9951	68.2082	103.798	0
ON	65.2174	65.2174	86.9565	152.174	0							ON	348.289	0	75.4566	117.353	7.24848
OFF	21.7391	43.4783	21.7391	86.9565	65.2174							OFF	193.462	35.8075	92.3456	128.153	0
				Fig 7b ChR2												Fig 7c ChR2
Pre	0	150	0	225	0	0	225	225	75			Pre	0	122.088	108.434	16.0643	210.442	0	0	289.558	0
ON	75	225	300	375	150	75	300	600	150			ON	107.229	1250.2	913.655	724.9	290.763	176.707	40.1606	838.956	1311.65
OFF	0	75	75	150	0	0	0	0	75			OFF	0	0	0	779.92	247.791	0	0	88.3534	346.988
				Fig 7e eYFP												Fig 7f eYFP
Pre	136.719	9.91911	86.8161	145.742	120.804							Pre	126.607	3.06182	160.79	134.962	74.579
ON	187.88	27.6091	249.909	135.924	93.9955							ON	115.989	2.69127	231.424	251.74	87.0433
OFF	215.117	4.69434	115.531	221.949	138.202							OFF	132.804	1.44904	106.986	205.533	127.98
				Fig 7e ChR2												Fig 7f ChR2
Pre	0	0	79.3832	191.17	2.53485	1.14068	67.3046	203.485	355.665			Pre	0	0	0	194.175	0	1.15862	136.725	206.684	361.256
ON	151.669	133.502	533.545	376.257	158.175	230.46	385.336	660.254	150.541			ON	154.053	19.3716	1083.86	382.172	107.108	36.0128	260.929	670.633	101.938
OFF	94.5923	24.2501	365.103	254.161	0	172.539	465.682	516.468	269.81			OFF	64.0529	49.2626	370.843	172.105	0	15.2392	236.501	349.725	274.051
				Fig 7h eYFP																			Fig 7h eYFP
Pre	308.257	49.5413	88.0734	5.50459	198.165	0	0	148.624											Pre	240.917	68.1074	96.9091	8.34199	249.235	0	0	136.489
ON	209.174	88.0734	110.092	11.0092	49.5413	71.5596	5.50459	242.202											ON	230.954	137.28	102.298	29.6084	59.7654	55.183	12.1177	255.762
OFF	154.128	44.0367	209.174	55.0459	126.606	16.5138	77.0642	225.688											OFF	183.855	86.6792	458.688	99.0631	276.181	26.1151	142.403	274.261
				Fig 7h ChR2																			Fig 7h ChR2
Pre	40.2844	48.3412	153.081	241.706	241.706	209.479	241.706	298.104	16.1137	8.05687	96.6825	88.6256	0	8.05687	8.05687	0	0		Pre	64.8771	33.8126	182.309	247.68	208.739	134.376	289.458	257.355	6.74985	21.5539	129.704	96.3468	0	2.53278	24.5046	0	0
ON	96.6825	169.194	378.673	386.73	378.673	290.047	257.82	418.957	193.365	80.5687	418.957	298.104	136.967	354.502	112.796	443.128	177.251		ON	137.137	140.278	581.209	324.474	354.994	159.324	307.188	481.709	1156.12	94.194	514.23	523.956	211.69	313.95	199.469	621.949	518.485
OFF	201.422	169.194	153.081	362.559	354.502	177.251	257.82	281.991	241.706	48.3412	185.308	257.82	201.422	104.739	8.05687	64.455	8.05687		OFF	202.002	159.73	153.41	369.254	364.695	154.208	266.22	249.276	451.265	88.7358	254.392	515.534	266.157	149.573	11.4102	117.052	0.835816

## Sheet: Fig 8
			Fig 8b							Fig 8c
	Pre - eYFP	ON - eYFP	OFF - eYFP	Pre - CHR2	ON - CHR2	OFF - CHR2		Pre - eYFP	ON - eYFP	OFF - eYFP	Pre - CHR2	ON - CHR2	OFF - CHR2
	240.001	240.001	600.002	52.6316	105.263	52.6316		304.463	215.207	905.455	155.093	305.377	93.3048
	0	0	0	157.895	157.895	0		0	0	0	210.292	456.909	0
	0	0	120.001	157.895	52.6316	0		0	0	519.669	79.594	93.839	20.8333
	0	120.001	0	105.263	157.895	0		0	16.5289	0	40.9544	351.674	0
	240.001	240.001	240.001	105.263	52.6316	52.6316		166.612	444.628	539.504	43.4473	9.43732	144.409
	120.001	120.001	0	157.895	0	52.6316		128.926	89.2562	0	73.0057	0	11.9302
				52.6316	210.526	105.263					6.58832	388.533	278.134
				0	105.263	0					0	357.016	0
				0	105.263	52.6316					0	253.027	34.5442
				210.526	0	157.895					391.026	0	269.231
			Fig 8e							Fig 8f
	Pre - eYFP	ON - eYFP	OFF - eYFP	Pre - CHR2	ON - CHR2	OFF - CHR2		Pre-EYFP	ON-EYFP	OFF-EYFP	Pre-CHR2	ON-CHR2	OFF-CHR2
	131.864	111.33	207.073	8.20508	234.724	172.548		110.513	93.3037	216.931	22.4492	214.069	236.047
	41.4259	24.175	94.4163	165.094	389.354	317.986		86.7961	101.304	197.822	75.2834	118.364	145.002
	215.348	141.459	122.93	58.237	116.802	134.696		225.6	148.194	171.711	79.6686	106.524	73.7062
	211.363	160.03	202.453	0	0	0		177.14	167.649	212.091	0	0	0
	0	0	0	0	0	0		0	0	0	0	0	0
	0	0	0	216.943	245.429	206.744		0	0	0	197.853	167.874	141.413
				17.7853	261.333	317.061					48.6608	178.753	96.3872
				107.581	263.173	286.777					98.1147	120.007	156.925
				153.602	259.33	256.192					105.064	236.51	140.189
			Fig 8h							Fig 8i
	eYFP Pre	eYFP ON	eYFP OFF	ChR2 Pre	ChR2 ON	ChR2 OFF		eYFP Pre	eYFP ON	eYFP OFF	ChR2 Pre	ChR2 ON	ChR2 OFF
	48.5223	61.7556	44.1112	117.216	227.106	201.465		45.0373	0	0	131.812	241.936	191.437
	97.0446	57.3445	0	113.553	227.106	120.879		161.724	255.264	127.383	107.975	327.894	186.736
	92.6334	48.5223	66.1667	161.172	157.509	117.216		0	108.085	54.4838	169.48	153.774	141.347
	180.856	132.333	172.034	190.476	216.117	201.465		90.9988	72.7151	96.1868	219.553	230.736	297.65
	163.211	176.445	83.8112	95.2381	205.128	106.227		171.706	156.284	256.141	107.602	195.97	165.287
	17.6445	52.9334	22.0556	128.205	139.194	69.5971		130.533	257.196	103.197	58.0528	131.228	67.2267
				40.293	84.2491	32.967					32.8057	107.072	73.186
				32.967	47.6191	21.978					29.7423	179.912	40.7369
				25.641	157.509	25.641					104.209	209.979	149.992
				95.2381	175.824	109.89					38.7649	80.7823	62.548

[truncated: 2 more sheets: SFig 2c, SFig 3b]
